# Supplementary material for: A sensorimotor model shows why a spectral jamming avoidance response does not help bats deal with jamming
Source: eLife. 2020 Jul 28;9:e55539. doi: 10.7554/eLife.55539 (PMC7406351; doi:10.7554/eLife.55539)
Supplement: Figure 2—source data 1. [file elife-55539-fig2-data1.txt]

ExperimentName	NumberOfBats	NumOfPreys	PreyTOBatsRatio	ReceiverType	PulseDuration_Search	PulsePower	NumberOfCatches	NumberOfPulses	NumberOfDetections	NumberOfInterfernces	NumberOfInreferencesFromDirectCalls	NumberOfInreferencesFromMasking	InterferenceToHuntedRatio	TotalInterferenceRatio	Reference_PowerDetector_TotalRatio	Search_MaskingRatioToHunted	Approach_MaskingRatioToHunted	Buzz_MaskingRatioToHunted	MaskingLevelDB_ave	MaskingLevelDB_Q90	SIROfDetectedPreys_ave	SIROfDetectedPreys_std	Range_est_err_ave	Range_est_err_std	DF_est_err_ave	DF_est_err_std	Range2_hunted_err_ave	Range2_hunted_err_std	DF2_hunted_err_ave	DF2_hunted_err_std	SIR2_hunted_ave
JAR_noJAR_20p101	2	20	10	CorrelationDetector	7	110	4	439	747	44	44	0	0.00726392251815981	0.0589022757697456	0.198125836680054	0.024390243902439	0	0.00638977635782748	3.29122899128034	12.80230249071	34.5172062093907	24.6674140154584	0.0995531059140518	5.7379017129462	0.00400270169345994	0.14311277864135	0.255013675123487	7.3940864497781	0.0117951316591185	0.155102311385515	48.3310121503825
JAR_noJAR_20p101	2	20	10	CorrelationDetector	7	110	4	566	904	25	25	0	0.0019723865877712	0.0276548672566372	0.0719026548672566	0.032258064516129	0	0	1.07427323997074	0.7585287865584	56.2978653590303	31.5499749617914	0.131321992142929	3.00798487740269	0.00220137345070547	0.137558485761749	0.0313034012851758	0.873020136930071	-0.00130733480418258	0.14579077374764	69.2287307685456
JAR_noJAR_20p101	2	20	10	CorrelationDetector	7	110	5	336	596	14	14	0	0.00311526479750779	0.023489932885906	0.14261744966443	0.0212765957446809	0	0	1.28079166746916	1.7155989925449	40.7591382301017	24.1378109804809	0.0235759906301966	2.54294900883349	-0.00245412039432267	0.13461145301971	-0.0447016282732095	0.902458645884163	-0.0121447379124498	0.116383008052443	55.5449425936996
JAR_noJAR_20p101	2	20	10	CorrelationDetector	7	110	4	451	939	45	45	0	0.00898876404494382	0.0479233226837061	0.178913738019169	0.0512820512820513	0	0.00317460317460317	1.92456140602179	4.09311571804351	41.4262422847734	29.2648938299147	-0.164012599750129	5.95169800542197	-0.00250644557165202	0.150645716124094	0.252682183485259	6.32708727577512	0.00273610862248274	0.147149511747605	55.0116727437652
JAR_noJAR_20p101	2	20	10	CorrelationDetector	7	110	5	664	934	54	54	0	0.0143540669856459	0.0578158458244111	0.143468950749465	0.0357142857142857	0.0303030303030303	0.0107913669064748	1.80951036329329	5.16858071984462	33.2126971620701	21.6395965295254	0.0139073692849148	3.5279929529054	-0.00967076512146789	0.193181736680391	-0.75957602106652	11.952955657014	-0.00402681988840433	0.133663699979956	42.0532605173657
JAR_noJAR_20p101	2	20	10	CorrelationDetector	7	110	5	383	736	44	44	0	0.0186170212765957	0.0597826086956522	0.126358695652174	0.0833333333333333	0.0350877192982456	0.00784313725490196	1.23389112824164	2.66806330816816	36.5874804284253	24.0036568409688	-0.0836325812053965	3.81838031875364	-0.00175894865393278	0.252766150817875	0.123274260166764	7.28137482191733	0.00789636627064738	0.150853120339345	48.3816750088763
JAR_noJAR_20p101	2	20	10	CorrelationDetector	7	110	4	495	684	21	21	0	0.0069284064665127	0.0307017543859649	0.0891812865497076	0	0	0.00862068965517241	1.50293189963108	1.85223992757463	41.1831815136985	24.1107302442744	-0.0398688814178997	2.5983824561372	-0.000868322025842135	0.158538418805784	-0.191529989717244	2.01848713825038	-0.00356829635518452	0.157926622452712	48.053353108311
JAR_noJAR_20p101	2	20	10	CorrelationDetector	7	110	6	667	1506	32	32	0	0.00150829562594268	0.0212483399734396	0.0869853917662683	0.0285714285714286	0	0	1.27033073809526	2.57773262810839	38.4957003158593	25.2635847461407	-0.0302882808303044	2.71147217848503	-0.00502099132701666	0.144012500666352	0.0681540247651357	0.992914210431033	-0.0110735041944999	0.148268546498442	52.9296382819527
JAR_noJAR_20p101	2	20	10	CorrelationDetector	7	110	4	384	655	13	13	0	0.00291545189504373	0.0198473282442748	0.0824427480916031	0	0	0.00409836065573771	2.06433234686502	5.39410669303281	39.9137366011544	24.1904095495226	-0.0139785329656582	2.79971655598401	-0.00507652064280332	0.155294830018501	-0.329636833847639	3.93244493278478	-0.00501236855232752	0.165161238532924	52.7790491923711
JAR_noJAR_20p101	2	20	10	CorrelationDetector	7	110	5	636	1067	74	74	0	0.00986842105263158	0.0693533270852859	0.169634489222118	0.0434782608695652	0.03125	0.00580270793036751	2.58035575553375	9.42091272904936	39.4034142545137	27.6993601973943	-0.376923862152563	6.42086559143942	0.00260256168323905	0.182684414719021	0.136512149515063	5.91187647808562	0.00122506841600583	0.155474961525277	49.6169721873846
JAR_noJAR_20p101	2	20	10	CorrelationDetector	7	110	5	538	933	36	36	0	0.009765625	0.0385852090032154	0.113612004287245	0	0.0166666666666667	0.00261096605744125	1.95194528193501	3.59411400151406	44.1494846751675	28.6512404481082	0.0610147261676493	3.83554067691475	-0.00616754790462263	0.192222364354362	0.0749096573462275	1.74469695695342	-0.0096439872477822	0.139577607965853	55.7075901373399
JAR_noJAR_20p101	2	20	10	CorrelationDetector	7	110	5	364	713	45	45	0	0.00882352941176471	0.0631136044880785	0.144460028050491	0.0512820512820513	0.0222222222222222	0	1.76228562038886	3.45247035302968	37.6986975608341	26.6517076070099	-0.219919157935933	4.08578804658194	0.00535951972155605	0.149422005697377	-0.0766328874346355	2.15654650219894	0.00227598558832671	0.161295290568737	52.4753501858939
JAR_noJAR_20p101	2	20	10	CorrelationDetector	7	110	1	198	240	1	1	0	0	0.00416666666666667	0.2	0	0	0	0.856915314986592	0.964987427814387	37.0552686948465	27.4135469518152	0.0798473797482861	3.3190093111842	-0.00261210746095334	0.151460644534029	0.0537365273123302	1.81030606021786	-0.0146336273093074	0.163475512848429	53.6419499299349
JAR_noJAR_20p101	2	20	10	CorrelationDetector	7	110	6	487	752	22	22	0	0.00260416666666667	0.0292553191489362	0.159574468085106	0.05	0	0	1.53706856827281	3.0835221408315	34.1011910267463	24.0335497086879	-0.0952377088197351	3.48713374055856	-0.00312911281555208	0.148177641620024	0.0498141361185991	0.955701460811738	0.000840764298867222	0.144909718467896	47.3137826649849
JAR_noJAR_20p101	2	20	10	CorrelationDetector	7	110	3	244	253	31	31	0	0.0147058823529412	0.122529644268775	0.201581027667984	0.0454545454545455	0	0	1.51036642592231	2.81322839082798	32.1472714962534	32.357200670555	1.02407999416782	10.8283868538519	-0.00712685785458665	0.15331779664163	0.0506813209809946	4.49079769857746	-0.0122219249071952	0.126606763885296	51.9120932822277
JAR_noJAR_20p101	2	20	10	CorrelationDetector	7	110	4	522	898	7	7	0	0	0.00779510022271715	0.0634743875278396	0	0	0	0.97881802698525	1.19636813701086	40.1177237128712	24.6218911949262	0.00618416751789726	2.29395571929698	0.011226811516183	0.14368907145916	-0.0530050079323469	1.12251327487439	0.013937497529235	0.142501260185602	52.0461718213378
JAR_noJAR_20p101	2	20	10	CorrelationDetector	7	110	3	451	538	26	26	0	0.00997506234413965	0.0483271375464684	0.148698884758364	0.0384615384615385	0	0.00314465408805031	2.11826265247214	5.57330468189736	32.600933414732	23.3265475974125	0.136302255485079	3.55930668548011	0.00802545594911148	0.143979176684022	-0.264336211365235	5.01317492405213	0.0072596456673253	0.149907690827644	38.6822724736436
JAR_noJAR_20p101	2	20	10	CorrelationDetector	7	110	7	525	1170	43	43	0	0.00384615384615385	0.0367521367521368	0.136752136752137	0	0.0116279069767442	0.00245700245700246	2.62996798201919	9.9340108991532	35.0670039270292	23.9731347666827	0.0425793288406739	3.72203569557619	-3.99994859920507e-05	0.151167107371911	-0.304672349408044	4.95951103650161	-0.00810887750894304	0.160338391805762	51.0154412884726
JAR_noJAR_20p101	2	20	10	CorrelationDetector	7	110	6	469	639	7	7	0	0	0.0109546165884194	0.0985915492957746	0	0	0	1.7741499857534	4.70393887929059	42.7722731834805	25.2987227153612	0.188488278201784	2.29892793726682	0.0015525191687561	0.141013434644025	0.0450887246483627	1.07027427460371	-0.00314274441885443	0.142325589886395	52.8864008810118
JAR_noJAR_20p101	2	20	10	CorrelationDetector	7	110	6	518	961	28	28	0	0.00591715976331361	0.0291363163371488	0.110301768990635	0	0.03125	0.00246913580246914	1.82186267732567	4.43070584422931	39.5716499793326	25.1995709216178	-0.064008486156258	3.61480017784354	0.00135392215529401	0.206140432161538	-0.154186236894876	1.76218042641651	0.000300478085254152	0.13559716077439	52.4248658364779
JAR_noJAR_20p102	2	20	10	JAR_CorrelationDetector	7	110	4	386	476	11	11	0	0.00355871886120996	0.023109243697479	0.092436974789916	0.0526315789473684	0	0	0.946841031419752	0.795744231001689	40.2285063410637	24.3901261569778	0.0531187439978017	2.35647233893909	-0.00944247818472443	0.155367277375701	-0.120653359641797	1.64519589735984	-0.0129213215861642	0.16774534112103	53.7043822303856
JAR_noJAR_20p102	2	20	10	JAR_CorrelationDetector	7	110	7	405	490	28	28	0	0.0294117647058824	0.0571428571428571	0.136734693877551	0.131578947368421	0.024390243902439	0.0153846153846154	1.89656794578558	5.79705922420454	43.9188182470815	30.4249764369728	-0.268685276095375	4.60426675175353	-0.000696958040242378	0.135610632288556	-0.34717748719953	11.4120073939413	-0.00121507819536847	0.144464523574213	54.9879362615081
JAR_noJAR_20p102	2	20	10	JAR_CorrelationDetector	7	110	5	500	754	45	45	0	0.0221729490022173	0.0596816976127321	0.23342175066313	0	0.0491803278688525	0.0169014084507042	1.95298423124639	5.15115007428162	35.6059166064006	28.1853494466384	-0.297025089036437	5.05075856081769	0.00469534044478001	0.170322796619874	0.0863784771966788	3.98970313871104	-0.00134967170456365	0.170522555768466	46.2691892293543
JAR_noJAR_20p102	2	20	10	JAR_CorrelationDetector	7	110	5	506	735	22	22	0	0.0130434782608696	0.0299319727891156	0.118367346938776	0	0	0.0149253731343284	1.94175303009898	4.3988023458684	38.1840561130381	25.6867998121187	-0.189847587564335	3.12479178287368	0.00251096492816355	0.156929370439655	0.455017244714318	9.66147186693506	0.0046824165444475	0.169614742956737	45.0986213954414
JAR_noJAR_20p102	2	20	10	JAR_CorrelationDetector	7	110	3	433	1039	50	50	0	0.0209302325581395	0.0481231953801732	0.19730510105871	0.0227272727272727	0.0441176470588235	0.0155763239875389	2.4656309958734	8.59642992411419	31.4079962775208	24.5954855806266	0.0883621012651736	5.08022530232777	-0.000244807445114435	0.150937932465801	-0.489871576130332	12.0767875798118	0.0108587577307864	0.146925712016605	45.4433292600823
JAR_noJAR_20p102	2	20	10	JAR_CorrelationDetector	7	110	6	454	889	24	24	0	0.00896860986547085	0.0269966254218223	0.120359955005624	0	0	0.00583090379008746	1.60377632072932	4.2348513783446	37.4115508173682	24.3729121111732	0.0477007227971097	2.80611676964185	-0.00928079984926798	0.165112850895694	-0.0208914551887027	2.77363374483941	-0.0036436556123993	0.156794826025711	49.2930954196988
JAR_noJAR_20p102	2	20	10	JAR_CorrelationDetector	7	110	2	304	444	4	4	0	0	0.00900900900900901	0.0675675675675676	0	0	0	1.04726246864014	2.11287325746797	42.391279808547	21.3993219707347	0.0357148773955536	2.4711006155681	0.014301190658451	0.162786554521652	0.00627058269653809	1.07461343110975	0.0143905048958476	0.154883110302981	49.4479104529702
JAR_noJAR_20p102	2	20	10	JAR_CorrelationDetector	7	110	4	395	758	97	97	0	0.0238805970149254	0.127968337730871	0.278364116094987	0.0689655172413793	0.0645161290322581	0.0091324200913242	2.96401455071862	11.5553496249183	24.8114059717994	27.8942211633301	0.837575689845746	10.6732779499867	0.0215381691402244	0.316471100428641	0.632898293502896	9.63158473719947	0.00248744396419445	0.114467271628798	42.8418819928484
JAR_noJAR_20p102	2	20	10	JAR_CorrelationDetector	7	110	6	379	631	19	19	0	0.00292397660818713	0.0301109350237718	0.0966719492868463	0.0344827586206897	0	0	1.01924750540978	0.813191660332616	42.419192935391	25.7392095407416	0.155812704091174	2.74138536471282	-0.00273949507466595	0.143648328486145	0.0970310402756834	1.21830151729354	0.000406663355346833	0.128010185558442	55.5038417376769
JAR_noJAR_20p102	2	20	10	JAR_CorrelationDetector	7	110	4	474	650	14	14	0	0	0.0215384615384615	0.116923076923077	0	0	0	0.924018087230657	1.23813771861743	39.8455435505567	23.0241558462556	0.0138003952635663	3.36936097844554	-7.64220426884756e-06	0.159792190415583	-0.0620801261499922	1.0093255799213	0.00183599063792239	0.164519966398435	50.7547992097786
JAR_noJAR_20p102	2	20	10	JAR_CorrelationDetector	7	110	2	286	443	37	37	0	0.0495495495495495	0.0835214446952596	0.194130925507901	0.0784313725490196	0	0.0466666666666667	2.36296870168488	7.58105891117677	30.7167129885696	25.9458812125198	-0.0879633590762358	5.34133384163541	0.00539253487104131	0.192482996284603	1.04864514161968	17.309358879299	0.00279360551820532	0.154763664916893	40.992955558008
JAR_noJAR_20p102	2	20	10	JAR_CorrelationDetector	7	110	4	396	634	23	23	0	0.00297619047619048	0.0362776025236593	0.143533123028391	0.0357142857142857	0	0	1.29556831448459	1.42045006236693	39.7771742099697	26.027330622992	0.10531791840673	4.30672770513979	-0.00676401674891917	0.146244095658603	-0.93883151827687	10.8723905880603	-0.0145601426695366	0.137279070242716	52.4980250090134
JAR_noJAR_20p102	2	20	10	JAR_CorrelationDetector	7	110	4	522	1015	61	61	0	0.00823045267489712	0.0600985221674877	0.14384236453202	0.08	0.0350877192982456	0	1.75847566075072	3.79417747048068	42.1154447278408	29.4381993231548	0.0523802635572488	5.17990028624196	-0.0111566457050966	0.196789845481121	0.408433975546385	7.09069824584704	-0.00526864260193651	0.146405290300179	58.7472301239018
JAR_noJAR_20p102	2	20	10	JAR_CorrelationDetector	7	110	3	350	513	19	19	0	0.00386100386100386	0.037037037037037	0.116959064327485	0	0	0.00526315789473684	0.901530624772022	1.22159839370651	30.5191263333545	20.5131197199658	-0.167317131039497	3.61591064164048	-0.00419585087039833	0.135242682236736	-0.0507744507269146	2.14095592643875	-0.00117206656289003	0.114964180760592	41.7140239535474
JAR_noJAR_20p102	2	20	10	JAR_CorrelationDetector	7	110	2	569	990	40	40	0	0.00371747211895911	0.0404040404040404	0.109090909090909	0	0	0.00467289719626168	1.72618610605218	3.15629141415717	38.1707586283625	24.7121075825659	0.0537741092733307	3.85648728137118	0.0105989552031259	0.190175491585777	-0.320387275945852	7.22965339467501	0.00419596038879464	0.14955555969583	51.4106029695087
JAR_noJAR_20p102	2	20	10	JAR_CorrelationDetector	7	110	3	365	719	19	19	0	0.00318471337579618	0.0264255910987483	0.129346314325452	0.0256410256410256	0	0	1.83494184497481	4.85366968787241	35.4355635547426	22.2195119587309	0.0742566217784707	2.87424355685471	-0.00163147219980526	0.176823680199319	0.034285116973992	0.95235007200538	0.00682312820370892	0.144403994685115	50.4943189437915
JAR_noJAR_20p102	2	20	10	JAR_CorrelationDetector	7	110	4	420	733	20	20	0	0.00583090379008746	0.0272851296043656	0.147339699863574	0	0	0.0075187969924812	1.2142567616881	2.02552281765374	33.4225967295941	20.5451771499216	0.248881416756606	3.55274197472928	-0.000569607898045343	0.131892637386607	0.273914772345161	4.04986340904488	-0.00533941695437312	0.122863431701538	46.1767775414963
JAR_noJAR_20p102	2	20	10	JAR_CorrelationDetector	7	110	6	527	1057	69	69	0	0.0114942528735632	0.065279091769158	0.256385998107852	0.0303030303030303	0.0126582278481013	0.00763358778625954	3.0499131698426	9.7769354084124	28.8277696466228	25.485525970073	-0.379140836598081	8.67330942503297	0.00484121190720801	0.263242386001837	0.340903967713544	8.2023856555569	0.0103254510177558	0.152712568224763	43.7578345934441
JAR_noJAR_20p102	2	20	10	JAR_CorrelationDetector	7	110	4	408	556	15	15	0	0.00531914893617021	0.026978417266187	0.0683453237410072	0.0408163265306122	0	0	1.42646404316356	2.4023808973515	42.5912023371462	24.4858487153511	0.397757796907004	3.97743836583776	-0.00315158436320175	0.141789316952043	0.0698320168140052	1.03225690484388	0.000213214158286881	0.139476537463019	50.6413020837398
JAR_noJAR_20p102	2	20	10	JAR_CorrelationDetector	7	110	6	447	626	4	4	0	0.00246913580246914	0.00638977635782748	0.0463258785942492	0	0.0169491525423729	0	0.626691557576304	0.23770804896773	50.039864073041	26.6583044177855	-0.0641462601951473	1.92573842208908	0.000205737525254264	0.14954660253961	0.0613588740550493	1.17341412377494	0.000566405577121558	0.146626972039207	57.8379081541378
JAR_noJAR_20p2001	3	20	6.66666666666667	CorrelationDetector	7	110	2	274	317	23	23	0	0.00485436893203883	0.0725552050473186	0.230283911671924	0	0	0.00826446280991736	2.6165342209173	9.80155356486262	40.1469212814404	29.9878224875711	-0.209915486995038	4.65135076746787	-0.01726408935963	0.161207221270271	-0.0670130466860385	1.38642816801137	-0.0169183708652296	0.166101803013234	53.1220597802926
JAR_noJAR_20p2001	3	20	6.66666666666667	CorrelationDetector	7	110	3	339	806	175	175	0	0.074468085106383	0.21712158808933	0.441687344913151	0.272727272727273	0.0487804878048781	0.0185185185185185	5.02956653870674	18.2980453402078	18.4066782913096	27.9409440022131	0.156045229453281	16.3807505378097	-0.0202362891256842	0.534657986086742	-1.78861613360616	18.7965232323326	0.00217341262014729	0.1372350457984	42.1265843119481
JAR_noJAR_20p2001	3	20	6.66666666666667	CorrelationDetector	7	110	6	476	1008	64	64	0	0.0172786177105832	0.0634920634920635	0.199404761904762	0.212121212121212	0	0	2.86363207588555	10.8744928604236	35.191639794262	26.5823220833163	0.024424656341528	4.21047890402978	0.00660990589035574	0.229277781379523	0.32369254169988	5.7673916046858	0.00520991293392185	0.144198818166122	53.0498497484476
JAR_noJAR_20p103	3	20	6.66666666666667	CorrelationDetector	7	110	5	424	864	38	38	0	0.0100502512562814	0.0439814814814815	0.153935185185185	0.105263157894737	0	0	2.72024564663113	9.88144676865318	35.6315290525483	24.0254252490897	-0.170379491370769	3.67996546634736	-0.000249834301343944	0.136634501656948	-0.306496001976218	6.90667311238044	-0.00166709099050401	0.13426964583377	46.1228519446943
JAR_noJAR_20p103	3	20	6.66666666666667	CorrelationDetector	7	110	4	440	744	82	82	0	0.0392670157068063	0.110215053763441	0.251344086021505	0.257142857142857	0.0256410256410256	0.00986842105263158	2.54142445229496	9.40531530835764	34.6338459367327	29.1856745973786	0.154441424382395	7.47554003022833	0.00462026417248345	0.150647339075155	-0.197970022533564	3.97706607781811	0.000123364451968446	0.158271014442698	48.1792975378219
JAR_noJAR_20p103	3	20	6.66666666666667	CorrelationDetector	7	110	4	496	921	66	66	0	0.0149253731343284	0.0716612377850163	0.275787187839305	0.0540540540540541	0.0185185185185185	0.0105820105820106	3.34186616876167	13.6747299739307	29.5449597052934	24.0224022457945	0.334588890983995	6.85774541899308	0.00437063135438659	0.271746791294144	1.08408616683988	11.3659172253882	-0.00519692893622171	0.143123106511862	39.9002163523514
JAR_noJAR_20p103	3	20	6.66666666666667	CorrelationDetector	7	110	3	476	919	26	26	0	0.00431965442764579	0.0282916213275299	0.178454842219804	0	0.0181818181818182	0	3.34130005287271	12.7857671341074	35.8147693533484	26.4987866422997	-0.110110106651367	3.30554675963924	0.00715269031198317	0.230440516191588	-0.0810187993164792	2.02650231188292	-0.0013880057440836	0.144484500214245	47.0313310226751
JAR_noJAR_20p103	3	20	6.66666666666667	CorrelationDetector	7	110	3	339	471	47	47	0	0.024822695035461	0.0997876857749469	0.303609341825902	0	0.0476190476190476	0.0062111801242236	3.05959388182041	11.0020811251733	28.6857042507247	26.924095307516	0.376389497624438	9.58898053204615	0.0141570301677168	0.324101203216075	0.621178301084561	8.45803693946834	0.00839691888001401	0.149731690685322	39.7472658500873
JAR_noJAR_20p2001	3	20	6.66666666666667	CorrelationDetector	7	110	5	482	961	91	91	0	0.0125523012552301	0.0946930280957336	0.232049947970864	0.131578947368421	0	0.00275482093663912	3.70437462740784	15.085456374288	34.5637462974714	29.6711977407067	-0.307464095564427	7.89428047312319	-0.0116620753856127	0.295832773200417	0.697606366087255	15.0750116763658	0.000456143272138112	0.152073030071235	51.9496269829761
JAR_noJAR_20p103	3	20	6.66666666666667	CorrelationDetector	7	110	3	396	519	33	33	0	0.010498687664042	0.0635838150289017	0.157996146435453	0.0555555555555556	0	0	2.86972486652814	11.2775927806915	39.2092478212951	27.9835194436181	0.0437377080568789	3.58182560779433	0.00683692084097048	0.163893607179244	-0.0797642384411358	2.31634140180679	0.00800909900402791	0.167105314110033	46.9468939688885
JAR_noJAR_20p103	3	20	6.66666666666667	CorrelationDetector	7	110	5	465	1015	87	87	0	0.0198675496688742	0.0857142857142857	0.217733990147783	0	0.0163934426229508	0.00687285223367698	3.11407406508576	12.8746678687943	37.5423495359311	30.3930945964743	-0.274083688504446	7.23371164958471	-0.00237364600035142	0.336561052091679	0.40813341482572	11.814016401325	-0.0123295132733075	0.31737362499841	51.8920829768139
JAR_noJAR_20p103	3	20	6.66666666666667	CorrelationDetector	7	110	6	490	749	58	58	0	0.0136986301369863	0.0774365821094793	0.259012016021362	0.0476190476190476	0	0.00887573964497041	3.39682705449677	12.5927512714093	32.4757095037343	24.7661186475471	-0.259423098371486	4.9669722441241	0.0107176593368763	0.151904229224946	-0.399420537799671	8.98746741846608	0.0163823130848801	0.13963823605218	44.437323225949
JAR_noJAR_20p2001	3	20	6.66666666666667	CorrelationDetector	7	110	2	441	365	10	10	0	0.012012012012012	0.0273972602739726	0.0958904109589041	0.1	0	0.0036231884057971	1.90660207041987	6.32284931436152	44.7846155279685	25.265338425317	0.119305228150312	2.81960651039322	-0.00141585057085577	0.14528763669491	0.268913829206144	2.47105356201422	-0.00209845477962696	0.137057826421648	49.0682707469887
JAR_noJAR_20p2001	3	20	6.66666666666667	CorrelationDetector	7	110	7	504	1298	133	133	0	0.0382293762575453	0.102465331278891	0.370570107858243	0.166666666666667	0.0862068965517241	0.0174129353233831	4.39567433709604	17.4435785610571	21.6712256295929	22.7340806609565	-0.480648311477561	9.3940526823874	0.00193316337850876	0.17172699860254	0.575510840916882	12.3543546781915	0.00854245255693532	0.163709887076469	32.930428174369
JAR_noJAR_20p2001	3	20	6.66666666666667	CorrelationDetector	7	110	7	528	1085	72	72	0	0.00572519083969466	0.0663594470046083	0.176958525345622	0.0681818181818182	0	0	1.90236292405335	6.61853022980681	38.2160834820662	25.6019250458395	-0.0538483435260695	4.61199315487381	-0.00211287298006547	0.151181413283273	0.00369587100903507	0.885417333808752	-0.00913835675154093	0.14193738807177	53.718599759715
JAR_noJAR_20p103	3	20	6.66666666666667	CorrelationDetector	7	110	3	366	677	53	53	0	0.0174216027874564	0.0782865583456425	0.314623338257016	0.114285714285714	0.024390243902439	0	3.15224109098254	13.4822778058275	26.0023144875229	23.7828139748165	0.155379175263794	6.8977773501405	-0.00554371374938643	0.145266342464887	-0.321897747516487	5.78708352774435	-0.00461210205214859	0.127638357811088	43.6429732338664
JAR_noJAR_20p2001	3	20	6.66666666666667	CorrelationDetector	7	110	2	370	385	16	16	0	0.00806451612903226	0.0415584415584416	0.179220779220779	0	0	0	2.11704990693929	7.11103260431636	37.5394478111449	24.2163442159875	-0.0211049449311328	2.99617028961267	0.00180583620163657	0.14969369101782	0.0236701507908765	1.05713049424316	0.00215045976096547	0.157942105852287	45.0558115101863
JAR_noJAR_20p103	3	20	6.66666666666667	CorrelationDetector	7	110	2	395	457	2	2	0	0.00326797385620915	0.00437636761487965	0.0787746170678337	0	0	0.00416666666666667	1.4490815522747	4.07423492774983	43.4159091149778	20.5467652688155	0.0677334773448349	1.89947751980784	-0.0103281104196368	0.142322114175676	-0.374628369753926	6.52331141399959	-0.0132906175298707	0.147938896634519	50.8188998170331
JAR_noJAR_20p103	3	20	6.66666666666667	CorrelationDetector	7	110	4	346	561	30	30	0	0.0144404332129964	0.053475935828877	0.237076648841355	0.0416666666666667	0.0294117647058824	0.00497512437810945	2.3731858330314	8.67954315695142	33.0405111632457	24.4124072078414	0.0447414650410498	5.63943462893627	0.00993090375735775	0.138851709699205	-0.149626675462194	3.48139125090716	0.0109472708592716	0.135887297021254	42.5740053670219
JAR_noJAR_20p103	3	20	6.66666666666667	CorrelationDetector	7	110	6	374	560	40	40	0	0.00920245398773006	0.0714285714285714	0.194642857142857	0.0666666666666667	0	0.00471698113207547	2.24941193939432	7.6451314698362	38.9166258104374	28.0026936252219	0.0229764613497275	4.59841397013598	0.00431857107138786	0.198430110961168	0.230718561654007	2.63572768096448	-0.0084955301568136	0.158703673475864	51.2742932666659
JAR_noJAR_20p104	3	20	6.66666666666667	JAR_CorrelationDetector	7	110	5	448	807	51	51	0	0.00904977375565611	0.0631970260223048	0.201982651796778	0.0181818181818182	0.0434782608695652	0.00288184438040346	2.86252141471249	10.9607407113829	35.9560836767397	27.9782942395785	0.156536043110576	5.46795422767863	0.010693239698381	0.239595133323224	-0.167309435462271	6.144690440751	-0.000108299535886805	0.145214788388114	51.7823399275682
JAR_noJAR_20p104	3	20	6.66666666666667	JAR_CorrelationDetector	7	110	1	307	567	43	43	0	0.0154440154440154	0.0758377425044092	0.243386243386243	0.0810810810810811	0.0161290322580645	0	2.43272853443327	8.64386768870765	37.0488753969016	28.4819129733989	0.0172475391222397	4.97424822765967	0.00563352334426032	0.137303001560326	-0.202448994894959	4.41889893905742	-0.0013898675673635	0.13593767659749	54.8264902746355
JAR_noJAR_20p104	3	20	6.66666666666667	JAR_CorrelationDetector	7	110	5	381	659	65	65	0	0.0285714285714286	0.0986342943854325	0.229135053110774	0.0555555555555556	0.0256410256410256	0.0105263157894737	4.11639605337215	16.5739976154746	30.0159597005674	26.9283781575723	0.270286874987301	9.13110071954517	0.0369642568477701	0.460470192998751	0.746345258551041	9.71127629950591	0.00546732059440012	0.147539047316873	44.4878099148656
JAR_noJAR_20p104	3	20	6.66666666666667	JAR_CorrelationDetector	7	110	4	513	853	53	53	0	0.0236559139784946	0.0621336459554514	0.221570926143025	0.037037037037037	0.0204081632653061	0.023936170212766	2.82855486227065	9.0189053719861	33.1860344970505	24.9351603012467	0.234399477811579	4.95644552859975	0.00378804890411826	0.16804138917542	0.232673395649181	10.8272543805602	0.00463501285953937	0.179734684118912	44.9164967915862
JAR_noJAR_20p104	3	20	6.66666666666667	JAR_CorrelationDetector	7	110	7	539	1126	56	56	0	0.00568181818181818	0.0497335701598579	0.202486678507993	0	0.0185185185185185	0.00472813238770686	2.72750111504823	11.2812505128174	32.6589902069261	23.5483294115724	0.113661058992795	3.6838863152794	-0.00123160018971193	0.163682224346776	0.229316699282686	4.80294336640027	-0.000963647369549822	0.168295247176986	45.7293193920772
JAR_noJAR_20p104	3	20	6.66666666666667	JAR_CorrelationDetector	7	110	3	345	492	25	25	0	0.0161812297734628	0.0508130081300813	0.247967479674797	0.0416666666666667	0.0588235294117647	0	3.03774654279037	11.021542230771	36.5258183275287	26.5688936261334	0.0533003770534528	4.22132478160811	-0.00792042649890445	0.158354655693206	-0.323279381523977	6.94990781832889	-0.00350847065228219	0.164344763908216	49.4917336813495
JAR_noJAR_20p104	3	20	6.66666666666667	JAR_CorrelationDetector	7	110	7	679	1162	61	61	0	0.0108359133126935	0.0524956970740103	0.179001721170396	0.04	0.0208333333333333	0.0089126559714795	3.34847691519272	13.6304963803104	37.0499020376176	26.9888152040404	-0.0972305899098145	4.29183851288526	0.00531129114557786	0.148417404514647	-0.120708444306534	4.38893457769653	0.00670377882272932	0.151576099982302	48.4425562565654
JAR_noJAR_20p104	3	20	6.66666666666667	JAR_CorrelationDetector	7	110	7	477	680	45	45	0	0.0165094339622642	0.0661764705882353	0.167647058823529	0.0555555555555556	0	0.0159744408945687	2.24078956297922	8.302985478864	38.4522564184652	26.7931787691229	-0.013046028388988	4.94103447958016	-0.0101284231365163	0.14380467266499	0.0504620160877567	5.12476604459544	-0.00656527981228983	0.144310466211969	49.6359159727849
JAR_noJAR_20p104	3	20	6.66666666666667	JAR_CorrelationDetector	7	110	3	346	603	30	30	0	0.0169491525423729	0.0497512437810945	0.30016583747927	0.0416666666666667	0	0.0138888888888889	3.47762483052792	12.7986990818972	31.1001002400477	23.485923938097	0.106837098364267	3.75511231773753	0.00940253158746752	0.147739517887168	-0.150368139092315	3.54334501541223	0.00059005456709878	0.15104355231137	45.3050032503663
JAR_noJAR_20p104	3	20	6.66666666666667	JAR_CorrelationDetector	7	110	4	477	787	37	37	0	0.0111607142857143	0.0470139771283355	0.209656925031766	0.129032258064516	0.0158730158730159	0	3.03419019415191	11.5716086647192	39.7068963152	27.5544609163251	0.085293650976406	3.70014782096959	-0.00222219379250808	0.148863649849455	0.0340724395569205	1.56048435733267	0.00303620981452139	0.142284142352863	54.7991189457787
JAR_noJAR_20p104	3	20	6.66666666666667	JAR_CorrelationDetector	7	110	6	496	934	74	74	0	0.0228690228690229	0.0792291220556745	0.261241970021413	0.0888888888888889	0.024390243902439	0.0077120822622108	3.2030740704241	11.6603425791443	33.8543641752066	27.6513915070669	0.263659365171044	5.61379294762411	0.00179010646207869	0.151662552659827	0.262508297017039	6.80362902585445	0.00494413830956696	0.178489905173236	48.5773650605773
JAR_noJAR_20p104	3	20	6.66666666666667	JAR_CorrelationDetector	7	110	3	431	774	65	65	0	0.0110497237569061	0.0839793281653747	0.317829457364341	0.037037037037037	0.0149253731343284	0.00809716599190283	4.07409855849699	15.4728339353954	28.268269089738	27.1901446003942	0.101262628583224	8.5016650471396	-0.00284979452026937	0.150201763595822	-0.195347365260403	13.308335905107	-0.00417802513087456	0.134619096760567	42.5216500810723
JAR_noJAR_20p104	3	20	6.66666666666667	JAR_CorrelationDetector	7	110	4	507	790	59	59	0	0.01875	0.0746835443037975	0.206329113924051	0.0697674418604651	0.0294117647058824	0.00753768844221105	3.02353920480547	10.8275669541243	38.0255051595205	27.6211162949628	-0.0366286474223078	4.58783360406306	0.0114071776084586	0.279256794072678	-0.500772466324376	8.9961064200246	0.00885209388230395	0.120220524255897	50.9206685741257
JAR_noJAR_20p104	3	20	6.66666666666667	JAR_CorrelationDetector	7	110	6	487	706	31	31	0	0.0252293577981651	0.0439093484419263	0.137393767705382	0	0.025	0.0298507462686567	3.00912209207009	11.4998241122856	40.4245709784802	27.4339751426771	0.0590055906158862	4.70889907665237	0.000123295515956407	0.160616757927655	0.243076450086349	11.4641596076563	-0.00194142700716075	0.145340957519303	48.3222675823843
JAR_noJAR_20p104	3	20	6.66666666666667	JAR_CorrelationDetector	7	110	2	289	431	60	60	0	0.0384615384615385	0.139211136890951	0.417633410672854	0.140350877192982	0	0.0078125	3.49124449635099	12.422772020607	27.0403816781805	29.0361710125682	-0.105482869664428	9.8928676492987	0.0173936995030318	0.150549382802262	0.582810597827726	7.42074467016931	0.0264584546012932	0.139757192647576	42.5798929157932
JAR_noJAR_20p104	3	20	6.66666666666667	JAR_CorrelationDetector	7	110	2	545	950	93	93	0	0.0466019417475728	0.0978947368421053	0.249473684210526	0	0	0.0485436893203883	4.31266910650402	17.2275590362267	31.8776385595978	24.7943873873167	0.377920635003015	6.14689704187933	-0.00231132917746868	0.183304384452603	-0.0843426024371352	6.31466751724176	-0.0103085861836349	0.145159917925789	40.1317458654724
JAR_noJAR_20p104	3	20	6.66666666666667	JAR_CorrelationDetector	7	110	3	609	861	67	67	0	0.0165289256198347	0.0778164924506388	0.250871080139373	0.131578947368421	0.0212765957446809	0.00616016427104723	4.68317796139368	18.1590584451518	31.1736267502456	27.4851007313626	-0.257842980935455	7.24783619520787	0.00775253631144315	0.29491334467085	-0.302648265432163	5.7851134840533	-0.00123477676072553	0.143264950342082	42.2782999665653
JAR_noJAR_20p104	3	20	6.66666666666667	JAR_CorrelationDetector	7	110	7	521	960	73	73	0	0.0368932038834951	0.0760416666666667	0.258333333333333	0.1875	0.0235294117647059	0.0272277227722772	3.94414930958521	15.0367314584183	30.7093982172144	25.4702618805889	-0.066929028577337	5.08556956750476	-0.00375250876568513	0.159210703539896	0.341761981395456	12.3376911194013	-0.00819473002306104	0.147388829892619	43.1742669543546
JAR_noJAR_20p104	3	20	6.66666666666667	JAR_CorrelationDetector	7	110	2	303	436	68	68	0	0.134502923976608	0.155963302752294	0.36697247706422	0.103448275862069	0.0638297872340425	0.037037037037037	4.94383608576264	17.4997384704025	23.0629802658784	25.8469405894732	-0.609389043329224	11.3691363921825	-0.0392129216664145	0.456364607047124	1.52262431461667	17.3205230574726	0.013560888494549	0.116681346023711	37.5930138730566
JAR_noJAR_20p104	3	20	6.66666666666667	JAR_CorrelationDetector	7	110	3	425	727	87	87	0	0.0765171503957784	0.119669876203576	0.327372764786795	0.181818181818182	0	0.066006600660066	5.04471823718285	18.0068370788016	23.4783053606182	22.0717748174106	0.116145712478658	8.51344085481624	-0.0019268716993481	0.155206719794311	-0.496961948676789	17.5090979508959	-0.00178297575217961	0.159210621042336	32.3785098632901
JAR_noJAR_20p105	5	20	4	CorrelationDetector	7	110	2	438	508	68	68	0	0.0578512396694215	0.133858267716535	0.303149606299213	0.103448275862069	0.0526315789473684	0.0211864406779661	4.68369860668621	16.9900431004845	25.3328815172611	26.234456937888	0.232645861329145	11.6023971426531	0.0324242824734011	0.469178610504989	-0.82288043087181	16.082638342995	0.018424966379453	0.154438653249701	34.0478773929378
JAR_noJAR_20p105	5	20	4	CorrelationDetector	7	110	6	487	1241	167	167	0	0.0706860706860707	0.134568896051571	0.434327155519742	0.107142857142857	0.058252427184466	0.0434782608695652	7.63596070829332	26.1553789010547	18.206304555554	25.4286130792139	-0.21503522736023	14.0378951557347	-0.00198755336812892	0.464955713875781	-0.588140096372973	12.9641928653772	-0.0205544436098509	0.251014105160057	35.143030795547
JAR_noJAR_20p105	5	20	4	CorrelationDetector	7	110	3	282	403	34	34	0	0.027027027027027	0.0843672456575682	0.406947890818859	0.0754716981132075	0.0588235294117647	0	5.66178062654797	20.11521765965	26.9867127884658	25.7807799531319	0.275206154930654	6.70216283706771	-0.007286939464907	0.147270433959265	0.131782472402633	2.95111799052645	0.00267774967469674	0.165584612640981	42.0614032594673
JAR_noJAR_20p105	5	20	4	CorrelationDetector	7	110	4	426	670	82	82	0	0.0275482093663912	0.122388059701493	0.346268656716418	0.0512820512820513	0.0833333333333333	0.00355871886120996	6.30571677169135	22.7130388044499	27.8249607954651	27.9477266848822	-0.224746313128032	7.73120972802396	0.00478886344366519	0.309829339048275	-0.314180705882715	3.89520762646544	0.00788969422927714	0.143057005413505	43.7059238323075
JAR_noJAR_20p105	5	20	4	CorrelationDetector	7	110	2	382	547	46	46	0	0.0242424242424242	0.0840950639853748	0.343692870201097	0	0.02	0.0257510729613734	4.63019062255977	16.2779210726011	29.6695710655851	26.9360936659395	0.382017054519651	5.84584872446731	0.0120930024957068	0.383022685982734	-0.366623529941353	9.57472532386414	-0.00492875086656329	0.178786145839997	39.5639605364578
JAR_noJAR_20p105	5	20	4	CorrelationDetector	7	110	6	513	1183	88	88	0	0.0216535433070866	0.0743871513102282	0.301775147928994	0.114285714285714	0	0.0122850122850123	4.86607405914275	17.2911069571064	29.2807652764382	24.0036324636569	-0.0169893234501201	6.3066860502567	-0.0035747979372567	0.134330300830251	-0.0283085142005321	4.28176306587931	0.000924686833548173	0.122266929165555	42.0696775425814
JAR_noJAR_20p105	5	20	4	CorrelationDetector	7	110	4	330	481	57	57	0	0.0389105058365759	0.118503118503119	0.349272349272349	0.173913043478261	0.0158730158730159	0	3.68165042497282	13.7690581531713	26.203666081305	24.0134021828064	0.194602892971713	9.70854750411379	-0.00158583268494881	0.213037691093734	-0.0398198173097294	2.2260842981006	-0.0274516273156969	0.133308458500375	40.14254805094
JAR_noJAR_20p105	5	20	4	CorrelationDetector	7	110	5	382	742	53	53	0	0.0178571428571429	0.0714285714285714	0.315363881401617	0.0384615384615385	0.0131578947368421	0.00869565217391304	4.11764209258364	14.4796887816975	29.4487989058781	24.9612840854697	-0.396819922346621	5.00368316597347	0.00442021288050575	0.14385486688215	-0.836483912381525	11.209566888557	0.010554106338962	0.125143414522746	44.5736816760144
JAR_noJAR_20p105	5	20	4	CorrelationDetector	7	110	4	459	885	185	185	0	0.0898345153664303	0.209039548022599	0.502824858757062	0.037037037037037	0.108108108108108	0.0851851851851852	8.05541056476911	25.6415250738445	15.3251979562021	24.018080936111	-0.00609007963009627	15.5451705643653	-0.000360636628435887	0.534431203419729	-0.606190546801089	23.6236413984788	0.00238958501456031	0.385296062257944	25.4668397625943
JAR_noJAR_20p105	5	20	4	CorrelationDetector	7	110	8	497	908	120	120	0	0.0283975659229209	0.13215859030837	0.374449339207048	0.209302325581395	0.0476190476190476	0.00512820512820513	6.36864588049874	21.643245269127	24.0598677233763	25.194599143146	-0.125681991113414	10.9775714889385	0.00656385522997524	0.491080781356633	-0.120267123401669	11.3701948300701	-0.0133712372191575	0.144265464805705	37.2792403989012
JAR_noJAR_20p105	5	20	4	CorrelationDetector	7	110	4	509	636	64	64	0	0.0283842794759825	0.10062893081761	0.290880503144654	0.0857142857142857	0	0.0258397932816537	5.98914874180529	21.039076689595	27.0644192524443	21.7620597661383	-0.250257934311132	6.41446341646853	0.00795472813945073	0.142283994380874	-0.229896477765449	6.32601394918163	0.0109318954854269	0.143379625790032	32.8600191633093
JAR_noJAR_20p105	5	20	4	CorrelationDetector	7	110	6	443	544	28	28	0	0.0100755667506297	0.0514705882352941	0.244485294117647	0	0.0169491525423729	0.00684931506849315	4.22047626919331	15.5226822071393	35.5103700233455	26.6490266859778	-0.157187948468944	4.25113394385742	0.00136845121115236	0.210685957824832	0.508686295194894	9.52114543936356	-0.00487809754166371	0.14449873384293	44.2243026664546
JAR_noJAR_20p105	5	20	4	CorrelationDetector	7	110	3	380	601	57	57	0	0.0314285714285714	0.0948419301164725	0.316139767054908	0.18	0.0285714285714286	0.00390625	6.50012507120931	22.2916518609317	30.5175231372332	26.1384335668003	0.212254448575487	5.94016508786729	0.0143135272233746	0.35994450552216	-0.519192647991897	6.49853772623601	0.0104097425950154	0.161637906276457	45.8214018869321
JAR_noJAR_20p105	5	20	4	CorrelationDetector	7	110	4	455	709	109	109	0	0.0428954423592493	0.153737658674189	0.392101551480959	0.0869565217391304	0.0454545454545455	0.037593984962406	6.07126419919581	20.8288932615998	21.8553403378779	24.6438858284292	0.0657395368919507	10.1517537089845	0.00630622338326008	0.380890813048617	-0.519809524421251	9.48510141704732	0.00235032582556523	0.144776854854267	36.1031213345975
JAR_noJAR_20p105	5	20	4	CorrelationDetector	7	110	5	354	699	114	114	0	0.0414012738853503	0.163090128755365	0.381974248927039	0.102040816326531	0	0.0230414746543779	6.14928982216293	21.0181586224625	19.997102741385	25.0733626186629	-0.252721743405125	12.4960133977623	-0.0154997672068051	0.467223500196134	0.449279226808121	7.43589973635819	-0.00264970826854641	0.159360005861597	36.0528979633913
JAR_noJAR_20p105	5	20	4	CorrelationDetector	7	110	4	507	661	71	71	0	0.0327102803738318	0.107413010590015	0.311649016641452	0	0.127659574468085	0.0225352112676056	5.98527034660907	19.7957690365772	28.5295060189141	25.6367204172441	0.333549989586804	7.10100684724635	-0.0044339032400745	0.147499040854962	0.580848267806845	17.4444212293787	-0.00922162173845451	0.18751240018645	38.6354765897075
JAR_noJAR_20p105	5	20	4	CorrelationDetector	7	110	6	415	1015	237	237	0	0.0592592592592593	0.233497536945813	0.482758620689655	0.166666666666667	0.0470588235294118	0	6.51825065745737	22.647034222488	15.8174376060574	26.9695080149709	1.60533305019549	20.4675794508684	-0.00369187962982622	0.566121462556174	-0.84631770358117	11.8409337147663	0.00118365914249406	0.143450011757853	35.3680568424985
JAR_noJAR_20p105	5	20	4	CorrelationDetector	7	110	5	454	815	167	167	0	0.0576036866359447	0.204907975460123	0.494478527607362	0.19047619047619	0.046875	0.0395136778115502	7.90741219075993	25.2385912917013	17.3791193010546	26.2504585763997	0.30229633637923	18.2117439506486	0.0175232135550812	0.436902768609965	0.76743648501318	14.2754939133236	-0.0125765733589914	0.251991232833118	32.0152627174727
JAR_noJAR_20p105	5	20	4	CorrelationDetector	7	110	5	510	1136	239	239	0	0.0451612903225806	0.210387323943662	0.470070422535211	0.238095238095238	0.0697674418604651	0.018716577540107	8.08131384356887	27.0031509115383	14.9763327864195	23.6709416967875	0.467252000942418	17.7641684715352	0.00595604971127059	0.451784386780493	0.379965321678012	8.82218854979541	-0.00180643278456933	0.132266702912524	31.8529733344922
JAR_noJAR_20p105	5	20	4	CorrelationDetector	7	110	7	443	818	145	145	0	0.0623376623376623	0.177261613691932	0.448655256723716	0.117647058823529	0.0816326530612245	0.0463576158940397	7.67931201247157	25.641004291485	20.3994581839019	25.6381846546201	-0.640141722725018	12.5186354873212	0.00966237971518485	0.340407661403215	-0.0319205548777682	15.3002856637967	0.000430927747318491	0.139563268258921	36.0249354278036
JAR_noJAR_20p106	5	20	4	JAR_CorrelationDetector	7	110	3	350	684	80	80	0	0.0223642172523962	0.116959064327485	0.434210526315789	0.0952380952380952	0.0178571428571429	0.00546448087431694	5.69344940400261	19.8231485098119	19.1957692909747	20.5205064043476	0.232587535863054	10.8234289919976	0.00974902569118238	0.183830655246443	-0.195499880563843	8.26283202336035	0.0195480027646425	0.185068701691474	32.1025221525186
JAR_noJAR_20p106	5	20	4	JAR_CorrelationDetector	7	110	7	506	773	94	94	0	0.0311203319502075	0.121604139715395	0.336351875808538	0.173913043478261	0.0422535211267606	0.0134408602150538	6.63935544834181	22.741334724358	24.3022245568808	24.8209911809419	0.242941592449073	9.34691320911568	-0.00637752976243875	0.166006661557588	0.211352247549001	14.9865186058535	-0.00943778354523581	0.160131083981552	35.3249244580152
JAR_noJAR_20p106	5	20	4	JAR_CorrelationDetector	7	110	5	524	912	134	134	0	0.0346153846153846	0.146929824561404	0.37280701754386	0.162790697674419	0.0847457627118644	0.00478468899521531	7.54665526426874	25.7338663237719	26.9585074774194	28.8705653893841	-0.0562368910778906	11.0903188729437	0.0117040926394064	0.368678685014838	-0.169583574811929	11.2388113629161	0.0168267453370428	0.141492440791487	43.7199686262463
JAR_noJAR_20p106	5	20	4	JAR_CorrelationDetector	7	110	6	502	850	87	87	0	0.0245901639344262	0.102352941176471	0.330588235294118	0.0833333333333333	0.08	0.0101522842639594	5.13139664331291	17.405383743384	25.6866482729268	24.6685804697149	0.218920199936459	8.52594583608912	0.00856621600221913	0.259010741803962	-0.587595523209721	11.201810232336	0.01936206526683	0.151102006739655	37.9994830544511
JAR_noJAR_20p106	5	20	4	JAR_CorrelationDetector	7	110	2	396	735	87	87	0	0.0396825396825397	0.118367346938776	0.357823129251701	0.15625	0.0163934426229508	0.0212765957446809	5.57427212027792	19.7840669133259	25.3237352919869	22.2748973353318	-0.05583479038671	7.77082498237916	-0.00159256998027778	0.175139353495215	0.0760850098671169	5.58038055215057	0.00680045882884799	0.156101320307781	37.1772726318602
JAR_noJAR_20p106	5	20	4	JAR_CorrelationDetector	7	110	6	418	818	189	189	0	0.0426229508196721	0.231051344743276	0.551344743276284	0.13953488372093	0	0.0304347826086957	9.53123925760977	30.7786007461107	14.2954457932042	26.6505317456688	0.186811248918847	18.2256166577005	0.0119771400198858	0.628302369267637	-0.340064305313602	10.0997421347327	-0.00347294444122946	0.116137325656644	34.2722443365235
JAR_noJAR_20p106	5	20	4	JAR_CorrelationDetector	7	110	3	341	799	158	158	0	0.0746753246753247	0.197747183979975	0.545682102628285	0.0888888888888889	0.0277777777777778	0.0737327188940092	9.01999897769374	27.6668186362807	13.5029937061602	22.6987481800066	0.114520613388824	18.5357859693506	0.00574963024786656	0.320050568196114	-1.50324304507958	22.180691422653	-0.0225097908356057	0.251340033964502	26.3772636836569
JAR_noJAR_20p106	5	20	4	JAR_CorrelationDetector	7	110	5	558	832	70	70	0	0.0196850393700787	0.0841346153846154	0.304086538461538	0.0357142857142857	0.0217391304347826	0.017632241813602	4.39697521628763	15.544684550909	28.1793465136228	29.1856265858686	-0.0884537818746828	11.4236091042262	-0.00605068855752445	0.481169636755843	-0.568340751685572	21.4164511935287	0.010730689098892	0.210853123156253	39.1749899178749
JAR_noJAR_20p106	5	20	4	JAR_CorrelationDetector	7	110	3	330	861	217	217	0	0.0769230769230769	0.252032520325203	0.547038327526132	0.259259259259259	0.075	0.0194174757281553	10.1389490652399	29.5350292704061	11.2459226440732	24.7521147263475	-0.0751275685512639	24.4378509306232	-0.0281873289060229	0.606832974883415	0.518958093306787	10.6862719530141	-0.00486857899439274	0.15277714671194	32.9866648957539
JAR_noJAR_20p106	5	20	4	JAR_CorrelationDetector	7	110	4	400	634	149	149	0	0.0735294117647059	0.235015772870662	0.49211356466877	0.214285714285714	0.117647058823529	0.0372093023255814	8.18717543672868	28.8409902691288	16.3582815622184	29.6581308004252	-0.617041250584963	20.001146614696	-0.0388048543745124	0.659783007697687	-0.153660919648666	20.7636719670836	0.00502553223342861	0.13599056628494	34.9934205631584
JAR_noJAR_20p106	5	20	4	JAR_CorrelationDetector	7	110	5	378	555	109	109	0	0.0676923076923077	0.196396396396396	0.421621621621622	0.0645161290322581	0.183333333333333	0.028436018957346	6.73065983536295	22.1049696190965	20.7261732682094	27.5822762623609	-0.551777992702813	12.2832859165065	-0.0139287417514269	0.32453734757974	0.690940026330348	16.4255214989643	-0.0202699180436121	0.364610487271489	34.654092163055
JAR_noJAR_20p106	5	20	4	JAR_CorrelationDetector	7	110	3	448	524	72	72	0	0.0469613259668508	0.137404580152672	0.353053435114504	0.142857142857143	0.0833333333333333	0.0318021201413428	7.30331785698127	25.6028595160046	23.2817929143425	24.3875666375611	-0.0930643548118776	8.8737256066213	0.00510500353550625	0.139841669154909	0.110225928827359	10.5121654946773	0.00172572216520512	0.121754411149254	31.978418790918
JAR_noJAR_20p106	5	20	4	JAR_CorrelationDetector	7	110	4	524	1078	141	141	0	0.0567226890756303	0.130797773654917	0.404452690166976	0.161290322580645	0	0.052896725440806	5.4510986307391	19.2760854648915	22.0180301859814	23.2543503324506	0.157768934171048	9.40347718260854	-0.00260304032816199	0.165941107817266	0.423732340307551	12.3989245212386	-0.0123987083513285	0.157840427406748	34.636313204035
JAR_noJAR_20p106	5	20	4	JAR_CorrelationDetector	7	110	8	519	1312	129	129	0	0.0213592233009709	0.0983231707317073	0.341463414634146	0.204545454545455	0.0178571428571429	0.00240384615384615	6.22762067812802	21.9720014232787	25.2689357204167	23.5728345630947	-0.529221964645384	7.20929973199183	-0.00548702294857199	0.147697606446111	-0.0471763994948389	1.32758362947768	-0.0119059182806421	0.133686881663901	39.5299668345807
JAR_noJAR_20p106	5	20	4	JAR_CorrelationDetector	7	110	1	283	346	84	84	0	0.092896174863388	0.242774566473988	0.476878612716763	0.292682926829268	0.0769230769230769	0.0208333333333333	7.48969546553746	26.8387267625628	20.877089646865	32.8779186333933	-0.913342494118825	18.5260227226276	-0.0662760067023672	0.676269789990192	2.11332943836585	13.7506293171935	-0.00451609285128932	0.148921903333238	42.2556207524924
JAR_noJAR_20p106	5	20	4	JAR_CorrelationDetector	7	110	3	435	595	76	76	0	0.0341207349081365	0.127731092436975	0.420168067226891	0.111111111111111	0.0212765957446809	0.00704225352112676	4.53291505910679	15.314630632431	20.9541635581947	24.0000412375552	1.17915227486692	8.74606011138675	-0.0307449360168398	0.508465662598599	0.776254970158944	10.3685174621534	0.0134967957529549	0.138823715986939	31.3184878771688
JAR_noJAR_20p106	5	20	4	JAR_CorrelationDetector	7	110	4	299	639	85	85	0	0.049618320610687	0.13302034428795	0.416275430359937	0.14	0	0.0306748466257669	6.12083678150329	19.4668731456026	23.3069528282408	24.9686464333592	-0.350962911845333	11.4739362096125	0.0195284241038199	0.341817704459904	0.0374305762637642	4.9465701107699	0.00139660232209977	0.157029510061119	41.2749006482526
JAR_noJAR_20p106	5	20	4	JAR_CorrelationDetector	7	110	3	344	832	158	158	0	0.03125	0.189903846153846	0.5	0.0454545454545455	0.0638297872340425	0.0255102040816327	5.96364942102759	19.3346557855532	16.1377002522154	20.3425271556945	-0.572551213657339	11.0157095579464	-0.00375645921019934	0.272375280099495	-0.395416323489142	6.70436418146557	0.00280202786059721	0.134848931535995	31.9607929776589
JAR_noJAR_20p106	5	20	4	JAR_CorrelationDetector	7	110	3	399	903	117	117	0	0.0495626822157434	0.129568106312292	0.441860465116279	0.03125	0.0303030303030303	0.0566801619433198	5.02674520581443	16.2605745517809	20.5475064761456	22.0180299426223	-0.177963004483814	8.71017997386715	0.0185914467071967	0.380354596173284	0.22812862024252	4.67021068142012	0.00147948930824232	0.134919313024851	34.6422734768916
JAR_noJAR_20p106	5	20	4	JAR_CorrelationDetector	7	110	3	434	1092	123	123	0	0.0272479564032698	0.112637362637363	0.375457875457875	0.151515151515152	0	0.0173010380622837	5.65103639803398	19.440082713115	21.4017290982663	20.4965509340055	0.560673482323814	9.46396942169052	0.00101689233376715	0.160171640365102	0.030609257423839	10.2475944111873	-0.00222291909971974	0.143578917357069	35.571271094393
JAR_noJAR_20p107	7	20	2.85714285714286	CorrelationDetector	7	110	4	374	800	190	190	0	0.0863509749303621	0.2375	0.5525	0.181818181818182	0.127272727272727	0.0570175438596491	9.25414187643006	27.2771220599516	12.4479390795324	22.9378674508775	-0.660751086824536	22.3255942634719	0.00179806142385623	0.347646479503465	-2.00348503172876	26.7713861107307	0.00698117901284848	0.288165691865744	25.7925088340888
JAR_noJAR_20p107	7	20	2.85714285714286	CorrelationDetector	7	110	5	450	793	101	101	0	0.0269058295964126	0.127364438839849	0.401008827238335	0.0697674418604651	0	0.0222222222222222	7.25680448229601	22.7763856678894	20.309672102147	23.284422371611	0.931621715207917	13.7808486272542	0.0010083617524371	0.478555274156125	0.263577001861145	21.2331786335881	-0.0109619405865013	0.165855006634445	31.6222985971758
JAR_noJAR_20p107	7	20	2.85714285714286	CorrelationDetector	7	110	3	345	737	139	139	0	0.0753012048192771	0.188602442333786	0.50067842605156	0.203703703703704	0.113207547169811	0.00568181818181818	8.5251874067012	24.3542630434608	16.1114852387162	21.5342179961754	0.960417482104615	13.8731993126948	-0.00451438444319791	0.238916534424781	0.239260503716761	17.9881708294144	0.000162603648306833	0.144882106192926	29.9472782067499
JAR_noJAR_20p107	7	20	2.85714285714286	CorrelationDetector	7	110	1	378	586	164	164	0	0.107843137254902	0.279863481228669	0.569965870307167	0.35	0.0416666666666667	0.0340909090909091	9.40773133973331	28.7075487934988	10.4946306748971	26.2124872316411	0.849366566634773	26.9072919559782	0.0182595531364172	0.677645281445558	-1.88287901888556	21.8575055240669	-0.0108215301706255	0.296469305011596	28.3554714391808
JAR_noJAR_20p107	7	20	2.85714285714286	CorrelationDetector	7	110	5	443	852	107	107	0	0.0103359173126615	0.125586854460094	0.404929577464789	0	0.04	0.0034965034965035	6.56717162916753	20.3079117427621	20.2823161417297	21.7422023426823	0.168369443909663	9.95517715265471	-0.00306357003625424	0.243554178832669	0.142720127740554	3.30374834118387	0.0116333220667061	0.146707200724707	34.2197182113944
JAR_noJAR_20p107	7	20	2.85714285714286	CorrelationDetector	7	110	5	404	1059	209	209	0	0.0324483775811209	0.197355996222852	0.512747875354108	0.185185185185185	0.0294117647058824	0.0164609053497942	9.4059500677854	26.6210151509178	15.4080342031147	22.3484974694655	0.377710392809728	15.3503520117151	-0.00894680438091886	0.37612636403918	0.923945384849067	7.80161690871875	-0.000117459693784448	0.152505238476449	35.2512689216222
JAR_noJAR_20p107	7	20	2.85714285714286	CorrelationDetector	7	110	3	235	468	125	125	0	0.142011834319527	0.267094017094017	0.655982905982906	0.204081632653061	0.0714285714285714	0	6.84388438074143	20.9455694693	11.2040274411112	20.2664545789524	0.413718183256709	18.8900635751182	0.0063960739961501	0.351981195432912	-2.21292485991341	20.3522669613765	0.00834590591026514	0.15820977603765	26.9906632878133
JAR_noJAR_20p107	7	20	2.85714285714286	CorrelationDetector	7	110	6	560	1111	157	157	0	0.0163636363636364	0.141314131413141	0.348334833483348	0.130434782608696	0.024390243902439	0.0069284064665127	7.13146004342629	21.1561047413756	23.689113054498	22.4094703209282	-0.554379095969204	9.17299238359196	0.0136153765409148	0.228198358764622	0.0591916182909672	4.21812467219672	0.010827757477071	0.139082206782189	37.8284240013757
JAR_noJAR_20p107	7	20	2.85714285714286	CorrelationDetector	7	110	3	415	962	248	248	0	0.0741758241758242	0.257796257796258	0.5	0.193548387096774	0.0666666666666667	0.0303030303030303	9.07326993579492	27.9075215482316	12.1878872180899	24.1453964636999	0.348915950754351	23.2377564072729	-0.0078120469356652	0.507391074067304	-2.75456876952032	21.7861212255826	0.0077152489138445	0.148958298382846	26.8070383057833
JAR_noJAR_20p107	7	20	2.85714285714286	CorrelationDetector	7	110	2	356	572	120	120	0	0.0688405797101449	0.20979020979021	0.503496503496504	0.290322580645161	0.0576923076923077	0.0220994475138122	8.45451153052224	25.8228107930723	16.2963150698967	23.6864097672154	0.420717312685233	16.8506355645747	0.000559493523652308	0.357141629347696	1.57244199377019	12.2707152304625	-0.00841610343715215	0.156342552484242	32.3498772493777
JAR_noJAR_20p107	7	20	2.85714285714286	CorrelationDetector	7	110	3	322	719	205	205	0	0.117845117845118	0.285118219749652	0.541029207232267	0.166666666666667	0.102564102564103	0.012987012987013	8.47064280833928	24.8100446945544	12.3654167143373	25.3452455125037	1.86936197391324	24.1869630390416	0.0184025233862961	0.518498453749691	-0.926141646119954	11.7455722083399	0.00691622644667354	0.142732983588491	31.8883506702458
JAR_noJAR_20p107	7	20	2.85714285714286	CorrelationDetector	7	110	5	619	1240	166	166	0	0.0463576158940397	0.133870967741935	0.460483870967742	0.133333333333333	0.163636363636364	0.0293542074363992	9.23716285762313	26.8141756103293	19.1753992702565	21.713504045725	-0.0282896441914134	12.4933639193791	-0.0043854075748625	0.276754325629203	0.653580932820996	15.2130242906163	-0.00766172803618007	0.158180851989419	29.7350793586307
JAR_noJAR_20p107	7	20	2.85714285714286	CorrelationDetector	7	110	4	495	696	81	81	0	0.0305010893246187	0.116379310344828	0.350574712643678	0.186046511627907	0.03125	0.0105820105820106	8.93714287270675	25.6501234992365	24.4082600610041	21.2742815434963	-0.256186805217081	5.94331284298738	5.05609890086225e-05	0.209188686841357	-0.286767524349237	7.5685207563118	-0.000134450652393007	0.148121342359611	33.8828155241403
JAR_noJAR_20p107	7	20	2.85714285714286	CorrelationDetector	7	110	3	354	601	79	79	0	0.0191570881226054	0.131447587354409	0.414309484193012	0.0666666666666667	0	0.0165745856353591	6.69675900579801	20.7924828752039	20.4944782523061	20.5893968695168	0.325793197820965	11.6120926851727	0.0166598787589459	0.285806535982856	0.194061063953735	2.54012268818139	0.00752867364804276	0.13060547784518	34.0347576052795
JAR_noJAR_20p107	7	20	2.85714285714286	CorrelationDetector	7	110	3	392	614	123	123	0	0.0807453416149068	0.200325732899023	0.433224755700326	0.222222222222222	0.159090909090909	0.0466101694915254	5.94038553177344	19.5109681243263	19.0179403091881	24.2666403240695	0.542809969112316	12.2228327380069	0.0143119524389463	0.306257102976654	1.30907241968377	18.3738482929159	-0.0109419724457648	0.119166863288605	32.4062264866739
JAR_noJAR_20p107	7	20	2.85714285714286	CorrelationDetector	7	110	3	396	583	85	85	0	0.056047197640118	0.145797598627787	0.41852487135506	0.0277777777777778	0.075	0.0643776824034335	7.66208818315309	24.5888508932581	19.8801267441183	23.6880803348023	-0.462203166500854	13.0380145413576	7.71424630287844e-05	0.366084745788593	4.81158039198994	30.787822457396	-0.00781167322259485	0.236452054763409	28.5081784441162
JAR_noJAR_20p107	7	20	2.85714285714286	CorrelationDetector	7	110	5	431	967	192	192	0	0.0471698113207547	0.198552223371251	0.425025853154085	0.133333333333333	0.0561797752808989	0.0328947368421053	8.42856756778975	26.2629424038915	19.0723050130046	23.9321168067506	0.261594143725971	14.311679683625	0.00305274498567561	0.207933032729737	0.434996104494751	13.2719046730895	-0.00321617736236632	0.139266646627135	34.7448868541894
JAR_noJAR_20p107	7	20	2.85714285714286	CorrelationDetector	7	110	6	425	859	163	163	0	0.0735294117647059	0.189755529685681	0.416763678696158	0.142857142857143	0.107692307692308	0.0111940298507463	8.84151125362929	28.0053751674173	18.9354761281013	23.7355063159369	-0.499275250272901	12.5796003921735	0.00750709271217069	0.371831862670026	-0.0223060878361167	17.0492595770523	-0.00289629076631901	0.137156637482644	29.6893315629817
JAR_noJAR_20p107	7	20	2.85714285714286	CorrelationDetector	7	110	4	401	1036	224	224	0	0.047979797979798	0.216216216216216	0.536679536679537	0.292682926829268	0.0810810810810811	0	9.43723185911841	25.7873815284112	13.8528050930786	21.8940426265915	-0.0154205848474699	17.8025031168642	-0.00941384977454276	0.445312607274169	-0.340014714467866	11.3302573561708	-0.00162414933264791	0.328495314224209	31.2478214085467
JAR_noJAR_20p107	7	20	2.85714285714286	CorrelationDetector	7	110	1	364	729	208	208	0	0.0957854406130268	0.285322359396433	0.637860082304527	0.285714285714286	0.125	0.0106382978723404	8.92877592362914	25.5938991966645	7.04619095577607	21.8894484867922	1.14513154629209	25.2354555427993	0.0152403972897154	0.610072069247264	2.17233413031186	37.5072872751906	0.0634208772573529	0.35157778839867	21.1291378106467
JAR_noJAR_20p108	7	20	2.85714285714286	JAR_CorrelationDetector	7	110	5	532	966	137	137	0	0.0301810865191147	0.141821946169772	0.428571428571429	0.0666666666666667	0.0235294117647059	0.0279898218829517	7.19507079462642	22.4307385350862	19.9221028192336	22.2643135628288	0.267644986587855	12.0756339880428	-0.00269882643690982	0.210022033896779	-0.881707564504117	17.0799387420274	0.00369142149821901	0.138226059855786	31.742338940253
JAR_noJAR_20p108	7	20	2.85714285714286	JAR_CorrelationDetector	7	110	2	297	424	78	78	0	0.0391304347826087	0.183962264150943	0.424528301886792	0.2	0	0	7.37528636905882	23.5881593750121	19.527154821298	24.6852676758515	0.191632011616737	13.3605446679109	0.00937564958501728	0.185725023670648	0.112317920328547	2.39700316792687	0.00463183027966155	0.109507520636491	37.4914599765518
JAR_noJAR_20p108	7	20	2.85714285714286	JAR_CorrelationDetector	7	110	2	306	668	225	225	0	0.0775193798449612	0.336826347305389	0.583832335329341	0.26530612244898	0.0208333333333333	0.0204081632653061	10.0441510118827	28.5645237622706	7.71685169447518	27.2543833732454	1.98657827317617	31.7655648749654	0.0161808499599052	0.876868632445195	0.118148198979537	4.99979492155074	-0.00439258157467664	0.130470989287894	30.4674739332342
JAR_noJAR_20p108	7	20	2.85714285714286	JAR_CorrelationDetector	7	110	4	399	773	129	129	0	0.037940379403794	0.166882276843467	0.371280724450194	0.170731707317073	0.116279069767442	0.00366300366300366	7.44609044575122	23.1877194997869	20.5061796380896	24.0032509051017	0.163805738354907	10.8069496210783	0.0138632205227499	0.422410250809819	-0.0857962260359555	2.8557923992181	0.00199273639038568	0.162892518405979	35.6362812674005
JAR_noJAR_20p108	7	20	2.85714285714286	JAR_CorrelationDetector	7	110	7	587	1093	176	176	0	0.0518134715025907	0.161024702653248	0.403476669716377	0.1	0.0384615384615385	0.048582995951417	8.9902040982328	27.22620579062	20.8074085197343	23.1240675086157	0.282315545828155	9.84840318365923	0.00173951839714339	0.190143212560512	0.129207120757433	14.8217537190633	-0.00719788140398448	0.133849611551792	31.9639975155615
JAR_noJAR_20p108	7	20	2.85714285714286	JAR_CorrelationDetector	7	110	6	550	1339	213	213	0	0.0219378427787934	0.159073935772965	0.469006721433906	0.0285714285714286	0	0.0091324200913242	10.3772093698701	28.9775638011966	17.9415493957347	21.5937831804514	-0.155238632734925	11.6288701595026	0.0134903648223041	0.378032973261108	0.329616615149981	5.31716962584386	-0.0018480585724293	0.150799252908953	33.0859262477041
JAR_noJAR_20p108	7	20	2.85714285714286	JAR_CorrelationDetector	7	110	3	317	691	139	139	0	0.0877862595419847	0.201157742402315	0.56150506512301	0.0789473684210526	0.108695652173913	0.0751445086705202	9.56610678901443	27.7085429657442	11.400480952356	20.2271249716486	0.235400444696815	16.4489883445003	0.000984536267760427	0.376953109811424	1.71963259281093	18.8485390720392	-0.00444094675044597	0.162972289051141	21.3616004756441
JAR_noJAR_20p108	7	20	2.85714285714286	JAR_CorrelationDetector	7	110	4	464	926	221	221	0	0.0523690773067332	0.23866090712743	0.556155507559395	0.0666666666666667	0.0857142857142857	0.0303030303030303	9.77582491585685	29.8299244921132	13.0329351324205	22.7348207062951	0.283663514927667	16.9840575102286	-0.00458120613319568	0.620882382598141	-0.40196122888671	12.1021081440458	-0.0097579356890918	0.150301840889224	28.1842536272913
JAR_noJAR_20p108	7	20	2.85714285714286	JAR_CorrelationDetector	7	110	4	340	499	88	88	0	0.0572390572390572	0.176352705410822	0.462925851703407	0.0975609756097561	0.0714285714285714	0.0261780104712042	7.3848044035308	22.6809394080044	17.4203432111128	23.3237560117277	0.401177197606602	13.7421312525128	0.00485216720300923	0.389970164158714	-0.702131226510381	20.9631728555186	-0.0042581538800426	0.152429198214703	27.5114323152967
JAR_noJAR_20p108	7	20	2.85714285714286	JAR_CorrelationDetector	7	110	4	374	768	107	107	0	0.0598802395209581	0.139322916666667	0.438802083333333	0.0869565217391304	0	0.038135593220339	8.6992716662564	25.6514664448206	18.9070254515533	23.1236276754586	-0.16674937370271	11.298275147032	0.00494331273384088	0.176914671168499	0.472647255541626	22.7449941682732	0.0209755648483289	0.147841576418848	31.0836539454074
JAR_noJAR_20p108	7	20	2.85714285714286	JAR_CorrelationDetector	7	110	3	348	679	131	131	0	0.0973154362416107	0.192930780559647	0.480117820324006	0.219512195121951	0.214285714285714	0.0402010050251256	8.12499875066744	24.037202222533	15.762917724494	22.537391800176	-1.18104653815429	12.9821374397077	-0.00159972114183456	0.231814082671153	-2.35479180231912	17.0879841776803	0.000387005667773477	0.145599838058292	30.4979838261925
JAR_noJAR_20p108	7	20	2.85714285714286	JAR_CorrelationDetector	7	110	4	451	585	69	69	0	0.0242130750605327	0.117948717948718	0.271794871794872	0.121212121212121	0.0285714285714286	0.00914634146341463	7.32610288012976	22.7945575450645	27.2276454203011	24.0657875854446	-0.375449765093519	8.46458913013972	-0.00149701698702335	0.19844861554864	-0.0277773392864984	2.94844685211984	-0.0112764776778223	0.155234393621778	37.375906642753
JAR_noJAR_20p108	7	20	2.85714285714286	JAR_CorrelationDetector	7	110	3	319	440	63	63	0	0.043956043956044	0.143181818181818	0.456818181818182	0.117647058823529	0	0.024390243902439	7.54340075566728	24.1152313363585	19.3340915695829	23.4851986863633	-0.412161176538844	12.6853930112976	0.0199543296741888	0.305744755433402	-0.255925988306362	6.22488281779036	0.0127428007728977	0.181244624295833	33.1328944456792
JAR_noJAR_20p108	7	20	2.85714285714286	JAR_CorrelationDetector	7	110	5	350	577	88	88	0	0.024822695035461	0.152512998266898	0.421143847487002	0.125	0	0	7.06770917910919	22.3601172613472	22.0571144237603	23.2708795410996	-0.100618459368724	9.86597902212872	-0.00393980696643012	0.171055145883977	0.0135937040011304	1.50057574596013	0.00938638983794944	0.14969933370839	36.2459092995521
JAR_noJAR_20p108	7	20	2.85714285714286	JAR_CorrelationDetector	7	110	4	426	675	93	93	0	0.0645161290322581	0.137777777777778	0.438518518518519	0.0714285714285714	0.0227272727272727	0.0446096654275093	9.25504644365132	26.3161245949642	18.6819207374277	20.7460909511519	-0.117147674989455	9.62907703159607	-0.00587356694139236	0.176468406961818	0.778673254598489	13.8493754742828	-0.00657039434958465	0.152019978408414	26.6401192167063
JAR_noJAR_20p108	7	20	2.85714285714286	JAR_CorrelationDetector	7	110	7	472	1052	169	169	0	0.0652173913043478	0.1606463878327	0.423954372623574	0.2	0.0208333333333333	0.009375	8.95320046118459	27.2082377703195	22.5412294695622	23.477657265764	0.149200808843603	9.82783472142003	-0.0069783367975278	0.26731785638636	0.0259314148587798	2.49232848855827	0.00931262874274864	0.145388227701304	36.1153525257341
JAR_noJAR_20p108	7	20	2.85714285714286	JAR_CorrelationDetector	7	110	3	405	965	202	202	0	0.0324189526184539	0.209326424870466	0.46839378238342	0.0588235294117647	0.0967741935483871	0.00746268656716418	7.90316530199899	23.2321080475285	16.0780895995478	20.0191767286927	-0.164272019056035	13.6098848706624	0.00268838919492344	0.162571716247744	-0.367558492933294	5.6530188289508	0.00870153896708321	0.136171128864794	30.293815641676
JAR_noJAR_20p108	7	20	2.85714285714286	JAR_CorrelationDetector	7	110	1	299	692	207	207	0	0.131274131274131	0.299132947976879	0.576589595375723	0.304347826086957	0.0681818181818182	0.104938271604938	9.60030421527234	29.0323032521058	11.0065347630905	23.4322182095673	0.371678318636487	22.7160140237802	0.00484460904848253	0.464823828988861	1.33109277001174	28.856567345254	0.0213615759410013	0.148301518544632	26.1607312307043
JAR_noJAR_20p108	7	20	2.85714285714286	JAR_CorrelationDetector	7	110	7	503	899	101	101	0	0.0148619957537155	0.112347052280311	0.361512791991101	0.0294117647058824	0.046875	0.00821917808219178	7.0188717923854	23.3162638753036	26.1384402778816	24.129599485088	0.223560653617228	7.45138678318423	0.0113572905254446	0.194005434321952	0.312630499326063	4.03023520691186	0.000519789618409013	0.148934449621551	38.4091192672932
JAR_noJAR_20p108	7	20	2.85714285714286	JAR_CorrelationDetector	7	110	1	311	456	83	83	0	0.0692307692307692	0.182017543859649	0.482456140350877	0.0294117647058824	0.106382978723404	0.0583941605839416	6.84098177879066	22.3211201622668	18.1303439066081	22.3758822587233	-0.110114044044653	12.5384055866405	0.00901056402763449	0.170299838104228	1.27797075573207	23.1815754703535	0.0178153905606745	0.127998441099777	28.6336932124173
JAR_noJAR_20p109	10	20	2	CorrelationDetector	7	110	7	574	1568	400	400	0	0.0493827160493827	0.255102040816327	0.547831632653061	0.142857142857143	0.1	0.0301724137931034	11.9680935131024	30.5262443901158	11.8999369850298	20.2593906366735	0.085563427139901	17.5683324482852	0.0114214487383371	0.402358006966583	0.936148377520571	15.3450228450105	0.0050773634819881	0.133472310066767	29.1338836929686
JAR_noJAR_20p109	10	20	2	CorrelationDetector	7	110	2	367	615	202	202	0	0.0974025974025974	0.328455284552846	0.634146341463415	0.228571428571429	0.075	0.103703703703704	12.6260381374244	31.6262807646943	5.47763219699389	23.9043274377134	0.0677247724445617	28.5220469496227	-0.0336825315123893	0.76105148527886	-0.435424083449769	23.6805386465119	-0.0125017021493	0.160037508175501	22.3561190928813
JAR_noJAR_20p109	10	20	2	CorrelationDetector	7	110	3	375	714	147	147	0	0.0727848101265823	0.205882352941176	0.492997198879552	0.161290322580645	0.156862745098039	0.0330188679245283	9.40404207745074	25.970732343901	15.4169631979781	22.2359648934387	-0.0402455144957209	17.6506935459296	0.00830176682674504	0.339293074724628	1.17435905402923	22.2951831419844	0.00984239788454365	0.179388032711166	29.5693592900541
JAR_noJAR_20p109	10	20	2	CorrelationDetector	7	110	4	518	656	98	98	0	0.0216450216450216	0.149390243902439	0.397865853658537	0.142857142857143	0.0238095238095238	0.00531914893617021	13.6897804034166	33.484495687098	21.1432353843185	20.6457371668276	0.136649301350555	10.1518286744287	0.00594143811761898	0.170037113880657	-0.616753017659015	7.93696321749874	0.00460628980455718	0.156295668119571	30.4970461300314
JAR_noJAR_20p109	10	20	2	CorrelationDetector	7	110	2	317	606	214	214	0	0.147058823529412	0.353135313531353	0.665016501650165	0.15625	0.0357142857142857	0.126126126126126	13.7637519834524	35.1109635598646	3.3800052619918	19.5295954215661	-2.76395456426433	31.0689431997588	0.00563737391586833	0.580028262940638	-2.33795735877267	19.4437080110003	-0.00140982683019355	0.168461166726628	17.5482245735843
JAR_noJAR_20p109	10	20	2	CorrelationDetector	7	110	5	454	1019	299	299	0	0.0769230769230769	0.29342492639843	0.613346418056919	0.0740740740740741	0.120879120879121	0.0636704119850187	12.4261288155451	29.2740048016974	7.39367015349391	21.0131667057864	-0.0356674355388939	23.1569308927912	-0.00183650335132105	0.656946941883007	-0.24461749099385	32.5264217127067	0.0120779797418833	0.408999841306546	21.9382750369464
JAR_noJAR_20p109	10	20	2	CorrelationDetector	7	110	3	273	701	277	277	0	0.142292490118577	0.395149786019971	0.731811697574893	0.340909090909091	0.235294117647059	0.0263157894736842	11.9264112823646	30.2407947127762	3.96581918115012	19.5950095290774	0.79271269829918	29.0249478825406	0.0405842784917014	0.638813817257056	-1.64198240696667	22.4771558283572	-0.0103490471081822	0.223782678278902	20.0424310321926
JAR_noJAR_20p109	10	20	2	CorrelationDetector	7	110	3	401	918	199	199	0	0.0357142857142857	0.21677559912854	0.519607843137255	0.131578947368421	0.111111111111111	0.0111111111111111	9.99503538660129	26.9480714711482	13.8780786809859	20.3989856079073	-1.29742273662141	19.5761709339013	0.0220955448164264	0.396089410979275	0.548696523712663	10.0471336173028	-0.0228594675881675	0.165393205531755	29.5354778235005
JAR_noJAR_20p109	10	20	2	CorrelationDetector	7	110	2	354	416	68	68	0	0.0696864111498258	0.163461538461538	0.399038461538462	0.1	0.163265306122449	0.0267379679144385	9.40162522861018	26.2726797602908	19.3923963070134	21.5110988618542	0.814302613126446	14.843770464475	0.014086508006691	0.348796885931669	0.184448765407158	13.7416256380323	0.00830010967161915	0.179295578153883	28.8690044586747
JAR_noJAR_20p109	10	20	2	CorrelationDetector	7	110	0	270	578	172	172	0	0.0939226519337017	0.29757785467128	0.641868512110727	0.233333333333333	0.113207547169811	0.036144578313253	10.2305515246947	28.7636226300934	7.50710673662843	20.3742570712822	0.218003747262071	27.1614568531659	-0.00968922475902153	0.266348968411524	-0.621499602119657	14.3686396848633	-0.00989815485937838	0.135573626338296	22.3556935552773
JAR_noJAR_20p109	10	20	2	CorrelationDetector	7	110	4	351	785	227	227	0	0.0882352941176471	0.289171974522293	0.653503184713376	0.157894736842105	0.0735294117647059	0.0888888888888889	13.211928099543	32.574494725217	8.03748099050923	20.9283858430155	1.80768461096474	24.7502972809139	-0.0510895908879323	0.527389963935244	2.31161567136687	24.8960726604444	0.00868744146090432	0.170573446296958	23.3883786688981
JAR_noJAR_20p109	10	20	2	CorrelationDetector	7	110	1	261	737	263	263	0	0.140425531914894	0.35685210312076	0.672998643147897	0.413793103448276	0.125	0.0225563909774436	12.9935058705144	30.9174863282536	5.07642695088031	21.9089688414399	1.04012510232511	32.7118574937779	-0.034697820605472	0.418235627069741	1.32900238060286	30.5359090615408	0.0144815133911393	0.195594006141108	25.569449546195
JAR_noJAR_20p109	10	20	2	CorrelationDetector	7	110	3	390	614	112	112	0	0.0193548387096774	0.182410423452769	0.464169381107492	0.0303030303030303	0.0303030303030303	0.00888888888888889	9.92418959716469	28.3559219085163	18.6083209430461	20.5541608295732	-0.496159696850492	12.3770417945164	0.00265968478236828	0.157856625888374	0.54169605121369	9.07096611192537	0.00113373058278095	0.146879605513111	29.8708693369119
JAR_noJAR_20p109	10	20	2	CorrelationDetector	7	110	3	274	567	182	182	0	0.0818181818181818	0.320987654320988	0.668430335097002	0.264705882352941	0.06	0	11.3364341810346	29.2451718745119	5.33319540114968	22.2625914115187	-0.985773421620537	30.5266406594882	0.0370403153517554	0.629472217729391	-0.725013239189415	9.92432510683349	0.0189574995744012	0.170476829418451	25.1138716636511
JAR_noJAR_20p109	10	20	2	CorrelationDetector	7	110	1	281	310	42	42	0	0.0166666666666667	0.135483870967742	0.37741935483871	0.06	0	0	8.09366536858174	23.2529679065641	20.2063551933727	20.6632294486466	-1.24822779638524	12.755211033381	-0.00896964059155518	0.14847358064659	-0.222418896679025	2.64173511688394	0.0110712257010162	0.13289440960634	32.8691421192621
JAR_noJAR_20p109	10	20	2	CorrelationDetector	7	110	5	548	1170	300	300	0	0.0403669724770642	0.256410256410256	0.531623931623932	0.127659574468085	0.0555555555555556	0.0292792792792793	13.45366031633	33.3285225814486	12.5011921125373	21.8439535779289	-0.670865451106325	19.5304271872867	0.0148603550441505	0.45866235897163	0.270911991317703	9.93437475667637	0.00842606479423052	0.158184882405603	27.7187546297865
JAR_noJAR_20p109	10	20	2	CorrelationDetector	7	110	4	449	569	103	103	0	0.0573770491803279	0.181019332161687	0.478031634446397	0.142857142857143	0.025	0.0506756756756757	9.80568228624451	27.3412836921198	16.896040548874	22.4743678052664	-0.687063030233454	15.2471644209993	0.0114174890486131	0.306596696292755	-0.888372008478763	16.0391100121144	-0.00307812895644134	0.129482536797759	27.134592297754
JAR_noJAR_20p109	10	20	2	CorrelationDetector	7	110	1	262	541	282	282	0	0.224043715846995	0.521256931608133	0.802218114602588	0.527777777777778	0.19047619047619	0.025	13.2957100967528	33.0037670309415	-4.66945612432494	21.9837030406506	0.524222758038701	49.5944626515032	-0.00360178526870372	0.90482898098306	3.37847421002786	25.7612582046984	-0.0118426992822415	0.28208317269856	18.944256731542
JAR_noJAR_20p109	10	20	2	CorrelationDetector	7	110	3	342	458	92	92	0	0.0584415584415584	0.200873362445415	0.48471615720524	0.175438596491228	0.0833333333333333	0.0223214285714286	10.5793869415996	29.4291435386263	14.4019690002183	22.081017928934	-0.461285699236618	14.1494257700315	-0.0158743596162336	0.570616019573749	-0.00168619829594525	17.5425415133029	-0.00814537968667181	0.171140658795217	24.3648489247392
JAR_noJAR_20p109	10	20	2	CorrelationDetector	7	110	3	453	727	183	183	0	0.08	0.25171939477304	0.536451169188446	0.0769230769230769	0.137931034482759	0.05	9.3433860662057	26.1829762492322	11.1749149335127	21.4557919237539	-0.918345725251159	19.8276458634752	0.0246064321613207	0.346855139429224	0.0332157552727863	22.9665151055866	-0.0209412110559963	0.218948510856603	23.6466284802688
JAR_noJAR_20p110	10	20	2	JAR_CorrelationDetector	7	110	5	361	845	280	280	0	0.145454545454545	0.331360946745562	0.622485207100592	0.444444444444444	0.177215189873418	0.0689655172413793	11.5307668580142	30.2289279777717	7.00866407156795	21.6142321961755	-1.94947506439883	24.9305770693133	-0.00960889351885062	0.55982781695543	1.4461233694025	30.7107592240027	0.00319367711760801	0.166612573858068	22.995763685077
JAR_noJAR_20p110	10	20	2	JAR_CorrelationDetector	7	110	1	298	648	189	189	0	0.132075471698113	0.291666666666667	0.632716049382716	0.357142857142857	0.0227272727272727	0.12258064516129	12.0628766583932	29.7523959789047	7.62187791666649	18.3156045842911	-1.29081080709747	20.8055679379542	0.00223327128144525	0.355728126313149	-0.329541076170903	20.1363616536251	0.00538194243391462	0.194310424213657	18.8966323683169
JAR_noJAR_20p110	10	20	2	JAR_CorrelationDetector	7	110	5	326	754	186	186	0	0.122186495176849	0.246684350132626	0.579575596816976	0.333333333333333	0.142857142857143	0.0730337078651685	12.1221427184965	29.163605281936	11.2796521232388	21.3665340132365	0.602437631618396	23.7227059161375	-0.0074759428771765	0.265289480671831	-0.058629790338919	27.2669310221353	0.00213273590952342	0.147737585260245	24.4382548148092
JAR_noJAR_20p110	10	20	2	JAR_CorrelationDetector	7	110	5	417	532	60	60	0	0.0242424242424242	0.112781954887218	0.411654135338346	0.151515151515152	0	0.00813008130081301	11.3230721394179	30.6893720555562	19.9887573448071	21.2072919967109	-0.173094597568441	8.51056617695883	0.00455826862361341	0.201459836637638	0.217331928852212	7.23912416017635	-0.00764409743123916	0.14084045668761	30.1345350311577
JAR_noJAR_20p110	10	20	2	JAR_CorrelationDetector	7	110	2	450	748	191	191	0	0.089041095890411	0.255347593582888	0.498663101604278	0.326530612244898	0.0833333333333333	0.0553846153846154	11.9628659036385	29.8625302860565	12.4915963246498	22.2533689218381	-1.58484390067815	21.3377756731802	0.036189643665927	0.544156260028034	0.622321912719874	17.1982348970686	-0.0047223213056629	0.162176165070099	25.0077423105842
JAR_noJAR_20p110	10	20	2	JAR_CorrelationDetector	7	110	4	323	529	134	134	0	0.0807692307692308	0.253308128544423	0.5765595463138	0.212765957446809	0.0789473684210526	0.0340909090909091	11.4442737642671	29.1464772008919	11.9737912566969	22.0849865791701	0.307379991028365	20.2422682159059	-0.0140377758413146	0.352797626034119	1.41374860185033	14.9719545866492	0.00170204152894486	0.129125697768843	27.4991968796737
JAR_noJAR_20p110	10	20	2	JAR_CorrelationDetector	7	110	3	325	537	161	161	0	0.0594059405940594	0.299813780260708	0.629422718808194	0.162790697674419	0.0666666666666667	0.0087719298245614	11.2130833636653	31.3049016226486	8.6766742225845	22.8605471745491	-0.624280112916156	25.2285818683334	-0.0335958657831719	0.452798868606674	1.48027614346355	13.9536235288147	-0.0162789293827335	0.120040392566772	27.062721995146
JAR_noJAR_20p110	10	20	2	JAR_CorrelationDetector	7	110	2	331	679	206	206	0	0.146616541353383	0.303387334315169	0.667157584683358	0.209302325581395	0.0606060606060606	0.0168067226890756	12.0702154793726	33.0752970863315	3.48519044202002	23.4116459104777	-2.23382683508569	33.4028755684536	0.014190805065701	0.896697613101061	0.385023051257126	31.754541706682	-0.0218142005833936	0.378512633673011	19.1423826082026
JAR_noJAR_20p110	10	20	2	JAR_CorrelationDetector	7	110	4	527	1147	226	226	0	0.0479041916167665	0.197035745422842	0.523103748910201	0.0588235294117647	0.0555555555555556	0.0317919075144509	11.0279714314091	29.7049189985258	14.5080714476831	22.1868425919563	-0.314864750271512	17.1203099150006	0.012457265725075	0.427989952601769	-0.914602200977757	20.0090124565959	-0.0107673774084055	0.164682385224877	28.0234402751224
JAR_noJAR_20p110	10	20	2	JAR_CorrelationDetector	7	110	3	446	784	152	152	0	0.0676328502415459	0.193877551020408	0.455357142857143	0.166666666666667	0.0952380952380952	0.0408163265306122	9.33614820174308	27.0650742974039	16.4847792624415	22.0918290561309	-0.0139812180754857	14.3295957859653	0.00035068436288599	0.260222161795563	0.156569611844714	21.0318689271029	-0.00604427575463103	0.169365369386241	28.2781683949092
JAR_noJAR_20p110	10	20	2	JAR_CorrelationDetector	7	110	6	428	723	200	200	0	0.0493150684931507	0.276625172890733	0.536652835408022	0.166666666666667	0	0.0327272727272727	9.12272850388064	25.7616565648847	14.3614283523233	22.8439589002551	-0.794061843662493	20.5565771439673	0.00600191052901802	0.257346251617778	0.179020431802829	5.92825707374741	-0.000105356782475698	0.145133654220011	30.8924088075806
JAR_noJAR_20p110	10	20	2	JAR_CorrelationDetector	7	110	6	496	949	245	245	0	0.0593047034764826	0.258166491043203	0.519494204425711	0.2	0.0491803278688525	0.0437017994858612	13.6309897778767	33.6470323364598	11.7263340798646	20.7646856959801	-0.345904698807258	19.6854562419298	0.00395131283598627	0.431147077011155	-0.236097026763663	11.1344714688899	-0.0114953266340033	0.154976836960794	23.7309064987815
JAR_noJAR_20p110	10	20	2	JAR_CorrelationDetector	7	110	3	470	1563	450	450	0	0.0797413793103448	0.287907869481766	0.55406269993602	0.361111111111111	0.0441176470588235	0.0553846153846154	12.3369377169904	31.4593097430368	10.3986826859473	21.9982875199017	0.177503553801391	20.1030428463472	0.0124796912512594	0.476439109417423	-0.79660325131173	13.9067703719387	0.00669137721879374	0.14712232445684	27.2702876355918
JAR_noJAR_20p110	10	20	2	JAR_CorrelationDetector	7	110	3	386	608	121	121	0	0.0833333333333333	0.199013157894737	0.536184210526316	0.181818181818182	0	0.0309734513274336	10.3879310889778	27.7222310509223	14.6751191446566	21.7611476811211	-0.854790450212885	15.1142736709231	0.0158076128507779	0.514316972343262	1.06208826332937	18.9843523226425	0.00729018973812839	0.132177313415948	27.9260069964181
JAR_noJAR_20p110	10	20	2	JAR_CorrelationDetector	7	110	3	241	418	112	112	0	0.0828729281767956	0.267942583732057	0.586124401913876	0.229166666666667	0	0	10.8060280202519	28.2247054706247	10.9862941811697	23.4637909131265	1.09567799454295	25.7823507936046	-0.0204889083699948	0.443262237814398	1.07450852114157	18.0666821814993	-0.00805930088912453	0.158314749168378	28.6533372919213
JAR_noJAR_20p110	10	20	2	JAR_CorrelationDetector	7	110	3	348	377	69	69	0	0.08300395256917	0.183023872679045	0.506631299734748	0.255813953488372	0.0909090909090909	0.0355029585798817	11.1856858764049	29.1261844510233	17.0197171240704	20.1623647141718	0.543771314987891	11.3462102714088	-0.00488085692284092	0.140552118050696	-0.507222309341103	16.9318780091995	-0.0166865758740631	0.3049479391641	25.7462542053762
JAR_noJAR_20p110	10	20	2	JAR_CorrelationDetector	7	110	3	346	946	310	310	0	0.108187134502924	0.3276955602537	0.605708245243129	0.340909090909091	0.121621621621622	0.0409090909090909	14.0207150718283	32.2607909202317	6.44874506277162	22.878531987617	-0.539789227572371	29.3577154031526	-0.0105632086107668	0.708566885052797	0.221713804442194	11.6563580234714	0.0257356987955504	0.646645291772666	25.0798613576187
JAR_noJAR_20p110	10	20	2	JAR_CorrelationDetector	7	110	7	495	731	174	174	0	0.0569620253164557	0.238030095759234	0.559507523939809	0.243243243243243	0.0909090909090909	0.0283018867924528	15.1338713523144	37.1571685509362	14.2281129167048	23.3009654156108	-0.657178306674824	20.5834897930692	-0.00433772734565072	0.446863253091689	-0.468536749423301	9.54106212475407	0.00459424705015103	0.133397238654516	27.1171241028756
JAR_noJAR_20p110	10	20	2	JAR_CorrelationDetector	7	110	2	266	692	207	207	0	0.101941747572816	0.299132947976879	0.59971098265896	0.375	0.0943396226415094	0	11.3455708607483	29.2938915955295	7.93779946098472	23.5579270381687	-0.761750092658881	25.5353843377982	0.000686933495004614	0.594224174941457	-0.413821580409576	17.0512160390021	-0.0106828040177491	0.172949821346503	28.6586597956446
JAR_noJAR_20p110	10	20	2	JAR_CorrelationDetector	7	110	3	239	629	174	174	0	0.135135135135135	0.276629570747218	0.674085850556439	0.245614035087719	0.0357142857142857	0.0459770114942529	14.2975858978404	34.7625603205852	8.80794643089246	18.5868097422161	0.6030002489624	17.2236556193537	-0.0228260133872988	0.274094316855786	-0.246391818840249	9.56667932966848	-0.00189611775454162	0.12995916816224	22.9888391229527
JAR_noJAR_20p111	20	20	1	CorrelationDetector	7	110	2	388	669	260	260	0	0.194610778443114	0.38863976083707	0.650224215246637	0.347826086956522	0.194444444444444	0.0608108108108108	19.1701209067399	36.9785435221453	1.5787616990307	20.5083388503416	3.13226335935092	38.5580152228949	-0.00992993332084613	0.601972122984797	0.0263908552232504	15.6262158295583	0.00141773546558894	0.168481446170837	18.656281758047
JAR_noJAR_20p111	20	20	1	CorrelationDetector	7	110	1	252	326	116	116	0	0.170103092783505	0.355828220858896	0.705521472392638	0.341463414634146	0.21875	0.0833333333333333	14.8777428580433	32.2735045108697	4.07138164707982	20.0187009908022	0.731044922744944	28.048147481801	0.00536211846775993	0.614271684801209	2.18947891364251	33.0030731203245	-0.0170605452315819	0.316145744881285	15.3303133835308
JAR_noJAR_20p111	20	20	1	CorrelationDetector	7	110	5	369	664	291	291	0	0.139455782312925	0.438253012048193	0.685240963855422	0.3125	0.0975609756097561	0.0655737704918033	17.3963702335057	34.9905288954577	1.4651283447235	21.38698808967	-1.35805523602875	38.9254638730364	0.0197003324091772	0.900278939430021	-0.339149708132087	16.0982487165172	0.0316518105367908	0.261809456759162	19.8408946301329
JAR_noJAR_20p111	20	20	1	CorrelationDetector	7	110	4	476	938	385	385	0	0.154989384288747	0.41044776119403	0.653518123667377	0.48780487804878	0.12280701754386	0.0973451327433628	20.8583409799469	38.6471920997162	1.90842893634848	21.0715946112998	-0.596018240282127	33.0167475099631	0.0125670944219324	0.710792940108152	1.36658606000793	23.7190178433008	-0.00139255985546715	0.137849433893644	16.505634268253
JAR_noJAR_20p111	20	20	1	CorrelationDetector	7	110	4	306	489	220	220	0	0.16793893129771	0.449897750511247	0.732106339468303	0.456521739130435	0.121951219512195	0.0384615384615385	19.8724832937185	37.7012638949982	-2.87179462020007	21.5802971224271	-0.149186422914648	46.1865833261469	-0.0185045155646943	0.944724806114789	-2.8243019088939	31.5515191304934	-0.0646353348575821	0.257723018784765	14.7708317451775
JAR_noJAR_20p111	20	20	1	CorrelationDetector	7	110	1	275	366	120	120	0	0.0615384615384615	0.327868852459016	0.595628415300546	0.159090909090909	0	0.0396039603960396	16.0299486293737	32.9179870452689	5.91606027230838	20.7103776685592	-3.15296558922622	26.6806003276333	-0.00574619815126318	0.737170475351759	1.24878117562087	15.3366416464902	-0.0073303408051779	0.158751485022533	21.5654276715195
JAR_noJAR_20p111	20	20	1	CorrelationDetector	7	110	1	319	852	380	380	0	0.221453287197232	0.446009389671362	0.72887323943662	0.540540540540541	0.230769230769231	0.10077519379845	20.1324754554595	36.2286511350917	-2.67847114101418	18.3200431263653	1.52458693997698	39.9122467278318	0.0277587684905412	0.797584362771111	0.114887806666912	29.8907705836239	-0.0071342463991505	0.175798205137479	13.3139221371764
JAR_noJAR_20p111	20	20	1	CorrelationDetector	7	110	4	403	1020	440	440	0	0.111111111111111	0.431372549019608	0.679411764705882	0.5	0.188679245283019	0.0323741007194245	18.3477391764277	35.6511139304047	2.05445093041369	21.3497437696227	-0.260929460940812	38.469539758262	-0.0415265263192076	0.746996918962472	0.530668452848818	18.0090138706775	-0.00871798620298051	0.179573807811369	21.6269646024992
JAR_noJAR_20p111	20	20	1	CorrelationDetector	7	110	0	275	376	136	136	0	0.149484536082474	0.361702127659574	0.824468085106383	0.372093023255814	0.0625	0.0285714285714286	17.2226451618972	36.0989981243065	-0.248455181171996	17.2076913272349	-5.09134032139506	34.4762776705121	0.0287207907417779	0.481005085366048	-5.6811553472838	41.6332195949857	-0.00930663292698688	0.236639411392413	9.44367120897519
JAR_noJAR_20p111	20	20	1	CorrelationDetector	7	110	1	263	442	180	180	0	0.16304347826087	0.407239819004525	0.710407239819005	0.282608695652174	0.0303030303030303	0.0860215053763441	16.4463869944246	34.62283781329	2.03121473378664	19.8062517368926	-1.87632421010573	34.5517603056098	-0.0309880707177542	0.68453883919682	3.1974320402835	17.7214745511433	0.0111972359032845	0.118635645145323	18.8901924539156
JAR_noJAR_20p111	20	20	1	CorrelationDetector	7	110	2	395	966	411	411	0	0.131578947368421	0.425465838509317	0.743271221532091	0.407407407407407	0.2	0.031055900621118	19.3092756646757	37.0360550149794	-1.68961457917547	18.6793745639457	1.76302543167274	37.8181708582347	0.0144308528669019	0.65935202659894	-0.832140819594542	23.0823726908041	0.0205889090603834	0.274814306483413	15.7041379945858
JAR_noJAR_20p111	20	20	1	CorrelationDetector	7	110	8	541	1155	360	360	0	0.0749506903353057	0.311688311688312	0.658008658008658	0.2	0.109375	0.0441988950276243	20.0450337337602	38.8444781803607	6.41242187976957	18.7681003940794	0.588537219041086	23.9928618069315	-0.00318919927564015	0.525018088857116	1.1415172428947	15.4521767121258	0.00314990062565479	0.158907507040401	18.6214662282018
JAR_noJAR_20p111	20	20	1	CorrelationDetector	7	110	3	384	925	398	398	0	0.0895061728395062	0.43027027027027	0.672432432432432	0.175	0.122448979591837	0.0680851063829787	17.7197467601982	35.8967717644284	3.33016008491939	18.6100407408151	2.07420351960531	31.8847546507681	-0.0119580873079292	0.507904339045542	0.0917542803468893	12.3323339685848	0.00433659851983149	0.147141844521683	20.0138040315905
JAR_noJAR_20p111	20	20	1	CorrelationDetector	7	110	4	285	629	292	292	0	0.173553719008264	0.46422893481717	0.72972972972973	0.470588235294118	0.186046511627907	0.027027027027027	18.9609818099825	36.6789083501674	0.835324455861825	21.776685041006	-0.467472458354727	42.2855509323688	0.01590217077979	0.774878079437611	-0.246576774616614	13.7136298568752	-0.0121591196960802	0.122318057881817	21.8437107375328
JAR_noJAR_20p111	20	20	1	CorrelationDetector	7	110	2	512	1316	565	565	0	0.203592814371257	0.429331306990881	0.750759878419453	0.482758620689655	0.309859154929577	0.0581395348837209	19.9883739783731	36.8052376662148	-0.867339221797912	19.5761679199506	-1.14314446017164	39.9976822690517	-0.0283932730998167	0.617296793272528	-0.731150885243722	26.6320242323803	0.0117900888827691	0.210167737058126	15.875643505052
JAR_noJAR_20p111	20	20	1	CorrelationDetector	7	110	4	436	589	157	157	0	0.131506849315068	0.266553480475382	0.570458404074703	0.192307692307692	0.16	0.0476190476190476	14.8685260025246	31.5159281898241	10.3436976372887	18.6298440536265	1.36393854964899	18.1508739716591	-0.0164380365757317	0.370039109153831	0.327370734222595	23.0525422027508	-0.00165533016882693	0.141380078363749	19.8229995664892
JAR_noJAR_20p111	20	20	1	CorrelationDetector	7	110	2	346	447	138	138	0	0.146938775510204	0.308724832214765	0.682326621923937	0.194444444444444	0	0.0078125	16.196402744813	34.232078997406	4.69737322133021	21.8325325701722	-0.994771292904912	30.1377971198412	-0.0450321600969973	0.7792834359158	-0.301674632797789	21.0638650587179	0.0341679272451872	0.334599348774101	18.3862937105046
JAR_noJAR_20p111	20	20	1	CorrelationDetector	7	110	1	286	308	127	127	0	0.218181818181818	0.412337662337662	0.717532467532468	0.297297297297297	0.259259259259259	0.125	18.0517448206977	36.9051051040795	-0.379414944302613	22.3787367987089	-2.41069892471807	35.7300733695928	-0.0902676704146338	0.850385198651276	-1.95537617878983	22.9523458561045	-0.00334624339403112	0.217853938672005	15.4363840283702
JAR_noJAR_20p111	20	20	1	CorrelationDetector	7	110	2	321	470	168	168	0	0.0912863070539419	0.357446808510638	0.697872340425532	0.131578947368421	0.037037037037037	0.0384615384615385	15.2103947787374	33.3019398635908	3.572642327956	21.11586059597	1.21987301643429	27.5768688658998	-0.00946217807018861	0.725998371315533	1.51686301313545	15.1570271214057	-0.0209939984149271	0.265201230120397	19.5424701444743
JAR_noJAR_20p111	20	20	1	CorrelationDetector	7	110	3	360	466	185	185	0	0.132295719844358	0.396995708154506	0.697424892703863	0.375	0.0571428571428571	0.0592592592592593	17.1601075217631	34.3916845092831	2.93290831058328	19.2878876932223	0.99191443587362	32.7371856023914	0.0104658509666094	0.682608583302778	0.813985029749869	25.3164186853898	0.00759431810627683	0.144529298578054	16.7715427624611
JAR_noJAR_20p112	20	20	1	JAR_CorrelationDetector	7	110	2	319	354	116	116	0	0.075	0.327683615819209	0.564971751412429	0.305555555555556	0.08	0.00833333333333333	16.4649310708069	34.1235666165446	6.57649476042307	25.2843981829087	1.03893877207446	30.850064322077	0.0142902779985614	0.89317459466061	-0.876886129894771	6.29234355126662	0.00850066486030201	0.143783075735141	25.293237938913
JAR_noJAR_20p112	20	20	1	JAR_CorrelationDetector	7	110	2	288	494	193	193	0	0.209183673469388	0.390688259109312	0.728744939271255	0.451612903225806	0.161290322580645	0.0925925925925926	16.4145418133407	32.877014365106	1.1415024828099	17.0484033956932	3.25148676080075	33.6605877452657	0.0455259805820369	0.632918064843335	1.99604021117101	15.5238841254753	0.0207546313214028	0.173851543026444	13.3052791019641
JAR_noJAR_20p112	20	20	1	JAR_CorrelationDetector	7	110	3	291	536	187	187	0	0.17910447761194	0.348880597014925	0.666044776119403	0.446808510638298	0.186440677966102	0.0571428571428571	19.1035188570188	37.2288507488979	4.4888250377518	20.6457442176587	-2.85549831400166	30.8233390475202	0.0018041925066561	0.469887390383809	-2.03681851738371	18.5483220011868	-0.00390302389646355	0.168775365073708	18.9499291003506
JAR_noJAR_20p112	20	20	1	JAR_CorrelationDetector	7	110	2	241	463	258	258	0	0.324324324324324	0.557235421166307	0.777537796976242	0.534883720930233	0.3	0.0892857142857143	18.3163464272622	36.813153742291	-6.67109944624518	20.292605709625	0.721850676238601	46.5415625604513	0.0846774031928378	1.07656806340049	1.06220423540764	37.0368590982361	0.0132400988254726	0.272447784332408	12.5298147061289
JAR_noJAR_20p112	20	20	1	JAR_CorrelationDetector	7	110	4	278	377	167	167	0	0.136363636363636	0.442970822281167	0.681697612732096	0.432432432432432	0.0588235294117647	0	15.6334993303031	33.3669930054909	0.466269237624052	21.2676636434025	5.73067481614205	35.9715446788775	0.041338839333855	0.544900938167	1.22823349197079	9.69319801208459	0.00233300360499204	0.0843807477522927	20.6609660228751
JAR_noJAR_20p112	20	20	1	JAR_CorrelationDetector	7	110	1	295	679	301	301	0	0.154811715481172	0.443298969072165	0.721649484536082	0.407407407407407	0.292307692307692	0.0263157894736842	16.6116743716484	33.5987921693701	2.83774855207599	19.8526478526741	-2.0050627006534	32.3657067118001	-0.00915362218477316	0.535496270045624	0.260762134878866	16.689838444597	-0.00612716207056952	0.128206390524275	20.3428042743019
JAR_noJAR_20p112	20	20	1	JAR_CorrelationDetector	7	110	4	423	767	279	279	0	0.184810126582278	0.363754889178618	0.659713168187745	0.407407407407407	0.0666666666666667	0.0678571428571429	19.0841806115548	36.7919847390697	4.48367399556093	20.6609465169163	-0.548163161159266	30.3847878135653	-0.0220448061502865	0.515907963933035	0.118427780820779	11.7736279900753	-0.0149218980448313	0.212720494444099	19.111088960618
JAR_noJAR_20p112	20	20	1	JAR_CorrelationDetector	7	110	3	385	797	269	269	0	0.0926966292134832	0.337515683814304	0.692597239648683	0.395833333333333	0.02	0.0487804878048781	19.8196962879405	37.343157547116	3.49604696803421	18.3419658618669	-0.109152592522293	29.3148309405545	0.0132092346230115	0.566176027803594	-1.82047132197733	20.8928640411733	-0.00514070378335679	0.140813884248801	17.3733452311233
JAR_noJAR_20p112	20	20	1	JAR_CorrelationDetector	7	110	3	268	630	277	277	0	0.154166666666667	0.43968253968254	0.755555555555556	0.377777777777778	0.145833333333333	0.0256410256410256	19.138975421675	37.3240936722215	-0.46688927694001	19.8803199259363	-0.465589076967524	40.4562022811005	-0.0531782770577164	0.656586575130322	0.290736911930081	27.195450408575	-0.00834803278757773	0.29222115976516	17.170223821738
JAR_noJAR_20p112	20	20	1	JAR_CorrelationDetector	7	110	3	331	786	297	297	0	0.118032786885246	0.377862595419847	0.695928753180662	0.392156862745098	0.163636363636364	0.03	20.5669423728279	37.0689107039765	2.77793477324205	20.6028916626117	-1.06202884429735	34.5686696373578	0.0123764736958211	0.582331390438524	1.52279878702061	15.2238888731332	-0.0270202449482013	0.446863208862234	19.627552757592
JAR_noJAR_20p112	20	20	1	JAR_CorrelationDetector	7	110	2	221	638	297	297	0	0.251461988304094	0.46551724137931	0.786833855799373	0.406779661016949	0.184210526315789	0.0806451612903226	17.2086203327632	33.9303494800523	-1.32679093993263	16.5471275166194	3.4029246947497	36.8589357936839	-0.0269881482824487	0.61587614727289	-1.23169326901583	38.2622856593698	0.0058804047791914	0.0988963075243639	13.2228394228231
JAR_noJAR_20p112	20	20	1	JAR_CorrelationDetector	7	110	4	524	1074	356	356	0	0.15	0.33147113594041	0.706703910614525	0.268292682926829	0.155172413793103	0.0878186968838527	20.5120633578288	38.2496765984217	4.69391931870975	19.3748012064375	0.281698689653442	29.2677671547481	-0.0462080890249953	0.531006210505641	-0.00878776952606897	31.0107318331184	-0.0152384992665969	0.229493604329816	15.6598985650685
JAR_noJAR_20p112	20	20	1	JAR_CorrelationDetector	7	110	1	233	328	169	169	0	0.189393939393939	0.515243902439024	0.710365853658537	0.473684210526316	0.111111111111111	0	17.3778408841601	35.8051344731686	-3.24322602009411	22.4529399733196	-0.89408508911716	45.0685143362244	-0.0250818296467726	0.806902798896303	1.93557606011011	10.789960872265	-0.0237735223931656	0.137450816883637	21.7563515185083
JAR_noJAR_20p112	20	20	1	JAR_CorrelationDetector	7	110	3	346	537	189	189	0	0.0769230769230769	0.35195530726257	0.636871508379888	0.228571428571429	0.0303030303030303	0.0363636363636364	17.4885389372977	35.7880429290988	4.85727252775024	21.9187062669374	-0.700250257482704	28.4569580199212	0.0592218100456325	0.751612777733482	-0.151054218948268	5.46900845754888	0.0146144657499059	0.16517694909664	20.0606306909754
JAR_noJAR_20p112	20	20	1	JAR_CorrelationDetector	7	110	1	313	565	230	230	0	0.185654008438819	0.407079646017699	0.75929203539823	0.473684210526316	0.157894736842105	0.131313131313131	19.5039810936508	37.024177433274	-1.57651649415377	19.0314533205764	0.336164809467812	40.1572126382826	0.00980757844781065	0.797267757479061	0.303852269516568	42.644699702096	0.000731543391523309	0.380817299516425	11.0320740950033
JAR_noJAR_20p112	20	20	1	JAR_CorrelationDetector	7	110	1	275	724	276	276	0	0.184873949579832	0.38121546961326	0.716850828729282	0.375	0.263888888888889	0.0608695652173913	15.55839716172	31.7655013252472	3.02250892503887	17.8088565989298	-1.68030010869401	30.3184330606202	0.0172602609722577	0.620190382472246	-1.04367585450953	24.0378561622362	0.00730620736764205	0.146216454126288	14.7405641186115
JAR_noJAR_20p112	20	20	1	JAR_CorrelationDetector	7	110	2	256	440	215	215	0	0.207317073170732	0.488636363636364	0.784090909090909	0.461538461538462	0.0909090909090909	0.0704225352112676	17.4516693035085	36.4105570606539	-1.70988217926948	18.7171929473081	1.18649239840499	40.1851608773829	-0.0195821716158545	0.844713633245293	1.22285068417253	21.9376471886702	-0.0151461164767011	0.213565920782654	17.3536752514486
JAR_noJAR_20p112	20	20	1	JAR_CorrelationDetector	7	110	3	356	515	157	157	0	0.110294117647059	0.304854368932039	0.689320388349515	0.263157894736842	0.244444444444444	0.0315789473684211	17.4973479729326	35.7726003041012	6.79844841962181	18.3461459141824	-0.353091292793392	23.7554213997784	-0.00224773133205225	0.211161389789659	-0.120634050984164	22.156173561747	0.0248391076243331	0.196313041816299	18.4352708351984
JAR_noJAR_20p112	20	20	1	JAR_CorrelationDetector	7	110	0	176	484	266	266	0	0.330827067669173	0.549586776859504	0.838842975206612	0.483870967741935	0.172413793103448	0.037037037037037	19.4603156075884	36.711634627281	-3.53199744259352	17.9140291530217	0.379823317682043	40.6336138000105	0.00682634022267887	0.660862064447319	-3.1839359389848	26.7937001199819	0.0375787144259374	0.140791713989437	15.0854041844983
JAR_noJAR_20p112	20	20	1	JAR_CorrelationDetector	7	110	2	331	425	148	148	0	0.166666666666667	0.348235294117647	0.682352941176471	0.15625	0.205128205128205	0.130718954248366	15.8652307182239	33.8963991158552	4.40543774786911	20.0052942965405	-0.701406269253456	35.8942868312003	0.0065674290078229	0.414001484650174	1.81727789297183	34.8606926374659	-0.00220212868496139	0.214077071077087	15.272906129652
