# Supplementary material for: A sensorimotor model shows why a spectral jamming avoidance response does not help bats deal with jamming
Source: eLife. 2020 Jul 28;9:e55539. doi: 10.7554/eLife.55539 (PMC7406351; doi:10.7554/eLife.55539)
Supplement: Figure 2—source data 2. [file elife-55539-fig2-data2.txt]

ExperimentName	NumberOfBats	NumOfPreys	PreyTOBatsRatio	ReceiverType	PulseDuration_Search	PulsePower	NumberOfCatches	NumberOfPulses	NumberOfDetections	NumberOfInterfernces	NumberOfInreferencesFromDirectCalls	NumberOfInreferencesFromMasking	InterferenceToHuntedRatio	TotalInterferenceRatio	Reference_PowerDetector_TotalRatio	Search_MaskingRatioToHunted	Approach_MaskingRatioToHunted	Buzz_MaskingRatioToHunted	MaskingLevelDB_ave	MaskingLevelDB_Q90	SIROfDetectedPreys_ave	SIROfDetectedPreys_std	Range_est_err_ave	Range_est_err_std	DF_est_err_ave	DF_est_err_std	Range2_hunted_err_ave	Range2_hunted_err_std	DF2_hunted_err_ave	DF2_hunted_err_std	SIR2_hunted_ave	fb_det_SIRdb	fb_masking_powerdb	fb_FA_rate	fb_mean_err_microsec	fb_std_err_microsec	fb_SIR2_hunted_ave	fb_mean_err2_hunted	fb_std_err2_hunted
JAR_noJAR_FB_20p2011	2	20	10	FilterBank	7	110	1	300	388	19	0	0	0.0218181818181818	0.0489690721649485	0	0.0740740740740741	0.0212765957446809	0	1.49731676443916	3.29090431995634	22.7011147926046	15.3966604774143	-0.137040900289763	4.05981379495478	0.00904541901800313	0.123096252908061	0.172492208114833	2.8352200978895	0.0179574551476958	0.117987070487164	30.2115313711931	22.7011147926046	10.8063018222785	0.0109090909090909	-80.8381962864722	130.702593313467	30.2115313711931	-41.6510638297872	85.3064708128208
JAR_noJAR_FB_20p2001	2	20	10	FilterBank	7	110	3	452	595	37	0	0	0.0413625304136253	0.0621848739495798	0	0.1	0.0555555555555556	0.0258064516129032	1.89080833205138	5.07930283413397	24.1183008833091	15.5470270776512	0.050400398029395	2.32735353638595	0.00110020817800453	0.155408840237729	-0.157021745909357	6.79584934371182	0.00629938511129013	0.155988799714434	30.9851975381709	24.1183008833091	8.09735123286543	0.0097323600973236	-19.4315789473684	100.172854399217	30.9851975381709	-5.47108655616943	75.8504399370482
JAR_noJAR_FB_20p2001	2	20	10	FilterBank	7	110	5	504	771	21	0	0	0.0046189376443418	0.0272373540856031	0	0.0454545454545455	0	0	1.11343421386357	1.6387902763026	28.5973322976173	16.3947310360334	0.0318501441210057	1.22380956678464	-0.00320895427914767	0.149119799285912	0.0366562023846023	1.29633365635649	-0.0016492551653669	0.138429588755745	41.1466702275109	28.5973322976173	4.64569277456352	0.0092378752886836	22.455497382199	84.3099931804047	41.1466702275109	30.2323232323232	60.4079512383655
JAR_noJAR_FB_20p2001	2	20	10	FilterBank	7	110	3	376	514	10	0	0	0.00277777777777778	0.0194552529182879	0	0	0	0	1.78446086137858	4.94249316698243	29.4169478130352	16.3721868751601	0.030212968630976	1.77364778682171	0.00544509866129146	0.144504574537463	0.0754326344887759	0.957073633604476	0.000114788754609107	0.140746529000838	39.4738036532685	29.4169478130352	9.48336808771884	0.0138888888888889	-27.2283464566929	102.233070065473	39.4738036532685	-3.29192546583851	56.0626751797126
JAR_noJAR_FB_20p1003	2	20	10	FilterBank	7	110	3	356	393	16	0	0	0.012779552715655	0.0407124681933842	0	0.0333333333333333	0	0.00975609756097561	2.28010817600189	7.15328571554248	29.3211162380916	17.1282719385736	0.199883008581446	2.05139194973835	-0.0011974484801646	0.151752046194937	0.0298777349675104	2.42772090134196	-0.00524635457413388	0.156268802445744	37.0128529569219	29.3211162380916	9.38154646434008	0.00638977635782748	12.26735218509	96.7620659698546	37.0128529569219	11.2862453531599	64.9010429022929
JAR_noJAR_FB_20p2011	2	20	10	FilterBank	7	110	4	374	456	13	0	0	0.00613496932515337	0.0285087719298246	0	0	0	0.00862068965517241	1.60064693928739	2.80326245216767	25.8259973617534	15.9266672575563	-0.0294152971584776	1.23722168533564	-0.0126972470761832	0.132515924926003	-0.224620411296086	1.73488742207704	-0.0164285216109259	0.138919049304963	33.1011766247657	25.8259973617534	12.4908184190627	0.00920245398773006	8	77.1760937761782	33.1011766247657	4.40418118466899	53.7281786891551
JAR_noJAR_FB_20p2011	2	20	10	FilterBank	7	110	4	560	755	58	0	0	0.032319391634981	0.0768211920529801	0	0.107142857142857	0	0.00245098039215686	2.66075913891858	8.90819346965866	23.9642458666002	17.7036884033295	-0.130634956472591	4.66670957777967	0.00959121326473457	0.167039856185047	-0.0731841634526411	1.65113352514538	-0.000885087748101544	0.157764013208807	33.8041003609021	23.9642458666002	11.5933466567052	0.00760456273764259	-12.7826086956522	77.28590984388	33.8041003609021	15.0508474576271	53.7988464596067
JAR_noJAR_FB_20p1003	2	20	10	FilterBank	7	110	5	430	576	33	0	0	0.0151898734177215	0.0572916666666667	0	0.0540540540540541	0.0588235294117647	0	2.95859237187333	11.6784493460205	26.4021255810589	17.6581856465843	0.025564823042588	2.61448032072174	-0.010398573715014	0.154437925979562	-0.0473304290348079	1.47516016167474	-0.0104461748486955	0.160179018946329	35.0349917617783	26.4021255810589	10.5415943429355	0	-28.3508771929825	98.4350822675625	35.0349917617783	-14.150417827298	65.3459183355854
JAR_noJAR_FB_20p2011	2	20	10	FilterBank	7	110	3	414	521	38	0	0	0.0348525469168901	0.072936660268714	0	0.027027027027027	0.02	0.039426523297491	3.36163740196617	12.3500166198906	23.8610017011414	18.0161603786832	0.350837604832249	4.07731914707433	-0.00192052781519759	0.155163415093179	-0.308056295245595	6.89671410712417	-0.00560086200726656	0.152832697285923	32.193311595669	23.8610017011414	11.6279045875445	0	-31.2	102.144746347276	32.193311595669	-17.1359748647233	76.561222733355
JAR_noJAR_FB_20p1003	2	20	10	FilterBank	7	110	3	259	243	10	0	0	0	0.0411522633744856	0	0	0	0	1.24736348226649	2.01999453304107	28.2822960121061	17.1252219772533	0.135735614204733	2.46678656299329	-0.00417827956644738	0.125024147740387	0.161414122397863	1.3266493016568	-0.00947613112084727	0.127491068891756	36.8501111781412	28.2822960121061	7.15131407835658	0.0207253886010363	-2.69387755102041	112.787011678409	36.8501111781412	4.99378881987578	72.6485114175103
JAR_noJAR_FB_20p2011	2	20	10	FilterBank	7	110	1	259	382	47	0	0	0.01875	0.12303664921466	0	0	0.0454545454545455	0.0113636363636364	2.41808530831497	8.36073910578214	18.8647697000284	18.6826044217849	-0.139761015169178	3.79006907712488	-0.00387402113886214	0.15777073208885	0.282173600954702	4.65318884497579	0.0181236444256415	0.169996476120896	38.6182628499105	18.8647697000284	10.7216197454502	0.01875	-52.3068493150685	120.303618108023	38.6182628499105	-15.8545454545455	81.6291498082355
JAR_noJAR_FB_20p2001	2	20	10	FilterBank	7	110	4	440	694	35	0	0	0.0205128205128205	0.0504322766570605	0	0	0.024390243902439	0.0185185185185185	1.28868507023456	1.857160490387	21.7269301086091	17.4531463059417	-0.0745573529250192	4.1101397749258	0.000315346730829633	0.152500912558972	0.202774077372698	9.54878979407987	-0.00556218759271692	0.150052500664491	35.2781347562932	21.7269301086091	6.87382733850702	0.00512820512820513	10.5449189985272	75.0644401627544	35.2781347562932	14.4045584045584	50.3610550413299
JAR_noJAR_FB_20p2001	2	20	10	FilterBank	7	110	2	446	696	13	0	0	0.00515463917525773	0.0186781609195402	0	0	0	0.00625	1.94128722953559	6.5094838510274	24.1085135147534	13.7514826779178	0.0881270548742972	1.52716875183326	0.00638433931283992	0.137674240139826	0.030911989155499	1.09947720570919	0.0104745105306228	0.130623844608248	33.7205859518809	24.1085135147534	8.77972422498401	0	-2.0231884057971	113.711623322524	33.7205859518809	1.17514124293785	97.1054031639557
JAR_noJAR_FB_20p1003	2	20	10	FilterBank	7	110	5	399	473	15	0	0	0.0120845921450151	0.0317124735729387	0	0.0434782608695652	0.0465116279069767	0.00444444444444444	1.2844970056791	1.67278048614795	22.6248613628505	16.2371611877512	0.0286043740183507	1.78106050791126	-0.0108277045555949	0.13592784509749	-0.0833563014519197	2.00395359697402	-0.00447791857872173	0.136127176933151	30.6408618873377	22.6248613628505	7.20975687545188	0.00302114803625378	12.8205128205128	71.749339476877	30.6408618873377	9.70034843205575	51.1037006161138
JAR_noJAR_FB_20p2001	2	20	10	FilterBank	7	110	4	420	643	21	0	0	0.00268817204301075	0.0326594090202177	0	0	0	0	2.30349694855089	8.3656340704505	24.7236584396322	16.5722169060887	0.128033563588136	3.74559203421433	-0.00253053222725004	0.153877963422279	0.0235114889305403	1.29214546491796	0.000732032480582884	0.159436065306486	36.8357457077761	24.7236584396322	12.4473018275298	0.00537634408602151	5.42992125984252	82.4780023392154	36.8357457077761	16.0754716981132	55.7135018290396
JAR_noJAR_FB_20p2001	2	20	10	FilterBank	7	110	5	368	501	12	0	0	0	0.0239520958083832	0	0	0	0	1.89910835072738	4.87300058891795	27.0875564668072	16.1788754713509	-0.160903864131423	2.02573118237822	-0.00579846646144754	0.152585556149228	-0.00970765486365946	1.22299468825567	0.00133715302680487	0.143214123127837	39.3468237449333	27.0875564668072	9.59534252285101	0.00664451827242525	-20.288	82.1411675032539	39.3468237449333	1.54981549815498	50.1247731126582
JAR_noJAR_FB_20p1003	2	20	10	FilterBank	7	110	4	394	746	25	0	0	0.00789473684210526	0.0335120643431635	0	0.0526315789473684	0	0	2.56108914884209	9.3265771878961	24.7852112175171	15.2445907065856	0.0473019173937678	1.74315862096782	0.00539691815806642	0.13582834257976	-0.0291210834939671	0.831227632536165	0.00815615349609989	0.121777848086861	37.7920643209158	24.7852112175171	10.9421474232657	0.0157894736842105	3.67065073041169	110.06177134898	37.7920643209158	15.4904458598726	51.9320787471043
JAR_noJAR_FB_20p2011	2	20	10	FilterBank	7	110	7	419	720	40	0	0	0.0151133501259446	0.0555555555555556	0	0.0769230769230769	0	0.003690036900369	3.07134942575868	11.5244882582463	26.1141212026258	15.9392485287031	-0.15991560416065	2.56387182043505	0.00701620415481938	0.140051669201483	-0.485770786509847	6.91742578935167	0.00541178632700652	0.118298467636177	38.5674114856051	26.1141212026258	10.8996682525751	0.0403022670025189	31.6949152542373	132.3115676038	38.5674114856051	19.6865203761755	70.7121157107776
JAR_noJAR_FB_20p1003	2	20	10	FilterBank	7	110	4	452	608	58	0	0	0.0282352941176471	0.0953947368421053	0	0.25	0.0476190476190476	0.00325732899022801	3.1531737494533	11.9549556016862	29.2011128120171	19.1293427335681	0.00843697798033881	5.27835102774515	-0.00511760165024186	0.162185992448959	0.0479191687247522	1.05666297576401	0.00480347120034427	0.174763779940113	41.1532290997493	29.2011128120171	13.0285858653332	0.00235294117647059	-4.40955631399317	117.892589869455	41.1532290997493	14.6927374301676	81.4894298298747
JAR_noJAR_FB_20p1003	2	20	10	FilterBank	7	110	3	509	688	26	0	0	0.0165631469979296	0.0377906976744186	0	0	0	0.0174129353233831	1.38611869657339	3.87149514012931	24.2871012276409	15.7041985592313	-0.0143351374539455	1.77352171446348	-0.00627459462086332	0.133330128099457	-0.43091197320157	4.1271943680541	-0.0100976501890437	0.142258620631411	31.7924844440624	24.2871012276409	5.22239986060271	0.0020703933747412	-34.2496328928047	107.614300126781	31.7924844440624	-7.67256637168142	67.9908618456024
JAR_noJAR_FB_20p2012	2	20	10	JAR_FilterBank	7	110	5	434	561	29	0	0	0.00968523002421308	0.0516934046345811	0	0.0192307692307692	0.0545454545454545	0	2.66513921775393	9.79313701172152	26.0005769722607	17.0547087588593	-0.146382695230926	2.95827056636909	-0.0100378956526952	0.158119369415317	0.0955145338012005	1.43311839338368	-0.0103413294578853	0.168959559831455	33.5748193919893	26.0005769722607	12.1266519030572	0.00726392251815981	17.4394213381555	95.8461007936462	33.5748193919893	24.8210526315789	59.7443946781536
JAR_noJAR_FB_20p1004	2	20	10	JAR_FilterBank	7	110	4	355	521	27	0	0	0.00892857142857143	0.0518234165067179	0	0.027027027027027	0.037037037037037	0	1.7044952444941	2.77021262618512	24.6330968165665	18.4971630788211	-0.0905474248745469	3.30163889303285	0.0078412987385138	0.159940328361884	0.664391448320852	10.0330650462965	0.0167121658256056	0.165531905858716	37.7633739434501	24.6330968165665	10.299727038471	0.0178571428571429	-23.3320235756385	85.4204617838694	37.7633739434501	-11.6654545454545	63.643659606402
JAR_noJAR_FB_20p2002	2	20	10	JAR_FilterBank	7	110	2	417	662	36	0	0	0.0344827586206897	0.054380664652568	0	0.0869565217391304	0.0384615384615385	0.0258064516129032	2.16201707058877	7.22164183635752	20.8108803311424	15.3034517708347	0.171796889579888	2.48233459711615	0.00382316314225562	0.131870528828609	0.326154411436258	5.57204819687	0.00578666154052444	0.12429118299366	29.1427654662625	20.8108803311424	6.70218785589413	0.0123152709359606	8.24539877300614	100.714442759379	29.1427654662625	3.58176943699732	62.6706435201225
JAR_noJAR_FB_20p2012	2	20	10	JAR_FilterBank	7	110	3	520	682	26	0	0	0.0021505376344086	0.0381231671554252	0	0	0.0212765957446809	0	2.17893251812856	6.42973969501177	27.382298564611	15.5832831783482	0.048965493265795	1.6555065614198	0.00908181524011304	0.140259444703923	-0.0556516583600128	0.9064168638025	0.00570226631127308	0.144644552346872	36.7044895868554	27.382298564611	5.81556057860007	0.0043010752688172	-19.8472834067548	85.0396457496556	36.7044895868554	5.05069124423963	46.9327287426878
JAR_noJAR_FB_20p1004	2	20	10	JAR_FilterBank	7	110	4	399	469	14	0	0	0.0139664804469274	0.0298507462686567	0	0.0555555555555556	0	0.00784313725490196	1.86783850572372	6.02100206089044	25.9981173975601	15.7970017170124	0.00953435516393189	2.43933519567234	-0.00609335773852553	0.147518951405854	-0.0608351065012505	1.22228481682562	0.00237844860832636	0.149588844215792	32.0524860017611	25.9981173975601	6.71714192435293	0.0111731843575419	11.7094017094017	105.282087466944	32.0524860017611	7.86163522012579	66.5594753592129
JAR_noJAR_FB_20p2002	2	20	10	JAR_FilterBank	7	110	4	365	492	27	0	0	0.0125	0.0548780487804878	0	0.024390243902439	0.0185185185185185	0.00884955752212389	2.24356118737008	6.95124357470397	26.3282004697159	16.8118435212557	-0.167903462045807	2.05963857700343	-0.000961833656506131	0.119290619059915	-0.102790785640077	2.18344274829354	-0.0109845000462193	0.111842571772232	36.0634178011771	26.3282004697159	12.0589263761184	0.00625	-36.7175257731959	127.664513059393	36.0634178011771	-10.2638418079096	66.3095578034554
JAR_noJAR_FB_20p1004	2	20	10	JAR_FilterBank	7	110	6	489	708	33	0	0	0.00843881856540084	0.0466101694915254	0	0	0	0.0108991825613079	1.88464059678386	4.40934381166803	25.2853676723084	16.837777069467	0.0710127702755295	2.52475428048426	0.000967965495878889	0.125208130640927	0.183095655905249	4.11358233918758	0.00363916389838575	0.13422766469264	34.1649035138713	25.2853676723084	9.0513090040683	0.00210970464135021	1.03746397694524	79.3662217282873	34.1649035138713	-1.88713318284424	51.7125354946277
JAR_noJAR_FB_20p1004	2	20	10	JAR_FilterBank	7	110	3	384	699	23	0	0	0.0185185185185185	0.0329041487839771	0	0	0.0535714285714286	0.0146520146520147	1.56400369250252	2.89968202601662	21.8615143180609	14.7662266834897	-0.121820266930524	2.51417182383878	-0.00225412576741889	0.150245804343096	-0.194267981117157	4.47131862384149	0.00448300306881387	0.161754135070614	31.0657920652286	21.8615143180609	8.45711543077786	0.0105820105820106	10.1352517985612	92.8278696345027	31.0657920652286	5.56783625730994	69.0836750113641
JAR_noJAR_FB_20p1004	2	20	10	JAR_FilterBank	7	110	4	504	704	34	0	0	0.0244897959183673	0.0482954545454545	0	0	0.046875	0.0233160621761658	2.12200529851006	6.1178180701674	21.4949796444328	15.7751981104146	0.0822055520540826	4.22522446377881	0.00179993436250111	0.205973991460044	0.577228233040222	14.4488507022145	0.000949283420075716	0.172821372569894	27.8383325394763	21.4949796444328	9.53127691424924	0	3.20461095100865	93.3915166916347	27.8383325394763	-6.62097026604069	50.7290340452186
JAR_noJAR_FB_20p2002	2	20	10	JAR_FilterBank	7	110	6	643	809	30	0	0	0.0157232704402516	0.0370828182941904	0	0.0526315789473684	0	0.0143884892086331	1.91400936861435	5.4142534617848	25.2897861892643	15.2598713232881	-0.0265356753007866	1.69758198611674	-0.00357441355510919	0.156345586984275	0.00573059645894793	2.18463532574119	-0.00419229301964687	0.152937313999851	29.6812445071482	25.2897861892643	7.46811403343796	0.00314465408805031	-9.24257425742574	66.8099122958072	29.6812445071482	-3.3741935483871	49.2591509600662
JAR_noJAR_FB_20p1004	2	20	10	JAR_FilterBank	7	110	1	271	409	18	0	0	0.0112781954887218	0.0440097799511002	0	0	0	0.00666666666666667	1.87179144605186	5.83715975564334	23.0012219708215	15.8807119534621	0.150163320626013	2.90017583226509	-0.0035136808416752	0.155815863813172	0.0197005500696938	1.2337213330213	-0.00707953479241092	0.147109997890347	33.8113914821699	23.0012219708215	8.7202722726613	0.0338345864661654	-16.7219512195122	100.788605694038	33.8113914821699	-6.33009708737864	62.1777763371644
JAR_noJAR_FB_20p2012	2	20	10	JAR_FilterBank	7	110	4	393	525	4	0	0	0.00550964187327824	0.00761904761904762	0	0.027027027027027	0	0.00366300366300366	0.610653601389931	0.203784145579624	25.6445894730176	15.173413646796	-0.0519115868043129	2.16969724164032	0.00937188201464822	0.140660832653258	-0.0173721182635091	1.03452024319911	0.00784737841867323	0.137799024301555	32.1692334183184	25.6445894730176	4.81695887751691	0	-22.638783269962	61.9633281534334	32.1692334183184	-13.2594752186589	51.0355886235924
JAR_noJAR_FB_20p1004	2	20	10	JAR_FilterBank	7	110	4	342	450	22	0	0	0.00696864111498258	0.0488888888888889	0	0.0232558139534884	0	0.00485436893203883	1.92316258304268	4.42476485777662	24.5274351060526	16.6548997631771	0.0474396189048719	2.39947687244141	0.00903232294925612	0.145783991123556	0.00634841444769745	0.895471624134798	0.00532964993386173	0.14670663708289	35.0887634274105	24.5274351060526	13.2304180502574	0.00348432055749129	5.76179775280899	67.7338915819318	35.0887634274105	0.709677419354839	50.958866351348
JAR_noJAR_FB_20p2002	2	20	10	JAR_FilterBank	7	110	2	352	617	30	0	0	0.0115942028985507	0.0486223662884927	0	0.0277777777777778	0.0307692307692308	0.00448430493273543	1.47574999576075	3.87106907832642	25.1107143922078	16.6845883401702	-0.070879058170072	2.67176372514985	0.0106138295400839	0.145229480991166	-0.0465264125313897	1.88629288760809	0.0107170336992506	0.143292156554765	36.8731676322083	25.1107143922078	7.3293296919238	0.0115942028985507	-9.53488372093023	82.4083998860763	36.8731676322083	-1.65165165165165	50.8677686230382
JAR_noJAR_FB_20p1004	2	20	10	JAR_FilterBank	7	110	2	394	585	55	0	0	0.0201729106628242	0.094017094017094	0	0.0588235294117647	0.0232558139534884	0.0125523012552301	1.96657513012506	5.35917512471562	22.5194979159688	17.6370175562629	-0.055481323327368	3.84109592238292	0.000203093717587945	0.136509349064438	0.235842330255617	5.47574851724159	0.0152641091991163	0.12750650401542	36.3237335793057	22.5194979159688	6.90199767558148	0	-14.7600700525394	82.9285269267501	36.3237335793057	0.284697508896797	48.7691802634501
JAR_noJAR_FB_20p1004	2	20	10	JAR_FilterBank	7	110	4	487	677	25	0	0	0.00212765957446809	0.0369276218611521	0	0.0238095238095238	0	0	1.62976884872807	3.92692307074894	29.9252543881386	14.8408068421411	0.0580438778773451	1.20997352286607	0.00501714912433949	0.144126097316667	0.071309375878554	0.860249577436852	0.00203036580254796	0.138317819309978	39.1548376012917	29.9252543881386	5.71590079410047	0.00851063829787234	-9.31539611360239	99.8794067130922	39.1548376012917	14.7806004618938	61.099724135657
JAR_noJAR_FB_20p1004	2	20	10	JAR_FilterBank	7	110	5	450	674	42	0	0	0.0179775280898876	0.0623145400593472	0	0.0666666666666667	0.0175438596491228	0.0115942028985507	2.35697641909048	7.20091378293002	25.8707625640007	17.2700193056455	0.0984917512044303	3.24618202872081	0.00331828887173118	0.14413593815589	0.0572472084001425	4.25802993199617	0.00132725008649896	0.143285213841361	36.0340008312954	25.8707625640007	8.4181010982305	0	-21.5818181818182	98.7931775474471	36.0340008312954	-8.3743842364532	63.838822771334
JAR_noJAR_FB_20p2002	2	20	10	JAR_FilterBank	7	110	4	441	605	41	0	0	0.010840108401084	0.0677685950413223	0	0.1	0	0.00348432055749129	2.44534384124835	6.97972622419648	26.7159653216208	17.9706374561779	-0.0428164485989374	2.82601495622108	0.00291981161963446	0.134896455455529	0.0711711809771276	1.91186664793116	0.00934420641349875	0.130372120346729	39.2322489667994	26.7159653216208	10.6413818545567	0.013550135501355	16.1567291311755	74.4252331256136	39.2322489667994	24.9203539823009	53.2725727792943
JAR_noJAR_FB_20p1004	2	20	10	JAR_FilterBank	7	110	4	417	695	45	0	0	0.0345679012345679	0.0647482014388489	0	0.1	0.0612244897959184	0.019672131147541	2.40822333907639	8.7503950184439	21.7806700234229	15.9862131842015	-0.14876082869542	3.57809874076153	-0.00122973206246117	0.147799821009947	-0.183856041867644	10.3943751296363	0.00761753294346383	0.13495971768959	31.0666509740657	21.7806700234229	11.3765340346077	0	-3.70087976539589	103.35314323499	31.0666509740657	9.3766756803406	68.9025662687292
JAR_noJAR_FB_20p2012	2	20	10	JAR_FilterBank	7	110	2	278	213	4	0	0	0	0.0187793427230047	0	0	0	0	0.803366817882166	0.570510340392704	24.4781536034567	16.9642853412257	-0.107341061110016	1.78955885451584	-0.0024248593390691	0.126403875689449	-0.124086636320386	1.52144806998056	0.000984554392328435	0.120260743575051	32.3567740192455	24.4781536034567	8.87523215275762	0	20.133971291866	111.386632794977	32.3567740192455	17.9718309859155	61.594411607747
JAR_noJAR_FB_20p2013	3	20	6.66666666666667	FilterBank	7	110	4	429	534	30	0	0	0.0178571428571429	0.0561797752808989	0	0.0344827586206897	0.0410958904109589	0.0106382978723404	3.16219134666618	11.2594203886331	29.0473625252372	17.8735573726021	-0.0700880263999025	2.26706570677918	0.00535838815073522	0.137577294556182	-0.346860084237534	4.1272895183673	0.00396325654915191	0.134576371025624	37.6514984949276	29.0473625252372	10.3400767578985	0	-18.9210019267823	64.1427546575293	37.6514984949276	-15.9820512820513	49.2819360504448
JAR_noJAR_FB_20p1001	3	20	6.66666666666667	FilterBank	7	110	7	337	623	80	0	0	0.0294117647058824	0.128410914927769	0	0	0.0422535211267606	0.016304347826087	3.88713903472916	16.1781835976304	22.4299062575245	19.014651149176	-0.103962031522486	5.18087745008118	0.0150203346025669	0.143555453840883	0.578904775785599	7.92060817300062	0.00843171929209958	0.119983810206963	39.498133863737	22.4299062575245	10.8043232482648	0.0392156862745098	10.9096989966555	130.241530065022	39.498133863737	1.22149122807018	77.1756089979091
JAR_noJAR_FB_20p23001	3	20	6.66666666666667	FilterBank	7	110	7	337	623	80	0	0	0.0294117647058824	0.128410914927769	0	0	0.0422535211267606	0.016304347826087	3.88713903472916	16.1781835976304	22.4299062575245	19.014651149176	-0.103962031522486	5.18087745008118	0.0150203346025669	0.143555453840883	0.578904775785599	7.92060817300062	0.00843171929209958	0.119983810206963	39.498133863737	22.4299062575245	10.8043232482648	0.0392156862745098	10.9096989966555	130.241530065022	39.498133863737	1.22149122807018	77.1756089979091
JAR_noJAR_FB_20p1001	3	20	6.66666666666667	FilterBank	7	110	1	196	309	69	0	0	0.0670731707317073	0.223300970873786	0	0.12962962962963	0.0526315789473684	0.0222222222222222	4.0419687376013	15.8751532481082	16.9105271357676	17.6746725566555	-0.41829194019642	5.98178001024684	-0.00249097826139205	0.137971578435987	0.315336662660089	2.68744975007172	-0.0296195098923082	0.134698357988193	32.7304113755318	16.9105271357676	15.3509782206831	0.0914634146341463	-97.8461538461539	152.604033204323	32.7304113755318	-71.1719457013575	117.816184458141
JAR_noJAR_FB_20p23001	3	20	6.66666666666667	FilterBank	7	110	3	564	668	52	0	0	0.0284629981024668	0.0778443113772455	0	0.0465116279069767	0.0285714285714286	0.0256410256410256	4.44652603523937	17.1552284312053	26.7394827820991	16.937863963799	0.00620668457824777	3.76713236592691	0.0186602159918497	0.151709961767654	-0.0665749304637707	9.9876673133604	0.0178600117418674	0.157830096803911	33.5817548096014	26.7394827820991	13.0714830189231	0.0303605313092979	25.0682492581602	83.4999520471623	33.5817548096014	38.8810020876827	40.536367707819
JAR_noJAR_FB_20p2013	3	20	6.66666666666667	FilterBank	7	110	2	354	644	90	0	0	0.0512820512820513	0.139751552795031	0	0.26	0.0294117647058824	0.0127118644067797	4.22630736134609	18.2501741471879	23.0050351098669	18.7351418262965	0.0597076651427106	4.76990193185763	0.00203717223427686	0.168340204253492	0.085302913179242	3.09844143762859	0.00470971320473349	0.152208480402686	37.3750933726838	23.0050351098669	10.2454507619636	0.0056980056980057	-20.8152866242038	103.11609546495	37.3750933726838	-2.06535947712418	59.4181264171089
JAR_noJAR_FB_20p2013	3	20	6.66666666666667	FilterBank	7	110	4	489	488	26	0	0	0.0238663484486874	0.0532786885245902	0	0.102564102564103	0.0857142857142857	0	2.97026665219027	11.0961718176655	30.3174825118946	14.2851386732896	-0.106487782257805	1.67430730868517	0.0012644493818928	0.148603096502449	-0.110335706405064	2.00861736434039	-0.00422519856975065	0.150379442705583	35.6524244838853	30.3174825118946	9.00496411957675	0.00715990453460621	2.18867924528302	68.3220718496109	35.6524244838853	17.1320146520147	52.1877182965672
JAR_noJAR_FB_20p23001	3	20	6.66666666666667	FilterBank	7	110	5	361	578	64	0	0	0.0211480362537764	0.110726643598616	0	0.0444444444444444	0	0.0231481481481481	4.27235571665508	16.4279998959442	24.4223314633813	17.1062734754872	0.0490019009600198	3.15044133264484	0.000336764046860425	0.132848341743574	-0.0277904297792919	5.39304781912595	-0.00491719015250971	0.132822345732701	35.7859883978889	24.4223314633813	10.9071024900885	0.0181268882175227	-25.2043010752688	97.9296518627684	35.7859883978889	-4.67625899280576	43.5633429558873
JAR_noJAR_FB_20p2013	3	20	6.66666666666667	FilterBank	7	110	4	415	648	44	0	0	0.0184615384615385	0.0679012345679012	0	0.0454545454545455	0.0862068965517241	0	3.89137208315969	14.8021455998292	23.8108507383998	17.3719669518242	-0.0522487790362712	3.47598365802318	0.00021383248610586	0.146643508573272	0.0942109336628875	3.14329199727962	0.00777097477119436	0.145784524137285	38.8927748258882	23.8108507383998	11.7560952567978	0.00615384615384615	-2.62090483619345	80.2107855890026	38.8927748258882	2.29965156794425	65.884042815998
JAR_noJAR_FB_20p2013	3	20	6.66666666666667	FilterBank	7	110	4	450	579	45	0	0	0.00919540229885057	0.077720207253886	0	0.0555555555555556	0.0169491525423729	0	2.98146368661712	10.7038234479112	25.9759478472288	16.7275379119023	-0.187402154769242	2.83900907610174	0.00756421050854612	0.168485534507145	-0.0448418476087114	0.85687636006114	0.0126781684364941	0.161130287742667	33.5078995999227	25.9759478472288	9.03430475526763	0.00689655172413793	-10.8916518650089	75.8355167869333	33.5078995999227	-3.2020202020202	52.3711157801735
JAR_noJAR_FB_20p2013	3	20	6.66666666666667	FilterBank	7	110	5	475	797	112	0	0	0.0697167755991285	0.140526976160602	0	0.153846153846154	0.0892857142857143	0.058659217877095	6.32050046511866	23.4946582297515	20.7762903658001	16.7527699414665	-0.226251524839573	4.13160933094434	0.00397496010775414	0.149229873644972	-0.452078338854864	5.80022814833009	0.00395412962594427	0.140587672712304	31.3145000712853	20.7762903658001	11.1995682025172	0.0196078431372549	19.2717536813922	113.419314035354	31.3145000712853	21.0394114621077	75.2447654113664
JAR_noJAR_FB_20p2013	3	20	6.66666666666667	FilterBank	7	110	2	367	738	137	0	0	0.0784883720930233	0.185636856368564	0	0	0.025	0.0526315789473684	4.20274865428814	16.975797707168	17.1841775873588	16.2357863419598	-0.0405247790247917	5.71371725408428	0.0117041578148192	0.163441309749865	-0.774926408733066	5.6727574824611	0.00398143362060911	0.151265889487507	32.9437527941969	17.1841775873588	14.0356740845252	0.0232558139534884	-32.0780780780781	82.9916921282828	32.9437527941969	-17.3050847457627	66.7728456051227
JAR_noJAR_FB_20p2013	3	20	6.66666666666667	FilterBank	7	110	2	381	587	97	0	0	0.0426666666666667	0.165247018739353	0	0.0909090909090909	0.0588235294117647	0.0346153846153846	5.64493682048867	20.6377898538551	21.8199179788853	16.5672068584385	0.217540890446238	4.70117555856007	0.00549718085628856	0.146059759946649	1.01826675900941	9.66506498254766	0.00215321000355339	0.152327769292349	29.3961274729056	21.8199179788853	11.0350963795414	0.0133333333333333	4.82014388489209	118.240387411046	29.3961274729056	6.52884811416922	62.6439982626833
JAR_noJAR_FB_20p2013	3	20	6.66666666666667	FilterBank	7	110	3	348	497	60	0	0	0.0274914089347079	0.120724346076459	0	0.0652173913043478	0	0.0157894736842105	4.73109458469037	18.6652671870551	21.0999385000636	17.4561007658513	0.0381992004221411	5.10924638040783	0.00409265557798385	0.152724466979767	-0.0710190239077701	2.61124520399159	0.0101061793803576	0.132105717448832	32.7187166759906	21.0999385000636	13.1385598359218	0.013745704467354	-33.5965665236051	134.322322619054	32.7187166759906	-10.6329113924051	85.6137627363598
JAR_noJAR_FB_20p23001	3	20	6.66666666666667	FilterBank	7	110	3	540	569	44	0	0	0.016260162601626	0.0773286467486819	0	0.0789473684210526	0.0454545454545455	0.00488997555012225	3.57007039638802	13.6209095164276	33.5850885807246	17.1931753842518	-0.110044020101715	4.18766612872097	-0.00675210922739681	0.160041399181396	-0.0811251885371106	1.67701612008524	-0.00672100037895308	0.167187729156199	40.4821813425126	33.5850885807246	8.94724067760022	0.016260162601626	13.903052064632	58.4630296511555	40.4821813425126	20.8514412416851	38.3451299693019
JAR_noJAR_FB_20p1001	3	20	6.66666666666667	FilterBank	7	110	3	384	635	53	0	0	0.0142045454545455	0.0834645669291339	0	0.0810810810810811	0.0135135135135135	0.00409836065573771	2.97884517659229	11.4408664499831	25.5018191557571	18.1842487337449	0.264281122126745	3.45443830958872	0.00204478084678494	0.13931807376546	-0.203500784528763	6.10044082086465	-0.00356519306590983	0.141849924909209	39.1475846580033	25.5018191557571	7.79622715259539	0.0142045454545455	-0.847133757961783	112.904169078384	39.1475846580033	1.37246963562753	60.4511082252202
JAR_noJAR_FB_20p2013	3	20	6.66666666666667	FilterBank	7	110	1	273	376	37	0	0	0.0121951219512195	0.0984042553191489	0	0.0196078431372549	0	0.00769230769230769	2.99709997328399	10.668646421314	23.2274365340378	18.4165237113427	0.0953806145762792	4.35160732800287	0.000899557828006714	0.142079622435557	-0.0414444335155964	1.47835272121853	0.000729290129674522	0.135648191050019	35.6146466136588	23.2274365340378	12.4458342519427	0.016260162601626	17.5780821917808	105.443738248757	35.6146466136588	9.51295336787565	59.3937346590785
JAR_noJAR_FB_20p23001	3	20	6.66666666666667	FilterBank	7	110	2	300	294	32	0	0	0.051948051948052	0.108843537414966	0	0.0512820512820513	0	0.0136986301369863	3.34106860661813	12.8735276583615	23.9472215657949	17.8132430815161	0.334209722383193	3.25104776513238	-0.00967724742507026	0.110263110403898	0.188990018151717	2.29741734156084	-0.00395939630427271	0.0890213002239508	33.8865099716318	23.9472215657949	12.8071698758948	0.038961038961039	32.2043795620438	116.34715885096	33.8865099716318	33.5489130434783	75.4550334657324
JAR_noJAR_FB_20p1001	3	20	6.66666666666667	FilterBank	7	110	3	405	624	65	0	0	0.0203562340966921	0.104166666666667	0	0	0	0.025974025974026	3.1885198782909	13.2732299162855	22.7891819520366	14.7108712099549	0.0607708196865999	3.07150547798748	-0.00991969239251735	0.134199148882527	0.107210940650287	5.00572882665108	-0.00810220200680333	0.136522575160224	30.8068842653211	22.7891819520366	6.68551382407076	0.00254452926208651	-18.4396694214876	113.267419664731	30.8068842653211	-2.18285714285714	69.9991874112241
JAR_noJAR_FB_20p2013	3	20	6.66666666666667	FilterBank	7	110	3	373	704	84	0	0	0.0381471389645777	0.119318181818182	0	0.0377358490566038	0.0566037735849057	0.0204918032786885	4.6120292186526	17.7087394261677	22.9134230026054	17.2755408257651	-0.0358276587413226	3.68527982387682	0.00424762315199919	0.14238080028882	-0.00953846706318406	2.06514051593749	0.00377467618892195	0.149276662944817	36.8265814184766	22.9134230026054	12.5357166189891	0.0136239782016349	25.4273127753304	114.339256883539	36.8265814184766	26.5369127516779	73.1509691625932
JAR_noJAR_FB_20p23002	3	20	6.66666666666667	JAR_FilterBank	7	110	4	416	758	85	0	0	0.0245098039215686	0.112137203166227	0	0.0517241379310345	0	0.0223642172523962	4.8632642915152	18.714952029177	22.9251050781957	17.391386401856	-0.0379055692149261	3.84890631338741	-0.00200860808064892	0.151169225731689	0.388091542338999	5.63809319655997	-0.0177573419314877	0.140155497365145	35.4600339041046	22.9251050781957	9.45254298876429	0.0245098039215686	19.1935047361299	97.4943492825931	35.4600339041046	22.7466666666667	60.8004456808179
JAR_noJAR_FB_20p2014	3	20	6.66666666666667	JAR_FilterBank	7	110	2	351	383	21	0	0	0.0385964912280702	0.0548302872062663	0	0.0256410256410256	0.0256410256410256	0.0339805825242718	2.83402185725683	10.8064162398384	25.1920150342673	15.508443922255	0.103366847082785	2.54801978757003	0.00153997754548877	0.163988276127953	0.0179958462755015	2.60994473266798	-0.00583897895125298	0.16407947456234	32.0685219014821	25.1920150342673	8.02819227205827	0.0140350877192982	15.827027027027	103.895571524803	32.0685219014821	6.07179487179487	67.4787721777648
JAR_noJAR_FB_20p2014	3	20	6.66666666666667	JAR_FilterBank	7	110	5	472	745	60	0	0	0.0171673819742489	0.0805369127516778	0	0.0222222222222222	0.05	0.00819672131147541	4.0315158605248	15.6480103059973	26.4663859420835	17.1882087401084	-0.269451663477339	3.47700984919586	-0.00482147928793792	0.151137868672889	-0.352991817412726	4.05234542588506	-0.0100232895890301	0.152193084774719	37.6300719945951	26.4663859420835	7.86936261103968	0.00643776824034335	-14.9849931787176	111.878427596087	37.6300719945951	9.44576390806714	57.7263624785726
JAR_noJAR_FB_20p2014	3	20	6.66666666666667	JAR_FilterBank	7	110	5	462	791	77	0	0	0.0217864923747277	0.0973451327433628	0	0	0.0526315789473684	0.0194986072423398	3.56125257081234	13.0771856813153	23.626255705243	16.9116432182025	-0.267915026616973	3.89365831862262	0.00931263864376022	0.16954640496296	-0.520872588317809	6.15638473199503	0.0110391817794762	0.137178306982606	33.3984734637881	23.626255705243	7.72301908676312	0	-28.4678055190539	91.9767237519995	33.3984734637881	-13.3557692307692	60.9284657819265
JAR_noJAR_FB_20p1002	3	20	6.66666666666667	JAR_FilterBank	7	110	3	434	584	60	0	0	0.030379746835443	0.102739726027397	0	0.108695652173913	0.0277777777777778	0.0158730158730159	3.61877692872205	14.1818269190985	23.8653145414642	16.3413810798018	-0.262770686910313	2.96504790805677	0.00835057423273993	0.138434213076446	-0.259613815140525	4.21113928914116	0.0070143859045832	0.14384368993136	32.6915919473271	23.8653145414642	7.79775748167415	0.0151898734177215	-11.1397849462366	86.3125619044123	32.6915919473271	12.7015550239234	55.8073412975297
JAR_noJAR_FB_20p2014	3	20	6.66666666666667	JAR_FilterBank	7	110	4	333	400	31	0	0	0.0183150183150183	0.0775	0	0	0.0793650793650794	0	3.16040480523099	12.0750632501549	24.0288082984235	18.6800719162265	0.250707676279945	3.67386891847891	0.00470688785636759	0.1258977454848	0.293558641899124	3.90554582913439	0.0020409517053807	0.119711469673866	34.4035163941602	24.0288082984235	8.02413943829841	0.0293040293040293	-9.13417721518987	106.498348317875	34.4035163941602	-6.46428571428571	69.5997433853612
JAR_noJAR_FB_20p2014	3	20	6.66666666666667	JAR_FilterBank	7	110	2	333	510	53	0	0	0.0278637770897833	0.103921568627451	0	0.120689655172414	0.0217391304347826	0.00452488687782805	4.12044065532002	15.4254554811417	23.6706434606822	15.5044210513635	0.160203528202535	2.60866057046635	0.00761083000984449	0.14882481840177	0.0412750980503491	1.00701781438202	0.0103412141842014	0.146431318179971	32.3978237296324	23.6706434606822	9.21674140805732	0.0185758513931889	-10.4897959183673	137.034815997466	32.3978237296324	11.7416974169742	73.634581218217
JAR_noJAR_FB_20p2014	3	20	6.66666666666667	JAR_FilterBank	7	110	5	401	548	56	0	0	0.0421348314606742	0.102189781021898	0	0.075	0	0.0447761194029851	5.07032473535957	19.0832610803497	26.5991869361963	17.4088826795934	0.0243962714286905	3.33336274750098	-0.0103095637472298	0.177077757539096	1.30914012168104	15.6024505912652	-0.0253513051533894	0.255276603828263	35.6082150876883	26.5991869361963	12.3550948558837	0.00561797752808989	-6.2824427480916	79.3638931160869	35.6082150876883	0.409154228855721	57.1104861986548
JAR_noJAR_FB_20p23002	3	20	6.66666666666667	JAR_FilterBank	7	110	5	295	416	40	0	0	0.0211864406779661	0.0961538461538462	0	0.0882352941176471	0.0188679245283019	0	3.04397063914407	12.0082051134518	24.3616572589963	19.0853500405563	0.243082786833629	4.19624663776606	-0.0012377547830956	0.127533461474498	0.0744764257843115	1.33153205816322	0.00141339905504494	0.10324081125274	41.8779900015668	24.3616572589963	8.86840324298839	0.0127118644067797	-7.85507246376812	100.470265972913	41.8779900015668	5.44	55.5551460521306
JAR_noJAR_FB_20p2014	3	20	6.66666666666667	JAR_FilterBank	7	110	1	274	350	67	0	0	0.0585774058577406	0.191428571428571	0	0.0833333333333333	0.0540540540540541	0.0492957746478873	5.25723139604166	21.8525458457922	19.9910106391266	17.9008210827661	-0.19070683286056	8.43258705800944	-0.000538816185770946	0.144499324213522	-0.951566410635145	11.7695912139906	0.00371149386404814	0.13967986301365	31.0097662950995	19.9910106391266	15.5080135885584	0.0460251046025105	11.2727272727273	129.397216660442	31.0097662950995	13.7624309392265	80.1959677751384
JAR_noJAR_FB_20p1002	3	20	6.66666666666667	JAR_FilterBank	7	110	4	536	810	120	0	0	0.025	0.148148148148148	0	0	0.0769230769230769	0.0185185185185185	6.57817078066446	27.4650735503438	24.4838896401704	18.2832350055696	0.0216282883458622	4.64542868966825	0.00855751407784538	0.13983756865752	-0.261665256187748	6.87800314013766	0.0148827583158774	0.139999649637826	35.8358169235303	24.4838896401704	14.5778575969759	0.00961538461538462	8.66666666666667	98.8275907075724	35.8358169235303	8.83063063063063	60.492991654658
JAR_noJAR_FB_20p23002	3	20	6.66666666666667	JAR_FilterBank	7	110	3	434	584	60	0	0	0.030379746835443	0.102739726027397	0	0.108695652173913	0.0277777777777778	0.0158730158730159	3.61877692872205	14.1818269190985	23.8653145414642	16.3413810798018	-0.262770686910313	2.96504790805677	0.00835057423273993	0.138434213076446	-0.259613815140525	4.21113928914116	0.0070143859045832	0.14384368993136	32.6915919473271	23.8653145414642	7.79775748167415	0.0151898734177215	-11.1397849462366	86.3125619044123	32.6915919473271	12.7015550239234	55.8073412975297
JAR_noJAR_FB_20p1002	3	20	6.66666666666667	JAR_FilterBank	7	110	3	203	319	49	0	0	0.0338983050847458	0.153605015673981	0	0	0.0727272727272727	0.0338983050847458	4.59775406744066	18.020854786438	18.3093501268262	16.1540795131364	0.58932463953582	5.93990325149932	-0.00930670237165735	0.152675752163046	0.341437264543352	6.47713507841399	-0.00140330453461749	0.157366376077445	32.0146683726981	18.3093501268262	11.7870776935228	0.0790960451977401	-64.5847176079734	104.661376029253	32.0146683726981	-39.1578947368421	56.5273729695653
JAR_noJAR_FB_20p23002	3	20	6.66666666666667	JAR_FilterBank	7	110	4	420	725	103	0	0	0.0415584415584416	0.142068965517241	0	0.0303030303030303	0.0491803278688525	0.0299625468164794	4.33401962100788	17.2663254951073	22.9256892791892	17.6778599267456	-0.145949045402084	5.01543574046537	0.00104315005261156	0.143468894492864	-0.1208632072006	10.7711093466117	-0.00688531295526384	0.140368680385561	37.3948461137365	22.9256892791892	11.4537975575464	0.0103896103896104	-14.7262247838617	104.348912317017	37.3948461137365	5.48494983277592	77.6004271988389
JAR_noJAR_FB_20p1002	3	20	6.66666666666667	JAR_FilterBank	7	110	2	298	405	59	0	0	0.0338164251207729	0.145679012345679	0	0	0.04	0.0396039603960396	4.95196531623546	19.9362690032197	21.6562745123112	18.2054979736386	-0.0411285443314632	6.05136150505167	0.00807872069878705	0.243905253981987	-0.458692611393494	2.86339695374529	0.00119666548473909	0.134599696661854	35.8069437981881	21.6562745123112	11.9171456617818	0.00966183574879227	-28.2758620689655	95.2189429787	35.8069437981881	-22.4230909755206	60.1182850473831
JAR_noJAR_FB_20p2014	3	20	6.66666666666667	JAR_FilterBank	7	110	5	551	672	34	0	0	0.0241635687732342	0.0505952380952381	0	0.0625	0.04	0.0198675496688742	3.22945624015384	12.7139931350903	23.5738969853698	14.4312481620046	0.0853528351410271	1.87560985134878	0.00727117715595864	0.139591983046598	-0.245065176957931	5.25574707358764	0.00519724676094229	0.139743492172181	26.7807518002045	23.5738969853698	9.3447541428156	0.00929368029739777	-29.4177978883861	102.338305666176	26.7807518002045	-20.4269841269841	73.8998251761488
JAR_noJAR_FB_20p1002	3	20	6.66666666666667	JAR_FilterBank	7	110	1	308	494	64	0	0	0.0369127516778524	0.129554655870445	0	0.0714285714285714	0.0285714285714286	0.031055900621118	4.13193870631563	15.4448757509682	22.4842039459958	16.4823681543792	-0.413530977010841	4.02725009989768	0.00455660171744272	0.15893472597747	-0.188331831097343	13.7106805771905	0.00551499703394592	0.146633539352478	32.8375164359104	22.4842039459958	12.2198254080113	0.0100671140939597	-9.12688172043011	120.478656662334	32.8375164359104	-2.91645569620253	80.6146931612742
JAR_noJAR_FB_20p1002	3	20	6.66666666666667	JAR_FilterBank	7	110	3	349	577	66	0	0	0.0293159609120521	0.114384748700173	0	0.0217391304347826	0.0701754385964912	0.0202020202020202	4.1812591669251	15.4792672708561	20.7655447500728	16.6198757065208	0.208500054507712	4.27986524655515	-0.00701278512910859	0.156455615437256	0.628649086616366	7.88607281751594	-0.00342592187513543	0.157029819199772	32.757834584496	20.7655447500728	9.99322439363885	0.0130293159609121	8.05054151624549	113.926966428646	32.757834584496	7.36965669988926	74.1564635827989
JAR_noJAR_FB_20p23002	3	20	6.66666666666667	JAR_FilterBank	7	110	3	444	526	62	0	0	0.0398126463700234	0.11787072243346	0	0.166666666666667	0.0545454545454545	0.02734375	6.9368610441339	27.2370295642538	28.5065443366498	18.3701972201907	0.0201287647869245	3.51868818988954	0.00477753838935496	0.198941290597709	-0.127951872659949	2.48604607905267	0.00409949635684683	0.128535920765792	38.7834412377514	28.5065443366498	15.0137938229662	0.0210772833723653	4.53543307086614	120.323941146503	38.7834412377514	5.88872762457668	62.6710050541129
JAR_noJAR_FB_20p1002	3	20	6.66666666666667	JAR_FilterBank	7	110	5	295	416	40	0	0	0.0211864406779661	0.0961538461538462	0	0.0882352941176471	0.0188679245283019	0	3.04397063914407	12.0082051134518	24.3616572589963	19.0853500405563	0.243082786833629	4.19624663776606	-0.0012377547830956	0.127533461474498	0.0744764257843115	1.33153205816322	0.00141339905504494	0.10324081125274	41.8779900015668	24.3616572589963	8.86840324298839	0.0127118644067797	-7.85507246376812	100.470265972913	41.8779900015668	5.44	55.5551460521306
JAR_noJAR_FB_20p2003	5	20	4	FilterBank	7	110	2	303	324	62	0	0	0.0607287449392713	0.191358024691358	0	0.15	0.0217391304347826	0.0273972602739726	6.72364858500024	24.9446628745765	27.0018305468336	21.4018112084383	-0.820970127458325	5.65790653840495	0.00357506892603443	0.173816254658898	-0.140820155824454	2.59385396802534	0.0142438966588103	0.134930730109071	40.0981868105655	27.0018305468336	11.8864082816413	0.0161943319838057	4.38356164383562	86.8273366833196	40.0981868105655	7.65764705882353	58.1291265121338
JAR_noJAR_FB_20p23003	5	20	4	FilterBank	7	110	5	452	733	90	0	0	0.0669975186104218	0.122783083219645	0	0.08	0.130434782608696	0.0517799352750809	5.11287423231978	18.9915274256265	20.1119891078661	16.4413214060315	-0.0422648655821278	4.0774486298745	-0.00789025515405612	0.143448069687942	0.15940959385092	5.08913134512695	-0.00229476885542058	0.141268537935095	28.762379920607	20.1119891078661	8.3465906293689	0.0198511166253102	-0.706896551724138	73.922107623732	28.762379920607	3.94505494505495	64.8996449518256
JAR_noJAR_FB_20p2015	5	20	4	FilterBank	7	110	2	294	426	85	0	0	0.0168776371308017	0.199530516431925	0	0.0227272727272727	0	0.0217391304347826	7.67979857078565	25.1270679189728	22.7348580902143	19.8301071841273	-0.0789212796227705	5.40129463247358	-0.012987211429786	0.251675997497687	-0.371062020136386	8.1758935335914	0.0112629502681701	0.134631508846779	40.4234038111723	22.7348580902143	11.0292842777367	0.0253164556962025	22.8132992327366	133.63610531286	40.4234038111723	16.707182320442	78.8045923881408
JAR_noJAR_FB_20p2015	5	20	4	FilterBank	7	110	3	356	462	69	0	0	0.0440251572327044	0.149350649350649	0	0.0555555555555556	0.0714285714285714	0	7.39425712789064	24.573136289831	27.6917233483125	20.0682171667806	0.129235725345931	3.35694426661516	-0.00599690161126129	0.16214352581738	0.124793174922878	4.41495587755322	-0.00365979702848368	0.148282963906918	41.737556825709	27.6917233483125	9.37418825530825	0.0314465408805031	-24.983606557377	104.043540962763	41.737556825709	3.99756944444444	61.1186058535491
JAR_noJAR_FB_20p23003	5	20	4	FilterBank	7	110	2	388	550	98	0	0	0.0605187319884726	0.178181818181818	0	0.121951219512195	0.0952380952380952	0.040650406504065	6.08371058626521	20.1682596635805	20.9350880386073	17.6330648202733	-0.385876359506261	5.86368628791029	-0.00308547019504339	0.147357568750098	0.0751258806780578	8.28294440181836	-0.00322013055371768	0.152844889599817	31.8764928660949	20.9350880386073	9.22834708465879	0.037463976945245	-6.38747553816047	79.509270391096	31.8764928660949	-0.166089965397924	56.908065104119
JAR_noJAR_FB_20p2015	5	20	4	FilterBank	7	110	6	619	1002	146	0	0	0.0553745928338762	0.145708582834331	0	0.108108108108108	0.134328358208955	0.0400801603206413	8.16605444757158	25.2097854634669	24.859462659219	17.4810138937676	-0.0106231865343151	5.11814981006662	-0.00142937134787035	0.161064417878355	-0.715595243001977	14.3428683125826	-0.00379887379361759	0.146614786672531	35.7040754547536	24.859462659219	8.17472523683887	0.00814332247557003	8.34188034188034	73.9950757018212	35.7040754547536	19.259325044405	54.8835736100764
JAR_noJAR_FB_20p2015	5	20	4	FilterBank	7	110	1	334	336	52	0	0	0.0566037735849057	0.154761904761905	0	0.0789473684210526	0.09375	0.0437158469945355	5.5133676919319	19.4329304735161	21.3632311414504	15.4307609393587	-0.0124230307112718	3.0840452723821	-0.00215244392078693	0.159713316989042	-0.278220705943631	10.0839557401724	-0.00422043221438937	0.159175729702962	28.4052209643998	21.3632311414504	11.2814334086541	0.0226415094339623	-33.7161290322581	93.5335638726957	28.4052209643998	-18.380487804878	65.9324640331784
JAR_noJAR_FB_20p23003	5	20	4	FilterBank	7	110	5	501	793	126	0	0	0.0574948665297741	0.158890290037831	0	0.0740740740740741	0.0757575757575758	0.0493506493506494	7.03088031734638	23.866079602364	21.5516604353527	17.673785819324	0.0777411019264912	5.396854626142	-0.00248403214506412	0.137931359630342	0.32900252584619	8.96556243620276	0.000161382845615106	0.145276448094507	31.3901718208712	21.5516604353527	9.64822218759957	0.0205338809034908	-1.72496662216288	93.6763924449642	31.3901718208712	2.76763117283951	60.6668077662603
JAR_noJAR_FB_20p2015	5	20	4	FilterBank	7	110	2	258	436	120	0	0	0.117391304347826	0.275229357798165	0	0.204081632653061	0.157894736842105	0.0661157024793388	7.09503779891778	23.027793622332	17.6552921276088	18.1284901562358	0.195089763019793	6.33537382968451	-0.00587110113324025	0.144066351495866	-0.0153179354901517	8.44249664776201	0.00764632652930913	0.130035247118186	32.2413150657957	17.6552921276088	11.9396977923709	0.0782608695652174	-21.6363636363636	103.238836235448	32.2413150657957	-25.7454545454545	67.7560774472824
JAR_noJAR_FB_20p2015	5	20	4	FilterBank	7	110	5	398	574	66	0	0	0.0130548302872063	0.114982578397213	0	0.024390243902439	0.0344827586206897	0	6.43512104659166	21.5226436950046	27.2635543444693	18.7251999450246	0.0663716863870242	3.72150197961672	0.00619802521285568	0.148060156648625	0.0653936807239698	2.37924530983324	0.0106934600861783	0.140472838038783	39.7390375407208	27.2635543444693	8.43191629496591	0.02088772845953	-12.1720430107527	104.639515278682	39.7390375407208	14.8402366863905	63.8490749366835
JAR_noJAR_FB_20p23003	5	20	4	FilterBank	7	110	4	381	397	71	0	0	0.0952380952380952	0.178841309823678	0	0.0625	0.0625	0.09375	6.08282077846604	20.8986131926564	21.7674268920536	17.8450176390539	-0.0969982007481447	4.63352543489273	-0.00244389324712849	0.157488373444793	-0.537042998419043	9.60729268673872	0.00126075576527869	0.15970769117067	28.028431991049	21.7674268920536	9.63985881490223	0.0285714285714286	-24.8642659279778	67.7863135364538	28.028431991049	-21.6781331028522	54.793164633495
JAR_noJAR_FB_20p23003	5	20	4	FilterBank	7	110	6	465	694	91	0	0	0.0375275938189845	0.131123919308357	0	0.113207547169811	0	0.0303030303030303	7.82248624223479	25.5516274499597	27.5675292086053	18.3276948330625	-0.242882508616449	5.12242585572887	0.00929470997470072	0.135650284543043	-0.422043227956298	11.5162607652549	0.0058640928633193	0.134670456169806	39.3937626803503	27.5675292086053	10.6868388980155	0.0154525386313466	22.7710487444609	111.093765453851	39.3937626803503	27.7320099255583	65.1052545638276
JAR_noJAR_FB_20p23003	5	20	4	FilterBank	7	110	1	250	344	61	0	0	0.0544554455445545	0.177325581395349	0	0.0344827586206897	0.1125	0.0158730158730159	6.24648049541546	20.611546442972	18.4682782519951	17.3225807702784	0.389684614814083	5.58266327225957	-0.00551282964228812	0.120172611310807	0.00187238213460534	2.3938360508085	-0.0106986488413344	0.110553546739114	29.2756393423241	18.4682782519951	10.6605112549811	0.0148514851485149	-2.9873417721519	129.668441037769	29.2756393423241	-7.83779193205945	76.3921138491471
JAR_noJAR_FB_20p2003	5	20	4	FilterBank	7	110	2	325	385	75	0	0	0.0823970037453183	0.194805194805195	0	0.03125	0.169811320754717	0.0658682634730539	6.5577100228689	22.2175052085855	20.1008200057458	18.3024638360976	-0.66283326329541	7.04108469839302	0.00194935964820809	0.156844354344022	1.36694713524935	17.5150363984189	-0.00250983049631416	0.165957858741718	28.8984727871643	20.1008200057458	11.5883844213552	0.00374531835205993	-43.9186046511628	93.4947297579278	28.8984727871643	-23.1924882629108	77.4627453969953
JAR_noJAR_FB_20p23003	5	20	4	FilterBank	7	110	2	299	344	57	0	0	0.0474308300395257	0.165697674418605	0	0.0425531914893617	0.0612244897959184	0.0181818181818182	6.45518497573094	21.6586522720811	28.2042270639857	19.1756716923343	0.0908604306843671	6.13922248257815	0.00802973621266663	0.1512906674472	-0.0464485277179714	3.22830189906477	0.0130369613703809	0.158676698300866	40.7021066655103	28.2042270639857	10.2721566275159	0.0276679841897233	4	131.164374062684	40.7021066655103	16.1675392670157	63.2972369374281
JAR_noJAR_FB_20p23003	5	20	4	FilterBank	7	110	4	450	602	78	0	0	0.0441176470588235	0.129568106312292	0	0.0625	0	0.039344262295082	5.05024724821576	17.6004630821882	23.6505788834234	17.2785996428198	0.216896839674663	3.90402692158834	-0.00821565469103294	0.158560264477559	0.0460213830299021	2.48942966860862	-0.0024650175637852	0.153161733566598	33.0329116272215	23.6505788834234	8.93833646385469	0.0245098039215686	-31.0726643598616	98.0948409974952	33.0329116272215	-8.04481792717087	57.8412998059279
JAR_noJAR_FB_20p23003	5	20	4	FilterBank	7	110	3	440	634	113	0	0	0.0646651270207852	0.178233438485804	0	0.156862745098039	0.0655737704918033	0.049079754601227	8.05133691264056	24.7617388728104	23.1269146971621	17.1337677202458	0.123498949988708	4.90014767830053	-0.00122808806738623	0.124709218152974	0.49402518546639	9.36185734666061	-0.00517478137600582	0.129835814239666	32.8138633106386	23.1269146971621	11.9395659947843	0.0300230946882217	13.106529209622	110.796641144005	32.8138633106386	17.5623005060335	57.3637578048849
JAR_noJAR_FB_20p2003	5	20	4	FilterBank	7	110	2	249	259	55	0	0	0.0757575757575758	0.212355212355212	0	0.114285714285714	0.0655737704918033	0.0135135135135135	6.54699639929817	23.737240731213	20.515717056657	17.5675888643061	0.0545607714084089	5.20572903946476	-0.00905755507868428	0.13360990577143	-1.05181629254488	7.88930619482024	0.0018299025526679	0.136734212862108	30.2657217573113	20.515717056657	13.1503160253094	0.0707070707070707	-39.6085106382979	86.2113280819444	30.2657217573113	-29.0563585434174	60.3732131664622
JAR_noJAR_FB_20p2003	5	20	4	FilterBank	7	110	5	400	732	162	0	0	0.0794520547945206	0.221311475409836	0	0	0.103448275862069	0.0685483870967742	7.05091647269315	23.6438504497873	20.0284828182639	17.5920646835402	-0.118672506755456	5.17649844700255	0.017577205180946	0.239453634614545	0.393233943812293	9.40054861909095	0.0116630041853546	0.167744629263628	32.7427855980438	20.0284828182639	9.37401487903065	0.0164383561643836	-8.15522388059702	86.1613865904412	32.7427855980438	4.30257912222417	64.9652318452305
JAR_noJAR_FB_20p2015	5	20	4	FilterBank	7	110	3	283	284	34	0	0	0.0271493212669683	0.119718309859155	0	0.0754716981132075	0.0555555555555556	0	5.45731556928147	19.4755414063453	29.6490955571744	17.3287069766152	0.277039522078518	3.95092622712242	0.00716876830537009	0.121854477649407	0.0622492984825581	2.85027822911528	0.00848469991386214	0.119094619571281	38.872670789007	29.6490955571744	8.84282097461072	0.0497737556561086	-35.3127147766323	161.095115863326	38.872670789007	-8.90395480225989	75.7033447393523
JAR_noJAR_FB_20p2016	5	20	4	JAR_FilterBank	7	110	3	313	403	76	0	0	0.051063829787234	0.188585607940447	0	0.0357142857142857	0.1	0.0215827338129496	7.95085548889669	27.0947835616755	22.6970758768423	19.7013158717489	-0.415882302169791	5.8221521477517	-0.00284055916728399	0.150726192054433	1.03886515872427	17.3020795011289	-0.00362763282247457	0.120568465688927	36.0550545547807	22.6970758768423	15.1139547666604	0.025531914893617	-16.1803713527851	112.417578965659	36.0550545547807	-6.55785500455551	72.4278042922965
JAR_noJAR_FB_20p2004	5	20	4	JAR_FilterBank	7	110	3	320	545	103	0	0	0.0452961672473868	0.188990825688073	0	0.0638297872340425	0.0961538461538462	0.0191082802547771	6.37099582465025	22.1963948540839	22.689797892664	16.2402731216502	-0.281341817182683	4.97460722304845	-0.00307410264280941	0.155236015186831	0.534301445159293	8.62101615430473	0.0057420735310972	0.167617068072941	34.6940959233465	22.689797892664	10.604979127392	0.0592334494773519	-3.81563126252505	108.286981477843	34.6940959233465	12.4241859639784	68.7847356428287
JAR_noJAR_FB_20p23004	5	20	4	JAR_FilterBank	7	110	4	465	614	64	0	0	0.0267639902676399	0.104234527687296	0	0.025	0.0333333333333333	0.0275229357798165	4.0148714440463	15.0386185283349	21.890471990409	16.0884106481359	0.129856837723502	2.5753673837277	0.00450582387806117	0.146617900259683	-0.0241414969521573	4.85400262355371	0.00723437739386552	0.141759547843388	30.6110117354105	21.890471990409	7.1514474505225	0.0170316301703163	-30.5838926174497	86.593543002328	30.6110117354105	-14.9972451790634	57.4385811116953
JAR_noJAR_FB_20p2004	5	20	4	JAR_FilterBank	7	110	4	359	429	52	0	0	0.0206185567010309	0.121212121212121	0	0.0869565217391304	0	0.00938967136150235	6.02952646382074	20.8778965001165	25.9751140182395	18.7741682546219	0.149721374002863	6.44929008588187	-0.0153577423206171	0.145574416459453	-0.0820801896215505	1.54374621059947	-0.0134874846677266	0.136460258855833	38.3416812318106	25.9751140182395	9.47806672598445	0.0206185567010309	-6.91686460807601	93.2047680450759	38.3416812318106	21.2066115702479	46.2595810159776
JAR_noJAR_FB_20p23004	5	20	4	JAR_FilterBank	7	110	3	454	607	58	0	0	0.0392156862745098	0.0955518945634267	0	0.0909090909090909	0.0285714285714286	0.0194174757281553	4.90971140841591	17.7127893125925	25.1088467776586	16.6109002331996	0.228393351288148	2.34996048052511	0.00330208605839359	0.133403032927287	0.141202776824916	3.17311484155029	0.00322229472999198	0.134474753827001	33.2710271948175	25.1088467776586	8.07418932411387	0.00735294117647059	-4.10756302521008	83.6384023646539	33.2710271948175	7.93831168831169	51.8565818907378
JAR_noJAR_FB_20p2016	5	20	4	JAR_FilterBank	7	110	4	268	392	72	0	0	0.0826771653543307	0.183673469387755	0	0.108695652173913	0.0943396226415094	0.0410958904109589	6.44539248191448	20.4760124218194	20.1699006376667	19.2099435050562	0.574473950544502	6.71606136951515	-0.00170665958584639	0.196703262955009	-0.252767177503534	17.4002685182858	-0.0129838905034479	0.225552148130676	31.3610331320722	20.1699006376667	12.8317463603929	0.0196850393700787	-17.0909090909091	109.409666566175	31.3610331320722	-4.4567958357432	94.1372411706173
JAR_noJAR_FB_20p2004	5	20	4	JAR_FilterBank	7	110	5	356	485	46	0	0	0.0355029585798817	0.0948453608247423	0	0.0731707317073171	0.0606060606060606	0.013215859030837	5.68908923002948	20.2397458827692	26.2350801140471	17.8972406341553	0.0590050730304478	3.91695436892924	0.00380963220451109	0.166210329490751	0.257076457766756	2.4305631975863	-0.00979006643910004	0.164382443892704	36.1571165377917	26.2350801140471	10.786315441978	0.029585798816568	-31.4164904862579	95.9556632187955	36.1571165377917	-21.7075409836066	58.5469939634566
JAR_noJAR_FB_20p23004	5	20	4	JAR_FilterBank	7	110	2	277	299	41	0	0	0.0473684210526316	0.137123745819398	0	0	0.0714285714285714	0.0485436893203883	5.44930719299572	19.5438992677786	23.4163557679187	18.2132317373162	0.262791426950429	4.03751610994404	-0.000305864593411102	0.151547721545434	-0.0962114605581434	5.87873213324405	-0.0419317927743795	0.682423368953752	35.1191599696943	23.4163557679187	12.6422370910545	0.0473684210526316	-39.1586206896552	127.598889033251	35.1191599696943	-23.8933566433566	96.183380317064
JAR_noJAR_FB_20p23004	5	20	4	JAR_FilterBank	7	110	3	425	562	94	0	0	0.0402298850574713	0.167259786476868	0	0	0.0454545454545455	0.0408921933085502	6.48111421315453	22.6447627770132	19.7245602705339	17.8934326722987	-0.670072583677779	5.865876675234	-0.00897756884375462	0.136757589398256	-0.406838479728842	11.0414787704111	-0.0272116166919906	0.34096162465486	30.0541572693111	19.7245602705339	10.0216503764542	0.0114942528735632	-26.059925093633	101.164904317952	30.0541572693111	-13.0669988390093	68.4533952892414
JAR_noJAR_FB_20p2016	5	20	4	JAR_FilterBank	7	110	4	364	646	136	0	0	0.032069970845481	0.210526315789474	0	0.0769230769230769	0.04	0.020746887966805	8.64684996984013	26.3397612433804	22.7776080528274	18.8131613060903	0.137343133431956	5.62747159890855	-0.00254688445634809	0.144245259426235	-0.0577898677724654	1.95037797856442	-0.00970535653419486	0.137974192943483	38.7134749433168	22.7776080528274	9.36088105871894	0.0262390670553936	-26.4132231404959	137.276517325306	38.7134749433168	2.22377622377622	60.6808643013327
JAR_noJAR_FB_20p23004	5	20	4	JAR_FilterBank	7	110	5	367	569	130	0	0	0.0689655172413793	0.228471001757469	0	0.0512820512820513	0.0923076923076923	0.0491071428571429	8.03410659666514	26.8905172752017	22.147681659999	21.1312053334795	0.207449138113968	9.24355541023153	-0.0154966083201642	0.250704517895502	0.257841240305824	17.7429095607671	-0.00431236567762311	0.153946283915028	37.3001763675178	22.147681659999	10.4852878456317	0.0201149425287356	-28.546875	100.891746785709	37.3001763675178	-7.43409700722394	61.9313721430723
JAR_noJAR_FB_20p2004	5	20	4	JAR_FilterBank	7	110	5	344	607	98	0	0	0.028391167192429	0.161449752883031	0	0.0697674418604651	0.0172413793103448	0.0186915887850467	6.03633193646799	20.9335472114481	23.4231974269572	18.4139620807969	0.0994766308539811	5.64316426222083	-0.0120082921145781	0.154171678326526	-0.0699070730655705	2.09851826095455	-0.0156788988623509	0.157021075600226	37.2632760786922	23.4231974269572	11.6124870837899	0.0126182965299685	18.3228070175439	109.293276979006	37.2632760786922	19.768115942029	73.8151292553423
JAR_noJAR_FB_20p2016	5	20	4	JAR_FilterBank	7	110	4	453	572	72	0	0	0.047029702970297	0.125874125874126	0	0.166666666666667	0.0535714285714286	0.0321543408360129	5.82447890928615	19.4401904368097	25.7369599901412	18.0034704582008	0.0827180540842601	4.28724397693919	-0.00310884011673543	0.143753273896942	-0.500162130995907	8.41715381197578	-0.0116478545670871	0.136124676787301	35.2757277930493	25.7369599901412	6.4165123283266	0.00495049504950495	2.27522935779817	92.3770517920299	35.2757277930493	7.88918677390527	63.1543754827522
JAR_noJAR_FB_20p2004	5	20	4	JAR_FilterBank	7	110	2	452	490	37	0	0	0.0153452685421995	0.0755102040816327	0	0	0.0178571428571429	0.0133779264214047	5.37117132163002	18.6562077895636	26.343395897153	16.0114655803401	0.0193637069461463	3.27161932837293	0.00331449022144567	0.152287314445258	0.480779683393122	8.41011889114685	0.00397234494267977	0.155867780569987	33.1073306775701	26.343395897153	10.2237142903105	0.0153452685421995	3.9832285115304	77.0013623396356	33.1073306775701	12.1235632183908	60.4510349589872
JAR_noJAR_FB_20p2016	5	20	4	JAR_FilterBank	7	110	2	304	410	71	0	0	0.0272373540856031	0.173170731707317	0	0.0816326530612245	0	0.0172413793103448	6.64415743196566	23.1075160181046	22.2585831479752	18.739004314503	-0.317826098324392	5.22177961059752	-0.0155188144354012	0.232829715406027	0.512550815696391	7.63087003161378	-0.00179901998389707	0.135494389514542	35.3048538925853	22.2585831479752	11.5500373349363	0.0466926070038911	-1.16971279373368	127.199270313323	35.3048538925853	11.3427230046948	83.9583224666751
JAR_noJAR_FB_20p23004	5	20	4	JAR_FilterBank	7	110	4	413	558	88	0	0	0.0433673469387755	0.157706093189964	0	0.14	0	0.0332225913621262	6.21827702880239	21.7239909030973	26.2731139153606	17.5374348606525	-0.0232484102560082	3.74288523398127	0.000975515266334519	0.171881230325147	0.35657430131383	5.30180551748706	0.00267370393139896	0.151292461885743	35.2924334597007	26.2731139153606	8.23404967022222	0.0127551020408163	11.7561904761905	122.024406208965	35.2924334597007	8.69005847953216	61.9407802080543
JAR_noJAR_FB_20p23004	5	20	4	JAR_FilterBank	7	110	5	391	752	77	0	0	0.00862068965517241	0.102393617021277	0	0.0256410256410256	0.0175438596491228	0	5.60269378439682	21.7067166532918	23.4927825013195	18.2580532657573	0.0791831370552439	3.58318555612453	-0.00496232629793807	0.133584762456331	-0.0607120456694808	0.94462643039086	-0.0176981340734584	0.128846608620557	41.4690161805344	23.4927825013195	8.6601540494073	0.014367816091954	-11.2551724137931	84.5634695197321	41.4690161805344	7.32659932659933	49.6613300491208
JAR_noJAR_FB_20p2016	5	20	4	JAR_FilterBank	7	110	5	359	524	81	0	0	0.0402298850574713	0.154580152671756	0	0.137931034482759	0.072289156626506	0.00483091787439614	7.59782643526058	24.395457842107	25.3254688855544	19.2973015988355	0.31771060865655	4.14453876013664	-0.00457894571791479	0.138740752110931	0.00350707691720476	3.28907420085752	-0.00291164866422327	0.133414450332932	37.7768348537589	25.3254688855544	9.26474141404326	0.014367816091954	-20.8825910931174	118.811006025135	37.7768348537589	-5.60644257703081	84.1836382472263
JAR_noJAR_FB_20p2004	5	20	4	JAR_FilterBank	7	110	4	376	672	149	0	0	0.0672043010752688	0.22172619047619	0	0.173913043478261	0.0869565217391304	0.0393700787401575	8.48042813521046	27.1468888405892	20.9383562782602	17.6999213497577	-0.129287994545063	5.86157258059716	0.00644815999115789	0.141223097549616	-0.0599396312809713	3.34183770115029	0.0108695744889727	0.135060187655323	33.6744879571277	20.9383562782602	12.6502689526074	0.0376344086021505	-8.83306836248013	88.4625534525252	33.6744879571277	-0.249607182940516	54.2597994293838
JAR_noJAR_FB_20p23004	5	20	4	JAR_FilterBank	7	110	2	212	320	75	0	0	0.0662650602409639	0.234375	0	0.0833333333333333	0	0.0632911392405063	5.43487542141936	18.7787681104767	16.7779469542765	16.2634129078845	0.162036222014018	8.11864042249045	0.000655408822744693	0.15138389502802	0.148350542966042	4.41277231328213	0.0325142132290221	0.15504237148396	30.7232441237069	16.7779469542765	10.6375261697458	0.120481927710843	45.3110367892977	197.83090598034	30.7232441237069	7.50188679245283	124.162103704819
JAR_noJAR_FB_20p2005	7	20	2.85714285714286	FilterBank	7	110	2	400	426	96	0	0	0.0769230769230769	0.225352112676056	0	0.0666666666666667	0.1	0.0736434108527132	11.4998431124081	29.5860725979144	24.1367576144131	19.7995834309012	0.387649772061064	7.7872143178198	-0.00954349811402433	0.238466130434345	0.459210197284165	11.8709671303905	0.00104827527539572	0.143910152077759	32.6871617065035	24.1367576144131	12.5992221802855	0.0199430199430199	3.83693045563549	116.479167327572	32.6871617065035	15.8350515463918	54.5014420079471
JAR_noJAR_FB_20p2005	7	20	2.85714285714286	FilterBank	7	110	4	372	635	119	0	0	0.0919881305637982	0.18740157480315	0	0.0975609756097561	0.0961538461538462	0.0829875518672199	8.22763203853072	25.1740614578461	19.5617595075548	16.5063777477269	-0.0766759266384959	5.39633369915165	0.00859691225420105	0.144415439772617	0.00836529804878935	12.7801516436701	0.0160778850285174	0.141937900032742	28.6045029689677	19.5617595075548	11.6574239557815	0.0356083086053412	9.80272108843538	116.314743035603	28.6045029689677	14.9174512987013	83.9217448252235
JAR_noJAR_FB_20p2005	7	20	2.85714285714286	FilterBank	7	110	2	342	348	81	0	0	0.0604838709677419	0.232758620689655	0	0.205128205128205	0.111111111111111	0.0125786163522013	8.45565954086026	26.3478413864471	24.0544126607753	19.8385426945109	-0.843608624244008	8.49449857989554	0.0136029049600501	0.224093547222729	-0.378335575966953	3.86356933672793	0.0076565668846691	0.15285228454159	36.7917727469683	24.0544126607753	11.8393118371108	0.0241935483870968	37.4649681528662	146.06696913308	36.7917727469683	41.0558375634518	95.6841206673908
JAR_noJAR_FB_20p2017	7	20	2.85714285714286	FilterBank	7	110	2	281	261	82	0	0	0.117647058823529	0.314176245210728	0	0.117647058823529	0.119047619047619	0.11214953271028	8.0809742367679	25.3021459712016	19.061204751636	21.1691998703518	0.558075308614868	10.9996678418088	-0.0143206299517899	0.132861488772907	0.922217089464323	13.2070360027659	-0.0389967540249014	0.123204848432183	30.3926851052161	19.061204751636	12.2435976661767	0.0481283422459893	36.3290043290043	169.516024581377	30.3926851052161	9.78947368421053	108.236068898539
JAR_noJAR_FB_20p23005	7	20	2.85714285714286	FilterBank	7	110	2	289	316	115	0	0	0.102564102564103	0.363924050632911	0	0.25	0.136363636363636	0.055045871559633	8.93717647558138	26.7853051962798	20.5813797054957	22.5909671904852	-0.391394847031333	9.90230839261633	-0.0323956373350704	0.40974268036237	0.577603948779406	8.19578421966223	-0.0013175335848553	0.127505341515266	38.174587225322	20.5813797054957	13.576890222567	0.0256410256410256	12.7822878228782	165.076257966966	38.174587225322	10.7203260315843	102.171713560791
JAR_noJAR_FB_20p2017	7	20	2.85714285714286	FilterBank	7	110	4	409	681	256	0	0	0.128395061728395	0.375917767988253	0	0.272727272727273	0.106060606060606	0.110367892976589	12.9698096473525	33.5631573266617	19.0106446057547	21.8209799546357	-0.362703891638045	9.78850357261657	-0.0182111819869747	0.444786671477406	0.484648108121565	9.64337340434662	-0.00782456638598176	0.125082717464458	33.4492678190591	19.0106446057547	13.7453366758255	0.00740740740740741	11.6950354609929	124.55097001475	33.4492678190591	17.9094603174603	88.0159934693531
JAR_noJAR_FB_20p2005	7	20	2.85714285714286	FilterBank	7	110	1	458	816	296	0	0	0.153674832962138	0.362745098039216	0	0.264705882352941	0.08	0.0995850622406639	12.5402239955913	34.3241789622467	15.9334849265156	18.1838636720499	-0.43118696244162	10.5644206283175	-0.00568736912422945	0.248584589258395	0.259007953375789	15.2369487388642	-0.00570243920485659	0.123347452929397	29.2912369041446	15.9334849265156	14.9468191023544	0.0423162583518931	-4.87573964497041	97.0702804740152	29.2912369041446	-3.5786136676893	69.4682611799724
JAR_noJAR_FB_20p23005	7	20	2.85714285714286	FilterBank	7	110	4	368	453	109	0	0	0.130699088145897	0.240618101545254	0	0.189189189189189	0.194444444444444	0.0982142857142857	9.28267427864177	28.1927063454978	20.2158355112311	18.9683083839688	-0.183436831446688	6.95888914331645	0.00859525711897911	0.207852554169071	-1.38043600186019	14.2143195037375	-0.00719171347643624	0.187239381526791	27.6474207779365	20.2158355112311	13.1533984089579	0.0303951367781155	0.858536585365854	101.52810196835	27.6474207779365	0.498194756259273	66.7890199173976
JAR_noJAR_FB_20p23005	7	20	2.85714285714286	FilterBank	7	110	0	195	316	121	0	0	0.06875	0.382911392405063	0	0.0967741935483871	0.0731707317073171	0.0178571428571429	9.17246224965342	27.1544161192706	13.7675101116206	19.4248648858779	1.46877064629553	11.9691199803181	0.00857427485925616	0.361633025176361	1.28502807251753	9.76116155866128	0.00203429358860312	0.147586970621858	33.2351948661603	13.7675101116206	15.2437066121929	0.1125	-74.8776978417266	170.299225316551	33.2351948661603	-29.5698942498348	109.355305967049
JAR_noJAR_FB_20p2017	7	20	2.85714285714286	FilterBank	7	110	5	276	334	120	0	0	0.127853881278539	0.359281437125749	0	0.275862068965517	0.0540540540540541	0.0490196078431373	9.92444257566903	28.9320315131568	22.4108475899181	19.9759962753991	-0.192863562466832	5.63664161836925	0.012432152835194	0.137011059723637	0.267801296101713	4.91282533880813	0.0417337738659244	0.297433332030086	37.9785349217139	22.4108475899181	16.7595037911555	0.0136986301369863	-30.6941580756014	178.351993889541	37.9785349217139	-0.0360360360360363	91.430019293555
JAR_noJAR_FB_20p2017	7	20	2.85714285714286	FilterBank	7	110	2	323	488	172	0	0	0.135313531353135	0.352459016393443	0	0.0952380952380952	0.144927536231884	0.126666666666667	10.9496485447119	30.6376722621619	16.2229110931866	19.8987069534939	-0.0212179750772128	12.2168788563211	0.000870437314588488	0.441518849544283	0.228833929889315	20.4474686796081	0.0223841298984903	0.173889284400931	28.7953942259847	16.2229110931866	14.9793175713116	0.0297029702970297	-13.6642335766423	124.51221572193	28.7953942259847	6.27683646402858	88.5639562103543
JAR_noJAR_FB_20p2017	7	20	2.85714285714286	FilterBank	7	110	2	427	740	199	0	0	0.122302158273381	0.268918918918919	0	0.261904761904762	0.0740740740740741	0.109756097560976	10.1401497707518	29.8891530995149	18.3925358183328	18.8705962947756	0.622892221282691	6.64791250652542	0.0192778493735052	0.536348596686796	-0.275646409773092	8.41679829064266	0.0061598351054192	0.161801154219496	31.1567344187578	18.3925358183328	12.4635417824735	0.0335731414868106	20.4673748103187	121.17198739694	31.1567344187578	19.624817374525	94.1949197185807
JAR_noJAR_FB_20p23005	7	20	2.85714285714286	FilterBank	7	110	1	334	353	109	0	0	0.122605363984674	0.308781869688385	0	0.125	0.135135135135135	0.0909090909090909	8.87699937171241	28.1200318882365	19.893246991081	20.2349802032519	-1.00789923847967	9.3608777915486	0.0213167581211892	0.344365312701454	-1.58887906892178	15.3833622554737	-0.000634262777114133	0.156095171009933	33.3136061929587	19.893246991081	18.251381898206	0.0191570881226054	1.1625	111.916218523733	33.3136061929587	21.872889791368	88.6716677134157
JAR_noJAR_FB_20p2005	7	20	2.85714285714286	FilterBank	7	110	3	298	473	158	0	0	0.106463878326996	0.334038054968288	0	0.103448275862069	0.0666666666666667	0.0416666666666667	8.55191228254755	26.2386700597733	17.7752075292628	19.1061845658072	0.220293907504901	7.67214806500534	-0.0212390120547243	0.164817893733984	-0.0737140695063584	5.61132873203739	-0.0342684975299721	0.165271639827825	34.1120149621029	17.7752075292628	12.9238714465677	0.0456273764258555	-25.6269430051813	102.67793905359	34.1120149621029	-20.8029143897996	64.2540865231722
JAR_noJAR_FB_20p2005	7	20	2.85714285714286	FilterBank	7	110	2	434	697	147	0	0	0.0562060889929742	0.21090387374462	0	0.227272727272727	0.0508474576271186	0.0338461538461538	9.0949151552616	27.9697508653251	22.1477501365341	19.5384437072892	0.137670213182342	7.26548862235945	0.00790963343101678	0.247979931603246	-0.201323162362539	6.68953384741392	-0.00542977182998123	0.152813499087795	36.4628873108459	22.1477501365341	12.2826237845712	0.0140515222482436	-20.6948640483384	111.455888457801	36.4628873108459	0.51878453038674	56.1976974386896
JAR_noJAR_FB_20p23005	7	20	2.85714285714286	FilterBank	7	110	3	287	387	90	0	0	0.0401606425702811	0.232558139534884	0	0.132075471698113	0.0444444444444444	0.00662251655629139	9.0598898396877	27.8533370021969	26.0447000540415	20.7141521563206	0.25763388005305	4.42146386112971	0.000822536688341067	0.155775498740864	-0.408375350304955	6.66183083186782	-0.00460601562827448	0.124602006633563	41.461473627983	26.0447000540415	12.5794591927098	0.0240963855421687	5.93296089385475	132.385888614965	41.461473627983	13.6820512820513	76.3991244882733
JAR_noJAR_FB_20p2005	7	20	2.85714285714286	FilterBank	7	110	2	269	446	151	0	0	0.108527131782946	0.338565022421525	0	0.19047619047619	0.181818181818182	0.0165289256198347	10.4738924966577	29.5912660796096	19.9286159320959	21.0103773834976	-0.292822299251216	7.17723006672411	-0.0147082430952848	0.236433360919799	-0.523040730985714	6.45274037388914	0.00544419059998751	0.130374610537286	37.4099326750474	19.9286159320959	13.5155429272864	0.0658914728682171	-18.2694300518135	120.871424434682	37.4099326750474	-8.13531095498309	88.4716609129571
JAR_noJAR_FB_20p2017	7	20	2.85714285714286	FilterBank	7	110	3	320	332	45	0	0	0.0465116279069767	0.135542168674699	0	0.0208333333333333	0.0833333333333333	0.0340909090909091	5.14768523954753	17.8687993729571	22.8194946914996	17.2350440270523	-0.585385824066199	4.58630232205826	-0.00271230835340412	0.112922155651313	-0.0480088251430882	4.45579468047402	-0.0029363899370303	0.108852209701882	31.8118408352515	22.8194946914996	8.76227815121167	0.0372093023255814	10.8184615384615	71.7993235901022	31.8118408352515	7.44385026737968	55.2518262447072
JAR_noJAR_FB_20p2017	7	20	2.85714285714286	FilterBank	7	110	1	208	232	65	0	0	0.108695652173913	0.280172413793103	0	0.163265306122449	0.0487804878048781	0.0638297872340425	8.14779276136222	25.9279258085166	16.8231162729887	17.3162388207624	-0.457153156507304	5.83653416746141	-0.0197412248727595	0.147715520884758	-0.104114655010138	4.32221905693755	-0.0234420582336831	0.139481209437868	31.3644642657709	16.8231162729887	12.7479175046765	0.0942028985507246	39.6481481481481	203.251582667934	31.3644642657709	18.0316017316017	158.478687656753
JAR_noJAR_FB_20p23005	7	20	2.85714285714286	FilterBank	7	110	3	305	399	106	0	0	0.0633484162895928	0.265664160401002	0	0.1	0.0961538461538462	0.0390625	8.86486329609715	27.3239252780805	19.4664561596116	20.1227865296967	-0.06245245596565	5.86862230460577	0.00170494009328404	0.1733133207825	0.169478168634431	2.25866742185677	0.00895295773568694	0.13608860318729	36.5066497752043	19.4664561596116	13.5595967999243	0.0407239819004525	-20.978021978022	111.106478899193	36.5066497752043	-7.14509966777409	72.6034264373736
JAR_noJAR_FB_20p2006	7	20	2.85714285714286	JAR_FilterBank	7	110	2	311	453	131	0	0	0.107883817427386	0.289183222958057	0	0.113636363636364	0.025	0.125	7.40125512768506	22.6695366271165	16.6940910700509	18.7887271352486	-0.442592625570766	8.886471525859	-0.00312973259934473	0.156369646196598	-1.94773775242825	17.4780885968805	-0.00534181463593277	0.174119408452331	29.2601700372552	16.6940910700509	11.5390632827637	0.020746887966805	-6.11881188118812	133.078330047057	29.2601700372552	-16.0287356321839	103.357756163172
JAR_noJAR_FB_20p2006	7	20	2.85714285714286	JAR_FilterBank	7	110	1	367	591	157	0	0	0.112994350282486	0.265651438240271	0	0.152173913043478	0.0377358490566038	0.0707547169811321	10.572392378041	31.0194320834602	18.9965827435282	18.6921045189993	0.178474132493578	8.68939901740409	-0.0358627000013554	0.284215484714706	0.5854483786052	13.655310529271	-0.0125770800993264	0.150924712711918	33.4916461529615	18.9965827435282	14.9934323797556	0.0282485875706215	3.25185185185185	126.74946983783	33.4916461529615	7.66173157386547	72.0016110472465
JAR_noJAR_FB_20p23006	7	20	2.85714285714286	JAR_FilterBank	7	110	3	332	479	145	0	0	0.134615384615385	0.302713987473904	0	0.188679245283019	0.0769230769230769	0.123809523809524	9.94934817516584	27.7908910631219	19.317629134882	20.6482800101961	0.491438576948972	9.45033722997661	0.0010901438830854	0.188590371135258	-0.147101131290063	15.5881815218416	0.00341412358197495	0.156048557211684	31.5370539316355	19.317629134882	12.2193970224959	0.0256410256410256	5.26605504587156	131.027180979506	31.5370539316355	-3.42792941521755	65.7685764130589
JAR_noJAR_FB_20p2006	7	20	2.85714285714286	JAR_FilterBank	7	110	2	240	247	75	0	0	0.0414201183431953	0.303643724696356	0	0.0714285714285714	0.0476190476190476	0.0131578947368421	8.62209068077264	26.7787377197053	19.6208965683266	19.7093548157423	-0.723852387403389	6.8433964859607	-0.00893457888458293	0.139374558058925	-0.902521737854442	6.14470090099984	-0.0241523011513435	0.142369224794144	33.6904274756331	19.6208965683266	13.587333969229	0.0887573964497041	-20.9162995594714	146.736555966953	33.6904274756331	-1.10121457489879	72.1909588374222
JAR_noJAR_FB_20p2006	7	20	2.85714285714286	JAR_FilterBank	7	110	2	375	410	80	0	0	0.0540540540540541	0.195121951219512	0	0.117647058823529	0.0188679245283019	0.0567010309278351	9.11920244369963	28.6777671779567	25.7055169322939	18.6968174451246	-0.0891698786242468	5.83649934005386	-0.000171536011125883	0.141126050400124	0.819607818379134	16.458102021978	-0.00292598626821028	0.133602354095071	36.7847451218453	25.7055169322939	10.4047701429672	0.0570570570570571	-6.41025641025641	118.877595327653	36.7847451218453	0.777063766683144	56.6677294740852
JAR_noJAR_FB_20p23006	7	20	2.85714285714286	JAR_FilterBank	7	110	1	256	160	32	0	0	0.0571428571428571	0.2	0	0.0769230769230769	0.08	0.0128205128205128	8.33393296793423	26.1974090389636	26.0696946527732	19.8507858342121	0.316955360018269	8.15554084334598	0.0101174741386901	0.156463467586258	0.30519682018623	4.76883422485669	-0.0053205926297975	0.140835307076544	37.0933015351111	26.0696946527732	13.69806418722	0.05	7.56363636363636	137.366888602229	37.0933015351111	-5.9768115942029	94.8683743033368
JAR_noJAR_FB_20p23006	7	20	2.85714285714286	JAR_FilterBank	7	110	1	271	537	219	0	0	0.17175572519084	0.407821229050279	0	0.333333333333333	0.2	0.0932203389830508	13.0725778362172	33.6629501381166	12.5187097890765	17.3266049267504	-0.719784402320212	12.9639897006545	-0.0359006901632749	0.287236378523692	-1.33371928639039	20.0614002118758	-0.0138944034293466	0.137430684285433	24.5563236866304	12.5187097890765	16.3461014787064	0.0687022900763359	-11.6768558951965	141.529254653223	24.5563236866304	-17.4993645057403	83.6881619080706
JAR_noJAR_FB_20p2006	7	20	2.85714285714286	JAR_FilterBank	7	110	2	331	421	159	0	0	0.0719178082191781	0.377672209026128	0	0.0975609756097561	0.0357142857142857	0.0833333333333333	10.5036675746756	30.4782176316482	16.6589941310384	19.3970042660724	0.406935062861765	9.86894419021947	-0.0155819018231122	0.251670902982487	0.0289250653543605	5.27325178291714	-0.0100559328647085	0.192838849951011	33.717428096662	16.6589941310384	16.1882141112652	0.0856164383561644	-14.8266666666667	128.444704319548	33.717428096662	-18.2182481751825	72.8739586939812
JAR_noJAR_FB_20p2006	7	20	2.85714285714286	JAR_FilterBank	7	110	3	308	449	76	0	0	0.0659340659340659	0.169265033407572	0	0.0689655172413793	0	0.0773480662983425	7.50926718820941	23.3014561231568	21.6142962317925	16.7333055743089	0.239622900239459	5.02138279102685	-0.00281498720828959	0.158250657063177	0.280594119543813	6.77459483270549	-0.00320787143289506	0.150018195463019	32.4413976426019	21.6142962317925	10.9344326307118	0.0476190476190476	29.6166281755196	151.619684117045	32.4413976426019	19.2367149758454	86.9043498572292
JAR_noJAR_FB_20p23006	7	20	2.85714285714286	JAR_FilterBank	7	110	4	424	607	228	0	0	0.143229166666667	0.375617792421746	0	0.194444444444444	0.103448275862069	0.136170212765957	12.4975814413517	33.0399537499796	14.234869982963	18.7603052811106	-0.267458245592127	12.454628350233	-0.00113114252353227	0.2501842824624	0.546670874053167	15.441798458756	-0.00376919821461298	0.149703806022761	27.4568861403534	14.234869982963	13.8216950515788	0.0390625	2.09416195856874	121.410136749266	27.4568861403534	5.45725359911407	66.6740672431314
JAR_noJAR_FB_20p2006	7	20	2.85714285714286	JAR_FilterBank	7	110	1	209	224	71	0	0	0.132450331125828	0.316964285714286	0	0.18	0.111111111111111	0.0892857142857143	7.78432228858679	23.6144971488639	16.4876055694628	18.7166223209246	0.842836654243886	9.19085192292293	-0.00583860238084534	0.136283045297446	1.44520215672873	11.6976405932938	-0.0104101258739785	0.143141560273806	29.8741917438132	16.4876055694628	13.1869973432248	0.0596026490066225	-41.7971014492754	152.374402812068	29.8741917438132	-17.8895348837209	91.4723488004721
JAR_noJAR_FB_20p2006	7	20	2.85714285714286	JAR_FilterBank	7	110	2	285	244	34	0	0	0.0303030303030303	0.139344262295082	0	0.111111111111111	0.0208333333333333	0.00840336134453781	7.28200839147802	22.1382261650118	28.6987384684775	18.6333358377173	0.10281181598693	3.04824975466764	0.0012428972378822	0.120949748342622	-0.202224661193366	1.42425694765362	0.000217205101865157	0.124236931081033	38.2926614633056	28.6987384684775	9.55772328225962	0.0606060606060606	-35.5423728813559	132.500125672701	38.2926614633056	-22.8056787932564	89.6460152443064
JAR_noJAR_FB_20p23006	7	20	2.85714285714286	JAR_FilterBank	7	110	2	294	552	175	0	0	0.127586206896552	0.317028985507246	0	0.333333333333333	0.144444444444444	0.0657894736842105	12.3466658495087	31.996728911997	16.9985097477471	18.30335362002	0.530041343319871	8.66024525798184	-0.0202141221701007	0.296774417502582	0.751508045312696	10.828945057822	-0.015471119358581	0.151616224217905	30.7497275649783	16.9985097477471	15.7228068141469	0.0379310344827586	-20.099173553719	142.984422262243	30.7497275649783	-9.07211517165005	97.1918099783549
JAR_noJAR_FB_20p23006	7	20	2.85714285714286	JAR_FilterBank	7	110	6	414	646	125	0	0	0.0698254364089776	0.193498452012384	0	0.108108108108108	0.1	0.0573476702508961	8.71006056961869	25.4312574612518	23.3323069742284	18.4005648645193	0.288057860009202	5.90120217703567	-0.00527643097088233	0.139465924702	0.551318803118593	10.8978382613201	-0.00360209435447225	0.128016830925503	34.4271083782351	23.3323069742284	8.90299940142481	0.00748129675810474	-12.130081300813	119.401913416485	34.4271083782351	2.39502762430939	76.5546988385766
JAR_noJAR_FB_20p2006	7	20	2.85714285714286	JAR_FilterBank	7	110	3	359	393	108	0	0	0.118380062305296	0.274809160305344	0	0.05	0.176470588235294	0.0502793296089385	10.5736827302974	30.7252640876161	22.0270921065881	20.9348696008016	0.34668561226837	10.1211450067203	-0.0124292391112043	0.192275651848438	-0.580172029342022	11.955918058293	-0.00362578034259483	0.158109305119235	32.7603483658118	22.0270921065881	13.6902782048448	0.0249221183800623	-1.4207650273224	115.355949454207	32.7603483658118	-13.7563025210084	70.1920607905897
JAR_noJAR_FB_20p2006	7	20	2.85714285714286	JAR_FilterBank	7	110	2	354	459	86	0	0	0.0440677966101695	0.187363834422658	0	0.142857142857143	0.02	0.0197044334975369	7.89596176103322	24.7046734249392	26.0763355723462	18.8857568976402	-0.340518472384759	5.64162069744093	-0.00670242494339431	0.152385940129661	0.291216648865339	7.62085626121798	-0.000226194681807162	0.156166073669059	39.4042520640863	26.0763355723462	12.5027288039243	0.0440677966101695	-22.4399092970522	108.200305175132	39.4042520640863	-4.89864498644986	59.3837861466695
JAR_noJAR_FB_20p23006	7	20	2.85714285714286	JAR_FilterBank	7	110	0	311	345	128	0	0	0.102272727272727	0.371014492753623	0	0.0967741935483871	0.0476190476190476	0.0204081632653061	9.585692977366	29.4684491025775	15.3452488653828	22.6471847630791	1.08939674999504	19.1014026546365	-0.00756788835418067	0.742457530335641	-0.0260081912277291	4.51670718462642	0.00402655799513827	0.154544755292104	37.1909654749442	15.3452488653828	16.4174634450114	0.0397727272727273	19.4666666666667	115.375962569564	37.1909654749442	17.3435114503817	49.8949312968094
JAR_noJAR_FB_20p23006	7	20	2.85714285714286	JAR_FilterBank	7	110	4	349	501	136	0	0	0.120234604105572	0.271457085828343	0	0.180327868852459	0.0285714285714286	0.116465863453815	10.2607675983685	28.1777302520755	19.5316145690371	18.5332836291758	-0.135098811450916	6.26269115099897	-0.00213639941725715	0.163702335149988	0.199271279067231	11.0066043317962	-0.0011329970034203	0.146484369396468	28.4231051083652	19.5316145690371	13.2740902512674	0.0410557184750733	-29.4607218683652	145.849025871149	28.4231051083652	-13.257299270073	65.9740794477627
JAR_noJAR_FB_20p23006	7	20	2.85714285714286	JAR_FilterBank	7	110	1	283	422	151	0	0	0.133333333333333	0.35781990521327	0	0.153846153846154	0.142857142857143	0.114503816793893	11.1730661249777	30.2776971790299	16.2341145569661	19.275159438932	-0.0505373163191295	11.4618784101048	-0.0039920331380732	0.14154961305097	1.42102818806451	18.8561387612228	0.00620287206147239	0.15528991751278	29.2281361142179	16.2341145569661	13.2133427064767	0.0375	-12.0874316939891	121.868165937632	29.2281361142179	1.04484848484849	67.0813061507112
JAR_noJAR_FB_20p23006	7	20	2.85714285714286	JAR_FilterBank	7	110	3	415	656	172	0	0	0.0632911392405063	0.26219512195122	0	0.176470588235294	0.02	0.0463576158940397	10.7464156663377	29.9855762428471	20.9139939550553	18.7903279059652	0.144409372115789	6.2031406774926	8.52898118375262e-05	0.139108303815718	0.678200185201042	6.04189943649606	-0.000706344828788208	0.133971514423137	34.7636810827312	20.9139939550553	13.221270746896	0.00759493670886076	-5.94736842105263	111.403908518782	34.7636810827312	2.09482401656315	62.0275355684484
JAR_noJAR_FB_20p2007	10	20	2	FilterBank	7	110	3	234	290	120	0	0	0.171122994652406	0.413793103448276	0	0.195121951219512	0.19047619047619	0.0714285714285714	11.3061123844474	29.1117760454097	15.7282296254269	19.1285810409997	0.00651626621512046	10.6789843666714	0.00730989329760094	0.142766765059855	-2.07723379198952	11.6514138859486	-0.00378288137056151	0.130882573998064	30.2884454488239	15.7282296254269	15.8948579915969	0.0855614973262032	-16.5925925925926	142.473698698871	30.2884454488239	-23.0377467193001	91.3018475739706
JAR_noJAR_FB_20p2007	10	20	2	FilterBank	7	110	3	479	754	179	0	0	0.0536480686695279	0.237400530503979	0	0.0333333333333333	0.0394736842105263	0.0593471810089021	11.8039159028869	29.8418841252087	20.6176136684807	18.6027126542346	-0.143303238306488	7.03534198229621	0.0169642783407539	0.1965244047969	0.0734864083505472	4.70791188381154	0.0199409026758684	0.162199071014959	32.1691759392563	20.6176136684807	11.3037184356341	0.0171673819742489	-4.22543352601156	107.575066056239	32.1691759392563	2.68686868686869	74.9346579786187
JAR_noJAR_FB_20p23007	10	20	2	FilterBank	7	110	2	242	342	161	0	0	0.172222222222222	0.470760233918129	0	0.19047619047619	0.203703703703704	0.0933333333333333	14.8339923132097	34.7516684290397	13.7312189715671	22.0004301924174	1.37823853160598	19.8628404575645	-0.00810753614621556	0.322818852132775	0.541789765558805	29.8681574563163	0.00239883361000215	0.157812100852082	32.5505401848027	13.7312189715671	16.9239559612965	0.0444444444444444	-41.5167286245353	131.186394320942	32.5505401848027	-22.3373116738334	96.4786349024662
JAR_noJAR_FB_20p2007	10	20	2	FilterBank	7	110	2	320	484	157	0	0	0.097165991902834	0.324380165289256	0	0.142857142857143	0.152542372881356	0.0671641791044776	11.3233850189369	29.0772609622999	16.842279855005	18.1324104148212	-0.0962713350839559	10.9695645700071	0.00371470560911389	0.228090062316021	0.179432012226461	5.20155219563716	-0.00963667565850798	0.157391525962969	31.9663351620055	16.842279855005	15.580148009749	0.0404858299595142	-23.6082004555809	133.437145178623	31.9663351620055	-10.28	63.2620853382244
JAR_noJAR_FB_20p23007	10	20	2	FilterBank	7	110	1	226	484	271	0	0	0.269035532994924	0.559917355371901	0	0.27906976744186	0.397727272727273	0.0952380952380952	14.0695801153976	34.3751605137666	9.19448932812772	19.3020681688823	-0.322704888865217	14.9998389001445	-0.0266270254901481	0.521466643502695	-0.239314482233538	20.5322952715264	0.00639216250027937	0.135348227095784	25.4097033636017	9.19448932812772	16.8594781118626	0.0558375634517767	-12.3404255319149	156.172796824816	25.4097033636017	-5.1224	96.8777796059531
JAR_noJAR_FB_20p2007	10	20	2	FilterBank	7	110	3	308	425	150	0	0	0.08203125	0.352941176470588	0	0.232558139534884	0.1	0.0316455696202532	12.9752507472561	32.6678321926433	21.2008902856911	22.1748410876347	0.603385184421737	10.3424874607757	0.00516180580737056	0.27287199958462	0.800690188962512	6.66840377902057	-0.0225052258626581	0.131795478476349	38.9293601809426	21.2008902856911	14.5534300339889	0.03515625	22.1899441340782	146.304420398046	38.9293601809426	12.5897435897436	87.9862810019277
JAR_noJAR_FB_20p23007	10	20	2	FilterBank	7	110	3	319	411	161	0	0	0.1	0.391727493917275	0	0.105263157894737	0.115384615384615	0.0764331210191083	14.2387934393299	33.8455915885957	22.2985342236499	22.706594217174	-0.126301922069926	10.6714806597104	-0.000383515382398457	0.255761027103654	-0.359360227717549	4.88928333978527	-0.00860180305952679	0.145870739123488	40.0268525690992	22.2985342236499	16.7851096795879	0.0384615384615385	-7.80515759312321	131.261636054712	40.0268525690992	9.58843830888697	84.6264679829699
JAR_noJAR_FB_20p2007	10	20	2	FilterBank	7	110	2	392	506	147	0	0	0.106918238993711	0.290513833992095	0	0	0.14	0.0790697674418605	9.17552435019413	24.6753898647629	20.2317740866642	19.2347515074328	-0.138351535388421	7.33656328880245	0.00250577991964974	0.169511458347092	-0.358892039024275	7.00247181279898	0.00104095731438468	0.182989493315956	32.1080205644096	20.2317740866642	9.84591473173695	0.0283018867924528	-9.87096774193548	85.1514718050279	32.1080205644096	3.80464135021097	65.3153213815881
JAR_noJAR_FB_20p23007	10	20	2	FilterBank	7	110	2	257	245	114	0	0	0.106060606060606	0.46530612244898	0	0.0666666666666667	0.155555555555556	0.0645161290322581	12.224473093827	31.9295444329614	16.3845127512113	20.9898600088782	-1.01767067269312	12.250815760567	-0.00730183591157861	0.133657237698318	-0.0937316298545224	3.20758611633161	-0.00695622373805596	0.117147340754762	33.6412516231874	16.3845127512113	16.2903078280644	0.0681818181818182	5.11340206185567	145.03055788698	33.6412516231874	5.32857142857143	75.4535726342365
JAR_noJAR_FB_20p2007	10	20	2	FilterBank	7	110	1	337	450	125	0	0	0.0604838709677419	0.277777777777778	0	0.135135135135135	0.0731707317073171	0.01875	10.2936553728577	26.9140233427737	19.5445023322624	19.8117528482866	-0.530845402876259	7.40777300296462	-0.0011168872781903	0.146269044998404	0.55576473123499	12.7874496071183	0.01459975904226	0.139842140867587	37.4145355008514	19.5445023322624	11.7012011878743	0.032258064516129	6.33333333333333	105.63842028105	37.4145355008514	27.2951334379906	64.0318069224602
JAR_noJAR_FB_20p2007	10	20	2	FilterBank	7	110	2	329	505	128	0	0	0.062962962962963	0.253465346534653	0	0.181818181818182	0.0526315789473684	0.032258064516129	12.7469217153213	31.0367006532923	22.8186590771722	19.7064507549959	0.212537778113192	7.55329860110834	-0.0103189713037106	0.14734991743028	-0.131236158363157	3.71153211950163	-0.0129712444119305	0.149125538880575	40.4124305741101	22.8186590771722	11.9687062202307	0.0296296296296296	9.59148936170213	109.173065068128	40.4124305741101	21.8767772511848	65.2920470694312
JAR_noJAR_FB_20p23007	10	20	2	FilterBank	7	110	3	267	325	118	0	0	0.08	0.363076923076923	0	0.162790697674419	0.156862745098039	0.00917431192660551	11.7321027548796	31.1872851999583	19.3466647413178	22.4960627083673	0.497049629067591	9.08799132044151	-0.00463838208482249	0.245525423830217	0.881580739429217	10.7882810457074	0.0733476560689643	0.696110145161245	37.8216367347461	19.3466647413178	13.9951916936271	0.05	15.1914893617021	160.45939009722	37.8216367347461	7.36306907378336	89.5740799993807
JAR_noJAR_FB_20p23007	10	20	2	FilterBank	7	110	1	311	457	197	0	0	0.155038759689922	0.431072210065646	0	0.272727272727273	0.12280701754386	0.0952380952380952	15.4958148458438	37.8354372611578	16.3396591979802	21.9371664834053	0.444915984307965	12.1527703253508	-0.00735215237477063	0.507385087810432	0.0129655109045068	12.7356366085364	0.0136989406052526	0.280390343741932	34.4781130055061	16.3396591979802	16.5334041628035	0.062015503875969	-20.0717948717949	114.922730157249	34.4781130055061	-10.909836304464	77.6752855310975
JAR_noJAR_FB_20p23007	10	20	2	FilterBank	7	110	2	333	450	166	0	0	0.0780669144981413	0.368888888888889	0	0.133333333333333	0.125	0.0465116279069767	14.9137512824313	35.3520933725531	21.8005313506941	21.8924778110311	-0.304963147201089	7.75106159490751	-0.00644394879284972	0.393386078562658	0.383820392978067	6.61466533175342	0.0207646032616495	0.148147634713475	38.3923681464599	21.8005313506941	16.7342447469124	0.0408921933085502	5.86387434554974	123.178049241215	38.3923681464599	5.88785046728972	61.8374861016893
JAR_noJAR_FB_20p23007	10	20	2	FilterBank	7	110	2	390	641	174	0	0	0.0783783783783784	0.271450858034321	0	0.133333333333333	0.111111111111111	0.0592885375494071	14.6868056219205	33.0796863324746	21.6897965258493	19.3712178301157	-0.456630724721789	6.80168107459861	-0.00372417846149919	0.147318113295692	-0.0611044626846904	4.32087377022601	0.00223620361040328	0.152684069523842	35.6741822639213	21.6897965258493	12.3921905198885	0.0162162162162162	12.1578044596913	112.659581219407	35.6741822639213	20.360296010296	72.6275435277971
JAR_noJAR_FB_20p23007	10	20	2	FilterBank	7	110	1	337	410	154	0	0	0.111111111111111	0.375609756097561	0	0.315789473684211	0.103448275862069	0.0358974358974359	14.0944107668151	36.2332316120102	21.0478138682975	21.3350713352154	-1.5509334122365	12.8139694493516	0.0051942541517537	0.220503587666435	1.29720122620891	17.667653988867	-0.00156246647502451	0.147302082785092	36.8276716597913	21.0478138682975	16.9801693008599	0.028673835125448	1.77777777777778	136.29156421507	36.8276716597913	17.6747663551402	40.7688044540408
JAR_noJAR_FB_20p2007	10	20	2	FilterBank	7	110	3	228	411	164	0	0	0.10377358490566	0.399026763990268	0	0.241935483870968	0.0545454545454545	0.0103092783505155	16.7431851370867	36.9202443526445	17.8950947267643	22.5617684863547	-0.322096452711659	12.3821732686497	-0.0116695841949421	0.381750391113062	0.535966609267301	6.62868689000258	0.00739784180126797	0.111825166945839	40.8428734729086	17.8950947267643	17.060737204052	0.0518867924528302	-4.35327635327635	148.747496437344	40.8428734729086	-8.88216892596455	79.0354326184575
JAR_noJAR_FB_20p23007	10	20	2	FilterBank	7	110	3	311	398	169	0	0	0.108433734939759	0.424623115577889	0	0.09375	0.0714285714285714	0.11	13.4866822966502	32.338255035063	14.1340457706039	20.4327471553608	-0.152478723680464	13.2717901615799	-0.00751063541973014	0.215059356770681	0.86182493791945	9.04113673066372	0.0293015582481982	0.17919486370125	29.6098459333272	14.1340457706039	15.660750774018	0.0321285140562249	0.166172106824926	150.706813824791	29.6098459333272	-10.2572067753276	73.5781397687615
JAR_noJAR_FB_20p23007	10	20	2	FilterBank	7	110	0	271	418	235	0	0	0.178217821782178	0.562200956937799	0	0.166666666666667	0.258620689655172	0.072289156626506	16.537958482069	37.8772392896095	11.9703406780276	20.4986353987841	-0.222622078411331	12.6906602751447	-0.0218750082959136	0.313455720253441	-0.512805100924571	13.7455422223024	-0.0224599258301254	0.142229548767663	32.310477208983	11.9703406780276	18.8817332457839	0.0396039603960396	-27.1733333333333	125.679889950682	32.310477208983	-1.79705882352941	87.7622092740612
JAR_noJAR_FB_20p2007	10	20	2	FilterBank	7	110	0	192	174	116	0	0	0.136842105263158	0.666666666666667	0	0.102040816326531	0.175	0	12.2281176722237	31.5434424327193	7.06438186329242	18.3182337058229	2.62005301975217	15.7802223173198	-0.00924124885303116	0.193940160404124	-5.97386710832196	23.4111216424566	-0.00381938627998806	0.125321998982836	28.6078938425099	7.06438186329242	16.798744471404	0.0842105263157895	17.4025974025974	187.648695530733	28.6078938425099	36.5209134615385	122.541505221633
JAR_noJAR_FB_20p23008	10	20	2	JAR_FilterBank	7	110	0	207	214	102	0	0	0.0775862068965517	0.476635514018692	0	0.0434782608695652	0.138888888888889	0.024390243902439	9.40710784208122	26.4161846759222	12.6219086760714	20.1924216526359	0.611385742660145	12.9942020769205	-0.0735762988597868	0.680702649856414	2.02272920987328	16.1018867317996	-0.00804718609402563	0.198049734035038	36.5219421685148	12.6219086760714	15.1984927126513	0.0862068965517241	-13.4301675977654	219.113047077097	36.5219421685148	17.8004926108374	115.877529394555
JAR_noJAR_FB_20p2008	10	20	2	JAR_FilterBank	7	110	1	275	422	142	0	0	0.0531400966183575	0.336492890995261	0	0.0652173913043478	0.0294117647058824	0.047244094488189	12.3666887155281	31.086546406342	16.1499645909348	18.4412870357121	0.82606263519273	9.189918683959	-0.00395077218663838	0.130071751133772	-0.092511906308643	4.46839590009279	-0.0102668961898006	0.14061732991107	34.5749024395491	16.1499645909348	11.5508218857969	0.0434782608695652	22.7763496143959	132.153393597053	34.5749024395491	30.140350877193	70.1693506131152
JAR_noJAR_FB_20p23008	10	20	2	JAR_FilterBank	7	110	1	257	345	196	0	0	0.138888888888889	0.568115942028986	0	0.259259259259259	0.159090909090909	0.0760869565217391	14.9767154116533	36.4928855075555	11.9501275597597	21.2709379930635	0.81485290912716	14.4321926829459	0.0310278447562191	0.354159002861428	-2.55058286928777	21.1433658078945	0.00334891148003876	0.126384500989222	34.0838492715295	11.9501275597597	17.6322140720446	0.0509259259259259	8.97378277153558	173.403467289347	34.0838492715295	35.0341222879684	71.3052141317154
JAR_noJAR_FB_20p23008	10	20	2	JAR_FilterBank	7	110	1	289	308	88	0	0	0.122270742358079	0.285714285714286	0	0.230769230769231	0.125	0.0970873786407767	11.3543142466322	30.0211423158267	17.6330148021235	17.9169959094787	0.372859580664524	8.01861943933069	-0.00294746222698337	0.153922299752854	0.102057649743783	6.16131504217647	-0.0140295173563784	0.154596838592711	27.7322561668861	17.6330148021235	14.1007323100886	0.0567685589519651	-31.3978494623656	106.374572993414	27.7322561668861	-20.9901431901432	81.0888067338076
JAR_noJAR_FB_20p23008	10	20	2	JAR_FilterBank	7	110	2	258	518	233	0	0	0.148760330578512	0.44980694980695	0	0.239130434782609	0.0869565217391304	0.114285714285714	15.2614576171938	36.7119917087338	13.8556771796204	20.1790319159136	-0.135777349381176	12.4417670243968	0.0148826493850515	0.304529469621723	-0.151179490297561	17.820442554933	-0.0142220848965087	0.12992149729138	31.653982883444	13.8556771796204	16.3937731514206	0.148760330578512	-37.8181818181818	128.311915573812	31.653982883444	-28.1365680868839	67.9155454256908
JAR_noJAR_FB_20p2008	10	20	2	JAR_FilterBank	7	110	1	290	251	105	0	0	0.16304347826087	0.418326693227092	0	0.0689655172413793	0	0.147368421052632	9.47940749804299	25.526862772182	16.0333840653513	18.9788195858515	-0.0600982833525303	11.0971032974025	-0.00647591182177588	0.16824058291787	1.15610425077736	9.46674706692118	-0.0212935897821481	0.174188944922528	29.3973206440505	16.0333840653513	12.6684381950163	0.0380434782608696	-6.32	118.432889632626	29.3973206440505	-16.3144796380091	60.8656834512919
JAR_noJAR_FB_20p2008	10	20	2	JAR_FilterBank	7	110	1	243	328	131	0	0	0.0962566844919786	0.399390243902439	0	0.0975609756097561	0.0769230769230769	0.0740740740740741	11.4271941003804	28.2366431816341	16.1303698478155	19.9684726026562	0.590375123388756	10.4135115661314	0.00864501737629184	0.158219087572128	0.455493014632906	6.14060458522643	-0.00637466624561643	0.110009814156914	34.9867372139779	16.1303698478155	13.1643861771961	0.0320855614973262	-20.4927536231884	152.299000002773	34.9867372139779	-21.9917355371901	71.657111285595
JAR_noJAR_FB_20p23008	10	20	2	JAR_FilterBank	7	110	3	298	276	87	0	0	0.0676328502415459	0.315217391304348	0	0	0.14	0.0330578512396694	11.7689404914339	29.4362324481982	21.0658905928067	19.712418251935	0.383158898442339	7.12330220617673	0.00828767493096419	0.134713411739797	-0.154897731410704	3.87575770418144	0.00402798651411766	0.132900531497759	33.1406966403954	21.0658905928067	11.1339735840888	0.0289855072463768	-7.74576271186441	114.876154327314	33.1406966403954	7.00166666666667	71.695015191813
JAR_noJAR_FB_20p23008	10	20	2	JAR_FilterBank	7	110	1	317	631	258	0	0	0.148387096774194	0.408874801901743	0	0.25531914893617	0.0779220779220779	0.13903743315508	16.0496719395638	36.2158908456201	14.8173480508778	19.0959306723219	0.295556697886686	11.0430633881088	0.0172766290597977	0.421809029981915	0.130796663553083	11.5958652595635	-0.00352158746907801	0.147626272084493	29.9993144133088	14.8173480508778	16.0511120317483	0.0645161290322581	2.43386243386243	142.03558797218	29.9993144133088	-3.31444352388843	84.1651667899565
JAR_noJAR_FB_20p2008	10	20	2	JAR_FilterBank	7	110	4	375	654	226	0	0	0.110192837465565	0.345565749235474	0	0.170212765957447	0.111111111111111	0.09765625	15.572588858037	35.5377496639091	19.6545077261849	20.3559106784402	0.0912754207892425	8.6977187007943	0.0180506498410312	0.40424634396112	-0.0121618504246583	12.500776628558	0.0328126080230885	0.43942053704046	34.8842067816821	19.6545077261849	14.7374382884466	0.0440771349862259	13.8759124087591	128.55529374691	34.8842067816821	15.8651222651223	74.4204703416627
JAR_noJAR_FB_20p2008	10	20	2	JAR_FilterBank	7	110	3	315	360	101	0	0	0.05	0.280555555555556	0	0.121951219512195	0.0384615384615385	0.0206896551724138	12.9085713997612	31.405599659778	23.773122932212	22.0097282843115	-0.546551898077292	8.48245031224933	0.00308471755470624	0.13212248716634	0.600896155070918	12.86870640733	-0.000532994714789418	0.135156511167735	40.1668042589088	23.773122932212	14.2103985752234	0.0307692307692308	-13.5440729483283	119.507112898607	40.1668042589088	-8.67415730337079	74.661991673798
JAR_noJAR_FB_20p23008	10	20	2	JAR_FilterBank	7	110	1	312	389	162	0	0	0.135593220338983	0.416452442159383	0	0.170731707317073	0.176470588235294	0.0731707317073171	14.7555637384586	35.5919314808118	14.9017056864131	20.0039522844835	1.25342366267875	11.1244132272785	0.00453396092363891	0.331202641920646	0.277709555577981	8.26591672734479	-0.00600587767516296	0.167136444637609	31.7617235362405	14.9017056864131	16.0696298880645	0.0296610169491525	-14.4231884057971	137.252167925573	31.7617235362405	17.2408205128205	72.3289690680592
JAR_noJAR_FB_20p2008	10	20	2	JAR_FilterBank	7	110	2	267	472	213	0	0	0.158914728682171	0.451271186440678	0	0.307692307692308	0.242424242424242	0.0638297872340425	14.8254488024188	34.7504690220931	13.7892349095606	20.1613175385672	0.309613974531905	13.4842357560853	-0.0118998312815245	0.16327232482392	0.76697531559963	18.4297707767861	-0.0206931310840016	0.317427709312525	28.8928380875668	13.7892349095606	16.5182787125075	0.0465116279069767	-5.36082474226804	156.538670165551	28.8928380875668	-1.15775610157633	96.768747893704
JAR_noJAR_FB_20p2008	10	20	2	JAR_FilterBank	7	110	2	251	541	250	0	0	0.215447154471545	0.462107208872458	0	0.166666666666667	0.273809523809524	0.148148148148148	15.5496190416786	36.1204314818146	11.1730598789902	17.3616056883372	-1.41474885583414	14.6850458163809	-0.0112992313072108	0.234148170853194	-1.76193684274657	11.6447206391784	-0.00507969862700935	0.216206402435105	23.966319253101	11.1730598789902	15.8093354462541	0.0528455284552846	-2.56880733944954	140.376660271283	23.966319253101	-6.98213869279769	99.9451899603512
JAR_noJAR_FB_20p2008	10	20	2	JAR_FilterBank	7	110	2	397	415	92	0	0	0.0545977011494253	0.221686746987952	0	0.0833333333333333	0.0784313725490196	0.0410958904109589	12.3388185626056	31.6612007122785	26.7266024171859	17.7678260492302	0.105779399790621	5.24036891833668	0.00272829488053081	0.140099616207056	0.0689982786852178	4.21415998153481	0.00747868869262782	0.130138062098986	35.5517324377817	26.7266024171859	12.0855222922328	0.0201149425287356	3.34545454545455	101.427866591051	35.5517324377817	18.3961492178099	48.4026215130622
JAR_noJAR_FB_20p2008	10	20	2	JAR_FilterBank	7	110	2	257	306	99	0	0	0.0275229357798165	0.323529411764706	0	0.0408163265306122	0.0196078431372549	0.0265486725663717	13.4979693243537	32.1389949992265	23.5544872298203	20.4077885394668	-0.534805259703574	8.90067050292406	0.0112351989214494	0.210840645663779	-0.523237154174607	3.737952567654	-0.00566844935825754	0.125411932208887	39.3685635601477	23.5544872298203	14.5591750367342	0.0412844036697248	-9.82352941176471	125.616994311367	39.3685635601477	-11.248322147651	66.4177917022105
JAR_noJAR_FB_20p23008	10	20	2	JAR_FilterBank	7	110	2	398	603	184	0	0	0.105263157894737	0.30514096185738	0	0.166666666666667	0.145454545454545	0.077319587628866	12.6836139866801	33.003051096834	18.8649525164679	18.6483609253237	-0.298928129572373	9.34162152730573	-0.00905123117785687	0.20235190826541	-0.706574719162213	11.3660481998077	-0.0106386442509567	0.129432573030803	31.7672231110083	18.8649525164679	13.7357036603021	0.00328947368421053	-0.606060606060606	93.6392007935175	31.7672231110083	6.2441781650932	72.0518730396542
JAR_noJAR_FB_20p23008	10	20	2	JAR_FilterBank	7	110	5	349	512	209	0	0	0.108474576271186	0.408203125	0	0.148148148148148	0.223529411764706	0.0386740331491713	14.2062746072994	33.8541640198599	20.198173291586	22.5099481174868	-0.90168956345476	11.4414787552161	0.01246089038068	0.267687200054923	0.469049015915542	11.3743626843239	-0.00147493256331531	0.153337799073316	38.0366549440677	20.198173291586	13.7609850075174	0.0406779661016949	-11.4056603773585	117.531689066343	38.0366549440677	1.64940709008506	73.9495609982395
JAR_noJAR_FB_20p23008	10	20	2	JAR_FilterBank	7	110	1	239	278	139	0	0	0.136904761904762	0.5	0	0.170731707317073	0.12962962962963	0.1	14.7045693981051	35.4623954126985	15.0553502040074	21.4046412539706	-0.808436519410866	16.6785609777883	-0.00559856779638878	0.141530320076315	-1.61444573353395	13.4502507375824	0.000167761197757985	0.137280406573762	33.217578380011	15.0553502040074	17.9102817274263	0.0535714285714286	-2.38983050847458	138.864638447068	33.217578380011	-5.97602941176471	85.6408557957552
JAR_noJAR_FB_20p23008	10	20	2	JAR_FilterBank	7	110	1	290	357	94	0	0	0.0873362445414847	0.263305322128852	0	0.219512195121951	0.0638297872340425	0.0542635658914729	13.3786687231863	33.1055306856433	21.9977953191117	19.5773622573913	0.542381533959644	8.3013520611844	-0.0188161733103773	0.184719940302174	-0.0333918341032529	3.85175383291795	0.00262747540934618	0.124088010020348	36.7076673865245	21.9977953191117	15.4212497687493	0.0393013100436681	-23.5975609756098	133.082886476557	36.7076673865245	-3.34320987654321	80.6728920555974
JAR_noJAR_FB_20p2009	20	20	1	FilterBank	7	110	1	239	386	312	0	0	0.361111111111111	0.808290155440414	0	0.408163265306122	0.277777777777778	0.304347826086957	24.4743127307377	42.3420021783772	4.4241304097218	19.9812777741183	-1.72464682602077	28.0646886742403	0.0358770897558024	0.410158904839622	-0.269947381295471	16.5608500295836	0.0133553373833926	0.142031436476694	20.8645246166313	4.4241304097218	26.3361653150367	0.0333333333333333	-22.7206477732794	196.831772964527	20.8645246166313	-6.26666666666667	150.55521071661
JAR_noJAR_FB_20p23009	20	20	1	FilterBank	7	110	0	211	265	189	0	0	0.198412698412698	0.713207547169811	0	0.25	0.146341463414634	0.195121951219512	20.3200852028767	35.978668579219	6.09202884351389	18.2373707414059	3.87056223544404	27.1241271265311	0.00230916555283905	0.21092529531522	4.98542972316665	17.9209655987169	0.0343581904872341	0.124789578918805	26.6375156776551	6.09202884351389	22.6078230892333	0.0317460317460317	-9.90196078431373	189.902516335151	26.6375156776551	-32.3265306122449	75.5858749357042
JAR_noJAR_FB_20p23009	20	20	1	FilterBank	7	110	1	241	340	225	0	0	0.251231527093596	0.661764705882353	0	0.26530612244898	0.297872340425532	0.132352941176471	22.2561747703662	39.2830688273635	10.6113103309692	20.5084117551139	0.748888447959722	17.2072801953368	-0.0185454873093452	0.336397932123543	-2.11880997532368	9.30306713004409	-0.00206301859664176	0.12151358108087	30.1209112068386	10.6113103309692	22.6627934093772	0.0246305418719212	-43.5017793594306	175.98289536517	30.1209112068386	-26.807486631016	101.109450233311
JAR_noJAR_FB_20p2009	20	20	1	FilterBank	7	110	1	221	405	273	0	0	0.207920792079208	0.674074074074074	0	0.236111111111111	0.175	0.119402985074627	24.6272981443289	42.6615750776295	7.61483463112308	20.7037190917198	-0.746658130969843	23.774577901174	0.0479118854904347	0.441793615234259	-0.286710052232519	28.0598807234932	0.05992592135945	0.284263057081379	27.0654332831213	7.61483463112308	24.1266646990327	0.0346534653465347	31.2807570977918	190.580558838041	27.0654332831213	27.3158008658009	118.386484560577
JAR_noJAR_FB_20p23009	20	20	1	FilterBank	7	110	0	237	168	123	0	0	0.170940170940171	0.732142857142857	0	0.111111111111111	0.115384615384615	0	18.1470668855183	35.3600335940094	8.83439474115219	21.0503241778488	-0.826244238724819	16.7303810040406	-0.00675840908017021	0.214548824197136	-0.424378537712843	2.30090687851011	-0.0341237125321446	0.171658346700742	40.4539533810564	8.83439474115219	23.0589299561167	0.0427350427350427	-40.562962962963	182.575382403576	40.4539533810564	-6.08	61.9152108397713
JAR_noJAR_FB_20p2009	20	20	1	FilterBank	7	110	1	258	390	273	0	0	0.228723404255319	0.7	0	0.307692307692308	0.227272727272727	0.144736842105263	24.5377740904116	42.8250176841813	6.1517455384991	22.5910251258002	-1.5028889588651	22.6292533447267	-0.0110512542866904	0.73214918250089	0.660360054370981	6.07209379908303	0.0021730962889971	0.152661718347803	30.1333043641271	6.1517455384991	25.6896357242843	0.0319148936170213	-25.0935251798561	173.857524642717	30.1333043641271	-2.8	74.4971457111017
JAR_noJAR_FB_20p23009	20	20	1	FilterBank	7	110	0	230	510	390	0	0	0.211340206185567	0.764705882352941	0	0.2	0.125	0.147540983606557	24.6584040150584	41.093908026896	5.36988319486288	19.7120391778027	-0.202816941798038	27.1980399935512	0.0247258480447452	0.527413241736644	-1.00977429199997	19.1778388958905	0.020448476719596	0.139976442792779	30.430964191548	5.36988319486288	25.6250676176225	0.0824742268041237	4.1259842519685	193.05626363396	30.430964191548	9.97348484848485	109.794976492796
JAR_noJAR_FB_20p2009	20	20	1	FilterBank	7	110	2	208	244	171	0	0	0.196078431372549	0.700819672131147	0	0.214285714285714	0.12	0.196428571428571	23.3152305183325	39.590553012216	10.5704872474539	21.6478122546357	-1.99278843581791	18.1922418637014	-0.021757902528365	0.343797604124328	-6.81168363254098	32.6592397052396	0.00407782613574206	0.176563826382649	35.3182869391184	10.5704872474539	24.9653869203565	0.0392156862745098	-6.53846153846154	206.890057997248	35.3182869391184	7.21339285714286	78.0969747556613
JAR_noJAR_FB_20p23009	20	20	1	FilterBank	7	110	1	184	322	213	0	0	0.159763313609467	0.661490683229814	0	0.220338983050847	0.126984126984127	0.12	22.0400509584241	37.8389086668608	9.21608609179145	20.8970775274887	-0.301334014063909	20.9126231918576	-0.0133434983893783	0.285440054594197	1.21105762059694	16.4569060885563	-0.00899975768758604	0.171292769742066	32.7699042344535	9.21608609179145	20.9565451777016	0.0650887573964497	28.3076923076923	220.121996989111	32.7699042344535	-11.9305555555556	126.432448855627
JAR_noJAR_FB_20p2009	20	20	1	FilterBank	7	110	0	209	256	187	0	0	0.195945945945946	0.73046875	0	0.191489361702128	0.156862745098039	0.137254901960784	21.4498599239935	37.7316050165294	6.25137038317588	22.5343252647387	3.31615978954424	26.929016648237	0.0225340030919683	0.342502034755843	-1.63402428165517	17.3796509535054	0.00533094976236701	0.265710353181467	29.1907763062473	6.25137038317588	22.3052198491602	0.027027027027027	-31.9774011299435	186.682276110139	29.1907763062473	-37.0524743230626	94.6630607605298
JAR_noJAR_FB_20p23009	20	20	1	FilterBank	7	110	1	323	583	324	0	0	0.170491803278689	0.555746140651801	0	0.444444444444444	0.180327868852459	0.0793650793650794	26.2146499312044	43.4450926405702	15.9237394924475	22.8898367379846	1.10770206984331	15.3170177619161	0.0132755350881186	0.403107776326648	-1.62258921380598	19.5772678516253	0.0102510306559054	0.135017369675063	37.2642055866034	15.9237394924475	22.6800616495461	0.0426229508196721	3.1900826446281	153.531583821164	37.2642055866034	24.9017608985342	63.1908028938468
JAR_noJAR_FB_20p23009	20	20	1	FilterBank	7	110	1	312	484	225	0	0	0.111913357400722	0.464876033057851	0	0.135135135135135	0.116666666666667	0.0743243243243243	21.3402664976935	39.4141352685637	14.7727813057389	21.0767474258349	-0.0312580957058793	14.8258044050219	-0.0091039732244051	0.161015015452729	-1.86565374163753	18.9020303863018	4.95542782227951e-05	0.142897247605529	33.6122340013231	14.7727813057389	16.4736065654281	0.0324909747292419	0.571428571428571	123.927059703813	33.6122340013231	25.1132128345243	72.6196772559128
JAR_noJAR_FB_20p2009	20	20	1	FilterBank	7	110	1	265	491	303	0	0	0.178988326848249	0.617107942973523	0	0.276595744680851	0.182926829268293	0.158878504672897	23.8832033888579	40.3373762496278	13.139380025045	22.1842131568588	-0.134996416990912	14.3105459198993	-0.00614230492856838	0.280310711439515	0.31058928557169	7.70259716770855	0.0126881915352305	0.153811569731121	32.1875728405973	13.139380025045	23.0636908507224	0.0233463035019455	-10.7036011080332	156.692916996896	32.1875728405973	-9.06699346405229	77.0398752726901
JAR_noJAR_FB_20p2009	20	20	1	FilterBank	7	110	2	212	452	315	0	0	0.166666666666667	0.696902654867257	0	0.217391304347826	0.117647058823529	0.087719298245614	25.0696605427796	44.0468628734713	6.64822449571941	22.189221545131	-1.08035663850846	23.3998452920016	-0.00205590387449501	0.608520630442852	1.86364553205726	12.2183282624078	0.026468679976818	0.138826095660882	35.582059157064	6.64822449571941	25.3601282223677	0.015625	7.85526315789474	147.543601337503	35.582059157064	-17.620253164557	73.2806868945015
JAR_noJAR_FB_20p2009	20	20	1	FilterBank	7	110	2	283	492	309	0	0	0.188191881918819	0.628048780487805	0	0.327586206896552	0.147540983606557	0.116129032258065	26.4219357862315	44.6481399902259	12.2587771075475	22.0854501665179	-0.498683901499184	14.232837699083	-0.0174323995871276	0.46484574182175	-0.511314263172583	5.82538824247646	0.00158552461585055	0.120179503881282	32.4252476141917	12.2587771075475	21.1905135401559	0.022140221402214	12.8457142857143	178.548667196121	32.4252476141917	28.4318082788671	82.9354621674108
JAR_noJAR_FB_20p23009	20	20	1	FilterBank	7	110	2	237	373	225	0	0	0.14070351758794	0.603217158176944	0	0.25	0.138888888888889	0.0769230769230769	20.5636248408598	36.7791168204611	12.0067321269209	20.6020322947698	-0.432172195195393	14.7804108028432	-0.00522731567134849	0.293980903529309	-1.13200617014959	11.7904293859281	-0.000963611451475447	0.153253520649214	33.7213953263096	12.0067321269209	19.7481769219282	0.050251256281407	-7.6101083032491	156.002669659626	33.7213953263096	21.168	88.9530901885737
JAR_noJAR_FB_20p2009	20	20	1	FilterBank	7	110	1	260	362	225	0	0	0.2	0.621546961325967	0	0.152173913043478	0.163934426229508	0.149532710280374	22.4894461737101	40.1220438078312	12.5723290342936	22.2703494860552	-0.743807036169878	18.6868500562266	0.00891872018649234	0.189997426614481	1.436741481157	13.9784546306681	0.0301209788158961	0.118451270090783	32.2632553202901	12.5723290342936	21.1983028304288	0.0363636363636364	-9.17647058823529	148.797371320543	32.2632553202901	-5.77432352593643	91.4408612629931
JAR_noJAR_FB_20p23009	20	20	1	FilterBank	7	110	1	286	854	490	0	0	0.229681978798587	0.573770491803279	0	0.375	0.3375	0.12258064516129	24.4197398313164	40.3175553624747	11.7530462569759	19.4493238181602	-0.0880443556561882	16.6788245303658	-0.0100987241981767	0.227013869181582	-1.61431946832755	15.0239704887459	-0.00630909290464604	0.172483948783797	30.9620966382117	11.7530462569759	22.7516770431345	0.0247349823321555	15.3445635528331	134.930244834753	30.9620966382117	30.6519405839259	85.0017712895685
JAR_noJAR_FB_20p23009	20	20	1	FilterBank	7	110	0	248	411	308	0	0	0.31	0.749391727493917	0	0.3125	0.306451612903226	0.283018867924528	21.0948551106256	38.6726370655974	6.28645515613144	21.5998473962756	0.263630401854691	25.0839243936429	0.0650149070588332	0.575757001551533	-0.597955789162233	14.8285827418444	-0.00370998781758294	0.162763548236788	25.8152242089548	6.28645515613144	21.979525440323	0.02	-24.6425702811245	150.268485373989	25.8152242089548	-2.58479349186483	109.037277116996
JAR_noJAR_FB_20p2009	20	20	1	FilterBank	7	110	0	244	441	324	0	0	0.261083743842365	0.73469387755102	0	0.384615384615385	0.254901960784314	0.0943396226415094	25.1955949716963	44.4973228919278	7.94204289275598	21.2545597829321	-0.13324685224747	19.7118554461194	-0.0376304498216788	0.756300351910019	1.5591834956539	10.9336214101305	0.00320043805593395	0.183223471212471	33.4775674852869	7.94204289275598	26.1584044565918	0.0295566502463054	-21.5018050541516	174.547523210869	33.4775674852869	-28.4427596223675	112.271784085882
JAR_noJAR_FB_20p2010	20	20	1	JAR_FilterBank	7	110	0	198	378	276	0	0	0.248677248677249	0.73015873015873	0	0.320754716981132	0.173333333333333	0.291666666666667	24.1262867852158	41.9359007449835	6.23988757302718	18.6763716536505	0.405026724913185	21.9695826443851	-0.0219517335014372	0.457098369564172	3.8973314460249	22.5455879599112	-0.115131901841093	0.836686233029702	22.8141001172684	6.23988757302718	23.1480896226544	0.0634920634920635	-22.368	173.627008059549	22.8141001172684	4.47437810945274	94.0323442333712
JAR_noJAR_FB_20p2010	20	20	1	JAR_FilterBank	7	110	1	200	371	259	0	0	0.175257731958763	0.69811320754717	0	0.25	0.125	0.153846153846154	25.6537898065274	43.2487066012557	7.67551592254787	20.810262037869	-0.0351203322276345	20.6902277661797	0.0162913628036842	0.668908988091674	-4.43903754000407	21.1156218117226	-0.0216670239995044	0.186865939231922	29.2288747167665	7.67551592254787	24.1467135025463	0.0463917525773196	-6.04778156996587	185.044268408256	29.2288747167665	-22.8629961587708	93.9302045301668
JAR_noJAR_FB_20p23010	20	20	1	JAR_FilterBank	7	110	3	280	365	203	0	0	0.194690265486726	0.556164383561644	0	0.263157894736842	0.2	0.0449438202247191	20.2606560537697	37.9604877168162	15.4782099469417	23.7254215628145	1.24306786876223	16.9627983907927	0.0124887791830247	0.145690694799874	-2.98717915717324	22.8711513370603	0.0199863129135978	0.137581438385698	41.7680988301237	15.4782099469417	18.6942420532485	0.0486725663716814	-15.53264604811	142.703749556405	41.7680988301237	-3.39985218033999	85.9802209415028
JAR_noJAR_FB_20p23010	20	20	1	JAR_FilterBank	7	110	0	272	457	365	0	0	0.257142857142857	0.798687089715536	0	0.404761904761905	0.240506329113924	0.176470588235294	23.7184977666211	40.9981099964755	5.83222691933564	18.2796362800194	-0.491020717637254	20.5772916854372	-0.00325635661638048	0.865868843144378	0.319642959837025	18.9134350234246	0.0211369963897145	0.178786046272259	24.9399358888041	5.83222691933564	21.4365825353204	0.00952380952380952	-20.7922077922078	168.490816897608	24.9399358888041	-33.4724503437739	94.5082373460778
JAR_noJAR_FB_20p23010	20	20	1	JAR_FilterBank	7	110	1	302	324	153	0	0	0.1417004048583	0.472222222222222	0	0.215686274509804	0.106382978723404	0.0974025974025974	21.2570672149688	38.5720581795284	14.9896851699669	21.9133174786114	-0.705646613616425	19.2851173137014	0.00736644039300716	0.198482879682497	-0.49677198463914	12.3394916529641	-0.00576010498223138	0.182364471578088	30.456556390618	14.9896851699669	16.8000353723948	0.0242914979757085	16.1052631578947	156.301779608683	30.456556390618	19.4242129178838	67.8264351374747
JAR_noJAR_FB_20p23010	20	20	1	JAR_FilterBank	7	110	1	267	414	246	0	0	0.152542372881356	0.594202898550725	0	0.233333333333333	0.0869565217391304	0.132743362831858	21.86701453159	39.6767187453355	13.06704366046	21.745251884565	-0.553885286251293	17.3147048299187	-0.0210181325394252	0.331539228334543	-0.86015316530246	23.925860497389	-0.0112097434773237	0.196923768336675	31.4653961605069	13.06704366046	21.3626039042221	0.0211864406779661	-13.4030769230769	160.351467721315	31.4653961605069	-7.01860822760477	81.001513268235
JAR_noJAR_FB_20p2010	20	20	1	JAR_FilterBank	7	110	1	301	483	307	0	0	0.120754716981132	0.635610766045549	0	0.166666666666667	0.126984126984127	0.078740157480315	22.268033681053	41.222442511039	12.0734909080856	22.2615288539938	-0.443440170241542	18.5322507582126	0.00795031144412367	0.332496314051931	0.465085205649406	10.9362870973294	-0.00140420865344262	0.160215155293709	36.6532094467393	12.0734909080856	20.9116894362397	0.0415094339622641	7.30588235294118	157.285042601205	36.6532094467393	13.8594594594595	63.7097647743027
JAR_noJAR_FB_20p23010	20	20	1	JAR_FilterBank	7	110	2	310	413	254	0	0	0.207547169811321	0.61501210653753	0	0.340909090909091	0.127272727272727	0.0982142857142857	25.6853695861438	44.547534651032	11.7082063661016	25.0332982923907	1.00785296968665	23.075896522954	-0.00674485069116933	0.310645149044265	-0.96856706285099	12.1016120302794	-0.0209497796705889	0.14058647594607	38.150459623047	11.7082063661016	21.6462489296752	0.030188679245283	-5.64705882352941	162.444593228381	38.150459623047	12.1566553747005	72.3561409052569
JAR_noJAR_FB_20p2010	20	20	1	JAR_FilterBank	7	110	1	166	255	193	0	0	0.138888888888889	0.756862745098039	0	0.132352941176471	0.111111111111111	0.157894736842105	21.9816369495081	39.1987721781137	3.99570233327327	20.564973642114	-1.32373683256984	23.8379537407519	-0.0237361176124032	0.440516902665332	-2.70922560917289	35.4542125779926	-0.0354124037859278	0.176122051796201	29.0369406139942	3.99570233327327	23.9421955856447	0.0555555555555556	-35.979274611399	216.914536707174	29.0369406139942	-26.3198083778966	121.728481883873
JAR_noJAR_FB_20p2010	20	20	1	JAR_FilterBank	7	110	1	269	491	319	0	0	0.156626506024096	0.64969450101833	0	0.212765957446809	0.15625	0.138888888888889	22.3975157852578	39.5204859812945	10.3523990371162	20.1690673139209	0.801515280987399	14.4729205773394	-0.00336419311164293	0.258279579720606	2.11570674219431	15.4271813786585	0.0222224175768894	0.301400467669028	31.8568152468232	10.3523990371162	20.25482494312	0.0562248995983936	-5.59773371104816	153.743984344501	31.8568152468232	-8.23076923076923	99.3693933040558
JAR_noJAR_FB_20p23010	20	20	1	JAR_FilterBank	7	110	0	219	232	194	0	0	0.361111111111111	0.836206896551724	0	0.517241379310345	0.1875	0.4	21.1658151336856	39.762429034223	-0.569565906647304	20.7219025546697	3.49013859422371	38.3577011840912	-0.0336918285296258	0.636960989416854	-3.0384837593099	61.4479593153374	0.0303715505984743	0.216741121811313	18.9351209593365	-0.569565906647304	25.2905531922572	0.0138888888888889	-38.0240963855422	202.078291212791	18.9351209593365	-105.729032258065	100.469319341938
JAR_noJAR_FB_20p2010	20	20	1	JAR_FilterBank	7	110	2	296	487	225	0	0	0.153846153846154	0.462012320328542	0	0.327272727272727	0.158730158730159	0.087719298245614	22.0954396129928	39.5609587476601	16.501941504101	22.1979436174137	1.58946551180545	14.1973891613306	-0.000674657276744544	0.320461638850155	-0.167982171380066	14.525013684639	0.00778927797093909	0.204963507698542	35.7186945160081	16.501941504101	18.8957373822398	0.0174825174825175	4.6046511627907	137.034210339941	35.7186945160081	3.35416666666667	62.3474438303729
JAR_noJAR_FB_20p2010	20	20	1	JAR_FilterBank	7	110	6	385	538	265	0	0	0.121301775147929	0.492565055762082	0	0.181818181818182	0.132075471698113	0.0566037735849057	22.8491363296071	41.6918910065858	17.4941607408397	22.5862814385823	-0.298483314875191	13.9738854247406	0.000619680817681127	0.272097470058826	-0.346575428045068	4.17881106569885	-0.00804659028274966	0.142458613910988	37.3309267425559	17.4941607408397	19.0548026960544	0.0325443786982249	-9.02127659574468	135.992810728841	37.3309267425559	20.1329307007356	69.2100495419771
JAR_noJAR_FB_20p2010	20	20	1	JAR_FilterBank	7	110	0	251	336	232	0	0	0.235632183908046	0.69047619047619	0	0.268292682926829	0.238095238095238	0.112903225806452	20.1673455182801	38.0651092257019	8.89286949925304	21.9903600699582	-2.36274070947994	21.9084103321614	-0.018423718623652	0.40261051401206	-0.734575890393359	14.2020532128442	0.0239489894404195	0.204648623314892	29.5440097271511	8.89286949925304	20.0976436614009	0.0632183908045977	-29.6625514403292	175.267261434226	29.5440097271511	-41.7240708478513	116.001931213529
JAR_noJAR_FB_20p2010	20	20	1	JAR_FilterBank	7	110	3	336	486	248	0	0	0.16551724137931	0.510288065843621	0	0.295454545454545	0.0909090909090909	0.137724550898204	22.3376101135958	41.3676598499814	16.5052827734178	22.5401014586395	-0.509119166679006	14.1114262519379	0.0119795123175514	0.258913449285536	0.915576522240656	11.33987149701	0.00555268943849451	0.178928352470274	33.7570660400228	16.5052827734178	18.5704289995553	0.0448275862068966	-20.5888324873096	131.522377771287	33.7570660400228	-2.0400462962963	76.1488210251346
JAR_noJAR_FB_20p23010	20	20	1	JAR_FilterBank	7	110	2	206	343	221	0	0	0.256544502617801	0.644314868804665	0	0.155172413793103	0.262295081967213	0.208333333333333	22.8823269513231	41.8292753250895	10.4304179375845	21.9562465047151	-0.0959558591382077	19.3784862623603	-0.0224402583187653	0.266680584546226	-1.0937478096291	21.3530758845511	0.0225869618795416	0.153482557145604	27.6283571882998	10.4304179375845	21.9882456999111	0.0104712041884817	0.427480916030534	176.166589155339	27.6283571882998	-10.3638814016172	109.834688277912
JAR_noJAR_FB_20p23010	20	20	1	JAR_FilterBank	7	110	0	225	360	259	0	0	0.211340206185567	0.719444444444444	0	0.196078431372549	0.260869565217391	0.137931034482759	24.4931135586969	42.8031205152368	5.32361823329992	21.9493233059227	-1.77404770553087	30.2816893104298	-0.0168699336475385	0.619819510945582	4.08296790609106	26.3957684811874	0.00526205735078667	0.148219549081354	31.4596749392006	5.32361823329992	23.5980298039648	0.0721649484536082	-2.15277777777778	192.082383582799	31.4596749392006	6.0056338028169	81.4434210047055
JAR_noJAR_FB_20p2010	20	20	1	JAR_FilterBank	7	110	1	212	443	298	0	0	0.22488038277512	0.672686230248307	0	0.316666666666667	0.166666666666667	0.189873417721519	25.5766959356131	42.1087047550311	12.2138711460228	21.237388942953	-0.0813668963333688	19.0304756631257	0.0439995291071388	0.600199821178148	-2.78976028742448	24.7781765766247	-0.0266912818008681	0.163466389033419	32.4654271699823	12.2138711460228	23.6382243016834	0.0430622009569378	-28.3916913946588	188.305194089908	32.4654271699823	-20.2031115524661	110.292765619326
JAR_noJAR_FB_20p2010	20	20	1	JAR_FilterBank	7	110	1	318	537	332	0	0	0.145631067961165	0.618249534450652	0	0.175	0.116883116883117	0.143939393939394	22.8666288432171	41.2096066776646	12.9342176405665	23.1271017877178	0.119796357780812	18.9543453000321	-0.0440084030806361	0.574558465691667	-0.329715618134964	10.2759925649109	-0.0158190161942147	0.165812977225861	35.162530838526	12.9342176405665	21.0675998576685	0.0323624595469256	-23.4639175257732	145.268178400953	35.162530838526	-9.41065088757396	71.220289579502
JAR_noJAR_FB_20p23010	20	20	1	JAR_FilterBank	7	110	1	276	456	244	0	0	0.163568773234201	0.535087719298246	0	0.339285714285714	0.12962962962963	0.111111111111111	22.3497595808716	39.3299883894857	15.2730294811218	21.0170204108623	-0.505879541027474	14.0204978163911	-0.0162054967710109	0.247679210477249	-0.252428364363727	11.9580196411291	-0.00791112205091381	0.0916988023368174	34.9996527991848	15.2730294811218	19.5786657749397	0.0483271375464684	-12.1156069364162	158.737878694813	34.9996527991848	5.76026326614562	80.0034093016438
