# Supplementary material for: A sensorimotor model shows why a spectral jamming avoidance response does not help bats deal with jamming
Source: eLife. 2020 Jul 28;9:e55539. doi: 10.7554/eLife.55539 (PMC7406351; doi:10.7554/eLife.55539)
Supplement: Figure 2—figure supplement 6—source data 1. [file elife-55539-fig2-figsupp6-data1.txt]

ExperimentName	NumberOfBats	NumOfPreys	PreyTOBatsRatio	ReceiverType	PulseDuration_Search	PulsePower	NumberOfCatches	NumberOfPulses	NumberOfDetections	NumberOfInterfernces	NumberOfInreferencesFromDirectCalls	NumberOfInreferencesFromMasking	InterferenceToHuntedRatio	TotalInterferenceRatio	Reference_PowerDetector_TotalRatio	Search_MaskingRatioToHunted	Approach_MaskingRatioToHunted	Buzz_MaskingRatioToHunted	MaskingLevelDB_ave	MaskingLevelDB_Q90	SIROfDetectedPreys_ave	SIROfDetectedPreys_std	Range_est_err_ave	Range_est_err_std	DF_est_err_ave	DF_est_err_std	Range2_hunted_err_ave	Range2_hunted_err_std	DF2_hunted_err_ave	DF2_hunted_err_std	SIR2_hunted_ave
JAR_noJAR_20p101	2	20	10	CorrelationDetector	7	110	4	463	567	36	36	0	0.0256410256410256	0.0634920634920635	0.164021164021164	0	0.0303030303030303	0.0222222222222222	2.05152933657166	5.39383555248849	38.8555414619384	28.2065873363116	-0.0411258388307548	4.645921606267	-0.0075165327147329	0.146630231718525	-0.656643155677698	13.3603246444786	-0.00700280793585603	0.135120455536145	49.1404869223975
JAR_noJAR_20p101	2	20	10	CorrelationDetector	7	110	6	549	1258	32	32	0	0.0055045871559633	0.0254372019077901	0.133545310015898	0.032258064516129	0.0121951219512195	0	1.80045671909075	5.11219849032081	39.0250571162432	25.4401656241268	0.00325218837467421	3.488854554792	-0.000952307948097308	0.145926261350802	-0.0360223770375741	1.04024513564734	0.0009090501959292	0.134619256605953	53.6568175887024
JAR_noJAR_20p101	2	20	10	CorrelationDetector	7	110	7	483	706	10	10	0	0	0.0141643059490085	0.0920679886685552	0	0	0	1.35541283214175	1.47917081160688	43.3899566394327	25.1804731009793	-0.127022351306439	2.51661520836948	0.000361254855412284	0.150074875812986	0.0298114978463769	1.56559468842693	0.00775964985661993	0.155784496316731	52.0372322659321
JAR_noJAR_20p101	2	20	10	CorrelationDetector	7	110	6	487	752	22	22	0	0.00260416666666667	0.0292553191489362	0.159574468085106	0.05	0	0	1.53706856827281	3.0835221408315	34.1011910267463	24.0335497086879	-0.0952377088197351	3.48713374055856	-0.00312911281555208	0.148177641620024	0.0498141361185991	0.955701460811738	0.000840764298867222	0.144909718467896	47.3137826649849
JAR_noJAR_20p101	2	20	10	CorrelationDetector	7	110	2	379	496	9	9	0	0.00326797385620915	0.0181451612903226	0.0786290322580645	0	0.0217391304347826	0	0.905673262012601	0.946535511321233	37.1036648512585	20.780005047008	0.00175538266541917	2.28652241809767	-0.0054313843914038	0.161673596236631	-0.0343403094349416	1.47808769713306	-0.007257723080168	0.155398246189332	46.8846060433134
JAR_noJAR_20p101	2	20	10	CorrelationDetector	7	110	4	389	688	14	14	0	0	0.0203488372093023	0.0683139534883721	0	0	0	0.7658473390794	0.539917172422859	38.9360811733888	23.304404932656	-0.236877375251735	3.10883728487845	0.00389264032928448	0.147130869699603	-0.11283490563984	1.48381309874197	0.00155603213004192	0.155202844564705	52.36031386909
JAR_noJAR_20p101	2	20	10	CorrelationDetector	7	110	1	311	488	5	5	0	0	0.0102459016393443	0.104508196721311	0	0	0	0.680092778891694	0.832980803802198	43.4944073593021	25.8728172782818	-0.0738504325543633	2.51597783315998	0.00356586249983216	0.128015737104265	0.0697194118050036	1.05876409986203	0.004499015920082	0.104728598689855	56.9652952408604
JAR_noJAR_20p101	2	20	10	CorrelationDetector	7	110	5	497	1010	11	11	0	0.00210970464135021	0.0108910891089109	0.0465346534653465	0	0.0175438596491228	0	0.716886111517195	0.367244256241137	45.7191583359844	28.098539830562	0.0581829286185336	2.75967909898883	0.00513610473016559	0.135438091102846	-0.0287032762246374	0.965710124685842	0.0137625529544021	0.134879831833815	59.4763513729134
JAR_noJAR_20p101	2	20	10	CorrelationDetector	7	110	4	566	904	25	25	0	0.0019723865877712	0.0276548672566372	0.0719026548672566	0.032258064516129	0	0	1.07427323997074	0.7585287865584	56.2978653590303	31.5499749617914	0.131321992142929	3.00798487740269	0.00220137345070547	0.137558485761749	0.0313034012851758	0.873020136930071	-0.00130733480418258	0.14579077374764	69.2287307685456
JAR_noJAR_20p101	2	20	10	CorrelationDetector	7	110	4	351	381	3	3	0	0.004149377593361	0.0078740157480315	0.144356955380577	0.03125	0	0	1.42744701969224	3.89720113992079	48.5160475180427	27.4192148889551	-0.236504351647828	2.35055058695613	-0.00637583858398707	0.121342446169657	-0.0946716561195454	1.00471272148666	-0.00468669617646074	0.118223569889014	61.8825033380537
JAR_noJAR_20p101	2	20	10	CorrelationDetector	7	110	4	522	898	7	7	0	0	0.00779510022271715	0.0634743875278396	0	0	0	0.97881802698525	1.19636813701086	40.1177237128712	24.6218911949262	0.00618416751789726	2.29395571929698	0.011226811516183	0.14368907145916	-0.0530050079323469	1.12251327487439	0.013937497529235	0.142501260185602	52.0461718213378
JAR_noJAR_20p101	2	20	10	CorrelationDetector	7	110	5	336	596	14	14	0	0.00311526479750779	0.023489932885906	0.14261744966443	0.0212765957446809	0	0	1.28079166746916	1.7155989925449	40.7591382301017	24.1378109804809	0.0235759906301966	2.54294900883349	-0.00245412039432267	0.13461145301971	-0.0447016282732095	0.902458645884163	-0.0121447379124498	0.116383008052443	55.5449425936996
JAR_noJAR_20p101	2	20	10	CorrelationDetector	7	110	2	367	600	22	22	0	0.0140056022408964	0.0366666666666667	0.123333333333333	0	0.0444444444444444	0	1.38725549466138	2.82064226080809	42.7807954573904	27.1214893474598	0.00311681857757517	2.63585046831735	0.000442096762621774	0.152183675511214	-0.699108634522207	9.13608061118366	-0.00539242321142243	0.163115007382594	51.7039591180495
JAR_noJAR_20p101	2	20	10	CorrelationDetector	7	110	3	501	901	31	31	0	0.0103950103950104	0.0344062153163152	0.130965593784684	0.173913043478261	0	0.00263852242744063	1.51365854576207	2.75693113413869	36.6574528690789	24.624247682422	0.0876055118883697	3.45744750963831	0.00511091527250824	0.142647986753439	-0.224133230288692	5.71695147026526	0.00668388073093162	0.145081061550658	46.1081316240942
JAR_noJAR_20p101	2	20	10	CorrelationDetector	7	110	3	465	510	24	24	0	0.0337349397590361	0.0470588235294118	0.113725490196078	0.0384615384615385	0	0.0388349514563107	1.22063820169167	1.18251913323635	40.5853942945909	24.6666266593072	-0.24421847743459	3.7910092901705	-0.000292598167763437	0.148898980577214	-1.425715376906	13.6807626196465	-0.000268013537652015	0.141622656827209	46.3533957983516
JAR_noJAR_20p101	2	20	10	CorrelationDetector	7	110	5	461	630	16	16	0	0.00245700245700246	0.0253968253968254	0.115873015873016	0.0277777777777778	0	0	1.44914109138789	2.26976347080421	41.7085613360536	25.6522629315925	-0.0764250108882248	2.73636527506858	-0.011709152989724	0.142331071531065	-0.00298836934071705	1.07886104698358	-0.0112152277885863	0.146364913535481	52.0123330586182
JAR_noJAR_20p101	2	20	10	CorrelationDetector	7	110	4	449	729	34	34	0	0.0138248847926267	0.046639231824417	0.160493827160494	0.024390243902439	0.0181818181818182	0	2.53074057272997	9.99776873130327	36.0762376931884	27.3187895721014	0.0742675577810697	3.54301813296583	0.00879810918867429	0.179286302773343	0.14880306016634	3.55471939864913	-0.001323385951098	0.122597970187592	48.8944449658706
JAR_noJAR_20p101	2	20	10	CorrelationDetector	7	110	7	525	1170	43	43	0	0.00384615384615385	0.0367521367521368	0.136752136752137	0	0.0116279069767442	0.00245700245700246	2.62996798201919	9.9340108991532	35.0670039270292	23.9731347666827	0.0425793288406739	3.72203569557619	-3.99994859920507e-05	0.151167107371911	-0.304672349408044	4.95951103650161	-0.00810887750894304	0.160338391805762	51.0154412884726
JAR_noJAR_20p101	2	20	10	CorrelationDetector	7	110	3	244	253	31	31	0	0.0147058823529412	0.122529644268775	0.201581027667984	0.0454545454545455	0	0	1.51036642592231	2.81322839082798	32.1472714962534	32.357200670555	1.02407999416782	10.8283868538519	-0.00712685785458665	0.15331779664163	0.0506813209809946	4.49079769857746	-0.0122219249071952	0.126606763885296	51.9120932822277
JAR_noJAR_20p101	2	20	10	CorrelationDetector	7	110	4	499	827	24	24	0	0.016597510373444	0.0290205562273277	0.134220072551391	0	0.0285714285714286	0.0173267326732673	1.75384853291307	3.63926169845063	35.3204280517736	24.243882980541	0.0383417261856298	3.57742235204115	0.00233024198820123	0.189287059152239	0.161146498024472	5.78120674468141	0.000640454251815373	0.145996503126002	41.4862427059049
JAR_noJAR_20p101	2	20	10	CorrelationDetector	7	110	4	329	591	7	7	0	0.00344827586206897	0.011844331641286	0.0558375634517767	0	0	0	1.21654357094555	2.57519817856715	46.9055419346871	28.4557055610693	-0.098428495469359	2.62081102494896	0.00283521752672898	0.158914162664773	-0.100343391163546	1.18044504514082	0.00520251798856939	0.178409390436031	64.4024914361696
JAR_noJAR_20p101	2	20	10	CorrelationDetector	7	110	4	384	655	13	13	0	0.00291545189504373	0.0198473282442748	0.0824427480916031	0	0	0.00409836065573771	2.06433234686502	5.39410669303281	39.9137366011544	24.1904095495226	-0.0139785329656582	2.79971655598401	-0.00507652064280332	0.155294830018501	-0.329636833847639	3.93244493278478	-0.00501236855232752	0.165161238532924	52.7790491923711
JAR_noJAR_20p101	2	20	10	CorrelationDetector	7	110	6	619	696	67	67	0	0.0276243093922652	0.0962643678160919	0.209770114942529	0.222222222222222	0	0.0206185567010309	2.64739461077677	8.32947738721912	34.9827400194721	30.1843246561871	0.46927077154316	9.23887060502981	0.0117435307254998	0.247447758661681	-0.0723236432974263	15.6911360030765	-0.0068162828828415	0.222683009512253	44.2290956958246
JAR_noJAR_20p101	2	20	10	CorrelationDetector	7	110	4	451	939	45	45	0	0.00898876404494382	0.0479233226837061	0.178913738019169	0.0512820512820513	0	0.00317460317460317	1.92456140602179	4.09311571804351	41.4262422847734	29.2648938299147	-0.164012599750129	5.95169800542197	-0.00250644557165202	0.150645716124094	0.252682183485259	6.32708727577512	0.00273610862248274	0.147149511747605	55.0116727437652
JAR_noJAR_20p101	2	20	10	CorrelationDetector	7	110	3	303	412	51	51	0	0.00904977375565611	0.12378640776699	0.257281553398058	0	0.0192307692307692	0.00952380952380952	2.36751548611279	6.97224540428819	30.2260048802195	28.5430736727322	0.196902687505287	10.7606537494276	0.0166574128885477	0.266284452508196	-0.35783548137678	2.60665023337717	0.0082105617174397	0.162642517850307	46.2410398692106
JAR_noJAR_20p101	2	20	10	CorrelationDetector	7	110	5	538	933	36	36	0	0.009765625	0.0385852090032154	0.113612004287245	0	0.0166666666666667	0.00261096605744125	1.95194528193501	3.59411400151406	44.1494846751675	28.6512404481082	0.0610147261676493	3.83554067691475	-0.00616754790462263	0.192222364354362	0.0749096573462275	1.74469695695342	-0.0096439872477822	0.139577607965853	55.7075901373399
JAR_noJAR_20p101	2	20	10	CorrelationDetector	7	110	6	532	905	33	33	0	0.0114068441064639	0.0364640883977901	0.119337016574586	0.0344827586206897	0.0571428571428571	0	1.26660360375835	1.74585021491951	41.7380263704729	26.5773301451037	-0.172267485699497	3.04139677359665	0.000915369164490247	0.149335020920263	0.263904532926099	4.56112435754063	-0.00525247943820992	0.157793197515876	52.5465001114748
JAR_noJAR_20p101	2	20	10	CorrelationDetector	7	110	5	480	806	31	31	0	0.011441647597254	0.0384615384615385	0.141439205955335	0.0833333333333333	0	0	1.69012251908564	4.99332274032465	33.3779529093317	22.8169795169538	-0.0333983952453157	3.32499562857207	-0.00219946643923382	0.138637106826251	0.0156156412333383	0.93395541808605	0.00461399204845924	0.131955396998264	47.8734377109669
JAR_noJAR_20p101	2	20	10	CorrelationDetector	7	110	4	513	982	60	60	0	0.0274509803921569	0.0610997963340122	0.135437881873727	0.1	0	0.0218446601941748	1.68170585711031	3.34059404320417	37.6812176411018	27.1305517282202	-0.00987113891516026	4.42390631402228	0.00698342903344018	0.153788602251353	-0.855490881247039	13.939737254392	0.024433434500303	0.169438043116004	50.3680851731847
JAR_noJAR_20p101	2	20	10	CorrelationDetector	7	110	3	451	538	26	26	0	0.00997506234413965	0.0483271375464684	0.148698884758364	0.0384615384615385	0	0.00314465408805031	2.11826265247214	5.57330468189736	32.600933414732	23.3265475974125	0.136302255485079	3.55930668548011	0.00802545594911148	0.143979176684022	-0.264336211365235	5.01317492405213	0.0072596456673253	0.149907690827644	38.6822724736436
JAR_noJAR_20p101	2	20	10	CorrelationDetector	7	110	4	440	871	32	32	0	0.00515463917525773	0.0367393800229621	0.111366245694604	0	0	0.00696864111498258	1.69541588560693	3.98779040212157	40.9331934898652	24.8779023320643	-0.223127695636866	2.75152304747804	0.00114772282291279	0.162997200064616	-0.0368482797004292	0.925655337352016	0.0113918581550975	0.161521671553553	54.1637355769252
JAR_noJAR_20p101	2	20	10	CorrelationDetector	7	110	4	544	880	31	31	0	0.00753295668549906	0.0352272727272727	0.119318181818182	0.0294117647058824	0	0.00704225352112676	1.47774874762067	3.41160982996745	46.2684709561022	30.0778559076654	-0.0887958505469927	3.68526785712091	0.00294066836143538	0.147997653312799	0.0133545912143168	2.08324324066093	0.00271879467215361	0.139717574909002	60.6420083067137
JAR_noJAR_20p101	2	20	10	CorrelationDetector	7	110	5	453	757	10	10	0	0	0.0132100396301189	0.0607661822985469	0	0	0	1.27299533428449	1.83900741503608	39.847292153581	21.523937885739	0.028146820670923	2.06370799085586	0.00539829687914654	0.156758121899279	-0.00634260324335185	0.982308742613372	0.0112791200625719	0.159990812965537	51.4695569788822
JAR_noJAR_20p101	2	20	10	CorrelationDetector	7	110	5	484	805	21	21	0	0.00211864406779661	0.0260869565217391	0.0795031055900621	0	0	0	1.14046416410405	2.06005049666015	44.6003662343719	26.3279561399129	-0.0153759770542042	3.41160469063643	-0.00573193291012052	0.138464598079212	0.0299485569919308	1.17503912879682	-0.000462242520438314	0.131558206485702	58.1897085579191
JAR_noJAR_20p101	2	20	10	CorrelationDetector	7	110	3	452	999	36	36	0	0.00677200902934537	0.036036036036036	0.207207207207207	0.0789473684210526	0	0	1.58352207585882	4.61445442561198	30.5868639226873	21.1576918951624	0.0355331912668591	3.44481490431391	0.00152693967216981	0.153242387577762	-0.0309137925510326	1.16173965119153	-0.00736091217657007	0.155870648177995	46.4986570161405
JAR_noJAR_20p101	2	20	10	CorrelationDetector	7	110	5	664	934	54	54	0	0.0143540669856459	0.0578158458244111	0.143468950749465	0.0357142857142857	0.0303030303030303	0.0107913669064748	1.80951036329329	5.16858071984462	33.2126971620701	21.6395965295254	0.0139073692849148	3.5279929529054	-0.00967076512146789	0.193181736680391	-0.75957602106652	11.952955657014	-0.00402681988840433	0.133663699979956	42.0532605173657
JAR_noJAR_20p101	2	20	10	CorrelationDetector	7	110	1	198	240	1	1	0	0	0.00416666666666667	0.2	0	0	0	0.856915314986592	0.964987427814387	37.0552686948465	27.4135469518152	0.0798473797482861	3.3190093111842	-0.00261210746095334	0.151460644534029	0.0537365273123302	1.81030606021786	-0.0146336273093074	0.163475512848429	53.6419499299349
JAR_noJAR_20p101	2	20	10	CorrelationDetector	7	110	4	495	684	21	21	0	0.0069284064665127	0.0307017543859649	0.0891812865497076	0	0	0.00862068965517241	1.50293189963108	1.85223992757463	41.1831815136985	24.1107302442744	-0.0398688814178997	2.5983824561372	-0.000868322025842135	0.158538418805784	-0.191529989717244	2.01848713825038	-0.00356829635518452	0.157926622452712	48.053353108311
JAR_noJAR_20p101	2	20	10	CorrelationDetector	7	110	2	341	542	33	33	0	0.0180505415162455	0.0608856088560886	0.210332103321033	0.138888888888889	0	0	1.49370293642511	3.61691302602878	43.1276933166879	32.9458109761473	-0.0486565059084716	5.86688821169446	-0.00412359020938153	0.151620869668308	-0.0871066315050837	1.63628116747263	-0.0105308743494825	0.144860131414359	63.8403156196264
JAR_noJAR_20p101	2	20	10	CorrelationDetector	7	110	6	631	1264	82	82	0	0.0198675496688742	0.064873417721519	0.143196202531646	0.0454545454545455	0.0384615384615385	0.0158102766798419	2.16779695138605	6.36334781383746	36.2156378271359	27.8860428790438	-0.353019097432159	5.63702300827228	-0.00552955870426165	0.214445504678736	-0.407777705044206	6.76704781870784	0.00167474787746631	0.183708613417017	51.026957473739
JAR_noJAR_20p101	2	20	10	CorrelationDetector	7	110	6	518	961	28	28	0	0.00591715976331361	0.0291363163371488	0.110301768990635	0	0.03125	0.00246913580246914	1.82186267732567	4.43070584422931	39.5716499793326	25.1995709216178	-0.064008486156258	3.61480017784354	0.00135392215529401	0.206140432161538	-0.154186236894876	1.76218042641651	0.000300478085254152	0.13559716077439	52.4248658364779
JAR_noJAR_20p101	2	20	10	CorrelationDetector	7	110	5	364	713	45	45	0	0.00882352941176471	0.0631136044880785	0.144460028050491	0.0512820512820513	0.0222222222222222	0	1.76228562038886	3.45247035302968	37.6986975608341	26.6517076070099	-0.219919157935933	4.08578804658194	0.00535951972155605	0.149422005697377	-0.0766328874346355	2.15654650219894	0.00227598558832671	0.161295290568737	52.4753501858939
JAR_noJAR_20p101	2	20	10	CorrelationDetector	7	110	6	460	944	51	51	0	0.0181818181818182	0.0540254237288136	0.218220338983051	0.111111111111111	0	0.0162866449511401	2.38911584058521	6.9544044333573	30.1850017543745	23.0061349588243	0.310298006561161	5.84025855418286	0.000310314468962459	0.25402989910638	0.670874386839637	12.3789425326617	-0.00563696290299213	0.159509432831398	44.8165448582673
JAR_noJAR_20p101	2	20	10	CorrelationDetector	7	110	7	636	1229	58	58	0	0.0063391442155309	0.0471928397070789	0.156224572823434	0	0.03125	0.0037037037037037	1.92352122416461	4.45555352390185	38.5627043113644	27.1943598636689	-0.0959947115140927	4.30695704042831	0.00397736882453427	0.165814898596866	-0.0912004337182522	2.26730073573567	0.00303832120430758	0.156983494536693	50.4258616987833
JAR_noJAR_20p101	2	20	10	CorrelationDetector	7	110	3	485	811	19	19	0	0.0090702947845805	0.0234278668310728	0.122071516646116	0.0666666666666667	0.0166666666666667	0.00294117647058824	1.35339931423082	1.54540184212422	37.0722350655222	22.0467941106469	0.0136421051437885	2.67856353399511	0.000772121900360701	0.157750721709312	0.0373392971237829	2.09249781802441	-0.00178214082928781	0.159254397178442	47.4856434142189
JAR_noJAR_20p101	2	20	10	CorrelationDetector	7	110	5	473	582	8	8	0	0	0.013745704467354	0.104810996563574	0	0	0	1.42010165254601	3.28779873404267	41.5352513630647	21.8927938870036	0.0437731656003159	2.28422426656343	0.000415645176600789	0.149986939810726	-0.0611427502881425	1.12408620725578	-0.0056694779972043	0.14970679643712	48.7038628369015
JAR_noJAR_20p101	2	20	10	CorrelationDetector	7	110	6	364	745	25	25	0	0.0196629213483146	0.0335570469798658	0.131543624161074	0.024390243902439	0.0135135135135135	0.0163934426229508	1.65454729388063	3.24199771958349	37.9348975754031	24.9476863644351	0.17558426401194	4.30168556051169	-0.0107548300762756	0.136063609864845	0.0697520469542733	2.38488249547261	-0.0153648725595364	0.134912346342233	51.0866283200291
JAR_noJAR_20p101	2	20	10	CorrelationDetector	7	110	4	346	493	38	38	0	0.0364963503649635	0.077079107505071	0.192697768762677	0.130434782608696	0.0576923076923077	0.0115606936416185	1.89392554378876	5.35372543637022	28.2362468053542	23.8602825078143	-0.00716426096839611	6.07250394664091	0.0131183221619577	0.154369692816139	1.2366834161751	13.7344265367816	0.011209545106584	0.146973850919269	38.9896511703319
JAR_noJAR_20p101	2	20	10	CorrelationDetector	7	110	6	667	1506	32	32	0	0.00150829562594268	0.0212483399734396	0.0869853917662683	0.0285714285714286	0	0	1.27033073809526	2.57773262810839	38.4957003158593	25.2635847461407	-0.0302882808303044	2.71147217848503	-0.00502099132701666	0.144012500666352	0.0681540247651357	0.992914210431033	-0.0110735041944999	0.148268546498442	52.9296382819527
JAR_noJAR_20p101	2	20	10	CorrelationDetector	7	110	5	406	451	14	14	0	0.00906344410876133	0.0310421286031042	0.104212860310421	0.0810810810810811	0	0	1.34912298502474	2.94806853195337	40.9725922271856	22.5135492766421	0.0339264315638826	2.40752616458374	0.00779384868569967	0.130223345050118	0.417337265046468	3.25586600883686	0.00704469662338471	0.121010631194739	49.4561513368729
JAR_noJAR_20p101	2	20	10	CorrelationDetector	7	110	4	391	1024	104	104	0	0.0389972144846797	0.1015625	0.2353515625	0.0869565217391304	0.0227272727272727	0.0328467153284672	1.829892538614	5.49457306308819	31.4197171512649	26.3927259097043	-0.0380688807879144	5.50786434265508	0.00348211713613589	0.347413970593731	-0.00685863492810825	7.44913539094166	-0.00904709765111752	0.161294469856251	45.1679890243182
JAR_noJAR_20p101	2	20	10	CorrelationDetector	7	110	5	636	1067	74	74	0	0.00986842105263158	0.0693533270852859	0.169634489222118	0.0434782608695652	0.03125	0.00580270793036751	2.58035575553375	9.42091272904936	39.4034142545137	27.6993601973943	-0.376923862152563	6.42086559143942	0.00260256168323905	0.182684414719021	0.136512149515063	5.91187647808562	0.00122506841600583	0.155474961525277	49.6169721873846
JAR_noJAR_20p101	2	20	10	CorrelationDetector	7	110	4	477	843	19	19	0	0.00427350427350427	0.0225385527876631	0.0948991696322657	0.0344827586206897	0	0	1.13025211448739	1.6548873410231	37.3560675432842	23.7463787865045	0.014408064890784	2.11496129026502	-0.000419993881353717	0.150633393688894	0.0331415198667124	1.03038544888691	0.00115256382256953	0.148236259684774	48.275169063045
JAR_noJAR_20p101	2	20	10	CorrelationDetector	7	110	6	399	752	13	13	0	0	0.0172872340425532	0.109042553191489	0	0	0	1.03187306103927	2.02100839121708	41.60789637771	24.741976656992	-0.0494285844516276	3.17754477551301	0.00218372931441121	0.136315279827886	-0.191324273128213	2.89573386855751	-0.000889241396927049	0.140780056427156	55.0925122406617
JAR_noJAR_20p101	2	20	10	CorrelationDetector	7	110	5	383	736	44	44	0	0.0186170212765957	0.0597826086956522	0.126358695652174	0.0833333333333333	0.0350877192982456	0.00784313725490196	1.23389112824164	2.66806330816816	36.5874804284253	24.0036568409688	-0.0836325812053965	3.81838031875364	-0.00175894865393278	0.252766150817875	0.123274260166764	7.28137482191733	0.00789636627064738	0.150853120339345	48.3816750088763
JAR_noJAR_20p101	2	20	10	CorrelationDetector	7	110	6	679	1069	34	34	0	0.00593471810089021	0.0318054256314312	0.0954162768942937	0.0769230769230769	0.0144927536231884	0	1.46388834739457	2.94410696351836	38.7603595176208	24.1661536233519	-0.0168981758657116	3.31453561023111	0.000192719504653871	0.128986914199436	-0.160939367066661	3.32680714819597	0.00177019439706468	0.126582725850705	48.9421925521661
JAR_noJAR_20p101	2	20	10	CorrelationDetector	7	110	4	439	747	44	44	0	0.00726392251815981	0.0589022757697456	0.198125836680054	0.024390243902439	0	0.00638977635782748	3.29122899128034	12.80230249071	34.5172062093907	24.6674140154584	0.0995531059140518	5.7379017129462	0.00400270169345994	0.14311277864135	0.255013675123487	7.3940864497781	0.0117951316591185	0.155102311385515	48.3310121503825
JAR_noJAR_20p101	2	20	10	CorrelationDetector	7	110	5	434	979	65	65	0	0.00934579439252336	0.0663942798774259	0.186925434116445	0.0555555555555556	0.0333333333333333	0	2.75050484809162	10.0259798180577	32.5869329394878	25.1642584248386	-0.0261361204699829	5.55669363062907	-0.00349317176347821	0.13880572179532	-0.052320760160182	1.43999302018657	-0.00291776848020336	0.137913586128823	45.9714656321429
JAR_noJAR_20p101	2	20	10	CorrelationDetector	7	110	12	525	1306	36	36	0	0.00193423597678917	0.0275650842266462	0.120980091883614	0	0	0	2.08955891339413	6.13163251769742	35.381959855476	22.8480108425386	-0.130672181591148	3.55953319846194	0.00216318896137369	0.141587313464482	-0.0256149354057742	1.16062802249559	0.00709832632461983	0.140825466852113	49.9199002079959
JAR_noJAR_20p101	2	20	10	CorrelationDetector	7	110	6	469	639	7	7	0	0	0.0109546165884194	0.0985915492957746	0	0	0	1.7741499857534	4.70393887929059	42.7722731834805	25.2987227153612	0.188488278201784	2.29892793726682	0.0015525191687561	0.141013434644025	0.0450887246483627	1.07027427460371	-0.00314274441885443	0.142325589886395	52.8864008810118
JAR_noJAR_20p102	2	20	10	JAR_CorrelationDetector	7	110	3	350	513	19	19	0	0.00386100386100386	0.037037037037037	0.116959064327485	0	0	0.00526315789473684	0.901530624772022	1.22159839370651	30.5191263333545	20.5131197199658	-0.167317131039497	3.61591064164048	-0.00419585087039833	0.135242682236736	-0.0507744507269146	2.14095592643875	-0.00117206656289003	0.114964180760592	41.7140239535474
JAR_noJAR_20p102	2	20	10	JAR_CorrelationDetector	7	110	6	427	1001	39	39	0	0.0142857142857143	0.038961038961039	0.106893106893107	0.108695652173913	0	0.00316455696202532	0.910326063086441	0.956129309604598	38.2114337780656	25.9100605963155	0.0103457546525812	3.31445377046867	0.00485339058126788	0.152225604326878	-0.190684127132921	3.40586442697736	0.00553164816190075	0.140165623146013	55.9133250499401
JAR_noJAR_20p102	2	20	10	JAR_CorrelationDetector	7	110	5	477	785	89	89	0	0.0211864406779661	0.113375796178344	0.194904458598726	0.148148148148148	0	0.005249343832021	2.21888437526952	7.59977019813981	32.9043134897862	28.5664141569053	-0.362516617519914	10.7078012323771	0.00151321904175044	0.281090961763932	0.0188366385319654	3.1086102114258	0.00110292824179662	0.138786414595307	48.494009180286
JAR_noJAR_20p102	2	20	10	JAR_CorrelationDetector	7	110	3	433	1039	50	50	0	0.0209302325581395	0.0481231953801732	0.19730510105871	0.0227272727272727	0.0441176470588235	0.0155763239875389	2.4656309958734	8.59642992411419	31.4079962775208	24.5954855806266	0.0883621012651736	5.08022530232777	-0.000244807445114435	0.150937932465801	-0.489871576130332	12.0767875798118	0.0108587577307864	0.146925712016605	45.4433292600823
JAR_noJAR_20p102	2	20	10	JAR_CorrelationDetector	7	110	5	577	1322	47	47	0	0.0157068062827225	0.0355521936459909	0.0786686838124055	0.0454545454545455	0	0.0171673819742489	0.941787168107213	0.835470909457594	36.4519993746981	22.167256844565	-0.0375623205657085	3.50602452793441	0.00799003635789441	0.149409695544483	0.251774827753995	9.39448463079142	0.009817584889359	0.148423573162341	46.6895530079951
JAR_noJAR_20p102	2	20	10	JAR_CorrelationDetector	7	110	4	420	733	20	20	0	0.00583090379008746	0.0272851296043656	0.147339699863574	0	0	0.0075187969924812	1.2142567616881	2.02552281765374	33.4225967295941	20.5451771499216	0.248881416756606	3.55274197472928	-0.000569607898045343	0.131892637386607	0.273914772345161	4.04986340904488	-0.00533941695437312	0.122863431701538	46.1767775414963
JAR_noJAR_20p102	2	20	10	JAR_CorrelationDetector	7	110	5	469	964	23	23	0	0	0.0238589211618257	0.117219917012448	0	0	0	0.907658658195409	1.15658896500897	37.1096846791335	23.1216841670605	0.0287790345596398	3.15655334168387	-0.00571988646015602	0.1516494894643	-0.0589580901246126	1.28850336914043	-0.00561097023009501	0.154117815265216	51.3748251512026
JAR_noJAR_20p102	2	20	10	JAR_CorrelationDetector	7	110	4	474	650	14	14	0	0	0.0215384615384615	0.116923076923077	0	0	0	0.924018087230657	1.23813771861743	39.8455435505567	23.0241558462556	0.0138003952635663	3.36936097844554	-7.64220426884756e-06	0.159792190415583	-0.0620801261499922	1.0093255799213	0.00183599063792239	0.164519966398435	50.7547992097786
JAR_noJAR_20p102	2	20	10	JAR_CorrelationDetector	7	110	6	494	948	38	38	0	0.0103950103950104	0.040084388185654	0.14662447257384	0.0434782608695652	0.0240963855421687	0.00557103064066852	2.76803188037823	10.6698071602723	32.79091366665	21.0499563404565	-0.0701958845337323	3.93854551226918	-0.00264674506164274	0.146060030490166	0.195873408776356	8.87541605133763	0.00133755009721298	0.135864998773764	41.5956596790902
JAR_noJAR_20p102	2	20	10	JAR_CorrelationDetector	7	110	5	509	1164	46	46	0	0.0099009900990099	0.0395189003436426	0.162371134020619	0.0652173913043478	0	0.00485436893203883	2.0440839736959	6.68342721954643	33.1535864022737	23.4394295641428	-0.296419872283371	4.94496692071985	0.00301653069233707	0.15835914574129	-0.0500548939789348	1.78419833442725	0.00612608889774594	0.14716729194823	44.9746985675495
JAR_noJAR_20p102	2	20	10	JAR_CorrelationDetector	7	110	5	428	703	61	61	0	0.015748031496063	0.0867709815078236	0.197724039829303	0.135135135135135	0.0161290322580645	0	2.4010701817194	6.67150542700615	30.314007657896	24.9686795886835	-0.044599093032867	4.63092392966223	-0.00343393944122226	0.188403285598155	-0.0736769140383141	4.26589645545151	0.000313257043401878	0.152182235239185	43.5011702940854
JAR_noJAR_20p102	2	20	10	JAR_CorrelationDetector	7	110	5	395	572	18	18	0	0.0178041543026706	0.0314685314685315	0.167832167832168	0.0465116279069767	0.0277777777777778	0.0127118644067797	2.33494062681184	5.92132282524149	35.0512553612646	26.7851324480478	0.192487991752213	4.64633147544665	0.00184341895884913	0.129181452766131	-0.225749878074037	5.80165375309947	-0.00304252199680736	0.128830697274839	45.1373384166204
JAR_noJAR_20p102	2	20	10	JAR_CorrelationDetector	7	110	4	380	555	18	18	0	0.00324675324675325	0.0324324324324324	0.136936936936937	0.0227272727272727	0	0	1.09791144207652	1.61333700108447	39.4362215890939	24.8469189486032	-0.222332838026308	3.27729721526878	-0.00541944650121149	0.154976049754405	0.0309274669726637	0.93876184707673	-0.00206130178294015	0.125574335366336	51.8275002672579
JAR_noJAR_20p102	2	20	10	JAR_CorrelationDetector	7	110	3	385	959	32	32	0	0.00293255131964809	0.0333680917622523	0.104275286757039	0.024390243902439	0	0	1.04174149460992	1.01893725073725	39.2783331157976	25.1990988981746	0.0883523089906137	3.10223192740828	-0.00316754145533626	0.148791263872708	-0.0425521975042865	1.32639907873381	-0.00135122657425884	0.147860678408001	54.634772181924
JAR_noJAR_20p102	2	20	10	JAR_CorrelationDetector	7	110	4	648	1028	22	22	0	0.00316455696202532	0.0214007782101167	0.0933852140077821	0	0	0.00184162062615101	1.2474930838543	2.13158591622449	42.4271680186882	26.1202644690993	0.0055524664387426	2.86042552685986	-0.000217095522887721	0.151904587880974	0.0927741485396076	1.76486539455578	-0.00371316337135825	0.152226894306305	52.0706963028685
JAR_noJAR_20p102	2	20	10	JAR_CorrelationDetector	7	110	2	304	444	4	4	0	0	0.00900900900900901	0.0675675675675676	0	0	0	1.04726246864014	2.11287325746797	42.391279808547	21.3993219707347	0.0357148773955536	2.4711006155681	0.014301190658451	0.162786554521652	0.00627058269653809	1.07461343110975	0.0143905048958476	0.154883110302981	49.4479104529702
JAR_noJAR_20p102	2	20	10	JAR_CorrelationDetector	7	110	5	377	712	6	6	0	0	0.00842696629213483	0.0646067415730337	0	0	0	0.602764333921948	0.387269652592863	43.236970398013	23.976757710179	0.0604094717164884	1.74636284954046	-0.00171013052808404	0.137158715980418	-0.0313627232816172	1.2104233393638	-0.0129835710230134	0.146254932845738	53.7468676892882
JAR_noJAR_20p102	2	20	10	JAR_CorrelationDetector	7	110	6	447	626	4	4	0	0.00246913580246914	0.00638977635782748	0.0463258785942492	0	0.0169491525423729	0	0.626691557576304	0.23770804896773	50.039864073041	26.6583044177855	-0.0641462601951473	1.92573842208908	0.000205737525254264	0.14954660253961	0.0613588740550493	1.17341412377494	0.000566405577121558	0.146626972039207	57.8379081541378
JAR_noJAR_20p102	2	20	10	JAR_CorrelationDetector	7	110	4	497	927	38	38	0	0.0254777070063694	0.0409924487594391	0.187702265372168	0.04	0.0348837209302326	0.024024024024024	3.23964962309721	12.4758692300334	31.950036908868	26.2672767321812	-0.0208131471466772	5.16413756807581	-0.00307113750338367	0.145006296602952	0.533880669473244	15.3100279494239	0.00253640951094197	0.151921345308246	42.8116886279878
JAR_noJAR_20p102	2	20	10	JAR_CorrelationDetector	7	110	4	395	758	97	97	0	0.0238805970149254	0.127968337730871	0.278364116094987	0.0689655172413793	0.0645161290322581	0.0091324200913242	2.96401455071862	11.5553496249183	24.8114059717994	27.8942211633301	0.837575689845746	10.6732779499867	0.0215381691402244	0.316471100428641	0.632898293502896	9.63158473719947	0.00248744396419445	0.114467271628798	42.8418819928484
JAR_noJAR_20p102	2	20	10	JAR_CorrelationDetector	7	110	3	387	658	12	12	0	0.0066006600660066	0.0182370820668693	0.135258358662614	0	0.0384615384615385	0	1.70461046047336	3.68029370587811	36.6993713252415	22.0832675503836	0.0840545171767883	2.56685685729326	-0.0111494990853708	0.131198647538502	0.537409750329103	6.88193754866055	-0.0118821570359516	0.135430779480682	49.9356048466922
JAR_noJAR_20p102	2	20	10	JAR_CorrelationDetector	7	110	6	502	977	38	38	0	0.0160642570281124	0.0388945752302968	0.154554759467758	0	0.0487804878048781	0.0103092783505155	2.45348843406185	7.19412665660857	38.2779323466563	25.9252805617319	-0.115859167837058	3.3249940918721	-0.00189199241379088	0.2486623230015	-0.282778736433179	5.65190215483236	0.00891239231816563	0.14093503696126	47.9579155867269
JAR_noJAR_20p102	2	20	10	JAR_CorrelationDetector	7	110	5	452	619	72	72	0	0.0652173913043478	0.116316639741519	0.292407108239095	0.176470588235294	0.0294117647058824	0.0105633802816901	3.03403917527789	11.06142583212	27.7363201244483	31.467128494527	0.745034387250157	13.256910331271	-0.0355680616020291	0.47170671876972	-0.101529278052823	17.6040424779753	-0.00383406707932923	0.18084916381799	40.4278444950556
JAR_noJAR_20p102	2	20	10	JAR_CorrelationDetector	7	110	5	517	879	107	107	0	0.0849802371541502	0.121729237770193	0.26962457337884	0.0625	0.0428571428571429	0.0119402985074627	3.11447337472959	11.0133282702607	28.377476322629	28.1208482937062	0.178255465378465	10.5040739200684	-0.00223765291547238	0.425318707879537	0.0658497591307843	9.41870773544473	-0.00616723378683431	0.138794924167508	44.4288899741517
JAR_noJAR_20p102	2	20	10	JAR_CorrelationDetector	7	110	5	483	916	26	26	0	0.00626304801670146	0.0283842794759825	0.100436681222707	0.0681818181818182	0	0	1.59198150232788	2.84425215408591	36.47808952421	20.9388946215142	0.0921752453046608	3.05754664604064	-0.0115733535995102	0.15997115729963	-0.0752487173559838	1.04047462044956	-0.0153825795949337	0.165005020114051	48.0824035027232
JAR_noJAR_20p102	2	20	10	JAR_CorrelationDetector	7	110	6	454	889	24	24	0	0.00896860986547085	0.0269966254218223	0.120359955005624	0	0	0.00583090379008746	1.60377632072932	4.2348513783446	37.4115508173682	24.3729121111732	0.0477007227971097	2.80611676964185	-0.00928079984926798	0.165112850895694	-0.0208914551887027	2.77363374483941	-0.0036436556123993	0.156794826025711	49.2930954196988
JAR_noJAR_20p102	2	20	10	JAR_CorrelationDetector	7	110	7	405	490	28	28	0	0.0294117647058824	0.0571428571428571	0.136734693877551	0.131578947368421	0.024390243902439	0.0153846153846154	1.89656794578558	5.79705922420454	43.9188182470815	30.4249764369728	-0.268685276095375	4.60426675175353	-0.000696958040242378	0.135610632288556	-0.34717748719953	11.4120073939413	-0.00121507819536847	0.144464523574213	54.9879362615081
JAR_noJAR_20p102	2	20	10	JAR_CorrelationDetector	7	110	5	565	997	50	50	0	0.0125223613595707	0.0501504513540622	0.154463390170512	0.166666666666667	0.0140845070422535	0	1.74867714173649	4.44297168241133	40.0097111433748	27.7953714008171	-0.0456426335225527	3.50235821642423	0.000706388907933683	0.166657966549762	0.00951156937796301	4.62707552844755	-0.00177633761136193	0.137428299662911	53.2966995929956
JAR_noJAR_20p102	2	20	10	JAR_CorrelationDetector	7	110	4	408	556	15	15	0	0.00531914893617021	0.026978417266187	0.0683453237410072	0.0408163265306122	0	0	1.42646404316356	2.4023808973515	42.5912023371462	24.4858487153511	0.397757796907004	3.97743836583776	-0.00315158436320175	0.141789316952043	0.0698320168140052	1.03225690484388	0.000213214158286881	0.139476537463019	50.6413020837398
JAR_noJAR_20p102	2	20	10	JAR_CorrelationDetector	7	110	4	364	622	14	14	0	0.00324675324675325	0.022508038585209	0.128617363344051	0.0285714285714286	0	0	1.79367786762394	3.95695145517316	34.630163144747	21.2073690153286	0.0180101557509776	2.80843878582169	-0.00306050103008584	0.163482943579135	0.0128622198735007	0.883755037552689	0.000808529669185687	0.129463668232889	48.2926030810928
JAR_noJAR_20p102	2	20	10	JAR_CorrelationDetector	7	110	6	373	764	19	19	0	0.00540540540540541	0.024869109947644	0.104712041884817	0	0	0.00865800865800866	1.76127886570516	5.68714031953365	34.6192656345053	21.240416593901	-0.068424035141101	3.50595091432727	0.00292060693632256	0.130679005537645	0.13710354273942	1.84177158817627	0.00198553425801997	0.1250738129807	45.5219564417459
JAR_noJAR_20p102	2	20	10	JAR_CorrelationDetector	7	110	4	469	720	36	36	0	0.00232558139534884	0.05	0.123611111111111	0	0.0212765957446809	0	1.53802737416067	4.29139650310921	39.7394392923991	27.523157833351	-0.038467949585513	4.25073950852601	-0.00136257693767949	0.263084496498034	-0.0114134033477066	0.926688164179086	0.00550959431143664	0.150921116387284	55.0859708505112
JAR_noJAR_20p102	2	20	10	JAR_CorrelationDetector	7	110	3	421	795	26	26	0	0.00258397932816537	0.0327044025157233	0.127044025157233	0.0357142857142857	0	0	1.32345401898299	2.96174867160937	32.772830425032	21.195945952297	-0.0661994098400558	3.3806667815099	-0.00891410191096276	0.146247695849037	0.209535589402261	4.07136708964899	-0.00610104179468044	0.143898791535358	45.8805384957336
JAR_noJAR_20p102	2	20	10	JAR_CorrelationDetector	7	110	3	383	787	39	39	0	0.00826446280991736	0.0495552731893266	0.186785260482846	0.024390243902439	0	0.00772200772200772	1.25624682337323	3.11947573128719	31.7799778446216	25.7288540902306	0.0779906245515662	4.21048491642414	0.000306469874932192	0.138839305907496	0.0982151859703764	9.48355638581759	0.00186908628028243	0.130937701977948	44.285856557661
JAR_noJAR_20p102	2	20	10	JAR_CorrelationDetector	7	110	4	386	476	11	11	0	0.00355871886120996	0.023109243697479	0.092436974789916	0.0526315789473684	0	0	0.946841031419752	0.795744231001689	40.2285063410637	24.3901261569778	0.0531187439978017	2.35647233893909	-0.00944247818472443	0.155367277375701	-0.120653359641797	1.64519589735984	-0.0129213215861642	0.16774534112103	53.7043822303856
JAR_noJAR_20p102	2	20	10	JAR_CorrelationDetector	7	110	4	391	901	1	1	0	0	0.00110987791342952	0.0455049944506104	0	0	0	0.667342110025432	0.507336281077576	42.5754026922218	24.9918028605129	-0.0559018957567258	1.87088327568936	-0.00900315709137717	0.139474604906389	0.0326850232674794	1.12799235125443	-0.00290206259220452	0.123286029375039	56.9257055773797
JAR_noJAR_20p102	2	20	10	JAR_CorrelationDetector	7	110	2	569	990	40	40	0	0.00371747211895911	0.0404040404040404	0.109090909090909	0	0	0.00467289719626168	1.72618610605218	3.15629141415717	38.1707586283625	24.7121075825659	0.0537741092733307	3.85648728137118	0.0105989552031259	0.190175491585777	-0.320387275945852	7.22965339467501	0.00419596038879464	0.14955555969583	51.4106029695087
JAR_noJAR_20p102	2	20	10	JAR_CorrelationDetector	7	110	3	333	495	20	20	0	0.00673400673400673	0.0404040404040404	0.096969696969697	0.0487804878048781	0	0	1.16450552344169	2.64775146327764	44.5429623569839	27.9957283510797	0.337816685464508	3.74797105391702	-0.00373687997733383	0.162049829422677	-0.0272071642076313	1.07938036574781	-0.00393412978210502	0.148019439419168	56.5115261552077
JAR_noJAR_20p102	2	20	10	JAR_CorrelationDetector	7	110	6	379	631	19	19	0	0.00292397660818713	0.0301109350237718	0.0966719492868463	0.0344827586206897	0	0	1.01924750540978	0.813191660332616	42.419192935391	25.7392095407416	0.155812704091174	2.74138536471282	-0.00273949507466595	0.143648328486145	0.0970310402756834	1.21830151729354	0.000406663355346833	0.128010185558442	55.5038417376769
JAR_noJAR_20p102	2	20	10	JAR_CorrelationDetector	7	110	4	288	447	17	17	0	0.00917431192660551	0.0380313199105145	0.087248322147651	0.027027027027027	0.0227272727272727	0	1.20922606498311	1.52692454257612	36.4258733827442	24.2420304150052	0.558707352913307	5.91749784637818	-0.00169732807272409	0.179296466154055	1.38606601412624	21.5992797824694	0.00410244502064826	0.166102268004321	52.7516467664504
JAR_noJAR_20p102	2	20	10	JAR_CorrelationDetector	7	110	4	480	661	16	16	0	0.00242718446601942	0.0242057488653555	0.151285930408472	0	0	0.00292397660818713	1.50076012102262	3.2908786062802	36.351117236862	23.2875936329442	0.110357819244888	3.3761815925499	-0.00404525485999666	0.14020130228162	-0.234190826036973	4.59546007277738	-0.00354857052594018	0.140204291064557	47.2560689744196
JAR_noJAR_20p102	2	20	10	JAR_CorrelationDetector	7	110	7	659	1890	50	50	0	0.00304878048780488	0.0264550264550265	0.123280423280423	0	0.0263157894736842	0	1.54023247276473	4.51705310703147	34.1493048713098	23.1504298893806	-0.0180676143438986	3.1693919437276	-0.00645391700129011	0.154740948766412	-0.068126004250105	1.13473338447139	-0.00396125619776076	0.152818836489092	49.3855573866779
JAR_noJAR_20p102	2	20	10	JAR_CorrelationDetector	7	110	6	527	1057	69	69	0	0.0114942528735632	0.065279091769158	0.256385998107852	0.0303030303030303	0.0126582278481013	0.00763358778625954	3.0499131698426	9.7769354084124	28.8277696466228	25.485525970073	-0.379140836598081	8.67330942503297	0.00484121190720801	0.263242386001837	0.340903967713544	8.2023856555569	0.0103254510177558	0.152712568224763	43.7578345934441
JAR_noJAR_20p102	2	20	10	JAR_CorrelationDetector	7	110	4	397	1022	93	93	0	0.0177215189873418	0.0909980430528376	0.249510763209393	0.0454545454545455	0.0384615384615385	0.00746268656716418	2.7668740512318	10.1304528103746	26.7853286521793	24.9159375312808	0.351929647166405	7.22607851998821	0.0274754710790203	0.417766206481131	-0.435950598079631	11.5263829578831	0.00353478072212662	0.13726634341953	43.4754193101676
JAR_noJAR_20p102	2	20	10	JAR_CorrelationDetector	7	110	4	522	1015	61	61	0	0.00823045267489712	0.0600985221674877	0.14384236453202	0.08	0.0350877192982456	0	1.75847566075072	3.79417747048068	42.1154447278408	29.4381993231548	0.0523802635572488	5.17990028624196	-0.0111566457050966	0.196789845481121	0.408433975546385	7.09069824584704	-0.00526864260193651	0.146405290300179	58.7472301239018
JAR_noJAR_20p102	2	20	10	JAR_CorrelationDetector	7	110	5	500	754	45	45	0	0.0221729490022173	0.0596816976127321	0.23342175066313	0	0.0491803278688525	0.0169014084507042	1.95298423124639	5.15115007428162	35.6059166064006	28.1853494466384	-0.297025089036437	5.05075856081769	0.00469534044478001	0.170322796619874	0.0863784771966788	3.98970313871104	-0.00134967170456365	0.170522555768466	46.2691892293543
JAR_noJAR_20p102	2	20	10	JAR_CorrelationDetector	7	110	4	447	597	31	31	0	0.0143540669856459	0.0519262981574539	0.134003350083752	0.027027027027027	0.0363636363636364	0.00943396226415094	2.61502001995832	8.34358544317527	47.1489838194682	33.0316354545218	0.103869677945167	3.21442593227763	-0.0118188218752669	0.300002778865191	0.0678256791278489	1.76761027668603	-0.00622193526326859	0.149326175769231	57.8816230531483
JAR_noJAR_20p102	2	20	10	JAR_CorrelationDetector	7	110	2	286	443	37	37	0	0.0495495495495495	0.0835214446952596	0.194130925507901	0.0784313725490196	0	0.0466666666666667	2.36296870168488	7.58105891117677	30.7167129885696	25.9458812125198	-0.0879633590762358	5.34133384163541	0.00539253487104131	0.192482996284603	1.04864514161968	17.309358879299	0.00279360551820532	0.154763664916893	40.992955558008
JAR_noJAR_20p102	2	20	10	JAR_CorrelationDetector	7	110	2	367	711	21	21	0	0.00911854103343465	0.029535864978903	0.0857946554149086	0.027027027027027	0.0333333333333333	0	1.09547653657192	1.67721469890597	40.7451587812579	25.2238849499285	0.093165038474995	2.61598429588029	-0.00408804754682348	0.137669672929784	-0.0116991650496378	1.93067673628829	0.00248970148823579	0.15073566909372	55.9907983843644
JAR_noJAR_20p102	2	20	10	JAR_CorrelationDetector	7	110	3	303	372	12	12	0	0.0168776371308017	0.032258064516129	0.185483870967742	0.0810810810810811	0	0.00709219858156028	1.24699252297747	2.74169409254672	39.0519367735882	27.6055974245654	0.0380914604405047	3.33348283317462	0.00617455773150091	0.12345840671462	-0.772558383006219	7.76813961487207	0.00192816060879773	0.114044654671651	49.1576962305124
JAR_noJAR_20p102	2	20	10	JAR_CorrelationDetector	7	110	4	501	663	12	12	0	0.0105485232067511	0.0180995475113122	0.0844645550527904	0.03125	0.0256410256410256	0.00835654596100279	1.90052930755486	2.92305727196546	41.6221368465508	25.4176884556608	0.0874029175504299	2.55489726597349	0.00448740762563909	0.148612221538159	0.0926248218375954	3.10726408260926	0.00462855466748603	0.150307964473695	49.9963568422813
JAR_noJAR_20p102	2	20	10	JAR_CorrelationDetector	7	110	3	365	719	19	19	0	0.00318471337579618	0.0264255910987483	0.129346314325452	0.0256410256410256	0	0	1.83494184497481	4.85366968787241	35.4355635547426	22.2195119587309	0.0742566217784707	2.87424355685471	-0.00163147219980526	0.176823680199319	0.034285116973992	0.95235007200538	0.00682312820370892	0.144403994685115	50.4943189437915
JAR_noJAR_20p102	2	20	10	JAR_CorrelationDetector	7	110	2	333	586	2	2	0	0	0.00341296928327645	0.136518771331058	0	0	0	0.860798724598544	0.440700582394196	47.2482074803527	28.1118965251853	-0.0318968083848511	1.52157798496282	0.00592438913605954	0.145049469986149	0.00712950952559664	1.36696193922312	0.00372865072446387	0.14674272926806	67.0963915619409
JAR_noJAR_20p102	2	20	10	JAR_CorrelationDetector	7	110	4	431	757	31	31	0	0.00306748466257669	0.0409511228533686	0.126816380449141	0	0.03125	0	1.35725940463942	1.81307132517757	31.5575662689806	20.3921398337067	-0.304701389055516	3.30376842712729	-0.00465428320916403	0.125347732551495	-0.014788698318376	1.05114313913875	-0.00354535684370001	0.123778874787953	43.7833105761867
JAR_noJAR_20p102	2	20	10	JAR_CorrelationDetector	7	110	4	396	634	23	23	0	0.00297619047619048	0.0362776025236593	0.143533123028391	0.0357142857142857	0	0	1.29556831448459	1.42045006236693	39.7771742099697	26.027330622992	0.10531791840673	4.30672770513979	-0.00676401674891917	0.146244095658603	-0.93883151827687	10.8723905880603	-0.0145601426695366	0.137279070242716	52.4980250090134
JAR_noJAR_20p102	2	20	10	JAR_CorrelationDetector	7	110	5	506	735	22	22	0	0.0130434782608696	0.0299319727891156	0.118367346938776	0	0	0.0149253731343284	1.94175303009898	4.3988023458684	38.1840561130381	25.6867998121187	-0.189847587564335	3.12479178287368	0.00251096492816355	0.156929370439655	0.455017244714318	9.66147186693506	0.0046824165444475	0.169614742956737	45.0986213954414
JAR_noJAR_20p102	2	20	10	JAR_CorrelationDetector	7	110	4	342	658	36	36	0	0.015527950310559	0.0547112462006079	0.197568389057751	0.0476190476190476	0	0.014218009478673	2.03909227108647	5.91109008767927	37.2974150258446	26.4115126290617	0.341125746081756	3.55591417152621	0.00257140515141418	0.13931188360633	0.213110349954538	2.47043329464548	-0.00424411957329879	0.131564465656828	53.8990008127626
JAR_noJAR_20p102	2	20	10	JAR_CorrelationDetector	7	110	5	470	996	40	40	0	0.0134529147982063	0.0401606425702811	0.183734939759036	0.0540540540540541	0	0.0028735632183908	2.44938604910617	7.90803962910531	32.5344945398848	21.9964474670019	0.229272274096672	3.57531357987444	-0.00556347895307225	0.230558164445222	0.0974642872779097	1.99441171070326	-0.000635110776279299	0.135319767472341	43.2707266064334
JAR_noJAR_20p102	2	20	10	JAR_CorrelationDetector	7	110	4	367	658	19	19	0	0.0060790273556231	0.0288753799392097	0.126139817629179	0.0256410256410256	0.0185185185185185	0	1.05143615657889	0.908624339420683	43.0694605106987	29.037222517893	-0.242118987463689	3.83439500349219	0.00315263039186543	0.130752210216565	0.00375804555177209	2.99817163349415	-0.00429020740687729	0.148312101296301	57.9500332961406
JAR_noJAR_20p102	2	20	10	JAR_CorrelationDetector	7	110	6	427	492	7	7	0	0	0.0142276422764228	0.0426829268292683	0	0	0	1.15226363471884	1.0533547672476	40.4068344271716	23.5348784522201	0.0703585279435432	1.72802500408726	0.00887724235683221	0.136203456403525	0.0107331332076878	1.42278510661895	0.0140119858750092	0.135617179382774	45.1485810668092
JAR_noJAR_20p103	3	20	6.66666666666667	CorrelationDetector	7	110	5	439	865	77	77	0	0.0402010050251256	0.0890173410404624	0.191907514450867	0.111111111111111	0.0425531914893617	0.0255474452554745	2.89212796758598	11.6098048824231	34.1284776205489	27.5595795859024	-0.21307698328659	6.93670960928268	0.00681042262350096	0.181701980203918	-0.0467437249792586	9.59420328832748	-0.00191102996227883	0.156520425797069	45.6636639004908
JAR_noJAR_20p103	3	20	6.66666666666667	CorrelationDetector	7	110	2	443	648	34	34	0	0.0134408602150538	0.0524691358024691	0.183641975308642	0.032258064516129	0	0.0135135135135135	2.71951683472397	10.2873943548359	35.5261167998714	25.9437917002436	-0.0211860162174398	4.86225106735067	0.00393294361828145	0.189950581178284	-0.352126172474453	5.52853057261583	0.0150836565144867	0.132214288416665	48.0489237353059
JAR_noJAR_20p103	3	20	6.66666666666667	CorrelationDetector	7	110	1	326	656	70	70	0	0.0472103004291846	0.106707317073171	0.283536585365854	0.05	0	0.049079754601227	1.48107064737718	3.67056135855393	30.341005072782	26.4733666775251	-0.222332736375661	7.25296700550797	0.0118207132444535	0.37080144681937	-0.0226853650075179	12.3976708504094	0.0159058067423884	0.15457528694114	44.2399903716416
JAR_noJAR_20p103	3	20	6.66666666666667	CorrelationDetector	7	110	2	395	457	2	2	0	0.00326797385620915	0.00437636761487965	0.0787746170678337	0	0	0.00416666666666667	1.4490815522747	4.07423492774983	43.4159091149778	20.5467652688155	0.0677334773448349	1.89947751980784	-0.0103281104196368	0.142322114175676	-0.374628369753926	6.52331141399959	-0.0132906175298707	0.147938896634519	50.8188998170331
JAR_noJAR_20p103	3	20	6.66666666666667	CorrelationDetector	7	110	6	374	560	40	40	0	0.00920245398773006	0.0714285714285714	0.194642857142857	0.0666666666666667	0	0.00471698113207547	2.24941193939432	7.6451314698362	38.9166258104374	28.0026936252219	0.0229764613497275	4.59841397013598	0.00431857107138786	0.198430110961168	0.230718561654007	2.63572768096448	-0.0084955301568136	0.158703673475864	51.2742932666659
JAR_noJAR_20p103	3	20	6.66666666666667	CorrelationDetector	7	110	4	358	401	21	21	0	0.013986013986014	0.0523690773067332	0.182044887780549	0.107142857142857	0	0	2.37954145785453	8.72582254322408	40.2186923509219	28.3697015441268	0.71162945217781	6.54985452282673	-0.00163505187801714	0.161087624127958	0.707141706633878	15.94568753729	0.00390351127791904	0.162362473725969	49.8971563533834
JAR_noJAR_20p103	3	20	6.66666666666667	CorrelationDetector	7	110	6	600	1130	78	78	0	0.0184563758389262	0.0690265486725664	0.292035398230089	0.0740740740740741	0.0465116279069767	0.00476190476190476	4.2300560839974	15.7402055394112	31.7516113780707	29.0876393318557	-0.323713589510032	6.77040289940401	0.00679495263889165	0.349712759223238	-0.954947710481226	12.4637037551123	0.00965690633062908	0.186281530283377	43.599469007528
JAR_noJAR_20p103	3	20	6.66666666666667	CorrelationDetector	7	110	2	363	578	137	137	0	0.133802816901408	0.237024221453287	0.474048442906574	0.0714285714285714	0.025	0.0232558139534884	3.96055502752172	13.1662947898725	19.2742311768466	30.3276411049307	-1.00476018261018	20.7575325764667	-0.0408059162828065	0.60731657035204	-0.503461785900541	20.5836534549235	-0.0106891701672135	0.156111730898243	37.054784431367
JAR_noJAR_20p103	3	20	6.66666666666667	CorrelationDetector	7	110	3	322	727	81	81	0	0.0181818181818182	0.111416781292985	0.346629986244842	0.0256410256410256	0	0	3.01249055779665	10.0858217802205	24.3938127784611	22.7528945643444	-0.010286419821301	7.65316043295532	-0.00332729846875936	0.167887225801414	0.0728718796935658	1.14093770859058	0.0122135616913573	0.15786712578751	48.5873012095296
JAR_noJAR_20p103	3	20	6.66666666666667	CorrelationDetector	7	110	6	523	960	34	34	0	0.00587084148727984	0.0354166666666667	0.126041666666667	0.0333333333333333	0.0196078431372549	0	2.00855312983196	7.00483287498078	43.218769724997	27.4659320702617	-0.0556408047345276	3.86267162198275	-0.00398324468126808	0.160835443459405	0.072443926759905	1.61550074009586	-0.0109325812594314	0.169155120294632	55.5855677425779
JAR_noJAR_20p103	3	20	6.66666666666667	CorrelationDetector	7	110	5	378	656	80	80	0	0.0166666666666667	0.121951219512195	0.320121951219512	0	0.037037037037037	0	3.10115063888806	11.2323830411075	25.1613940061874	27.0214229591958	-0.344623326678394	12.2530441619469	0.0075409608506611	0.449524789958546	-0.258396434217319	5.19828719783782	-0.00967808679049465	0.136004086941235	40.5310953251575
JAR_noJAR_20p103	3	20	6.66666666666667	CorrelationDetector	7	110	3	339	471	47	47	0	0.024822695035461	0.0997876857749469	0.303609341825902	0	0.0476190476190476	0.0062111801242236	3.05959388182041	11.0020811251733	28.6857042507247	26.924095307516	0.376389497624438	9.58898053204615	0.0141570301677168	0.324101203216075	0.621178301084561	8.45803693946834	0.00839691888001401	0.149731690685322	39.7472658500873
JAR_noJAR_20p103	3	20	6.66666666666667	CorrelationDetector	7	110	4	440	744	82	82	0	0.0392670157068063	0.110215053763441	0.251344086021505	0.257142857142857	0.0256410256410256	0.00986842105263158	2.54142445229496	9.40531530835764	34.6338459367327	29.1856745973786	0.154441424382395	7.47554003022833	0.00462026417248345	0.150647339075155	-0.197970022533564	3.97706607781811	0.000123364451968446	0.158271014442698	48.1792975378219
JAR_noJAR_20p103	3	20	6.66666666666667	CorrelationDetector	7	110	4	418	687	41	41	0	0.0102564102564103	0.0596797671033479	0.250363901018923	0.0476190476190476	0	0.00346020761245675	3.2059426195981	13.5304953805942	32.9989843843469	25.9368334278705	0.149565888983367	4.98707799042157	-0.0134366241610611	0.168740105643416	0.14390745068305	3.94969932575959	-0.00150568831437743	0.165016845992799	45.3084990357066
JAR_noJAR_20p103	3	20	6.66666666666667	CorrelationDetector	7	110	7	562	842	23	23	0	0.00198807157057654	0.0273159144893112	0.148456057007126	0	0.0294117647058824	0	2.07490511583724	7.9905134654965	39.7033334559044	24.9702684069776	0.0440707257226831	3.27913687519147	-0.00766527500497569	0.143115318030984	-0.0580089101734717	1.14913635865821	-0.00394245520684215	0.150772309892417	49.7769426464566
JAR_noJAR_20p103	3	20	6.66666666666667	CorrelationDetector	7	110	4	545	868	48	48	0	0.0234375	0.0552995391705069	0.236175115207373	0.0714285714285714	0.0217391304347826	0.00810810810810811	3.68793632276119	13.7206933434104	31.5629657647785	26.8354222708268	-0.209437985101124	7.03654690806967	0.00838209930574687	0.303793481730626	0.949120273488416	13.6065783254504	0.0147752241472115	0.193865861597846	40.2303690262296
JAR_noJAR_20p103	3	20	6.66666666666667	CorrelationDetector	7	110	5	391	666	60	60	0	0.0404312668463612	0.0900900900900901	0.306306306306306	0.0512820512820513	0.0344827586206897	0.0428015564202335	3.41185275441914	12.9991350083968	30.3920142139622	25.8379852415224	0.402310723267652	7.70312234848494	-0.00744458276862743	0.219054120093805	0.491858475332071	14.8239701344523	-0.00956695929560252	0.153465898366347	43.0224409363877
JAR_noJAR_20p103	3	20	6.66666666666667	CorrelationDetector	7	110	4	363	571	67	67	0	0.0482315112540193	0.117338003502627	0.308231173380035	0	0.0185185185185185	0	3.44980544353061	12.1123372978329	32.9411266009307	30.4259685802985	-0.114496395777052	7.50255096909474	0.0185119484888162	0.301369897976891	-0.0583031253128401	1.25772207245627	0.000782219308571814	0.147092526389654	51.7503374358845
JAR_noJAR_20p103	3	20	6.66666666666667	CorrelationDetector	7	110	6	533	996	95	95	0	0.032258064516129	0.0953815261044177	0.234939759036145	0.171428571428571	0.0540540540540541	0.00970873786407767	4.11339404188319	16.4150486656726	35.8751861590524	30.2056078614759	-0.191618830898743	6.67168851148783	-0.00235373701367894	0.220195035331524	0.972084026766684	13.95950747315	-0.00234193611764802	0.18805026469088	49.2556518050464
JAR_noJAR_20p103	3	20	6.66666666666667	CorrelationDetector	7	110	5	389	533	9	9	0	0.0175953079178886	0.0168855534709193	0.112570356472795	0.0645161290322581	0	0.0173913043478261	2.23960628293828	7.34557710363474	40.5142135245934	22.9624423202008	0.0898594144076689	3.19305177230257	-0.00881335111232587	0.161614173870203	-0.733869018169371	19.4302933054815	-0.0134274048520004	0.167261860772671	48.2776840207254
JAR_noJAR_20p103	3	20	6.66666666666667	CorrelationDetector	7	110	2	372	733	78	78	0	0.0434782608695652	0.106412005457026	0.272851296043656	0.111111111111111	0.0945945945945946	0.0184331797235023	4.04560092410669	14.9256609335217	29.7165928515815	28.5175435198648	0.11635643416842	7.63989211032392	0.0251111518287746	0.307864595239658	0.853057880794515	16.3971447906784	0.00701885647187232	0.123650953616096	42.6438812081651
JAR_noJAR_20p103	3	20	6.66666666666667	CorrelationDetector	7	110	3	476	919	26	26	0	0.00431965442764579	0.0282916213275299	0.178454842219804	0	0.0181818181818182	0	3.34130005287271	12.7857671341074	35.8147693533484	26.4987866422997	-0.110110106651367	3.30554675963924	0.00715269031198317	0.230440516191588	-0.0810187993164792	2.02650231188292	-0.0013880057440836	0.144484500214245	47.0313310226751
JAR_noJAR_20p103	3	20	6.66666666666667	CorrelationDetector	7	110	2	548	859	63	63	0	0.0236220472440945	0.0733410942956927	0.190919674039581	0.027027027027027	0	0.00245098039215686	2.87562556225406	10.5849736756537	35.4159556317465	24.9425926734142	-0.127390251801241	5.85431106357245	-0.000894857481646127	0.146731607869818	-0.114073511721427	2.2514906252855	0.00168744595593118	0.151626071562758	47.1348879374953
JAR_noJAR_20p103	3	20	6.66666666666667	CorrelationDetector	7	110	5	424	864	38	38	0	0.0100502512562814	0.0439814814814815	0.153935185185185	0.105263157894737	0	0	2.72024564663113	9.88144676865318	35.6315290525483	24.0254252490897	-0.170379491370769	3.67996546634736	-0.000249834301343944	0.136634501656948	-0.306496001976218	6.90667311238044	-0.00166709099050401	0.13426964583377	46.1228519446943
JAR_noJAR_20p103	3	20	6.66666666666667	CorrelationDetector	7	110	6	601	921	98	98	0	0.0189655172413793	0.106406080347448	0.262757871878393	0.0333333333333333	0.0869565217391304	0.0123711340206186	4.30740255585063	17.0012601109753	28.5243432640952	23.4397553424191	0.658218524307707	7.47571005241367	-0.00664003165496407	0.151068852477591	0.242630107693231	5.52607906148015	-0.0127859353089211	0.131094284043475	39.0993832558387
JAR_noJAR_20p103	3	20	6.66666666666667	CorrelationDetector	7	110	4	446	840	61	61	0	0.0431654676258993	0.0726190476190476	0.269047619047619	0.037037037037037	0.0405405405405405	0.0347222222222222	3.22065787870503	12.3561257971665	32.3807569589694	28.2751460753613	-0.355054837819191	6.27380202651321	-0.00247150211069866	0.233902090425095	0.0535469902550496	17.1219733159532	-0.00600028698302277	0.166711908387168	42.0315112151989
JAR_noJAR_20p103	3	20	6.66666666666667	CorrelationDetector	7	110	1	378	590	72	72	0	0.0313479623824451	0.122033898305085	0.430508474576271	0.0487804878048781	0.0645161290322581	0.0277777777777778	3.95352586261336	16.2463789078534	21.580606710774	24.0679264846329	0.586858633042313	9.49315232764055	0.0016317498211345	0.356766488503127	0.744448001985236	8.4879249767294	-0.00196776735542182	0.119827967653517	33.309694146304
JAR_noJAR_20p103	3	20	6.66666666666667	CorrelationDetector	7	110	3	393	687	53	53	0	0.032258064516129	0.0771470160116448	0.234352256186317	0.0833333333333333	0.0465116279069767	0.012	3.44362289101069	12.9154510311996	36.5885303075938	29.0130093506343	-0.0425245814143174	6.51260466450634	-0.00835818283414025	0.24717538538667	0.131647721948106	6.26946821952476	0.00016869675584247	0.12031863297623	52.5951808958609
JAR_noJAR_20p103	3	20	6.66666666666667	CorrelationDetector	7	110	5	465	1015	87	87	0	0.0198675496688742	0.0857142857142857	0.217733990147783	0	0.0163934426229508	0.00687285223367698	3.11407406508576	12.8746678687943	37.5423495359311	30.3930945964743	-0.274083688504446	7.23371164958471	-0.00237364600035142	0.336561052091679	0.40813341482572	11.814016401325	-0.0123295132733075	0.31737362499841	51.8920829768139
JAR_noJAR_20p103	3	20	6.66666666666667	CorrelationDetector	7	110	3	416	694	81	81	0	0.0360824742268041	0.11671469740634	0.306916426512968	0.0666666666666667	0.0212765957446809	0.0114503816793893	3.75730145511738	14.5270427547223	32.1444444743405	30.8115809745972	0.163892914190676	7.72635838519725	-0.0134313012429146	0.285574402304016	-0.310755292097875	12.464535321686	-0.00231670522470085	0.167879775213862	45.8583246594981
JAR_noJAR_20p103	3	20	6.66666666666667	CorrelationDetector	7	110	5	410	1185	114	114	0	0.0343980343980344	0.0962025316455696	0.362025316455696	0.129032258064516	0.038961038961039	0.015748031496063	5.29279643418704	19.1818131562461	21.9310566029295	23.0837593501321	0.162030046667519	9.87032758998196	0.000252405426986531	0.230948563561809	-0.305947590163054	8.71556075468413	0.0176957574741861	0.237567624647718	37.9313960470325
JAR_noJAR_20p103	3	20	6.66666666666667	CorrelationDetector	7	110	4	522	1138	128	128	0	0.0347490347490347	0.112478031634446	0.318101933216169	0.266666666666667	0.0694444444444444	0.0119047619047619	4.53711149750848	17.2273668464955	25.8446989225053	23.9844805205679	-0.177641772976015	8.56098661694156	0.00632825311081835	0.198426828991015	0.168256087640477	7.2524451521851	-0.00605828798501713	0.157075743688153	38.0761611219879
JAR_noJAR_20p103	3	20	6.66666666666667	CorrelationDetector	7	110	3	466	955	134	134	0	0.0238095238095238	0.140314136125654	0.324607329842932	0.0303030303030303	0.0350877192982456	0.0179640718562874	4.81199821578164	18.1113003728222	26.204688957764	26.071689991944	0.420484614630888	8.66176081236622	-0.0105078726451825	0.223165608936121	0.106843496161496	3.4967006207958	-0.0128653434727793	0.140271089413186	41.7030106961335
JAR_noJAR_20p103	3	20	6.66666666666667	CorrelationDetector	7	110	2	332	434	19	19	0	0.00806451612903226	0.043778801843318	0.152073732718894	0.0454545454545455	0.0185185185185185	0	1.80823443130236	5.65825030189148	39.4230947627651	25.5469903889379	-0.291346450630089	4.49799412610865	0.00190930990372805	0.134058189133796	-0.235590403432109	5.2921118715771	0.00471263651453108	0.13320268792359	49.6693481079726
JAR_noJAR_20p103	3	20	6.66666666666667	CorrelationDetector	7	110	3	550	1212	87	87	0	0.0146520146520147	0.0717821782178218	0.180693069306931	0.0555555555555556	0	0.0132743362831858	2.1888727677824	7.21459537398503	38.8639028587286	26.7425831885939	0.206412138466055	4.86449944979093	0.00647676009068491	0.173717254418937	0.170341103260768	3.72715464194431	-0.00296229795694563	0.140988637147176	49.6929812157442
JAR_noJAR_20p103	3	20	6.66666666666667	CorrelationDetector	7	110	4	550	1081	56	56	0	0.00556586270871985	0.0518038852913969	0.180388529139685	0.0384615384615385	0.0307692307692308	0	1.99460255528409	7.14130847852073	37.1957655711862	26.6321450637658	0.00574074637576501	3.9116010828726	-0.00439453005667081	0.130988226457931	0.0899479045280019	1.81580237248257	-0.00613939875779493	0.130743010399733	51.6726074237405
JAR_noJAR_20p103	3	20	6.66666666666667	CorrelationDetector	7	110	6	490	749	58	58	0	0.0136986301369863	0.0774365821094793	0.259012016021362	0.0476190476190476	0	0.00887573964497041	3.39682705449677	12.5927512714093	32.4757095037343	24.7661186475471	-0.259423098371486	4.9669722441241	0.0107176593368763	0.151904229224946	-0.399420537799671	8.98746741846608	0.0163823130848801	0.13963823605218	44.437323225949
JAR_noJAR_20p103	3	20	6.66666666666667	CorrelationDetector	7	110	6	497	822	69	69	0	0.0179775280898876	0.0839416058394161	0.214111922141119	0.05	0.0285714285714286	0.00588235294117647	3.7668117809513	14.3997721642878	38.3260870815238	29.3744522765498	0.122575868468993	5.34921088126519	0.0069749577469719	0.187549216064567	-0.0561443357716092	2.21262421159296	0.00990102313758053	0.156302934791178	54.1187994833932
JAR_noJAR_20p103	3	20	6.66666666666667	CorrelationDetector	7	110	6	471	1193	72	72	0	0.0299785867237687	0.0603520536462699	0.271584241408215	0.106382978723404	0.0416666666666667	0.018716577540107	3.84608372763411	15.3180419732981	30.1036799777142	23.2206076857407	-0.439280291798845	5.72975838749497	0.00736205873303736	0.154693808716619	0.755336338800964	16.1028364925945	0.0116187732466101	0.147525185027154	40.6775427738074
JAR_noJAR_20p103	3	20	6.66666666666667	CorrelationDetector	7	110	2	367	638	61	61	0	0.0321543408360129	0.0956112852664577	0.30564263322884	0.0625	0.037037037037037	0.0272727272727273	3.84149295011946	15.4086129599068	27.7778118776851	24.6778549885615	-0.412293612775804	7.38842150276134	-0.00486658453864291	0.163850936878715	-0.83678047891695	17.9752589515301	-0.000811282504577337	0.14888638467042	38.3703919903374
JAR_noJAR_20p103	3	20	6.66666666666667	CorrelationDetector	7	110	4	447	518	27	27	0	0.0131233595800525	0.0521235521235521	0.125482625482625	0.05	0	0.00949367088607595	3.63767750996801	13.1754689618409	42.0596347434064	26.4776527100954	0.274815974197054	3.68946238520989	0.00126826362085703	0.144796676190729	0.466042529984262	9.54542182956326	0.000355228481694876	0.141899850505556	50.2982969860127
JAR_noJAR_20p103	3	20	6.66666666666667	CorrelationDetector	7	110	3	300	402	45	45	0	0.00947867298578199	0.111940298507463	0.233830845771144	0.0256410256410256	0	0.00735294117647059	3.80708442501105	14.657036461283	32.2355673779911	25.9059489587218	-0.397191709695301	6.64415156909345	-0.00641456254945627	0.134018421048589	0.258101388724688	4.17718847201506	-0.0048593842243549	0.144472884768563	45.9582457257055
JAR_noJAR_20p103	3	20	6.66666666666667	CorrelationDetector	7	110	4	346	561	30	30	0	0.0144404332129964	0.053475935828877	0.237076648841355	0.0416666666666667	0.0294117647058824	0.00497512437810945	2.3731858330314	8.67954315695142	33.0405111632457	24.4124072078414	0.0447414650410498	5.63943462893627	0.00993090375735775	0.138851709699205	-0.149626675462194	3.48139125090716	0.0109472708592716	0.135887297021254	42.5740053670219
JAR_noJAR_20p103	3	20	6.66666666666667	CorrelationDetector	7	110	7	550	1223	98	98	0	0.0244360902255639	0.080130825838103	0.266557645134914	0.136363636363636	0.0480769230769231	0.0126262626262626	3.71022109983015	14.7566953883262	30.1035295748227	26.0639337221793	-0.279940708074058	6.32353342440047	0.00446539911667616	0.186629670608125	0.141305638851552	10.8729667475109	8.5808055159754e-05	0.159792367519382	43.8147638607411
JAR_noJAR_20p103	3	20	6.66666666666667	CorrelationDetector	7	110	4	496	921	66	66	0	0.0149253731343284	0.0716612377850163	0.275787187839305	0.0540540540540541	0.0185185185185185	0.0105820105820106	3.34186616876167	13.6747299739307	29.5449597052934	24.0224022457945	0.334588890983995	6.85774541899308	0.00437063135438659	0.271746791294144	1.08408616683988	11.3659172253882	-0.00519692893622171	0.143123106511862	39.9002163523514
JAR_noJAR_20p103	3	20	6.66666666666667	CorrelationDetector	7	110	5	628	1122	53	53	0	0.00161550888529887	0.0472370766488414	0.190730837789661	0.024390243902439	0	0	3.26733225338885	13.288461664183	40.6747412657261	28.5197148976973	0.119828044637811	4.01206958443907	0.00243308992055085	0.135644588370354	0.101191545136428	2.95242122299443	0.00649434045144757	0.140766408195567	54.1372398765591
JAR_noJAR_20p103	3	20	6.66666666666667	CorrelationDetector	7	110	8	624	1060	31	31	0	0.00485436893203883	0.0292452830188679	0.133962264150943	0.0277777777777778	0	0.00382409177820268	2.54381561538598	9.64435599379846	44.0942227561556	26.8448522509443	-0.028842282175589	2.68234526404183	0.00176623646852394	0.16871707357104	0.0846499936051082	2.39806307038751	0.00423363518334331	0.148837320327864	51.7679691880158
JAR_noJAR_20p103	3	20	6.66666666666667	CorrelationDetector	7	110	8	509	824	49	49	0	0.0137299771167048	0.0594660194174757	0.336165048543689	0	0.0188679245283019	0.00887573964497041	4.3579406102678	17.0027122335561	27.1164475182098	23.1955416891943	0.176813760629839	6.29696365954357	-0.000725601703956193	0.166059889520387	-0.114539947935458	3.38881977809439	-0.000335548349068516	0.143851725055874	40.6076850729882
JAR_noJAR_20p103	3	20	6.66666666666667	CorrelationDetector	7	110	6	682	1234	147	147	0	0.0478395061728395	0.119124797406807	0.256077795786062	0.269230769230769	0.0597014925373134	0.0245746691871456	3.53179671013105	13.5618811237598	29.9321112495635	27.5660838365047	0.0976164479290965	7.95857143663836	-0.00669463798595685	0.279060131601631	0.0320571685928721	6.13833535078071	0.00243844395043943	0.1381053332201	41.4027385645702
JAR_noJAR_20p103	3	20	6.66666666666667	CorrelationDetector	7	110	7	441	529	13	13	0	0.00248138957816377	0.0245746691871456	0.0964083175803403	0	0.0144927536231884	0	1.89889860273903	6.18961294645356	42.9076694582349	23.3309715585689	0.071906964434978	3.66035985148011	0.00315080654392841	0.148964272885901	0.190099085310702	1.92980002865788	0.00534670819077876	0.151123367425993	48.730170372931
JAR_noJAR_20p103	3	20	6.66666666666667	CorrelationDetector	7	110	5	506	941	84	84	0	0.0271966527196653	0.0892667375132837	0.270988310308183	0.151515151515152	0.0483870967741935	0.00831024930747922	3.85548714736453	14.0170599499916	28.0674778775347	25.7821818985288	-0.00431979326506712	7.11310128707334	0.00809021476489644	0.373426040739912	0.0102652178094259	3.49274136998687	-0.000500866877758085	0.153779790342237	39.293305907304
JAR_noJAR_20p103	3	20	6.66666666666667	CorrelationDetector	7	110	3	396	519	33	33	0	0.010498687664042	0.0635838150289017	0.157996146435453	0.0555555555555556	0	0	2.86972486652814	11.2775927806915	39.2092478212951	27.9835194436181	0.0437377080568789	3.58182560779433	0.00683692084097048	0.163893607179244	-0.0797642384411358	2.31634140180679	0.00800909900402791	0.167105314110033	46.9468939688885
JAR_noJAR_20p103	3	20	6.66666666666667	CorrelationDetector	7	110	5	534	922	37	37	0	0.0276679841897233	0.0401301518438178	0.18763557483731	0.0930232558139535	0.0681818181818182	0.016548463356974	3.55167951410745	12.0289727128613	33.3826083425071	23.6575151552061	-0.132841673659297	3.17861819778956	-0.000702414022218389	0.150295177073248	0.076525200938652	15.8058966069612	-0.00785580113776615	0.154483775059865	44.0670892003136
JAR_noJAR_20p103	3	20	6.66666666666667	CorrelationDetector	7	110	3	318	406	42	42	0	0.0307692307692308	0.103448275862069	0.307881773399015	0.119047619047619	0.0277777777777778	0	4.16077864175265	17.0128252882285	31.8259885247331	30.4733704786267	0.699634039378366	9.56039691020387	-0.00338138313256745	0.322793328487488	0.423316592202878	11.3730639632073	0.0110574170157283	0.189757585379328	48.1009318494402
JAR_noJAR_20p103	3	20	6.66666666666667	CorrelationDetector	7	110	4	477	631	29	29	0	0.0158730158730159	0.045958795562599	0.196513470681458	0	0.0491803278688525	0.0123839009287926	2.19045253333815	6.40037292159371	35.2875355740603	25.2514084882559	0.116813507096787	4.03965399692846	0.0137904104646346	0.220820157432173	0.0659665738648182	9.32895038458193	0.00825142347268988	0.162383922556475	44.3663095561091
JAR_noJAR_20p103	3	20	6.66666666666667	CorrelationDetector	7	110	4	708	1444	50	50	0	0.0127840909090909	0.0346260387811634	0.144736842105263	0.107142857142857	0	0.00975609756097561	2.30942711832173	8.14892170461808	39.4161106269697	24.4746315628126	-0.00745145605745718	2.86211672698273	0.00288760338855253	0.134272691005947	-0.267765423891786	5.93346958323606	0.00771620346148734	0.126267867113995	49.4652301838123
JAR_noJAR_20p103	3	20	6.66666666666667	CorrelationDetector	7	110	3	338	507	11	11	0	0.00636942675159236	0.0216962524654832	0.16370808678501	0.0540540540540541	0	0	1.25542271131697	3.4978597452229	38.2128930577464	22.0722774139884	-0.137375835493225	3.60347935859017	-0.00109742661982398	0.11650177734189	-0.431196413037367	5.70819077102729	-0.000883773287903914	0.0932952966774724	47.5470507905967
JAR_noJAR_20p103	3	20	6.66666666666667	CorrelationDetector	7	110	9	624	1423	123	123	0	0.0146103896103896	0.0864371047083626	0.269852424455376	0.0869565217391304	0	0.00959692898272553	3.58675905783319	14.4643493109484	29.9058495616501	26.6934086777319	0.186248049730503	8.45986228121644	0.00401344750892759	0.184925682321734	-0.207922381281108	6.65495815953778	-0.00209000069915244	0.156877049184231	46.0256087153966
JAR_noJAR_20p103	3	20	6.66666666666667	CorrelationDetector	7	110	5	357	579	81	81	0	0.0164473684210526	0.139896373056995	0.307426597582038	0.113636363636364	0	0	2.84320426212584	10.5203688878202	29.1161436551349	26.5478998470947	-0.152841375247922	8.72229948125771	-0.00475123926616273	0.186206802265925	0.191499213853166	4.38584640428526	-0.0150356009853533	0.141979424252096	43.7871411229801
JAR_noJAR_20p103	3	20	6.66666666666667	CorrelationDetector	7	110	3	366	677	53	53	0	0.0174216027874564	0.0782865583456425	0.314623338257016	0.114285714285714	0.024390243902439	0	3.15224109098254	13.4822778058275	26.0023144875229	23.7828139748165	0.155379175263794	6.8977773501405	-0.00554371374938643	0.145266342464887	-0.321897747516487	5.78708352774435	-0.00461210205214859	0.127638357811088	43.6429732338664
JAR_noJAR_20p104	3	20	6.66666666666667	JAR_CorrelationDetector	7	110	4	369	533	45	45	0	0.0307167235494881	0.0844277673545966	0.332082551594747	0.0882352941176471	0	0.028169014084507	4.37111068259074	15.9714948519138	32.0959744476578	29.0842969901995	-0.0684079075468022	5.56605506680144	-0.00266776068531767	0.193220573782397	0.616103961533047	9.80956011841755	0.00581540149055982	0.117168097281743	47.0410572391605
JAR_noJAR_20p104	3	20	6.66666666666667	JAR_CorrelationDetector	7	110	3	609	861	67	67	0	0.0165289256198347	0.0778164924506388	0.250871080139373	0.131578947368421	0.0212765957446809	0.00616016427104723	4.68317796139368	18.1590584451518	31.1736267502456	27.4851007313626	-0.257842980935455	7.24783619520787	0.00775253631144315	0.29491334467085	-0.302648265432163	5.7851134840533	-0.00123477676072553	0.143264950342082	42.2782999665653
JAR_noJAR_20p104	3	20	6.66666666666667	JAR_CorrelationDetector	7	110	3	389	766	105	105	0	0.0531914893617021	0.137075718015666	0.406005221932115	0.210526315789474	0.12	0.0127659574468085	5.15835525577905	20.8157354175726	21.0323294321034	24.1016024335251	-0.102266557666807	13.5655826203082	-0.0166569892163363	0.379115971073308	-0.164895558194511	9.72862759085748	0.0107781746072519	0.163953687719619	35.1819092417812
JAR_noJAR_20p104	3	20	6.66666666666667	JAR_CorrelationDetector	7	110	3	351	606	35	35	0	0.0170648464163823	0.0577557755775578	0.193069306930693	0	0	0.0251256281407035	2.94719932616452	11.0787230125007	34.4133540075962	25.2839897333583	-0.370906100386039	5.95461712574151	-0.000355661509905596	0.133206232946545	-0.344807677212858	13.8624015561014	0.00510119087411843	0.148166011900961	47.5433773378915
JAR_noJAR_20p104	3	20	6.66666666666667	JAR_CorrelationDetector	7	110	5	401	967	75	75	0	0.0125944584382872	0.077559462254395	0.240951396070321	0.1	0.0153846153846154	0	2.8370626681397	11.4782705759086	33.0885955123187	27.0808860837068	0.376813699718561	6.61107932669882	0.00361229415423441	0.20738261304033	0.370041593417319	6.14263564965462	0.0049911980157429	0.129405532462943	51.8909130861279
JAR_noJAR_20p104	3	20	6.66666666666667	JAR_CorrelationDetector	7	110	3	335	384	17	17	0	0.0133333333333333	0.0442708333333333	0.0963541666666667	0.1	0	0	2.44666160656991	7.52405200729045	42.3574412527407	29.1020497263619	-0.10591404262844	3.37107608241961	0.00466894862172142	0.119117717803941	-0.0323119176418771	0.903797981795823	0.00308550522800384	0.101033401055129	59.0550426385137
JAR_noJAR_20p104	3	20	6.66666666666667	JAR_CorrelationDetector	7	110	2	389	726	14	14	0	0.00574712643678161	0.0192837465564738	0.18732782369146	0.0425531914893617	0	0	1.64694425611521	6.10598767751496	39.1865149895627	23.6567876985873	0.111590649618903	2.78826414101469	-0.00273779637739652	0.147322204928838	0.109740757613561	7.37236882749148	0.000827213999470889	0.13108961736139	50.6209152808584
JAR_noJAR_20p104	3	20	6.66666666666667	JAR_CorrelationDetector	7	110	5	522	1063	26	26	0	0.00772200772200772	0.0244590780809031	0.16650987770461	0	0	0.00719424460431655	2.17036051950685	7.36834373700904	36.9600888378665	26.0563261376741	0.138260156368585	3.79150545451632	0.00293857700176186	0.16190236415168	0.400733634598514	5.2431335515767	0.00634904322729207	0.161952917776986	47.0387099682047
JAR_noJAR_20p104	3	20	6.66666666666667	JAR_CorrelationDetector	7	110	7	477	680	45	45	0	0.0165094339622642	0.0661764705882353	0.167647058823529	0.0555555555555556	0	0.0159744408945687	2.24078956297922	8.302985478864	38.4522564184652	26.7931787691229	-0.013046028388988	4.94103447958016	-0.0101284231365163	0.14380467266499	0.0504620160877567	5.12476604459544	-0.00656527981228983	0.144310466211969	49.6359159727849
JAR_noJAR_20p104	3	20	6.66666666666667	JAR_CorrelationDetector	7	110	4	479	1004	122	122	0	0.0252631578947368	0.121513944223108	0.306772908366534	0.122448979591837	0.0212765957446809	0.0131578947368421	4.46394255786825	17.1261286017935	25.2458602401475	26.8538724323712	0.3893633814456	12.5896720895733	0.0233855889479478	0.328313780725514	0.896552536206482	10.4678991479535	-0.000792110983203885	0.152005222725445	41.1428407488312
JAR_noJAR_20p104	3	20	6.66666666666667	JAR_CorrelationDetector	7	110	3	425	727	87	87	0	0.0765171503957784	0.119669876203576	0.327372764786795	0.181818181818182	0	0.066006600660066	5.04471823718285	18.0068370788016	23.4783053606182	22.0717748174106	0.116145712478658	8.51344085481624	-0.0019268716993481	0.155206719794311	-0.496961948676789	17.5090979508959	-0.00178297575217961	0.159210621042336	32.3785098632901
JAR_noJAR_20p104	3	20	6.66666666666667	JAR_CorrelationDetector	7	110	5	402	1276	155	155	0	0.025062656641604	0.121473354231975	0.343260188087774	0.156862745098039	0	0.00704225352112676	5.34225595084453	18.6588020567136	22.1675776765601	22.250617388596	0.221852413714768	7.61278450611589	-0.000568389859003807	0.238496179389869	0.548407475694225	10.8040532043526	0.00700190844282876	0.126292088246162	39.4582716823945
JAR_noJAR_20p104	3	20	6.66666666666667	JAR_CorrelationDetector	7	110	7	539	1126	56	56	0	0.00568181818181818	0.0497335701598579	0.202486678507993	0	0.0185185185185185	0.00472813238770686	2.72750111504823	11.2812505128174	32.6589902069261	23.5483294115724	0.113661058992795	3.6838863152794	-0.00123160018971193	0.163682224346776	0.229316699282686	4.80294336640027	-0.000963647369549822	0.168295247176986	45.7293193920772
JAR_noJAR_20p104	3	20	6.66666666666667	JAR_CorrelationDetector	7	110	4	507	790	59	59	0	0.01875	0.0746835443037975	0.206329113924051	0.0697674418604651	0.0294117647058824	0.00753768844221105	3.02353920480547	10.8275669541243	38.0255051595205	27.6211162949628	-0.0366286474223078	4.58783360406306	0.0114071776084586	0.279256794072678	-0.500772466324376	8.9961064200246	0.00885209388230395	0.120220524255897	50.9206685741257
JAR_noJAR_20p104	3	20	6.66666666666667	JAR_CorrelationDetector	7	110	6	469	767	63	63	0	0.0270880361173815	0.0821382007822686	0.247718383311604	0.0666666666666667	0.0153846153846154	0.0231884057971014	3.56141789020994	14.0027920947	31.4157771689054	25.5234722236967	-0.288278624644295	5.87104401827002	-0.00387257273501802	0.147089272673234	-0.420367565667891	14.3048175528255	0.00294791020564431	0.134541181690869	44.2742431720238
JAR_noJAR_20p104	3	20	6.66666666666667	JAR_CorrelationDetector	7	110	4	477	787	37	37	0	0.0111607142857143	0.0470139771283355	0.209656925031766	0.129032258064516	0.0158730158730159	0	3.03419019415191	11.5716086647192	39.7068963152	27.5544609163251	0.085293650976406	3.70014782096959	-0.00222219379250808	0.148863649849455	0.0340724395569205	1.56048435733267	0.00303620981452139	0.142284142352863	54.7991189457787
JAR_noJAR_20p104	3	20	6.66666666666667	JAR_CorrelationDetector	7	110	5	340	694	78	78	0	0.03584229390681	0.112391930835735	0.344380403458213	0.0526315789473684	0.0727272727272727	0.0208333333333333	3.82187216103268	15.842183929743	30.6949915810861	29.1612959638337	0.33963064089485	8.1821689095874	0.0123162515044765	0.146025073708686	-0.119847757717182	10.5645756617982	0.0149327731663653	0.148363249025635	49.9498131478468
JAR_noJAR_20p104	3	20	6.66666666666667	JAR_CorrelationDetector	7	110	5	422	1137	108	108	0	0.0263852242744063	0.0949868073878628	0.281442392260334	0.0540540540540541	0.0192307692307692	0.0205479452054795	4.0226139341992	16.317053562184	30.9673197054323	28.7997297391393	0.231487645660193	7.44092357701544	0.0127480320537247	0.311798912311314	1.4742811329377	16.7907520372476	-0.00400068086731553	0.144228372523415	51.6760914511081
JAR_noJAR_20p104	3	20	6.66666666666667	JAR_CorrelationDetector	7	110	3	345	492	25	25	0	0.0161812297734628	0.0508130081300813	0.247967479674797	0.0416666666666667	0.0588235294117647	0	3.03774654279037	11.021542230771	36.5258183275287	26.5688936261334	0.0533003770534528	4.22132478160811	-0.00792042649890445	0.158354655693206	-0.323279381523977	6.94990781832889	-0.00350847065228219	0.164344763908216	49.4917336813495
JAR_noJAR_20p104	3	20	6.66666666666667	JAR_CorrelationDetector	7	110	3	346	603	30	30	0	0.0169491525423729	0.0497512437810945	0.30016583747927	0.0416666666666667	0	0.0138888888888889	3.47762483052792	12.7986990818972	31.1001002400477	23.485923938097	0.106837098364267	3.75511231773753	0.00940253158746752	0.147739517887168	-0.150368139092315	3.54334501541223	0.00059005456709878	0.15104355231137	45.3050032503663
JAR_noJAR_20p104	3	20	6.66666666666667	JAR_CorrelationDetector	7	110	4	580	1061	50	50	0	0.0148975791433892	0.0471253534401508	0.145146088595664	0	0	0.0178173719376392	2.90897389558373	10.8771259666412	37.6528120267419	24.8768995484413	-0.0436685376502692	3.99699712705275	-0.00137437448901859	0.160451527509882	-0.426509571348953	5.43523192137802	-0.0025669478035892	0.149766978914308	48.2044670444514
JAR_noJAR_20p104	3	20	6.66666666666667	JAR_CorrelationDetector	7	110	5	486	998	112	112	0	0.0375	0.112224448897796	0.304609218436874	0	0.0487804878048781	0.0304709141274238	5.45370202356877	19.8603549150935	24.1525286882733	23.9185795156494	-0.305483748690923	9.14572463532616	0.0051145214564256	0.281270404597005	-0.88222179515598	21.596627253975	-0.0034781271386179	0.128648561130628	37.2968803318287
JAR_noJAR_20p104	3	20	6.66666666666667	JAR_CorrelationDetector	7	110	7	494	1275	158	158	0	0.0285714285714286	0.123921568627451	0.354509803921569	0.151515151515152	0.0843373493975904	0.00530503978779841	5.11287787248627	19.5878721406513	22.9189506003072	25.3554713599726	0.454902854709177	11.1237428835774	0.012555191085986	0.28186411435677	-0.816067256903109	10.6659584215911	0.0221206592914967	0.215203451061936	39.8443192214214
JAR_noJAR_20p104	3	20	6.66666666666667	JAR_CorrelationDetector	7	110	3	352	567	96	96	0	0.0418250950570342	0.169312169312169	0.437389770723104	0.114285714285714	0.0789473684210526	0.0208333333333333	4.67996495539953	17.4078339510426	18.4427319649277	21.7744608455829	0.49171395950903	9.96235905654897	-0.00813568888018798	0.123337988675501	0.0252780453329926	11.5817656919575	0.00287330107882831	0.106307521126048	30.880909210807
JAR_noJAR_20p104	3	20	6.66666666666667	JAR_CorrelationDetector	7	110	6	487	706	31	31	0	0.0252293577981651	0.0439093484419263	0.137393767705382	0	0.025	0.0298507462686567	3.00912209207009	11.4998241122856	40.4245709784802	27.4339751426771	0.0590055906158862	4.70889907665237	0.000123295515956407	0.160616757927655	0.243076450086349	11.4641596076563	-0.00194142700716075	0.145340957519303	48.3222675823843
JAR_noJAR_20p104	3	20	6.66666666666667	JAR_CorrelationDetector	7	110	1	307	567	43	43	0	0.0154440154440154	0.0758377425044092	0.243386243386243	0.0810810810810811	0.0161290322580645	0	2.43272853443327	8.64386768870765	37.0488753969016	28.4819129733989	0.0172475391222397	4.97424822765967	0.00563352334426032	0.137303001560326	-0.202448994894959	4.41889893905742	-0.0013898675673635	0.13593767659749	54.8264902746355
JAR_noJAR_20p104	3	20	6.66666666666667	JAR_CorrelationDetector	7	110	4	346	428	6	6	0	0	0.014018691588785	0.105140186915888	0	0	0	1.13304749254432	2.95237286056599	41.9329418262398	23.5471306787786	0.0357832602602848	2.10238191490274	0.00278285862970057	0.150417723102044	-0.0159290439325394	1.02551731556385	0.00530617034930496	0.14645432092143	51.0953702609675
JAR_noJAR_20p104	3	20	6.66666666666667	JAR_CorrelationDetector	7	110	5	409	747	67	67	0	0.0141242937853107	0.0896921017402945	0.236947791164659	0.114285714285714	0	0	2.38378697170041	9.04674034193648	32.8976665099069	26.7115722300991	-0.0133498245261345	6.71046611346576	-0.00634492776135065	0.125801337866416	0.0521241734553161	0.859602860351393	-0.00226364634760544	0.0975522252343076	50.5697889821478
JAR_noJAR_20p104	3	20	6.66666666666667	JAR_CorrelationDetector	7	110	6	549	952	90	90	0	0.0391791044776119	0.0945378151260504	0.26155462184874	0.166666666666667	0	0.0291479820627803	3.20630361220285	12.7233160963703	28.2031390549048	22.8587548776339	-0.0168121775235634	6.09341146623397	-0.0104560391386464	0.228210619492818	-0.396904602618494	10.6855805337956	-0.0026751136143017	0.145335415693875	37.7605141379754
JAR_noJAR_20p104	3	20	6.66666666666667	JAR_CorrelationDetector	7	110	1	380	572	41	41	0	0.00613496932515337	0.0716783216783217	0.190559440559441	0	0	0.00869565217391304	2.37516896150904	8.85771719540621	32.1915997849333	23.3349722465106	0.103121003929005	5.52436964639905	-0.00310895851819102	0.169579450001772	0.483729466944129	5.75320296239356	0.0127042473692108	0.150434965902361	42.6446119664791
JAR_noJAR_20p104	3	20	6.66666666666667	JAR_CorrelationDetector	7	110	6	583	1291	76	76	0	0.0121107266435986	0.058869093725794	0.201394268009295	0	0.0327868852459016	0.0103092783505155	4.1858675568664	15.7990444268254	32.7151436380222	23.0353339440767	-0.0769430830788548	4.73597064584617	0.000732372650223565	0.148731851629376	0.311183340004915	9.33185326646231	0.000387491273591192	0.150086044548937	44.4201294960051
JAR_noJAR_20p104	3	20	6.66666666666667	JAR_CorrelationDetector	7	110	2	260	354	40	40	0	0.0340909090909091	0.112994350282486	0.519774011299435	0.0666666666666667	0.037037037037037	0.0133333333333333	3.96454298826609	14.8994393061505	20.5902521257633	23.184946135747	-0.194249361489418	10.1308021172934	-0.00702317810445977	0.164671348300711	0.178107833792981	17.3378462100454	-0.0121860949451341	0.12427555046771	30.6337920191786
JAR_noJAR_20p104	3	20	6.66666666666667	JAR_CorrelationDetector	7	110	2	545	950	93	93	0	0.0466019417475728	0.0978947368421053	0.249473684210526	0	0	0.0485436893203883	4.31266910650402	17.2275590362267	31.8776385595978	24.7943873873167	0.377920635003015	6.14689704187933	-0.00231132917746868	0.183304384452603	-0.0843426024371352	6.31466751724176	-0.0103085861836349	0.145159917925789	40.1317458654724
JAR_noJAR_20p104	3	20	6.66666666666667	JAR_CorrelationDetector	7	110	7	679	1162	61	61	0	0.0108359133126935	0.0524956970740103	0.179001721170396	0.04	0.0208333333333333	0.0089126559714795	3.34847691519272	13.6304963803104	37.0499020376176	26.9888152040404	-0.0972305899098145	4.29183851288526	0.00531129114557786	0.148417404514647	-0.120708444306534	4.38893457769653	0.00670377882272932	0.151576099982302	48.4425562565654
JAR_noJAR_20p104	3	20	6.66666666666667	JAR_CorrelationDetector	7	110	6	427	877	82	82	0	0.0294117647058824	0.0935005701254276	0.277080957810718	0.0588235294117647	0.08	0.00716845878136201	4.47462835139344	17.2651011337498	29.9444689566204	26.8600833438592	-0.360341673559845	6.48473821874664	-0.00621959434781974	0.194759778378406	0.726004010495939	16.6933719096774	0.0161939426887764	0.156875712906674	43.5416695657773
JAR_noJAR_20p104	3	20	6.66666666666667	JAR_CorrelationDetector	7	110	2	303	436	68	68	0	0.134502923976608	0.155963302752294	0.36697247706422	0.103448275862069	0.0638297872340425	0.037037037037037	4.94383608576264	17.4997384704025	23.0629802658784	25.8469405894732	-0.609389043329224	11.3691363921825	-0.0392129216664145	0.456364607047124	1.52262431461667	17.3205230574726	0.013560888494549	0.116681346023711	37.5930138730566
JAR_noJAR_20p104	3	20	6.66666666666667	JAR_CorrelationDetector	7	110	7	521	960	73	73	0	0.0368932038834951	0.0760416666666667	0.258333333333333	0.1875	0.0235294117647059	0.0272277227722772	3.94414930958521	15.0367314584183	30.7093982172144	25.4702618805889	-0.066929028577337	5.08556956750476	-0.00375250876568513	0.159210703539896	0.341761981395456	12.3376911194013	-0.00819473002306104	0.147388829892619	43.1742669543546
JAR_noJAR_20p104	3	20	6.66666666666667	JAR_CorrelationDetector	7	110	3	403	648	78	78	0	0.043010752688172	0.12037037037037	0.28858024691358	0.0652173913043478	0.0238095238095238	0.03886925795053	4.57004401163486	17.7149554344747	29.6719201327851	29.8956641366953	0.848836191812741	9.23885385365796	0.00182170601624348	0.435406178515682	1.57489524395251	16.2721861558064	-0.000587372307389298	0.149399248378489	43.2049359664613
JAR_noJAR_20p104	3	20	6.66666666666667	JAR_CorrelationDetector	7	110	5	517	860	102	102	0	0.0458167330677291	0.118604651162791	0.287209302325581	0.193548387096774	0.0273972602739726	0.0331632653061225	4.89619275830988	19.624982029092	31.2329664436586	28.0155953707956	-0.641720553651542	7.85420506682017	0.0025525565849826	0.253902171888486	-0.856781556166277	12.306731668628	-0.00118990645223472	0.141619294031504	43.1925354585983
JAR_noJAR_20p104	3	20	6.66666666666667	JAR_CorrelationDetector	7	110	4	567	1043	16	16	0	0.00396825396825397	0.0153403643336529	0.11601150527325	0	0.0227272727272727	0.00233644859813084	1.74959064446962	5.83311049388695	37.5384792806526	22.3849885356433	-0.0616999507722128	2.54818590287986	-0.000278191231942135	0.141541315985663	0.0920615157499756	1.88367414153761	-0.00429130794422482	0.149496787829266	48.1731722901665
JAR_noJAR_20p104	3	20	6.66666666666667	JAR_CorrelationDetector	7	110	4	469	861	93	93	0	0.0483091787439614	0.10801393728223	0.285714285714286	0.107142857142857	0.0612244897959184	0.0396039603960396	3.29793350204847	12.1743664804099	28.1090051739584	25.437445559431	-0.303954183429704	7.80199414494904	0.00797456174853634	0.24768193285972	-1.06560135520154	13.6652441015436	0.0113966807912723	0.144133744663777	40.4038087212697
JAR_noJAR_20p104	3	20	6.66666666666667	JAR_CorrelationDetector	7	110	6	496	934	74	74	0	0.0228690228690229	0.0792291220556745	0.261241970021413	0.0888888888888889	0.024390243902439	0.0077120822622108	3.2030740704241	11.6603425791443	33.8543641752066	27.6513915070669	0.263659365171044	5.61379294762411	0.00179010646207869	0.151662552659827	0.262508297017039	6.80362902585445	0.00494413830956696	0.178489905173236	48.5773650605773
JAR_noJAR_20p104	3	20	6.66666666666667	JAR_CorrelationDetector	7	110	3	337	365	11	11	0	0	0.0301369863013699	0.180821917808219	0	0	0	2.47291126026499	8.84065747753391	35.9862598929175	23.3180969144336	0.389523970496993	3.40110444006198	-0.00779877125050508	0.145123038738606	0.151293677394437	1.09252835931143	-0.0127462748057963	0.144108620028942	46.855909028217
JAR_noJAR_20p104	3	20	6.66666666666667	JAR_CorrelationDetector	7	110	6	486	808	105	105	0	0.0105263157894737	0.129950495049505	0.297029702970297	0.0476190476190476	0	0.00321543408360129	3.82041222608024	15.214345377823	23.6600143543324	25.3132313562977	0.00684673719317051	13.1470483073271	-0.0114534047358759	0.259699178325329	-0.211468163370569	3.84169454866205	0.0046860525736721	0.15191979700558	36.4239823176789
JAR_noJAR_20p104	3	20	6.66666666666667	JAR_CorrelationDetector	7	110	5	715	1267	76	76	0	0.00141242937853107	0.0599842146803473	0.239936858721389	0	0	0.00161030595813205	3.27300966504232	12.0236605872558	35.0431478276498	27.8200183372526	0.0943547349628699	5.67648883306094	0.00600743976063324	0.15892946018905	0.236593071971227	5.73174198249508	0.00933599558883456	0.152371529308404	49.0314947393189
JAR_noJAR_20p104	3	20	6.66666666666667	JAR_CorrelationDetector	7	110	5	318	498	39	39	0	0.033210332103321	0.0783132530120482	0.269076305220884	0.0930232558139535	0.0566037735849057	0.0119047619047619	3.31655937115194	11.6670784798421	32.4529830714007	26.5695545584121	0.333695695001433	6.62614799684299	-0.000464999926370626	0.160413581658499	0.254459073061651	5.05572523758074	0.00256655744552925	0.158696966674279	45.2947571164128
JAR_noJAR_20p104	3	20	6.66666666666667	JAR_CorrelationDetector	7	110	2	289	431	60	60	0	0.0384615384615385	0.139211136890951	0.417633410672854	0.140350877192982	0	0.0078125	3.49124449635099	12.422772020607	27.0403816781805	29.0361710125682	-0.105482869664428	9.8928676492987	0.0173936995030318	0.150549382802262	0.582810597827726	7.42074467016931	0.0264584546012932	0.139757192647576	42.5798929157932
JAR_noJAR_20p104	3	20	6.66666666666667	JAR_CorrelationDetector	7	110	3	431	774	65	65	0	0.0110497237569061	0.0839793281653747	0.317829457364341	0.037037037037037	0.0149253731343284	0.00809716599190283	4.07409855849699	15.4728339353954	28.268269089738	27.1901446003942	0.101262628583224	8.5016650471396	-0.00284979452026937	0.150201763595822	-0.195347365260403	13.308335905107	-0.00417802513087456	0.134619096760567	42.5216500810723
JAR_noJAR_20p104	3	20	6.66666666666667	JAR_CorrelationDetector	7	110	4	532	1158	72	72	0	0.00754716981132075	0.0621761658031088	0.223661485319516	0.08	0	0	2.64287380954059	9.94344838582793	34.4376169058398	25.5701277395247	0.33517329958104	6.20737420446772	-0.00380012527545863	0.154461793152489	-0.0881620939573906	1.32167812245303	-0.000395580002586269	0.157910321230138	49.6514402184517
JAR_noJAR_20p104	3	20	6.66666666666667	JAR_CorrelationDetector	7	110	4	513	853	53	53	0	0.0236559139784946	0.0621336459554514	0.221570926143025	0.037037037037037	0.0204081632653061	0.023936170212766	2.82855486227065	9.0189053719861	33.1860344970505	24.9351603012467	0.234399477811579	4.95644552859975	0.00378804890411826	0.16804138917542	0.232673395649181	10.8272543805602	0.00463501285953937	0.179734684118912	44.9164967915862
JAR_noJAR_20p104	3	20	6.66666666666667	JAR_CorrelationDetector	7	110	5	462	707	26	26	0	0.013953488372093	0.0367751060820368	0.199434229137199	0.027027027027027	0	0.00911854103343465	2.8811936868641	9.93342877116189	36.6592598569263	25.0055766066674	-0.0947017543484497	2.78948629400494	-0.00154642232792124	0.134499677471709	-0.0690170358028954	1.23678823840268	0.000378010776326499	0.142204996501963	49.1250595111427
JAR_noJAR_20p104	3	20	6.66666666666667	JAR_CorrelationDetector	7	110	3	451	1076	110	110	0	0.0218978102189781	0.102230483271375	0.297397769516729	0.130434782608696	0.0317460317460317	0.0139372822299652	3.21979638460618	13.3640734776543	32.3235404965738	29.658068860192	-0.194976871214291	6.19330527453939	0.0241434706993974	0.298646131819551	0.102069962858098	2.42759837819714	0.00590562588770127	0.160450634803135	49.6431997985558
JAR_noJAR_20p104	3	20	6.66666666666667	JAR_CorrelationDetector	7	110	3	327	439	26	26	0	0	0.0592255125284738	0.261958997722096	0	0	0	3.61345181564898	14.2351362985169	36.4198686144682	29.0404686322119	-0.292415390324158	4.61013617923087	-0.000105035343390234	0.161479203937756	-0.0522646045366368	0.919638456998349	-0.00145417817817736	0.168200393081339	53.6605114250804
JAR_noJAR_20p104	3	20	6.66666666666667	JAR_CorrelationDetector	7	110	5	443	856	44	44	0	0.00681818181818182	0.0514018691588785	0.170560747663551	0	0	0.00887573964497041	2.63071758999633	10.098916741261	36.940088152506	25.2606978412413	-0.138658928363761	3.95401978518313	8.76575493333703e-05	0.14510494566979	-0.277234046398726	6.73674552674443	0.0101379529602249	0.127658527218919	48.2534595113382
JAR_noJAR_20p104	3	20	6.66666666666667	JAR_CorrelationDetector	7	110	5	557	1237	76	76	0	0.0108499095840868	0.0614389652384802	0.234438156831043	0.0555555555555556	0.0253164556962025	0.00466200466200466	3.94657226541476	15.1102037598245	29.9760260500007	24.497917234454	-0.40036132034855	7.62600980795732	-0.0010278985376851	0.233750018322239	0.246592125293049	17.9643647287252	0.00146262368014178	0.159153714770752	42.0424053453202
JAR_noJAR_20p104	3	20	6.66666666666667	JAR_CorrelationDetector	7	110	5	482	828	56	56	0	0.0221238938053097	0.0676328502415459	0.281400966183575	0	0.0151515151515152	0.0178571428571429	2.98624609075388	11.76993769216	32.7740200739322	27.7480655602964	-0.327749923708683	5.75465339371942	-0.00612139456671878	0.163479942378282	-0.37711452958113	6.19672606456784	-0.0112943791888673	0.16824236590641	47.0559593823917
JAR_noJAR_20p104	3	20	6.66666666666667	JAR_CorrelationDetector	7	110	3	357	856	86	86	0	0.0360655737704918	0.100467289719626	0.307242990654206	0.0769230769230769	0.04	0.0264550264550265	3.05102763304995	10.3375328168067	25.0406751885191	22.2423039094214	0.071564982834392	6.90208407359384	-0.0116768234166833	0.290256105681827	-0.809832295794924	10.1982860969023	-0.0142050340817264	0.156355317225794	37.2985952994223
JAR_noJAR_20p104	3	20	6.66666666666667	JAR_CorrelationDetector	7	110	5	456	1049	113	113	0	0.0283687943262411	0.107721639656816	0.300285986653956	0.166666666666667	0	0.0100671140939597	4.19236715109674	15.820957093935	31.2952544664104	30.3335927190459	-0.43591566492593	8.62706521582573	0.0026331243412883	0.284291495978409	0.223629337075375	9.05017034050861	0.0091814991260083	0.226072584705864	48.3823455245201
JAR_noJAR_20p104	3	20	6.66666666666667	JAR_CorrelationDetector	7	110	5	448	807	51	51	0	0.00904977375565611	0.0631970260223048	0.201982651796778	0.0181818181818182	0.0434782608695652	0.00288184438040346	2.86252141471249	10.9607407113829	35.9560836767397	27.9782942395785	0.156536043110576	5.46795422767863	0.010693239698381	0.239595133323224	-0.167309435462271	6.144690440751	-0.000108299535886805	0.145214788388114	51.7823399275682
JAR_noJAR_20p104	3	20	6.66666666666667	JAR_CorrelationDetector	7	110	5	381	659	65	65	0	0.0285714285714286	0.0986342943854325	0.229135053110774	0.0555555555555556	0.0256410256410256	0.0105263157894737	4.11639605337215	16.5739976154746	30.0159597005674	26.9283781575723	0.270286874987301	9.13110071954517	0.0369642568477701	0.460470192998751	0.746345258551041	9.71127629950591	0.00546732059440012	0.147539047316873	44.4878099148656
JAR_noJAR_20p105	5	20	4	CorrelationDetector	7	110	4	436	804	163	163	0	0.0728155339805825	0.20273631840796	0.43407960199005	0	0	0.016260162601626	6.10264499424558	21.8507953652583	21.2039391605609	28.7617713813874	0.252054638301681	16.8588851483507	-0.00862884485106765	0.410435605017837	0.311540870210018	8.83241495695142	0.00174465631475276	0.148572072641607	41.0173136516929
JAR_noJAR_20p105	5	20	4	CorrelationDetector	7	110	2	324	584	53	53	0	0.00775193798449612	0.0907534246575342	0.464041095890411	0.0408163265306122	0	0	4.4905347455841	15.8114881397058	24.5168173556034	20.8464949491365	0.195113042249698	5.15965508040085	0.0103934542184183	0.145040695208916	0.548310282268916	7.08658479021598	0.00923469879878446	0.1597212582159	39.7668810471402
JAR_noJAR_20p105	5	20	4	CorrelationDetector	7	110	3	387	615	53	53	0	0.0273972602739726	0.0861788617886179	0.390243902439024	0.037037037037037	0.0178571428571429	0.0245098039215686	4.86124100440099	18.7617397167462	24.9528359183321	23.6055661623745	-0.271070534959686	7.41696423046218	-0.00246513429225606	0.136322258116807	0.226671631503385	7.00511893530042	-0.0164366090447582	0.125584622179266	36.3594670711493
JAR_noJAR_20p105	5	20	4	CorrelationDetector	7	110	4	340	514	76	76	0	0.0565371024734982	0.147859922178988	0.494163424124514	0.191489361702128	0.0344827586206897	0.0210526315789474	5.95422626503024	19.167992577793	18.8827450302212	25.1805378375332	-0.722200366857125	12.2099914370385	-0.0259605974282297	0.445144998385752	-0.20529838621492	3.20355787287074	0.00359145834635708	0.153721884500463	32.3788356742284
JAR_noJAR_20p105	5	20	4	CorrelationDetector	7	110	5	627	1066	138	138	0	0.0731707317073171	0.129455909943715	0.345215759849906	0.15625	0.0166666666666667	0.0402684563758389	6.1080704741067	21.5829769359975	24.6000627230463	28.9127860087179	-0.0750763707262909	16.9946385793693	-0.0213154148834239	0.375469497929337	-1.15764039672505	24.9838783121026	-0.0198699701886302	0.301422846592618	38.3462651804759
JAR_noJAR_20p105	5	20	4	CorrelationDetector	7	110	4	455	709	109	109	0	0.0428954423592493	0.153737658674189	0.392101551480959	0.0869565217391304	0.0454545454545455	0.037593984962406	6.07126419919581	20.8288932615998	21.8553403378779	24.6438858284292	0.0657395368919507	10.1517537089845	0.00630622338326008	0.380890813048617	-0.519809524421251	9.48510141704732	0.00235032582556523	0.144776854854267	36.1031213345975
JAR_noJAR_20p105	5	20	4	CorrelationDetector	7	110	6	443	544	28	28	0	0.0100755667506297	0.0514705882352941	0.244485294117647	0	0.0169491525423729	0.00684931506849315	4.22047626919331	15.5226822071393	35.5103700233455	26.6490266859778	-0.157187948468944	4.25113394385742	0.00136845121115236	0.210685957824832	0.508686295194894	9.52114543936356	-0.00487809754166371	0.14449873384293	44.2243026664546
JAR_noJAR_20p105	5	20	4	CorrelationDetector	7	110	2	329	486	49	49	0	0.0285714285714286	0.10082304526749	0.376543209876543	0.0731707317073171	0	0.00617283950617284	3.89214645203555	13.7711763149423	24.1008156531657	25.5973505181063	-0.422357697028449	8.00821363400256	-0.00541279397963915	0.308088321930045	-1.04174126284059	9.35593276372383	0.0163957299589805	0.259947871729912	38.6229537049466
JAR_noJAR_20p105	5	20	4	CorrelationDetector	7	110	3	514	947	166	166	0	0.0632911392405063	0.175290390707497	0.434002111932418	0.0625	0.0555555555555556	0.0200573065902579	6.36202530636218	22.6512576489505	19.3334084429783	24.1013222492635	-0.33004406124518	13.3773512014573	0.00693950021951578	0.352921734886992	-0.0571032513007707	6.74107753685052	-0.00483547280040684	0.147065380779692	33.7471654257806
JAR_noJAR_20p105	5	20	4	CorrelationDetector	7	110	8	551	1364	203	203	0	0.0255474452554745	0.148826979472141	0.355571847507331	0.222222222222222	0.0416666666666667	0.00681818181818182	5.51366018435606	18.9672338441098	25.3706603885094	24.5310639724397	-0.254917494019887	8.60455612928841	-0.00508478889375907	0.204931663665521	0.0673812571082745	2.5044020769294	-0.0060599859488858	0.149944689254531	42.4846207904343
JAR_noJAR_20p105	5	20	4	CorrelationDetector	7	110	6	415	1015	237	237	0	0.0592592592592593	0.233497536945813	0.482758620689655	0.166666666666667	0.0470588235294118	0	6.51825065745737	22.647034222488	15.8174376060574	26.9695080149709	1.60533305019549	20.4675794508684	-0.00369187962982622	0.566121462556174	-0.84631770358117	11.8409337147663	0.00118365914249406	0.143450011757853	35.3680568424985
JAR_noJAR_20p105	5	20	4	CorrelationDetector	7	110	2	382	547	46	46	0	0.0242424242424242	0.0840950639853748	0.343692870201097	0	0.02	0.0257510729613734	4.63019062255977	16.2779210726011	29.6695710655851	26.9360936659395	0.382017054519651	5.84584872446731	0.0120930024957068	0.383022685982734	-0.366623529941353	9.57472532386414	-0.00492875086656329	0.178786145839997	39.5639605364578
JAR_noJAR_20p105	5	20	4	CorrelationDetector	7	110	2	397	538	69	69	0	0.0477707006369427	0.128252788104089	0.356877323420074	0.205882352941176	0	0.0344827586206897	5.90126987171421	22.3817556256956	24.8189370957241	26.3685887143386	0.247729430513133	10.1855741154463	-0.00355799920137867	0.247391635913821	1.18477397632465	13.8960142170683	0.00111759775409709	0.167992527153776	37.7817368200748
JAR_noJAR_20p105	5	20	4	CorrelationDetector	7	110	6	487	1241	167	167	0	0.0706860706860707	0.134568896051571	0.434327155519742	0.107142857142857	0.058252427184466	0.0434782608695652	7.63596070829332	26.1553789010547	18.206304555554	25.4286130792139	-0.21503522736023	14.0378951557347	-0.00198755336812892	0.464955713875781	-0.588140096372973	12.9641928653772	-0.0205544436098509	0.251014105160057	35.143030795547
JAR_noJAR_20p105	5	20	4	CorrelationDetector	7	110	6	597	1179	59	59	0	0.00742115027829314	0.0500424088210348	0.287531806615776	0.130434782608696	0.0196078431372549	0	4.96661861359556	17.1993593797373	29.7656937371248	23.0767104688386	-0.336221466537524	5.6335166323959	0.00653726701131164	0.14732574998789	-0.0441615782605189	1.35430691789282	0.0109944303285072	0.141147326958265	42.1630636594101
JAR_noJAR_20p105	5	20	4	CorrelationDetector	7	110	4	426	670	82	82	0	0.0275482093663912	0.122388059701493	0.346268656716418	0.0512820512820513	0.0833333333333333	0.00355871886120996	6.30571677169135	22.7130388044499	27.8249607954651	27.9477266848822	-0.224746313128032	7.73120972802396	0.00478886344366519	0.309829339048275	-0.314180705882715	3.89520762646544	0.00788969422927714	0.143057005413505	43.7059238323075
JAR_noJAR_20p105	5	20	4	CorrelationDetector	7	110	2	229	456	110	110	0	0.0564971751412429	0.241228070175439	0.390350877192982	0.157894736842105	0	0	4.29306019412628	15.7964850536836	20.7629137461059	27.5746257715031	0.749391268645099	19.0585971575956	-0.0102596647516284	0.478441443588052	-0.0927314886603017	1.49434974990594	0.0263041298564065	0.140271263809137	39.224153211147
JAR_noJAR_20p105	5	20	4	CorrelationDetector	7	110	3	282	403	34	34	0	0.027027027027027	0.0843672456575682	0.406947890818859	0.0754716981132075	0.0588235294117647	0	5.66178062654797	20.11521765965	26.9867127884658	25.7807799531319	0.275206154930654	6.70216283706771	-0.007286939464907	0.147270433959265	0.131782472402633	2.95111799052645	0.00267774967469674	0.165584612640981	42.0614032594673
JAR_noJAR_20p105	5	20	4	CorrelationDetector	7	110	4	346	375	41	41	0	0.00434782608695652	0.109333333333333	0.282666666666667	0.037037037037037	0	0	5.0325089000766	18.970191915026	33.53928307091	28.1653760760826	0.129193392160549	6.7637081154347	0.0111167737597526	0.149749573663877	-0.0659043137386161	1.17935521574812	0.0156274545998082	0.161832837659948	48.1488360746463
JAR_noJAR_20p105	5	20	4	CorrelationDetector	7	110	3	373	693	92	92	0	0.0655172413793104	0.132756132756133	0.383838383838384	0.194444444444444	0	0.0380952380952381	5.80960155900115	21.9205699930012	23.990856096651	26.0753050605776	0.214149363317211	9.53208135386372	0.0159595649732212	0.387042042122859	-0.511772170299219	14.4864741194632	0.0104620584518439	0.289936743373342	35.571214911601
JAR_noJAR_20p105	5	20	4	CorrelationDetector	7	110	4	330	481	57	57	0	0.0389105058365759	0.118503118503119	0.349272349272349	0.173913043478261	0.0158730158730159	0	3.68165042497282	13.7690581531713	26.203666081305	24.0134021828064	0.194602892971713	9.70854750411379	-0.00158583268494881	0.213037691093734	-0.0398198173097294	2.2260842981006	-0.0274516273156969	0.133308458500375	40.14254805094
JAR_noJAR_20p105	5	20	4	CorrelationDetector	7	110	5	382	742	53	53	0	0.0178571428571429	0.0714285714285714	0.315363881401617	0.0384615384615385	0.0131578947368421	0.00869565217391304	4.11764209258364	14.4796887816975	29.4487989058781	24.9612840854697	-0.396819922346621	5.00368316597347	0.00442021288050575	0.14385486688215	-0.836483912381525	11.209566888557	0.010554106338962	0.125143414522746	44.5736816760144
JAR_noJAR_20p105	5	20	4	CorrelationDetector	7	110	2	438	508	68	68	0	0.0578512396694215	0.133858267716535	0.303149606299213	0.103448275862069	0.0526315789473684	0.0211864406779661	4.68369860668621	16.9900431004845	25.3328815172611	26.234456937888	0.232645861329145	11.6023971426531	0.0324242824734011	0.469178610504989	-0.82288043087181	16.082638342995	0.018424966379453	0.154438653249701	34.0478773929378
JAR_noJAR_20p105	5	20	4	CorrelationDetector	7	110	6	513	1183	88	88	0	0.0216535433070866	0.0743871513102282	0.301775147928994	0.114285714285714	0	0.0122850122850123	4.86607405914275	17.2911069571064	29.2807652764382	24.0036324636569	-0.0169893234501201	6.3066860502567	-0.0035747979372567	0.134330300830251	-0.0283085142005321	4.28176306587931	0.000924686833548173	0.122266929165555	42.0696775425814
JAR_noJAR_20p105	5	20	4	CorrelationDetector	7	110	2	431	508	57	57	0	0.0628415300546448	0.112204724409449	0.271653543307087	0.0645161290322581	0.0943396226415094	0.0125	5.46394585588446	19.9144014235794	29.8236998892919	27.0885846895228	0.195104030191047	7.96359602562128	-0.0188312130024507	0.436312632215777	-1.70015281644809	21.0067944275331	0.0195584356300343	0.235800209848425	38.2724793239192
JAR_noJAR_20p105	5	20	4	CorrelationDetector	7	110	7	627	1287	195	195	0	0.0380622837370242	0.151515151515152	0.41958041958042	0.241379310344828	0.0963855421686747	0.0116550116550117	7.59539606223448	25.7083229316081	19.9595343245449	25.7057412346323	0.202111190562939	12.7736675940128	-0.0137545302225057	0.342378289029902	-0.00431117189978164	12.9173630793736	0.000353412201464295	0.154983354855875	33.2485053015983
JAR_noJAR_20p105	5	20	4	CorrelationDetector	7	110	3	321	483	128	128	0	0.117154811715481	0.265010351966874	0.486542443064182	0.19047619047619	0	0.096045197740113	5.80502114040095	19.3760104250072	16.7133594794506	29.3695621489523	0.0214835020110985	21.4256739196774	-0.0167137646208399	0.53145339722827	0.22348665956773	16.4457600174118	0.00588892752109828	0.174903045437287	34.159232882808
JAR_noJAR_20p105	5	20	4	CorrelationDetector	7	110	4	362	851	171	171	0	0.0675675675675676	0.200940070505288	0.470035252643948	0.179487179487179	0.0638297872340425	0.0201342281879195	7.33520491891793	25.7570892454384	16.1329521532682	22.5989573023754	-0.822036833369895	15.2537217590152	-0.00666060055232216	0.335231019520755	1.00077039919187	12.3474599708525	0.009173654527733	0.139976466325445	33.7303638777965
JAR_noJAR_20p105	5	20	4	CorrelationDetector	7	110	1	340	479	113	113	0	0.0539419087136929	0.235908141962422	0.542797494780793	0.153846153846154	0.0909090909090909	0.00775193798449612	6.68538473862717	23.2745394573187	12.8559405468289	23.3396824179877	2.5422330246298	18.8878406620047	0.0107830599047811	0.301230126946611	0.84615292807389	13.1030666645263	-0.0068917632654687	0.170543843388132	27.2852169962917
JAR_noJAR_20p105	5	20	4	CorrelationDetector	7	110	3	359	753	150	150	0	0.0673076923076923	0.199203187250996	0.452855245683931	0.181818181818182	0.0769230769230769	0.0424528301886792	7.16965503014958	25.6025146441413	17.6980058241033	24.7291847291614	-0.526625903216781	17.1937909569619	0.0190489355474372	0.542146411332065	0.0749230472843917	9.28984835431097	0.00270606720269119	0.148866854049319	32.3382367805547
JAR_noJAR_20p105	5	20	4	CorrelationDetector	7	110	6	487	1061	98	98	0	0.0247933884297521	0.0923656927426956	0.299717247879359	0.153846153846154	0.0204081632653061	0.0077720207253886	5.23276701490556	18.1771069565308	28.1887078703893	24.3029939762099	0.27879788208899	8.326403017247	-0.00603324062338128	0.17047342374896	-0.667087738792781	11.9413442614111	-0.00636893730264023	0.143573394988485	43.1304631635003
JAR_noJAR_20p105	5	20	4	CorrelationDetector	7	110	4	511	624	80	80	0	0.0403587443946188	0.128205128205128	0.274038461538462	0.125	0.0943396226415094	0.0186335403726708	6.05764750856765	21.6175950783559	26.8996405915836	23.4541127840403	-0.78083314128019	7.72184883529011	-0.000881839694771392	0.1719095289832	-0.303618967727698	4.60638718994543	-0.00202010764564462	0.175242813702649	34.4822261556528
JAR_noJAR_20p105	5	20	4	CorrelationDetector	7	110	6	441	937	162	162	0	0.0405063291139241	0.172892209178228	0.479188900747065	0	0.0694444444444444	0.0152671755725191	6.67497191256621	22.0543257283563	17.0824674088159	23.0739119348111	0.143578884851873	13.6431558831896	0.0179699567205511	0.360750625112486	-0.793817395063492	18.4457974695534	0.0040974031210928	0.144880190078757	31.6112102350857
JAR_noJAR_20p105	5	20	4	CorrelationDetector	7	110	3	423	902	104	104	0	0.0442260442260442	0.11529933481153	0.392461197339246	0.161290322580645	0.0563380281690141	0	5.69799845859173	19.4138107356356	21.5473620157246	25.0544199693596	0.372448910531986	10.9591180645797	-0.0186956125220798	0.340750657600054	-0.123825016070363	17.778301806079	0.00319386927290467	0.192693956079662	37.2445619344179
JAR_noJAR_20p105	5	20	4	CorrelationDetector	7	110	3	396	828	135	135	0	0.0947368421052632	0.16304347826087	0.445652173913043	0.390243902439024	0.0204081632653061	0.0642857142857143	6.42991693920992	21.0505942018252	17.1094190487803	19.9365350186949	0.506003041587764	9.94778160689644	-0.013740422130446	0.325061336895828	0.269946425350906	16.9948290419292	-0.0142504325071686	0.167781145869633	26.3993249557023
JAR_noJAR_20p105	5	20	4	CorrelationDetector	7	110	2	512	614	54	54	0	0.038961038961039	0.0879478827361563	0.241042345276873	0.27027027027027	0.0731707317073171	0.010498687664042	5.28357904741648	18.1386022499304	27.37325704585	23.3726218055039	0.41536999376218	8.07634143690981	0.0169671029376956	0.239501868738332	-0.315534601406553	12.9642481736452	0.00849183663663997	0.144266314792102	34.0232198200805
JAR_noJAR_20p105	5	20	4	CorrelationDetector	7	110	6	434	963	131	131	0	0.0302325581395349	0.136033229491173	0.399792315680166	0.114285714285714	0.0675675675675676	0.00986842105263158	7.75572039518594	25.5955027024515	21.5899192275568	23.5972640837818	-0.050897758027323	11.2481273321573	9.5980095522883e-05	0.152820212852392	-0.358979058999623	7.1863180614039	0.00291018974325689	0.152830531090885	36.7107565712936
JAR_noJAR_20p105	5	20	4	CorrelationDetector	7	110	6	434	673	76	76	0	0.0228426395939086	0.112927191679049	0.329866270430906	0.025	0.0204081632653061	0.0101010101010101	6.24516212841851	21.3689054265546	24.6894306088244	23.7796998177289	0.10093734806202	6.30946631273601	-0.00216437111073093	0.156547097009842	-0.0687274453361803	4.26744153531923	-0.000400416698133235	0.149721005919943	34.9702383318085
JAR_noJAR_20p105	5	20	4	CorrelationDetector	7	110	5	489	1020	151	151	0	0.00858369098712446	0.148039215686275	0.37156862745098	0.09375	0	0	5.33921776815135	18.8745945508255	23.4824099063752	23.7806032382421	-0.346793183531959	10.1517541370246	-0.0111535988366578	0.151279970495704	-0.00542255741778403	0.929510355231272	-0.010815799295752	0.146724427882375	38.8146964017899
JAR_noJAR_20p105	5	20	4	CorrelationDetector	7	110	4	372	613	74	74	0	0.015625	0.120717781402936	0.445350734094617	0	0.09375	0.00480769230769231	5.92952206771801	20.0162350606572	19.3166333558886	24.5077432295029	0.393592124521319	12.5413731126531	-0.00138359038855779	0.140970689577489	-0.0905805146591603	12.9207883847431	-0.000428053029792562	0.120891488036383	35.3613448700633
JAR_noJAR_20p105	5	20	4	CorrelationDetector	7	110	5	354	699	114	114	0	0.0414012738853503	0.163090128755365	0.381974248927039	0.102040816326531	0	0.0230414746543779	6.14928982216293	21.0181586224625	19.997102741385	25.0733626186629	-0.252721743405125	12.4960133977623	-0.0154997672068051	0.467223500196134	0.449279226808121	7.43589973635819	-0.00264970826854641	0.159360005861597	36.0528979633913
JAR_noJAR_20p105	5	20	4	CorrelationDetector	7	110	4	326	522	46	46	0	0.0269230769230769	0.0881226053639847	0.344827586206897	0.132075471698113	0	0	5.69999440665639	19.6382065111089	28.0001259434453	23.453536158498	0.0401827794178136	7.47590400382298	0.00374709895494951	0.147426415534986	0.743114589923063	11.1954323798484	-0.00792018358835429	0.137176256116223	41.6561897077787
JAR_noJAR_20p105	5	20	4	CorrelationDetector	7	110	4	507	661	71	71	0	0.0327102803738318	0.107413010590015	0.311649016641452	0	0.127659574468085	0.0225352112676056	5.98527034660907	19.7957690365772	28.5295060189141	25.6367204172441	0.333549989586804	7.10100684724635	-0.0044339032400745	0.147499040854962	0.580848267806845	17.4444212293787	-0.00922162173845451	0.18751240018645	38.6354765897075
JAR_noJAR_20p105	5	20	4	CorrelationDetector	7	110	3	375	759	108	108	0	0.0402476780185759	0.142292490118577	0.411067193675889	0.0645161290322581	0.0185185185185185	0.0436681222707424	5.10659831825296	18.5470083052341	22.5904430265708	24.3687354531248	0.0380515633051804	12.1403723223849	-0.0143307414712532	0.251335541919969	-0.256215355915546	15.8577186133693	0.00217541392388204	0.151009713419976	37.0922357776889
JAR_noJAR_20p105	5	20	4	CorrelationDetector	7	110	4	509	636	64	64	0	0.0283842794759825	0.10062893081761	0.290880503144654	0.0857142857142857	0	0.0258397932816537	5.98914874180529	21.039076689595	27.0644192524443	21.7620597661383	-0.250257934311132	6.41446341646853	0.00795472813945073	0.142283994380874	-0.229896477765449	6.32601394918163	0.0109318954854269	0.143379625790032	32.8600191633093
JAR_noJAR_20p105	5	20	4	CorrelationDetector	7	110	3	379	966	177	177	0	0.0606060606060606	0.183229813664596	0.457556935817805	0.111111111111111	0.0694444444444444	0.0157068062827225	6.81936766211544	22.1287590799317	17.7751427411019	22.9110731647107	-0.46240217243395	13.0873906438033	-0.00983814023236551	0.199236119321042	-0.594797654664616	14.7827187408174	-0.0160532476032275	0.158929999431338	33.4072327374805
JAR_noJAR_20p105	5	20	4	CorrelationDetector	7	110	4	369	901	179	179	0	0.0712328767123288	0.198668146503885	0.475027746947836	0.222222222222222	0.0470588235294118	0.0480349344978166	8.35386680998901	25.9938646544716	14.58071356565	23.9028529792243	0.382384723624905	16.4111530315939	-0.0280718830215079	0.570931879597081	-0.181764285942231	17.7586743200396	-0.0105628590298597	0.17760187977964	29.3355463915963
JAR_noJAR_20p105	5	20	4	CorrelationDetector	7	110	5	551	1223	188	188	0	0.0456204379562044	0.153720359771055	0.403924775143091	0.13953488372093	0.0172413793103448	0.0402684563758389	8.3634758267947	26.2422217040345	20.9645292314323	24.8696746091081	-0.179229683292524	11.8424145114038	-0.00767881607140174	0.366934658079491	1.1078151929031	17.3319372427413	-0.00511983721818047	0.170013126400865	33.3519327090478
JAR_noJAR_20p105	5	20	4	CorrelationDetector	7	110	6	541	1018	159	159	0	0.031936127744511	0.156188605108055	0.379174852652259	0.171428571428571	0	0.0169082125603865	6.71311212449691	22.8264235319514	23.762299861157	25.2635312893933	0.0720546938668998	10.5404421657636	-0.00985574425032258	0.37885433398489	-0.353392265426766	5.58863911148364	-0.00172252190526559	0.134845762124151	38.2878436893409
JAR_noJAR_20p105	5	20	4	CorrelationDetector	7	110	2	287	598	141	141	0	0.0711462450592885	0.235785953177258	0.503344481605351	0.183673469387755	0.0714285714285714	0	7.66836284000212	25.0932692342252	15.4903433493995	23.9003890235662	0.893225701082965	17.8808774651789	-0.0464182141789416	0.404830072641101	0.598427889094354	29.84945156304	-0.0253207909462974	0.137631395362832	32.1332184310797
JAR_noJAR_20p105	5	20	4	CorrelationDetector	7	110	4	459	885	185	185	0	0.0898345153664303	0.209039548022599	0.502824858757062	0.037037037037037	0.108108108108108	0.0851851851851852	8.05541056476911	25.6415250738445	15.3251979562021	24.018080936111	-0.00609007963009627	15.5451705643653	-0.000360636628435887	0.534431203419729	-0.606190546801089	23.6236413984788	0.00238958501456031	0.385296062257944	25.4668397625943
JAR_noJAR_20p105	5	20	4	CorrelationDetector	7	110	8	524	1351	258	258	0	0.0399201596806387	0.190969652109548	0.462620281273131	0.155555555555556	0.121212121212121	0.0129533678756477	8.12090987590603	26.4504322128163	18.1645497090891	26.0135354069644	-0.391126285133147	15.7671859188175	-0.0181207740545108	0.443452801263792	-0.186146512374271	12.3491591401748	-0.00197941838617581	0.16794938560108	36.2221237881726
JAR_noJAR_20p105	5	20	4	CorrelationDetector	7	110	6	485	1055	143	143	0	0.043010752688172	0.135545023696682	0.387677725118483	0.342105263157895	0	0.0110497237569061	5.44767397426907	19.0163669612659	26.0440610101444	27.4416695652018	-0.397660853579905	9.91403726691643	-0.00784736774922627	0.181932711564363	-0.0380480986499791	2.68151822721016	-0.00272794909507069	0.1369044990355	46.5361209378316
JAR_noJAR_20p105	5	20	4	CorrelationDetector	7	110	3	404	750	179	179	0	0.0898203592814371	0.238666666666667	0.505333333333333	0.25	0.0638297872340425	0.037344398340249	7.62924873903134	24.4449631540572	15.5547690576039	24.2266390312253	-0.214464812103296	16.0910916929932	-0.0373785871698914	0.438667110706277	-0.491691695254954	10.2773206429843	0.00806116598159747	0.189387761063484	32.3455461797905
JAR_noJAR_20p105	5	20	4	CorrelationDetector	7	110	3	320	481	89	89	0	0.0681003584229391	0.185031185031185	0.424116424116424	0.173913043478261	0.05	0.046875	5.91385749987563	21.0145699827224	19.1023250417952	24.2752142447593	0.189980234922835	13.3284150883991	0.0238715732367049	0.176339473977365	-0.149690268388636	8.99235517075616	0.0160986620165156	0.141143012163263	32.1742977898072
JAR_noJAR_20p105	5	20	4	CorrelationDetector	7	110	8	497	908	120	120	0	0.0283975659229209	0.13215859030837	0.374449339207048	0.209302325581395	0.0476190476190476	0.00512820512820513	6.36864588049874	21.643245269127	24.0598677233763	25.194599143146	-0.125681991113414	10.9775714889385	0.00656385522997524	0.491080781356633	-0.120267123401669	11.3701948300701	-0.0133712372191575	0.144265464805705	37.2792403989012
JAR_noJAR_20p105	5	20	4	CorrelationDetector	7	110	5	454	815	167	167	0	0.0576036866359447	0.204907975460123	0.494478527607362	0.19047619047619	0.046875	0.0395136778115502	7.90741219075993	25.2385912917013	17.3791193010546	26.2504585763997	0.30229633637923	18.2117439506486	0.0175232135550812	0.436902768609965	0.76743648501318	14.2754939133236	-0.0125765733589914	0.251991232833118	32.0152627174727
JAR_noJAR_20p105	5	20	4	CorrelationDetector	7	110	3	380	601	57	57	0	0.0314285714285714	0.0948419301164725	0.316139767054908	0.18	0.0285714285714286	0.00390625	6.50012507120931	22.2916518609317	30.5175231372332	26.1384335668003	0.212254448575487	5.94016508786729	0.0143135272233746	0.35994450552216	-0.519192647991897	6.49853772623601	0.0104097425950154	0.161637906276457	45.8214018869321
JAR_noJAR_20p105	5	20	4	CorrelationDetector	7	110	7	443	818	145	145	0	0.0623376623376623	0.177261613691932	0.448655256723716	0.117647058823529	0.0816326530612245	0.0463576158940397	7.67931201247157	25.641004291485	20.3994581839019	25.6381846546201	-0.640141722725018	12.5186354873212	0.00966237971518485	0.340407661403215	-0.0319205548777682	15.3002856637967	0.000430927747318491	0.139563268258921	36.0249354278036
JAR_noJAR_20p105	5	20	4	CorrelationDetector	7	110	5	510	1136	239	239	0	0.0451612903225806	0.210387323943662	0.470070422535211	0.238095238095238	0.0697674418604651	0.018716577540107	8.08131384356887	27.0031509115383	14.9763327864195	23.6709416967875	0.467252000942418	17.7641684715352	0.00595604971127059	0.451784386780493	0.379965321678012	8.82218854979541	-0.00180643278456933	0.132266702912524	31.8529733344922
JAR_noJAR_20p106	5	20	4	JAR_CorrelationDetector	7	110	2	405	445	49	49	0	0.0365448504983389	0.110112359550562	0.303370786516854	0.0434782608695652	0	0.0222222222222222	5.79410812770657	21.3597193373997	26.093008451955	22.9642331501532	-0.135586311343771	10.1199863399474	0.0140174102146388	0.238875067480624	0.00672372233403314	9.00048384075187	0.00856361910020743	0.148702240079239	34.7801148976249
JAR_noJAR_20p106	5	20	4	JAR_CorrelationDetector	7	110	5	523	1320	292	292	0	0.0712909441233141	0.221212121212121	0.508333333333333	0.136363636363636	0.106382978723404	0.0492227979274611	8.65282223972011	26.9901685422608	15.3149297478912	24.838821637721	0.00153550176475709	18.457655253079	-0.0038673900130388	0.424751919284291	-1.75810577351779	18.8687068456677	0.0191984002626	0.19756528553323	31.3955695942025
JAR_noJAR_20p106	5	20	4	JAR_CorrelationDetector	7	110	3	444	944	177	177	0	0.076036866359447	0.1875	0.409957627118644	0.285714285714286	0.0759493670886076	0.043956043956044	8.0428285123789	25.3098543179835	20.2088951890193	25.3802681031197	0.156376703086517	12.6657130789805	0.0148927954069473	0.361600092057082	0.639739958044268	8.5203327042099	0.0041352775644331	0.145811059215317	32.886987032014
JAR_noJAR_20p106	5	20	4	JAR_CorrelationDetector	7	110	2	318	480	45	45	0	0.0159235668789809	0.09375	0.335416666666667	0.0408163265306122	0.0204081632653061	0.0104166666666667	6.62070529016983	23.4131441914511	27.0397001156876	24.4301883955145	-0.182332412744388	8.01352637508313	0.00594134770085982	0.177886341963518	-0.221396845912128	2.63502970384845	0.0174181513141702	0.163048428264964	38.158671447722
JAR_noJAR_20p106	5	20	4	JAR_CorrelationDetector	7	110	4	494	1151	189	189	0	0.049079754601227	0.164205039096438	0.443092962641182	0.256410256410256	0	0.0208955223880597	7.66322695096642	25.3924177556933	18.634414062115	24.1161570750153	-0.367460591011106	12.6069956125048	-0.00197258179736307	0.464578060641381	0.201980550314896	16.6912741752662	-0.00261723681634137	0.133309474357288	34.7652602502058
JAR_noJAR_20p106	5	20	4	JAR_CorrelationDetector	7	110	4	409	462	42	42	0	0.0424929178470255	0.0909090909090909	0.214285714285714	0.0769230769230769	0	0.0454545454545455	5.32692283738784	18.2449667394445	35.9004884498568	27.6583459379596	-0.394950278954211	6.96960016534618	-0.000330896326439274	0.151669439358481	0.908967155041644	13.1721408020873	0.00644674224006045	0.148562596561093	46.0577609508115
JAR_noJAR_20p106	5	20	4	JAR_CorrelationDetector	7	110	1	283	346	84	84	0	0.092896174863388	0.242774566473988	0.476878612716763	0.292682926829268	0.0769230769230769	0.0208333333333333	7.48969546553746	26.8387267625628	20.877089646865	32.8779186333933	-0.913342494118825	18.5260227226276	-0.0662760067023672	0.676269789990192	2.11332943836585	13.7506293171935	-0.00451609285128932	0.148921903333238	42.2556207524924
JAR_noJAR_20p106	5	20	4	JAR_CorrelationDetector	7	110	3	448	524	72	72	0	0.0469613259668508	0.137404580152672	0.353053435114504	0.142857142857143	0.0833333333333333	0.0318021201413428	7.30331785698127	25.6028595160046	23.2817929143425	24.3875666375611	-0.0930643548118776	8.8737256066213	0.00510500353550625	0.139841669154909	0.110225928827359	10.5121654946773	0.00172572216520512	0.121754411149254	31.978418790918
JAR_noJAR_20p106	5	20	4	JAR_CorrelationDetector	7	110	3	516	971	90	90	0	0.00391389432485323	0.0926879505664264	0.284243048403708	0.0232558139534884	0	0.00240384615384615	6.20763407586021	22.7835391312562	30.4946594602256	24.0285091833675	-0.00705335210754318	7.48083794817666	0.00818617089476967	0.163681845633492	0.0552308590798102	1.46204777763115	0.0134364283542965	0.153741398887577	42.5309254288368
JAR_noJAR_20p106	5	20	4	JAR_CorrelationDetector	7	110	2	292	416	57	57	0	0.0613207547169811	0.137019230769231	0.444711538461538	0.130434782608696	0.130434782608696	0.0289855072463768	6.20637709623303	22.2405794256823	21.6103167259294	23.1683903190415	-0.696947588361316	9.64860454757365	-0.017705922323836	0.223283978726689	0.0215416667441663	15.6352620093149	-0.0123450802239544	0.149199204730757	31.839677099887
JAR_noJAR_20p106	5	20	4	JAR_CorrelationDetector	7	110	6	418	818	189	189	0	0.0426229508196721	0.231051344743276	0.551344743276284	0.13953488372093	0	0.0304347826086957	9.53123925760977	30.7786007461107	14.2954457932042	26.6505317456688	0.186811248918847	18.2256166577005	0.0119771400198858	0.628302369267637	-0.340064305313602	10.0997421347327	-0.00347294444122946	0.116137325656644	34.2722443365235
JAR_noJAR_20p106	5	20	4	JAR_CorrelationDetector	7	110	3	462	786	147	147	0	0.0874439461883408	0.187022900763359	0.461832061068702	0.1875	0.0327868852459016	0.0890804597701149	8.57553155834039	27.463084953356	17.6075737397837	24.5396685425689	0.817785478848312	16.538196901797	0.00329566529801011	0.41041382947359	0.735350304262696	23.3390652751692	0.0013478071432717	0.180028997073299	28.5911717152157
JAR_noJAR_20p106	5	20	4	JAR_CorrelationDetector	7	110	3	330	861	217	217	0	0.0769230769230769	0.252032520325203	0.547038327526132	0.259259259259259	0.075	0.0194174757281553	10.1389490652399	29.5350292704061	11.2459226440732	24.7521147263475	-0.0751275685512639	24.4378509306232	-0.0281873289060229	0.606832974883415	0.518958093306787	10.6862719530141	-0.00486857899439274	0.15277714671194	32.9866648957539
JAR_noJAR_20p106	5	20	4	JAR_CorrelationDetector	7	110	2	268	522	117	117	0	0.111801242236025	0.224137931034483	0.60727969348659	0.145833333333333	0.0789473684210526	0.0892857142857143	9.20772865963699	29.1724488197571	11.8219653246941	21.9317538042241	-0.473796125467782	18.4306034167448	-0.0249144122581548	0.428703829922562	-0.742843441655942	21.136644214596	-0.0086104603213464	0.13134551448957	28.5547353707928
JAR_noJAR_20p106	5	20	4	JAR_CorrelationDetector	7	110	5	517	1136	193	193	0	0.0276134122287968	0.169894366197183	0.411971830985915	0.075	0.0975609756097561	0.0154241645244216	6.6006074524136	22.919426331508	20.2704535051352	22.7123388002887	-0.35825788993219	11.8148883622283	-0.00515953035278077	0.386928817629181	0.386770067432872	9.35853583590057	-0.00832979338282199	0.144038830441105	33.8848489887213
JAR_noJAR_20p106	5	20	4	JAR_CorrelationDetector	7	110	3	350	684	80	80	0	0.0223642172523962	0.116959064327485	0.434210526315789	0.0952380952380952	0.0178571428571429	0.00546448087431694	5.69344940400261	19.8231485098119	19.1957692909747	20.5205064043476	0.232587535863054	10.8234289919976	0.00974902569118238	0.183830655246443	-0.195499880563843	8.26283202336035	0.0195480027646425	0.185068701691474	32.1025221525186
JAR_noJAR_20p106	5	20	4	JAR_CorrelationDetector	7	110	5	378	555	109	109	0	0.0676923076923077	0.196396396396396	0.421621621621622	0.0645161290322581	0.183333333333333	0.028436018957346	6.73065983536295	22.1049696190965	20.7261732682094	27.5822762623609	-0.551777992702813	12.2832859165065	-0.0139287417514269	0.32453734757974	0.690940026330348	16.4255214989643	-0.0202699180436121	0.364610487271489	34.654092163055
JAR_noJAR_20p106	5	20	4	JAR_CorrelationDetector	7	110	2	396	735	87	87	0	0.0396825396825397	0.118367346938776	0.357823129251701	0.15625	0.0163934426229508	0.0212765957446809	5.57427212027792	19.7840669133259	25.3237352919869	22.2748973353318	-0.05583479038671	7.77082498237916	-0.00159256998027778	0.175139353495215	0.0760850098671169	5.58038055215057	0.00680045882884799	0.156101320307781	37.1772726318602
JAR_noJAR_20p106	5	20	4	JAR_CorrelationDetector	7	110	2	398	679	120	120	0	0.0722543352601156	0.176730486008837	0.45360824742268	0.217391304347826	0.05	0.0226244343891403	6.95718289448472	23.603416176036	20.9815185516124	27.0358176029832	0.649259726746187	12.0453755881133	-0.0098546478010932	0.269521089184429	-1.15871425019809	15.0265034849597	-0.0123420114959793	0.180619196608898	35.6900911419248
JAR_noJAR_20p106	5	20	4	JAR_CorrelationDetector	7	110	8	519	1312	129	129	0	0.0213592233009709	0.0983231707317073	0.341463414634146	0.204545454545455	0.0178571428571429	0.00240384615384615	6.22762067812802	21.9720014232787	25.2689357204167	23.5728345630947	-0.529221964645384	7.20929973199183	-0.00548702294857199	0.147697606446111	-0.0471763994948389	1.32758362947768	-0.0119059182806421	0.133686881663901	39.5299668345807
JAR_noJAR_20p106	5	20	4	JAR_CorrelationDetector	7	110	5	352	924	177	177	0	0.0664652567975831	0.191558441558442	0.454545454545455	0.151515151515152	0.051948051948052	0.0125	7.45169688422743	25.3280409633645	17.8098565506166	22.724722043631	1.18764294428915	13.645021086732	-0.00500388041878343	0.295752992567124	0.375457933310464	7.97805555972672	0.00543881340707417	0.153946023477811	32.4176587833062
JAR_noJAR_20p106	5	20	4	JAR_CorrelationDetector	7	110	5	482	602	33	33	0	0.0133333333333333	0.0548172757475083	0.182724252491694	0.0487804878048781	0	0.0110497237569061	4.04003768595473	13.949761216881	34.7319798847244	22.7172956321558	-0.096402320445908	4.47380104963787	-0.0109172000160194	0.146605010193306	-0.0324076393175017	4.29006181644042	-0.00550830624181201	0.142134413919076	41.6259527497453
JAR_noJAR_20p106	5	20	4	JAR_CorrelationDetector	7	110	2	378	702	107	107	0	0.0325443786982249	0.152421652421652	0.397435897435897	0.0285714285714286	0.0847457627118644	0.014018691588785	6.50911628089887	22.8132835992827	21.7457320411239	24.0120339363972	-0.359325348115311	10.2618081436065	0.0187579765443411	0.251592682219626	-0.549540476589586	12.0994200337136	-0.00775254388595793	0.156951512579182	33.5611985158547
JAR_noJAR_20p106	5	20	4	JAR_CorrelationDetector	7	110	5	647	1320	208	208	0	0.043046357615894	0.157575757575758	0.426515151515152	0.15	0.0563380281690141	0.0286885245901639	7.62211304931607	25.864438461945	20.3125675293559	25.0418456069097	-0.591194816525193	13.1321056146026	0.00853939955379437	0.215835108034075	-0.024144617848493	5.04801116492353	-0.00606350134375913	0.14485320432981	34.7997303052789
JAR_noJAR_20p106	5	20	4	JAR_CorrelationDetector	7	110	3	434	1092	123	123	0	0.0272479564032698	0.112637362637363	0.375457875457875	0.151515151515152	0	0.0173010380622837	5.65103639803398	19.440082713115	21.4017290982663	20.4965509340055	0.560673482323814	9.46396942169052	0.00101689233376715	0.160171640365102	0.030609257423839	10.2475944111873	-0.00222291909971974	0.143578917357069	35.571271094393
JAR_noJAR_20p106	5	20	4	JAR_CorrelationDetector	7	110	2	281	337	56	56	0	0.037037037037037	0.166172106824926	0.415430267062315	0.0769230769230769	0.0952380952380952	0	5.42403313552439	19.4712668788093	22.5788178259364	25.7598914999344	0.668932742928254	10.5673759622569	-0.000372936586799283	0.212202460311889	0.0507741098046074	3.65814970632485	-0.00863674569460604	0.158649420116228	38.6731887677228
JAR_noJAR_20p106	5	20	4	JAR_CorrelationDetector	7	110	4	423	684	84	84	0	0.0417690417690418	0.12280701754386	0.402046783625731	0.108108108108108	0.0294117647058824	0.0113636363636364	6.50244159025645	22.0135062473294	24.5779430963188	26.4538241390605	-0.400506453542366	9.28353309787966	0.00512135934683905	0.25776644230939	-0.292749787151391	11.968049603639	-0.00216905897752975	0.143456372128514	39.5035569729513
JAR_noJAR_20p106	5	20	4	JAR_CorrelationDetector	7	110	5	435	867	116	116	0	0.0404312668463612	0.133794694348328	0.359861591695502	0.142857142857143	0.0606060606060606	0.026615969581749	5.82733862927147	20.8672491870866	20.8495876496756	21.5688713203298	-0.264169289307906	10.0378346274479	0.00914823977463475	0.268852797030116	-0.219293005707217	3.40960269970909	0.00466336524804105	0.134248251461141	34.4808966803025
JAR_noJAR_20p106	5	20	4	JAR_CorrelationDetector	7	110	2	388	567	82	82	0	0.0857142857142857	0.144620811287478	0.35626102292769	0.0789473684210526	0.0212765957446809	0.0195121951219512	6.45478531450504	24.3377369106585	26.0669015192267	26.1290289886228	0.0536639168769256	8.65442626985746	0.0221422412984186	0.193544350914724	-0.25123032570764	6.53776991516313	0.00530001206779622	0.14530648998863	38.6800793075096
JAR_noJAR_20p106	5	20	4	JAR_CorrelationDetector	7	110	2	377	419	96	96	0	0.120567375886525	0.229116945107399	0.43436754176611	0.0357142857142857	0.135135135135135	0.0308641975308642	5.53906763234926	21.4879887879879	25.2465942009789	30.0740503737927	1.05334028877711	14.0188233831886	0.000686444130756676	0.21401252896819	-0.670294976172083	18.1735132628253	0.0135841317841463	0.140355706728625	42.2858539106171
JAR_noJAR_20p106	5	20	4	JAR_CorrelationDetector	7	110	5	524	912	134	134	0	0.0346153846153846	0.146929824561404	0.37280701754386	0.162790697674419	0.0847457627118644	0.00478468899521531	7.54665526426874	25.7338663237719	26.9585074774194	28.8705653893841	-0.0562368910778906	11.0903188729437	0.0117040926394064	0.368678685014838	-0.169583574811929	11.2388113629161	0.0168267453370428	0.141492440791487	43.7199686262463
JAR_noJAR_20p106	5	20	4	JAR_CorrelationDetector	7	110	1	253	506	92	92	0	0.053921568627451	0.181818181818182	0.513833992094862	0.156862745098039	0.02	0.019047619047619	7.87477613493557	26.379383974412	16.4332906941402	25.3816181538281	-1.21782372877652	20.3423123157882	0.0682947607094679	0.712480372841798	-0.0166038834950555	13.0256163293119	0.0496752047715634	0.676751202625163	33.8852516698111
JAR_noJAR_20p106	5	20	4	JAR_CorrelationDetector	7	110	3	482	688	63	63	0	0.013986013986014	0.0915697674418605	0.267441860465116	0.05	0.0392156862745098	0.00313479623824451	5.10867492409706	18.4688220420759	30.8825683947926	25.4380894279613	-0.307676748309304	6.84954768893741	-0.00873195601117712	0.200868591439497	-0.042446909458487	1.73400158799953	-0.0127487648699256	0.146293504674515	41.4930656238686
JAR_noJAR_20p106	5	20	4	JAR_CorrelationDetector	7	110	3	286	540	140	140	0	0.0975609756097561	0.259259259259259	0.555555555555556	0.272727272727273	0.1	0.0451612903225806	7.18032910343025	24.575487666561	11.3428243979742	25.8810356009657	-1.58939351945638	21.0957134518977	-0.0332578352603532	0.599971233928699	-0.269096197176825	12.1151510426219	-0.00263570157110291	0.168871452472551	26.9181361052285
JAR_noJAR_20p106	5	20	4	JAR_CorrelationDetector	7	110	3	318	455	46	46	0	0.0310077519379845	0.101098901098901	0.331868131868132	0	0.0277777777777778	0.04	4.77887459461567	16.3490332316541	25.237433237475	23.1732955418796	0.0196150224131546	7.10598595039343	-0.00337795725640456	0.159899023281618	-0.905924555001473	8.59666730453519	-0.00513835957261572	0.144611583919671	37.6601893046867
JAR_noJAR_20p106	5	20	4	JAR_CorrelationDetector	7	110	5	643	1400	188	188	0	0.0286168521462639	0.134285714285714	0.362142857142857	0.0526315789473684	0.0253164556962025	0.0281954887218045	5.7852443279316	20.9082078001035	23.7277570765651	25.1606699094826	-0.00160387662283276	10.2352488937364	0.0155371572632183	0.211010090861025	0.345048528006544	11.1776437523928	0.0143317903813915	0.138378441262274	39.1731998941716
JAR_noJAR_20p106	5	20	4	JAR_CorrelationDetector	7	110	3	435	595	76	76	0	0.0341207349081365	0.127731092436975	0.420168067226891	0.111111111111111	0.0212765957446809	0.00704225352112676	4.53291505910679	15.314630632431	20.9541635581947	24.0000412375552	1.17915227486692	8.74606011138675	-0.0307449360168398	0.508465662598599	0.776254970158944	10.3685174621534	0.0134967957529549	0.138823715986939	31.3184878771688
JAR_noJAR_20p106	5	20	4	JAR_CorrelationDetector	7	110	5	558	832	70	70	0	0.0196850393700787	0.0841346153846154	0.304086538461538	0.0357142857142857	0.0217391304347826	0.017632241813602	4.39697521628763	15.544684550909	28.1793465136228	29.1856265858686	-0.0884537818746828	11.4236091042262	-0.00605068855752445	0.481169636755843	-0.568340751685572	21.4164511935287	0.010730689098892	0.210853123156253	39.1749899178749
JAR_noJAR_20p106	5	20	4	JAR_CorrelationDetector	7	110	3	399	903	117	117	0	0.0495626822157434	0.129568106312292	0.441860465116279	0.03125	0.0303030303030303	0.0566801619433198	5.02674520581443	16.2605745517809	20.5475064761456	22.0180299426223	-0.177963004483814	8.71017997386715	0.0185914467071967	0.380354596173284	0.22812862024252	4.67021068142012	0.00147948930824232	0.134919313024851	34.6422734768916
JAR_noJAR_20p106	5	20	4	JAR_CorrelationDetector	7	110	6	502	850	87	87	0	0.0245901639344262	0.102352941176471	0.330588235294118	0.0833333333333333	0.08	0.0101522842639594	5.13139664331291	17.405383743384	25.6866482729268	24.6685804697149	0.218920199936459	8.52594583608912	0.00856621600221913	0.259010741803962	-0.587595523209721	11.201810232336	0.01936206526683	0.151102006739655	37.9994830544511
JAR_noJAR_20p106	5	20	4	JAR_CorrelationDetector	7	110	2	334	656	117	117	0	0.0553191489361702	0.178353658536585	0.416158536585366	0.166666666666667	0.0232558139534884	0.0387096774193548	7.39296625781944	25.6064133313993	26.5656398868147	31.3371475959806	-0.110021236057255	13.1022609492374	0.00255920541763893	0.27145773410914	-0.705589020858382	10.1623750638611	-0.00639575659320943	0.150904900581649	43.519395686219
JAR_noJAR_20p106	5	20	4	JAR_CorrelationDetector	7	110	5	463	1102	159	159	0	0.0435729847494553	0.144283121597096	0.379310344827586	0.256410256410256	0.0133333333333333	0.0257879656160458	6.2091484789754	20.9372133235589	22.5980927645474	25.4403687834293	0.0633881828140227	14.5293003926769	-0.0169030215706376	0.295157757697678	-0.339665104083395	10.276492933204	-0.0024551744098063	0.162832482568565	39.6327222626499
JAR_noJAR_20p106	5	20	4	JAR_CorrelationDetector	7	110	4	400	634	149	149	0	0.0735294117647059	0.235015772870662	0.49211356466877	0.214285714285714	0.117647058823529	0.0372093023255814	8.18717543672868	28.8409902691288	16.3582815622184	29.6581308004252	-0.617041250584963	20.001146614696	-0.0388048543745124	0.659783007697687	-0.153660919648666	20.7636719670836	0.00502553223342861	0.13599056628494	34.9934205631584
JAR_noJAR_20p106	5	20	4	JAR_CorrelationDetector	7	110	4	360	879	229	229	0	0.137640449438202	0.260523321956769	0.507394766780432	0.230769230769231	0.151515151515152	0.0348258706467662	6.85485404415211	24.0153064285023	14.1033888051239	25.2330089203563	1.3296875367219	20.2160939652874	-0.0142172642904521	0.514505845751419	-0.104687557679029	15.4813272811455	-0.00386334648976186	0.161263855386744	30.0502766754965
JAR_noJAR_20p106	5	20	4	JAR_CorrelationDetector	7	110	3	424	608	67	67	0	0.0391644908616188	0.110197368421053	0.314144736842105	0.108108108108108	0	0.027972027972028	4.71503352226194	17.91113403367	27.9530083339404	27.7125229377599	0.431164692512296	8.21759434431275	-0.000906362602817362	0.384263336164531	1.69119250797549	16.0314403724006	-0.00427569815722512	0.260101584444999	38.0238439658126
JAR_noJAR_20p106	5	20	4	JAR_CorrelationDetector	7	110	10	743	1506	238	238	0	0.0341997264021888	0.158034528552457	0.418326693227092	0.277777777777778	0.0508474576271186	0.0172684458398744	7.79081270303052	23.647457402446	19.4564482366037	22.5327828196661	0.583642600369064	11.1760748184561	-0.009081750064995	0.331612469354868	0.224827791532579	6.25851990961406	0.000877802178843933	0.13592899088766	33.1466289314344
JAR_noJAR_20p106	5	20	4	JAR_CorrelationDetector	7	110	3	344	832	158	158	0	0.03125	0.189903846153846	0.5	0.0454545454545455	0.0638297872340425	0.0255102040816327	5.96364942102759	19.3346557855532	16.1377002522154	20.3425271556945	-0.572551213657339	11.0157095579464	-0.00375645921019934	0.272375280099495	-0.395416323489142	6.70436418146557	0.00280202786059721	0.134848931535995	31.9607929776589
JAR_noJAR_20p106	5	20	4	JAR_CorrelationDetector	7	110	4	524	1078	141	141	0	0.0567226890756303	0.130797773654917	0.404452690166976	0.161290322580645	0	0.052896725440806	5.4510986307391	19.2760854648915	22.0180301859814	23.2543503324506	0.157768934171048	9.40347718260854	-0.00260304032816199	0.165941107817266	0.423732340307551	12.3989245212386	-0.0123987083513285	0.157840427406748	34.636313204035
JAR_noJAR_20p106	5	20	4	JAR_CorrelationDetector	7	110	6	469	616	34	34	0	0.0175824175824176	0.0551948051948052	0.230519480519481	0.032258064516129	0.0666666666666667	0.00303951367781155	5.09647405973563	17.9581679143615	32.4036851560389	22.3977305114344	0.0747102502603754	5.25063176603275	0.000629813449082306	0.142630316795385	-0.287847703792611	16.5835861118908	-0.00461854595679292	0.143125082994253	40.3832661081792
JAR_noJAR_20p106	5	20	4	JAR_CorrelationDetector	7	110	4	368	672	85	85	0	0.043343653250774	0.126488095238095	0.453869047619048	0.13953488372093	0.0566037735849057	0.0221238938053097	6.83645619203564	21.1880819915683	18.4135242526777	20.9369740539247	-0.141294323742223	10.9346979318513	-0.0135346050691338	0.255871463223031	0.254256366423952	4.29491974075082	-0.00276149668774287	0.132294074646142	31.8010938245394
JAR_noJAR_20p106	5	20	4	JAR_CorrelationDetector	7	110	4	443	523	55	55	0	0.0372208436724566	0.105162523900574	0.273422562141491	0.227272727272727	0.0769230769230769	0.0062111801242236	5.89809468792967	20.4322920602773	28.737757561554	24.1402462546699	-0.564733847975248	8.13381506383562	0.0100130683882018	0.162568787834153	0.156096492243599	16.6823014495612	-0.000506520417502468	0.146314994393986	37.1247124946418
JAR_noJAR_20p106	5	20	4	JAR_CorrelationDetector	7	110	5	505	984	149	149	0	0.034136546184739	0.151422764227642	0.395325203252033	0.12962962962963	0	0.0244498777506112	6.52123170524611	22.1417449881046	23.893139671815	25.6400922042587	0.292423916357324	9.32128690521696	0.00395800219518536	0.220248788213617	0.349726430147366	7.88016059005914	-8.73036884885452e-06	0.158374090928538	39.1901838944368
JAR_noJAR_20p106	5	20	4	JAR_CorrelationDetector	7	110	3	288	349	41	41	0	0.0188679245283019	0.117478510028653	0.372492836676218	0.0377358490566038	0.0869565217391304	0	5.38114798969276	18.6056377806274	21.7398192247972	19.4964107251592	-0.786904772435475	7.05955698849382	-0.00983441487594038	0.195992197887082	-0.275163588282719	2.13241484412272	-0.0012494802566516	0.11752322245326	31.7409572864325
JAR_noJAR_20p106	5	20	4	JAR_CorrelationDetector	7	110	4	299	639	85	85	0	0.049618320610687	0.13302034428795	0.416275430359937	0.14	0	0.0306748466257669	6.12083678150329	19.4668731456026	23.3069528282408	24.9686464333592	-0.350962911845333	11.4739362096125	0.0195284241038199	0.341817704459904	0.0374305762637642	4.9465701107699	0.00139660232209977	0.157029510061119	41.2749006482526
JAR_noJAR_20p106	5	20	4	JAR_CorrelationDetector	7	110	7	506	773	94	94	0	0.0311203319502075	0.121604139715395	0.336351875808538	0.173913043478261	0.0422535211267606	0.0134408602150538	6.63935544834181	22.741334724358	24.3022245568808	24.8209911809419	0.242941592449073	9.34691320911568	-0.00637752976243875	0.166006661557588	0.211352247549001	14.9865186058535	-0.00943778354523581	0.160131083981552	35.3249244580152
JAR_noJAR_20p106	5	20	4	JAR_CorrelationDetector	7	110	3	341	799	158	158	0	0.0746753246753247	0.197747183979975	0.545682102628285	0.0888888888888889	0.0277777777777778	0.0737327188940092	9.01999897769374	27.6668186362807	13.5029937061602	22.6987481800066	0.114520613388824	18.5357859693506	0.00574963024786656	0.320050568196114	-1.50324304507958	22.180691422653	-0.0225097908356057	0.251340033964502	26.3772636836569
JAR_noJAR_20p106	5	20	4	JAR_CorrelationDetector	7	110	3	295	308	39	39	0	0.0752688172043011	0.126623376623377	0.454545454545455	0.0571428571428571	0.0526315789473684	0.0782608695652174	6.36622465179006	20.7939711720841	20.4618660224901	23.385004116257	0.957848034052369	10.6466761157186	-0.0103522352969732	0.219550573056058	0.132540287667576	23.0638875519503	0.00880450981220482	0.142721980836814	31.0364564860665
JAR_noJAR_20p106	5	20	4	JAR_CorrelationDetector	7	110	3	370	733	186	186	0	0.0524691358024691	0.2537517053206	0.53206002728513	0.261904761904762	0.114285714285714	0.00467289719626168	8.10682861301702	26.8830405169389	15.5790497479624	26.4310269101626	0.223902426736569	18.2754516879809	-0.00923237221720509	0.278885417232864	-0.400335141968856	8.4483163151492	0.00766726180898229	0.152641593869698	35.6199477446397
JAR_noJAR_20p106	5	20	4	JAR_CorrelationDetector	7	110	4	401	1135	224	224	0	0.0783783783783784	0.197356828193833	0.451101321585903	0.125	0.101694915254237	0.062962962962963	8.65587660523004	28.5882565907029	18.1708441203627	24.3363806788839	0.596620137160396	13.2265715074628	0.0279355044341399	0.337815156318317	-0.0971350508721726	21.6175371722679	-0.00465521615314837	0.143622741065391	32.4354010943354
JAR_noJAR_20p106	5	20	4	JAR_CorrelationDetector	7	110	2	257	779	255	255	0	0.13135593220339	0.327342747111682	0.553273427471117	0.313725490196078	0.08	0.0925925925925926	9.4981077098703	29.6474636010214	9.88932197804861	26.8448745500733	-0.257415128354071	27.0863759532749	-0.0284159531481417	0.625003305665191	-0.121285121840278	22.2849569140857	-0.00205198661460872	0.125756886515093	30.1311239452706
JAR_noJAR_20p107	7	20	2.85714285714286	CorrelationDetector	7	110	4	387	788	198	198	0	0.126843657817109	0.251269035532995	0.573604060913706	0.333333333333333	0.0681818181818182	0.0375586854460094	8.65319772099564	26.5964466479757	11.0486599047616	23.841591312328	-0.307649824353184	23.1222635933669	0.00157489041340199	0.398872335283659	-1.08490299434204	26.3358140600417	-0.00765437701802951	0.154220748853617	26.2938910080451
JAR_noJAR_20p107	7	20	2.85714285714286	CorrelationDetector	7	110	4	466	674	93	93	0	0.0419753086419753	0.137982195845697	0.378338278931751	0.333333333333333	0.0833333333333333	0.00657894736842105	6.57054408724622	21.154506788466	25.0510498726653	25.2447382340424	-0.250992503878356	10.9609111525319	-0.0169679607999489	0.332660398380957	1.05096155755149	14.5800636989239	0.00501232051766456	0.125019837712474	38.5216292023831
JAR_noJAR_20p107	7	20	2.85714285714286	CorrelationDetector	7	110	5	619	1240	166	166	0	0.0463576158940397	0.133870967741935	0.460483870967742	0.133333333333333	0.163636363636364	0.0293542074363992	9.23716285762313	26.8141756103293	19.1753992702565	21.713504045725	-0.0282896441914134	12.4933639193791	-0.0043854075748625	0.276754325629203	0.653580932820996	15.2130242906163	-0.00766172803618007	0.158180851989419	29.7350793586307
JAR_noJAR_20p107	7	20	2.85714285714286	CorrelationDetector	7	110	4	450	740	129	129	0	0.0402843601895735	0.174324324324324	0.422972972972973	0.121212121212121	0.0545454545454545	0.0155763239875389	7.5956129780212	23.1201727979549	20.1483780637624	24.6926319732569	0.533830959790764	15.1260175915086	-0.0234238659503804	0.410060778276985	-0.734528072153903	15.9218755993658	0.002587831095181	0.149372196383042	32.9483994184942
JAR_noJAR_20p107	7	20	2.85714285714286	CorrelationDetector	7	110	3	415	962	248	248	0	0.0741758241758242	0.257796257796258	0.5	0.193548387096774	0.0666666666666667	0.0303030303030303	9.07326993579492	27.9075215482316	12.1878872180899	24.1453964636999	0.348915950754351	23.2377564072729	-0.0078120469356652	0.507391074067304	-2.75456876952032	21.7861212255826	0.0077152489138445	0.148958298382846	26.8070383057833
JAR_noJAR_20p107	7	20	2.85714285714286	CorrelationDetector	7	110	4	418	713	68	68	0	0.0233918128654971	0.0953716690042076	0.332398316970547	0.0789473684210526	0.0294117647058824	0.00749063670411985	6.96467210793846	21.5919907517657	25.4322052879717	21.1607574381457	-0.346432494424183	6.38866470845569	0.0121398804659608	0.138225386353452	0.0541966130897015	6.05680423989836	0.0138969587093471	0.124760574166605	35.6606776777381
JAR_noJAR_20p107	7	20	2.85714285714286	CorrelationDetector	7	110	4	620	1004	122	122	0	0.024390243902439	0.121513944223108	0.367529880478088	0.142857142857143	0.0508474576271186	0.0115606936416185	7.21725000935897	21.7952554372364	23.7455136530707	23.0800978720976	0.294698232236571	8.20777704332081	-0.000220108144096062	0.248919417956307	0.157203154235797	3.59230847318253	-0.000598057328425336	0.137500733148567	33.9904829989797
JAR_noJAR_20p107	7	20	2.85714285714286	CorrelationDetector	7	110	6	492	1148	200	200	0	0.0246636771300448	0.174216027874564	0.416376306620209	0.0588235294117647	0.0769230769230769	0.00869565217391304	8.06596000953387	25.051306253836	20.6745606581305	23.4844116750058	-0.194212245131681	10.8833398001182	-0.0112452876522804	0.246358715679847	-0.578229247835226	5.77755914145958	0.00439019832328585	0.147534277202035	37.2821052468516
JAR_noJAR_20p107	7	20	2.85714285714286	CorrelationDetector	7	110	4	374	800	190	190	0	0.0863509749303621	0.2375	0.5525	0.181818181818182	0.127272727272727	0.0570175438596491	9.25414187643006	27.2771220599516	12.4479390795324	22.9378674508775	-0.660751086824536	22.3255942634719	0.00179806142385623	0.347646479503465	-2.00348503172876	26.7713861107307	0.00698117901284848	0.288165691865744	25.7925088340888
JAR_noJAR_20p107	7	20	2.85714285714286	CorrelationDetector	7	110	3	345	737	139	139	0	0.0753012048192771	0.188602442333786	0.50067842605156	0.203703703703704	0.113207547169811	0.00568181818181818	8.5251874067012	24.3542630434608	16.1114852387162	21.5342179961754	0.960417482104615	13.8731993126948	-0.00451438444319791	0.238916534424781	0.239260503716761	17.9881708294144	0.000162603648306833	0.144882106192926	29.9472782067499
JAR_noJAR_20p107	7	20	2.85714285714286	CorrelationDetector	7	110	3	354	601	79	79	0	0.0191570881226054	0.131447587354409	0.414309484193012	0.0666666666666667	0	0.0165745856353591	6.69675900579801	20.7924828752039	20.4944782523061	20.5893968695168	0.325793197820965	11.6120926851727	0.0166598787589459	0.285806535982856	0.194061063953735	2.54012268818139	0.00752867364804276	0.13060547784518	34.0347576052795
JAR_noJAR_20p107	7	20	2.85714285714286	CorrelationDetector	7	110	4	401	1036	224	224	0	0.047979797979798	0.216216216216216	0.536679536679537	0.292682926829268	0.0810810810810811	0	9.43723185911841	25.7873815284112	13.8528050930786	21.8940426265915	-0.0154205848474699	17.8025031168642	-0.00941384977454276	0.445312607274169	-0.340014714467866	11.3302573561708	-0.00162414933264791	0.328495314224209	31.2478214085467
JAR_noJAR_20p107	7	20	2.85714285714286	CorrelationDetector	7	110	5	472	807	138	138	0	0.0171990171990172	0.171003717472119	0.374225526641884	0.0357142857142857	0	0.00328947368421053	7.01143980631133	21.8156044592747	21.9583165433698	22.6240999054402	-0.0682262618951565	9.7720779761309	0.00190805491594871	0.312233965331921	-0.00387435566893463	2.14895701731746	-0.0147180501087616	0.14467455922809	35.718639676863
JAR_noJAR_20p107	7	20	2.85714285714286	CorrelationDetector	7	110	5	500	999	228	228	0	0.0767543859649123	0.228228228228228	0.564564564564565	0.294117647058824	0.114285714285714	0.0349206349206349	9.51148604962087	27.563595246195	11.5717070613096	22.8598964096298	1.06456460861055	20.7486132328855	0.00259207487068983	0.440499045732986	0.00289525023928721	18.4140006866381	-0.0108387364358586	0.155329539185187	25.2561593629385
JAR_noJAR_20p107	7	20	2.85714285714286	CorrelationDetector	7	110	5	404	1059	209	209	0	0.0324483775811209	0.197355996222852	0.512747875354108	0.185185185185185	0.0294117647058824	0.0164609053497942	9.4059500677854	26.6210151509178	15.4080342031147	22.3484974694655	0.377710392809728	15.3503520117151	-0.00894680438091886	0.37612636403918	0.923945384849067	7.80161690871875	-0.000117459693784448	0.152505238476449	35.2512689216222
JAR_noJAR_20p107	7	20	2.85714285714286	CorrelationDetector	7	110	7	500	1065	237	237	0	0.0857142857142857	0.222535211267606	0.504225352112676	0.2	0.162162162162162	0.0392156862745098	9.6884264180369	27.9496509690397	14.2948231839586	23.5467762114899	-0.216339168879177	15.3315457170221	0.0105211877184754	0.441791329331176	-0.620648004648919	10.7551662638463	-0.00557812394204735	0.149184723669159	27.5957520378559
JAR_noJAR_20p107	7	20	2.85714285714286	CorrelationDetector	7	110	3	396	583	85	85	0	0.056047197640118	0.145797598627787	0.41852487135506	0.0277777777777778	0.075	0.0643776824034335	7.66208818315309	24.5888508932581	19.8801267441183	23.6880803348023	-0.462203166500854	13.0380145413576	7.71424630287844e-05	0.366084745788593	4.81158039198994	30.787822457396	-0.00781167322259485	0.236452054763409	28.5081784441162
JAR_noJAR_20p107	7	20	2.85714285714286	CorrelationDetector	7	110	6	512	793	96	96	0	0.0449172576832151	0.121059268600252	0.4640605296343	0.225	0.0204081632653061	0.0272727272727273	10.1400764238347	30.0778245430474	19.5626797303536	20.4575587616757	-0.125239963506086	8.66132526292787	-0.0101461613879063	0.180574573611307	0.619351535955024	15.7459520536209	-0.0039578731104094	0.159789336819905	27.8968335859731
JAR_noJAR_20p107	7	20	2.85714285714286	CorrelationDetector	7	110	3	493	637	107	107	0	0.0596658711217184	0.167974882260597	0.428571428571429	0.210526315789474	0	0.0440677966101695	8.09684523040322	25.1453728973325	15.3097719112896	24.9319325212068	-0.198661251367833	17.8445676770881	-0.0143866028424663	0.65882399331673	0.285723379311195	15.5088967828752	-0.0364151868358686	0.36439988726081	26.7892129609518
JAR_noJAR_20p107	7	20	2.85714285714286	CorrelationDetector	7	110	1	364	729	208	208	0	0.0957854406130268	0.285322359396433	0.637860082304527	0.285714285714286	0.125	0.0106382978723404	8.92877592362914	25.5938991966645	7.04619095577607	21.8894484867922	1.14513154629209	25.2354555427993	0.0152403972897154	0.610072069247264	2.17233413031186	37.5072872751906	0.0634208772573529	0.35157778839867	21.1291378106467
JAR_noJAR_20p107	7	20	2.85714285714286	CorrelationDetector	7	110	2	370	819	200	200	0	0.0704607046070461	0.244200244200244	0.512820512820513	0.152173913043478	0.0701754385964912	0.0338164251207729	9.18889747314912	25.6393249500868	13.4264104227004	23.1649596415244	-1.17884906552352	19.9478086377806	-0.0358559629442945	0.542124010913169	0.168473615433574	13.1058628170988	-0.00116737409383185	0.158788299448947	28.8544099493052
JAR_noJAR_20p107	7	20	2.85714285714286	CorrelationDetector	7	110	2	356	572	120	120	0	0.0688405797101449	0.20979020979021	0.503496503496504	0.290322580645161	0.0576923076923077	0.0220994475138122	8.45451153052224	25.8228107930723	16.2963150698967	23.6864097672154	0.420717312685233	16.8506355645747	0.000559493523652308	0.357141629347696	1.57244199377019	12.2707152304625	-0.00841610343715215	0.156342552484242	32.3498772493777
JAR_noJAR_20p107	7	20	2.85714285714286	CorrelationDetector	7	110	6	425	859	163	163	0	0.0735294117647059	0.189755529685681	0.416763678696158	0.142857142857143	0.107692307692308	0.0111940298507463	8.84151125362929	28.0053751674173	18.9354761281013	23.7355063159369	-0.499275250272901	12.5796003921735	0.00750709271217069	0.371831862670026	-0.0223060878361167	17.0492595770523	-0.00289629076631901	0.137156637482644	29.6893315629817
JAR_noJAR_20p107	7	20	2.85714285714286	CorrelationDetector	7	110	6	611	1691	310	310	0	0.0656814449917898	0.183323477232407	0.51685393258427	0.285714285714286	0.0851063829787234	0.0488798370672098	8.74958125259586	24.6012386797268	15.0943674102474	21.0020393218874	0.185889797040479	14.5234285599939	-0.00821617558436571	0.279487458054431	0.145639821578211	17.8960200337319	-0.0017193734682636	0.148838487886906	28.2774598050173
JAR_noJAR_20p107	7	20	2.85714285714286	CorrelationDetector	7	110	5	443	852	107	107	0	0.0103359173126615	0.125586854460094	0.404929577464789	0	0.04	0.0034965034965035	6.56717162916753	20.3079117427621	20.2823161417297	21.7422023426823	0.168369443909663	9.95517715265471	-0.00306357003625424	0.243554178832669	0.142720127740554	3.30374834118387	0.0116333220667061	0.146707200724707	34.2197182113944
JAR_noJAR_20p107	7	20	2.85714285714286	CorrelationDetector	7	110	4	611	936	167	167	0	0.0523648648648649	0.178418803418803	0.526709401709402	0.233333333333333	0.12	0.0228690228690229	9.60694102061971	28.4224430387712	16.0567922857624	22.6465245975181	0.280183023236963	14.4923895642219	0.0135973023472027	0.4883633949496	-0.151067897818316	12.2208829691575	-0.00888399317313211	0.147012111522009	26.5915551690587
JAR_noJAR_20p107	7	20	2.85714285714286	CorrelationDetector	7	110	7	442	835	120	120	0	0.0463917525773196	0.143712574850299	0.388023952095808	0.1875	0.0357142857142857	0.0268456375838926	7.00121350584192	23.3414765913577	21.1749407327286	23.0864457859312	-0.293043119482326	10.8248112826932	0.00183598618246762	0.227995409980022	-0.208812980482237	14.1889367004975	0.00850473382456943	0.176356928892264	34.2278306572667
JAR_noJAR_20p107	7	20	2.85714285714286	CorrelationDetector	7	110	3	235	468	125	125	0	0.142011834319527	0.267094017094017	0.655982905982906	0.204081632653061	0.0714285714285714	0	6.84388438074143	20.9455694693	11.2040274411112	20.2664545789524	0.413718183256709	18.8900635751182	0.0063960739961501	0.351981195432912	-2.21292485991341	20.3522669613765	0.00834590591026514	0.15820977603765	26.9906632878133
JAR_noJAR_20p107	7	20	2.85714285714286	CorrelationDetector	7	110	5	414	1106	294	294	0	0.0816326530612245	0.265822784810127	0.595840867992767	0.266666666666667	0.147368421052632	0.0363636363636364	11.0908883177358	28.4765341828602	8.86741263173976	20.2806847187254	-0.554306165831374	20.4160753379626	-0.0133258198119753	0.397955915846761	2.35777231783123	19.6649457986673	-0.0106856374164065	0.148659075187053	21.9792712271375
JAR_noJAR_20p107	7	20	2.85714285714286	CorrelationDetector	7	110	6	560	1111	157	157	0	0.0163636363636364	0.141314131413141	0.348334833483348	0.130434782608696	0.024390243902439	0.0069284064665127	7.13146004342629	21.1561047413756	23.689113054498	22.4094703209282	-0.554379095969204	9.17299238359196	0.0136153765409148	0.228198358764622	0.0591916182909672	4.21812467219672	0.010827757477071	0.139082206782189	37.8284240013757
JAR_noJAR_20p107	7	20	2.85714285714286	CorrelationDetector	7	110	3	283	480	115	115	0	0.0935960591133005	0.239583333333333	0.522916666666667	0.181818181818182	0.15	0.0447761194029851	8.28195388103226	23.8195888546252	13.2141036576861	21.6360534482278	1.76384314275606	20.3492633154798	0.0122498973831052	0.363164326180518	-0.291405284034691	22.7349725354184	-0.0101580192144742	0.10906648705675	27.6619743658266
JAR_noJAR_20p107	7	20	2.85714285714286	CorrelationDetector	7	110	3	419	1079	277	277	0	0.0767386091127098	0.256719184430028	0.538461538461538	0.285714285714286	0.136363636363636	0.0274914089347079	9.61096681087388	27.1594500401613	12.8902426199991	22.4939554091606	0.683804580389179	20.6745685574566	0.00772048591632567	0.45664509034999	-0.555598798536019	18.9144443252246	-0.0159479176669888	0.19122446868501	28.5280769188369
JAR_noJAR_20p107	7	20	2.85714285714286	CorrelationDetector	7	110	5	396	586	98	98	0	0.0518292682926829	0.167235494880546	0.392491467576792	0.15	0.212121212121212	0.00813008130081301	8.47440988734602	24.5323786444111	22.4734005786921	25.4885072914945	-0.458112902548004	10.2431013036061	-0.00413404248364066	0.211954739520994	0.00897375268213498	9.45546787458509	0.00688795202761308	0.152906872040306	35.6112834637311
JAR_noJAR_20p107	7	20	2.85714285714286	CorrelationDetector	7	110	5	550	1131	162	162	0	0.0182481751824818	0.143236074270557	0.407603890362511	0.0789473684210526	0.0447761194029851	0.00904977375565611	9.5007373667298	26.7503898425293	20.5724433551242	22.1430015259468	-0.527100348999585	10.8649403411541	0.0131379031444952	0.243212427887202	-0.98608472317927	13.4429770743063	-0.00458274889834648	0.141083872121712	33.7593814320496
JAR_noJAR_20p107	7	20	2.85714285714286	CorrelationDetector	7	110	5	441	872	126	126	0	0.054590570719603	0.144495412844037	0.521788990825688	0.12	0.0769230769230769	0.0408163265306122	9.18544079623707	25.4770778307164	14.9702498368004	20.0622676698219	-0.314002043660895	12.9223888476374	0.0129626128105902	0.277381544405774	-0.977088663788114	22.0524275523853	0.00780095233666322	0.175461198653435	25.151356819085
JAR_noJAR_20p107	7	20	2.85714285714286	CorrelationDetector	7	110	5	387	653	124	124	0	0.0664652567975831	0.18989280245023	0.462480857580398	0.146341463414634	0.111111111111111	0.0401606425702811	7.93163135059824	25.0789136549163	17.4738368257347	23.2994818154708	0.626981071449402	14.7366230248676	0.0117677447657559	0.312030441493856	-0.00755083249576046	11.4575229954687	0.0172336970380676	0.132620043652187	30.8447259123909
JAR_noJAR_20p107	7	20	2.85714285714286	CorrelationDetector	7	110	3	392	614	123	123	0	0.0807453416149068	0.200325732899023	0.433224755700326	0.222222222222222	0.159090909090909	0.0466101694915254	5.94038553177344	19.5109681243263	19.0179403091881	24.2666403240695	0.542809969112316	12.2228327380069	0.0143119524389463	0.306257102976654	1.30907241968377	18.3738482929159	-0.0109419724457648	0.119166863288605	32.4062264866739
JAR_noJAR_20p107	7	20	2.85714285714286	CorrelationDetector	7	110	5	431	967	192	192	0	0.0471698113207547	0.198552223371251	0.425025853154085	0.133333333333333	0.0561797752808989	0.0328947368421053	8.42856756778975	26.2629424038915	19.0723050130046	23.9321168067506	0.261594143725971	14.311679683625	0.00305274498567561	0.207933032729737	0.434996104494751	13.2719046730895	-0.00321617736236632	0.139266646627135	34.7448868541894
JAR_noJAR_20p107	7	20	2.85714285714286	CorrelationDetector	7	110	6	386	965	190	190	0	0.0394736842105263	0.196891191709845	0.494300518134715	0.219512195121951	0.0476190476190476	0.00784313725490196	8.95279958429462	27.6217956004665	16.1353701130437	23.8755192541092	-0.244046570998267	18.2127037711197	-0.00490336183810386	0.397131767385364	0.0635598263954722	11.9996343817595	0.00957586125893924	0.220444043443333	33.5596239236248
JAR_noJAR_20p107	7	20	2.85714285714286	CorrelationDetector	7	110	4	366	558	102	102	0	0.0358306188925081	0.182795698924731	0.462365591397849	0.185185185185185	0.0666666666666667	0	6.97900434523446	21.6096953933869	19.0142406244917	22.700936543788	0.533259320463551	15.5891518469222	0.013178198855954	0.152779705762106	1.62229860931069	23.5096386131974	0.00268619571720129	0.135834358998464	33.942950250674
JAR_noJAR_20p107	7	20	2.85714285714286	CorrelationDetector	7	110	3	328	501	95	95	0	0.051948051948052	0.189620758483034	0.514970059880239	0.209302325581395	0.1	0	6.20244719543401	20.504178474571	16.4968801518399	20.9550819783711	0.0596761772740238	12.4916947447045	-0.00672793484373342	0.157416732742937	0.738321917880143	13.1308811464163	-0.0258509392913544	0.168913068817554	32.4115260964458
JAR_noJAR_20p107	7	20	2.85714285714286	CorrelationDetector	7	110	4	442	660	114	114	0	0.037037037037037	0.172727272727273	0.396969696969697	0.189189189189189	0.0571428571428571	0.0134680134680135	7.0765077228666	22.9172572905563	23.4376087112968	25.8854283874393	-1.25971754693685	15.0700441982414	-0.0192749659553744	0.41755554320689	0.752200808095896	11.4120066914397	0.00395329690534032	0.148793780945637	37.3308691062363
JAR_noJAR_20p107	7	20	2.85714285714286	CorrelationDetector	7	110	4	386	1085	374	374	0	0.124309392265193	0.344700460829493	0.674654377880184	0.288888888888889	0.12962962962963	0.0150753768844221	10.2768753445317	28.1595683968557	5.71544565375782	25.2456803424383	0.246227759306685	31.9100828918928	-0.00305809951289971	0.774746666826714	1.05418448859421	27.0512597185922	0.0642487120429389	0.371299864899643	25.4639732472617
JAR_noJAR_20p107	7	20	2.85714285714286	CorrelationDetector	7	110	3	466	916	302	302	0	0.140142517814727	0.329694323144105	0.60589519650655	0.371428571428571	0.06	0.0615942028985507	10.0283382802414	28.6219693742969	7.69736216186738	24.0999899918183	0.206415020310023	33.0935756536369	-0.00147926287160849	0.513411779663642	-0.370047257115346	34.2410048643433	0.00273228267186898	0.226647277503648	26.0008322748442
JAR_noJAR_20p107	7	20	2.85714285714286	CorrelationDetector	7	110	1	378	586	164	164	0	0.107843137254902	0.279863481228669	0.569965870307167	0.35	0.0416666666666667	0.0340909090909091	9.40773133973331	28.7075487934988	10.4946306748971	26.2124872316411	0.849366566634773	26.9072919559782	0.0182595531364172	0.677645281445558	-1.88287901888556	21.8575055240669	-0.0108215301706255	0.296469305011596	28.3554714391808
JAR_noJAR_20p107	7	20	2.85714285714286	CorrelationDetector	7	110	4	495	696	81	81	0	0.0305010893246187	0.116379310344828	0.350574712643678	0.186046511627907	0.03125	0.0105820105820106	8.93714287270675	25.6501234992365	24.4082600610041	21.2742815434963	-0.256186805217081	5.94331284298738	5.05609890086225e-05	0.209188686841357	-0.286767524349237	7.5685207563118	-0.000134450652393007	0.148121342359611	33.8828155241403
JAR_noJAR_20p107	7	20	2.85714285714286	CorrelationDetector	7	110	3	389	636	163	163	0	0.0537313432835821	0.256289308176101	0.473270440251572	0.15625	0.125	0.0213675213675214	10.0585333323722	29.7958377879915	16.4032984054965	25.5341746960703	-0.763798056651604	20.3971036118497	0.00538066394007642	0.516777233996219	-0.180981694016255	11.4128069780775	0.00658124861191088	0.17405411822358	31.8876587114132
JAR_noJAR_20p107	7	20	2.85714285714286	CorrelationDetector	7	110	1	241	457	163	163	0	0.0994475138121547	0.356673960612691	0.684901531728665	0.192307692307692	0	0.0566037735849057	8.53733206029037	26.3488189695848	5.22645363637901	24.6808580053426	-0.579954868669371	30.2321669376198	0.0303845945142352	0.735036350678955	0.757644240220904	26.1827380968661	-0.0410402143421343	0.289649215177893	24.4666536930623
JAR_noJAR_20p107	7	20	2.85714285714286	CorrelationDetector	7	110	4	347	702	100	100	0	0.0606060606060606	0.142450142450142	0.512820512820513	0.175	0.0833333333333333	0.0143540669856459	8.65930881359113	25.4595264102533	20.1118940468587	24.1381715886874	-0.285181304660031	11.4866901704607	-0.00123883778308878	0.154799313156247	-0.656505195300618	11.7405877114977	0.00900909652434215	0.144137327977283	34.9125046365193
JAR_noJAR_20p107	7	20	2.85714285714286	CorrelationDetector	7	110	8	586	1014	158	158	0	0.027681660899654	0.155818540433925	0.38560157790927	0.142857142857143	0.0289855072463768	0.0186721991701245	7.79416536311341	24.1676125833717	22.5286069450103	22.4088726581937	0.0728411764300198	9.42500146387439	-0.00192110933313364	0.150923298004343	-0.211039846778718	5.98253926275783	-0.00765766275526211	0.146105692898655	34.9877490769763
JAR_noJAR_20p107	7	20	2.85714285714286	CorrelationDetector	7	110	3	453	630	88	88	0	0.0348525469168901	0.13968253968254	0.401587301587302	0.0833333333333333	0.0185185185185185	0.0308219178082192	6.39306741649204	20.1146826068698	21.7163901159908	21.0281022183737	0.702276269100391	9.23963056360608	-0.0245540201928917	0.281762893991343	0.5100429017327	7.97185356089163	-0.0154013774389151	0.144976079797137	30.7583804870131
JAR_noJAR_20p107	7	20	2.85714285714286	CorrelationDetector	7	110	5	450	793	101	101	0	0.0269058295964126	0.127364438839849	0.401008827238335	0.0697674418604651	0	0.0222222222222222	7.25680448229601	22.7763856678894	20.309672102147	23.284422371611	0.931621715207917	13.7808486272542	0.0010083617524371	0.478555274156125	0.263577001861145	21.2331786335881	-0.0109619405865013	0.165855006634445	31.6222985971758
JAR_noJAR_20p107	7	20	2.85714285714286	CorrelationDetector	7	110	3	424	473	91	91	0	0.108108108108108	0.192389006342495	0.446088794926004	0.2	0	0.084070796460177	7.64167653984645	23.7598394166288	17.8409841137934	22.6806539760358	-0.513013371007379	12.5458610704829	-0.0103223080774732	0.274237028199747	-1.3266119754778	22.6497781923453	-0.0084569029521027	0.156751431128849	26.5675975037587
JAR_noJAR_20p107	7	20	2.85714285714286	CorrelationDetector	7	110	3	438	542	102	102	0	0.0640243902439024	0.188191881918819	0.370848708487085	0.28	0	0.00851063829787234	6.98486935160936	22.4440600247547	24.1652817435057	26.2783399391699	-0.415527567782467	14.7427855753509	0.0155326644584139	0.183670743785901	0.458519348870587	6.09632150429061	0.00498172625825688	0.133586453820674	40.5589712014434
JAR_noJAR_20p107	7	20	2.85714285714286	CorrelationDetector	7	110	3	322	719	205	205	0	0.117845117845118	0.285118219749652	0.541029207232267	0.166666666666667	0.102564102564103	0.012987012987013	8.47064280833928	24.8100446945544	12.3654167143373	25.3452455125037	1.86936197391324	24.1869630390416	0.0184025233862961	0.518498453749691	-0.926141646119954	11.7455722083399	0.00691622644667354	0.142732983588491	31.8883506702458
JAR_noJAR_20p107	7	20	2.85714285714286	CorrelationDetector	7	110	1	255	593	158	158	0	0.117647058823529	0.266441821247892	0.590219224283305	0.212121212121212	0.113207547169811	0.105882352941176	7.08291906041946	22.0232783510878	10.6813409337736	20.9496572157958	0.197419788595024	19.9244502925015	-0.00478493319821022	0.526670133291869	-0.444990604956411	24.10954286102	0.0154629049773689	0.14530048639498	24.5889043052901
JAR_noJAR_20p108	7	20	2.85714285714286	JAR_CorrelationDetector	7	110	6	327	901	220	220	0	0.0894568690095847	0.244173140954495	0.596004439511654	0.288888888888889	0.138461538461538	0.0103092783505155	9.85870713850175	27.5136340894381	10.5322850653317	20.8201113466992	-0.326432793186143	20.8022417229245	0.00677897140818791	0.358535525486673	2.07697133740429	20.1582489695425	-0.005632307698773	0.126707987916878	28.0139919563443
JAR_noJAR_20p108	7	20	2.85714285714286	JAR_CorrelationDetector	7	110	5	436	904	163	163	0	0.0469973890339426	0.180309734513274	0.497787610619469	0.133333333333333	0.0238095238095238	0.0304054054054054	7.54440918683037	24.2182619900205	18.4075038487456	24.6573799183405	0.00850738919805605	14.9828107236088	0.0014194033486282	0.267717885511535	-0.59225130678596	15.492432807031	0.0184752870865592	0.130416562305889	34.5979988335276
JAR_noJAR_20p108	7	20	2.85714285714286	JAR_CorrelationDetector	7	110	2	287	367	51	51	0	0.0365296803652968	0.138964577656676	0.403269754768392	0.03125	0	0.00892857142857143	7.13059412182689	23.0416580264538	24.3520403791975	24.3869992676154	-0.151661562552005	8.37534608844817	-0.0123595492363424	0.269902533481754	0.149063405211731	2.29959997535135	-0.00392262472280035	0.145729288632442	37.4317022209188
JAR_noJAR_20p108	7	20	2.85714285714286	JAR_CorrelationDetector	7	110	7	502	910	163	163	0	0.0680412371134021	0.179120879120879	0.401098901098901	0.315789473684211	0.0666666666666667	0.032345013477089	8.94042471335267	26.3321974508933	19.8183336440801	24.2121239185235	-0.292812381104972	12.1603774559596	0.0217685964377039	0.446591488182827	0.0855116925578813	4.13619743606933	0.00876775182850716	0.151670937071545	32.4814572076422
JAR_noJAR_20p108	7	20	2.85714285714286	JAR_CorrelationDetector	7	110	2	297	424	78	78	0	0.0391304347826087	0.183962264150943	0.424528301886792	0.2	0	0	7.37528636905882	23.5881593750121	19.527154821298	24.6852676758515	0.191632011616737	13.3605446679109	0.00937564958501728	0.185725023670648	0.112317920328547	2.39700316792687	0.00463183027966155	0.109507520636491	37.4914599765518
JAR_noJAR_20p108	7	20	2.85714285714286	JAR_CorrelationDetector	7	110	1	311	456	83	83	0	0.0692307692307692	0.182017543859649	0.482456140350877	0.0294117647058824	0.106382978723404	0.0583941605839416	6.84098177879066	22.3211201622668	18.1303439066081	22.3758822587233	-0.110114044044653	12.5384055866405	0.00901056402763449	0.170299838104228	1.27797075573207	23.1815754703535	0.0178153905606745	0.127998441099777	28.6336932124173
JAR_noJAR_20p108	7	20	2.85714285714286	JAR_CorrelationDetector	7	110	7	587	1093	176	176	0	0.0518134715025907	0.161024702653248	0.403476669716377	0.1	0.0384615384615385	0.048582995951417	8.9902040982328	27.22620579062	20.8074085197343	23.1240675086157	0.282315545828155	9.84840318365923	0.00173951839714339	0.190143212560512	0.129207120757433	14.8217537190633	-0.00719788140398448	0.133849611551792	31.9639975155615
JAR_noJAR_20p108	7	20	2.85714285714286	JAR_CorrelationDetector	7	110	1	367	814	147	147	0	0.11214953271028	0.180589680589681	0.599508599508599	0.259259259259259	0.160493827160494	0	10.1335481926717	27.5165034315128	12.8243703146618	19.4923924854826	-0.0370807052102946	14.0544755347063	0.00631504790059767	0.288161306792819	-0.497711003088032	24.227773397771	0.00384874509494992	0.159607697534341	25.6796085428591
JAR_noJAR_20p108	7	20	2.85714285714286	JAR_CorrelationDetector	7	110	3	278	644	162	162	0	0.161538461538462	0.251552795031056	0.517080745341615	0.175438596491228	0	0	8.28903787061913	24.3328861688499	13.804475746069	21.5332028167863	-1.01377705047585	18.9395604786887	0.0356437504592082	0.416280392320905	-0.688643875529334	25.7089034893067	0.0200562499557807	0.11811859792363	32.9238430148965
JAR_noJAR_20p108	7	20	2.85714285714286	JAR_CorrelationDetector	7	110	5	559	1075	132	132	0	0.0203703703703704	0.122790697674419	0.396279069767442	0.0869565217391304	0.0845070422535211	0.00688073394495413	7.23065292091259	23.4268083504504	23.659226484139	22.9322265372323	-0.0834312765115513	8.24069475182597	2.34240272747217e-05	0.18552689785922	-0.106433071895046	8.3179554457961	0.00569205463124279	0.154604504550779	36.3628474894971
JAR_noJAR_20p108	7	20	2.85714285714286	JAR_CorrelationDetector	7	110	6	514	827	114	114	0	0.0662100456621005	0.137847642079807	0.411124546553809	0.19047619047619	0.0612244897959184	0.0535211267605634	8.88874846137251	26.4478795971893	21.2860125950658	21.5731604017304	0.0615416188797899	8.97192186997962	0.0119555636649569	0.204768123442169	-0.208479830282331	17.0877078055678	0.00199565047154304	0.172044691653487	30.1450478565423
JAR_noJAR_20p108	7	20	2.85714285714286	JAR_CorrelationDetector	7	110	1	285	500	172	172	0	0.142105263157895	0.344	0.652	0.305555555555556	0.153846153846154	0.0344827586206897	9.37829327322093	27.8432547507944	7.12186866833456	21.5423048804948	0.885327405539295	27.198043570735	-0.00879612541417956	0.557812357513298	0.0742183813248723	25.3469064733847	-0.0296918310742735	0.14068182238779	21.593140945907
JAR_noJAR_20p108	7	20	2.85714285714286	JAR_CorrelationDetector	7	110	7	472	1052	169	169	0	0.0652173913043478	0.1606463878327	0.423954372623574	0.2	0.0208333333333333	0.009375	8.95320046118459	27.2082377703195	22.5412294695622	23.477657265764	0.149200808843603	9.82783472142003	-0.0069783367975278	0.26731785638636	0.0259314148587798	2.49232848855827	0.00931262874274864	0.145388227701304	36.1153525257341
JAR_noJAR_20p108	7	20	2.85714285714286	JAR_CorrelationDetector	7	110	6	550	1339	213	213	0	0.0219378427787934	0.159073935772965	0.469006721433906	0.0285714285714286	0	0.0091324200913242	10.3772093698701	28.9775638011966	17.9415493957347	21.5937831804514	-0.155238632734925	11.6288701595026	0.0134903648223041	0.378032973261108	0.329616615149981	5.31716962584386	-0.0018480585724293	0.150799252908953	33.0859262477041
JAR_noJAR_20p108	7	20	2.85714285714286	JAR_CorrelationDetector	7	110	4	428	969	218	218	0	0.0497630331753555	0.224974200206398	0.501547987616099	0.175	0.1	0.0135135135135135	10.6426854793282	29.6262184391982	14.378284084561	24.8570514264391	0.570619250125134	21.8518729808353	-0.00247515572862716	0.318275933979844	0.22222568093563	4.18673683231114	-0.00768757081390053	0.146458617698423	32.5434982584961
JAR_noJAR_20p108	7	20	2.85714285714286	JAR_CorrelationDetector	7	110	4	412	719	171	171	0	0.0456989247311828	0.237830319888734	0.50904033379694	0.178571428571429	0.0655737704918033	0.0318725099601594	8.37835358614109	25.757431361314	14.6866498522385	23.9091172620501	0.45894150428543	16.9311191623109	-0.0120928504168391	0.427818939876108	-0.581899205253883	9.70878768995468	-0.00136172256256426	0.154181721413444	29.8697980843129
JAR_noJAR_20p108	7	20	2.85714285714286	JAR_CorrelationDetector	7	110	4	430	844	227	227	0	0.0880829015544041	0.268957345971564	0.524881516587678	0.357142857142857	0.0434782608695652	0.046594982078853	9.27212830368234	28.7072761073829	13.2520101696657	25.1488872284405	-0.710329865858135	21.9090827092486	0.00671256198078028	0.461057823888741	-0.949040909798661	18.7771964114809	0.00597415142779256	0.231657312090681	30.0987401001261
JAR_noJAR_20p108	7	20	2.85714285714286	JAR_CorrelationDetector	7	110	3	264	423	94	94	0	0.0851063829787234	0.222222222222222	0.543735224586288	0.268292682926829	0.0454545454545455	0.0204081632653061	7.17440879210888	22.8842858031653	14.533644070322	23.6692467060325	-0.555660487136476	18.936596487046	-0.0269889627579372	0.265356850484293	0.118892204190662	5.88857436325635	-0.0217885857167022	0.171713121700873	27.5003113398299
JAR_noJAR_20p108	7	20	2.85714285714286	JAR_CorrelationDetector	7	110	4	319	570	149	149	0	0.0787037037037037	0.26140350877193	0.529824561403509	0.2	0.14	0	7.58629865657851	25.3411121145491	12.3284120483278	26.409748183061	2.63434514289861	22.7752717086593	0.0256005357027325	0.482052803227207	-0.754122380001916	26.6392660692555	-0.0275797832104009	0.183561648794149	33.7357200571244
JAR_noJAR_20p108	7	20	2.85714285714286	JAR_CorrelationDetector	7	110	5	383	1029	268	268	0	0.110817941952507	0.26044703595724	0.572400388726919	0.195652173913043	0.162162162162162	0.0801526717557252	10.5277879770326	29.0385521766039	11.6787476379838	22.9530523149159	0.80931423249082	18.9765008496355	0.00619270342725119	0.474240193760407	0.361218476234188	27.2882360717546	-0.0127710897251325	0.230300328254598	26.9254165836121
JAR_noJAR_20p108	7	20	2.85714285714286	JAR_CorrelationDetector	7	110	3	351	689	130	130	0	0.0522875816993464	0.188679245283019	0.538461538461538	0.125	0.0533333333333333	0.0408163265306122	9.30026191987686	27.7441510841415	17.5229947251315	23.4188676428395	-0.328828510320123	12.534500603271	0.00666397438658719	0.399806648980765	-0.261503300229609	17.3740623570595	0.0206303396818651	0.420355045190152	29.6220520926191
JAR_noJAR_20p108	7	20	2.85714285714286	JAR_CorrelationDetector	7	110	4	437	744	84	84	0	0.0246305418719212	0.112903225806452	0.349462365591398	0.1875	0	0.0103806228373702	7.14507226925988	22.0001512187178	27.1216919758494	24.7512401986139	0.152361092612668	10.2503081407437	-0.00196591575844633	0.341477637381107	-0.384096110853514	5.25239459723025	0.00237789840824343	0.153328539698349	36.5989940513915
JAR_noJAR_20p108	7	20	2.85714285714286	JAR_CorrelationDetector	7	110	3	452	902	179	179	0	0.0407673860911271	0.198447893569845	0.502217294900222	0.189189189189189	0	0.0231788079470199	8.99838980083587	26.6610577645746	17.3995577791102	23.1442741243054	-0.730300117897707	17.6841607365945	-0.00632494718252428	0.239317710775822	0.516804813918471	13.837956809866	-0.00340153273217884	0.141354748901958	34.4607690136509
JAR_noJAR_20p108	7	20	2.85714285714286	JAR_CorrelationDetector	7	110	4	464	926	221	221	0	0.0523690773067332	0.23866090712743	0.556155507559395	0.0666666666666667	0.0857142857142857	0.0303030303030303	9.77582491585685	29.8299244921132	13.0329351324205	22.7348207062951	0.283663514927667	16.9840575102286	-0.00458120613319568	0.620882382598141	-0.40196122888671	12.1021081440458	-0.0097579356890918	0.150301840889224	28.1842536272913
JAR_noJAR_20p108	7	20	2.85714285714286	JAR_CorrelationDetector	7	110	4	390	976	196	196	0	0.0752089136490251	0.200819672131148	0.589139344262295	0.16	0.11214953271028	0.0476190476190476	9.27828356788838	24.8987537117231	11.6955813361721	20.8414110947188	-0.0414730930489352	15.4241404547861	0.00900047238376708	0.55835138695959	-0.497157407913197	14.8514027430724	-0.00811608315296399	0.139873807020806	24.209622493347
JAR_noJAR_20p108	7	20	2.85714285714286	JAR_CorrelationDetector	7	110	3	382	735	170	170	0	0.0652818991097923	0.231292517006803	0.482993197278912	0.306122448979592	0.0789473684210526	0.012448132780083	10.7791358208591	31.6440750491091	15.7281158509203	26.092706963114	-0.27035346435259	19.8822186495688	-0.030312315021634	0.474804031225161	0.668723887342978	10.6445354415745	-0.00720388847504881	0.153379783720922	34.4796319821418
JAR_noJAR_20p108	7	20	2.85714285714286	JAR_CorrelationDetector	7	110	2	306	668	225	225	0	0.0775193798449612	0.336826347305389	0.583832335329341	0.26530612244898	0.0208333333333333	0.0204081632653061	10.0441510118827	28.5645237622706	7.71685169447518	27.2543833732454	1.98657827317617	31.7655648749654	0.0161808499599052	0.876868632445195	0.118148198979537	4.99979492155074	-0.00439258157467664	0.130470989287894	30.4674739332342
JAR_noJAR_20p108	7	20	2.85714285714286	JAR_CorrelationDetector	7	110	3	317	691	139	139	0	0.0877862595419847	0.201157742402315	0.56150506512301	0.0789473684210526	0.108695652173913	0.0751445086705202	9.56610678901443	27.7085429657442	11.400480952356	20.2271249716486	0.235400444696815	16.4489883445003	0.000984536267760427	0.376953109811424	1.71963259281093	18.8485390720392	-0.00444094675044597	0.162972289051141	21.3616004756441
JAR_noJAR_20p108	7	20	2.85714285714286	JAR_CorrelationDetector	7	110	1	221	284	43	43	0	0.0613496932515337	0.151408450704225	0.47887323943662	0.127659574468085	0	0	4.85669696612724	16.0009950628228	22.0310534771002	25.1036280381161	0.382009157623542	13.6832718070949	0.0100904885666171	0.160229448625201	1.14018010728694	14.80983271083	0.00376472051240314	0.127815510188984	35.9091683844971
JAR_noJAR_20p108	7	20	2.85714285714286	JAR_CorrelationDetector	7	110	3	353	655	129	129	0	0.0244648318042813	0.196946564885496	0.467175572519084	0.0789473684210526	0.0576923076923077	0	6.95817894037715	23.09905694493	17.9391385390299	25.6271638334293	1.18813200862227	18.0397681030529	0.0221463230177955	0.233050005300544	0.129653427196071	8.86520833152796	0.00654637439292537	0.138013853355894	36.4598236318445
JAR_noJAR_20p108	7	20	2.85714285714286	JAR_CorrelationDetector	7	110	4	490	1010	183	183	0	0.0709677419354839	0.181188118811881	0.478217821782178	0.16	0.027027027027027	0.0516717325227964	7.84982408626366	25.3692658330837	17.216539007707	24.1083684533081	0.349924754783782	12.9253852128205	-0.00359834275376911	0.294136816478058	1.58140312408705	20.724568329197	-0.00275392821719174	0.163670426815303	29.8911279849503
JAR_noJAR_20p108	7	20	2.85714285714286	JAR_CorrelationDetector	7	110	4	388	497	68	68	0	0.054140127388535	0.13682092555332	0.404426559356137	0.131578947368421	0.133333333333333	0.027027027027027	7.37026171462931	23.0011466631991	22.3413057880622	26.0282219884321	-1.06729825814801	10.1031988134797	0.00971978577779225	0.179641354953344	-0.187503510098814	15.1500775018148	0.00285013998998504	0.148972983523189	34.1301901795354
JAR_noJAR_20p108	7	20	2.85714285714286	JAR_CorrelationDetector	7	110	2	329	704	178	178	0	0.0584415584415584	0.252840909090909	0.561079545454545	0.209302325581395	0.0434782608695652	0.0391061452513966	7.58196391816592	25.4273151103239	13.5986053533895	23.3148006215287	0.487742474884394	16.165210637315	-0.0217122609354037	0.343781598953242	-1.42375374857018	13.6416519380855	-0.0171569802982885	0.155658238467197	30.850927168469
JAR_noJAR_20p108	7	20	2.85714285714286	JAR_CorrelationDetector	7	110	7	503	899	101	101	0	0.0148619957537155	0.112347052280311	0.361512791991101	0.0294117647058824	0.046875	0.00821917808219178	7.0188717923854	23.3162638753036	26.1384402778816	24.129599485088	0.223560653617228	7.45138678318423	0.0113572905254446	0.194005434321952	0.312630499326063	4.03023520691186	0.000519789618409013	0.148934449621551	38.4091192672932
JAR_noJAR_20p108	7	20	2.85714285714286	JAR_CorrelationDetector	7	110	3	410	436	58	58	0	0.0426229508196721	0.13302752293578	0.394495412844037	0.263157894736842	0.0285714285714286	0.0230414746543779	5.88038057927232	19.4599942034113	22.8852482694166	25.8364403582115	-0.451987810085178	8.26616312537328	0.00426707126513828	0.3393938166061	-0.0535602333691142	6.46738892583347	0.0033522896530131	0.129111146393116	33.4534622666136
JAR_noJAR_20p108	7	20	2.85714285714286	JAR_CorrelationDetector	7	110	1	299	692	207	207	0	0.131274131274131	0.299132947976879	0.576589595375723	0.304347826086957	0.0681818181818182	0.104938271604938	9.60030421527234	29.0323032521058	11.0065347630905	23.4322182095673	0.371678318636487	22.7160140237802	0.00484460904848253	0.464823828988861	1.33109277001174	28.856567345254	0.0213615759410013	0.148301518544632	26.1607312307043
JAR_noJAR_20p108	7	20	2.85714285714286	JAR_CorrelationDetector	7	110	3	299	672	138	138	0	0.0512820512820513	0.205357142857143	0.5	0.1	0.0892857142857143	0.0147058823529412	8.45358269313466	27.0565709848556	15.9444471987857	21.4604977370875	-0.130485632127787	16.3925441214914	0.00829367717491517	0.278137061955511	0.65570120705347	7.46672828486868	0.00100330672198817	0.14538418504416	31.5685211476944
JAR_noJAR_20p108	7	20	2.85714285714286	JAR_CorrelationDetector	7	110	1	250	527	140	140	0	0.13302752293578	0.265654648956357	0.599620493358634	0.2	0.0344827586206897	0.0803571428571429	9.2315515086887	26.7966973569076	11.3555777761154	21.9479769054135	0.539233526595497	21.6995995721236	0.018590451819049	0.341092481268865	-0.45891739964558	27.9641354679037	0.0264476729585256	0.330416094481705	27.8186872026179
JAR_noJAR_20p108	7	20	2.85714285714286	JAR_CorrelationDetector	7	110	4	374	768	107	107	0	0.0598802395209581	0.139322916666667	0.438802083333333	0.0869565217391304	0	0.038135593220339	8.6992716662564	25.6514664448206	18.9070254515533	23.1236276754586	-0.16674937370271	11.298275147032	0.00494331273384088	0.176914671168499	0.472647255541626	22.7449941682732	0.0209755648483289	0.147841576418848	31.0836539454074
JAR_noJAR_20p108	7	20	2.85714285714286	JAR_CorrelationDetector	7	110	2	291	482	102	102	0	0.0208333333333333	0.211618257261411	0.533195020746888	0.0294117647058824	0	0.0254237288135593	8.6595925570624	26.0331960721351	13.6998628098376	22.234162811478	0.244919276307755	17.9863368481229	-0.00150790542810241	0.38690848463377	0.798671024730463	7.59269233875941	-0.0116957487787178	0.142284416627956	30.4531534942706
JAR_noJAR_20p108	7	20	2.85714285714286	JAR_CorrelationDetector	7	110	3	289	503	97	97	0	0.0919540229885057	0.192842942345924	0.489065606361829	0.292682926829268	0.0461538461538462	0.0486111111111111	8.31181459832719	24.787495907887	16.7540356094283	24.2987532089089	0.450505852835202	17.3552913076105	0.00904205772217593	0.193670326950233	-0.914068362158903	18.5291438299925	0.00655476500028819	0.151156102250551	28.285651050522
JAR_noJAR_20p108	7	20	2.85714285714286	JAR_CorrelationDetector	7	110	5	350	577	88	88	0	0.024822695035461	0.152512998266898	0.421143847487002	0.125	0	0	7.06770917910919	22.3601172613472	22.0571144237603	23.2708795410996	-0.100618459368724	9.86597902212872	-0.00393980696643012	0.171055145883977	0.0135937040011304	1.50057574596013	0.00938638983794944	0.14969933370839	36.2459092995521
JAR_noJAR_20p108	7	20	2.85714285714286	JAR_CorrelationDetector	7	110	3	419	835	144	144	0	0.0594594594594595	0.172455089820359	0.458682634730539	0.225	0.0204081632653061	0.0306513409961686	8.98047325632648	27.224707071813	17.6052086206684	22.2437436803845	-0.0596639527705453	12.5015240146398	-0.000796299054289011	0.259106231271585	-0.462578934983782	9.59447698630026	-0.00656045621860798	0.144466205031487	30.4242083322467
JAR_noJAR_20p108	7	20	2.85714285714286	JAR_CorrelationDetector	7	110	5	532	966	137	137	0	0.0301810865191147	0.141821946169772	0.428571428571429	0.0666666666666667	0.0235294117647059	0.0279898218829517	7.19507079462642	22.4307385350862	19.9221028192336	22.2643135628288	0.267644986587855	12.0756339880428	-0.00269882643690982	0.210022033896779	-0.881707564504117	17.0799387420274	0.00369142149821901	0.138226059855786	31.742338940253
JAR_noJAR_20p108	7	20	2.85714285714286	JAR_CorrelationDetector	7	110	4	399	773	129	129	0	0.037940379403794	0.166882276843467	0.371280724450194	0.170731707317073	0.116279069767442	0.00366300366300366	7.44609044575122	23.1877194997869	20.5061796380896	24.0032509051017	0.163805738354907	10.8069496210783	0.0138632205227499	0.422410250809819	-0.0857962260359555	2.8557923992181	0.00199273639038568	0.162892518405979	35.6362812674005
JAR_noJAR_20p108	7	20	2.85714285714286	JAR_CorrelationDetector	7	110	3	348	679	131	131	0	0.0973154362416107	0.192930780559647	0.480117820324006	0.219512195121951	0.214285714285714	0.0402010050251256	8.12499875066744	24.037202222533	15.762917724494	22.537391800176	-1.18104653815429	12.9821374397077	-0.00159972114183456	0.231814082671153	-2.35479180231912	17.0879841776803	0.000387005667773477	0.145599838058292	30.4979838261925
JAR_noJAR_20p108	7	20	2.85714285714286	JAR_CorrelationDetector	7	110	4	340	499	88	88	0	0.0572390572390572	0.176352705410822	0.462925851703407	0.0975609756097561	0.0714285714285714	0.0261780104712042	7.3848044035308	22.6809394080044	17.4203432111128	23.3237560117277	0.401177197606602	13.7421312525128	0.00485216720300923	0.389970164158714	-0.702131226510381	20.9631728555186	-0.0042581538800426	0.152429198214703	27.5114323152967
JAR_noJAR_20p108	7	20	2.85714285714286	JAR_CorrelationDetector	7	110	3	319	440	63	63	0	0.043956043956044	0.143181818181818	0.456818181818182	0.117647058823529	0	0.024390243902439	7.54340075566728	24.1152313363585	19.3340915695829	23.4851986863633	-0.412161176538844	12.6853930112976	0.0199543296741888	0.305744755433402	-0.255925988306362	6.22488281779036	0.0127428007728977	0.181244624295833	33.1328944456792
JAR_noJAR_20p108	7	20	2.85714285714286	JAR_CorrelationDetector	7	110	5	446	590	105	105	0	0.0258397932816537	0.177966101694915	0.323728813559322	0.147058823529412	0.024390243902439	0.00664451827242525	8.0943246099462	25.4753429275382	21.8091023083496	24.986375973253	0.0326415211390527	14.0702558428393	0.00635112426241502	0.600496051737867	-0.167712238891785	4.7758660750619	-0.00139179769294516	0.128948932343143	34.5523940718323
JAR_noJAR_20p108	7	20	2.85714285714286	JAR_CorrelationDetector	7	110	4	451	585	69	69	0	0.0242130750605327	0.117948717948718	0.271794871794872	0.121212121212121	0.0285714285714286	0.00914634146341463	7.32610288012976	22.7945575450645	27.2276454203011	24.0657875854446	-0.375449765093519	8.46458913013972	-0.00149701698702335	0.19844861554864	-0.0277773392864984	2.94844685211984	-0.0112764776778223	0.155234393621778	37.375906642753
JAR_noJAR_20p108	7	20	2.85714285714286	JAR_CorrelationDetector	7	110	5	638	1063	121	121	0	0.0319488817891374	0.113828786453434	0.357478833490122	0.151515151515152	0.0784313725490196	0.0112781954887218	9.03866046750025	25.6061841983908	21.9043570667187	21.0230329404439	0.0875187209821662	8.4304303453025	0.00992679707272319	0.240448948884905	0.464868425640107	6.33296555333589	0.00753081094706572	0.143920054964248	31.9367718473312
JAR_noJAR_20p108	7	20	2.85714285714286	JAR_CorrelationDetector	7	110	4	581	1171	249	249	0	0.0454545454545455	0.21263877028181	0.497865072587532	0.170731707317073	0.129032258064516	0.0192307692307692	10.0023099536968	28.8918750691733	15.9370602770896	22.5611631107872	-0.315857973634799	17.1214632073356	-0.00261718642625852	0.317548005028893	0.356554036524585	11.2229962298575	0.0101228841363876	0.154225928146429	31.5766660064341
JAR_noJAR_20p108	7	20	2.85714285714286	JAR_CorrelationDetector	7	110	3	288	890	228	228	0	0.0742049469964664	0.256179775280899	0.614606741573034	0.283018867924528	0.0625	0.0131578947368421	9.7524540578607	26.0453861082909	10.5783740424111	20.2583824509074	0.482368431834233	15.7851327906638	0.00724747227812666	0.490022631941781	-0.0801267688642114	3.93058021693439	0.00100012255696031	0.133973783274149	28.8963004077801
JAR_noJAR_20p108	7	20	2.85714285714286	JAR_CorrelationDetector	7	110	4	426	675	93	93	0	0.0645161290322581	0.137777777777778	0.438518518518519	0.0714285714285714	0.0227272727272727	0.0446096654275093	9.25504644365132	26.3161245949642	18.6819207374277	20.7460909511519	-0.117147674989455	9.62907703159607	-0.00587356694139236	0.176468406961818	0.778673254598489	13.8493754742828	-0.00657039434958465	0.152019978408414	26.6401192167063
JAR_noJAR_20p108	7	20	2.85714285714286	JAR_CorrelationDetector	7	110	3	405	965	202	202	0	0.0324189526184539	0.209326424870466	0.46839378238342	0.0588235294117647	0.0967741935483871	0.00746268656716418	7.90316530199899	23.2321080475285	16.0780895995478	20.0191767286927	-0.164272019056035	13.6098848706624	0.00268838919492344	0.162571716247744	-0.367558492933294	5.6530188289508	0.00870153896708321	0.136171128864794	30.293815641676
JAR_noJAR_20p108	7	20	2.85714285714286	JAR_CorrelationDetector	7	110	3	306	682	143	143	0	0.0683453237410072	0.209677419354839	0.511730205278592	0.192982456140351	0.075	0.00558659217877095	9.25318078154489	27.3625145562185	14.2994621625973	23.210740830086	0.473682410469124	16.6431845390556	0.00294871602349174	0.478827127365598	-0.0635902602774445	12.8702243027416	0.000470640438186822	0.153011919705244	30.5872917235737
JAR_noJAR_20p109	10	20	2	CorrelationDetector	7	110	3	546	940	215	215	0	0.0297029702970297	0.228723404255319	0.493617021276596	0.162790697674419	0.0645161290322581	0.00959232613908873	11.3834961691104	29.1283155844698	15.0422236179653	20.9917872513846	0.136236305050816	15.5990995512538	-0.00149820342549539	0.250740414418549	-0.262018519617828	5.51615942313865	-0.007375100820733	0.167571232272236	29.5669994406326
JAR_noJAR_20p109	10	20	2	CorrelationDetector	7	110	5	462	714	191	191	0	0.0994764397905759	0.26750700280112	0.585434173669468	0.2	0.116279069767442	0.0849673202614379	10.4668723129542	27.7596706948359	10.6540582607548	21.78781735525	0.469275538847257	16.8905275562112	0.00222512785112306	0.33454420747365	0.80507587806679	16.5208381057824	-0.00882094072236923	0.144449581993604	21.6510927965183
JAR_noJAR_20p109	10	20	2	CorrelationDetector	7	110	1	281	310	42	42	0	0.0166666666666667	0.135483870967742	0.37741935483871	0.06	0	0	8.09366536858174	23.2529679065641	20.2063551933727	20.6632294486466	-1.24822779638524	12.755211033381	-0.00896964059155518	0.14847358064659	-0.222418896679025	2.64173511688394	0.0110712257010162	0.13289440960634	32.8691421192621
JAR_noJAR_20p109	10	20	2	CorrelationDetector	7	110	2	327	1031	316	316	0	0.146496815286624	0.306498545101843	0.664403491755577	0.41304347826087	0.0384615384615385	0.0559006211180124	13.6185788493167	31.047754952485	6.82980615996885	20.3062054411453	-0.328428311859135	24.9616284337912	0.00360460888114738	0.420799377484628	1.13518143144021	15.0708615503147	-0.00568862034938386	0.15867048161769	22.682863883489
JAR_noJAR_20p109	10	20	2	CorrelationDetector	7	110	3	273	701	277	277	0	0.142292490118577	0.395149786019971	0.731811697574893	0.340909090909091	0.235294117647059	0.0263157894736842	11.9264112823646	30.2407947127762	3.96581918115012	19.5950095290774	0.79271269829918	29.0249478825406	0.0405842784917014	0.638813817257056	-1.64198240696667	22.4771558283572	-0.0103490471081822	0.223782678278902	20.0424310321926
JAR_noJAR_20p109	10	20	2	CorrelationDetector	7	110	1	271	457	130	130	0	0.170454545454545	0.284463894967177	0.643326039387308	0.302325581395349	0.142857142857143	0.0540540540540541	10.0765995139118	26.6547932649736	6.53696781023202	25.1969328212624	-0.436669477263561	28.0982001051319	0.0188837124931562	0.901571557897973	1.64252309792931	19.160746910607	0.00927875734287668	0.15737796989656	23.4776754425858
JAR_noJAR_20p109	10	20	2	CorrelationDetector	7	110	2	354	416	68	68	0	0.0696864111498258	0.163461538461538	0.399038461538462	0.1	0.163265306122449	0.0267379679144385	9.40162522861018	26.2726797602908	19.3923963070134	21.5110988618542	0.814302613126446	14.843770464475	0.014086508006691	0.348796885931669	0.184448765407158	13.7416256380323	0.00830010967161915	0.179295578153883	28.8690044586747
JAR_noJAR_20p109	10	20	2	CorrelationDetector	7	110	3	479	925	205	205	0	0.0838574423480084	0.221621621621622	0.543783783783784	0.181818181818182	0.075	0.0760233918128655	14.7851440876997	34.9318402291736	12.9471613028684	21.7497671421894	0.753869698822551	19.5350947989131	-0.0336008969946216	0.491054393917217	-0.342172178620732	16.055286817119	-0.0168660242605345	0.282441733084865	23.0218789504628
JAR_noJAR_20p109	10	20	2	CorrelationDetector	7	110	1	261	737	263	263	0	0.140425531914894	0.35685210312076	0.672998643147897	0.413793103448276	0.125	0.0225563909774436	12.9935058705144	30.9174863282536	5.07642695088031	21.9089688414399	1.04012510232511	32.7118574937779	-0.034697820605472	0.418235627069741	1.32900238060286	30.5359090615408	0.0144815133911393	0.195594006141108	25.569449546195
JAR_noJAR_20p109	10	20	2	CorrelationDetector	7	110	4	476	1327	371	371	0	0.0810234541577825	0.279577995478523	0.571966842501884	0.380952380952381	0.108108108108108	0.0362116991643454	13.5586177192138	32.3529216832491	9.63509397686418	20.3882866462231	-1.60913725561999	20.7832373456294	0.0099800850606445	0.322322878678193	-1.47143489002199	11.5467701689302	-0.00937052248588109	0.144519013005849	25.1786116562817
JAR_noJAR_20p109	10	20	2	CorrelationDetector	7	110	2	381	964	310	310	0	0.0858725761772853	0.321576763485477	0.597510373443983	0.415094339622642	0.102564102564103	0.018796992481203	13.2418627843584	30.8398754694014	7.33455213361642	21.7455165952665	-0.770608192777143	24.5893432178581	-0.0123705366959336	0.53176159446358	-0.388530743334417	17.0745728086869	0.017410062454415	0.154225089352355	24.0424983618182
JAR_noJAR_20p109	10	20	2	CorrelationDetector	7	110	1	262	541	282	282	0	0.224043715846995	0.521256931608133	0.802218114602588	0.527777777777778	0.19047619047619	0.025	13.2957100967528	33.0037670309415	-4.66945612432494	21.9837030406506	0.524222758038701	49.5944626515032	-0.00360178526870372	0.90482898098306	3.37847421002786	25.7612582046984	-0.0118426992822415	0.28208317269856	18.944256731542
JAR_noJAR_20p109	10	20	2	CorrelationDetector	7	110	3	361	780	200	200	0	0.0676923076923077	0.256410256410256	0.632051282051282	0.227272727272727	0.0212765957446809	0.02	12.4984426569829	31.9926773939331	10.5128221765853	21.2514578140706	-0.263760514249015	21.2097743078004	-0.00756062722896755	0.404507631160993	-0.912774720586133	14.3626010219602	-0.000409438600393402	0.161916657160864	27.2049257178921
JAR_noJAR_20p109	10	20	2	CorrelationDetector	7	110	4	422	621	120	120	0	0.0798969072164948	0.193236714975845	0.473429951690821	0.107142857142857	0.144578313253012	0.0594795539033457	11.2996189595967	29.0073585250464	15.1584154592299	20.5770707101876	-0.332960490570891	12.9456125611865	-0.00145547990622208	0.290555581537412	-0.183147588583884	17.0256878324701	-0.0101011143858019	0.130759270793799	23.1319170440643
JAR_noJAR_20p109	10	20	2	CorrelationDetector	7	110	7	574	1568	400	400	0	0.0493827160493827	0.255102040816327	0.547831632653061	0.142857142857143	0.1	0.0301724137931034	11.9680935131024	30.5262443901158	11.8999369850298	20.2593906366735	0.085563427139901	17.5683324482852	0.0114214487383371	0.402358006966583	0.936148377520571	15.3450228450105	0.0050773634819881	0.133472310066767	29.1338836929686
JAR_noJAR_20p109	10	20	2	CorrelationDetector	7	110	2	367	615	202	202	0	0.0974025974025974	0.328455284552846	0.634146341463415	0.228571428571429	0.075	0.103703703703704	12.6260381374244	31.6262807646943	5.47763219699389	23.9043274377134	0.0677247724445617	28.5220469496227	-0.0336825315123893	0.76105148527886	-0.435424083449769	23.6805386465119	-0.0125017021493	0.160037508175501	22.3561190928813
JAR_noJAR_20p109	10	20	2	CorrelationDetector	7	110	3	365	605	265	265	0	0.162790697674419	0.43801652892562	0.745454545454545	0.344827586206897	0.195121951219512	0.103703703703704	14.0438869536655	34.628080590111	-0.118362159145293	22.6561577406528	3.15638832744959	42.7709676022454	-0.0263153066319965	0.899078701549898	-0.891618959916202	20.8295688539968	0.00745283412607037	0.166842979298543	19.064835154577
JAR_noJAR_20p109	10	20	2	CorrelationDetector	7	110	3	401	918	199	199	0	0.0357142857142857	0.21677559912854	0.519607843137255	0.131578947368421	0.111111111111111	0.0111111111111111	9.99503538660129	26.9480714711482	13.8780786809859	20.3989856079073	-1.29742273662141	19.5761709339013	0.0220955448164264	0.396089410979275	0.548696523712663	10.0471336173028	-0.0228594675881675	0.165393205531755	29.5354778235005
JAR_noJAR_20p109	10	20	2	CorrelationDetector	7	110	4	338	731	262	262	0	0.0743243243243243	0.358413132694938	0.610123119015048	0.212121212121212	0.0847457627118644	0.0386740331491713	10.1178941760723	27.9270297451021	9.46499746413313	22.7792169969837	1.20335158895478	24.9813515973518	0.0258994562173845	0.429152325486859	0.0539970961652997	15.592110997345	0.00734162840006387	0.155857394608419	30.0073534811921
JAR_noJAR_20p109	10	20	2	CorrelationDetector	7	110	3	290	339	136	136	0	0.167664670658683	0.40117994100295	0.716814159292035	0.102564102564103	0.230769230769231	0.125	11.6503569148835	29.9579457020246	3.68386945511567	20.5494410673004	2.1013900735357	33.2953353007033	0.00202382531410585	0.657009517614534	0.937443479135156	39.2132492377299	0.0481103746037387	0.265892434883371	17.4390958539196
JAR_noJAR_20p109	10	20	2	CorrelationDetector	7	110	5	363	762	251	251	0	0.137640449438202	0.329396325459318	0.627296587926509	0.391304347826087	0.114754098360656	0.0772532188841202	13.1282674362138	31.5326977569934	7.2507257609178	22.6868500208514	0.421950326387655	23.1433158806925	0.00366651643991507	0.596598099781981	0.371324775299097	20.5324972566312	0.0337582272917855	0.509817356241058	21.8879032582338
JAR_noJAR_20p109	10	20	2	CorrelationDetector	7	110	5	525	944	178	178	0	0.0578034682080925	0.188559322033898	0.417372881355932	0.216216216216216	0.125	0.0265700483091787	10.8940656389507	28.9073133848771	18.5302832132062	20.8772530872709	-0.140112174581575	13.4059362389291	0.0103052207781764	0.20763098258151	-0.0304237451063363	15.5282892135238	0.00701093180486372	0.129665634884987	29.4272412119099
JAR_noJAR_20p109	10	20	2	CorrelationDetector	7	110	3	451	1075	237	237	0	0.0771028037383178	0.22046511627907	0.568372093023256	0.133333333333333	0.177777777777778	0.0335570469798658	10.3583131637024	27.6130262097916	10.7104671899906	19.4990866567639	-0.906672301395823	18.5606420273053	0.00271531870979138	0.442386617662821	0.60618818901267	20.495786879401	0.00880896018290695	0.158040382917772	23.2720746976622
JAR_noJAR_20p109	10	20	2	CorrelationDetector	7	110	3	237	518	168	168	0	0.0991379310344828	0.324324324324324	0.594594594594595	0.229166666666667	0.123076923076923	0	11.3309708898832	31.022089198861	8.12193102469709	23.6017327790048	1.44992019209975	33.7587247433622	-0.0570213514172965	0.687234541088653	1.83443396347371	21.8655695299979	-9.3756427894273e-05	0.168466699493091	26.0686637946837
JAR_noJAR_20p109	10	20	2	CorrelationDetector	7	110	2	251	553	140	140	0	0.113445378151261	0.253164556962025	0.603978300180832	0.170212765957447	0.111111111111111	0.117647058823529	10.1846788686203	27.734310611047	10.4786245635432	20.4807426657806	-0.463711177445273	20.9207207075014	-0.00377377653050058	0.260037926721681	0.170804803492049	23.3113272425236	-0.0147694594037287	0.132090245642395	23.4171764305733
JAR_noJAR_20p109	10	20	2	CorrelationDetector	7	110	6	545	1384	436	436	0	0.0801526717557252	0.315028901734104	0.565751445086705	0.354838709677419	0.192307692307692	0.0075	13.4396675973897	30.9956078040936	9.52006921549298	21.99910720451	1.56999598838943	25.290431659183	-0.000375827180004561	0.428774148225129	-0.460470210556312	14.379269708	-0.00305793166583424	0.211554513953873	27.4449010675663
JAR_noJAR_20p109	10	20	2	CorrelationDetector	7	110	3	426	555	84	84	0	0.0309859154929577	0.151351351351351	0.392792792792793	0	0.0677966101694915	0.0125	7.7574505896997	22.704654589586	20.9166043062406	21.7306588582457	-0.428167887423519	9.67362601163708	0.00546943157281674	0.206128616323657	0.315141696773283	7.47756197331868	0.0182037189292515	0.131191554530645	30.7271753935567
JAR_noJAR_20p109	10	20	2	CorrelationDetector	7	110	4	449	604	153	153	0	0.0870712401055409	0.253311258278146	0.483443708609272	0.233333333333333	0.157894736842105	0.0615384615384615	10.733895852911	28.6998127121711	14.4445231984394	22.5554994543222	-0.0868610614330591	19.8438702152112	0.00162359058687746	0.235845214090143	0.774396036202394	14.1848299837055	-0.00427494631695222	0.140989142437544	24.7749181882865
JAR_noJAR_20p109	10	20	2	CorrelationDetector	7	110	3	342	458	92	92	0	0.0584415584415584	0.200873362445415	0.48471615720524	0.175438596491228	0.0833333333333333	0.0223214285714286	10.5793869415996	29.4291435386263	14.4019690002183	22.081017928934	-0.461285699236618	14.1494257700315	-0.0158743596162336	0.570616019573749	-0.00168619829594525	17.5425415133029	-0.00814537968667181	0.171140658795217	24.3648489247392
JAR_noJAR_20p109	10	20	2	CorrelationDetector	7	110	4	300	813	258	258	0	0.102473498233216	0.317343173431734	0.615006150061501	0.234042553191489	0.0806451612903226	0.0555555555555556	12.92626982527	30.2524570595276	8.37234534292378	21.2365793686844	-1.01199870426002	24.3525510873155	-0.00162345987535916	0.535598627747137	-1.08903190565036	19.3283591644479	-0.0113186078911051	0.170901586754582	26.1704542379309
JAR_noJAR_20p109	10	20	2	CorrelationDetector	7	110	1	344	373	90	90	0	0.109289617486339	0.241286863270777	0.60857908847185	0.125	0.0952380952380952	0.107438016528926	9.17465800058799	26.976446953015	9.5931105261254	19.1944662990642	-0.00179343495410373	20.8206263978994	0.00786845098842939	0.41898233692289	0.199861027060968	29.8457730100568	-0.00310657816262225	0.154465509940437	18.4818072363935
JAR_noJAR_20p109	10	20	2	CorrelationDetector	7	110	4	449	569	103	103	0	0.0573770491803279	0.181019332161687	0.478031634446397	0.142857142857143	0.025	0.0506756756756757	9.80568228624451	27.3412836921198	16.896040548874	22.4743678052664	-0.687063030233454	15.2471644209993	0.0114174890486131	0.306596696292755	-0.888372008478763	16.0391100121144	-0.00307812895644134	0.129482536797759	27.134592297754
JAR_noJAR_20p109	10	20	2	CorrelationDetector	7	110	5	505	1138	227	227	0	0.0269662921348315	0.199472759226714	0.494727592267135	0.0357142857142857	0.0943396226415094	0.0164835164835165	9.63079439362857	26.2640232191268	14.2484513493176	19.9870963620002	-0.151134864226163	16.8372493561596	0.00390358881189768	0.249506652504873	0.539514847325164	9.9312440748742	-0.00275173426435591	0.137135045660367	29.8665633796206
JAR_noJAR_20p109	10	20	2	CorrelationDetector	7	110	4	291	528	149	149	0	0.139784946236559	0.28219696969697	0.651515151515151	0.228571428571429	0.0833333333333333	0.0860215053763441	10.9253013999835	30.0958285636507	8.05994647597223	21.161207062178	2.70240975062009	24.8790453990172	-0.002515414700986	0.428826361872497	1.85662549721396	17.5483946585492	0.0137263802949332	0.129352294338846	23.3066862854301
JAR_noJAR_20p109	10	20	2	CorrelationDetector	7	110	3	311	520	160	160	0	0.0685483870967742	0.307692307692308	0.571153846153846	0.215686274509804	0	0.0141843971631206	10.939940877317	29.3247723044412	8.93907621586632	23.0904893566138	2.47502836038989	28.0839710754548	0.0173371359838833	0.746171599013421	0.372643228562106	3.86538874928368	0.00527693272196794	0.122343406589966	26.6335926016654
JAR_noJAR_20p109	10	20	2	CorrelationDetector	7	110	4	351	785	227	227	0	0.0882352941176471	0.289171974522293	0.653503184713376	0.157894736842105	0.0735294117647059	0.0888888888888889	13.211928099543	32.574494725217	8.03748099050923	20.9283858430155	1.80768461096474	24.7502972809139	-0.0510895908879323	0.527389963935244	2.31161567136687	24.8960726604444	0.00868744146090432	0.170573446296958	23.3883786688981
JAR_noJAR_20p109	10	20	2	CorrelationDetector	7	110	5	428	928	287	287	0	0.0816901408450704	0.30926724137931	0.575431034482759	0.379310344827586	0.130434782608696	0.0236220472440945	13.0327889006984	32.5050535375716	7.52358055597085	22.2479343868329	-0.52665598494447	26.7595557453115	-0.00757097775316443	0.730764290774792	-0.229421728410173	9.64982557191198	0.00232764974868074	0.289988388795482	26.5203808295277
JAR_noJAR_20p109	10	20	2	CorrelationDetector	7	110	3	453	727	183	183	0	0.08	0.25171939477304	0.536451169188446	0.0769230769230769	0.137931034482759	0.05	9.3433860662057	26.1829762492322	11.1749149335127	21.4557919237539	-0.918345725251159	19.8276458634752	0.0246064321613207	0.346855139429224	0.0332157552727863	22.9665151055866	-0.0209412110559963	0.218948510856603	23.6466284802688
JAR_noJAR_20p109	10	20	2	CorrelationDetector	7	110	5	548	1170	300	300	0	0.0403669724770642	0.256410256410256	0.531623931623932	0.127659574468085	0.0555555555555556	0.0292792792792793	13.45366031633	33.3285225814486	12.5011921125373	21.8439535779289	-0.670865451106325	19.5304271872867	0.0148603550441505	0.45866235897163	0.270911991317703	9.93437475667637	0.00842606479423052	0.158184882405603	27.7187546297865
JAR_noJAR_20p109	10	20	2	CorrelationDetector	7	110	4	400	652	152	152	0	0.101796407185629	0.233128834355828	0.550613496932515	0.257142857142857	0.0967741935483871	0.0349344978165939	10.3880179748156	27.3917109088513	11.9579129641746	20.5571462102174	0.226278475383793	17.8194258597609	0.0153035370328633	0.378204698828139	0.485430469865163	13.0830577179965	-0.00344315239636518	0.14453280961747	25.0947622757904
JAR_noJAR_20p109	10	20	2	CorrelationDetector	7	110	0	270	578	172	172	0	0.0939226519337017	0.29757785467128	0.641868512110727	0.233333333333333	0.113207547169811	0.036144578313253	10.2305515246947	28.7636226300934	7.50710673662843	20.3742570712822	0.218003747262071	27.1614568531659	-0.00968922475902153	0.266348968411524	-0.621499602119657	14.3686396848633	-0.00989815485937838	0.135573626338296	22.3556935552773
JAR_noJAR_20p109	10	20	2	CorrelationDetector	7	110	1	340	505	140	140	0	0.089041095890411	0.277227722772277	0.611881188118812	0.0967741935483871	0.0645161290322581	0.00847457627118644	10.4177537621015	30.2132132952243	8.62306913440415	23.0832306241793	-0.672006400207531	23.2920218590482	0.0228220483350541	0.625270130036212	1.52497048082621	16.6481800840609	0.0100744372846921	0.153668932808132	22.0290665446755
JAR_noJAR_20p109	10	20	2	CorrelationDetector	7	110	3	368	655	159	159	0	0.0950704225352113	0.242748091603053	0.520610687022901	0.269230769230769	0.0425531914893617	0.0166666666666667	8.88346214150995	25.6577411704613	11.2584902863473	21.611217974194	-1.56212991606347	22.5502110072051	0.00700080727954066	0.261139569910012	-0.527059056262059	16.0610376271071	0.00368913800676895	0.21326427387293	25.8674549165023
JAR_noJAR_20p109	10	20	2	CorrelationDetector	7	110	3	390	614	112	112	0	0.0193548387096774	0.182410423452769	0.464169381107492	0.0303030303030303	0.0303030303030303	0.00888888888888889	9.92418959716469	28.3559219085163	18.6083209430461	20.5541608295732	-0.496159696850492	12.3770417945164	0.00265968478236828	0.157856625888374	0.54169605121369	9.07096611192537	0.00113373058278095	0.146879605513111	29.8708693369119
JAR_noJAR_20p109	10	20	2	CorrelationDetector	7	110	4	358	620	137	137	0	0.119601328903654	0.220967741935484	0.514516129032258	0.296296296296296	0.147540983606557	0.0899470899470899	7.89500438580497	23.7488683307883	14.5135718506042	19.7381393044483	0.107690487569245	12.843187856044	-0.002137623203381	0.178151285499777	1.56618064440153	14.0238277258365	0.00215743515537671	0.137216160755808	23.8332166244563
JAR_noJAR_20p109	10	20	2	CorrelationDetector	7	110	4	309	889	238	238	0	0.0852459016393443	0.267716535433071	0.610798650168729	0.321428571428571	0.0895522388059701	0.00543478260869565	11.3429627896889	30.5066484183805	9.88880501141204	21.6901357769696	-0.339984360233322	20.7651461597813	0.00361339376329294	0.409664682127243	-0.92276315266894	13.0260954225817	0.0056201545746337	0.124629943043406	28.5303768874833
JAR_noJAR_20p109	10	20	2	CorrelationDetector	7	110	4	357	852	173	173	0	0.059748427672956	0.203051643192488	0.556338028169014	0.128205128205128	0.0238095238095238	0.0315789473684211	10.9216046968003	29.6526366272092	14.8429736948162	19.6582228594281	-0.645901952106934	13.2404527172155	0.00145595706568322	0.224400236870194	0.2287250977915	7.5599597571714	-0.00703963732551448	0.120065157169641	29.0038956037764
JAR_noJAR_20p109	10	20	2	CorrelationDetector	7	110	5	583	1152	217	217	0	0.0604395604395604	0.188368055555556	0.4921875	0.384615384615385	0.0655737704918033	0.0478468899521531	9.44893400654752	26.7042762889202	14.0378012305272	21.5244967804131	0.0145879035013664	16.4917306080415	0.0111575563967706	0.31931555835953	0.285213737799504	13.300413838551	-0.00417216834332965	0.189894892063825	24.649663779738
JAR_noJAR_20p109	10	20	2	CorrelationDetector	7	110	3	313	636	166	166	0	0.141891891891892	0.261006289308176	0.606918238993711	0.116279069767442	0.0816326530612245	0.103174603174603	11.446759374353	29.9982698485323	8.3295073609048	21.0963512544602	-1.19293517515709	25.1347419798017	0.0527693616939226	0.641930023748997	1.56403830590049	29.3995475856913	-0.0279835036573658	0.325603138934825	20.1595659491391
JAR_noJAR_20p109	10	20	2	CorrelationDetector	7	110	0	337	607	149	149	0	0.0769230769230769	0.245469522240527	0.604612850082372	0.205882352941176	0.0444444444444444	0.0638297872340425	11.7912183799048	31.7100766634158	8.1168947975267	20.2397006429987	-0.990199725731087	24.6376981791773	0.0191776195186977	0.421589845415992	1.0947421118863	26.284591427348	0.0329542540563104	0.291543304302045	19.143879968436
JAR_noJAR_20p109	10	20	2	CorrelationDetector	7	110	3	375	714	147	147	0	0.0727848101265823	0.205882352941176	0.492997198879552	0.161290322580645	0.156862745098039	0.0330188679245283	9.40404207745074	25.970732343901	15.4169631979781	22.2359648934387	-0.0402455144957209	17.6506935459296	0.00830176682674504	0.339293074724628	1.17435905402923	22.2951831419844	0.00984239788454365	0.179388032711166	29.5693592900541
JAR_noJAR_20p109	10	20	2	CorrelationDetector	7	110	2	357	1018	411	411	0	0.191176470588235	0.403732809430255	0.720039292730845	0.466666666666667	0.186440677966102	0.087719298245614	15.869261073251	37.0844086105767	0.708000470586189	21.7655708080413	2.11221571724864	36.6030320502545	-0.0294549977775031	0.955109739881781	4.68117426846275	37.1858386410057	0.0073041068228495	0.214269333156963	18.101214642268
JAR_noJAR_20p109	10	20	2	CorrelationDetector	7	110	2	257	613	208	208	0	0.216867469879518	0.33931484502447	0.65415986949429	0.346153846153846	0.117647058823529	0.230769230769231	13.079762057662	32.6224947184025	4.64233736042434	22.3447105593664	-0.557603698251957	31.1663723758907	0.0549484922276748	0.724678294936839	-2.25064557715514	40.8296911627009	0.0177432916010969	0.295791156783407	16.7972834279391
JAR_noJAR_20p109	10	20	2	CorrelationDetector	7	110	5	454	1019	299	299	0	0.0769230769230769	0.29342492639843	0.613346418056919	0.0740740740740741	0.120879120879121	0.0636704119850187	12.4261288155451	29.2740048016974	7.39367015349391	21.0131667057864	-0.0356674355388939	23.1569308927912	-0.00183650335132105	0.656946941883007	-0.24461749099385	32.5264217127067	0.0120779797418833	0.408999841306546	21.9382750369464
JAR_noJAR_20p109	10	20	2	CorrelationDetector	7	110	3	274	567	182	182	0	0.0818181818181818	0.320987654320988	0.668430335097002	0.264705882352941	0.06	0	11.3364341810346	29.2451718745119	5.33319540114968	22.2625914115187	-0.985773421620537	30.5266406594882	0.0370403153517554	0.629472217729391	-0.725013239189415	9.92432510683349	0.0189574995744012	0.170476829418451	25.1138716636511
JAR_noJAR_20p109	10	20	2	CorrelationDetector	7	110	5	461	756	190	190	0	0.0576923076923077	0.251322751322751	0.458994708994709	0.148148148148148	0.0441176470588235	0.0427631578947368	10.4544303680732	28.1348835860096	15.1000925994138	23.3470470477547	-0.601135657888289	18.8130480386865	-0.013953353366214	0.332664797303016	-0.396812371873409	14.3428000444376	-0.0144386295273099	0.255571147813547	28.2434879546446
JAR_noJAR_20p109	10	20	2	CorrelationDetector	7	110	4	518	656	98	98	0	0.0216450216450216	0.149390243902439	0.397865853658537	0.142857142857143	0.0238095238095238	0.00531914893617021	13.6897804034166	33.484495687098	21.1432353843185	20.6457371668276	0.136649301350555	10.1518286744287	0.00594143811761898	0.170037113880657	-0.616753017659015	7.93696321749874	0.00460628980455718	0.156295668119571	30.4970461300314
JAR_noJAR_20p109	10	20	2	CorrelationDetector	7	110	4	349	818	291	291	0	0.157407407407407	0.355745721271394	0.641809290953545	0.416666666666667	0.225	0.0481283422459893	14.6184799099162	34.5469000058086	5.47970317613133	22.3239117598958	0.616730069895843	28.6608346842312	0.0090947577598008	0.64410337600887	-2.76791613992819	31.4193959140269	-0.0100128765935223	0.184051141422874	22.1408938839466
JAR_noJAR_20p109	10	20	2	CorrelationDetector	7	110	2	317	606	214	214	0	0.147058823529412	0.353135313531353	0.665016501650165	0.15625	0.0357142857142857	0.126126126126126	13.7637519834524	35.1109635598646	3.3800052619918	19.5295954215661	-2.76395456426433	31.0689431997588	0.00563737391586833	0.580028262940638	-2.33795735877267	19.4437080110003	-0.00140982683019355	0.168461166726628	17.5482245735843
JAR_noJAR_20p109	10	20	2	CorrelationDetector	7	110	5	398	907	279	279	0	0.116279069767442	0.30760749724366	0.61742006615215	0.333333333333333	0.17	0.0445344129554656	13.216906477362	31.8857939578326	8.16818823599361	21.5777010344088	1.19745611050069	23.1369106217537	-0.0154741042648662	0.520558779851262	0.411407026386533	20.4528402361804	0.00178248594199896	0.183048180542491	23.1448212379226
JAR_noJAR_20p110	10	20	2	JAR_CorrelationDetector	7	110	4	435	673	144	144	0	0.0894736842105263	0.213967310549777	0.528974739970282	0.243243243243243	0.0263157894736842	0.0454545454545455	12.1126301732929	30.5604672634227	13.5552903976226	22.5573007474286	0.569697633097301	15.0095964894035	0.0176874118389608	0.330253858297775	0.296233154238875	15.3850553936448	-0.0228071580381031	0.22897057703598	25.098789337559
JAR_noJAR_20p110	10	20	2	JAR_CorrelationDetector	7	110	2	262	499	159	159	0	0.178010471204188	0.318637274549098	0.589178356713427	0.216216216216216	0.24390243902439	0.116883116883117	12.7611531647975	32.6025285424938	6.69783215953891	21.6580322755681	3.16326916380607	26.877733139299	0.0116677566288703	0.568986805252808	-2.5212360124242	31.3656157152787	0.0186189287314285	0.190661819419913	18.768251639931
JAR_noJAR_20p110	10	20	2	JAR_CorrelationDetector	7	110	4	476	730	124	124	0	0.0560538116591928	0.16986301369863	0.423287671232877	0.157894736842105	0	0.0343839541547278	10.6728820032873	27.1475971455393	18.1995918872336	19.5886611720668	0.285549009289746	12.4322061663241	0.0127761555903801	0.163398351976511	0.570296558753866	14.4008038541748	0.0116711644357052	0.165292399736117	27.2997065840688
JAR_noJAR_20p110	10	20	2	JAR_CorrelationDetector	7	110	4	399	785	220	220	0	0.0748502994011976	0.280254777070064	0.570700636942675	0.117647058823529	0.0769230769230769	0.0432900432900433	12.0672638280535	29.942497439847	9.90295539706136	21.9616390473744	0.368429913686964	22.3269953049157	0.00913409111086213	0.464358727490932	0.112195378660025	7.88451603825222	0.00249974714214377	0.134012486628632	25.3837009875129
JAR_noJAR_20p110	10	20	2	JAR_CorrelationDetector	7	110	1	298	648	189	189	0	0.132075471698113	0.291666666666667	0.632716049382716	0.357142857142857	0.0227272727272727	0.12258064516129	12.0628766583932	29.7523959789047	7.62187791666649	18.3156045842911	-1.29081080709747	20.8055679379542	0.00223327128144525	0.355728126313149	-0.329541076170903	20.1363616536251	0.00538194243391462	0.194310424213657	18.8966323683169
JAR_noJAR_20p110	10	20	2	JAR_CorrelationDetector	7	110	5	511	943	135	135	0	0.0444915254237288	0.143160127253446	0.459172852598091	0.166666666666667	0.0625	0.029585798816568	9.59365862801046	25.1834375293609	17.5886556794925	19.0750130523105	0.472049551915448	11.7825052082168	0.00530313020724383	0.162117087389303	-0.123911986792919	19.4490134307667	0.0138762562285148	0.128253568347598	27.3759754306543
JAR_noJAR_20p110	10	20	2	JAR_CorrelationDetector	7	110	3	332	598	169	169	0	0.1	0.282608695652174	0.578595317725752	0.38	0.0967741935483871	0.0283018867924528	11.1827116215521	28.0242675213096	9.50461587067975	19.1227345686249	-1.58538839837744	22.1862459138504	-0.0352548342819156	0.416952820822599	-1.77234106805473	21.9935200742677	0.00210277300779391	0.122107169565873	20.9930245299093
JAR_noJAR_20p110	10	20	2	JAR_CorrelationDetector	7	110	5	378	872	225	225	0	0.0723860589812333	0.25802752293578	0.572247706422018	0.239130434782609	0.0847457627118644	0.0387596899224806	12.2042710525315	29.7536521992096	10.2223853435725	21.9105464972399	0.920375852023496	23.1157113733939	0.00183476699650966	0.488894038789426	0.197466287915559	14.7954900844244	-0.00194046920542925	0.158836630329711	27.0730539530183
JAR_noJAR_20p110	10	20	2	JAR_CorrelationDetector	7	110	6	496	949	245	245	0	0.0593047034764826	0.258166491043203	0.519494204425711	0.2	0.0491803278688525	0.0437017994858612	13.6309897778767	33.6470323364598	11.7263340798646	20.7646856959801	-0.345904698807258	19.6854562419298	0.00395131283598627	0.431147077011155	-0.236097026763663	11.1344714688899	-0.0114953266340033	0.154976836960794	23.7309064987815
JAR_noJAR_20p110	10	20	2	JAR_CorrelationDetector	7	110	3	346	946	310	310	0	0.108187134502924	0.3276955602537	0.605708245243129	0.340909090909091	0.121621621621622	0.0409090909090909	14.0207150718283	32.2607909202317	6.44874506277162	22.878531987617	-0.539789227572371	29.3577154031526	-0.0105632086107668	0.708566885052797	0.221713804442194	11.6563580234714	0.0257356987955504	0.646645291772666	25.0798613576187
JAR_noJAR_20p110	10	20	2	JAR_CorrelationDetector	7	110	3	470	1563	450	450	0	0.0797413793103448	0.287907869481766	0.55406269993602	0.361111111111111	0.0441176470588235	0.0553846153846154	12.3369377169904	31.4593097430368	10.3986826859473	21.9982875199017	0.177503553801391	20.1030428463472	0.0124796912512594	0.476439109417423	-0.79660325131173	13.9067703719387	0.00669137721879374	0.14712232445684	27.2702876355918
JAR_noJAR_20p110	10	20	2	JAR_CorrelationDetector	7	110	4	525	686	98	98	0	0.0712694877505568	0.142857142857143	0.425655976676385	0.294117647058824	0.126436781609195	0.0461538461538462	8.79084044123975	25.3414182682397	18.9811965330251	19.997489040797	0.274901975182448	9.39012551755087	-0.000773848820433419	0.157013081110772	0.818906974695826	17.0387185331285	-0.00312230001299055	0.164325929101921	26.0384259240387
JAR_noJAR_20p110	10	20	2	JAR_CorrelationDetector	7	110	2	331	679	206	206	0	0.146616541353383	0.303387334315169	0.667157584683358	0.209302325581395	0.0606060606060606	0.0168067226890756	12.0702154793726	33.0752970863315	3.48519044202002	23.4116459104777	-2.23382683508569	33.4028755684536	0.014190805065701	0.896697613101061	0.385023051257126	31.754541706682	-0.0218142005833936	0.378512633673011	19.1423826082026
JAR_noJAR_20p110	10	20	2	JAR_CorrelationDetector	7	110	2	329	477	87	87	0	0.0593220338983051	0.182389937106918	0.505241090146751	0.125	0.0454545454545455	0.0411764705882353	6.89479607578763	21.3489642043308	16.7080109610712	21.5989305618537	0.345423964315003	10.7215361788352	-0.00252049404546905	0.225676296515	1.04580288872512	8.54100215179838	0.00364450655830042	0.154081015002145	31.3704254881724
JAR_noJAR_20p110	10	20	2	JAR_CorrelationDetector	7	110	1	327	705	282	282	0	0.229885057471264	0.4	0.663829787234043	0.5	0.125	0.0403225806451613	11.4478601483757	31.8934717016023	0.96419894510549	22.6841452488234	-0.290784287203481	35.4074948853257	-0.0781705010810188	0.99252229481404	1.36124952416443	19.3560805628887	0.0177750120135736	0.261357489272828	19.5958550004046
JAR_noJAR_20p110	10	20	2	JAR_CorrelationDetector	7	110	6	400	783	171	171	0	0.0375722543352601	0.218390804597701	0.531289910600255	0.205128205128205	0.0392156862745098	0.00418410041841004	10.6991126366583	28.9821907982217	13.163389534888	24.3185833704173	1.00955958613095	19.0769595888411	0.0152046022909959	0.475285217621068	-0.388981768974641	20.4569245010445	0.0218728114957611	0.283685285047393	30.6239346584003
JAR_noJAR_20p110	10	20	2	JAR_CorrelationDetector	7	110	3	446	784	152	152	0	0.0676328502415459	0.193877551020408	0.455357142857143	0.166666666666667	0.0952380952380952	0.0408163265306122	9.33614820174308	27.0650742974039	16.4847792624415	22.0918290561309	-0.0139812180754857	14.3295957859653	0.00035068436288599	0.260222161795563	0.156569611844714	21.0318689271029	-0.00604427575463103	0.169365369386241	28.2781683949092
JAR_noJAR_20p110	10	20	2	JAR_CorrelationDetector	7	110	4	483	625	92	92	0	0.04	0.1472	0.4016	0.125	0.0681818181818182	0.0304878048780488	8.30488052886168	24.2294227980474	20.1824718604377	20.9171143428753	0.0172929534224609	10.1683084937074	0.00100233640719188	0.253818738592254	0.596398113108703	8.3141452336925	-0.0087656501154365	0.171273706521465	29.8760470262858
JAR_noJAR_20p110	10	20	2	JAR_CorrelationDetector	7	110	4	348	417	75	75	0	0.0827067669172932	0.179856115107914	0.561151079136691	0.233333333333333	0.149253731343284	0	10.2231786129649	27.97618074855	14.6295988874638	21.1956463471946	-0.574848788734489	11.2706968782431	-0.00266785484331556	0.350153325705075	-0.242542665496116	8.11364399240898	-0.0143330948498113	0.127103525240192	24.3423411418717
JAR_noJAR_20p110	10	20	2	JAR_CorrelationDetector	7	110	2	462	960	213	213	0	0.0570071258907363	0.221875	0.467708333333333	0.310344827586207	0.0746268656716418	0.03125	9.21008207769797	26.916759359487	14.619382731793	22.4783901860689	-0.0148822740302775	18.0076732911165	-0.0182792856000347	0.449287525687489	-0.231964344008003	8.28458627964204	0.0167743077192317	0.16671611878788	29.2143696786586
JAR_noJAR_20p110	10	20	2	JAR_CorrelationDetector	7	110	3	239	629	174	174	0	0.135135135135135	0.276629570747218	0.674085850556439	0.245614035087719	0.0357142857142857	0.0459770114942529	14.2975858978404	34.7625603205852	8.80794643089246	18.5868097422161	0.6030002489624	17.2236556193537	-0.0228260133872988	0.274094316855786	-0.246391818840249	9.56667932966848	-0.00189611775454162	0.12995916816224	22.9888391229527
JAR_noJAR_20p110	10	20	2	JAR_CorrelationDetector	7	110	2	422	819	243	243	0	0.107142857142857	0.296703296703297	0.660561660561661	0.384615384615385	0.12280701754386	0.0617283950617284	11.6770738075561	28.5696318815068	7.37753512545259	17.496590767253	-0.585040930342018	19.5928095717554	0.023917572059941	0.482615979099567	1.47736490189525	19.2359529185754	0.00244138217099677	0.217064250159014	18.6976253558624
JAR_noJAR_20p110	10	20	2	JAR_CorrelationDetector	7	110	7	495	731	174	174	0	0.0569620253164557	0.238030095759234	0.559507523939809	0.243243243243243	0.0909090909090909	0.0283018867924528	15.1338713523144	37.1571685509362	14.2281129167048	23.3009654156108	-0.657178306674824	20.5834897930692	-0.00433772734565072	0.446863253091689	-0.468536749423301	9.54106212475407	0.00459424705015103	0.133397238654516	27.1171241028756
JAR_noJAR_20p110	10	20	2	JAR_CorrelationDetector	7	110	5	389	750	196	196	0	0.0793201133144476	0.261333333333333	0.528	0.377777777777778	0.0227272727272727	0.0303030303030303	12.0267583120089	31.6145138641752	13.5004031958046	23.0252141858367	-0.121590471279262	18.8163822283536	0.0241011621671501	0.526433008880223	0.998425878599494	10.4190193172564	-0.0122703442960195	0.168984696435907	28.1075371417038
JAR_noJAR_20p110	10	20	2	JAR_CorrelationDetector	7	110	2	405	892	313	313	0	0.101063829787234	0.350896860986547	0.641255605381166	0.195652173913043	0	0	13.1215458709123	31.1760812440884	8.39697068195266	21.5152563309678	-0.856020643513071	27.3607521563202	-0.000772218731339557	0.420076105387332	-0.162926891171553	3.45308560593737	-0.00715294260843083	0.169455152086287	27.7642364077458
JAR_noJAR_20p110	10	20	2	JAR_CorrelationDetector	7	110	4	429	1078	269	269	0	0.0894117647058824	0.249536178107607	0.541743970315399	0.311111111111111	0.0461538461538462	0.0632911392405063	14.0968478623638	30.9830728323925	11.5792621604507	19.8496096825039	0.15764121620653	18.5895936578821	-0.012838365860528	0.27333431662275	2.28039819042464	21.3479795839815	-0.000437660986547672	0.175407808478183	24.0018454388105
JAR_noJAR_20p110	10	20	2	JAR_CorrelationDetector	7	110	4	580	925	120	120	0	0.0325670498084291	0.12972972972973	0.464864864864865	0.285714285714286	0.0882352941176471	0.00229885057471264	11.3826711470043	28.5546990341947	18.1177304062653	18.854306451119	0.220940066146563	8.75993279017793	-0.00762031823465409	0.174663829838072	0.491748621434445	6.5027738599901	-0.00844471326410345	0.115603339138942	28.1380474852488
JAR_noJAR_20p110	10	20	2	JAR_CorrelationDetector	7	110	3	370	562	112	112	0	0.0518731988472622	0.199288256227758	0.48576512455516	0.208333333333333	0.0487804878048781	0.0204081632653061	12.5198019997232	30.6066918903469	16.0451289205039	20.475819295984	0.490936576380994	14.8617648582965	0.00603729090302687	0.188589439648315	0.239272688999307	16.152107134606	-0.00323095791844493	0.138064441580932	27.2087840551649
JAR_noJAR_20p110	10	20	2	JAR_CorrelationDetector	7	110	5	371	917	220	220	0	0.0791788856304985	0.239912758996728	0.603053435114504	0.125	0.184210526315789	0.0349344978165939	14.7889692985325	34.4941202103198	8.35371232683782	20.6267516328446	0.077328360108547	21.7593034926445	0.00734213693937314	0.521001485738241	-0.341854203477065	16.9087521729289	-0.00165476150103334	0.208123532529908	20.3214860085009
JAR_noJAR_20p110	10	20	2	JAR_CorrelationDetector	7	110	2	269	543	170	170	0	0.149377593360996	0.313075506445672	0.635359116022099	0.4375	0.134615384615385	0.0202020202020202	14.81925287369	34.7815782783393	8.16254843733026	21.2110863559504	1.04428627299959	21.3378603306075	-0.00900258641992945	0.338326618002171	1.42692439586741	26.9233802945593	-0.0167175586752117	0.245850548474896	21.4262835124029
JAR_noJAR_20p110	10	20	2	JAR_CorrelationDetector	7	110	6	428	723	200	200	0	0.0493150684931507	0.276625172890733	0.536652835408022	0.166666666666667	0	0.0327272727272727	9.12272850388064	25.7616565648847	14.3614283523233	22.8439589002551	-0.794061843662493	20.5565771439673	0.00600191052901802	0.257346251617778	0.179020431802829	5.92825707374741	-0.000105356782475698	0.145133654220011	30.8924088075806
JAR_noJAR_20p110	10	20	2	JAR_CorrelationDetector	7	110	3	325	537	161	161	0	0.0594059405940594	0.299813780260708	0.629422718808194	0.162790697674419	0.0666666666666667	0.0087719298245614	11.2130833636653	31.3049016226486	8.6766742225845	22.8605471745491	-0.624280112916156	25.2285818683334	-0.0335958657831719	0.452798868606674	1.48027614346355	13.9536235288147	-0.0162789293827335	0.120040392566772	27.062721995146
JAR_noJAR_20p110	10	20	2	JAR_CorrelationDetector	7	110	5	493	831	186	186	0	0.0849673202614379	0.223826714801444	0.500601684717208	0.173913043478261	0.025	0.0650684931506849	11.5660993465784	30.9035298954881	13.4600536315938	23.0967183676333	-0.454446505226793	17.5323216211705	-0.0310434902488798	0.580631507948476	0.0320530535196962	20.2057973902567	-0.0259966521236739	0.280315971863916	24.9852388127913
JAR_noJAR_20p110	10	20	2	JAR_CorrelationDetector	7	110	4	387	682	145	145	0	0.0579710144927536	0.212609970674487	0.563049853372434	0.27027027027027	0.0727272727272727	0.0244897959183673	11.6401372913061	30.1903718984228	15.3013194869606	21.4911147012093	0.49499910491363	16.6298804913572	0.00358178372194831	0.296410924492824	0.573137647432715	14.8598230861644	0.00461649611779974	0.151893491713012	29.2419621902037
JAR_noJAR_20p110	10	20	2	JAR_CorrelationDetector	7	110	2	430	477	105	105	0	0.11875	0.220125786163522	0.563941299790356	0.16	0.0526315789473684	0.0691244239631336	8.10511129675028	24.358391859865	14.6772411790378	22.2519862721818	0.913286139916432	15.4546753663951	0.0214399197803818	0.25727381093421	0.268133519982379	21.464077349586	0.00469100601437472	0.167602087505102	24.8148185307675
JAR_noJAR_20p110	10	20	2	JAR_CorrelationDetector	7	110	4	450	1187	300	300	0	0.0671296296296296	0.25273799494524	0.583824768323505	0.297297297297297	0.121212121212121	0.0274390243902439	11.9729211616516	29.4171567761619	10.2893676398428	19.5556101321061	0.789171056759595	19.7739969697177	0.0150515055553918	0.349896195852513	0.580223088564806	10.2149529757658	0.00705255846327298	0.133334072288258	26.1522904144873
JAR_noJAR_20p110	10	20	2	JAR_CorrelationDetector	7	110	3	386	608	121	121	0	0.0833333333333333	0.199013157894737	0.536184210526316	0.181818181818182	0	0.0309734513274336	10.3879310889778	27.7222310509223	14.6751191446566	21.7611476811211	-0.854790450212885	15.1142736709231	0.0158076128507779	0.514316972343262	1.06208826332937	18.9843523226425	0.00729018973812839	0.132177313415948	27.9260069964181
JAR_noJAR_20p110	10	20	2	JAR_CorrelationDetector	7	110	5	361	845	280	280	0	0.145454545454545	0.331360946745562	0.622485207100592	0.444444444444444	0.177215189873418	0.0689655172413793	11.5307668580142	30.2289279777717	7.00866407156795	21.6142321961755	-1.94947506439883	24.9305770693133	-0.00960889351885062	0.55982781695543	1.4461233694025	30.7107592240027	0.00319367711760801	0.166612573858068	22.995763685077
JAR_noJAR_20p110	10	20	2	JAR_CorrelationDetector	7	110	4	527	1147	226	226	0	0.0479041916167665	0.197035745422842	0.523103748910201	0.0588235294117647	0.0555555555555556	0.0317919075144509	11.0279714314091	29.7049189985258	14.5080714476831	22.1868425919563	-0.314864750271512	17.1203099150006	0.012457265725075	0.427989952601769	-0.914602200977757	20.0090124565959	-0.0107673774084055	0.164682385224877	28.0234402751224
JAR_noJAR_20p110	10	20	2	JAR_CorrelationDetector	7	110	3	332	799	194	194	0	0.0705882352941176	0.242803504380476	0.6270337922403	0.375	0.0941176470588235	0.0204081632653061	11.1564219108343	30.0521066734285	11.2145323594834	20.47103288637	0.617624997333304	18.9758522418455	0.00559706823915688	0.323251214060062	-0.331228400579529	6.49769085638187	0.0145344629855833	0.139716414458459	28.4116991528329
JAR_noJAR_20p110	10	20	2	JAR_CorrelationDetector	7	110	4	416	521	81	81	0	0.0428571428571429	0.155470249520154	0.385796545105566	0.16	0.0952380952380952	0.013215859030837	9.3768959902913	27.0699266913147	19.5824437263723	20.306502850448	1.29605014818278	11.7976299102312	0.00101206351259533	0.153495489662231	0.160679758654391	12.3131547175013	0.0116655870415748	0.160503199239575	27.6023811749736
JAR_noJAR_20p110	10	20	2	JAR_CorrelationDetector	7	110	6	502	1245	287	287	0	0.0315789473684211	0.230522088353414	0.476305220883534	0.03125	0	0.0264550264550265	9.93611124528305	26.3078229844157	15.2972677437169	20.8638068416547	-0.250797413412703	15.59415946048	-0.0017903970719902	0.259484864257618	0.0175717541532089	7.82193406294045	0.000405229644817465	0.140648605842089	31.0788322178914
JAR_noJAR_20p110	10	20	2	JAR_CorrelationDetector	7	110	3	347	558	120	120	0	0.039568345323741	0.21505376344086	0.528673835125448	0.113636363636364	0.0645161290322581	0	10.1660149850499	27.0057921530784	14.8360403546138	20.7986981230573	0.864338377439415	19.3734193647572	0.0184175570630856	0.411485813641479	0.503277819039811	5.30498011253631	-0.00113230947176475	0.140922659230825	28.7455940359325
JAR_noJAR_20p110	10	20	2	JAR_CorrelationDetector	7	110	5	417	532	60	60	0	0.0242424242424242	0.112781954887218	0.411654135338346	0.151515151515152	0	0.00813008130081301	11.3230721394179	30.6893720555562	19.9887573448071	21.2072919967109	-0.173094597568441	8.51056617695883	0.00455826862361341	0.201459836637638	0.217331928852212	7.23912416017635	-0.00764409743123916	0.14084045668761	30.1345350311577
JAR_noJAR_20p110	10	20	2	JAR_CorrelationDetector	7	110	4	323	529	134	134	0	0.0807692307692308	0.253308128544423	0.5765595463138	0.212765957446809	0.0789473684210526	0.0340909090909091	11.4442737642671	29.1464772008919	11.9737912566969	22.0849865791701	0.307379991028365	20.2422682159059	-0.0140377758413146	0.352797626034119	1.41374860185033	14.9719545866492	0.00170204152894486	0.129125697768843	27.4991968796737
JAR_noJAR_20p110	10	20	2	JAR_CorrelationDetector	7	110	4	409	604	153	153	0	0.036144578313253	0.253311258278146	0.51158940397351	0.15	0.0294117647058824	0.00427350427350427	11.7302106118781	30.814556129211	14.4770071471454	23.4304671857578	-0.421127201173814	20.2872192569577	-0.0117155167753586	0.499272465623642	-1.15971629093272	12.5178667314959	-0.0105429904906898	0.151347986598344	29.7928003781266
JAR_noJAR_20p110	10	20	2	JAR_CorrelationDetector	7	110	1	337	731	302	302	0	0.18936877076412	0.413132694938441	0.757865937072503	0.369565217391304	0.119402985074627	0.10958904109589	13.535977651039	31.2572377736849	1.25159756981896	19.2588901411043	0.6248215051421	34.7308869900212	-0.00471823128823963	0.642871748062466	0.23596677453024	29.1451179198984	0.00994304840537886	0.167993819161691	14.0865538639648
JAR_noJAR_20p110	10	20	2	JAR_CorrelationDetector	7	110	2	450	748	191	191	0	0.089041095890411	0.255347593582888	0.498663101604278	0.326530612244898	0.0833333333333333	0.0553846153846154	11.9628659036385	29.8625302860565	12.4915963246498	22.2533689218381	-1.58484390067815	21.3377756731802	0.036189643665927	0.544156260028034	0.622321912719874	17.1982348970686	-0.0047223213056629	0.162176165070099	25.0077423105842
JAR_noJAR_20p110	10	20	2	JAR_CorrelationDetector	7	110	3	241	418	112	112	0	0.0828729281767956	0.267942583732057	0.586124401913876	0.229166666666667	0	0	10.8060280202519	28.2247054706247	10.9862941811697	23.4637909131265	1.09567799454295	25.7823507936046	-0.0204889083699948	0.443262237814398	1.07450852114157	18.0666821814993	-0.00805930088912453	0.158314749168378	28.6533372919213
JAR_noJAR_20p110	10	20	2	JAR_CorrelationDetector	7	110	3	335	553	172	172	0	0.0845070422535211	0.311030741410488	0.594936708860759	0.185185185185185	0.0857142857142857	0.0241935483870968	9.4570891946935	26.990335012255	10.1268716631398	23.6341888580164	1.13883952419538	21.6652727575937	-0.00162490214350234	0.609994363394112	-0.0977227817794724	13.6538473044927	0.040847607616092	0.383107349349825	29.3206767541325
JAR_noJAR_20p110	10	20	2	JAR_CorrelationDetector	7	110	5	326	754	186	186	0	0.122186495176849	0.246684350132626	0.579575596816976	0.333333333333333	0.142857142857143	0.0730337078651685	12.1221427184965	29.163605281936	11.2796521232388	21.3665340132365	0.602437631618396	23.7227059161375	-0.0074759428771765	0.265289480671831	-0.058629790338919	27.2669310221353	0.00213273590952342	0.147737585260245	24.4382548148092
JAR_noJAR_20p110	10	20	2	JAR_CorrelationDetector	7	110	5	403	900	254	254	0	0.0661577608142494	0.282222222222222	0.538888888888889	0.234042553191489	0.0238095238095238	0.0405405405405405	12.4683716421981	30.0293763946612	11.1890087262289	21.4842561197319	-0.714948663569194	20.5892454039203	-0.000827826176272063	0.295151781410412	-1.17933724789297	17.4523238453574	0.00549142104436955	0.154211826392434	26.4445667614208
JAR_noJAR_20p110	10	20	2	JAR_CorrelationDetector	7	110	2	266	692	207	207	0	0.101941747572816	0.299132947976879	0.59971098265896	0.375	0.0943396226415094	0	11.3455708607483	29.2938915955295	7.93779946098472	23.5579270381687	-0.761750092658881	25.5353843377982	0.000686933495004614	0.594224174941457	-0.413821580409576	17.0512160390021	-0.0106828040177491	0.172949821346503	28.6586597956446
JAR_noJAR_20p110	10	20	2	JAR_CorrelationDetector	7	110	4	318	862	273	273	0	0.0698412698412698	0.316705336426914	0.627610208816705	0.238095238095238	0.116883116883117	0.0110497237569061	13.4663161380452	32.8616349144192	8.12733316934557	22.2248036608097	-0.518327568395497	22.9112841282954	-0.00539562836566147	0.522880151917603	-2.10816241685995	17.9843245285733	-0.00521472117665148	0.174697988997853	27.3582276438833
JAR_noJAR_20p110	10	20	2	JAR_CorrelationDetector	7	110	1	290	653	265	265	0	0.206896551724138	0.405819295558959	0.767228177641654	0.3125	0.276595744680851	0.188235294117647	14.1498803273577	33.3675718318824	0.0355483193942106	20.6609882462269	0.397518696392837	41.101997056814	0.0163865744811161	0.942960377463648	1.75320244131019	44.5772992705872	0.0291818543096356	0.309181451306805	10.2187975277242
JAR_noJAR_20p110	10	20	2	JAR_CorrelationDetector	7	110	5	370	677	220	220	0	0.127118644067797	0.324963072378139	0.579025110782866	0.282051282051282	0.146666666666667	0.0711111111111111	13.2919336620516	33.3649785022033	7.35322098352048	25.5798107000165	0.827346356337089	23.8044975217448	0.065303284644226	0.773983187935936	0.215011914711413	23.2166886005821	-0.0188419096504759	0.221629277572517	23.2433288319797
JAR_noJAR_20p110	10	20	2	JAR_CorrelationDetector	7	110	2	385	899	365	365	0	0.107462686567164	0.406006674082314	0.667408231368187	0.285714285714286	0.152173913043478	0.0151515151515152	13.4178156919012	32.1731334359816	5.74888684527699	22.5540175055642	0.938759812065096	32.521650977287	-0.00500137250865143	0.742831896877474	0.582984662553718	10.1460687086698	-0.0187692216939819	0.153142094813873	28.082515182183
JAR_noJAR_20p110	10	20	2	JAR_CorrelationDetector	7	110	1	319	327	84	84	0	0.092896174863388	0.256880733944954	0.516819571865443	0.285714285714286	0.0526315789473684	0.00793650793650794	10.9088614316105	28.5794069519049	13.8516358267258	22.7539470736962	1.186335263978	15.827603457009	0.023301786174254	0.667281645252928	-1.09918539968868	13.1049423792989	-0.000941448517357967	0.123246127963584	29.3812920028264
JAR_noJAR_20p110	10	20	2	JAR_CorrelationDetector	7	110	3	348	377	69	69	0	0.08300395256917	0.183023872679045	0.506631299734748	0.255813953488372	0.0909090909090909	0.0355029585798817	11.1856858764049	29.1261844510233	17.0197171240704	20.1623647141718	0.543771314987891	11.3462102714088	-0.00488085692284092	0.140552118050696	-0.507222309341103	16.9318780091995	-0.0166865758740631	0.3049479391641	25.7462542053762
JAR_noJAR_20p110	10	20	2	JAR_CorrelationDetector	7	110	1	300	539	150	150	0	0.08300395256917	0.278293135435993	0.573283858998145	0.232142857142857	0	0.04375	11.2037917089821	27.4079448593253	11.0777498799084	22.1949301229711	-1.45760927393081	18.5247284927473	0.0204983530113558	0.483131835225595	-2.87622183207342	19.1156456756314	-0.0161438453243317	0.249646590055148	25.2354617697036
JAR_noJAR_20p111	20	20	1	CorrelationDetector	7	110	1	252	326	116	116	0	0.170103092783505	0.355828220858896	0.705521472392638	0.341463414634146	0.21875	0.0833333333333333	14.8777428580433	32.2735045108697	4.07138164707982	20.0187009908022	0.731044922744944	28.048147481801	0.00536211846775993	0.614271684801209	2.18947891364251	33.0030731203245	-0.0170605452315819	0.316145744881285	15.3303133835308
JAR_noJAR_20p111	20	20	1	CorrelationDetector	7	110	2	248	485	264	264	0	0.295081967213115	0.544329896907216	0.767010309278351	0.469387755102041	0.24390243902439	0.078125	18.7932077617184	36.1554723202039	-3.18703711526613	18.6510166729915	-4.62396126537726	46.794371215603	0.0433895758404134	0.702191719130585	-1.66683496713938	37.5459710765952	0.00769423146829221	0.149603565514547	15.0970540973541
JAR_noJAR_20p111	20	20	1	CorrelationDetector	7	110	4	403	1020	440	440	0	0.111111111111111	0.431372549019608	0.679411764705882	0.5	0.188679245283019	0.0323741007194245	18.3477391764277	35.6511139304047	2.05445093041369	21.3497437696227	-0.260929460940812	38.469539758262	-0.0415265263192076	0.746996918962472	0.530668452848818	18.0090138706775	-0.00871798620298051	0.179573807811369	21.6269646024992
JAR_noJAR_20p111	20	20	1	CorrelationDetector	7	110	1	275	366	120	120	0	0.0615384615384615	0.327868852459016	0.595628415300546	0.159090909090909	0	0.0396039603960396	16.0299486293737	32.9179870452689	5.91606027230838	20.7103776685592	-3.15296558922622	26.6806003276333	-0.00574619815126318	0.737170475351759	1.24878117562087	15.3366416464902	-0.0073303408051779	0.158751485022533	21.5654276715195
JAR_noJAR_20p111	20	20	1	CorrelationDetector	7	110	2	270	544	266	266	0	0.237623762376238	0.488970588235294	0.759191176470588	0.5625	0.294117647058824	0.092436974789916	17.3506854536162	34.6047669516704	-2.24951794198411	19.0673306507585	-1.05825158675031	44.4647751779268	0.00442677239882235	0.714292340516344	-2.4012882705807	34.9478866854078	-0.00716150943419801	0.189611384938337	15.0675567588439
JAR_noJAR_20p111	20	20	1	CorrelationDetector	7	110	4	306	489	220	220	0	0.16793893129771	0.449897750511247	0.732106339468303	0.456521739130435	0.121951219512195	0.0384615384615385	19.8724832937185	37.7012638949982	-2.87179462020007	21.5802971224271	-0.149186422914648	46.1865833261469	-0.0185045155646943	0.944724806114789	-2.8243019088939	31.5515191304934	-0.0646353348575821	0.257723018784765	14.7708317451775
JAR_noJAR_20p111	20	20	1	CorrelationDetector	7	110	5	374	920	425	425	0	0.155844155844156	0.46195652173913	0.756521739130435	0.435897435897436	0.30952380952381	0.0547945205479452	18.2436186136182	34.8080047685824	-1.94179526370232	18.765587364637	-2.74965211027577	46.9709210193312	-0.0257629768299502	0.785836864470008	-1.68299284871014	25.7622784097156	-0.00145295024467888	0.142532505975689	15.9223600953149
JAR_noJAR_20p111	20	20	1	CorrelationDetector	7	110	1	353	474	203	203	0	0.140740740740741	0.428270042194093	0.782700421940928	0.452380952380952	0.0454545454545455	0.0794701986754967	18.9488826318522	38.1624914176882	-0.917038926886871	20.6359245918713	0.546374425787588	36.7276682898273	-0.0307136935428521	0.873181032910911	-0.60630480958198	10.2268732677072	0.00824344728196341	0.194557339802	17.0500673023123
JAR_noJAR_20p111	20	20	1	CorrelationDetector	7	110	3	360	466	185	185	0	0.132295719844358	0.396995708154506	0.697424892703863	0.375	0.0571428571428571	0.0592592592592593	17.1601075217631	34.3916845092831	2.93290831058328	19.2878876932223	0.99191443587362	32.7371856023914	0.0104658509666094	0.682608583302778	0.813985029749869	25.3164186853898	0.00759431810627683	0.144529298578054	16.7715427624611
JAR_noJAR_20p111	20	20	1	CorrelationDetector	7	110	1	277	672	365	365	0	0.255060728744939	0.543154761904762	0.77827380952381	0.452830188679245	0.1875	0.153846153846154	19.0116943563942	35.3641774590736	-3.41428573435762	18.6435228282563	1.83758535442145	43.5775549966628	0.00493435028126956	0.877235894536323	-1.96330804692624	29.5952263998587	0.00783582162248651	0.17447414669083	13.9752672761729
JAR_noJAR_20p111	20	20	1	CorrelationDetector	7	110	2	310	765	390	390	0	0.200772200772201	0.509803921568627	0.730718954248366	0.576923076923077	0.333333333333333	0.0357142857142857	19.3233244869897	36.679013894038	-2.22908565868973	22.1738033308378	-1.36983946058976	51.4392270279771	-0.0635398178619674	0.967673883607203	-4.49318318108881	26.6268887697799	-0.00635707492889327	0.190366895830039	20.9833178632377
JAR_noJAR_20p111	20	20	1	CorrelationDetector	7	110	2	265	628	292	292	0	0.152542372881356	0.464968152866242	0.767515923566879	0.317073170731707	0.212765957446809	0.0740740740740741	19.3202684881746	36.7190324694415	-0.672915016863909	19.8531993098459	1.37158332553218	41.9201959338058	-0.0141712104578932	0.489093964957715	-0.980011132524438	26.5385112609634	-0.0113073427299366	0.282924055159714	16.0118499601752
JAR_noJAR_20p111	20	20	1	CorrelationDetector	7	110	1	345	869	458	458	0	0.263157894736842	0.527042577675489	0.78711162255466	0.425531914893617	0.236363636363636	0.245033112582781	21.0319689125863	38.398577138006	-3.22768251874293	19.5693030033059	-1.66631009360074	44.759406416733	-0.0398596674127517	0.704994822465516	-3.11293124955306	27.3024311853464	-0.0395297451130596	0.429536900816726	13.0927163715504
JAR_noJAR_20p111	20	20	1	CorrelationDetector	7	110	3	375	456	170	170	0	0.134099616858238	0.37280701754386	0.614035087719298	0.275862068965517	0.161290322580645	0.023121387283237	16.074317214645	33.3352831520066	4.91727455339096	23.5850314095369	1.75262973071202	37.3806176309012	-0.0433958082030797	0.846033316311228	-1.06400090848981	18.0704580057072	0.0134778686990071	0.21205374654882	23.0075597215762
JAR_noJAR_20p111	20	20	1	CorrelationDetector	7	110	0	247	260	148	148	0	0.453703703703704	0.569230769230769	0.946153846153846	0.32	0.285714285714286	0.25	18.0028466086074	35.9635639344937	-8.44537153114351	16.2875753898408	0.85158094259641	53.4271761939256	0.0752033131851569	1.07501418860407	7.60290798508006	46.6122490205696	0.0339576249642618	0.183844278062313	5.80639812940565
JAR_noJAR_20p111	20	20	1	CorrelationDetector	7	110	3	390	518	145	145	0	0.129411764705882	0.27992277992278	0.536679536679537	0.366666666666667	0.0344827586206897	0.0786026200873362	15.3824756393105	32.9575882942362	10.2163005182954	20.3519360033648	-0.197066598877415	21.6939914328618	0.0281897795634588	0.435302835844298	-2.37434117039894	26.4131420726367	-0.0104024589640955	0.162810447613249	20.4257733991173
JAR_noJAR_20p111	20	20	1	CorrelationDetector	7	110	4	285	629	292	292	0	0.173553719008264	0.46422893481717	0.72972972972973	0.470588235294118	0.186046511627907	0.027027027027027	18.9609818099825	36.6789083501674	0.835324455861825	21.776685041006	-0.467472458354727	42.2855509323688	0.01590217077979	0.774878079437611	-0.246576774616614	13.7136298568752	-0.0121591196960802	0.122318057881817	21.8437107375328
JAR_noJAR_20p111	20	20	1	CorrelationDetector	7	110	1	286	308	127	127	0	0.218181818181818	0.412337662337662	0.717532467532468	0.297297297297297	0.259259259259259	0.125	18.0517448206977	36.9051051040795	-0.379414944302613	22.3787367987089	-2.41069892471807	35.7300733695928	-0.0902676704146338	0.850385198651276	-1.95537617878983	22.9523458561045	-0.00334624339403112	0.217853938672005	15.4363840283702
JAR_noJAR_20p111	20	20	1	CorrelationDetector	7	110	1	217	314	179	179	0	0.326241134751773	0.570063694267516	0.796178343949045	0.507936507936508	0.266666666666667	0.0517241379310345	18.5181951367063	35.9931627508288	-4.8474540704016	21.644476518353	-1.51251536452495	50.1798413136355	-0.0435945517848103	0.737900339135706	-6.39295845619462	31.8434819069212	0.0144981335134327	0.142678077015582	16.2894789198095
JAR_noJAR_20p111	20	20	1	CorrelationDetector	7	110	3	363	437	156	156	0	0.135036496350365	0.356979405034325	0.562929061784897	0.5	0.147058823529412	0.0158730158730159	15.7796597926746	32.8148527344967	6.69599400448729	23.4505659809578	-0.563711113160802	27.6664122096795	-0.0143819906482985	0.869544726768616	0.146633405299614	10.018222939677	-0.0036803620054472	0.132813771051785	23.5069200008784
JAR_noJAR_20p111	20	20	1	CorrelationDetector	7	110	2	495	1345	564	564	0	0.136178861788618	0.419330855018587	0.735315985130112	0.391304347826087	0.232142857142857	0.0430769230769231	19.8994832204851	35.2080845125683	0.243739800848388	18.7527524074882	0.248382557481507	37.2233756975853	-0.00676917079737649	0.608440540217873	0.0730962222260367	31.6466410449771	0.0366132157379418	0.323903478109168	14.7029100318585
JAR_noJAR_20p111	20	20	1	CorrelationDetector	7	110	4	436	589	157	157	0	0.131506849315068	0.266553480475382	0.570458404074703	0.192307692307692	0.16	0.0476190476190476	14.8685260025246	31.5159281898241	10.3436976372887	18.6298440536265	1.36393854964899	18.1508739716591	-0.0164380365757317	0.370039109153831	0.327370734222595	23.0525422027508	-0.00165533016882693	0.141380078363749	19.8229995664892
JAR_noJAR_20p111	20	20	1	CorrelationDetector	7	110	1	319	852	380	380	0	0.221453287197232	0.446009389671362	0.72887323943662	0.540540540540541	0.230769230769231	0.10077519379845	20.1324754554595	36.2286511350917	-2.67847114101418	18.3200431263653	1.52458693997698	39.9122467278318	0.0277587684905412	0.797584362771111	0.114887806666912	29.8907705836239	-0.0071342463991505	0.175798205137479	13.3139221371764
JAR_noJAR_20p111	20	20	1	CorrelationDetector	7	110	2	352	580	254	254	0	0.267657992565056	0.437931034482759	0.772413793103448	0.590909090909091	0.192307692307692	0.132231404958678	17.5592724432676	35.1711018398443	-2.35574700502524	19.699726657946	-1.32993805987756	42.027402450081	-0.0117585720316467	0.95312551493075	-0.166670259710223	37.7676110760628	0.0166910004226981	0.222526658556796	10.8856579795201
JAR_noJAR_20p111	20	20	1	CorrelationDetector	7	110	2	512	1316	565	565	0	0.203592814371257	0.429331306990881	0.750759878419453	0.482758620689655	0.309859154929577	0.0581395348837209	19.9883739783731	36.8052376662148	-0.867339221797912	19.5761679199506	-1.14314446017164	39.9976822690517	-0.0283932730998167	0.617296793272528	-0.731150885243722	26.6320242323803	0.0117900888827691	0.210167737058126	15.875643505052
JAR_noJAR_20p111	20	20	1	CorrelationDetector	7	110	2	334	790	414	414	0	0.257950530035336	0.524050632911392	0.765822784810127	0.4	0.403508771929825	0.0840336134453782	19.2189914727633	37.3002920236331	-4.14222452549742	17.5783012646773	-2.27034829398877	48.3204102279327	0.0244167499124169	0.612584371508621	-3.3853545551316	32.5004712815817	0.0206146234780932	0.190393500950008	11.0292533643618
JAR_noJAR_20p111	20	20	1	CorrelationDetector	7	110	3	369	622	223	223	0	0.175074183976261	0.358520900321543	0.660771704180064	0.339622641509434	0.09375	0.01	18.1343055248129	37.256509987157	5.37896390002717	21.648471994781	-0.0607921910075516	28.9472902114825	0.0453050478459653	0.526455422504173	1.19049668803538	18.0231214987917	-0.0132699424379374	0.169838177749498	22.2819215135917
JAR_noJAR_20p111	20	20	1	CorrelationDetector	7	110	2	237	458	206	206	0	0.215596330275229	0.449781659388646	0.720524017467249	0.4	0.12	0.0512820512820513	17.1938756192391	35.7384832902387	-0.304106331159692	21.963723414291	3.88923327777268	39.72173270721	-0.00179915397505763	0.745585005900341	-5.15465660646951	31.5822220237703	-0.00726845779838178	0.119068456413082	19.3523209466254
JAR_noJAR_20p111	20	20	1	CorrelationDetector	7	110	5	418	994	432	432	0	0.127226463104326	0.434607645875252	0.695171026156942	0.35	0.192307692307692	0.0431034482758621	19.9644395578865	38.0748644717767	1.13065038634858	20.3349902253179	0.520028055568895	38.7164020239849	-0.011569242693616	0.648374555460382	-1.91817839719681	26.5416052760784	-0.0110439165217407	0.232935852511507	17.6856271622904
JAR_noJAR_20p111	20	20	1	CorrelationDetector	7	110	3	384	925	398	398	0	0.0895061728395062	0.43027027027027	0.672432432432432	0.175	0.122448979591837	0.0680851063829787	17.7197467601982	35.8967717644284	3.33016008491939	18.6100407408151	2.07420351960531	31.8847546507681	-0.0119580873079292	0.507904339045542	0.0917542803468893	12.3323339685848	0.00433659851983149	0.147141844521683	20.0138040315905
JAR_noJAR_20p111	20	20	1	CorrelationDetector	7	110	4	379	734	328	328	0	0.183745583038869	0.446866485013624	0.720708446866485	0.46875	0.147058823529412	0.069364161849711	18.5281654659476	36.972160483571	-1.16382314975506	18.6248208542402	-0.45325449445034	38.2936485730317	-0.0117647513948268	0.607185976771859	1.07058939986984	22.6436318522754	0.00226179622264998	0.147869737547848	15.5723081420783
JAR_noJAR_20p111	20	20	1	CorrelationDetector	7	110	2	388	669	260	260	0	0.194610778443114	0.38863976083707	0.650224215246637	0.347826086956522	0.194444444444444	0.0608108108108108	19.1701209067399	36.9785435221453	1.5787616990307	20.5083388503416	3.13226335935092	38.5580152228949	-0.00992993332084613	0.601972122984797	0.0263908552232504	15.6262158295583	0.00141773546558894	0.168481446170837	18.656281758047
JAR_noJAR_20p111	20	20	1	CorrelationDetector	7	110	2	308	757	404	404	0	0.22568093385214	0.533685601056803	0.749009247027741	0.625	0.241379310344828	0.125	18.333513257741	36.1481480454074	-5.03108744718704	19.4184017776737	-1.06123452419416	48.2548811451175	0.0453287222662021	1.00244281383852	-2.34008699337657	36.5267863473751	-0.0295553761150145	0.192123409322962	14.2684563012524
JAR_noJAR_20p111	20	20	1	CorrelationDetector	7	110	1	306	541	192	192	0	0.188034188034188	0.354898336414048	0.756007393715342	0.333333333333333	0.191489361702128	0.113207547169811	17.4451688602628	34.6651878835206	1.22612404811568	19.0155624628118	0.795123601730082	32.6401471651762	-0.0784470656914227	0.658654123321529	2.10981339118037	33.8936831086733	0.0124723502116042	0.227075261022023	13.7625862016715
JAR_noJAR_20p111	20	20	1	CorrelationDetector	7	110	1	238	411	195	195	0	0.213541666666667	0.474452554744526	0.686131386861314	0.533333333333333	0.0810810810810811	0.101449275362319	17.2749338717822	34.6459864679405	-0.191199175322106	21.5949186418257	-0.793875214393772	43.3301922427647	0.0394874344311697	0.793968011315667	2.23814112114652	22.2387709541322	-0.00363977987251908	0.168842401093126	19.3105198877661
JAR_noJAR_20p111	20	20	1	CorrelationDetector	7	110	1	263	442	180	180	0	0.16304347826087	0.407239819004525	0.710407239819005	0.282608695652174	0.0303030303030303	0.0860215053763441	16.4463869944246	34.62283781329	2.03121473378664	19.8062517368926	-1.87632421010573	34.5517603056098	-0.0309880707177542	0.68453883919682	3.1974320402835	17.7214745511433	0.0111972359032845	0.118635645145323	18.8901924539156
JAR_noJAR_20p111	20	20	1	CorrelationDetector	7	110	2	321	470	168	168	0	0.0912863070539419	0.357446808510638	0.697872340425532	0.131578947368421	0.037037037037037	0.0384615384615385	15.2103947787374	33.3019398635908	3.572642327956	21.11586059597	1.21987301643429	27.5768688658998	-0.00946217807018861	0.725998371315533	1.51686301313545	15.1570271214057	-0.0209939984149271	0.265201230120397	19.5424701444743
JAR_noJAR_20p111	20	20	1	CorrelationDetector	7	110	5	369	664	291	291	0	0.139455782312925	0.438253012048193	0.685240963855422	0.3125	0.0975609756097561	0.0655737704918033	17.3963702335057	34.9905288954577	1.4651283447235	21.38698808967	-1.35805523602875	38.9254638730364	0.0197003324091772	0.900278939430021	-0.339149708132087	16.0982487165172	0.0316518105367908	0.261809456759162	19.8408946301329
JAR_noJAR_20p111	20	20	1	CorrelationDetector	7	110	1	239	385	208	208	0	0.236486486486486	0.54025974025974	0.761038961038961	0.475	0.0909090909090909	0.111111111111111	16.4025503585741	34.3389221155257	-3.51493557168503	19.897482448432	-0.846631771062589	45.8547471604062	0.0452954803114145	0.844430388976152	-5.11067429804837	28.1637431053796	0.000728809403855004	0.188080202914724	17.416852787458
JAR_noJAR_20p111	20	20	1	CorrelationDetector	7	110	0	275	376	136	136	0	0.149484536082474	0.361702127659574	0.824468085106383	0.372093023255814	0.0625	0.0285714285714286	17.2226451618972	36.0989981243065	-0.248455181171996	17.2076913272349	-5.09134032139506	34.4762776705121	0.0287207907417779	0.481005085366048	-5.6811553472838	41.6332195949857	-0.00930663292698688	0.236639411392413	9.44367120897519
JAR_noJAR_20p111	20	20	1	CorrelationDetector	7	110	3	412	653	219	219	0	0.119318181818182	0.335375191424196	0.667687595712098	0.366666666666667	0.162162162162162	0.0728744939271255	17.2799010969668	34.6700852216361	6.11525657036068	19.3925891636504	-0.165998939938285	26.0093109089886	0.00245797537392391	0.415130564111982	-0.700311134553263	13.4897290838641	-0.00287850752642484	0.214906905733607	18.1534493295704
JAR_noJAR_20p111	20	20	1	CorrelationDetector	7	110	3	375	899	372	372	0	0.163101604278075	0.413793103448276	0.75083426028921	0.452830188679245	0.206896551724138	0.103960396039604	22.3547547307381	40.1819511998233	1.2097701858229	19.4207842552537	-0.803216351764392	36.0329786436213	-0.0267950658332003	0.810442533616822	0.823514785669908	31.5376470670462	0.0188256361561191	0.231700775630261	14.3186197645425
JAR_noJAR_20p111	20	20	1	CorrelationDetector	7	110	2	346	447	138	138	0	0.146938775510204	0.308724832214765	0.682326621923937	0.194444444444444	0	0.0078125	16.196402744813	34.232078997406	4.69737322133021	21.8325325701722	-0.994771292904912	30.1377971198412	-0.0450321600969973	0.7792834359158	-0.301674632797789	21.0638650587179	0.0341679272451872	0.334599348774101	18.3862937105046
JAR_noJAR_20p111	20	20	1	CorrelationDetector	7	110	2	313	517	176	176	0	0.12987012987013	0.340425531914894	0.731141199226306	0.464285714285714	0.142857142857143	0.0280373831775701	17.1041715484215	35.1475516887534	2.10196726344354	20.0036036985498	0.483969588975948	29.6642337599959	0.0130860069238646	0.737470111958946	-3.34057859294638	30.8957165706296	-0.0581028829579299	0.456360887742191	15.4295904909175
JAR_noJAR_20p111	20	20	1	CorrelationDetector	7	110	2	327	749	363	363	0	0.238907849829352	0.484646194926569	0.775700934579439	0.428571428571429	0.34	0.148387096774194	17.5587491272102	34.5089629468325	-0.0245156944091722	19.5308970626745	0.743345502753034	36.5429801674268	0.0150240041319946	0.797035010941794	-0.508974338756505	31.6429462224022	0.030537019942921	0.342811150331535	14.7157662644795
JAR_noJAR_20p111	20	20	1	CorrelationDetector	7	110	2	255	337	146	146	0	0.186335403726708	0.433234421364985	0.759643916913947	0.451612903225806	0.114285714285714	0.142857142857143	14.800015387885	30.7684544392175	0.85973166026587	18.0872996365359	-2.75908803988056	29.1652435387984	0.0242878828989008	0.382668713218902	-2.3047934933755	21.066814768591	-0.00307755376712514	0.149092036285921	13.8359670269735
JAR_noJAR_20p111	20	20	1	CorrelationDetector	7	110	1	257	812	445	445	0	0.263157894736842	0.548029556650246	0.795566502463054	0.534883720930233	0.217391304347826	0.025	19.7797123605511	37.8358582453005	-6.94276829539329	19.0635897427674	-4.11819169499951	51.5445343316593	-0.00696244589663817	0.943673172998157	-5.34548522196237	39.9448563096465	0.0687524126735317	0.411757961677162	13.7267367038916
JAR_noJAR_20p111	20	20	1	CorrelationDetector	7	110	1	317	867	406	406	0	0.247619047619048	0.468281430219146	0.809688581314879	0.596153846153846	0.262295081967213	0.0923076923076923	20.7956380227965	38.0005249609402	-4.51485821122468	19.2949795744826	0.242705009253499	48.3963057028476	-0.00112888745690796	0.700550030074799	0.343695759015858	42.8768118017269	0.00715095530110678	0.161246416934837	10.2614660393229
JAR_noJAR_20p111	20	20	1	CorrelationDetector	7	110	1	283	596	288	288	0	0.189922480620155	0.483221476510067	0.718120805369127	0.48780487804878	0.25	0.056	18.3586981451841	36.2116243692835	0.663228661512688	22.5984966393515	1.95353812046412	40.7805274706689	0.0557581857741272	0.92208811601989	1.5171754875712	21.5490390832535	-0.00434922799632615	0.157571772263424	21.2699767741283
JAR_noJAR_20p111	20	20	1	CorrelationDetector	7	110	3	291	540	239	239	0	0.197478991596639	0.442592592592593	0.716666666666667	0.418604651162791	0.236842105263158	0.0428571428571429	18.1154374709692	35.6329523168259	0.485485899512449	21.9718808859109	2.04296794092811	38.986880780097	-0.0467622408546094	0.778996783248569	3.14326848819159	26.6642898707635	-0.0108363710567266	0.109242165248165	19.370299337225
JAR_noJAR_20p111	20	20	1	CorrelationDetector	7	110	3	506	1301	461	461	0	0.0656063618290258	0.3543428132206	0.692544196771714	0.0857142857142857	0.0704225352112676	0.0206185567010309	20.2885074058109	38.3157756964712	5.58796897346585	19.4072918458812	0.101965497343048	28.7406887760846	0.0277340528242588	0.607846718380838	-0.537820895082631	7.61072625976273	-0.00394812378473539	0.146877460727076	23.3549194082612
JAR_noJAR_20p111	20	20	1	CorrelationDetector	7	110	4	476	938	385	385	0	0.154989384288747	0.41044776119403	0.653518123667377	0.48780487804878	0.12280701754386	0.0973451327433628	20.8583409799469	38.6471920997162	1.90842893634848	21.0715946112998	-0.596018240282127	33.0167475099631	0.0125670944219324	0.710792940108152	1.36658606000793	23.7190178433008	-0.00139255985546715	0.137849433893644	16.505634268253
JAR_noJAR_20p111	20	20	1	CorrelationDetector	7	110	3	343	721	314	314	0	0.17515923566879	0.435506241331484	0.699029126213592	0.462962962962963	0.142857142857143	0.0958904109589041	19.5283218905752	38.6270652981817	0.873211766901579	20.6353027300113	1.5851202596021	35.0629078142315	0.0524317132306822	0.682918000027186	-0.401208678863544	17.283769908036	0.0199469092636931	0.1454138180086	17.8297945675652
JAR_noJAR_20p111	20	20	1	CorrelationDetector	7	110	2	395	966	411	411	0	0.131578947368421	0.425465838509317	0.743271221532091	0.407407407407407	0.2	0.031055900621118	19.3092756646757	37.0360550149794	-1.68961457917547	18.6793745639457	1.76302543167274	37.8181708582347	0.0144308528669019	0.65935202659894	-0.832140819594542	23.0823726908041	0.0205889090603834	0.274814306483413	15.7041379945858
JAR_noJAR_20p111	20	20	1	CorrelationDetector	7	110	2	266	593	270	270	0	0.234309623430962	0.45531197301855	0.75716694772344	0.471698113207547	0.125	0.0202020202020202	18.8923186183099	37.0115854258895	-1.26274029355631	21.1981518767295	4.08899104107197	40.4292934600754	0.114654210968376	0.982054633868607	-0.67970779424825	22.167637348401	-0.0132151380410783	0.16945315834065	18.3344176594564
JAR_noJAR_20p111	20	20	1	CorrelationDetector	7	110	8	541	1155	360	360	0	0.0749506903353057	0.311688311688312	0.658008658008658	0.2	0.109375	0.0441988950276243	20.0450337337602	38.8444781803607	6.41242187976957	18.7681003940794	0.588537219041086	23.9928618069315	-0.00318919927564015	0.525018088857116	1.1415172428947	15.4521767121258	0.00314990062565479	0.158907507040401	18.6214662282018
JAR_noJAR_20p111	20	20	1	CorrelationDetector	7	110	3	457	758	265	265	0	0.15296803652968	0.349604221635884	0.654353562005277	0.432432432432432	0.142857142857143	0.0843881856540084	18.8133820226414	36.682096185876	3.36517784003602	20.6704980738972	-0.457550892733874	30.1073423174265	-0.0207881156708462	0.618240603592919	0.391073486220498	17.5344144000865	-0.0120479554281892	0.347002152806655	17.687450274042
JAR_noJAR_20p111	20	20	1	CorrelationDetector	7	110	3	427	946	354	354	0	0.0897435897435897	0.374207188160677	0.616279069767442	0.3	0.113636363636364	0.0566801619433198	16.0863049170385	34.6526502540687	5.6905174482088	20.8511043335215	-1.04144831174911	29.8125657143118	0.0154665853916293	0.543658160197052	-0.248452627748103	19.3241655355478	0.00563542810853592	0.143319204675737	23.3775628258554
JAR_noJAR_20p111	20	20	1	CorrelationDetector	7	110	2	285	669	232	232	0	0.199233716475096	0.34678624813154	0.759342301943199	0.381818181818182	0.1875	0.0884955752212389	19.6379542554217	37.1103694860389	2.64322755283132	18.5522881809991	-0.89258739668174	30.9364583415344	0.0356670017826923	0.565829342853431	0.0128518403003327	27.4104251268705	0.00700057285707103	0.192047789982039	14.3213897182738
JAR_noJAR_20p111	20	20	1	CorrelationDetector	7	110	2	375	358	86	86	0	0.134680134680135	0.240223463687151	0.547486033519553	0.2	0.136363636363636	0.086734693877551	15.3245601684097	33.0505888665549	10.4878204773288	18.1607315305024	-1.27568694388144	17.4310306668048	0.0138690906503223	0.227318255451717	-0.706723152783306	9.89718502355433	0.0115754375274975	0.149400337688214	17.1690649634886
JAR_noJAR_20p112	20	20	1	JAR_CorrelationDetector	7	110	2	288	494	193	193	0	0.209183673469388	0.390688259109312	0.728744939271255	0.451612903225806	0.161290322580645	0.0925925925925926	16.4145418133407	32.877014365106	1.1415024828099	17.0484033956932	3.25148676080075	33.6605877452657	0.0455259805820369	0.632918064843335	1.99604021117101	15.5238841254753	0.0207546313214028	0.173851543026444	13.3052791019641
JAR_noJAR_20p112	20	20	1	JAR_CorrelationDetector	7	110	3	308	666	254	254	0	0.128787878787879	0.381381381381381	0.647147147147147	0.4375	0.133333333333333	0.00617283950617284	16.3272500509497	32.4968292398116	5.75857035925204	20.2050955954442	-2.20985527225049	30.5158892462606	-0.00495481678594307	0.542365609675706	-1.37937165766563	16.4629228453852	0.0228312291361421	0.229080790816234	24.4356728313823
JAR_noJAR_20p112	20	20	1	JAR_CorrelationDetector	7	110	3	397	1070	361	361	0	0.0844327176781003	0.337383177570093	0.707476635514019	0.4	0.0625	0.031496062992126	17.9872978145991	34.1870681997732	3.01672740863723	18.6350231246589	-1.05576459057825	34.3950168934309	-0.0046895159185252	0.415770019728265	-0.596430544004663	16.2642002033535	0.0105745084661721	0.182190237940699	20.6317256276628
JAR_noJAR_20p112	20	20	1	JAR_CorrelationDetector	7	110	3	268	630	277	277	0	0.154166666666667	0.43968253968254	0.755555555555556	0.377777777777778	0.145833333333333	0.0256410256410256	19.138975421675	37.3240936722215	-0.46688927694001	19.8803199259363	-0.465589076967524	40.4562022811005	-0.0531782770577164	0.656586575130322	0.290736911930081	27.195450408575	-0.00834803278757773	0.29222115976516	17.170223821738
JAR_noJAR_20p112	20	20	1	JAR_CorrelationDetector	7	110	3	301	495	201	201	0	0.119469026548673	0.406060606060606	0.737373737373737	0.162162162162162	0.0416666666666667	0.122137404580153	18.5072866284976	38.5046483466701	-0.1614314361785	20.353780065114	-3.44080611635946	37.9485439142804	0.0228546421865883	0.830610048048586	-0.918089656444443	21.697573358861	0.00221765174547576	0.186823741591226	15.2583566193419
JAR_noJAR_20p112	20	20	1	JAR_CorrelationDetector	7	110	1	275	724	276	276	0	0.184873949579832	0.38121546961326	0.716850828729282	0.375	0.263888888888889	0.0608695652173913	15.55839716172	31.7655013252472	3.02250892503887	17.8088565989298	-1.68030010869401	30.3184330606202	0.0172602609722577	0.620190382472246	-1.04367585450953	24.0378561622362	0.00730620736764205	0.146216454126288	14.7405641186115
JAR_noJAR_20p112	20	20	1	JAR_CorrelationDetector	7	110	1	311	710	289	289	0	0.145038167938931	0.407042253521127	0.735211267605634	0.387096774193548	0.17910447761194	0.075	19.2875687750544	36.0607201379502	0.849275476390988	20.1652448216144	-1.37014933598615	34.7007121833341	-0.0491075922768512	0.693488459971484	-1.50338127487916	28.136035351492	-0.0135743478921723	0.125943953195448	15.7575189761431
JAR_noJAR_20p112	20	20	1	JAR_CorrelationDetector	7	110	3	356	515	157	157	0	0.110294117647059	0.304854368932039	0.689320388349515	0.263157894736842	0.244444444444444	0.0315789473684211	17.4973479729326	35.7726003041012	6.79844841962181	18.3461459141824	-0.353091292793392	23.7554213997784	-0.00224773133205225	0.211161389789659	-0.120634050984164	22.156173561747	0.0248391076243331	0.196313041816299	18.4352708351984
JAR_noJAR_20p112	20	20	1	JAR_CorrelationDetector	7	110	1	288	527	208	208	0	0.191666666666667	0.394686907020873	0.715370018975332	0.2	0.183673469387755	0.0408163265306122	17.966527815444	36.7547729298048	2.43958852264915	19.6156559210201	0.275427840699737	33.0166347906325	0.0409628984428286	0.757065136612072	-3.21430693472635	18.6805417190359	-0.0282650199021797	0.160653854015343	16.6991354492198
JAR_noJAR_20p112	20	20	1	JAR_CorrelationDetector	7	110	3	281	582	270	270	0	0.184313725490196	0.463917525773196	0.778350515463918	0.327272727272727	0.163265306122449	0.0576923076923077	19.7487746067336	38.584399701042	-1.34059519482074	22.5993605211763	2.83596602430724	40.6178559872814	0.00305762517608941	0.844283321734898	1.29346598249334	11.2518510780492	0.00618373321350039	0.169898934219225	17.3371239468849
JAR_noJAR_20p112	20	20	1	JAR_CorrelationDetector	7	110	0	174	333	163	163	0	0.252173913043478	0.48948948948949	0.765765765765766	0.420289855072464	0	0	16.597199468333	35.6609209308691	-1.92591379253164	20.6006627431324	2.05711798191237	37.1426875053212	0.0377717017304995	0.837244445419938	-0.934382348310106	7.59839757264729	-0.00210701666254309	0.185240799184513	20.330978175013
JAR_noJAR_20p112	20	20	1	JAR_CorrelationDetector	7	110	3	419	686	208	208	0	0.103448275862069	0.303206997084548	0.567055393586006	0.37037037037037	0.117647058823529	0.0362903225806452	15.015836673531	30.8537017279737	9.88030198816183	19.9863747585845	1.2519617338147	21.2816611755225	0.00776502687491564	0.489864611350588	0.255123142698064	15.1598209950121	-0.01533160094772	0.127531960242347	22.8820395873412
JAR_noJAR_20p112	20	20	1	JAR_CorrelationDetector	7	110	3	385	797	269	269	0	0.0926966292134832	0.337515683814304	0.692597239648683	0.395833333333333	0.02	0.0487804878048781	19.8196962879405	37.343157547116	3.49604696803421	18.3419658618669	-0.109152592522293	29.3148309405545	0.0132092346230115	0.566176027803594	-1.82047132197733	20.8928640411733	-0.00514070378335679	0.140813884248801	17.3733452311233
JAR_noJAR_20p112	20	20	1	JAR_CorrelationDetector	7	110	2	283	641	334	334	0	0.179824561403509	0.521060842433697	0.737909516380655	0.481481481481481	0.0555555555555556	0.0875912408759124	18.5424573805956	35.462649066651	-1.62660436052083	20.8983990895142	2.19976013967703	43.8979488156607	-0.039141959159361	0.721851089818011	-0.259522298072781	10.7664567510449	0.00237194421061321	0.187489615080655	19.0603083339779
JAR_noJAR_20p112	20	20	1	JAR_CorrelationDetector	7	110	4	278	377	167	167	0	0.136363636363636	0.442970822281167	0.681697612732096	0.432432432432432	0.0588235294117647	0	15.6334993303031	33.3669930054909	0.466269237624052	21.2676636434025	5.73067481614205	35.9715446788775	0.041338839333855	0.544900938167	1.22823349197079	9.69319801208459	0.00233300360499204	0.0843807477522927	20.6609660228751
JAR_noJAR_20p112	20	20	1	JAR_CorrelationDetector	7	110	3	481	968	336	336	0	0.0843672456575682	0.347107438016529	0.669421487603306	0.1	0.136363636363636	0.0274914089347079	16.6812554274877	33.591548771574	5.5478095799306	20.1565323838932	0.0452963020112418	29.4187873892037	0.0075927920925134	0.549497545030256	0.859063055321785	10.0731880588753	0.00256221006228461	0.131417161319884	22.2775744867503
JAR_noJAR_20p112	20	20	1	JAR_CorrelationDetector	7	110	4	332	376	70	70	0	0.033195020746888	0.186170212765957	0.507978723404255	0.135135135135135	0	0.00564971751412429	16.0135638791031	33.8101551145712	13.4195407444861	19.9020269694358	0.278212554646591	20.3041289749115	0.00148251537526909	0.380817317929219	0.118979727553225	2.35058886151839	-0.0081462820242439	0.157169349892153	24.3725639496589
JAR_noJAR_20p112	20	20	1	JAR_CorrelationDetector	7	110	0	176	484	266	266	0	0.330827067669173	0.549586776859504	0.838842975206612	0.483870967741935	0.172413793103448	0.037037037037037	19.4603156075884	36.711634627281	-3.53199744259352	17.9140291530217	0.379823317682043	40.6336138000105	0.00682634022267887	0.660862064447319	-3.1839359389848	26.7937001199819	0.0375787144259374	0.140791713989437	15.0854041844983
JAR_noJAR_20p112	20	20	1	JAR_CorrelationDetector	7	110	5	461	792	310	310	0	0.0967741935483871	0.391414141414141	0.676767676767677	0.361111111111111	0.105263157894737	0.0468227424749164	18.9909292628726	37.7202322220273	4.2453567743733	21.5926589295126	0.36702716335299	29.8474211993762	-0.000869882844432265	0.738656152482088	-0.387448562575158	12.8260768769912	0.0101895907059947	0.169220055154747	20.8240985882779
JAR_noJAR_20p112	20	20	1	JAR_CorrelationDetector	7	110	2	279	688	311	311	0	0.263392857142857	0.45203488372093	0.761627906976744	0.285714285714286	0.280898876404494	0.141176470588235	17.1323998911117	34.3326834609918	-0.577710734817219	18.1572153915014	0.47854807218024	37.1698567478453	-0.017266983219683	0.771764285268607	-0.803114086927415	32.1672428310036	-0.021071864525936	0.308229779030412	11.8812213759663
JAR_noJAR_20p112	20	20	1	JAR_CorrelationDetector	7	110	5	401	820	290	290	0	0.163888888888889	0.353658536585366	0.707317073170732	0.27027027027027	0.173076923076923	0.0860655737704918	19.4257207658921	37.2520715887494	4.32000028200081	18.9465394134515	-0.30249620808905	30.2809864008383	0.00849294222054577	0.498089785385903	0.432350390673187	25.084126220219	0.00183714796273382	0.170140574415173	17.5633676467787
JAR_noJAR_20p112	20	20	1	JAR_CorrelationDetector	7	110	1	313	565	230	230	0	0.185654008438819	0.407079646017699	0.75929203539823	0.473684210526316	0.157894736842105	0.131313131313131	19.5039810936508	37.024177433274	-1.57651649415377	19.0314533205764	0.336164809467812	40.1572126382826	0.00980757844781065	0.797267757479061	0.303852269516568	42.644699702096	0.000731543391523309	0.380817299516425	11.0320740950033
JAR_noJAR_20p112	20	20	1	JAR_CorrelationDetector	7	110	2	407	919	382	382	0	0.175126903553299	0.415669205658324	0.738846572361262	0.394736842105263	0.151515151515152	0.0756302521008403	19.4671731137584	37.704025512668	1.33478120269547	20.5976789097264	-0.828714947861651	32.1354898566749	-0.0246470990351814	0.852258175814514	-2.28473716178829	32.8781771252917	-0.0141734206362061	0.210910729577237	15.668052571058
JAR_noJAR_20p112	20	20	1	JAR_CorrelationDetector	7	110	1	233	328	169	169	0	0.189393939393939	0.515243902439024	0.710365853658537	0.473684210526316	0.111111111111111	0	17.3778408841601	35.8051344731686	-3.24322602009411	22.4529399733196	-0.89408508911716	45.0685143362244	-0.0250818296467726	0.806902798896303	1.93557606011011	10.789960872265	-0.0237735223931656	0.137450816883637	21.7563515185083
JAR_noJAR_20p112	20	20	1	JAR_CorrelationDetector	7	110	2	350	741	252	252	0	0.0897832817337461	0.340080971659919	0.700404858299595	0.30952380952381	0.114754098360656	0.0117647058823529	19.9290874172185	37.176749063687	4.7380075633	20.5542098576543	-0.635729223336942	28.5649766410763	0.0180613736743075	0.609722791206987	-0.784434662424629	20.0223292676389	-0.015450819440684	0.225923850695864	21.2332185341989
JAR_noJAR_20p112	20	20	1	JAR_CorrelationDetector	7	110	5	400	929	387	387	0	0.12	0.416576964477933	0.668460710441335	0.53125	0.106666666666667	0.0138888888888889	20.2862894599845	36.9573993650517	1.88912036141297	21.1549603236692	1.8892319002934	37.6975443505683	0.012243006543899	0.799436231350367	0.415122453294758	22.5238524737968	-0.00945830728244845	0.197738997436384	21.2904023769499
JAR_noJAR_20p112	20	20	1	JAR_CorrelationDetector	7	110	3	395	1053	486	486	0	0.161643835616438	0.461538461538462	0.736942070275404	0.5	0.152173913043478	0.0669291338582677	21.6735527023569	37.6438836965805	-1.79732693091109	20.0501311120612	0.901698691950436	44.1480531670638	-0.0195812296773621	0.642886111860983	1.11267032017571	24.0032416120689	-0.00219487582298153	0.1551868156312	18.3853943642509
JAR_noJAR_20p112	20	20	1	JAR_CorrelationDetector	7	110	2	264	479	250	250	0	0.226086956521739	0.521920668058455	0.749478079331942	0.475	0.342105263157895	0.0776699029126214	17.6057754603286	35.1307959360551	-2.25680475674004	20.9165701065864	-1.7580515608307	42.4214048482324	0.025363586261331	0.766203759538751	-2.41831301923049	26.4848619453249	-0.00785693055707928	0.15293888006942	17.7883645339232
JAR_noJAR_20p112	20	20	1	JAR_CorrelationDetector	7	110	4	379	956	420	420	0	0.16260162601626	0.439330543933054	0.738493723849372	0.45	0.17741935483871	0.0677083333333333	20.5810990342634	38.45993314179	0.801325874120653	20.4711382780559	0.936671817558581	36.4082116054993	0.0198701664550389	0.851379382861206	-1.88202263749068	29.0600449645768	-0.00860467957039382	0.160391499000434	18.0889234754727
JAR_noJAR_20p112	20	20	1	JAR_CorrelationDetector	7	110	3	297	571	214	214	0	0.159663865546218	0.374781085814361	0.688266199649737	0.431372549019608	0.282051282051282	0.0268456375838926	17.8594483332834	34.8990883972088	3.92280442530143	18.6610550681012	-1.75903960202759	28.2316216496249	0.0151265104519964	0.40709022602212	3.82052950017958	25.1298301457092	-0.00332837008505174	0.144214069151204	18.6885128880391
JAR_noJAR_20p112	20	20	1	JAR_CorrelationDetector	7	110	3	348	687	293	293	0	0.140845070422535	0.426491994177584	0.758369723435226	0.297297297297297	0.155555555555556	0.08	20.1113756301973	37.4859332941774	0.254286976964677	18.8105907142379	-2.2688934876301	33.9368251678574	-0.0050784390556424	0.644379516026006	-0.772861443483199	19.4529485390259	-0.0235337873308848	0.220229488651892	14.6152257738868
JAR_noJAR_20p112	20	20	1	JAR_CorrelationDetector	7	110	2	256	440	215	215	0	0.207317073170732	0.488636363636364	0.784090909090909	0.461538461538462	0.0909090909090909	0.0704225352112676	17.4516693035085	36.4105570606539	-1.70988217926948	18.7171929473081	1.18649239840499	40.1851608773829	-0.0195821716158545	0.844713633245293	1.22285068417253	21.9376471886702	-0.0151461164767011	0.213565920782654	17.3536752514486
JAR_noJAR_20p112	20	20	1	JAR_CorrelationDetector	7	110	4	412	903	365	365	0	0.178294573643411	0.404208194905869	0.751937984496124	0.652173913043478	0.125	0.045045045045045	21.6664252902723	39.4900285115915	0.0738911432750516	20.2912954192022	-2.83360624036059	38.2234206367334	-0.0338473368609457	0.824838985178985	-0.400054884507286	34.6559845357736	-0.0623090310991712	0.333670387462502	15.1203878204886
JAR_noJAR_20p112	20	20	1	JAR_CorrelationDetector	7	110	2	323	660	311	311	0	0.226337448559671	0.471212121212121	0.751515151515151	0.205882352941176	0.133333333333333	0.20952380952381	18.1972610681494	35.7796119432409	-1.18237456318632	19.7725545123477	1.44140919401587	37.0255401464795	0.0469339421961079	0.969564492760662	-0.118580004620833	18.6798161156277	-0.0190538668599612	0.24033527806537	13.2971517629785
JAR_noJAR_20p112	20	20	1	JAR_CorrelationDetector	7	110	1	295	679	301	301	0	0.154811715481172	0.443298969072165	0.721649484536082	0.407407407407407	0.292307692307692	0.0263157894736842	16.6116743716484	33.5987921693701	2.83774855207599	19.8526478526741	-2.0050627006534	32.3657067118001	-0.00915362218477316	0.535496270045624	0.260762134878866	16.689838444597	-0.00612716207056952	0.128206390524275	20.3428042743019
JAR_noJAR_20p112	20	20	1	JAR_CorrelationDetector	7	110	4	349	747	300	300	0	0.155555555555556	0.401606425702811	0.693440428380187	0.387755102040816	0.159090909090909	0.075	18.451536378927	35.6964541351558	3.0667624101405	20.6092616378594	1.6724481567257	32.9968601965707	0.0236780654872318	0.769716968150434	0.141243390723491	14.6996838877522	0.0108234595926659	0.135659352441294	19.8296864164015
JAR_noJAR_20p112	20	20	1	JAR_CorrelationDetector	7	110	4	511	1389	630	630	0	0.21259842519685	0.453563714902808	0.781857451403888	0.525	0.228571428571429	0.0859872611464968	21.70185251781	38.5968711053319	-2.37779992038629	19.3258742978057	0.463893438261489	42.8977075548973	0.00127861158297119	0.902947501818358	2.21783826973129	34.7744426540063	-0.0252411574610289	0.283394417841481	13.0407725781045
JAR_noJAR_20p112	20	20	1	JAR_CorrelationDetector	7	110	4	302	547	232	232	0	0.141630901287554	0.424131627056673	0.745886654478976	0.4	0.145833333333333	0.0518518518518519	18.9439487795577	36.557280306942	2.00922631569532	18.5055845493293	-0.480106394733087	36.7091373639441	0.00938208338142407	0.568742618050947	-0.646513347667817	13.2589713931588	-0.0120355324641104	0.163249994752273	17.9760923671154
JAR_noJAR_20p112	20	20	1	JAR_CorrelationDetector	7	110	1	445	767	290	290	0	0.164677804295943	0.378096479791395	0.698826597131682	0.404761904761905	0.210526315789474	0.0511811023622047	19.6459833067205	36.7769257000251	4.14050691187542	18.456939545108	0.214341665568811	28.6055893092708	0.00432387550675345	0.493736267170556	-0.508324808190616	15.7016690805054	-0.00300795857879098	0.225431600643746	16.9179778130371
JAR_noJAR_20p112	20	20	1	JAR_CorrelationDetector	7	110	3	331	786	297	297	0	0.118032786885246	0.377862595419847	0.695928753180662	0.392156862745098	0.163636363636364	0.03	20.5669423728279	37.0689107039765	2.77793477324205	20.6028916626117	-1.06202884429735	34.5686696373578	0.0123764736958211	0.582331390438524	1.52279878702061	15.2238888731332	-0.0270202449482013	0.446863208862234	19.627552757592
JAR_noJAR_20p112	20	20	1	JAR_CorrelationDetector	7	110	1	321	526	229	229	0	0.221238938053097	0.435361216730038	0.716730038022814	0.184210526315789	0.2	0.0642201834862385	16.0631415262902	33.3865468356117	2.09210711151396	20.8789205054149	-0.725794168920661	37.8504577955982	0.00737535382000042	0.615219616152037	-1.21987490946416	28.5668175509887	-0.00755757246759393	0.22469134654877	19.1115955188421
JAR_noJAR_20p112	20	20	1	JAR_CorrelationDetector	7	110	3	291	536	187	187	0	0.17910447761194	0.348880597014925	0.666044776119403	0.446808510638298	0.186440677966102	0.0571428571428571	19.1035188570188	37.2288507488979	4.4888250377518	20.6457442176587	-2.85549831400166	30.8233390475202	0.0018041925066561	0.469887390383809	-2.03681851738371	18.5483220011868	-0.00390302389646355	0.168775365073708	18.9499291003506
JAR_noJAR_20p112	20	20	1	JAR_CorrelationDetector	7	110	1	220	672	362	362	0	0.219895287958115	0.538690476190476	0.802083333333333	0.457142857142857	0.166666666666667	0.0337078651685393	21.1664016019134	39.7171432237874	-6.83232580791784	20.7123968964992	0.128408954633934	55.4218250799935	-0.00480943048943547	1.15494680263633	1.63905807696056	26.3942587543491	0.0380524811862475	0.366346712318094	14.3178673582035
JAR_noJAR_20p112	20	20	1	JAR_CorrelationDetector	7	110	2	331	425	148	148	0	0.166666666666667	0.348235294117647	0.682352941176471	0.15625	0.205128205128205	0.130718954248366	15.8652307182239	33.8963991158552	4.40543774786911	20.0052942965405	-0.701406269253456	35.8942868312003	0.0065674290078229	0.414001484650174	1.81727789297183	34.8606926374659	-0.00220212868496139	0.214077071077087	15.272906129652
JAR_noJAR_20p112	20	20	1	JAR_CorrelationDetector	7	110	2	281	625	286	286	0	0.231441048034935	0.4576	0.7728	0.6	0.222222222222222	0.0485436893203883	18.2268187695208	35.2916320330721	-2.09021126874047	19.035222681161	1.57194002757342	39.2884040290352	-0.0429466251257264	0.754162879718304	-0.0476695183258576	38.3670402966549	0.0115698049215896	0.167794932198719	14.4989886157935
JAR_noJAR_20p112	20	20	1	JAR_CorrelationDetector	7	110	4	432	841	251	251	0	0.0985915492957746	0.298454221165279	0.587395957193817	0.2	0.2	0.0509554140127389	17.0175265987775	34.4133015178615	9.89354175348502	19.5230332428797	1.6894165325424	20.4913407568864	0.00532027782469911	0.292614561791663	1.33969186562361	16.0322064574722	-0.00989134038702939	0.146158508351171	22.9159891654389
JAR_noJAR_20p112	20	20	1	JAR_CorrelationDetector	7	110	4	330	515	181	181	0	0.123134328358209	0.351456310679612	0.664077669902913	0.3	0.121212121212121	0.0714285714285714	16.7886028775554	33.192887532899	5.35332789101666	20.1799550860414	0.63051291137691	28.4294415677287	0.00393320322421147	0.583118556391199	-0.886074489402021	17.2315279192904	-0.0159356421960143	0.205834191524301	20.4479497177991
JAR_noJAR_20p112	20	20	1	JAR_CorrelationDetector	7	110	4	524	1074	356	356	0	0.15	0.33147113594041	0.706703910614525	0.268292682926829	0.155172413793103	0.0878186968838527	20.5120633578288	38.2496765984217	4.69391931870975	19.3748012064375	0.281698689653442	29.2677671547481	-0.0462080890249953	0.531006210505641	-0.00878776952606897	31.0107318331184	-0.0152384992665969	0.229493604329816	15.6598985650685
JAR_noJAR_20p112	20	20	1	JAR_CorrelationDetector	7	110	2	319	354	116	116	0	0.075	0.327683615819209	0.564971751412429	0.305555555555556	0.08	0.00833333333333333	16.4649310708069	34.1235666165446	6.57649476042307	25.2843981829087	1.03893877207446	30.850064322077	0.0142902779985614	0.89317459466061	-0.876886129894771	6.29234355126662	0.00850066486030201	0.143783075735141	25.293237938913
JAR_noJAR_20p112	20	20	1	JAR_CorrelationDetector	7	110	2	338	599	238	238	0	0.190938511326861	0.397328881469115	0.714524207011686	0.391304347826087	0.186440677966102	0.112903225806452	20.4081071795024	38.1838747838587	1.81829947447202	19.7340746850411	3.00144278066102	32.0181838229825	-0.00305466470978244	0.597080874780003	2.36431992953699	25.2453033201944	-0.00385085532610548	0.134373214333761	15.3112262470266
JAR_noJAR_20p112	20	20	1	JAR_CorrelationDetector	7	110	3	433	848	276	276	0	0.0923482849604222	0.325471698113208	0.701650943396226	0.333333333333333	0.116279069767442	0.0520833333333333	18.4466831241845	35.6261306252329	5.53364907937385	18.9175268919452	2.05301256848239	27.09826767508	-0.000851089376955317	0.53559036674963	-0.674297870364873	16.3169062224431	0.0118176085449499	0.159925541858207	18.8342860398408
JAR_noJAR_20p112	20	20	1	JAR_CorrelationDetector	7	110	2	315	796	340	340	0	0.151408450704225	0.42713567839196	0.739949748743719	0.212121212121212	0.301587301587302	0.0629370629370629	18.4179598433978	35.2829665311373	2.38321890484295	20.4814726145659	1.51207061884161	31.8689099121056	0.0373017400936185	0.523448450547866	-2.33377853746121	28.4903704966991	0.0162911951612845	0.159245123429401	19.6672664540335
JAR_noJAR_20p112	20	20	1	JAR_CorrelationDetector	7	110	1	236	320	141	141	0	0.205673758865248	0.440625	0.759375	0.488372093023256	0.1875	0.0204081632653061	15.9999194017893	33.2357668378822	-1.63846207916883	19.9510096595032	-3.18387193330124	40.3568225743983	-0.0458046063300377	0.863578339525879	-6.56470680782244	30.75103825603	0.00608951544482701	0.156169791035892	16.1381782214019
JAR_noJAR_20p112	20	20	1	JAR_CorrelationDetector	7	110	2	371	784	316	316	0	0.130177514792899	0.403061224489796	0.635204081632653	0.333333333333333	0.12280701754386	0.052863436123348	17.2829998750239	35.590656664675	4.4039662599208	20.275028520505	-0.697180235246443	33.0098026275336	0.00527257995464366	0.655761300271642	-0.545663859511802	22.6241622693226	-0.0113023517793579	0.155892005345851	21.7704013267915
JAR_noJAR_20p112	20	20	1	JAR_CorrelationDetector	7	110	4	423	767	279	279	0	0.184810126582278	0.363754889178618	0.659713168187745	0.407407407407407	0.0666666666666667	0.0678571428571429	19.0841806115548	36.7919847390697	4.48367399556093	20.6609465169163	-0.548163161159266	30.3847878135653	-0.0220448061502865	0.515907963933035	0.118427780820779	11.7736279900753	-0.0149218980448313	0.212720494444099	19.111088960618
JAR_noJAR_20p112	20	20	1	JAR_CorrelationDetector	7	110	2	221	638	297	297	0	0.251461988304094	0.46551724137931	0.786833855799373	0.406779661016949	0.184210526315789	0.0806451612903226	17.2086203327632	33.9303494800523	-1.32679093993263	16.5471275166194	3.4029246947497	36.8589357936839	-0.0269881482824487	0.61587614727289	-1.23169326901583	38.2622856593698	0.0058804047791914	0.0988963075243639	13.2228394228231
JAR_noJAR_20p112	20	20	1	JAR_CorrelationDetector	7	110	3	346	537	189	189	0	0.0769230769230769	0.35195530726257	0.636871508379888	0.228571428571429	0.0303030303030303	0.0363636363636364	17.4885389372977	35.7880429290988	4.85727252775024	21.9187062669374	-0.700250257482704	28.4569580199212	0.0592218100456325	0.751612777733482	-0.151054218948268	5.46900845754888	0.0146144657499059	0.16517694909664	20.0606306909754
JAR_noJAR_20p112	20	20	1	JAR_CorrelationDetector	7	110	1	319	654	196	196	0	0.130597014925373	0.299694189602446	0.686544342507645	0.226415094339623	0.0555555555555556	0.062015503875969	20.3856819203625	39.1780409761067	7.65438523141575	18.9523373403678	0.394315732701338	22.0081562433589	0.023353040185482	0.388546480704708	0.667424656619693	13.8557715594235	-0.0125187732285354	0.134544977831985	19.2612179368246
JAR_noJAR_20p112	20	20	1	JAR_CorrelationDetector	7	110	5	478	786	236	236	0	0.0443349753694581	0.300254452926209	0.555979643765903	0.32	0.0714285714285714	0.00626959247648903	17.5382187668423	35.5443829544037	9.15405501899118	21.1634217885083	-0.142376674798868	23.4638493107052	-0.00960209664406502	0.456194373819411	0.597517694540573	8.95489073694241	0.0004309703500757	0.157158704700183	25.1794282281876
JAR_noJAR_20p112	20	20	1	JAR_CorrelationDetector	7	110	2	241	463	258	258	0	0.324324324324324	0.557235421166307	0.777537796976242	0.534883720930233	0.3	0.0892857142857143	18.3163464272622	36.813153742291	-6.67109944624518	20.292605709625	0.721850676238601	46.5415625604513	0.0846774031928378	1.07656806340049	1.06220423540764	37.0368590982361	0.0132400988254726	0.272447784332408	12.5298147061289
JAR_noJAR_20p2001	3	20	6.66666666666667	CorrelationDetector	7	110	3	269	685	170	170	0	0.0869565217391304	0.248175182481752	0.44963503649635	0.3	0.11864406779661	0.00980392156862745	4.2801020954939	16.532374694462	17.2863250348832	30.3090955869806	-0.161657424155778	21.3392517704368	-0.0164605380831003	0.629934762153645	0.206099682682261	8.18594073852069	-0.0146281446610682	0.129986760195664	42.1480572286913
JAR_noJAR_20p2001	3	20	6.66666666666667	CorrelationDetector	7	110	5	482	961	91	91	0	0.0125523012552301	0.0946930280957336	0.232049947970864	0.131578947368421	0	0.00275482093663912	3.70437462740784	15.085456374288	34.5637462974714	29.6711977407067	-0.307464095564427	7.89428047312319	-0.0116620753856127	0.295832773200417	0.697606366087255	15.0750116763658	0.000456143272138112	0.152073030071235	51.9496269829761
JAR_noJAR_20p2001	3	20	6.66666666666667	CorrelationDetector	7	110	4	311	621	59	59	0	0.0307167235494881	0.0950080515297907	0.231884057971014	0.025	0.06	0.0242424242424242	3.16333903797514	10.9748962948927	30.3048364591611	24.4447354532121	-0.124667176582069	7.2717653080484	-0.0152298203159939	0.317077973791888	-0.405804855165693	7.06589156080408	-0.00646990896984375	0.137173070186624	45.4978651033077
JAR_noJAR_20p2001	3	20	6.66666666666667	CorrelationDetector	7	110	5	418	817	54	54	0	0.0195121951219512	0.0660954712362301	0.215422276621787	0	0.0175438596491228	0.023489932885906	2.48002778245376	8.75462414054628	35.6424668343449	25.4834894712981	-0.0830664939344968	3.9875680789432	-0.00493370315799386	0.141299263311949	0.23651058374414	4.3816725497017	-0.00754343403829014	0.135046860205076	47.6373500935033
JAR_noJAR_20p2001	3	20	6.66666666666667	CorrelationDetector	7	110	4	296	581	53	53	0	0.0118577075098814	0.0912220309810671	0.247848537005164	0.0408163265306122	0.0303030303030303	0	2.85238726828693	11.4375657803272	29.5365021299759	24.0388021406776	0.357701950703991	8.74853500124604	0.0126892006981405	0.149186195626691	-0.0386578559867661	0.954128856276407	0.00804578550377897	0.139075619853878	44.1969114690483
JAR_noJAR_20p2001	3	20	6.66666666666667	CorrelationDetector	7	110	6	491	868	59	59	0	0.0125786163522013	0.0679723502304147	0.205069124423963	0.0357142857142857	0.0338983050847458	0.00826446280991736	3.50295972041884	14.4745135759559	33.3968746918977	25.3567834851807	0.400553009135034	6.38837116787843	0.0037869623890456	0.175847769227832	0.261873246252875	3.71782052137489	-0.00160738016288919	0.151051416386828	42.572707936361
JAR_noJAR_20p2001	3	20	6.66666666666667	CorrelationDetector	7	110	6	614	1176	113	113	0	0.00985221674876847	0.0960884353741497	0.248299319727891	0.032258064516129	0.0158730158730159	0.00798403193612774	4.88025451676603	20.9625503375884	30.294369308815	25.8226726846728	-0.567951785491609	7.87635704057936	-0.0138056561003693	0.282533460385265	0.0454116239478279	3.44310677927704	0.00693357910171541	0.146674077280346	43.2933625306791
JAR_noJAR_20p2001	3	20	6.66666666666667	CorrelationDetector	7	110	4	433	997	152	152	0	0.0675675675675676	0.152457372116349	0.359077231695085	0.325581395348837	0.0666666666666667	0.0253623188405797	5.25189269412269	20.7816158503558	23.21142379814	26.673446173967	0.592524574531864	12.8629164678042	-0.00320911260333437	0.274113085814743	0.0861625205178413	7.50790833193322	-0.00188565002488469	0.153401505918175	35.9655303870206
JAR_noJAR_20p2001	3	20	6.66666666666667	CorrelationDetector	7	110	3	339	806	175	175	0	0.074468085106383	0.21712158808933	0.441687344913151	0.272727272727273	0.0487804878048781	0.0185185185185185	5.02956653870674	18.2980453402078	18.4066782913096	27.9409440022131	0.156045229453281	16.3807505378097	-0.0202362891256842	0.534657986086742	-1.78861613360616	18.7965232323326	0.00217341262014729	0.1372350457984	42.1265843119481
JAR_noJAR_20p2001	3	20	6.66666666666667	CorrelationDetector	7	110	4	341	558	24	24	0	0.00359712230215827	0.043010752688172	0.32078853046595	0	0.02	0	2.48923320869333	9.6731740364745	29.187090278845	26.351718256949	-0.498189059533639	5.63657854361442	-0.000389399880465637	0.212625999938582	0.0216857764607683	1.27234899856201	0.00280381975853439	0.174234734956344	46.6625359728148
JAR_noJAR_20p2001	3	20	6.66666666666667	CorrelationDetector	7	110	7	607	1260	94	94	0	0.0132450331125828	0.0746031746031746	0.168253968253968	0.166666666666667	0	0.00399201596806387	2.91103536298069	11.4437276853533	36.6171492288675	27.9171435833935	0.0582441709944058	5.86869910265254	-0.00264777682197541	0.146961492484026	-0.320757199379389	9.17004781550254	-0.00426717259316719	0.146248063549104	51.6241173563376
JAR_noJAR_20p2001	3	20	6.66666666666667	CorrelationDetector	7	110	3	303	297	21	21	0	0.0454545454545455	0.0707070707070707	0.225589225589226	0.128205128205128	0	0.0310077519379845	2.66988211046132	9.4811835996789	32.4528234791551	24.7631188290883	-0.0201808082081047	4.42028423251757	-0.000884090230638889	0.149321070924268	-0.426437682323223	12.1394401132535	-0.00307516431463374	0.152407654695527	41.2326291179529
JAR_noJAR_20p2001	3	20	6.66666666666667	CorrelationDetector	7	110	7	504	1298	133	133	0	0.0382293762575453	0.102465331278891	0.370570107858243	0.166666666666667	0.0862068965517241	0.0174129353233831	4.39567433709604	17.4435785610571	21.6712256295929	22.7340806609565	-0.480648311477561	9.3940526823874	0.00193316337850876	0.17172699860254	0.575510840916882	12.3543546781915	0.00854245255693532	0.163709887076469	32.930428174369
JAR_noJAR_20p2001	3	20	6.66666666666667	CorrelationDetector	7	110	4	399	728	53	53	0	0.0121580547112462	0.0728021978021978	0.214285714285714	0.0571428571428571	0	0	2.95057938901208	11.5153834019084	32.2897733686702	23.771997879836	-0.280162136673276	4.37316849349091	0.0049655452102281	0.140067841186848	0.054960908096453	1.28017067291461	0.0133553515146593	0.150802576376727	47.4443079861632
JAR_noJAR_20p2001	3	20	6.66666666666667	CorrelationDetector	7	110	6	599	1431	177	177	0	0.0368509212730318	0.123689727463312	0.302585604472397	0.2	0.1	0.0160320641282565	4.75068874634908	17.5690854968289	26.1487598356146	26.260217464882	0.0269733553500626	9.08513620389939	-0.00151967246083818	0.309230504315073	0.641645288233582	13.9095664139854	0.00174592140021019	0.162987770733349	41.0832556938057
JAR_noJAR_20p2001	3	20	6.66666666666667	CorrelationDetector	7	110	6	495	833	22	22	0	0.00819672131147541	0.0264105642256903	0.178871548619448	0.0512820512820513	0	0.00261780104712042	2.34413270035651	9.31180034891589	36.1155420457629	23.4325011263007	0.0812753985897737	3.34910340375928	-0.0043321241974351	0.141916918380767	0.0529845523763111	1.25447456673706	-0.00269613776101193	0.145758021143393	47.5451247647443
JAR_noJAR_20p2001	3	20	6.66666666666667	CorrelationDetector	7	110	5	458	769	31	31	0	0.0117924528301887	0.0403120936280884	0.157347204161248	0.136363636363636	0	0	2.27061858010963	7.905579775264	35.4374759483922	23.5241540939316	-0.136251556847199	4.06244708997523	-0.00403265992137246	0.150568492971402	0.0264223229837246	5.67068689830014	-0.00466944121254474	0.15876477027114	45.7847565619803
JAR_noJAR_20p2001	3	20	6.66666666666667	CorrelationDetector	7	110	4	543	770	24	24	0	0	0.0311688311688312	0.107792207792208	0	0	0	2.27650156738193	8.36860200963133	42.1852226932944	24.0646713440899	-0.117690095606744	2.37808593692577	-0.00756020359085368	0.153232570639508	-0.00893291115377236	0.912954698473206	-0.00491185253134638	0.154937652081646	51.1746114189242
JAR_noJAR_20p2001	3	20	6.66666666666667	CorrelationDetector	7	110	6	476	1008	64	64	0	0.0172786177105832	0.0634920634920635	0.199404761904762	0.212121212121212	0	0	2.86363207588555	10.8744928604236	35.191639794262	26.5823220833163	0.024424656341528	4.21047890402978	0.00660990589035574	0.229277781379523	0.32369254169988	5.7673916046858	0.00520991293392185	0.144198818166122	53.0498497484476
JAR_noJAR_20p2001	3	20	6.66666666666667	CorrelationDetector	7	110	2	274	317	23	23	0	0.00485436893203883	0.0725552050473186	0.230283911671924	0	0	0.00826446280991736	2.6165342209173	9.80155356486262	40.1469212814404	29.9878224875711	-0.209915486995038	4.65135076746787	-0.01726408935963	0.161207221270271	-0.0670130466860385	1.38642816801137	-0.0169183708652296	0.166101803013234	53.1220597802926
JAR_noJAR_20p2001	3	20	6.66666666666667	CorrelationDetector	7	110	4	478	638	9	9	0	0.0045045045045045	0.0141065830721003	0.134796238244514	0.032258064516129	0.0163934426229508	0	2.04435569243831	7.31939135055168	42.2936660718659	25.5428954099681	0.0525809705505662	2.16105375205834	0.00963393729696133	0.145368185605284	-0.168200906587767	2.61757387159184	0.0143674943657889	0.137846341106389	51.1763172854131
JAR_noJAR_20p2001	3	20	6.66666666666667	CorrelationDetector	7	110	4	444	669	67	67	0	0.0305882352941176	0.100149476831091	0.342301943198804	0.0857142857142857	0.0735294117647059	0.0163934426229508	3.88329361084884	13.1897949330592	26.970983344903	28.7956673462728	0.00683930071537488	8.61141307580858	-0.0241616402459568	0.37530528842128	1.08652854755766	13.4026975065699	0.00314730136673466	0.177330262774482	39.4083774790864
JAR_noJAR_20p2001	3	20	6.66666666666667	CorrelationDetector	7	110	4	455	701	112	112	0	0.0645161290322581	0.159771754636234	0.332382310984308	0.3125	0.0816326530612245	0.0246478873239437	3.76073714341813	15.8569012724221	27.770434002423	31.3657982130036	0.0146660470574859	13.2304614815526	0.014963300492802	0.224648772988508	-0.843192994194986	11.67428182164	-0.00137888613324345	0.141778006403879	41.8841831003321
JAR_noJAR_20p2001	3	20	6.66666666666667	CorrelationDetector	7	110	4	332	728	59	59	0	0.0106761565836299	0.081043956043956	0.203296703296703	0.0571428571428571	0	0.00578034682080925	1.49152599633573	4.58658573417443	30.7090481192702	22.4809159303842	0.0460277519634184	4.85647376874619	0.00140454058366276	0.148249982790006	0.266531059875123	4.24612245339805	0.00816178220125665	0.146030994891202	47.5126423545996
JAR_noJAR_20p2001	3	20	6.66666666666667	CorrelationDetector	7	110	3	430	710	10	10	0	0	0.0140845070422535	0.105633802816901	0	0	0	2.0632375697593	6.83366486863491	42.7921333089331	23.8308411485937	-0.0785008271501196	2.54091965189823	0.00630654396151264	0.14032539179411	0.0585779105788257	0.915579792424775	0.00836338777362771	0.14099868335324	51.4180129569043
JAR_noJAR_20p2001	3	20	6.66666666666667	CorrelationDetector	7	110	4	418	628	21	21	0	0.00813008130081301	0.0334394904458599	0.234076433121019	0	0	0.00735294117647059	3.21551961736668	12.1650288996831	37.1065321715802	28.1767577975851	0.169263913496487	5.20993988697483	0.00161268129871067	0.169308547023222	0.321981214332394	3.46480516444387	0.000758078325697439	0.169152132722319	48.0934388804768
JAR_noJAR_20p2001	3	20	6.66666666666667	CorrelationDetector	7	110	3	407	689	42	42	0	0.0202312138728324	0.0609579100145138	0.171262699564586	0.260869565217391	0.0178571428571429	0	2.50552068962991	9.0002057504986	39.1975987579217	26.601250865195	-0.261369182013833	4.0647356689632	-0.00481651129441109	0.150886599585011	-0.311720185048419	5.30911619637645	-0.0105177189228719	0.13694952160686	54.0391853790272
JAR_noJAR_20p2001	3	20	6.66666666666667	CorrelationDetector	7	110	2	370	385	16	16	0	0.00806451612903226	0.0415584415584416	0.179220779220779	0	0	0	2.11704990693929	7.11103260431636	37.5394478111449	24.2163442159875	-0.0211049449311328	2.99617028961267	0.00180583620163657	0.14969369101782	0.0236701507908765	1.05713049424316	0.00215045976096547	0.157942105852287	45.0558115101863
JAR_noJAR_20p2001	3	20	6.66666666666667	CorrelationDetector	7	110	7	528	1085	72	72	0	0.00572519083969466	0.0663594470046083	0.176958525345622	0.0681818181818182	0	0	1.90236292405335	6.61853022980681	38.2160834820662	25.6019250458395	-0.0538483435260695	4.61199315487381	-0.00211287298006547	0.151181413283273	0.00369587100903507	0.885417333808752	-0.00913835675154093	0.14193738807177	53.718599759715
JAR_noJAR_20p2001	3	20	6.66666666666667	CorrelationDetector	7	110	2	441	365	10	10	0	0.012012012012012	0.0273972602739726	0.0958904109589041	0.1	0	0.0036231884057971	1.90660207041987	6.32284931436152	44.7846155279685	25.265338425317	0.119305228150312	2.81960651039322	-0.00141585057085577	0.14528763669491	0.268913829206144	2.47105356201422	-0.00209845477962696	0.137057826421648	49.0682707469887
