# Supplementary material for: A sensorimotor model shows why a spectral jamming avoidance response does not help bats deal with jamming
Source: eLife. 2020 Jul 28;9:e55539. doi: 10.7554/eLife.55539 (PMC7406351; doi:10.7554/eLife.55539)
Supplement: Figure 3—source code 2. [file elife-55539-fig3-code2.zip]

Archive with 1 entries (1 files):
- Figure3_panel2_source.m
