# Supplementary material for: A sensorimotor model shows why a spectral jamming avoidance response does not help bats deal with jamming
Source: eLife. 2020 Jul 28;9:e55539. doi: 10.7554/eLife.55539 (PMC7406351; doi:10.7554/eLife.55539)
Supplement: Figure 3—source data 1. [file elife-55539-fig3-data1.txt]

Approach_MaskingRatioToHunted	Buzz_MaskingRatioToHunted	InterferenceToHuntedRatio	MaskingLevelDB_Q90	MaskingLevelDB_ave	NumOfPreys	NumberOfBats	NumberOfCatches	NumberOfDetections	NumberOfInreferencesFromDirectCalls	NumberOfInreferencesFromMasking	NumberOfInterfernces	NumberOfPulses	ReceiverType	Reference_PowerDetector_TotalRatio	Search_MaskingRatioToHunted	TotalInterferenceRatio
0	0.5	0.0869565217391304	1.791176311327	1.75668928462952	3	2	0	23	2	0	2	169	TimeSequenceTH	0.478260869565217	0.0192307692307692	0.0869565217391304
0	0.0340314136125654	0.0277777777777778	0.0759380831491118	1.49837592389497	3	2	2	470	14	0	14	491	TimeSequenceTH	0.0361702127659574	0	0.0297872340425532
0	0	0	0.169781181319091	0.814725636107575	3	2	0	35	0	0	0	179	TimeSequenceTH	0.0857142857142857	0	0
0	0	0	0.0784011037326116	0.986619914589132	3	2	3	178	0	0	0	218	TimeSequenceTH	0.0730337078651685	0	0
0	0	0	30.7116221211657	9.2320712029884	3	10	1	183	0	0	0	307	NoMasking	0.262295081967213	0	0
0	0	0	28.8120124690616	9.07375432914133	3	10	2	261	0	0	0	298	NoMasking	0.252873563218391	0	0
0	0	0	31.3504760977417	9.73008363823205	3	10	3	166	0	0	0	291	NoMasking	0.41566265060241	0	0
0	0	0	26.2997344928229	7.95081477032855	3	10	1	127	0	0	0	212	NoMasking	0.456692913385827	0	0
0	0	0	29.5001023204521	9.39274193731736	3	10	3	357	0	0	0	356	NoMasking	0.375350140056022	0	0
0	NaN	0	21.5970364607851	6.38383095599526	3	10	0	29	0	0	0	169	NoMasking	0.551724137931034	0	0
0	0	0	29.3043908513403	8.42779699709538	3	10	1	192	0	0	0	304	NoMasking	0.276041666666667	0	0
0	0	0	27.4770545712715	8.01051191779566	3	10	0	135	0	0	0	263	NoMasking	0.459259259259259	0	0
0	0	0	27.1313019878376	8.33771962374459	3	10	0	164	0	0	0	236	NoMasking	0.658536585365854	0	0
0	0	0	29.0680809482535	8.84984370158652	3	10	0	100	0	0	0	189	NoMasking	0.48	0	0
0	0	0	31.8561890972297	11.0191794285787	3	10	1	152	0	0	0	180	NoMasking	0.598684210526316	0	0
0	0	0	29.6817557628216	10.0363604911171	3	10	1	176	0	0	0	292	NoMasking	0.596590909090909	0	0
0	0	0	30.5968779246253	10.2272780706247	3	10	4	285	0	0	0	268	NoMasking	0.326315789473684	0	0
0	0	0	31.9254438572033	10.8974167386967	3	10	2	196	0	0	0	240	NoMasking	0.392857142857143	0	0
0	0	0	34.5776503575264	11.9508943519317	3	10	4	196	0	0	0	218	NoMasking	0.438775510204082	0	0
0	NaN	0	22.9581409427681	7.00009766810158	3	10	0	26	0	0	0	174	NoMasking	0.653846153846154	0	0
0	0	0	32.0920167280685	10.9401536240511	3	10	1	180	0	0	0	189	NoMasking	0.605555555555556	0	0
0	0	0	28.1991964113696	9.05809831512336	3	10	1	74	0	0	0	205	NoMasking	0.364864864864865	0	0
0	0	0	32.3238041686912	11.86751001373	3	10	1	210	0	0	0	233	NoMasking	0.538095238095238	0	0
0	0	0	30.0502746245215	9.21208790040527	3	10	1	224	0	0	0	342	NoMasking	0.544642857142857	0	0
0	0	0	34.5468419334544	14.8034377301915	3	20	1	148	0	0	0	265	NoMasking	0.608108108108108	0	0
0	0	0	40.3466095514894	19.6191418948465	3	20	3	248	0	0	0	281	NoMasking	0.568548387096774	0	0
0	0	0	37.7662941987292	17.418228762633	3	20	1	131	0	0	0	215	NoMasking	0.557251908396947	0	0
0	NaN	0	38.5943507082393	18.7852440906478	3	20	0	98	0	0	0	158	NoMasking	0.836734693877551	0	0
0	0	0	38.3956618718481	17.7230814754044	3	20	2	372	0	0	0	428	NoMasking	0.626344086021505	0	0
0	NaN	0	34.0892395186118	15.1688152312216	3	20	0	41	0	0	0	168	NoMasking	0.926829268292683	0	0
0	0	0	33.6426242322033	15.4345973870027	3	20	0	158	0	0	0	250	NoMasking	0.816455696202532	0	0
0	0	0	34.6344015463533	16.2757340904078	3	20	0	163	0	0	0	211	NoMasking	0.576687116564417	0	0
0	NaN	0	36.9579968722684	17.5572763770867	3	20	0	127	0	0	0	219	NoMasking	0.889763779527559	0	0
0	0	0	37.9240451323179	17.8527028128432	3	20	0	167	0	0	0	224	NoMasking	0.664670658682635	0	0
0	0	0	37.4579069980186	18.5589336403808	3	20	0	179	0	0	0	202	NoMasking	0.731843575418994	0	0
0	0	0	36.9411460987235	17.0899307249621	3	20	1	131	0	0	0	196	NoMasking	0.458015267175573	0	0
0	0	0	35.844747391522	15.9865321672224	3	20	1	207	0	0	0	327	NoMasking	0.57487922705314	0	0
0	0	0	36.0749943562409	16.4593629113304	3	20	1	119	0	0	0	191	NoMasking	0.579831932773109	0	0
NaN	NaN	0	34.1712822734396	14.6163691687459	3	20	0	32	0	0	0	183	NoMasking	0.90625	0	0
0	0	0	41.1999090552962	20.3534346898014	3	20	1	265	0	0	0	248	NoMasking	0.543396226415094	0	0
0	0	0	37.3936418232755	15.7989990705087	3	20	0	82	0	0	0	158	NoMasking	0.731707317073171	0	0
0	0	0	34.6338127532984	15.713003198358	3	20	0	85	0	0	0	173	NoMasking	0.658823529411765	0	0
0	NaN	0	37.3831561087269	15.4579707122267	3	20	0	61	0	0	0	170	NoMasking	0.836065573770492	0	0
0	0	0	32.2994911797404	14.5679247317075	3	20	1	249	0	0	0	361	NoMasking	0.461847389558233	0	0
0	NaN	0	38.0025000613415	17.8047693568054	3	20	0	73	0	0	0	164	NoMasking	0.849315068493151	0	0
0	0	0	41.3238752248519	20.4889872281103	3	20	2	189	0	0	0	224	NoMasking	0.740740740740741	0	0
0	0	0	40.3246427627756	19.9885137810468	3	20	1	361	0	0	0	422	NoMasking	0.786703601108033	0	0
0	0	0	35.0684189442583	15.5998706628625	3	20	0	150	0	0	0	242	NoMasking	0.706666666666667	0	0
0	0	0	32.3632667170202	13.9311759529754	3	20	1	148	0	0	0	257	NoMasking	0.547297297297297	0	0
0	0	0	40.6800027749507	20.173175424492	3	20	0	306	0	0	0	344	NoMasking	0.803921568627451	0	0
0	0	0	41.306720226199	19.9906866260677	3	20	1	171	0	0	0	231	NoMasking	0.672514619883041	0	0
0	NaN	0	37.1614546542682	17.8171304465579	3	20	0	76	0	0	0	172	NoMasking	0.618421052631579	0	0
0	0	0	38.8942131795179	18.6887748689629	3	20	1	155	0	0	0	181	NoMasking	0.729032258064516	0	0
0	0	0	37.2086267231093	16.9489881580437	3	20	0	142	0	0	0	256	NoMasking	0.640845070422535	0	0
0	0	0	35.451239361741	15.9481503437705	3	20	1	131	0	0	0	243	NoMasking	0.66412213740458	0	0
0	0	0	34.4524142322235	16.6473310755673	3	20	1	133	0	0	0	214	NoMasking	0.518796992481203	0	0
0	0	0	38.1710722967451	18.6984289161028	3	20	1	192	0	0	0	266	NoMasking	0.838541666666667	0	0
NaN	NaN	0	34.1657537920702	15.3677786441906	3	20	0	58	0	0	0	173	NoMasking	0.879310344827586	0	0
0	0	0	35.473015343248	16.0876286100282	3	20	0	94	0	0	0	178	NoMasking	0.723404255319149	0	0
0	0	0	39.8956495168567	18.4991265376237	3	20	1	248	0	0	0	327	NoMasking	0.657258064516129	0	0
0	0	0	40.6511652371704	18.5472584960578	3	20	2	72	0	0	0	186	NoMasking	0.5	0	0
0	0	0	36.3834062748162	16.2011121860725	3	20	1	181	0	0	0	247	NoMasking	0.629834254143646	0	0
0	0	0	35.4993051264702	16.4321589344157	3	20	0	157	0	0	0	220	NoMasking	0.598726114649682	0	0
0	NaN	0	35.8456626528828	15.0135755095754	3	20	0	45	0	0	0	169	NoMasking	0.866666666666667	0	0
0	0	0	36.0165332112786	16.4074775124669	3	20	1	223	0	0	0	280	NoMasking	0.587443946188341	0	0
0	0	0	39.1842915127927	18.5649685013347	3	20	1	217	0	0	0	345	NoMasking	0.56221198156682	0	0
0	0	0	37.906841257967	18.0241902801443	3	20	0	116	0	0	0	187	NoMasking	0.775862068965517	0	0
0	0	0	34.9007597994147	15.8395169410723	3	20	2	182	0	0	0	272	NoMasking	0.417582417582418	0	0
0	0	0	37.0700232059459	17.5322703701263	3	20	0	181	0	0	0	194	NoMasking	0.624309392265193	0	0
0	0	0	34.7269906718238	15.4344046227529	3	20	1	86	0	0	0	207	NoMasking	0.604651162790698	0	0
0	0	0	39.0534809465877	18.596677577657	3	20	1	170	0	0	0	205	NoMasking	0.611764705882353	0	0
0	0	0	37.8877401502758	17.125767545868	3	20	1	93	0	0	0	185	NoMasking	0.645161290322581	0	0
0	0	0	38.4963995259279	17.436434901008	3	20	1	118	0	0	0	215	NoMasking	0.73728813559322	0	0
0	0	0	34.6146594088587	15.2420493967503	3	20	0	72	0	0	0	222	NoMasking	0.916666666666667	0	0
0	0	0	34.5646641764991	15.9520156420688	3	20	1	106	0	0	0	209	NoMasking	0.716981132075472	0	0
0	0	0	37.066557626442	16.2082071763085	3	20	0	47	0	0	0	170	NoMasking	0.872340425531915	0	0
0	0	0	37.9013245562681	18.9012164616797	3	20	2	219	0	0	0	278	NoMasking	0.680365296803653	0	0
0	NaN	0	37.0026879139181	17.2914452924362	3	20	0	76	0	0	0	144	NoMasking	0.947368421052632	0	0
0	0	0	33.4165346701733	15.6248419766165	3	20	0	144	0	0	0	220	NoMasking	0.6875	0	0
0	0	0	39.0231358808057	19.0924953654623	3	20	0	140	0	0	0	181	NoMasking	0.871428571428571	0	0
0	0	0	36.5957044896008	16.3687319008713	3	20	0	128	0	0	0	231	NoMasking	0.5703125	0	0
0	0	0	37.7787772167024	18.2262393698259	3	20	2	336	0	0	0	393	NoMasking	0.476190476190476	0	0
0	0	0	35.7052869299706	18.1968452241306	3	20	0	172	0	0	0	236	NoMasking	0.61046511627907	0	0
0	0	0	35.8635541362986	16.7675426194742	3	20	1	96	0	0	0	203	NoMasking	0.635416666666667	0	0
0	0	0	0.522849074763318	1.17432046463206	3	2	6	391	4	0	4	359	CorrelationDetector	0.0255754475703325	0	0.010230179028133
0	0	0	0.71855701531874	1.22723195291136	3	2	1	162	1	0	1	229	CorrelationDetector	0.0740740740740741	0	0.00617283950617284
0	0	0	1.48578462053962	1.3743554517289	3	2	1	149	4	0	4	218	CorrelationDetector	0.167785234899329	0	0.0268456375838926
0.05	0.00289017341040462	0.0114155251141553	0.177767786483209	1.4644661364815	3	2	3	500	13	0	13	471	CorrelationDetector	0.058	0.0263157894736842	0.026
0	0.012448132780083	0.0102040816326531	1.02655084656765	1.45327680484012	3	2	2	322	5	0	5	363	CorrelationDetector	0.0590062111801242	0	0.015527950310559
0	0.0125	0.00888888888888889	0.500407645116933	1.42634351161194	3	2	2	270	5	0	5	295	CorrelationDetector	0.0481481481481481	0	0.0185185185185185
0.0588235294117647	0	0.121212121212121	1.53951184684607	2.49178512090345	3	2	0	101	18	0	18	224	CorrelationDetector	0.415841584158416	0.0930232558139535	0.178217821782178
0	0.072	0.0688073394495413	0.0328414618873156	2.156301239546	3	2	3	237	16	0	16	286	CorrelationDetector	0.168776371308017	0.0208333333333333	0.0675105485232067
0	0	0.0131004366812227	0.0293116333696983	0.765370953859903	3	2	3	246	3	0	3	295	CorrelationDetector	0.032520325203252	0.0535714285714286	0.0121951219512195
0	0	0	0.534124847648591	1.01205677599605	3	2	2	111	0	0	0	241	CorrelationDetector	0.00900900900900901	0	0
0	0.0246913580246914	0.0204081632653061	0.587709381490302	1.33413328547697	3	2	0	171	5	0	5	229	TimeSequenceTH	0.0935672514619883	0.0217391304347826	0.0292397660818713
0.0476190476190476	0.0229885057471264	0.0273972602739726	1.64100327636561	1.69706052175047	3	2	1	269	16	0	16	227	TimeSequenceTH	0.0929368029739777	0.0350877192982456	0.0594795539033457
0	0.029126213592233	0.0301507537688442	1.09215317926166	2.23994150293212	3	2	1	210	11	0	11	319	CorrelationDetector	0.138095238095238	0.0555555555555556	0.0523809523809524
0	0.0588235294117647	0.0838709677419355	1.22772258699873	2.18329268945096	3	2	3	167	18	0	18	283	CorrelationDetector	0.245508982035928	0.0363636363636364	0.107784431137725
0	0	0.0330578512396694	1.4663811168502	1.60287391996302	3	2	1	143	6	0	6	220	CorrelationDetector	0.146853146853147	0.0769230769230769	0.041958041958042
0.0526315789473684	0.0397727272727273	0.0618181818181818	0.815644460077688	1.58737235997544	3	2	3	307	25	0	25	304	CorrelationDetector	0.133550488599349	0.14	0.0814332247557003
0.0476190476190476	0.0416666666666667	0.0280373831775701	0.466475549159288	1.74099992062904	3	2	1	139	5	0	5	222	CorrelationDetector	0.107913669064748	0	0.0359712230215827
0	0	0.0642201834862385	0.151706737009224	1.46567785118459	3	2	0	140	16	0	16	164	CorrelationDetector	0.178571428571429	0.0972222222222222	0.114285714285714
0.025	0.00699300699300699	0.0226415094339623	8.37562601230611	2.92716257493448	3	2	3	361	32	0	32	330	CorrelationDetector	0.188365650969529	0.0571428571428571	0.0886426592797784
0	0.0319148936170213	0.0721649484536082	5.97270329260241	2.46279918702044	3	2	1	287	33	0	33	251	CorrelationDetector	0.209059233449477	0.0181818181818182	0.114982578397213
0	0.00819672131147541	0.00515463917525773	0.533540967575335	1.43684951615548	3	2	2	203	6	0	6	247	CorrelationDetector	0.0492610837438424	0	0.0295566502463054
0	0	0.0078740157480315	1.6877825543089	1.74828653227444	3	2	1	130	2	0	2	233	CorrelationDetector	0.0769230769230769	0.0217391304347826	0.0153846153846154
0	0	0	0.346819875493315	1.76073914664984	3	2	3	103	1	0	1	232	CorrelationDetector	0.0679611650485437	0	0.00970873786407767
0	0	0	0.736231319860032	2.04377202519858	3	2	3	157	1	0	1	248	CorrelationDetector	0.0254777070063694	0	0.00636942675159236
0	0	0	0.80714328120515	1.34251316671609	3	2	4	351	1	0	1	325	CorrelationDetector	0.0113960113960114	0	0.00284900284900285
0	0	0	1.61576686691444	1.18021977371121	3	2	2	168	0	0	0	249	CorrelationDetector	0.0178571428571429	0	0
0	0	0.0210526315789474	0.0123845687758791	0.932395507720233	3	2	1	190	4	0	4	307	CorrelationDetector	0.0263157894736842	0.0606060606060606	0.0210526315789474
0	0	0	0.0160260929565096	0.963698564611154	3	2	1	131	3	0	3	208	CorrelationDetector	0.0458015267175573	0	0.0229007633587786
0	0	0.0209424083769634	0.0483842193797765	1.01285099606641	3	2	3	208	7	0	7	294	CorrelationDetector	0.0625	0.0930232558139535	0.0336538461538462
0	0	0.0273972602739726	0.120870990418292	0.910995599983275	3	2	2	99	2	0	2	225	CorrelationDetector	0.0303030303030303	0.0454545454545455	0.0202020202020202
0	0	0.0307692307692308	1.47344747304353	1.63043921277398	3	2	1	131	6	0	6	249	CorrelationDetector	0.099236641221374	0.0784313725490196	0.0458015267175573
0	0	0.00986842105263158	0.517882628095192	1.58868720077314	3	2	2	316	3	0	3	393	CorrelationDetector	0.0253164556962025	0.06	0.00949367088607595
0	0.015625	0.0121457489878543	0.0840069015262354	1.59424035770751	3	2	1	264	4	0	4	318	TimeSequenceTH	0.053030303030303	0	0.0151515151515152
0.142857142857143	0.195652173913043	0.0956521739130435	0.0593031220035715	1.35418218689877	3	2	0	121	12	0	12	208	TimeSequenceTH	0.15702479338843	0	0.0991735537190083
0.0344827586206897	0	0.0156862745098039	4.86038221202653	2.29905515096172	3	2	3	294	10	0	10	272	CorrelationDetector	0.0612244897959184	0.0410958904109589	0.0340136054421769
0	0	0.0123456790123457	3.61131079598011	2.31728558497524	3	2	1	180	7	0	7	264	CorrelationDetector	0.0833333333333333	0.0357142857142857	0.0388888888888889
0	0	0	0.137538526615104	0.755286412864004	3	2	1	96	0	0	0	224	CorrelationDetector	0	0	0
0	0	0	0.109046774910847	0.747000095042747	3	2	4	357	3	0	3	370	CorrelationDetector	0.0196078431372549	0	0.00840336134453781
0.0303030303030303	0	0.0108303249097473	1.24757735326962	1.81550399437652	3	2	4	305	6	0	6	292	CorrelationDetector	0.0688524590163934	0.0158730158730159	0.019672131147541
0.148148148148148	0.0113636363636364	0.033112582781457	1.96531907301324	1.70518841632841	3	2	2	162	7	0	7	230	CorrelationDetector	0.0925925925925926	0	0.0432098765432099
0	0	0.0105540897097625	0.401247986567136	1.3203114981273	3	2	6	411	7	0	7	399	CorrelationDetector	0.0364963503649635	0.08	0.0170316301703163
0	0	0.0173410404624277	0.252470334432923	0.999024401752994	3	2	2	185	7	0	7	256	CorrelationDetector	0.0810810810810811	0.046875	0.0378378378378378
0	0	0	0.0065993151777384	0.55795921583878	3	2	2	390	3	0	3	333	CorrelationDetector	0.0179487179487179	0	0.00769230769230769
NaN	NaN	0	0.0290447203830985	0.616058851387377	3	2	0	9	1	0	1	193	CorrelationDetector	0.222222222222222	0	0.111111111111111
0	0.0534351145038168	0.043010752688172	12.3532928096722	3.1363566915993	3	3	2	195	10	0	10	265	CorrelationDetector	0.148717948717949	0	0.0512820512820513
0	0	0.0472972972972973	14.0834396459866	3.08653049792634	3	3	2	168	14	0	14	227	CorrelationDetector	0.154761904761905	0.109375	0.0833333333333333
0	NaN	0.176470588235294	11.7317464702924	2.87854290708393	3	3	0	17	3	0	3	188	CorrelationDetector	0.235294117647059	0.0625	0.176470588235294
0	0.0481927710843374	0.0756302521008403	6.33256302390617	2.11221771031732	3	3	2	120	10	0	10	239	CorrelationDetector	0.108333333333333	0.0980392156862745	0.0833333333333333
0	NaN	0.0655737704918033	13.1052800017488	2.99914791046768	3	3	0	76	6	0	6	168	CorrelationDetector	0.486842105263158	0	0.0789473684210526
0.0217391304347826	0.00454545454545455	0.0155763239875389	7.02303765416287	2.59321689389359	3	3	5	373	13	0	13	377	CorrelationDetector	0.10455764075067	0	0.0348525469168901
0.0975609756097561	0.00757575757575758	0.0260869565217391	6.91160977989259	2.23753025964348	3	3	3	230	6	0	6	302	CorrelationDetector	0.134782608695652	0	0.0260869565217391
0	0	0	7.98085708469704	2.31791492698132	3	3	0	268	1	0	1	263	CorrelationDetector	0.0485074626865672	0	0.00373134328358209
0	0.0256410256410256	0.0298507462686567	10.8317037093932	2.94287502999462	3	3	0	205	9	0	9	234	CorrelationDetector	0.107317073170732	0.0178571428571429	0.0439024390243902
0	0	0.0192307692307692	11.429636376899	2.85219402797958	3	3	1	186	7	0	7	228	CorrelationDetector	0.0967741935483871	0.05	0.0376344086021505
0	0.0227272727272727	0.0168067226890756	15.0094419461086	3.43796492574301	3	3	3	271	7	0	7	315	CorrelationDetector	0.103321033210332	0	0.025830258302583
0	0	0.0310077519379845	10.9468380905531	2.83547574808298	3	3	1	141	5	0	5	214	CorrelationDetector	0.099290780141844	0.0606060606060606	0.0354609929078014
0.0204081632653061	0.00598802395209581	0.0304182509505703	12.380827266821	2.94999612985322	3	3	3	379	35	0	35	307	CorrelationDetector	0.147757255936675	0.125	0.0923482849604222
0	0	0.034965034965035	14.1841768211884	3.14215277576657	3	3	1	169	12	0	12	207	CorrelationDetector	0.130177514792899	0.0694444444444444	0.0710059171597633
0	0.0769230769230769	0.05	7.15028010490755	2.16459056019646	3	3	1	46	2	0	2	154	CorrelationDetector	0.130434782608696	0.0136986301369863	0.0434782608695652
0	0	0	0.957094365309273	1.37644801974519	3	2	1	110	1	0	1	196	TimeSequenceTH	0.1	0	0.00909090909090909
0	0.0294117647058824	0.02	0.304152081262274	1.35053019980783	3	2	0	176	3	0	3	257	TimeSequenceTH	0.0227272727272727	0	0.0170454545454545
0	0.00392156862745098	0.01875	7.45603997794536	2.36373891746755	3	3	3	358	6	0	6	397	CorrelationDetector	0.058659217877095	0.135135135135135	0.0167597765363128
0	0	0.0204081632653061	6.6384569455068	2.50392714946674	3	3	1	49	6	0	6	195	CorrelationDetector	0.224489795918367	0.02	0.122448979591837
0	0	0	4.77450772785054	2.03417752881621	3	3	1	113	0	0	0	200	CorrelationDetector	0.0265486725663717	0	0
0.0476190476190476	0.0037593984962406	0.014792899408284	6.66228917414418	2.52120231045556	3	3	1	355	7	0	7	427	CorrelationDetector	0.0845070422535211	0	0.0197183098591549
0.148148148148148	0.0377358490566038	0.144	10.975492762067	3.03128776648343	3	3	2	159	26	0	26	212	CorrelationDetector	0.314465408805031	0.22	0.163522012578616
0.0833333333333333	0	0.0459770114942529	13.0861591688188	3.37190217814983	3	3	1	111	12	0	12	228	CorrelationDetector	0.405405405405405	0.0434782608695652	0.108108108108108
0	0	0	6.86568518232679	2.4724282010197	3	3	2	216	2	0	2	242	CorrelationDetector	0.0462962962962963	0	0.00925925925925926
0	0	0.0114942528735632	7.41985529036966	2.18849666165592	3	3	1	181	5	0	5	301	CorrelationDetector	0.0994475138121547	0.0476190476190476	0.0276243093922652
0	0	0	5.87635470600887	1.91650343547704	3	3	2	186	2	0	2	261	CorrelationDetector	0.112903225806452	0	0.010752688172043
0.181818181818182	0	0.0416666666666667	8.55159020184332	2.67698391392973	3	3	2	220	17	0	17	290	CorrelationDetector	0.190909090909091	0.0166666666666667	0.0772727272727273
0	0	0	5.96060124761178	1.9937401780988	3	3	2	295	0	0	0	356	CorrelationDetector	0.0677966101694915	0	0
0	0.0465116279069767	0.0338983050847458	9.85609046647706	2.6126807489735	3	3	2	149	16	0	16	216	CorrelationDetector	0.181208053691275	0.0357142857142857	0.10738255033557
0	0.00520833333333333	0.0034965034965035	15.8651577856972	3.58773104226167	3	3	3	395	20	0	20	314	CorrelationDetector	0.113924050632911	0	0.0506329113924051
0	0.0287769784172662	0.0253807106598985	10.2365580231126	2.75800747941854	3	3	1	226	7	0	7	269	CorrelationDetector	0.119469026548673	0.0161290322580645	0.0309734513274336
0.024390243902439	0.0045662100456621	0.00711743772241993	10.8839497469332	2.88863586663345	3	3	4	321	2	0	2	374	CorrelationDetector	0.0529595015576324	0	0.00623052959501558
0	0	0	8.88956567054043	2.58196411196762	3	3	2	255	5	0	5	263	CorrelationDetector	0.0941176470588235	0	0.0196078431372549
0	0	0.079136690647482	7.37362338001217	2.32206478744058	3	3	1	155	16	0	16	199	CorrelationDetector	0.180645161290323	0.169230769230769	0.103225806451613
0.032258064516129	0	0.00636942675159236	9.59540203944786	2.49961497382773	3	3	2	204	10	0	10	242	CorrelationDetector	0.107843137254902	0	0.0490196078431373
0.1	0	0.0413793103448276	6.98667536685601	2.40911271702725	3	3	1	174	18	0	18	254	CorrelationDetector	0.339080459770115	0.0425531914893617	0.103448275862069
0	0.0186915887850467	0.03125	2.84903688852368	1.5346679980701	3	3	1	128	4	0	4	266	CorrelationDetector	0.0703125	0.0645161290322581	0.03125
0	0.00862068965517241	0.0103626943005181	4.95439663071375	2.18784406271018	3	3	1	233	26	0	26	278	CorrelationDetector	0.180257510729614	0	0.111587982832618
0.0833333333333333	0.0625	0.127659574468085	19.1074447236403	4.40499035513973	3	5	1	118	18	0	18	218	CorrelationDetector	0.23728813559322	0.0980392156862745	0.152542372881356
0.0789473684210526	0.0588235294117647	0.0606060606060606	19.4045522586489	4.70982054338961	3	5	1	274	34	0	34	265	CorrelationDetector	0.306569343065693	0.06	0.124087591240876
0.1	0.0533333333333333	0.13125	20.9383189412775	4.90829072406753	3	5	3	200	43	0	43	211	CorrelationDetector	0.365	0.196969696969697	0.215
NaN	NaN	NaN	20.8827117502906	4.79459217448629	3	5	0	17	9	0	9	196	CorrelationDetector	0.705882352941177	0.0689655172413793	0.529411764705882
0	0.0338983050847458	0.12	24.4493978399108	5.79544221499561	3	5	1	116	21	0	21	266	CorrelationDetector	0.353448275862069	0.178571428571429	0.181034482758621
0.0769230769230769	0	0.0301507537688442	21.2367487030089	4.69010202634556	3	5	1	206	8	0	8	276	CorrelationDetector	0.0922330097087379	0.0615384615384615	0.0388349514563107
0	0	0	14.0887300440259	3.47107837027591	3	5	0	112	1	0	1	244	CorrelationDetector	0.0892857142857143	0	0.00892857142857143
0	0.0857142857142857	0.0631578947368421	18.6489199146132	4.39572040431572	3	5	1	102	13	0	13	188	CorrelationDetector	0.254901960784314	0.0526315789473684	0.127450980392157
0.0909090909090909	0.01	0.0218978102189781	19.6653270154866	4.64420383423258	3	5	2	159	8	0	8	245	CorrelationDetector	0.132075471698113	0.0188679245283019	0.050314465408805
0	0.0561797752808989	0.0869565217391304	17.2100362478397	4.2845302825033	3	5	1	151	18	0	18	260	CorrelationDetector	0.211920529801325	0.152173913043478	0.119205298013245
0	0	0.0283687943262411	18.5790214502624	4.0806767689269	3	5	2	158	8	0	8	224	CorrelationDetector	0.126582278481013	0.0714285714285714	0.0506329113924051
0	0	0.269565217391304	19.8042616379707	4.74557684812013	3	5	0	148	63	0	63	200	CorrelationDetector	0.466216216216216	0.183333333333333	0.425675675675676
0	0	0	17.5799018306643	4.03452452874498	3	5	0	52	2	0	2	220	CorrelationDetector	0.173076923076923	0	0.0384615384615385
0.032258064516129	0	0.0529801324503311	21.9962491242181	5.11256703349989	3	5	3	189	16	0	16	234	CorrelationDetector	0.243386243386243	0.0869565217391304	0.0846560846560847
0	0.0307692307692308	0.0707964601769911	21.8799025572701	4.74734595475739	3	5	1	125	12	0	12	191	CorrelationDetector	0.136	0.0810810810810811	0.096
0.0816326530612245	0.0452261306532663	0.0433333333333333	0.923893609931394	1.46615582786077	3	2	2	348	17	0	17	343	TimeSequenceTH	0.0603448275862069	0	0.0488505747126437
0	0	0.00769230769230769	0.565054133727233	1.18544428033596	3	2	2	158	2	0	2	218	TimeSequenceTH	0.0759493670886076	0	0.0126582278481013
0	0.010989010989011	0.0671140939597315	20.2552900256782	4.73466415168561	3	5	1	164	21	0	21	227	CorrelationDetector	0.231707317073171	0.140625	0.128048780487805
0	0	0.0208333333333333	17.372116789019	4.37570369215543	3	5	2	200	9	0	9	242	CorrelationDetector	0.09	0.0655737704918033	0.045
0.0277777777777778	0	0.016304347826087	12.8738799847661	3.3354729659575	3	5	2	184	3	0	3	284	CorrelationDetector	0.0815217391304348	0.0425531914893617	0.016304347826087
0.09375	0.0266666666666667	0.0471204188481675	21.4847965781857	4.9851224977253	3	5	2	202	9	0	9	318	CorrelationDetector	0.272277227722772	0.0571428571428571	0.0445544554455446
0.0869565217391304	0	0.0448979591836735	24.7014432379144	5.81208960941847	3	5	4	327	42	0	42	276	CorrelationDetector	0.247706422018349	0.1	0.128440366972477
0	0	0.111111111111111	19.5169303856429	4.38671796867041	3	5	2	88	16	0	16	178	CorrelationDetector	0.431818181818182	0.102941176470588	0.181818181818182
0	0	0.0422535211267606	14.8212382950254	3.675642472995	3	5	0	88	10	0	10	197	CorrelationDetector	0.284090909090909	0.0612244897959184	0.113636363636364
0	0	0.0384615384615385	19.6905099128433	4.52904763560795	3	5	2	163	9	0	9	284	CorrelationDetector	0.153374233128834	0.1875	0.0552147239263804
0	0.0212765957446809	0.0318021201413428	17.6210259145615	4.11809258652663	3	5	4	298	11	0	11	325	CorrelationDetector	0.11744966442953	0.0363636363636364	0.0369127516778524
0	0.0142857142857143	0.00763358778625954	15.3897466311026	3.76685888489031	3	5	0	141	12	0	12	269	CorrelationDetector	0.226950354609929	0	0.0851063829787234
0.111111111111111	0.0176991150442478	0.0632183908045977	24.2548283479866	6.28386207074623	3	5	1	233	23	0	23	236	CorrelationDetector	0.227467811158798	0.102941176470588	0.0987124463519313
0	0.104166666666667	0.0747663551401869	19.0139691196991	4.55069575341305	3	5	1	124	11	0	11	204	CorrelationDetector	0.233870967741935	0.0185185185185185	0.0887096774193548
0.105263157894737	0.0238095238095238	0.0967741935483871	29.6894444795334	7.63424430063079	3	5	3	262	32	0	32	218	CorrelationDetector	0.32824427480916	0.166666666666667	0.122137404580153
0	0.0227272727272727	0.074468085106383	24.8217573069942	6.00176557750654	3	5	1	124	27	0	27	215	CorrelationDetector	0.459677419354839	0.0232558139534884	0.217741935483871
0	0.036231884057971	0.0540540540540541	28.5535815993597	6.69155607346064	3	5	2	206	25	0	25	255	CorrelationDetector	0.286407766990291	0.0714285714285714	0.121359223300971
NaN	NaN	NaN	13.2403383462638	3.01123936534102	3	5	0	10	3	0	3	159	CorrelationDetector	0.3	0	0.3
0	0	0.0620689655172414	12.1480769446529	3.12697188353101	3	5	2	163	14	0	14	222	CorrelationDetector	0.184049079754601	0.121212121212121	0.0858895705521472
0.12	0	0.0559440559440559	18.3389840391731	4.39177024705247	3	5	2	179	13	0	13	246	CorrelationDetector	0.184357541899441	0.075	0.0726256983240224
0	0	0	15.2437810573672	3.58642247896867	3	5	1	144	3	0	3	270	CorrelationDetector	0.131944444444444	0	0.0208333333333333
0	0	0.0136986301369863	16.1800100011297	3.47830064063304	3	5	0	88	3	0	3	223	CorrelationDetector	0.102272727272727	0	0.0340909090909091
0.161290322580645	0.0681818181818182	0.121019108280255	20.1570023800476	5.16352098367374	3	5	2	191	30	0	30	263	CorrelationDetector	0.319371727748691	0.175	0.157068062827225
0	0.00628930817610063	0.06	24.2159216612098	6.21223405913166	3	5	2	259	25	0	25	315	CorrelationDetector	0.212355212355212	0.172413793103448	0.0965250965250965
0	0.0434782608695652	0.165775401069519	24.3557932937749	5.97566101432872	3	5	1	235	49	0	49	260	CorrelationDetector	0.327659574468085	0.1	0.208510638297872
0	0.036231884057971	0.037914691943128	24.0485920812429	5.80784984803407	3	5	3	238	16	0	16	253	CorrelationDetector	0.189075630252101	0.0454545454545455	0.0672268907563025
0	0	0.0379746835443038	17.7630648124183	4.6922852730929	3	5	0	110	22	0	22	175	CorrelationDetector	0.354545454545455	0.0447761194029851	0.2
0	0	0.108433734939759	29.0928842812525	8.2899795714438	3	7	0	115	21	0	21	181	CorrelationDetector	0.391304347826087	0.140350877192982	0.182608695652174
0	0	0.0263157894736842	24.2010514435715	6.94771382429069	3	7	2	143	18	0	18	179	CorrelationDetector	0.433566433566434	0.0416666666666667	0.125874125874126
0.08	0.0163934426229508	0.0916030534351145	26.447082115359	7.46957143663414	3	7	2	149	25	0	25	208	CorrelationDetector	0.369127516778524	0.173076923076923	0.167785234899329
0	0.027027027027027	0.072463768115942	27.1076922132364	7.98996822998592	3	7	1	165	27	0	27	222	CorrelationDetector	0.357575757575758	0.12280701754386	0.163636363636364
0	0	0.0216450216450216	30.1087722967335	8.35985488891655	3	7	2	240	9	0	9	269	CorrelationDetector	0.195833333333333	0.0615384615384615	0.0375
0.153846153846154	0.105263157894737	0.114583333333333	28.9308907957635	8.10453111233854	3	7	1	120	25	0	25	198	CorrelationDetector	0.425	0.0535714285714286	0.208333333333333
0.0714285714285714	0	0.0817610062893082	27.4687271867347	7.32092841173717	3	7	1	248	42	0	42	243	CorrelationDetector	0.294354838709677	0.17741935483871	0.169354838709677
0	0.0344827586206897	0.128440366972477	27.8354465985097	7.42164336089893	3	7	0	133	23	0	23	212	CorrelationDetector	0.330827067669173	0.142857142857143	0.172932330827068
0.142857142857143	0.04	0.162790697674419	23.6754730479535	5.81619489534335	3	7	1	44	8	0	8	216	CorrelationDetector	0.386363636363636	0.116279069767442	0.181818181818182
0	0	0.0559440559440559	28.1898431711722	7.46775038754824	3	7	1	193	21	0	21	265	CorrelationDetector	0.212435233160622	0.163265306122449	0.10880829015544
0	0	0.0422535211267606	26.7469923605445	7.12046847478863	3	7	0	97	7	0	7	192	CorrelationDetector	0.422680412371134	0.0545454545454545	0.0721649484536082
0.157894736842105	0.0476190476190476	0.158415841584158	28.5775431292517	7.76700979109122	3	7	1	142	52	0	52	222	CorrelationDetector	0.415492957746479	0.2	0.366197183098592
0.0952380952380952	0.285714285714286	0.238636363636364	28.7947848018252	7.90575567958587	3	7	1	122	36	0	36	224	CorrelationDetector	0.590163934426229	0.240740740740741	0.295081967213115
0.0625	0	0.0563380281690141	21.0161175812566	5.67518107858244	3	7	1	73	5	0	5	205	CorrelationDetector	0.123287671232877	0.0416666666666667	0.0684931506849315
0.2	0.02	0.22	24.5623597474021	6.36039468347028	3	7	1	116	45	0	45	223	CorrelationDetector	0.586206896551724	0.290909090909091	0.387931034482759
0	0.0666666666666667	0.166666666666667	25.9843473278731	6.76921604874438	3	7	1	106	31	0	31	168	CorrelationDetector	0.537735849056604	0.163934426229508	0.292452830188679
0.0833333333333333	0.0110497237569061	0.06640625	28.6800406168797	7.90849181492296	3	7	3	303	29	0	29	304	CorrelationDetector	0.297029702970297	0.2	0.0957095709570957
0	0.1	0.0843373493975904	25.4638378565172	6.45950176120665	3	7	0	93	21	0	21	221	CorrelationDetector	0.43010752688172	0.0652173913043478	0.225806451612903
0	0.0111111111111111	0.0221238938053097	25.2463980852649	6.56484127571895	3	7	3	247	19	0	19	370	CorrelationDetector	0.246963562753036	0.0833333333333333	0.0769230769230769
0.037037037037037	0.0956521739130435	0.16	28.0605560513447	7.71312094084988	3	7	1	236	58	0	58	241	CorrelationDetector	0.402542372881356	0.288135593220339	0.245762711864407
0	0	0.0441176470588235	23.6034832980796	5.99167412507094	3	7	1	143	12	0	12	235	CorrelationDetector	0.202797202797203	0.0819672131147541	0.0839160839160839
0	NaN	0.289473684210526	22.529086439404	5.74731055604605	3	7	0	48	22	0	22	190	CorrelationDetector	0.645833333333333	0.225	0.458333333333333
0	0.0294117647058824	0.0422535211267606	22.3716574768962	6.00727489463811	3	7	1	76	8	0	8	187	CorrelationDetector	0.289473684210526	0.0338983050847458	0.105263157894737
0	0	0.133333333333333	21.1325452245534	5.47162228749534	3	7	0	44	12	0	12	141	CorrelationDetector	0.477272727272727	0.0634920634920635	0.272727272727273
0	0.0384615384615385	0.0491071428571429	27.4377192968832	7.26534721266212	3	7	1	248	23	0	23	311	CorrelationDetector	0.241935483870968	0.0754716981132075	0.092741935483871
0.0384615384615385	0	0.112903225806452	24.6946648899177	6.57604084718769	3	7	3	239	46	0	46	252	CorrelationDetector	0.322175732217573	0.390243902439024	0.192468619246862
0.153846153846154	0.146341463414634	0.166666666666667	28.7780972285033	7.58276835588237	3	7	1	131	25	0	25	190	CorrelationDetector	0.33587786259542	0.0909090909090909	0.190839694656489
0	0	0.00980392156862745	23.3305596656256	5.72574637992716	3	7	1	110	5	0	5	273	CorrelationDetector	0.127272727272727	0.0294117647058824	0.0454545454545455
0	0.0454545454545455	0.108108108108108	22.367932055645	5.87933100546408	3	7	1	264	55	0	55	391	CorrelationDetector	0.299242424242424	0.2	0.208333333333333
0	0	0	25.590122672853	6.47212355112152	3	7	2	198	4	0	4	248	CorrelationDetector	0.409090909090909	0	0.0202020202020202
0	0	0.00775193798449612	22.1626034309186	5.84354650489948	3	7	1	130	3	0	3	252	CorrelationDetector	0.0769230769230769	0.02	0.0230769230769231
0	NaN	0.129032258064516	20.6268752798224	5.26741180315299	3	7	0	35	6	0	6	167	CorrelationDetector	0.657142857142857	0.0727272727272727	0.171428571428571
0	0	0.0542168674698795	19.4293916803578	4.94081873252445	3	7	0	175	18	0	18	267	CorrelationDetector	0.325714285714286	0.16	0.102857142857143
0.136363636363636	0	0.169934640522876	24.0394798527114	6.41546352769604	3	7	0	160	43	0	43	251	CorrelationDetector	0.41875	0.0238095238095238	0.26875
0	0.0584415584415584	0.0892018779342723	22.8846005174071	5.73825246001956	3	7	2	219	20	0	20	281	CorrelationDetector	0.255707762557078	0.155172413793103	0.091324200913242
0	0.0113636363636364	0.0125	0.368725637729794	1.28673905617373	3	2	3	169	3	0	3	252	TimeSequenceTH	0.0710059171597633	0.025	0.0177514792899408
0	0	0	0.127903445379493	0.790732247587599	3	2	2	232	3	0	3	208	TimeSequenceTH	0.0517241379310345	0	0.0129310344827586
0	0	0.0857142857142857	25.4053199684228	6.78078448081614	3	7	0	98	19	0	19	201	CorrelationDetector	0.36734693877551	0.0943396226415094	0.193877551020408
0.0625	0	0.157142857142857	28.6804499649655	8.12385814824415	3	7	1	92	29	0	29	168	CorrelationDetector	0.543478260869565	0.153846153846154	0.315217391304348
0.0555555555555556	0.0958904109589041	0.177215189873418	26.4497359387964	7.22393803655291	3	7	2	177	41	0	41	218	CorrelationDetector	0.423728813559322	0.17910447761194	0.231638418079096
0	0.0769230769230769	0.109090909090909	28.1135307472673	7.82240200697528	3	7	1	168	39	0	39	200	CorrelationDetector	0.44047619047619	0.0689655172413793	0.232142857142857
0	0.0789473684210526	0.137362637362637	28.7699744019838	8.12860292608522	3	7	2	228	54	0	54	251	CorrelationDetector	0.399122807017544	0.220338983050847	0.236842105263158
0	0	0.0151515151515152	29.7399141357031	7.99983636153244	3	7	0	73	4	0	4	181	CorrelationDetector	0.315068493150685	0.0196078431372549	0.0547945205479452
0.166666666666667	0	0.333333333333333	24.290513562304	6.80605512320497	3	7	0	66	33	0	33	168	CorrelationDetector	0.666666666666667	0.222222222222222	0.5
0	0	0.343283582089552	28.2464269843547	9.13876046506247	3	10	0	103	60	0	60	170	CorrelationDetector	0.805825242718447	0.193548387096774	0.58252427184466
0	0	0.160714285714286	26.8719025807025	8.07133483063954	3	10	0	67	13	0	13	185	CorrelationDetector	0.641791044776119	0.153846153846154	0.194029850746269
0.0384615384615385	0	0.0303030303030303	29.8326877484115	9.44084100311931	3	10	3	253	10	0	10	344	CorrelationDetector	0.237154150197628	0.142857142857143	0.0395256916996047
0	0.0344827586206897	0.0975609756097561	29.8849525805606	10.3597866240437	3	10	2	149	30	0	30	193	CorrelationDetector	0.48993288590604	0.136363636363636	0.201342281879195
0.1	0.0380952380952381	0.123456790123457	32.1067494114476	10.2099792191785	3	10	2	190	31	0	31	251	CorrelationDetector	0.405263157894737	0.1875	0.163157894736842
0.15	0.160377358490566	0.18125	27.2390483702367	8.88794287825973	3	10	1	176	38	0	38	252	CorrelationDetector	0.454545454545455	0.115384615384615	0.215909090909091
NaN	0	0.214285714285714	28.7929066022329	9.14303459509169	3	10	0	50	25	0	25	149	CorrelationDetector	0.78	0.138461538461538	0.5
0	0.0135135135135135	0.0537634408602151	30.2900475304722	9.77878904895366	3	10	1	218	42	0	42	278	CorrelationDetector	0.389908256880734	0.132075471698113	0.192660550458716
0	0.01	0.0253164556962025	30.3289810053531	10.1458284688578	3	10	2	182	21	0	21	278	CorrelationDetector	0.379120879120879	0.0769230769230769	0.115384615384615
0	0	0.0476190476190476	30.3726441467248	10.0397543022591	3	10	1	164	36	0	36	215	CorrelationDetector	0.634146341463415	0.0350877192982456	0.219512195121951
0.25	0	0.211864406779661	28.6041598362548	9.28380289338294	3	10	1	172	66	0	66	222	CorrelationDetector	0.540697674418605	0.32	0.383720930232558
0	0.0952380952380952	0.221374045801527	31.1012466274841	10.4905483917397	3	10	3	205	90	0	90	192	CorrelationDetector	0.604878048780488	0.287671232876712	0.439024390243902
0.285714285714286	0.0198019801980198	0.136054421768707	27.9494202243019	8.74609205654957	3	10	1	197	63	0	63	247	CorrelationDetector	0.583756345177665	0.263157894736842	0.319796954314721
0	0.0684931506849315	0.0642857142857143	31.9514432770003	10.7142686911775	3	10	1	181	25	0	25	197	CorrelationDetector	0.364640883977901	0.0555555555555556	0.138121546961326
0.291666666666667	0.05	0.146341463414634	31.3181231672946	9.81788895663732	3	10	2	164	41	0	41	256	CorrelationDetector	0.457317073170732	0.21875	0.25
0.166666666666667	0	0.151898734177215	27.3667945839638	9.18135013848864	3	10	1	99	30	0	30	218	CorrelationDetector	0.606060606060606	0.173076923076923	0.303030303030303
0.0714285714285714	0.0875	0.119402985074627	29.1471223882304	9.40478021832805	3	10	1	157	34	0	34	227	CorrelationDetector	0.452229299363057	0.115384615384615	0.21656050955414
0	0.0535714285714286	0.115044247787611	29.2247744414815	9.46301652839651	3	10	0	145	48	0	48	234	CorrelationDetector	0.531034482758621	0.2	0.331034482758621
NaN	NaN	NaN	26.7027108727337	8.2240290259341	3	10	0	35	29	0	29	155	CorrelationDetector	0.828571428571429	0.127272727272727	0.828571428571429
0	0	0.103896103896104	29.6537996593301	9.17720294898395	3	10	1	100	34	0	34	183	CorrelationDetector	0.52	0.121212121212121	0.34
0.153846153846154	0	0.118518518518519	29.5232983975683	9.56209992401958	3	10	2	194	49	0	49	225	CorrelationDetector	0.463917525773196	0.24	0.252577319587629
0	0.0227272727272727	0.0230769230769231	27.386515264584	8.26086420724666	3	10	1	141	13	0	13	220	CorrelationDetector	0.49645390070922	0.0357142857142857	0.0921985815602837
0	0	0.111111111111111	29.0600600280098	8.92622239238	3	10	2	99	12	0	12	206	CorrelationDetector	0.242424242424242	0.1875	0.121212121212121
0	0.0638297872340425	0.0703517587939698	31.5527306133403	10.0575437819594	3	10	3	223	31	0	31	232	CorrelationDetector	0.466367713004484	0.0985915492957746	0.139013452914798
0.235294117647059	0.157894736842105	0.141791044776119	29.7347071049409	9.17824505065506	3	10	1	136	26	0	26	249	CorrelationDetector	0.433823529411765	0	0.191176470588235
0	0.0989010989010989	0.105691056910569	29.1226793376727	9.24274833358112	3	10	1	132	18	0	18	229	CorrelationDetector	0.333333333333333	0.046875	0.136363636363636
0.0384615384615385	0.0202020202020202	0.0697674418604651	30.2623767018222	10.0813470476951	3	10	2	183	23	0	23	246	CorrelationDetector	0.333333333333333	0.169811320754717	0.12568306010929
0	0	0.16	26.6543923628923	8.23282646516885	3	10	1	31	11	0	11	183	CorrelationDetector	0.516129032258065	0.0238095238095238	0.354838709677419
0	NaN	0.189189189189189	28.6993142420192	9.16539607347213	3	10	0	41	13	0	13	154	CorrelationDetector	0.536585365853659	0.111111111111111	0.317073170731707
0	0	0.0705882352941176	27.8914743302649	8.96825110873445	3	10	2	228	43	0	43	259	CorrelationDetector	0.390350877192982	0.207547169811321	0.18859649122807
0.0526315789473684	0	0.185185185185185	36.9886136665134	15.3707287971119	3	20	2	119	52	0	52	189	CorrelationDetector	0.689075630252101	0.208333333333333	0.436974789915966
0.0666666666666667	0.119266055045872	0.178082191780822	34.94643493161	13.9928900209978	3	20	2	150	35	0	35	284	CorrelationDetector	0.506666666666667	0.292682926829268	0.233333333333333
0.125	0.137931034482759	0.237623762376238	32.1455500435535	13.5270335885504	3	20	0	103	36	0	36	198	CorrelationDetector	0.495145631067961	0.210526315789474	0.349514563106796
0.125	0	0.164948453608247	35.5511671839129	14.68308870347	3	20	0	99	28	0	28	218	CorrelationDetector	0.393939393939394	0.207547169811321	0.282828282828283
0.166666666666667	0	0.28169014084507	33.6670754046875	14.346290387848	3	20	1	79	32	0	32	188	CorrelationDetector	0.632911392405063	0.183673469387755	0.405063291139241
NaN	NaN	0.315789473684211	31.6077159040847	12.8231172941911	3	20	0	39	19	0	19	180	CorrelationDetector	0.82051282051282	0.19047619047619	0.487179487179487
0	0.179487179487179	0.166666666666667	33.3188237836829	13.3864099650045	3	20	1	87	33	0	33	242	CorrelationDetector	0.574712643678161	0.159090909090909	0.379310344827586
NaN	NaN	0.692307692307692	28.278492096763	11.2291311360722	3	20	0	28	25	0	25	188	CorrelationDetector	0.964285714285714	0.255813953488372	0.892857142857143
NaN	NaN	0.257142857142857	31.9113786577522	13.213725474855	3	20	0	36	15	0	15	162	CorrelationDetector	0.777777777777778	0.132075471698113	0.416666666666667
NaN	NaN	NaN	33.4681139739061	13.3983167862386	3	20	0	22	20	0	20	173	CorrelationDetector	1	0.270833333333333	0.909090909090909
0	0.130434782608696	0.265822784810127	31.6692785176153	13.6901805566692	3	20	0	88	38	0	38	172	CorrelationDetector	0.602272727272727	0.283333333333333	0.431818181818182
0	0.0625	0.144578313253012	33.6523167435568	14.1745566159182	3	20	1	83	16	0	16	213	CorrelationDetector	0.44578313253012	0.0851063829787234	0.192771084337349
0	0.125	0.171717171717172	33.4604423590584	14.5354030685276	3	20	1	104	35	0	35	172	CorrelationDetector	0.673076923076923	0.135593220338983	0.336538461538462
0	0	0.290322580645161	34.161322637368	14.945323177323	3	20	0	108	42	0	42	205	CorrelationDetector	0.62037037037037	0.357142857142857	0.388888888888889
0.4	0	0.296296296296296	31.1928397996173	12.9257918749801	3	20	0	54	32	0	32	168	CorrelationDetector	0.888888888888889	0.181818181818182	0.592592592592593
NaN	NaN	0.428571428571429	31.5300718501022	12.164835748134	3	20	0	19	16	0	16	176	CorrelationDetector	0.894736842105263	0.130434782608696	0.842105263157895
0	0.2	0.297619047619048	34.041166858091	14.026880193818	3	20	0	107	58	0	58	187	CorrelationDetector	0.878504672897196	0.3	0.542056074766355
0	NaN	0.342105263157895	34.4095372720704	13.830002959063	3	20	0	47	21	0	21	168	CorrelationDetector	0.702127659574468	0.0892857142857143	0.446808510638298
0	0	0.130434782608696	30.1738729816456	11.7170783818915	3	20	0	24	5	0	5	174	CorrelationDetector	0.583333333333333	0.0434782608695652	0.208333333333333
0.0714285714285714	0	0.190909090909091	34.2711573195386	14.2213293191239	3	20	0	114	33	0	33	189	CorrelationDetector	0.491228070175439	0.254545454545455	0.289473684210526
0.111111111111111	0.0975609756097561	0.174757281553398	37.4378610825317	16.3482127486597	3	20	1	131	34	0	34	232	CorrelationDetector	0.618320610687023	0.227272727272727	0.259541984732824
0	0.087719298245614	0.15	35.7389260274589	15.3945208049437	3	20	1	215	63	0	63	285	CorrelationDetector	0.548837209302326	0.229508196721311	0.293023255813953
0	0.0193548387096774	0.0409356725146199	32.131597150648	13.0394727752398	3	20	1	174	11	0	11	350	CorrelationDetector	0.304597701149425	0.121212121212121	0.0632183908045977
0.25	0.0625	0.285714285714286	33.0969045162323	13.4227351512697	3	20	1	106	41	0	41	223	CorrelationDetector	0.622641509433962	0.377777777777778	0.386792452830189
0	0.03125	0.212389380530973	35.0313189692485	15.9571627261498	3	20	1	136	48	0	48	189	CorrelationDetector	0.669117647058823	0.213114754098361	0.352941176470588
0.25	0.025	0.204225352112676	30.7181657459913	12.5288217032799	3	20	1	150	36	0	36	243	CorrelationDetector	0.46	0.372549019607843	0.24
0.333333333333333	0.217391304347826	0.269565217391304	36.7914059938936	16.4060658747534	3	20	1	142	52	0	52	230	CorrelationDetector	0.802816901408451	0.347826086956522	0.366197183098592
0	0.666666666666667	0.436363636363636	33.160549384043	13.8408673997397	3	20	0	76	52	0	52	142	CorrelationDetector	0.907894736842105	0.272727272727273	0.684210526315789
0	NaN	0.0740740740740741	31.7230370293868	13.0215355010786	3	20	0	28	7	0	7	176	CorrelationDetector	0.857142857142857	0.0377358490566038	0.25
0.142857142857143	0	0.176470588235294	31.1120466781256	11.9286389929253	3	20	1	51	11	0	11	204	CorrelationDetector	0.627450980392157	0.162790697674419	0.215686274509804
0.153846153846154	0.11864406779661	0.284615384615385	35.8027944012737	16.1535467154913	3	20	1	164	71	0	71	217	CorrelationDetector	0.621951219512195	0.388888888888889	0.432926829268293
0.0454545454545455	0.0666666666666667	0.162337662337662	35.5031487782588	15.3563280220326	3	20	2	199	59	0	59	219	CorrelationDetector	0.618090452261307	0.25	0.296482412060302
0.0833333333333333	0.0185185185185185	0.138211382113821	33.9408736171469	14.9303307231057	3	20	0	137	38	0	38	225	CorrelationDetector	0.576642335766423	0.26530612244898	0.277372262773723
0.25	NaN	0.433333333333333	30.7278569507314	11.2889838712658	3	20	0	34	15	0	15	166	CorrelationDetector	0.852941176470588	0.239130434782609	0.441176470588235
0	NaN	0.527777777777778	28.7880984551005	11.6507314836308	3	20	0	44	33	0	33	184	CorrelationDetector	0.818181818181818	0.375	0.75
NaN	NaN	NaN	30.1670354264463	12.3166221823869	3	20	0	21	17	0	17	183	CorrelationDetector	0.952380952380952	0.196078431372549	0.80952380952381
0.111111111111111	0.111111111111111	0.206896551724138	38.1498987864909	16.3726205024786	3	20	0	120	52	0	52	172	CorrelationDetector	0.775	0.203125	0.433333333333333
0	0	0.0869565217391304	33.4032958900169	13.7686079231714	3	20	0	112	31	0	31	203	CorrelationDetector	0.598214285714286	0.117647058823529	0.276785714285714
0.235294117647059	0.315789473684211	0.329411764705882	33.7045630488831	14.7298230324951	3	20	0	103	50	0	50	196	CorrelationDetector	0.757281553398058	0.372093023255814	0.485436893203884
0.117647058823529	0.117647058823529	0.153846153846154	34.6014784307173	15.2920327902732	3	20	1	216	66	0	66	229	CorrelationDetector	0.541666666666667	0.188679245283019	0.305555555555556
0.0909090909090909	0.0434782608695652	0.0821917808219178	34.955313348927	15.2121253780732	3	20	0	79	8	0	8	239	CorrelationDetector	0.607594936708861	0.0930232558139535	0.10126582278481
0	0.0384615384615385	0.183673469387755	32.4269062656819	14.1724825012759	3	20	0	102	44	0	44	180	CorrelationDetector	0.666666666666667	0.216666666666667	0.431372549019608
NaN	NaN	0.461538461538462	35.5131287134127	15.855702822807	3	20	0	48	39	0	39	187	CorrelationDetector	0.875	0.25	0.8125
0	0	0.122448979591837	34.1742352703297	15.1102383575112	3	20	0	62	16	0	16	167	CorrelationDetector	0.532258064516129	0.0810810810810811	0.258064516129032
0.117647058823529	0.0333333333333333	0.173553719008264	32.5873892800236	13.9054737193448	3	20	0	130	41	0	41	214	CorrelationDetector	0.5	0.148936170212766	0.315384615384615
NaN	NaN	0.531914893617021	34.8408284774637	14.6610533287206	3	20	0	47	38	0	38	239	CorrelationDetector	0.936170212765957	0.375	0.808510638297872
0	NaN	0.615384615384615	36.5034746153624	16.4564158292227	3	20	0	35	26	0	26	163	CorrelationDetector	0.885714285714286	0.235294117647059	0.742857142857143
0.25	0.5	0.446808510638298	36.5500754805962	16.48251108389	3	20	0	64	38	0	38	168	CorrelationDetector	0.84375	0.258064516129032	0.59375
0.333333333333333	NaN	0.479166666666667	38.9990581604932	18.2225908303865	3	20	0	55	36	0	36	150	CorrelationDetector	0.818181818181818	0.272727272727273	0.654545454545455
0	0.0357142857142857	0.164705882352941	35.2717424175326	15.210198471657	3	20	0	93	33	0	33	163	CorrelationDetector	0.56989247311828	0.162162162162162	0.354838709677419
NaN	NaN	0.354838709677419	37.100196347817	14.8282879070631	3	20	0	40	33	0	33	167	CorrelationDetector	0.925	0.163934426229508	0.825
0.375	0.0434782608695652	0.322033898305085	39.4498724141041	17.8550503306396	3	20	1	75	39	0	39	234	CorrelationDetector	0.826666666666667	0.325581395348837	0.52
NaN	NaN	0.333333333333333	34.1643219660985	14.2938125685119	3	20	0	27	14	0	14	180	CorrelationDetector	0.777777777777778	0.16	0.518518518518518
NaN	NaN	NaN	33.1152458269055	14.2320288225179	3	20	0	25	21	0	21	189	CorrelationDetector	0.96	0.204081632653061	0.84
NaN	NaN	0.378378378378378	35.4202970571064	15.5840587848458	3	20	0	42	20	0	20	165	CorrelationDetector	0.976190476190476	0.158730158730159	0.476190476190476
0.0909090909090909	0.0375	0.178571428571429	38.1480870715334	17.9328063551259	3	20	1	236	74	0	74	238	CorrelationDetector	0.627118644067797	0.362068965517241	0.313559322033898
0.125	0	0.188679245283019	37.6876066281674	15.3329880343575	3	20	1	65	24	0	24	210	CorrelationDetector	0.523076923076923	0.176470588235294	0.369230769230769
0	0	0.189655172413793	38.8959130026432	17.1581358710302	3	20	1	64	18	0	18	243	CorrelationDetector	0.609375	0.244444444444444	0.28125
0	0	0.333333333333333	33.3732341279499	13.9194131185378	3	20	1	73	40	0	40	193	CorrelationDetector	0.767123287671233	0.326530612244898	0.547945205479452
0.117647058823529	0.114285714285714	0.221052631578947	35.3319645710857	15.9443351447468	3	20	0	167	56	0	56	222	CorrelationDetector	0.67065868263473	0.148148148148148	0.335329341317365
0	0	0.00408163265306122	2.34618860015878	1.78443665136491	3	2	2	353	8	0	8	351	TimeSequenceTH	0.0878186968838527	0.025	0.0226628895184136
0	0.0337078651685393	0.0282485875706215	0.192094491816735	1.47859670584761	3	2	3	254	7	0	7	225	TimeSequenceTH	0.047244094488189	0.0175438596491228	0.0275590551181102
0	0.00460829493087558	0.0033112582781457	0.334044826042442	0.939393694451653	3	2	4	324	4	0	4	357	TimeSequenceTH	0.0339506172839506	0	0.0123456790123457
0	0	0	0.333671864858625	0.851095013532429	3	2	1	134	0	0	0	196	TimeSequenceTH	0.0447761194029851	0	0
0	0	0.00571428571428571	0.162280005899442	0.938839071201508	3	2	3	176	1	0	1	255	TimeSequenceTH	0.0284090909090909	0	0.00568181818181818
0	0	0.0178571428571429	0.15367508850111	0.716435762618991	3	2	2	197	7	0	7	282	TimeSequenceTH	0.0406091370558376	0.0769230769230769	0.0355329949238579
0.037037037037037	0	0.00483091787439614	0.0263056567281124	0.740673177793392	3	2	3	213	1	0	1	330	TimeSequenceTH	0.0187793427230047	0	0.00469483568075117
0	0.015625	0.0114942528735632	0.00951230095505918	0.587351015767978	3	2	2	199	4	0	4	289	TimeSequenceTH	0.0402010050251256	0	0.0201005025125628
0.037037037037037	0.0292887029288703	0.0247678018575851	0.238560640612751	1.24177432541251	3	2	2	330	8	0	8	376	TimeSequenceTH	0.0636363636363636	0	0.0242424242424242
0	0.0697674418604651	0.0619469026548673	0.630337828752945	1.47674411548414	3	2	1	118	8	0	8	210	TimeSequenceTH	0.127118644067797	0.0178571428571429	0.0677966101694915
0	0	0	0.0375056385002033	0.840795752587699	3	2	1	63	1	0	1	215	TimeSequenceTH	0.0317460317460317	0	0.0158730158730159
0	0	0	0.00812733309721622	0.694409849523219	3	2	2	164	0	0	0	259	TimeSequenceTH	0.0121951219512195	0	0
NaN	NaN	0.115384615384615	13.3198028033298	3.01875246589833	3	3	0	41	5	0	5	163	TimeSequenceTH	0.439024390243902	0.0555555555555556	0.121951219512195
0.0769230769230769	0.0789473684210526	0.115942028985507	16.457790597146	3.66771888069137	3	3	2	181	24	0	24	230	TimeSequenceTH	0.243093922651934	0.142857142857143	0.132596685082873
0	0.147368421052632	0.130434782608696	15.5199425806936	3.55256007038111	3	3	1	169	23	0	23	234	TimeSequenceTH	0.236686390532544	0.0526315789473684	0.136094674556213
0	0.245283018867925	0.114035087719298	9.81168382678481	2.9725059142752	3	3	0	125	14	0	14	194	TimeSequenceTH	0.232	0	0.112
0.109090909090909	0.106145251396648	0.0979228486646884	21.6831115391655	4.69119602707559	3	3	4	404	59	0	59	418	TimeSequenceTH	0.292079207920792	0	0.146039603960396
0.173913043478261	0.0833333333333333	0.0705128205128205	22.1257464703992	4.70041158825362	3	3	0	173	42	0	42	294	TimeSequenceTH	0.572254335260116	0.0888888888888889	0.242774566473988
0	0.00892857142857143	0.00584795321637427	9.43957601569378	2.68855343554683	3	3	1	197	4	0	4	255	TimeSequenceTH	0.121827411167513	0	0.0203045685279188
0.0571428571428571	0.0561797752808989	0.0491803278688525	13.2690019732661	3.36502265010685	3	3	3	201	9	0	9	236	TimeSequenceTH	0.114427860696517	0.0208333333333333	0.0447761194029851
0	0	0.06	11.0428988559933	2.99893489805433	3	3	0	59	5	0	5	161	TimeSequenceTH	0.271186440677966	0.0517241379310345	0.0847457627118644
0.130434782608696	0.0777777777777778	0.0828025477707006	18.8328860633795	4.14683842886118	3	3	2	168	14	0	14	251	TimeSequenceTH	0.196428571428571	0.0526315789473684	0.0833333333333333
0.0425531914893617	0.0695187165775401	0.0640569395017794	14.2771068859939	3.31336651999077	3	3	2	312	22	0	22	329	TimeSequenceTH	0.131410256410256	0.0232558139534884	0.0705128205128205
0.0714285714285714	0.121212121212121	0.10828025477707	14.9511507357793	3.50300975868415	3	3	1	177	20	0	20	226	TimeSequenceTH	0.242937853107345	0.0547945205479452	0.112994350282486
0.138888888888889	0.153846153846154	0.134228187919463	15.9158942635736	4.08354567879091	3	3	2	173	27	0	27	318	TimeSequenceTH	0.196531791907514	0.0512820512820513	0.15606936416185
0	0.0789473684210526	0.0357142857142857	19.9313460453786	4.60901428295373	3	3	2	139	12	0	12	209	TimeSequenceTH	0.294964028776978	0	0.0863309352517986
0.05	0.0967741935483871	0.0856031128404669	20.4639322399869	4.99967742595226	3	3	3	319	38	0	38	331	TimeSequenceTH	0.225705329153605	0.0615384615384615	0.119122257053292
0	NaN	0.0740740740740741	3.78646173131163	1.79201406000252	3	3	0	27	3	0	3	155	TimeSequenceTH	0.148148148148148	0.0327868852459016	0.111111111111111
0.0344827586206897	0.0479452054794521	0.0401785714285714	8.14510491559414	2.51071357856868	3	3	3	242	9	0	9	283	TimeSequenceTH	0.0950413223140496	0.0178571428571429	0.0371900826446281
0.0476190476190476	0.0315789473684211	0.0266666666666667	9.99473137897023	2.66433188230167	3	3	2	158	4	0	4	271	TimeSequenceTH	0.0443037974683544	0	0.0253164556962025
0	0.0072992700729927	0.0173913043478261	10.4224693599904	2.64738306209107	3	3	3	277	8	0	8	286	TimeSequenceTH	0.0649819494584837	0.0576923076923077	0.0288808664259928
0	0.0232558139534884	0.04	9.8196991953985	2.84289202664299	3	3	1	147	9	0	9	222	TimeSequenceTH	0.156462585034014	0.0566037735849057	0.0612244897959184
0	0.121212121212121	0.043956043956044	4.86530695133342	2.14172855765863	3	3	3	116	6	0	6	217	TimeSequenceTH	0.103448275862069	0	0.0517241379310345
0	0.111111111111111	0.101063829787234	16.905441876841	3.69303943723466	3	3	2	202	24	0	24	272	TimeSequenceTH	0.252475247524752	0.19047619047619	0.118811881188119
0	0.00934579439252336	0.0606060606060606	11.0280622202203	2.73070262816412	3	3	1	245	29	0	29	267	TimeSequenceTH	0.110204081632653	0.0333333333333333	0.118367346938776
0.0909090909090909	0.142857142857143	0.087248322147651	6.40552188116795	2.3074518052663	3	3	0	155	16	0	16	217	TimeSequenceTH	0.174193548387097	0.0149253731343284	0.103225806451613
0.0416666666666667	0.00772200772200772	0.0140449438202247	9.62820824979005	2.43954126094707	3	3	4	373	6	0	6	396	TimeSequenceTH	0.0402144772117962	0.0227272727272727	0.0160857908847185
0	0	0.0263157894736842	10.9682676046382	3.13555968172721	3	3	0	85	6	0	6	149	TimeSequenceTH	0.235294117647059	0.0142857142857143	0.0705882352941176
0.037037037037037	0	0.0193236714975845	12.6422031138071	2.97522060407507	3	3	2	230	5	0	5	243	TimeSequenceTH	0.0608695652173913	0.0303030303030303	0.0217391304347826
0	0.00425531914893617	0.00354609929078014	0.0606976425477468	0.837507038446572	3	2	3	295	1	0	1	357	TimeSequenceTH	0.0338983050847458	0	0.00338983050847458
0	0	0.00943396226415094	0.409515243509203	0.912283058583091	3	2	0	106	1	0	1	185	TimeSequenceTH	0.0188679245283019	0.0238095238095238	0.00943396226415094
0	0.0263157894736842	0.0136986301369863	9.09267949793898	2.50714138926132	3	3	1	84	5	0	5	211	TimeSequenceTH	0.107142857142857	0	0.0595238095238095
0	0.0445859872611465	0.0311111111111111	6.57218510625235	2.17794467456637	3	3	2	252	10	0	10	283	TimeSequenceTH	0.0992063492063492	0	0.0396825396825397
0	0.0422535211267606	0.0482758620689655	11.6757457920675	2.84753715787628	3	3	3	353	31	0	31	345	TimeSequenceTH	0.121813031161473	0.0816326530612245	0.0878186968838527
0	0.0285714285714286	0.0491803278688525	10.4563200413344	2.78513193906694	3	3	1	67	7	0	7	202	TimeSequenceTH	0.238805970149254	0.0344827586206897	0.104477611940299
0	0.115384615384615	0.0634920634920635	9.46134169913928	2.70157974920265	3	3	0	153	9	0	9	235	TimeSequenceTH	0.137254901960784	0.0208333333333333	0.0588235294117647
0	0.128	0.110552763819095	14.4883107384578	3.44566171752655	3	3	2	226	28	0	28	275	TimeSequenceTH	0.176991150442478	0.0925925925925926	0.123893805309735
0.0232558139534884	0.0779816513761468	0.0652173913043478	13.8126327249131	3.22093814427747	3	3	4	362	30	0	30	335	TimeSequenceTH	0.143646408839779	0.0526315789473684	0.0828729281767956
0.0408163265306122	0.058252427184466	0.0432432432432432	10.5482424706965	2.97000363290764	3	3	2	198	12	0	12	257	TimeSequenceTH	0.136363636363636	0	0.0606060606060606
0	0	0.0540540540540541	10.4567259685281	2.81256360363715	3	3	1	83	9	0	9	198	TimeSequenceTH	0.289156626506024	0.0727272727272727	0.108433734939759
0.0909090909090909	0.0754716981132075	0.0693069306930693	18.1955045734284	4.26401913405968	3	5	0	101	14	0	14	231	TimeSequenceTH	0.217821782178218	0.0434782608695652	0.138613861386139
0	0.180327868852459	0.111111111111111	22.0572292810619	4.88244278696009	3	5	0	108	12	0	12	202	TimeSequenceTH	0.333333333333333	0.0188679245283019	0.111111111111111
0	0.0136986301369863	0.0168067226890756	21.7210840701522	4.84280125263142	3	5	1	122	2	0	2	219	TimeSequenceTH	0.0819672131147541	0.0175438596491228	0.0163934426229508
0	0.075	0.0566037735849057	9.75158608923993	2.4521733904031	3	5	1	179	14	0	14	237	TimeSequenceTH	0.162011173184358	0.0408163265306122	0.0782122905027933
0.0666666666666667	0.105263157894737	0.0776699029126214	21.8035281312746	4.82294728662233	3	5	0	103	11	0	11	206	TimeSequenceTH	0.320388349514563	0.0425531914893617	0.106796116504854
0	NaN	0.285714285714286	16.1985291740155	4.19782862650829	3	5	0	59	24	0	24	164	TimeSequenceTH	0.661016949152542	0.218181818181818	0.406779661016949
0.0476190476190476	0.0759493670886076	0.0723404255319149	18.6716200183781	4.87700884744221	3	5	3	321	38	0	38	281	TimeSequenceTH	0.21183800623053	0.0615384615384615	0.118380062305296
0.25	0.127272727272727	0.238095238095238	19.1493540100163	4.88499622015626	3	5	2	188	55	0	55	205	TimeSequenceTH	0.468085106382979	0.229508196721311	0.292553191489362
0	0.162162162162162	0.113636363636364	19.9231936266747	4.61958915246943	3	5	1	112	23	0	23	169	TimeSequenceTH	0.339285714285714	0.0634920634920635	0.205357142857143
0.157894736842105	0.148514851485149	0.171270718232044	24.3078089435463	5.71577862494458	3	5	2	219	39	0	39	288	TimeSequenceTH	0.310502283105023	0.243243243243243	0.178082191780822
0.129032258064516	0.0804597701149425	0.0745341614906832	18.082537096877	4.06788177248589	3	5	2	170	14	0	14	275	TimeSequenceTH	0.164705882352941	0.0285714285714286	0.0823529411764706
0	0	0.0202702702702703	13.5208288658693	3.22898656501471	3	5	1	166	5	0	5	220	TimeSequenceTH	0.168674698795181	0.0588235294117647	0.0301204819277108
0	0.131578947368421	0.0943396226415094	14.3355328674477	3.50894210910529	3	5	1	120	11	0	11	234	TimeSequenceTH	0.216666666666667	0	0.0916666666666667
0.1	0.0479452054794521	0.0528846153846154	17.3517706703993	4.24435912959823	3	5	2	254	22	0	22	294	TimeSequenceTH	0.216535433070866	0.0333333333333333	0.0866141732283465
0	0	0.142857142857143	12.9427516565128	3.35688789285299	3	5	0	21	4	0	4	188	TimeSequenceTH	0.380952380952381	0.0638297872340425	0.19047619047619
0.115384615384615	0.102564102564103	0.0789473684210526	21.0137341960772	4.82383121443761	3	5	2	163	19	0	19	203	TimeSequenceTH	0.177914110429448	0	0.116564417177914
0	0.129807692307692	0.130111524163569	19.1513593197588	4.32002782466042	3	5	1	285	39	0	39	354	TimeSequenceTH	0.192982456140351	0.075	0.136842105263158
0.1	0.0967741935483871	0.154929577464789	21.7486333703589	5.26279199729903	3	5	1	81	15	0	15	179	TimeSequenceTH	0.444444444444444	0.112903225806452	0.185185185185185
0	0.0588235294117647	0.0520833333333333	17.3358833450385	4.35825268765717	3	5	1	127	11	0	11	186	TimeSequenceTH	0.21259842519685	0.0491803278688525	0.0866141732283465
0	NaN	0.0408163265306122	23.6671163841798	5.38055494116416	3	5	0	53	5	0	5	146	TimeSequenceTH	0.30188679245283	0.0303030303030303	0.0943396226415094
0.0588235294117647	0.0967741935483871	0.0803571428571429	16.2862394300454	3.88553207920948	3	5	1	120	19	0	19	218	TimeSequenceTH	0.216666666666667	0.0476190476190476	0.158333333333333
0	0	0.0263157894736842	13.6764981197159	3.23884157294269	3	5	1	57	7	0	7	212	TimeSequenceTH	0.192982456140351	0	0.12280701754386
0.173913043478261	0.111111111111111	0.11864406779661	19.6904724516294	4.41450210969648	3	5	0	160	19	0	19	192	TimeSequenceTH	0.2875	0.0666666666666667	0.11875
0	0	0.027027027027027	17.35504254701	3.82500209231047	3	5	1	42	1	0	1	182	TimeSequenceTH	0.261904761904762	0.0188679245283019	0.0238095238095238
0	0.1875	0.0483870967741935	19.0309147887558	4.37999549165637	3	5	0	77	7	0	7	204	TimeSequenceTH	0.285714285714286	0	0.0909090909090909
0.142857142857143	0.0983606557377049	0.0909090909090909	23.032328245576	5.22934061288798	3	5	1	176	21	0	21	204	TimeSequenceTH	0.210227272727273	0.078125	0.119318181818182
NaN	NaN	0.142857142857143	18.4669621579717	4.06523250938939	3	5	0	27	8	0	8	166	TimeSequenceTH	0.518518518518518	0.0196078431372549	0.296296296296296
0	0.0645161290322581	0.0895522388059701	20.6043260768402	4.60385847963219	3	5	1	67	9	0	9	193	TimeSequenceTH	0.253731343283582	0.0545454545454545	0.134328358208955
0.0588235294117647	0.1	0.0909090909090909	20.5140397166369	4.9677966981296	3	5	1	168	23	0	23	218	TimeSequenceTH	0.273809523809524	0.0625	0.136904761904762
0.153846153846154	0	0.0821917808219178	24.2467080339454	5.19538221433703	3	5	1	73	9	0	9	214	TimeSequenceTH	0.246575342465753	0.0769230769230769	0.123287671232877
0.133333333333333	0.11587982832618	0.119601328903654	24.5427321292994	5.93872397119226	3	5	3	331	46	0	46	364	TimeSequenceTH	0.208459214501511	0.0701754385964912	0.138972809667674
0.0689655172413793	0.0818713450292398	0.080188679245283	26.5229758296137	6.57696723865905	3	5	2	445	44	0	44	453	TimeSequenceTH	0.157303370786517	0.0476190476190476	0.098876404494382
0	0.0561797752808989	0.0584795321637427	20.2305682868515	5.17011636209726	3	5	1	228	33	0	33	246	TimeSequenceTH	0.214912280701754	0.0384615384615385	0.144736842105263
0	0.123076923076923	0.0708661417322835	21.2334194751562	5.33442211339456	3	5	1	162	22	0	22	198	TimeSequenceTH	0.314814814814815	0.0149253731343284	0.135802469135802
0	0.0888888888888889	0.099009900990099	19.6256748707759	4.95877723622477	3	5	1	120	11	0	11	184	TimeSequenceTH	0.2	0.0895522388059701	0.0916666666666667
0	0.0717131474103586	0.0608974358974359	2.00712099596461	1.72474408855306	3	2	3	324	20	0	20	366	TimeSequenceTH	0.104938271604938	0.0178571428571429	0.0617283950617284
0	0.0551724137931034	0.0555555555555556	0.723993247722589	1.64137151402337	3	2	3	242	13	0	13	281	TimeSequenceTH	0.115702479338843	0.0666666666666667	0.0537190082644628
0	0.1875	0.142857142857143	18.8972365687582	4.69036988576356	3	5	1	51	9	0	9	200	TimeSequenceTH	0.392156862745098	0.0612244897959184	0.176470588235294
0.172413793103448	0.130434782608696	0.148409893992933	23.3537360029333	5.69500048165456	3	5	1	322	51	0	51	299	TimeSequenceTH	0.322981366459627	0.145454545454545	0.158385093167702
0	0.0645161290322581	0.1125	20.4915939890219	4.76415728316285	3	5	1	85	11	0	11	195	TimeSequenceTH	0.317647058823529	0.12280701754386	0.129411764705882
0.0975609756097561	0.152173913043478	0.122994652406417	26.107876119581	6.36262773860464	3	5	0	211	39	0	39	223	TimeSequenceTH	0.246445497630332	0.0425531914893617	0.184834123222749
0.0555555555555556	0.0958904109589041	0.0812720848056537	18.2134705175322	4.7045337475093	3	5	3	309	24	0	24	339	TimeSequenceTH	0.13915857605178	0.0166666666666667	0.0776699029126214
0.324324324324324	NaN	0.405063291139241	26.7645979066059	7.25757920915627	3	7	0	126	51	0	51	172	TimeSequenceTH	0.682539682539683	0.384615384615385	0.404761904761905
0	0.137254901960784	0.131147540983607	24.7265351685801	6.60275951990427	3	7	2	138	29	0	29	190	TimeSequenceTH	0.297101449275362	0.136363636363636	0.210144927536232
0	0.133333333333333	0.132867132867133	25.1573851969568	6.73713336967386	3	7	0	169	42	0	42	201	TimeSequenceTH	0.414201183431953	0.232142857142857	0.248520710059172
0.1	0.182608695652174	0.157303370786517	27.9018297930309	7.4081386533042	3	7	3	198	40	0	40	265	TimeSequenceTH	0.363636363636364	0.0961538461538462	0.202020202020202
0	0.00961538461538462	0.0569620253164557	22.8873952108056	6.27427832930722	3	7	1	183	21	0	21	249	TimeSequenceTH	0.273224043715847	0.105263157894737	0.114754098360656
0	0.2	0.166666666666667	22.7298007981184	5.89253129095343	3	7	0	44	9	0	9	170	TimeSequenceTH	0.340909090909091	0.0892857142857143	0.204545454545455
0.1	0.0985915492957746	0.0991735537190083	27.326440687457	7.48585873438641	3	7	1	133	15	0	15	229	TimeSequenceTH	0.278195488721804	0.0612244897959184	0.112781954887218
0	0.214285714285714	0.166666666666667	21.0150265058019	5.41429474112278	3	7	0	95	27	0	27	207	TimeSequenceTH	0.557894736842105	0.0784313725490196	0.284210526315789
0.111111111111111	0.128113879003559	0.125748502994012	24.8788226803045	6.52945723396295	3	7	3	339	43	0	43	433	TimeSequenceTH	0.144542772861357	0.0540540540540541	0.126843657817109
0	0	0.229508196721311	18.2297704045606	4.85766426929624	3	7	1	69	19	0	19	206	TimeSequenceTH	0.376811594202899	0.238095238095238	0.27536231884058
0	0.244897959183673	0.110169491525424	26.8183139603503	7.2938654929101	3	7	0	154	19	0	19	177	TimeSequenceTH	0.415584415584416	0.0140845070422535	0.123376623376623
0	0.03125	0.0625	18.5481551963189	4.59174851782375	3	7	0	88	5	0	5	239	TimeSequenceTH	0.136363636363636	0.0714285714285714	0.0568181818181818
0.111111111111111	0.0441176470588235	0.0875	27.5610379667456	7.4624084987006	3	7	2	330	53	0	53	276	TimeSequenceTH	0.260606060606061	0.160714285714286	0.160606060606061
0.318181818181818	0.142857142857143	0.17910447761194	24.9908542871559	6.49187928868474	3	7	1	100	17	0	17	154	TimeSequenceTH	0.36	0.0392156862745098	0.17
0	0.123076923076923	0.0597014925373134	23.0649727810451	6.13891569678073	3	7	2	150	13	0	13	210	TimeSequenceTH	0.293333333333333	0	0.0866666666666667
0.204545454545455	0.238095238095238	0.154362416107383	28.5421464724828	8.50916384057376	3	7	0	238	66	0	66	191	TimeSequenceTH	0.432773109243697	0.0555555555555556	0.277310924369748
0.2	0.241379310344828	0.2	28.2860560732047	7.92364440906832	3	7	1	159	41	0	41	219	TimeSequenceTH	0.427672955974843	0.0196078431372549	0.257861635220126
0.148148148148148	0.195652173913043	0.196078431372549	26.0838634348583	6.90610966704338	3	7	2	118	30	0	30	213	TimeSequenceTH	0.415254237288136	0.142857142857143	0.254237288135593
0.161290322580645	0.069364161849711	0.120567375886525	28.4839914697503	8.4616182480634	3	7	2	359	67	0	67	358	TimeSequenceTH	0.275766016713092	0.162790697674419	0.186629526462396
0	0	0.247422680412371	30.270775161266	8.33544416366406	3	7	0	107	34	0	34	194	TimeSequenceTH	0.401869158878505	0.0980392156862745	0.317757009345794
0	0.0967741935483871	0.158469945355191	25.463571127256	6.76466469806164	3	7	1	199	61	0	61	247	TimeSequenceTH	0.442211055276382	0.231884057971014	0.306532663316583
0	0.235294117647059	0.131578947368421	25.3825510315172	6.12934400781826	3	7	1	39	6	0	6	160	TimeSequenceTH	0.487179487179487	0.015625	0.153846153846154
0	0.3125	0.168421052631579	27.7350970829335	6.8840747264829	3	7	0	102	32	0	32	196	TimeSequenceTH	0.490196078431373	0.0666666666666667	0.313725490196078
NaN	NaN	NaN	20.6632262845149	4.93607466870383	3	7	0	11	2	0	2	203	TimeSequenceTH	0.545454545454545	0.0263157894736842	0.181818181818182
0.0555555555555556	0.118811881188119	0.163636363636364	26.0543904542448	6.37450779506031	3	7	2	178	35	0	35	260	TimeSequenceTH	0.280898876404494	0.0338983050847458	0.196629213483146
0.315789473684211	NaN	0.222222222222222	27.335310483554	6.55851795204893	3	7	0	45	11	0	11	196	TimeSequenceTH	0.4	0.0232558139534884	0.244444444444444
0.315789473684211	0.2	0.21875	24.3714476272221	5.87747575020906	3	7	1	64	14	0	14	206	TimeSequenceTH	0.34375	0.0408163265306122	0.21875
0.0344827586206897	0.00925925925925926	0.0508474576271186	19.6112196337856	4.82600072287035	3	7	2	211	19	0	19	285	TimeSequenceTH	0.14218009478673	0.09375	0.0900473933649289
0.0769230769230769	0.107142857142857	0.149122807017544	25.4020753817988	6.58557437330642	3	7	0	132	39	0	39	231	TimeSequenceTH	0.431818181818182	0.0652173913043478	0.295454545454545
0.25	0.1875	0.19047619047619	24.2819745763313	6.29773241937293	3	7	3	209	60	0	60	241	TimeSequenceTH	0.373205741626794	0.0425531914893617	0.287081339712919
0.05	0.0479452054794521	0.136929460580913	23.2304125100387	6.32447509547068	3	7	2	280	51	0	51	350	TimeSequenceTH	0.3	0.0526315789473684	0.182142857142857
0	0.08	0.0263157894736842	19.6610151117766	5.12668086355389	3	7	0	77	7	0	7	205	TimeSequenceTH	0.402597402597403	0	0.0909090909090909
0.1875	NaN	0.148648648648649	27.5949017515657	7.32695590381291	3	7	0	122	25	0	25	175	TimeSequenceTH	0.516393442622951	0.015625	0.204918032786885
0	0.0571428571428571	0.087378640776699	24.5351799492943	6.72149307534909	3	7	1	120	14	0	14	186	TimeSequenceTH	0.291666666666667	0.0689655172413793	0.116666666666667
0.0625	0.166666666666667	0.16	25.7643473096788	6.70375436981979	3	7	0	119	26	0	26	218	TimeSequenceTH	0.38655462184874	0.0208333333333333	0.218487394957983
0.333333333333333	0.0714285714285714	0.0769230769230769	24.85417628967	5.80685065929669	3	7	1	42	5	0	5	213	TimeSequenceTH	0.238095238095238	0	0.119047619047619
0.0909090909090909	0.0444444444444444	0.115384615384615	24.9448983955193	6.27699490857251	3	7	0	133	23	0	23	175	TimeSequenceTH	0.308270676691729	0.130434782608696	0.172932330827068
0	0.0769230769230769	0.112903225806452	20.5978455169353	5.20691633325121	3	7	0	88	8	0	8	198	TimeSequenceTH	0.261363636363636	0.0980392156862745	0.0909090909090909
NaN	NaN	0.384615384615385	23.9816121831104	5.72287310207439	3	7	0	17	9	0	9	173	TimeSequenceTH	0.941176470588235	0.0588235294117647	0.529411764705882
0.291666666666667	0.0555555555555556	0.132530120481928	24.7180892653626	6.02359019118578	3	7	0	118	22	0	22	182	TimeSequenceTH	0.271186440677966	0.0555555555555556	0.186440677966102
0	0.148148148148148	0.146341463414634	23.5740912227003	5.9577577563478	3	7	2	84	12	0	12	171	TimeSequenceTH	0.333333333333333	0.131147540983607	0.142857142857143
0.0625	0.108527131782946	0.103448275862069	23.8576140582692	5.67830295280904	3	7	2	180	19	0	19	293	TimeSequenceTH	0.155555555555556	0.05	0.105555555555556
0.25	0.287037037037037	0.316062176165803	33.8274150155493	10.8574161632526	3	10	1	223	77	0	77	296	TimeSequenceTH	0.511210762331839	0.263157894736842	0.345291479820628
0.1875	0.313725490196078	0.275449101796407	36.1675980031838	12.3908498899116	3	10	0	248	104	0	104	261	TimeSequenceTH	0.475806451612903	0.212765957446809	0.419354838709677
0.25	0.441860465116279	0.30327868852459	32.2921886282085	10.494127098554	3	10	0	197	75	0	75	200	TimeSequenceTH	0.624365482233503	0.150943396226415	0.380710659898477
0.05	0.147540983606557	0.12396694214876	29.9768402530867	9.6754727843367	3	10	1	126	17	0	17	235	TimeSequenceTH	0.277777777777778	0.113636363636364	0.134920634920635
0.171428571428571	0.219178082191781	0.203821656050955	34.7957197961645	12.1947506930034	3	10	2	227	66	0	66	224	TimeSequenceTH	0.466960352422908	0.185185185185185	0.290748898678414
0.037037037037037	0.114285714285714	0.197802197802198	29.1765029568758	9.59617579732334	3	10	1	217	77	0	77	261	TimeSequenceTH	0.474654377880184	0.351351351351351	0.354838709677419
0.0714285714285714	0.142857142857143	0.155844155844156	34.3272216685464	10.992619419083	3	10	0	91	21	0	21	177	TimeSequenceTH	0.472527472527473	0.137931034482759	0.230769230769231
0.25	0.263157894736842	0.23728813559322	33.7901340164845	11.0614149601104	3	10	1	146	51	0	51	228	TimeSequenceTH	0.452054794520548	0.127659574468085	0.349315068493151
0.142857142857143	0.266666666666667	0.306666666666667	32.0789750651594	10.1928149231363	3	10	1	110	47	0	47	170	TimeSequenceTH	0.709090909090909	0.259259259259259	0.427272727272727
0	0.111111111111111	0.113924050632911	31.0936415012123	9.90000294469479	3	10	0	90	20	0	20	185	TimeSequenceTH	0.411111111111111	0.0983606557377049	0.222222222222222
0.25	0.3	0.216867469879518	28.9830376062798	8.8802279051471	3	10	0	87	29	0	29	203	TimeSequenceTH	0.586206896551724	0.0408163265306122	0.333333333333333
0.285714285714286	0.5	0.337078651685393	30.1701597623164	9.56702553469275	3	10	0	100	41	0	41	180	TimeSequenceTH	0.6	0.226415094339623	0.41
0	0	0.140845070422535	24.570118666125	7.5909170139958	3	10	0	76	13	0	13	186	TimeSequenceTH	0.434210526315789	0.0810810810810811	0.171052631578947
0.0833333333333333	0.175	0.106060606060606	27.8622238146476	8.75631602468152	3	10	0	136	26	0	26	211	TimeSequenceTH	0.404411764705882	0	0.191176470588235
0.181818181818182	0.1	0.183098591549296	28.4823888556455	8.98380639633757	3	10	1	75	19	0	19	217	TimeSequenceTH	0.293333333333333	0.148936170212766	0.253333333333333
0.0666666666666667	0.122641509433962	0.130434782608696	30.5829510900338	9.18430724498597	3	10	1	161	22	0	22	264	TimeSequenceTH	0.248447204968944	0.106382978723404	0.136645962732919
0.195121951219512	0.461538461538462	0.306930693069307	31.1955890497093	9.05483572514576	3	10	0	116	43	0	43	180	TimeSequenceTH	0.46551724137931	0.117647058823529	0.370689655172414
0.3	0.391304347826087	0.207317073170732	30.9943198124578	9.42748168552726	3	10	0	96	37	0	37	201	TimeSequenceTH	0.552083333333333	0.108695652173913	0.385416666666667
0.0769230769230769	0.333333333333333	0.210526315789474	29.770467287901	9.72654293837907	3	10	0	80	19	0	19	136	TimeSequenceTH	0.6375	0.16	0.2375
0.1	0.231884057971014	0.202797202797203	28.9005552780309	9.46769220270754	3	10	2	166	52	0	52	206	TimeSequenceTH	0.41566265060241	0.173076923076923	0.313253012048193
0.08	0.204545454545455	0.146341463414634	32.0765517485884	10.8406192296755	3	10	1	133	23	0	23	220	TimeSequenceTH	0.323308270676692	0.0727272727272727	0.172932330827068
0.148148148148148	0.219178082191781	0.171974522292994	34.1249388106574	11.6631030660917	3	10	3	176	42	0	42	216	TimeSequenceTH	0.397727272727273	0.078125	0.238636363636364
0.037037037037037	0.155555555555556	0.121621621621622	29.1916681660412	9.2660341483504	3	10	2	184	27	0	27	243	TimeSequenceTH	0.244565217391304	0.0545454545454545	0.146739130434783
0.214285714285714	0.22	0.236363636363636	29.7707389643651	9.68941762815808	3	10	1	171	52	0	52	208	TimeSequenceTH	0.467836257309941	0.203703703703704	0.304093567251462
0.176470588235294	0.208333333333333	0.182608695652174	32.3846321856299	10.548759180703	3	10	0	140	48	0	48	207	TimeSequenceTH	0.528571428571429	0.163265306122449	0.342857142857143
0	0.0666666666666667	0.131147540983607	25.0904910299911	8.01753702732801	3	10	1	82	25	0	25	175	TimeSequenceTH	0.621951219512195	0.107692307692308	0.304878048780488
NaN	0	0.215686274509804	27.9760227771428	8.44660706892068	3	10	0	61	25	0	25	143	TimeSequenceTH	0.737704918032787	0.144736842105263	0.409836065573771
0	0.285714285714286	0.191489361702128	28.0786787772669	8.80953512664978	3	10	0	68	15	0	15	179	TimeSequenceTH	0.558823529411765	0.0666666666666667	0.220588235294118
0.142857142857143	0	0.152777777777778	28.3636036238157	8.93157795333551	3	10	0	91	18	0	18	199	TimeSequenceTH	0.659340659340659	0.117647058823529	0.197802197802198
0	0.24390243902439	0.255555555555556	31.0576765299856	10.359048806222	3	10	0	106	29	0	29	187	TimeSequenceTH	0.386792452830189	0.203389830508475	0.273584905660377
0	0.00980392156862745	0.00561797752808989	0.811658390542451	1.32656967814399	3	2	1	282	12	0	12	252	TimeSequenceTH	0.120567375886525	0	0.0425531914893617
0	0.0222222222222222	0.0177777777777778	1.17009369278555	1.3506903417527	3	2	2	245	8	0	8	281	TimeSequenceTH	0.0693877551020408	0.02	0.0326530612244898
0.2	0.315789473684211	0.290322580645161	37.5674061771107	16.8727823702787	3	20	0	80	44	0	44	202	TimeSequenceTH	0.6375	0.203703703703704	0.55
0.333333333333333	0.19047619047619	0.240384615384615	38.3588061237402	18.726745958709	3	20	0	129	51	0	51	193	TimeSequenceTH	0.736434108527132	0.1875	0.395348837209302
NaN	NaN	0.392857142857143	34.390090843287	15.1919341208739	3	20	0	36	27	0	27	189	TimeSequenceTH	1	0.25	0.75
0.2	0.217391304347826	0.298969072164948	37.0591426102715	16.7165103022214	3	20	0	167	73	0	73	213	TimeSequenceTH	0.497005988023952	0.192982456140351	0.437125748502994
0	0.423076923076923	0.346938775510204	31.1487388894678	12.796025670905	3	20	0	56	26	0	26	205	TimeSequenceTH	0.660714285714286	0.104166666666667	0.464285714285714
0.222222222222222	0.317073170731707	0.333333333333333	36.4060281727117	16.9823209513326	3	20	2	176	90	0	90	221	TimeSequenceTH	0.647727272727273	0.240740740740741	0.511363636363636
0.4	0	0.256756756756757	36.8502006877667	16.9629331489324	3	20	1	77	37	0	37	160	TimeSequenceTH	0.74025974025974	0.129032258064516	0.480519480519481
0.230769230769231	0	0.235849056603774	39.9711249605501	18.1829941500303	3	20	0	134	78	0	78	198	TimeSequenceTH	0.798507462686567	0.192982456140351	0.582089552238806
0.3	0.263157894736842	0.22289156626506	38.8689504064883	17.7414466039499	3	20	1	179	65	0	65	205	TimeSequenceTH	0.553072625698324	0.0983606557377049	0.363128491620112
0.333333333333333	NaN	0.325	33.0999879634831	14.0347464955008	3	20	0	46	21	0	21	162	TimeSequenceTH	0.695652173913043	0.189655172413793	0.456521739130435
0.363636363636364	0	0.444444444444444	34.9642048259743	14.761429434037	3	20	0	42	26	0	26	174	TimeSequenceTH	0.833333333333333	0.185185185185185	0.619047619047619
0.5	NaN	0.246376811594203	35.4061732577226	16.2460366010482	3	20	0	73	32	0	32	148	TimeSequenceTH	0.808219178082192	0.173913043478261	0.438356164383562
NaN	NaN	NaN	35.1424988723885	15.2630159577327	3	20	0	5	5	0	5	190	TimeSequenceTH	1	0.0434782608695652	1
0.4	0.315789473684211	0.281767955801105	37.2102572631416	17.033853193218	3	20	0	197	102	0	102	203	TimeSequenceTH	0.604060913705584	0.366666666666667	0.517766497461929
0.2	0.416666666666667	0.276190476190476	39.0439712788128	18.4272080635363	3	20	0	112	50	0	50	160	TimeSequenceTH	0.75	0.191780821917808	0.446428571428571
0.222222222222222	0.172413793103448	0.311594202898551	38.016816998844	17.8060507724004	3	20	1	160	63	0	63	209	TimeSequenceTH	0.54375	0.263157894736842	0.39375
0.166666666666667	0.235294117647059	0.227272727272727	31.1794967735428	13.260193723658	3	20	1	71	26	0	26	188	TimeSequenceTH	0.633802816901408	0.176470588235294	0.366197183098592
0.125	0.3	0.351063829787234	35.6170287638257	15.4874591387362	3	20	0	104	56	0	56	205	TimeSequenceTH	0.711538461538462	0.222222222222222	0.538461538461538
0.214285714285714	0.175438596491228	0.325714285714286	33.4755937278033	15.6355943619762	3	20	1	215	100	0	100	220	TimeSequenceTH	0.581395348837209	0.30188679245283	0.465116279069767
0.5	NaN	0.72	33.9530704638084	14.581568825923	3	20	0	25	23	0	23	166	TimeSequenceTH	1	0.254237288135593	0.92
NaN	NaN	0.1	34.2501214456014	14.0305191022812	3	20	0	22	15	0	15	181	TimeSequenceTH	1	0.0454545454545455	0.681818181818182
0.173913043478261	0.0891089108910891	0.222772277227723	38.7365450990495	17.0640593720874	3	20	1	226	69	0	69	234	TimeSequenceTH	0.442477876106195	0.365079365079365	0.305309734513274
0.214285714285714	0.388888888888889	0.37037037037037	38.399408107857	17.5303359465242	3	20	0	154	70	0	70	205	TimeSequenceTH	0.564935064935065	0.39622641509434	0.454545454545455
0.142857142857143	0.204081632653061	0.155555555555556	34.8650724000823	15.3408368861483	3	20	1	147	38	0	38	235	TimeSequenceTH	0.476190476190476	0.111111111111111	0.258503401360544
0.375	0.181818181818182	0.430555555555556	35.1326205428101	15.4170362535323	3	20	0	80	44	0	44	185	TimeSequenceTH	0.7	0.408163265306122	0.55
0.333333333333333	0.666666666666667	0.418604651162791	35.4102615544002	15.5537200732147	3	20	0	51	37	0	37	190	TimeSequenceTH	0.862745098039216	0.288461538461538	0.725490196078431
0	0.242424242424242	0.16	35.2844605162582	15.6872810810489	3	20	1	119	38	0	38	229	TimeSequenceTH	0.495798319327731	0.13953488372093	0.319327731092437
NaN	NaN	0.333333333333333	35.9934805386102	14.4311539125878	3	20	0	46	39	0	39	138	TimeSequenceTH	1	0.16	0.847826086956522
0.166666666666667	0.133333333333333	0.192982456140351	35.7885355424375	15.4715286189691	3	20	1	65	16	0	16	156	TimeSequenceTH	0.476923076923077	0.0983606557377049	0.246153846153846
0.375	0	0.454545454545455	38.082621612697	17.2434408725755	3	20	0	93	72	0	72	158	TimeSequenceTH	0.935483870967742	0.416666666666667	0.774193548387097
0.4	0.4	0.32	36.5599189214371	15.7885002808434	3	20	1	82	40	0	40	208	TimeSequenceTH	0.695121951219512	0.372549019607843	0.48780487804878
0.0769230769230769	0.297297297297297	0.289156626506024	34.6118461255894	14.7483771419998	3	20	0	86	28	0	28	216	TimeSequenceTH	0.476744186046512	0.244444444444444	0.325581395348837
0.157894736842105	0.428571428571429	0.275862068965517	36.5566416532391	15.853933633721	3	20	1	101	50	0	50	209	TimeSequenceTH	0.623762376237624	0.260869565217391	0.495049504950495
0.285714285714286	NaN	0.467741935483871	33.5780296882778	14.1655383789124	3	20	0	103	75	0	75	194	TimeSequenceTH	0.87378640776699	0.509803921568627	0.728155339805825
NaN	NaN	NaN	33.955301887255	14.0916974556052	3	20	0	30	20	0	20	162	TimeSequenceTH	1	0.116666666666667	0.666666666666667
NaN	NaN	0.285714285714286	34.9412094360715	14.5159609834772	3	20	0	40	27	0	27	145	TimeSequenceTH	0.925	0.111111111111111	0.675
0.4	0.3125	0.333333333333333	38.0693218144509	17.1713916909504	3	20	0	171	85	0	85	188	TimeSequenceTH	0.654970760233918	0.267857142857143	0.497076023391813
0.307692307692308	0.352941176470588	0.333333333333333	34.4390968106963	15.6503485359904	3	20	0	107	55	0	55	204	TimeSequenceTH	0.728971962616822	0.333333333333333	0.514018691588785
0.25	0.333333333333333	0.278688524590164	32.8081693627526	13.9119050124829	3	20	0	73	41	0	41	182	TimeSequenceTH	0.726027397260274	0.203703703703704	0.561643835616438
0	0.5	0.530612244897959	34.8969636554808	14.5381334841208	3	20	0	59	38	0	38	164	TimeSequenceTH	0.745762711864407	0.389830508474576	0.644067796610169
0.206896551724138	0.24	0.288288288288288	37.326504011628	16.0666101962835	3	20	1	137	52	0	52	213	TimeSequenceTH	0.62043795620438	0.236363636363636	0.37956204379562
0.346153846153846	0.333333333333333	0.311688311688312	35.8454651453477	15.7943840433835	3	20	0	113	51	0	51	208	TimeSequenceTH	0.584070796460177	0.170731707317073	0.451327433628319
NaN	NaN	0.230769230769231	35.2810297846987	14.9869118923258	3	20	0	48	28	0	28	167	TimeSequenceTH	0.875	0.169811320754717	0.583333333333333
0.260869565217391	0.285714285714286	0.273504273504274	34.8349047239927	15.8258203036784	3	20	0	127	49	0	49	185	TimeSequenceTH	0.582677165354331	0.185185185185185	0.385826771653543
NaN	NaN	NaN	24.9906400556632	8.93945026909713	3	20	0	0	0	0	0	100	TimeSequenceTH	NaN	0	NaN
0.214285714285714	0.4	0.198581560283688	34.9167862167584	16.0507503790299	3	20	0	157	80	0	80	209	TimeSequenceTH	0.67515923566879	0.18	0.509554140127389
0	0.428571428571429	0.410714285714286	33.5410005862594	14.7260253804735	3	20	0	80	49	0	49	168	TimeSequenceTH	0.825	0.377358490566038	0.6125
0	0.337662337662338	0.312925170068027	33.2118296108944	14.6346590477592	3	20	0	159	62	0	62	279	TimeSequenceTH	0.452830188679245	0.238095238095238	0.389937106918239
0.142857142857143	0.4	0.455696202531646	36.5851959010709	16.4538759959036	3	20	0	104	63	0	63	157	TimeSequenceTH	0.778846153846154	0.4	0.605769230769231
0	0	0.382978723404255	30.83696985547	13.1021815102298	3	20	0	63	39	0	39	167	TimeSequenceTH	0.793650793650794	0.298245614035088	0.619047619047619
0.230769230769231	0.111111111111111	0.309090909090909	35.2430243457942	15.4253404795405	3	20	2	122	48	0	48	207	TimeSequenceTH	0.475409836065574	0.368421052631579	0.39344262295082
0.5	0.416666666666667	0.467741935483871	35.9864751905163	15.0570707756963	3	20	1	73	42	0	42	185	TimeSequenceTH	0.767123287671233	0.232558139534884	0.575342465753425
0.421052631578947	0.5	0.458823529411765	35.7011762233827	15.2592389956294	3	20	0	88	69	0	69	180	TimeSequenceTH	0.795454545454545	0.135593220338983	0.784090909090909
0.142857142857143	0.483870967741935	0.380434782608696	31.6928194832041	13.9776156653669	3	20	0	95	47	0	47	221	TimeSequenceTH	0.663157894736842	0.27027027027027	0.494736842105263
0	NaN	0.510204081632653	35.1042924445365	14.6848235168166	3	20	0	65	40	0	40	168	TimeSequenceTH	0.830769230769231	0.280701754385965	0.615384615384615
0.414634146341463	0.5	0.425925925925926	35.8280813118319	15.856277528311	3	20	0	142	68	0	68	149	TimeSequenceTH	0.809859154929577	0.373134328358209	0.47887323943662
0.333333333333333	0.538461538461538	0.418918918918919	35.2071581577587	15.4050001413181	3	20	1	89	48	0	48	189	TimeSequenceTH	0.775280898876405	0.266666666666667	0.539325842696629
0.454545454545455	0.416666666666667	0.333333333333333	36.1733265054617	16.00329573707	3	20	0	84	44	0	44	156	TimeSequenceTH	0.702380952380952	0.155172413793103	0.523809523809524
0.3	0.230769230769231	0.203389830508475	32.8039044611958	13.8145530370242	3	20	0	64	30	0	30	184	TimeSequenceTH	0.671875	0.117647058823529	0.46875
NaN	NaN	0.391304347826087	32.8117618595443	13.4423037081451	3	20	0	25	17	0	17	202	TimeSequenceTH	0.96	0.16	0.68
0	0	0	1.3225959442381	2.13224692732241	3	2	2	327	0	0	0	363	NoMasking	0.174311926605505	0	0
0	0	0	0.696398875620732	1.76294714214236	3	2	2	373	0	0	0	333	NoMasking	0.120643431635389	0	0
0	0	0	1.27427653924698	1.83790591195166	3	2	0	212	0	0	0	308	NoMasking	0.089622641509434	0	0
0	0	0	0.188992802885092	1.75725337352195	3	2	1	221	0	0	0	277	NoMasking	0.104072398190045	0	0
0	0	0	0.300915646732504	1.14087731468706	3	2	4	282	0	0	0	299	NoMasking	0.0815602836879433	0	0
0	0	0	0.122921636327389	0.705509636832678	3	2	2	300	0	0	0	348	NoMasking	0.0266666666666667	0	0
0	0	0	3.78498173042762	2.07718768864103	3	2	3	400	0	0	0	377	NoMasking	0.075	0	0
0	0	0	3.926189253651	2.08307194610673	3	2	2	245	0	0	0	294	NoMasking	0.220408163265306	0	0
0	0	0	0.254819852544115	0.895905486584436	3	2	0	227	0	0	0	217	NoMasking	0.026431718061674	0	0
0	0	0	0.281981585788956	1.12721045581557	3	2	1	181	0	0	0	236	NoMasking	0.0331491712707182	0	0
0	0	0	0.0695957073287342	0.775861628873619	3	2	1	400	0	0	0	413	NoMasking	0.025	0	0
0	0	0	0.283720647376226	0.932264832660053	3	2	3	197	0	0	0	285	NoMasking	0.0203045685279188	0	0
0	0	0	0.568994625019954	1.60842952479355	3	2	0	92	0	0	0	212	NoMasking	0.0434782608695652	0	0
0	0	0	1.34444657323577	1.80554059829285	3	2	3	270	0	0	0	312	NoMasking	0.0740740740740741	0	0
0	0.010752688172043	0.0133928571428571	0.203900044441951	1.32836729053058	3	2	2	326	12	0	12	318	TimeSequenceTH	0.0858895705521472	0.0172413793103448	0.0368098159509202
0	0.0555555555555556	0.0621761658031088	0.679573543557497	1.49214797892386	3	2	3	238	25	0	25	266	TimeSequenceTH	0.130252100840336	0.0862068965517241	0.105042016806723
0	0	0	0.100684720678342	1.16034428945005	3	2	3	327	0	0	0	360	NoMasking	0.0428134556574924	0	0
0	0	0	0.385921920465119	1.30461357592593	3	2	1	222	0	0	0	337	NoMasking	0.0675675675675676	0	0
0	0	0	0.00139689769489433	0.907048027828967	3	2	2	143	0	0	0	251	NoMasking	0.0559440559440559	0	0
NaN	NaN	NaN	0.0199761320642908	1.27865071349109	3	2	0	0	0	0	0	199	NoMasking	NaN	0	NaN
0	0	0	0.734706533601734	1.7319884490914	3	2	1	280	0	0	0	333	NoMasking	0.0821428571428571	0	0
0	0	0	0.862973270330074	1.67525311202468	3	2	1	97	0	0	0	215	NoMasking	0.0927835051546392	0	0
0	0	0	1.70527723219426	1.74255175654271	3	2	5	385	0	0	0	362	NoMasking	0.0727272727272727	0	0
0	0	0	5.34593940057016	2.05711484063719	3	2	2	164	0	0	0	238	NoMasking	0.134146341463415	0	0
0	0	0	0.36139100588789	1.51421584004686	3	2	2	352	0	0	0	463	NoMasking	0.0255681818181818	0	0
0	0	0	0.285497815657451	1.27884113529573	3	2	2	185	0	0	0	215	NoMasking	0.0594594594594595	0	0
0	0	0	15.3313497444789	3.55109742645699	3	2	3	458	0	0	0	346	NoMasking	0.277292576419214	0	0
0	0	0	9.1897843206788	3.05796678004165	3	2	2	557	0	0	0	430	NoMasking	0.22262118491921	0	0
0	0	0	4.03471985786573	2.3567326430275	3	2	3	313	0	0	0	334	NoMasking	0.0702875399361022	0	0
0	0	0	3.98326318049392	2.05660072414252	3	2	1	222	0	0	0	256	NoMasking	0.0945945945945946	0	0
0	0	0	0.905200566321189	1.85207506716346	3	2	2	80	0	0	0	196	NoMasking	0.125	0	0
0	0	0	0.658114783102933	1.64273381569739	3	2	1	193	0	0	0	254	NoMasking	0.0466321243523316	0	0
0	0	0	0.120432783743311	1.13966368402584	3	2	2	150	0	0	0	183	NoMasking	0.0933333333333333	0	0
0	0	0	0.659954471520531	1.64503248890684	3	2	3	176	0	0	0	277	NoMasking	0.0511363636363636	0	0
0	0	0	2.82677103088524	1.97808514359161	3	2	3	291	0	0	0	340	NoMasking	0.0996563573883162	0	0
0	0	0	2.59995511650833	1.95984355417074	3	2	1	165	0	0	0	199	NoMasking	0.103030303030303	0	0
0	0.0172413793103448	0.0275862068965517	0.940289378349809	1.37243814390877	3	2	2	185	10	0	10	193	TimeSequenceTH	0.178378378378378	0.0447761194029851	0.0540540540540541
0	0.00934579439252336	0.0112359550561798	0.77458924404328	1.25249649219033	3	2	1	182	4	0	4	258	TimeSequenceTH	0.0879120879120879	0.0166666666666667	0.021978021978022
0	0	0	0.258631515441845	1.46229645283477	3	2	3	225	0	0	0	277	NoMasking	0.0933333333333333	0	0
0	0	0	0.275074337663657	1.39608878713092	3	2	1	121	0	0	0	237	NoMasking	0.0909090909090909	0	0
0	0	0	0.523364851085515	1.87468945465005	3	2	5	467	0	0	0	330	NoMasking	0.0578158458244111	0	0
0	0	0	1.53237363300615	2.05464236277727	3	2	3	150	0	0	0	256	NoMasking	0.113333333333333	0	0
0	0	0	0.223209331194714	1.68444366821607	3	2	3	216	0	0	0	264	NoMasking	0.037037037037037	0	0
0	0	0	0.217184924591662	1.59353341543571	3	2	2	128	0	0	0	197	NoMasking	0.0859375	0	0
0	0	0	15.7093575013573	3.47726182909185	3	3	1	165	0	0	0	227	NoMasking	0.163636363636364	0	0
0	0	0	9.7356094451242	2.9314296708088	3	3	2	119	0	0	0	226	NoMasking	0.0840336134453782	0	0
0	0	0	13.368153602822	3.35360348271581	3	3	4	464	0	0	0	437	NoMasking	0.0797413793103448	0	0
0	0	0	9.81862839679107	3.13820368963052	3	3	1	178	0	0	0	221	NoMasking	0.151685393258427	0	0
0	0	0	15.7230954950871	3.29177295995323	3	3	2	519	0	0	0	460	NoMasking	0.0789980732177264	0	0
0	0	0	12.0552993053681	3.289255903405	3	3	1	104	0	0	0	165	NoMasking	0.173076923076923	0	0
0	0	0	4.20650378248519	2.06553795898271	3	3	1	148	0	0	0	237	NoMasking	0.0675675675675676	0	0
0	0	0	4.97918836565282	2.15138849895111	3	3	1	140	0	0	0	223	NoMasking	0.0857142857142857	0	0
0	0	0	1.82282961606886	1.18468349462801	3	3	2	217	0	0	0	270	NoMasking	0.0829493087557604	0	0
0	0	0	7.89598898969842	2.13759565047328	3	3	1	173	0	0	0	221	NoMasking	0.144508670520231	0	0
0	0	0	11.7882939375275	2.70968170889653	3	3	1	133	0	0	0	197	NoMasking	0.112781954887218	0	0
0	0	0	8.14047080378054	2.41438095747963	3	3	2	219	0	0	0	302	NoMasking	0.045662100456621	0	0
0	0	0	5.74437714166189	2.07950147294482	3	3	3	130	0	0	0	223	NoMasking	0.0846153846153846	0	0
0	0	0	13.3117999943847	2.894418386688	3	3	2	205	0	0	0	276	NoMasking	0.224390243902439	0	0
0	0	0	6.30570997489362	2.35876953023616	3	3	1	145	0	0	0	218	NoMasking	0.179310344827586	0	0
0	0	0	3.79653164004321	1.80448747568969	3	3	1	179	0	0	0	267	NoMasking	0.0502793296089385	0	0
0	0	0	2.65125568066895	1.70413830043376	3	3	1	72	0	0	0	215	NoMasking	0.138888888888889	0	0
0	0	0	2.78189017211235	1.42042919129164	3	3	2	352	0	0	0	308	NoMasking	0.0454545454545455	0	0
0	0	0	12.7800955938441	2.92202990455104	3	3	1	278	0	0	0	283	NoMasking	0.212230215827338	0	0
0	0	0	4.51848831330149	1.93252488632271	3	3	1	122	0	0	0	208	NoMasking	0.0819672131147541	0	0
0	0	0	10.265324736852	2.55530862346485	3	3	1	388	0	0	0	338	NoMasking	0.237113402061856	0	0
0.0909090909090909	0.114285714285714	0.087719298245614	0.0998712372854032	1.44798843883892	3	2	1	57	5	0	5	214	TimeSequenceTH	0.140350877192982	0	0.087719298245614
0	0	0	0.00682809122757119	1.17937010013513	3	2	2	163	0	0	0	233	TimeSequenceTH	0.0184049079754601	0	0
0	0	0	5.53861219059022	1.9918338187856	3	3	3	342	0	0	0	363	NoMasking	0.0789473684210526	0	0
0	0	0	7.64611111310615	2.46227000684039	3	3	2	129	0	0	0	228	NoMasking	0.0697674418604651	0	0
NaN	NaN	NaN	4.56081891618081	1.93866008083579	3	3	0	5	0	0	0	160	NoMasking	0.4	0	0
0	0	0	2.11368561576553	1.8262438158902	3	3	1	73	0	0	0	200	NoMasking	0.0821917808219178	0	0
0	0	0	4.6832833969583	1.98740052559025	3	3	3	221	0	0	0	293	NoMasking	0.0678733031674208	0	0
0	0	0	4.72939232050222	2.08916596491539	3	3	1	152	0	0	0	227	NoMasking	0.0657894736842105	0	0
0	0	0	11.9174470267296	3.22537115044361	3	3	1	176	0	0	0	223	NoMasking	0.340909090909091	0	0
0	0	0	13.5008396478599	3.16361137836647	3	3	1	171	0	0	0	258	NoMasking	0.292397660818713	0	0
0	0	0	6.72497576686895	2.46464254971775	3	3	2	242	0	0	0	259	NoMasking	0.161157024793388	0	0
0	0	0	16.8975244169807	3.81343947095749	3	3	2	252	0	0	0	260	NoMasking	0.206349206349206	0	0
0	0	0	11.2650141537813	3.0954989117185	3	3	2	113	0	0	0	210	NoMasking	0.256637168141593	0	0
0	0	0	13.9912349833286	3.57209920894982	3	3	0	181	0	0	0	265	NoMasking	0.475138121546961	0	0
0	0	0	12.0564325715443	3.04341265069193	3	3	2	307	0	0	0	400	NoMasking	0.143322475570033	0	0
0	0	0	6.04267168970169	2.49229073991048	3	3	3	284	0	0	0	317	NoMasking	0.0563380281690141	0	0
0	0	0	14.6400091252483	3.12104224734591	3	3	1	123	0	0	0	171	NoMasking	0.211382113821138	0	0
0	0	0	24.48023965735	5.72879756664253	3	5	3	266	0	0	0	337	NoMasking	0.300751879699248	0	0
0	0	0	14.373710337617	3.38454077651893	3	5	1	96	0	0	0	190	NoMasking	0.197916666666667	0	0
0	0	0	19.4267021478675	4.24255444071138	3	5	0	108	0	0	0	203	NoMasking	0.277777777777778	0	0
0	0	0	23.5226335093863	5.23839903726909	3	5	1	237	0	0	0	331	NoMasking	0.29957805907173	0	0
0	0	0	18.8738302264368	4.6672703220842	3	5	4	335	0	0	0	387	NoMasking	0.122388059701493	0	0
0	0	0	19.0670844311586	4.5784017569258	3	5	1	149	0	0	0	228	NoMasking	0.114093959731544	0	0
0	0	0	24.8959795733202	6.17160068392003	3	5	2	139	0	0	0	183	NoMasking	0.359712230215827	0	0
0	0	0	20.7575172493368	4.88962054485353	3	5	0	156	0	0	0	225	NoMasking	0.256410256410256	0	0
0	0	0	26.1673342603625	6.27340292599526	3	5	5	664	0	0	0	454	NoMasking	0.198795180722892	0	0
0	0	0	24.4660236562474	5.41329105682289	3	5	1	102	0	0	0	177	NoMasking	0.323529411764706	0	0
0	0	0	22.2038424775675	5.24230518648563	3	5	2	122	0	0	0	243	NoMasking	0.344262295081967	0	0
0	0	0	15.7398019808022	3.59313227705001	3	5	2	232	0	0	0	288	NoMasking	0.0775862068965517	0	0
0	0	0	15.81707420165	4.03027002248595	3	5	0	66	0	0	0	183	NoMasking	0.272727272727273	0	0
0	0	0	17.8210884346777	4.3997024759972	3	5	1	100	0	0	0	185	NoMasking	0.21	0	0
0	0	0	22.3731860912079	5.23991659534137	3	5	4	385	0	0	0	503	NoMasking	0.153246753246753	0	0
0	0	0	22.3664828200314	5.47430024614107	3	5	3	318	0	0	0	323	NoMasking	0.279874213836478	0	0
0	0	0	19.0522162745261	4.65176866224605	3	5	1	208	0	0	0	233	NoMasking	0.182692307692308	0	0
0	0	0	20.3904861997539	4.81960610651658	3	5	3	182	0	0	0	244	NoMasking	0.197802197802198	0	0
0	0	0	19.5598978229772	4.81835763683351	3	5	1	222	0	0	0	272	NoMasking	0.288288288288288	0	0
0	0	0	23.9728829330336	6.08719177720864	3	5	2	183	0	0	0	197	NoMasking	0.333333333333333	0	0
0	0	0	28.1647664062094	6.72810468721124	3	5	1	190	0	0	0	235	NoMasking	0.478947368421053	0	0
0	0	0	20.6105380316998	4.74557325032038	3	5	2	209	0	0	0	261	NoMasking	0.210526315789474	0	0
0	0	0	22.8253390463266	5.28951030801975	3	5	1	136	0	0	0	181	NoMasking	0.352941176470588	0	0
0	0	0	25.7130202008086	6.29595270944573	3	5	3	286	0	0	0	301	NoMasking	0.223776223776224	0	0
0	0	0	24.1330764731426	5.64099894963928	3	5	0	75	0	0	0	202	NoMasking	0.546666666666667	0	0
0.0333333333333333	0.0178571428571429	0.0174216027874564	0.045918612358712	0.990024758731135	3	2	3	305	8	0	8	367	TimeSequenceTH	0.0327868852459016	0	0.0262295081967213
NaN	NaN	0	0.612424526172626	1.08311924381199	3	2	0	5	0	0	0	173	TimeSequenceTH	0.2	0	0
0	0	0	21.5748815192272	5.47983933108498	3	5	0	175	0	0	0	203	NoMasking	0.44	0	0
0	0	0	27.1429851402032	6.6086340567132	3	5	1	243	0	0	0	268	NoMasking	0.222222222222222	0	0
0	0	0	23.6527423980701	5.56561673737624	3	5	0	84	0	0	0	171	NoMasking	0.5	0	0
0	0	0	29.1260785153704	6.97790405036677	3	5	2	247	0	0	0	286	NoMasking	0.315789473684211	0	0
0	0	0	20.4503647669106	4.71230374735362	3	5	2	293	0	0	0	298	NoMasking	0.215017064846416	0	0
0	0	0	20.5726223401633	5.17613408503385	3	5	0	149	0	0	0	222	NoMasking	0.208053691275168	0	0
0	0	0	18.9067363017099	4.44537133562005	3	5	2	228	0	0	0	295	NoMasking	0.197368421052632	0	0
0	0	0	23.3512368857021	5.612322207999	3	5	0	212	0	0	0	239	NoMasking	0.117924528301887	0	0
0	0	0	19.7569383624179	4.6888167628885	3	5	1	202	0	0	0	314	NoMasking	0.202970297029703	0	0
0	0	0	20.7364876143886	5.22584976969504	3	5	1	159	0	0	0	199	NoMasking	0.283018867924528	0	0
0	NaN	0	19.452036833233	4.75216215377669	3	5	0	38	0	0	0	168	NoMasking	0.631578947368421	0	0
0	0	0	25.1204022623425	6.2951471869232	3	5	2	225	0	0	0	262	NoMasking	0.235555555555556	0	0
0	0	0	21.1940727206137	5.15289622780707	3	5	0	50	0	0	0	151	NoMasking	0.3	0	0
0	0	0	22.4730035590513	5.54539060755492	3	5	1	214	0	0	0	244	NoMasking	0.238317757009346	0	0
0	0	0	23.1435425653027	5.40990692639762	3	5	2	155	0	0	0	201	NoMasking	0.116129032258065	0	0
0	NaN	0	19.5685755875917	4.99598757777015	3	7	0	19	0	0	0	168	NoMasking	0.684210526315789	0	0
0	0	0	24.7116410958946	6.05360519385054	3	7	1	148	0	0	0	236	NoMasking	0.418918918918919	0	0
0	0	0	20.5181331113551	5.35945978948202	3	7	1	183	0	0	0	266	NoMasking	0.174863387978142	0	0
0	0	0	24.1805187352944	6.45593265341791	3	7	2	165	0	0	0	218	NoMasking	0.272727272727273	0	0
0	0	0	25.1437862738951	6.29826016325967	3	7	1	187	0	0	0	282	NoMasking	0.181818181818182	0	0
0	0	0	27.3278156644699	7.3898695378271	3	7	1	141	0	0	0	215	NoMasking	0.390070921985816	0	0
0	0	0	24.2113570358555	6.02599757124944	3	7	1	212	0	0	0	294	NoMasking	0.136792452830189	0	0
0	0	0	26.6751151518654	7.14768947034954	3	7	2	162	0	0	0	215	NoMasking	0.314814814814815	0	0
0	0	0	26.6519193424777	7.82508353526221	3	7	2	178	0	0	0	243	NoMasking	0.387640449438202	0	0
0	0	0	28.8922007024853	8.04362299536281	3	7	0	127	0	0	0	181	NoMasking	0.464566929133858	0	0
0	0	0	27.848948962678	7.72520548804803	3	7	1	133	0	0	0	217	NoMasking	0.496240601503759	0	0
0	0	0	29.4409943568937	8.51551594308737	3	7	2	307	0	0	0	323	NoMasking	0.309446254071661	0	0
NaN	NaN	0	21.1132714811594	5.54188227807757	3	7	0	55	0	0	0	171	NoMasking	0.454545454545455	0	0
0	0	0	31.9699131281324	9.49299287582685	3	7	1	225	0	0	0	211	NoMasking	0.404444444444444	0	0
0	0	0	29.0133449386177	7.66962441363802	3	7	0	131	0	0	0	197	NoMasking	0.549618320610687	0	0
0	0	0	32.493084478281	9.11622566263848	3	7	1	153	0	0	0	214	NoMasking	0.61437908496732	0	0
0	0	0	20.4773225960545	5.74918957366534	3	7	2	179	0	0	0	218	NoMasking	0.245810055865922	0	0
0	0	0	28.9842967899343	8.33573643604296	3	7	1	141	0	0	0	218	NoMasking	0.524822695035461	0	0
0	0	0	28.4722259327142	8.12055712961455	3	7	1	221	0	0	0	303	NoMasking	0.420814479638009	0	0
0	0	0	26.1253812221048	7.16824546129878	3	7	1	139	0	0	0	219	NoMasking	0.489208633093525	0	0
0	0	0	19.5569159582348	5.45560100674982	3	7	1	143	0	0	0	208	NoMasking	0.188811188811189	0	0
0	0	0	28.1820403565369	7.85905764883806	3	7	5	332	0	0	0	344	NoMasking	0.225903614457831	0	0
0	0	0	22.5259001523305	5.81159599864823	3	7	0	69	0	0	0	206	NoMasking	0.130434782608696	0	0
0	0	0	33.2989509389751	8.46337264090275	3	7	0	141	0	0	0	228	NoMasking	0.687943262411348	0	0
0	0	0	34.5797713870322	9.03674060355657	3	7	2	186	0	0	0	282	NoMasking	0.56989247311828	0	0
0	0	0	30.9677419317985	8.58905501900217	3	7	0	115	0	0	0	209	NoMasking	0.660869565217391	0	0
0	NaN	0	31.752291041894	8.99969384951468	3	7	0	71	0	0	0	183	NoMasking	0.746478873239437	0	0
NaN	NaN	0	15.845715063466	3.80694544049858	3	7	0	23	0	0	0	157	NoMasking	0.565217391304348	0	0
0	0	0	30.8770443061366	8.5479609214544	3	7	1	160	0	0	0	260	NoMasking	0.46875	0	0
0	0	0	33.6652466497938	9.43922105174813	3	7	2	278	0	0	0	270	NoMasking	0.381294964028777	0	0
0	0	0	32.6456696179978	9.2557771884331	3	7	2	201	0	0	0	264	NoMasking	0.343283582089552	0	0
0	0	0	29.125909364955	8.16978135416923	3	7	0	129	0	0	0	174	NoMasking	0.418604651162791	0	0
0	0	0	25.5137724099973	6.35228971433885	3	7	0	110	0	0	0	252	NoMasking	0.272727272727273	0	0
0	0	0	27.612270657362	7.52855063297662	3	7	3	312	0	0	0	399	NoMasking	0.163461538461538	0	0
0	0	0	26.071681104717	6.85592472702384	3	7	1	77	0	0	0	152	NoMasking	0.545454545454545	0	0
0	0	0	19.1775405003958	5.09092641414851	3	7	1	40	0	0	0	207	NoMasking	0.15	0	0
0	0	0	31.6313766486821	8.79045519205963	3	7	4	522	0	0	0	452	NoMasking	0.275862068965517	0	0
0	0	0	20.1890927381581	5.41409395405619	3	7	0	97	0	0	0	188	NoMasking	0.350515463917526	0	0
0	0	0	26.6921866547373	7.84760805374851	3	7	2	280	0	0	0	288	NoMasking	0.417857142857143	0	0
0	NaN	0	24.5998077973171	6.76592620692683	3	7	0	55	0	0	0	178	NoMasking	0.672727272727273	0	0
0	0	0	21.7660909918364	5.67238242952327	3	7	1	126	0	0	0	267	NoMasking	0.26984126984127	0	0
0	0	0	24.7331982386056	6.73894364276414	3	7	0	256	0	0	0	218	NoMasking	0.28515625	0	0
0	0	0	37.3237128917099	12.7044224059142	3	10	0	249	0	0	0	294	NoMasking	0.642570281124498	0	0
0	0	0	29.1205926759425	8.60066428525295	3	10	0	67	0	0	0	227	NoMasking	0.641791044776119	0	0
0	0	0	34.6865801758825	11.9389176275225	3	10	2	246	0	0	0	245	NoMasking	0.560975609756098	0	0
0	0	0	37.0889211290673	11.0575939647149	3	10	3	187	0	0	0	264	NoMasking	0.347593582887701	0	0
0	0	0	29.1393363355008	8.55555114499212	3	10	0	92	0	0	0	218	NoMasking	0.41304347826087	0	0
NaN	NaN	0	32.0524305231879	9.56421984030673	3	10	0	59	0	0	0	149	NoMasking	0.813559322033898	0	0
0	0	0	33.3813980269868	10.6269514786825	3	10	0	132	0	0	0	212	NoMasking	0.590909090909091	0	0
0	0	0	35.5681682099514	10.7103476328074	3	10	0	74	0	0	0	214	NoMasking	0.689189189189189	0	0
0	0	0	37.1451080839204	12.5293431013641	3	10	1	268	0	0	0	298	NoMasking	0.608208955223881	0	0
0	0	0	32.7642145394782	10.5589204845045	3	10	4	325	0	0	0	363	NoMasking	0.375384615384615	0	0
0	0.0213903743315508	0.0298507462686567	0.243690325835533	1.42218755959057	3	2	1	295	10	0	10	291	Max_Diff_CorrelationDetector	0.0711864406779661	0.0547945205479452	0.0338983050847458
0	0.0256410256410256	0.015625	4.78666099689389	2.24402390118624	3	2	2	140	2	0	2	260	Max_Diff_CorrelationDetector	0.05	0	0.0142857142857143
0	0	0	0.146124089401848	1.11508475603464	3	2	2	90	0	0	0	221	Max_Diff_CorrelationDetector	0.0444444444444444	0	0
0	0	0.0117647058823529	0.232782677444558	1.23066934493808	3	2	1	109	1	0	1	166	Max_Diff_CorrelationDetector	0.128440366972477	0.0149253731343284	0.00917431192660551
0	0	0	0.233057011301651	1.00284415378515	3	2	2	272	1	0	1	321	Max_Diff_CorrelationDetector	0.0147058823529412	0	0.00367647058823529
0	0	0	0.181077228233071	1.13181831929516	3	2	3	176	0	0	0	249	Max_Diff_CorrelationDetector	0.0170454545454545	0	0
0.04	0.0348837209302326	0.0235294117647059	0.209675826500204	2.06770914854496	3	2	1	170	6	0	6	242	Max_Diff_CorrelationDetector	0.0882352941176471	0	0.0352941176470588
0	0	0	0.788486395887232	1.95756705890883	3	2	0	157	0	0	0	197	Max_Diff_CorrelationDetector	0.0445859872611465	0	0
0	0	0.0823529411764706	2.27601392025401	1.75910881283428	3	2	1	93	8	0	8	153	Max_Diff_CorrelationDetector	0.129032258064516	0.0952380952380952	0.0860215053763441
0	0.0114285714285714	0.0120967741935484	1.36659325540651	1.83186612552618	3	2	3	254	3	0	3	283	Max_Diff_CorrelationDetector	0.0708661417322835	0.0151515151515152	0.0118110236220472
0	0	0	1.19396361361511	1.18609241218898	3	2	2	163	0	0	0	210	Max_Diff_CorrelationDetector	0.00613496932515337	0	0
0	0	0	0.788813801467152	1.3838002679046	3	2	2	230	0	0	0	303	Max_Diff_CorrelationDetector	0.0173913043478261	0	0
0	0.0294117647058824	0.015625	0.0847776531031486	0.898659430828361	3	2	2	192	3	0	3	254	Max_Diff_CorrelationDetector	0.0416666666666667	0	0.015625
0	0	0.00512820512820513	0.155019021250551	1.02967192888332	3	2	2	213	1	0	1	252	Max_Diff_CorrelationDetector	0.0845070422535211	0.0169491525423729	0.00469483568075117
0	0.00512820512820513	0.00357142857142857	0.851247502531651	1.65220754626114	3	2	3	291	2	0	2	330	Max_Diff_CorrelationDetector	0.0309278350515464	0	0.00687285223367698
0	0	0	1.53194351991258	1.56559973925943	3	2	3	186	1	0	1	203	Max_Diff_CorrelationDetector	0.0376344086021505	0	0.00537634408602151
0	0.0140845070422535	0.0224215246636771	0.767229530667814	1.31027006483255	3	2	3	268	9	0	9	280	Max_Diff_CorrelationDetector	0.126865671641791	0.0566037735849057	0.0335820895522388
0	0.00888888888888889	0.00704225352112676	1.51909932320308	1.82945287830087	3	2	2	319	6	0	6	374	Max_Diff_CorrelationDetector	0.109717868338558	0	0.0188087774294671
0	0	0	0.0760217677054467	0.896307141463078	3	2	2	218	0	0	0	291	Max_Diff_CorrelationDetector	0.00917431192660551	0	0
0	0	0	0.23020592132271	0.897063163669667	3	2	2	172	0	0	0	278	Max_Diff_CorrelationDetector	0	0	0
0	NaN	0	0.0763986106386203	0.997857606179183	3	2	0	21	0	0	0	185	Max_Diff_CorrelationDetector	0.0476190476190476	0	0
0	0	0.00813008130081301	0.0752542724823159	1.06745858461041	3	2	2	131	2	0	2	204	Max_Diff_CorrelationDetector	0.0305343511450382	0.0151515151515152	0.0152671755725191
0	0	0	0.0789901127826536	0.901030926867977	3	2	3	392	4	0	4	444	Max_Diff_CorrelationDetector	0.0510204081632653	0	0.0102040816326531
0	0	0	0.376448408751943	1.01172523961936	3	2	0	71	0	0	0	180	Max_Diff_CorrelationDetector	0.23943661971831	0	0
0	0	0.00775193798449612	0.0190423803704561	0.837697090789736	3	2	2	129	1	0	1	190	Max_Diff_CorrelationDetector	0.0387596899224806	0.0178571428571429	0.00775193798449612
0	0	0	0.131808989183591	1.02611098907951	3	2	1	95	0	0	0	234	Max_Diff_CorrelationDetector	0.0526315789473684	0	0
0	0.0123456790123457	0.00628930817610063	1.16065916016836	1.87230622545371	3	2	2	261	13	0	13	250	Max_Diff_CorrelationDetector	0.157088122605364	0	0.0498084291187739
0	0.0118343195266272	0.0147783251231527	1.6875274052477	2.12923808790033	3	2	1	229	8	0	8	329	Max_Diff_CorrelationDetector	0.135371179039301	0.0192307692307692	0.0349344978165939
0	0	0	0.301074164100496	0.749689470327313	3	2	2	196	0	0	0	239	Max_Diff_CorrelationDetector	0.0204081632653061	0	0
0	0	0.0114942528735632	1.26960119394104	1.25794510617712	3	2	2	183	2	0	2	262	Max_Diff_CorrelationDetector	0.0382513661202186	0.0338983050847458	0.0109289617486339
NaN	NaN	0	0.00610637216668148	0.434827318669344	3	2	0	19	0	0	0	162	Max_Diff_CorrelationDetector	0.105263157894737	0	0
0	0	0	0.0150254596190526	0.763474131764319	3	2	1	153	1	0	1	260	Max_Diff_CorrelationDetector	0.0457516339869281	0	0.0065359477124183
0.153846153846154	0	0.0306122448979592	1.66852488376077	1.28624638026251	3	2	0	119	9	0	9	197	Max_Diff_CorrelationDetector	0.151260504201681	0.0188679245283019	0.0756302521008403
0	0.00793650793650794	0.0111607142857143	0.641947641807311	1.54745862427106	3	2	5	472	6	0	6	486	Max_Diff_CorrelationDetector	0.0402542372881356	0.0425531914893617	0.0127118644067797
0	0	0	0.0204306420940763	0.886401570026222	3	2	4	257	1	0	1	306	Max_Diff_CorrelationDetector	0.0194552529182879	0	0.00389105058365759
0	0	0.015625	0.0617908616459586	0.971731013906183	3	2	0	67	1	0	1	205	Max_Diff_CorrelationDetector	0.0447761194029851	0.0204081632653061	0.0149253731343284
0	0	0	0.0541787624006109	0.701342408544395	3	2	2	212	0	0	0	319	Max_Diff_CorrelationDetector	0.00471698113207547	0	0
0	0	0	0.059032147107387	0.790393500183776	3	2	3	144	0	0	0	236	Max_Diff_CorrelationDetector	0	0	0
0	0.01	0.0072202166064982	3.03741148514392	2.12615078190241	3	2	2	305	6	0	6	352	Max_Diff_CorrelationDetector	0.0983606557377049	0	0.019672131147541
0.0285714285714286	0.0170212765957447	0.0182370820668693	0.443947024899258	1.98713370902292	3	2	3	374	7	0	7	339	Max_Diff_CorrelationDetector	0.0828877005347594	0	0.018716577540107
0	NaN	0.0294117647058824	7.33254735717763	2.18173337806337	3	3	0	64	2	0	2	172	Max_Diff_CorrelationDetector	0.234375	0.0185185185185185	0.03125
0	0.00344827586206897	0.0028328611898017	7.7369443641429	2.43211130410607	3	3	3	444	9	0	9	429	Max_Diff_CorrelationDetector	0.0653153153153153	0	0.0202702702702703
0	0	0.0462962962962963	4.51232715191142	1.99138840695614	3	3	1	109	6	0	6	237	Max_Diff_CorrelationDetector	0.0825688073394495	0.104166666666667	0.055045871559633
NaN	0	0.0625	1.59808756970753	1.42103803474903	3	3	0	23	1	0	1	168	Max_Diff_CorrelationDetector	0.217391304347826	0.0175438596491228	0.0434782608695652
0	0	0	2.06254724442256	1.37980625654539	3	3	1	74	0	0	0	204	Max_Diff_CorrelationDetector	0	0	0
0	0	0	2.98361957138728	1.89401320125886	3	3	2	201	3	0	3	255	Max_Diff_CorrelationDetector	0.0447761194029851	0	0.0149253731343284
0	0.0111731843575419	0.0223214285714286	8.10685917955289	2.49425143618916	3	3	3	231	6	0	6	320	Max_Diff_CorrelationDetector	0.0822510822510823	0.0612244897959184	0.025974025974026
0	0	0.0602409638554217	9.60291764638072	2.56881101839336	3	3	0	93	8	0	8	169	Max_Diff_CorrelationDetector	0.193548387096774	0.0757575757575758	0.0860215053763441
0	0	0	8.27500358155659	2.10862317129302	3	3	2	189	0	0	0	219	Max_Diff_CorrelationDetector	0.0158730158730159	0	0
0	0	0.0212765957446809	7.15256617069904	2.14260985875748	3	3	0	113	2	0	2	162	Max_Diff_CorrelationDetector	0.0707964601769911	0.0303030303030303	0.0176991150442478
0	0	0.0769230769230769	11.9304951334166	2.99997030229143	3	3	2	103	14	0	14	221	Max_Diff_CorrelationDetector	0.281553398058252	0.145833333333333	0.135922330097087
0	0	0.0346820809248555	10.2876322272482	2.71896484822794	3	3	2	183	10	0	10	236	Max_Diff_CorrelationDetector	0.180327868852459	0.0895522388059701	0.0546448087431694
0	0	0.0387596899224806	6.87465065416502	2.10191050221184	3	3	0	152	14	0	14	228	Max_Diff_CorrelationDetector	0.138157894736842	0.0980392156862745	0.0921052631578947
0.0833333333333333	0	0.0689655172413793	3.6721031951998	1.7689868777741	3	3	1	64	5	0	5	157	Max_Diff_CorrelationDetector	0.09375	0.0392156862745098	0.078125
0	0	0.00662251655629139	2.84064173518754	1.48461853174483	3	3	1	153	1	0	1	228	Max_Diff_CorrelationDetector	0.0457516339869281	0.0166666666666667	0.0065359477124183
0	0	0	4.14201859666473	2.1458885365256	3	3	3	195	6	0	6	258	Max_Diff_CorrelationDetector	0.0871794871794872	0	0.0307692307692308
0	0	0	9.38638903951469	2.50901576941616	3	3	2	192	2	0	2	261	Max_Diff_CorrelationDetector	0.0677083333333333	0	0.0104166666666667
0	0.0238095238095238	0.0137931034482759	8.65829109479946	2.58290067953037	3	3	2	163	6	0	6	235	Max_Diff_CorrelationDetector	0.098159509202454	0	0.0368098159509202
0	0.0142857142857143	0.027972027972028	11.1720071654317	2.82744050819422	3	3	2	164	9	0	9	247	Max_Diff_CorrelationDetector	0.158536585365854	0.0217391304347826	0.0548780487804878
0	0	0.0218579234972678	11.225720123698	2.85017466277946	3	3	0	207	11	0	11	267	Max_Diff_CorrelationDetector	0.178743961352657	0.0333333333333333	0.0531400966183575
0.111111111111111	0	0.0212765957446809	9.80709129729053	2.70290382887614	3	3	1	146	8	0	8	231	Max_Diff_CorrelationDetector	0.171232876712329	0.0338983050847458	0.0547945205479452
0	0	0.05	11.3965553077866	2.71131412599007	3	3	2	240	21	0	21	245	Max_Diff_CorrelationDetector	0.120833333333333	0.145454545454545	0.0875
0.03125	0	0.032	12.4194275749124	3.26717055321668	3	3	1	162	20	0	20	202	Max_Diff_CorrelationDetector	0.246913580246914	0.0526315789473684	0.123456790123457
0.0344827586206897	0.03125	0.068421052631579	17.1948863302646	3.87894461927862	3	3	2	244	32	0	32	252	Max_Diff_CorrelationDetector	0.266393442622951	0.0338983050847458	0.131147540983607
0	0.0141242937853107	0.0203619909502262	9.15823039448198	2.26228906260031	3	3	3	468	15	0	15	473	Max_Diff_CorrelationDetector	0.0662393162393162	0.0888888888888889	0.032051282051282
0.0222222222222222	0	0.0235294117647059	9.4805592767582	2.72625917220722	3	3	3	280	14	0	14	300	Max_Diff_CorrelationDetector	0.0928571428571429	0.0909090909090909	0.05
NaN	NaN	0.0344827586206897	9.22025262475741	2.7007150778517	3	3	0	29	1	0	1	156	Max_Diff_CorrelationDetector	0.172413793103448	0.015625	0.0344827586206897
0	0.029126213592233	0.0248447204968944	8.54501385800708	2.4954615090067	3	3	1	194	8	0	8	244	Max_Diff_CorrelationDetector	0.206185567010309	0.0175438596491228	0.0412371134020619
0	0.00617283950617284	0.0570342205323194	15.6885477781255	3.4933298610151	3	3	2	278	36	0	36	348	Max_Diff_CorrelationDetector	0.169064748201439	0.0625	0.129496402877698
0	0	0.00578034682080925	16.4731568490446	4.08554234673561	3	3	1	217	9	0	9	243	Max_Diff_CorrelationDetector	0.327188940092166	0	0.0414746543778802
0	0	0.012987012987013	9.79835678781642	2.51936027711109	3	3	1	83	1	0	1	190	Max_Diff_CorrelationDetector	0.120481927710843	0.0185185185185185	0.0120481927710843
0	0	0.0043859649122807	5.76204215098155	2.03311338895104	3	3	3	240	5	0	5	324	Max_Diff_CorrelationDetector	0.0708333333333333	0.02	0.0208333333333333
0	0.0357142857142857	0.0388888888888889	9.58001979944671	2.80140320828764	3	3	2	187	9	0	9	304	Max_Diff_CorrelationDetector	0.128342245989305	0.0487804878048781	0.0481283422459893
0	0	0	5.83639455895826	2.04266989391942	3	3	2	273	0	0	0	348	Max_Diff_CorrelationDetector	0.0695970695970696	0	0
0	0	0.0148148148148148	9.94464572889574	2.44328492759865	3	3	1	157	9	0	9	258	Max_Diff_CorrelationDetector	0.101910828025478	0.0444444444444444	0.0573248407643312
0	0.013953488372093	0.0115830115830116	7.21708802019509	2.03394786692867	3	3	2	268	4	0	4	326	Max_Diff_CorrelationDetector	0.0783582089552239	0	0.0149253731343284
0	0	0.0618556701030928	20.3210506667018	4.666422326592	3	5	1	103	10	0	10	212	Max_Diff_CorrelationDetector	0.203883495145631	0.106382978723404	0.0970873786407767
0	0	0.0701754385964912	18.406433514864	4.21839395079503	3	5	0	61	13	0	13	180	Max_Diff_CorrelationDetector	0.344262295081967	0.0740740740740741	0.213114754098361
NaN	NaN	0.0967741935483871	19.8073941578928	4.49336979797969	3	5	0	32	6	0	6	154	Max_Diff_CorrelationDetector	0.3125	0.0555555555555556	0.1875
0.0625	0	0.09	21.153901630051	4.7916305353945	3	5	2	111	16	0	16	204	Max_Diff_CorrelationDetector	0.27027027027027	0.148148148148148	0.144144144144144
0	0	0.0441176470588235	16.3651720048555	3.66989142408156	3	5	0	81	7	0	7	143	Max_Diff_CorrelationDetector	0.271604938271605	0.038961038961039	0.0864197530864197
0	0.0205479452054795	0.0334928229665072	16.6016836661922	4.14835508319102	3	5	2	277	20	0	20	296	Max_Diff_CorrelationDetector	0.184115523465704	0.0731707317073171	0.0722021660649819
0.130434782608696	0.00709219858156028	0.05	20.8426186757566	5.03258813195438	3	5	2	344	42	0	42	267	Max_Diff_CorrelationDetector	0.23546511627907	0.0806451612903226	0.122093023255814
0	0	0.0923076923076923	18.4448455731161	4.45456442248202	3	5	2	69	11	0	11	190	Max_Diff_CorrelationDetector	0.231884057971014	0.105263157894737	0.159420289855072
0.214285714285714	0	0.120689655172414	18.1961998590486	4.42897675471642	3	5	0	82	25	0	25	177	Max_Diff_CorrelationDetector	0.475609756097561	0.0526315789473684	0.304878048780488
NaN	NaN	0.3125	15.5239068761266	3.95768385942161	3	5	0	16	7	0	7	167	Max_Diff_CorrelationDetector	0.875	0.0833333333333333	0.4375
0.115384615384615	0	0.0925925925925926	21.3064404737071	4.85537825400931	3	5	1	127	18	0	18	177	Max_Diff_CorrelationDetector	0.251968503937008	0.0983606557377049	0.141732283464567
0	0.0476190476190476	0.0444444444444444	22.5152524089343	4.98150726106106	3	5	2	145	11	0	11	213	Max_Diff_CorrelationDetector	0.262068965517241	0.0192307692307692	0.0758620689655172
0.0909090909090909	NaN	0.270833333333333	25.0714154128938	5.58921722948903	3	5	0	51	18	0	18	161	Max_Diff_CorrelationDetector	0.490196078431373	0.186440677966102	0.352941176470588
0	0.0192307692307692	0.0326086956521739	21.299515948734	4.89058884964835	3	5	2	94	3	0	3	221	Max_Diff_CorrelationDetector	0.180851063829787	0.0408163265306122	0.0319148936170213
0	0	0.228070175438596	22.5339188711785	5.64198414546431	3	5	0	81	24	0	24	165	Max_Diff_CorrelationDetector	0.493827160493827	0.206349206349206	0.296296296296296
0	0.0333333333333333	0.0855263157894737	22.4273821821134	5.48130650047826	3	5	1	163	20	0	20	212	Max_Diff_CorrelationDetector	0.306748466257669	0.136986301369863	0.122699386503067
0	0.166666666666667	0.171875	25.8636207725481	6.35015593846094	3	5	0	73	19	0	19	184	Max_Diff_CorrelationDetector	0.465753424657534	0.155172413793103	0.26027397260274
0	0.0512820512820513	0.0845070422535211	22.8992584370902	5.47025236736739	3	5	1	223	31	0	31	301	Max_Diff_CorrelationDetector	0.273542600896861	0.192307692307692	0.139013452914798
0	0	0.0333333333333333	19.7297118380633	4.90591562219554	3	5	1	152	13	0	13	288	Max_Diff_CorrelationDetector	0.210526315789474	0	0.0855263157894737
0.0689655172413793	0.00934579439252336	0.025974025974026	24.4863361532186	5.81152432766699	3	5	1	365	12	0	12	349	Max_Diff_CorrelationDetector	0.158904109589041	0.0701754385964912	0.0328767123287671
0.142857142857143	0	0.0571428571428571	18.375321052919	4.17067170496053	3	5	1	82	8	0	8	189	Max_Diff_CorrelationDetector	0.195121951219512	0.0377358490566038	0.0975609756097561
0.0909090909090909	0.0649350649350649	0.120805369127517	24.3401844376297	5.76493641981831	3	5	2	219	36	0	36	239	Max_Diff_CorrelationDetector	0.287671232876712	0.203703703703704	0.164383561643836
0.0416666666666667	0.0116279069767442	0.0363636363636364	22.5834381983495	5.49674086938556	3	5	2	198	15	0	15	234	Max_Diff_CorrelationDetector	0.237373737373737	0.0727272727272727	0.0757575757575758
0	0	0	22.259510347859	5.3910459808249	3	5	1	104	4	0	4	188	Max_Diff_CorrelationDetector	0.201923076923077	0	0.0384615384615385
0	0	0.0215827338129496	19.4709055421516	4.44635708706771	3	5	2	144	5	0	5	246	Max_Diff_CorrelationDetector	0.0694444444444444	0.0476190476190476	0.0347222222222222
0	0	0.0707070707070707	10.8890526201268	2.67535155377275	3	5	1	100	11	0	11	228	Max_Diff_CorrelationDetector	0.17	0.127659574468085	0.11
0.0384615384615385	0.0214067278287462	0.0345744680851064	18.5224385812799	4.37109079309291	3	5	3	433	26	0	26	451	Max_Diff_CorrelationDetector	0.175519630484988	0.106382978723404	0.0600461893764434
NaN	0	0	15.8206698222313	3.95303179120596	3	5	0	67	3	0	3	168	Max_Diff_CorrelationDetector	0.343283582089552	0	0.0447761194029851
0	0.0379310344827586	0.0373333333333333	17.8225155775261	4.39848106174667	3	5	3	387	20	0	20	442	Max_Diff_CorrelationDetector	0.165374677002584	0	0.0516795865633075
0	0.00378787878787879	0.00671140939597315	15.2751161487123	3.60351597419136	3	5	2	300	2	0	2	416	Max_Diff_CorrelationDetector	0.0433333333333333	0.0232558139534884	0.00666666666666667
0	0	0.0116279069767442	23.3665518953668	5.75524076554042	3	5	2	209	17	0	17	272	Max_Diff_CorrelationDetector	0.191387559808612	0.0416666666666667	0.0813397129186603
0	0.0303030303030303	0.0444444444444444	20.6186096253823	4.90853721993931	3	5	1	94	10	0	10	174	Max_Diff_CorrelationDetector	0.308510638297872	0.0294117647058824	0.106382978723404
0.0277777777777778	0.025	0.0622568093385214	19.427413505094	4.93229734030099	3	5	3	268	23	0	23	293	Max_Diff_CorrelationDetector	0.167910447761194	0.185185185185185	0.0858208955223881
0	0.0666666666666667	0.0317460317460317	20.5828159480555	4.9215613087808	3	5	1	63	2	0	2	159	Max_Diff_CorrelationDetector	0.174603174603175	0.0140845070422535	0.0317460317460317
0.0714285714285714	0.027027027027027	0.0740740740740741	26.3536384743397	6.29894161851649	3	5	1	108	9	0	9	209	Max_Diff_CorrelationDetector	0.175925925925926	0.0943396226415094	0.0833333333333333
0	0.0434782608695652	0.0958904109589041	14.788832427019	3.66303963722854	3	5	0	92	16	0	16	183	Max_Diff_CorrelationDetector	0.315217391304348	0.111111111111111	0.173913043478261
0	0	0.0285714285714286	16.7169425365391	3.85325042937326	3	5	0	109	10	0	10	246	Max_Diff_CorrelationDetector	0.192660550458716	0.0882352941176471	0.0917431192660551
NaN	NaN	0.222222222222222	14.2174655207057	3.43991811769627	3	5	0	32	12	0	12	187	Max_Diff_CorrelationDetector	0.4375	0.130434782608696	0.375
NaN	NaN	0.153846153846154	17.2204547489222	3.8522588575057	3	5	0	13	3	0	3	178	Max_Diff_CorrelationDetector	0.538461538461538	0.0377358490566038	0.230769230769231
0	0	0.00421940928270042	19.9547319570937	4.55918168749744	3	5	3	280	3	0	3	291	Max_Diff_CorrelationDetector	0.121428571428571	0	0.0107142857142857
0	0	0.03125	22.88735875113	5.72507092269799	3	7	1	169	14	0	14	296	Max_Diff_CorrelationDetector	0.189349112426035	0.131578947368421	0.0828402366863905
0.181818181818182	0.0645161290322581	0.204545454545455	24.9653558248378	6.63906321677714	3	7	1	121	39	0	39	222	Max_Diff_CorrelationDetector	0.471074380165289	0.318181818181818	0.322314049586777
0.1875	0	0.147540983606557	27.0524186367724	7.38388113748045	3	7	1	152	30	0	30	217	Max_Diff_CorrelationDetector	0.447368421052632	0.260869565217391	0.197368421052632
0.307692307692308	0	0.147727272727273	22.6735098950207	5.71731206243749	3	7	0	124	32	0	32	213	Max_Diff_CorrelationDetector	0.411290322580645	0.145833333333333	0.258064516129032
0.0666666666666667	0.0943396226415094	0.078125	25.5183681240433	6.94942003949731	3	7	1	180	22	0	22	220	Max_Diff_CorrelationDetector	0.361111111111111	0.0238095238095238	0.122222222222222
0	0.0625	0.063953488372093	28.1054893917413	7.28107816050812	3	7	0	182	27	0	27	258	Max_Diff_CorrelationDetector	0.368131868131868	0.0377358490566038	0.148351648351648
0	0	0	18.1033143074748	4.51497801564927	3	7	1	64	5	0	5	195	Max_Diff_CorrelationDetector	0.265625	0	0.078125
0.0714285714285714	0.0720720720720721	0.127853881278539	21.7314623169657	5.67191746074942	3	7	1	222	32	0	32	280	Max_Diff_CorrelationDetector	0.256756756756757	0.175438596491228	0.144144144144144
0	0	0.163934426229508	28.9464172209582	7.42908132074827	3	7	1	67	21	0	21	166	Max_Diff_CorrelationDetector	0.582089552238806	0.163265306122449	0.313432835820896
0	0	0.32	26.2163567309173	6.95094806192683	3	7	0	80	45	0	45	192	Max_Diff_CorrelationDetector	0.7	0.24	0.5625
0.0277777777777778	0.0263157894736842	0.0816326530612245	26.0123782278573	6.86817168160881	3	7	1	148	31	0	31	204	Max_Diff_CorrelationDetector	0.351351351351351	0.155555555555556	0.209459459459459
0	0	0.0430622009569378	24.3311034553337	6.03356875859386	3	7	3	217	13	0	13	291	Max_Diff_CorrelationDetector	0.152073732718894	0.216216216216216	0.0599078341013825
0	0	0.0642201834862385	27.015723390174	6.92323753856954	3	7	0	112	18	0	18	175	Max_Diff_CorrelationDetector	0.383928571428571	0.0816326530612245	0.160714285714286
0	0.0512820512820513	0.115384615384615	27.7764816297666	7.06603776545326	3	7	1	107	21	0	21	203	Max_Diff_CorrelationDetector	0.261682242990654	0.178571428571429	0.196261682242991
0.0625	0.0576923076923077	0.107843137254902	24.4069944403648	6.44750550776775	3	7	0	144	34	0	34	196	Max_Diff_CorrelationDetector	0.451388888888889	0.120689655172414	0.236111111111111
0	0	0.151898734177215	25.1574343673131	6.39683570265673	3	7	1	80	16	0	16	170	Max_Diff_CorrelationDetector	0.25	0.181818181818182	0.2
0	0.087378640776699	0.164634146341463	29.622477495006	7.66658167981626	3	7	1	203	49	0	49	234	Max_Diff_CorrelationDetector	0.399014778325123	0.278688524590164	0.241379310344828
0	NaN	0.0517241379310345	19.8684795126566	5.29229844116698	3	7	0	60	14	0	14	167	Max_Diff_CorrelationDetector	0.366666666666667	0.0357142857142857	0.233333333333333
0	0	0.175675675675676	26.857100494128	7.48825037936245	3	7	1	90	18	0	18	189	Max_Diff_CorrelationDetector	0.366666666666667	0.206349206349206	0.2
0.166666666666667	0.103448275862069	0.169811320754717	26.0313778993285	6.72225161243586	3	7	1	137	31	0	31	200	Max_Diff_CorrelationDetector	0.452554744525547	0.12962962962963	0.226277372262774
0.0454545454545455	0.103448275862069	0.102439024390244	30.1812030285686	8.1927737611184	3	7	3	304	56	0	56	307	Max_Diff_CorrelationDetector	0.414473684210526	0.0731707317073171	0.184210526315789
0	0.0298507462686567	0.0280373831775701	24.9650975691856	6.28648164601613	3	7	2	146	24	0	24	221	Max_Diff_CorrelationDetector	0.301369863013699	0.0208333333333333	0.164383561643836
0	NaN	0.342857142857143	24.8458814261531	6.00066537245194	3	7	1	36	19	0	19	168	Max_Diff_CorrelationDetector	0.583333333333333	0.0943396226415094	0.527777777777778
0	0	0.0307692307692308	25.4484655449377	7.03590725841508	3	7	3	376	36	0	36	384	Max_Diff_CorrelationDetector	0.242021276595745	0.2	0.0957446808510638
0.09375	0.0833333333333333	0.153846153846154	22.334593794007	5.9035646651402	3	7	1	109	22	0	22	211	Max_Diff_CorrelationDetector	0.431192660550459	0.0487804878048781	0.201834862385321
0	0.0238095238095238	0.161290322580645	25.1486589464575	7.52177912480888	3	7	1	172	41	0	41	176	Max_Diff_CorrelationDetector	0.488372093023256	0.246376811594203	0.238372093023256
0	0	0.1	21.6633108977211	5.51268025264918	3	7	0	31	4	0	4	169	Max_Diff_CorrelationDetector	0.32258064516129	0.0363636363636364	0.129032258064516
0	0	0.117117117117117	24.5499861236645	6.57404582235645	3	7	0	129	30	0	30	199	Max_Diff_CorrelationDetector	0.488372093023256	0.101449275362319	0.232558139534884
0.05	0.0217391304347826	0.0507246376811594	25.2224355515563	6.90906647565788	3	7	3	161	17	0	17	266	Max_Diff_CorrelationDetector	0.285714285714286	0.0909090909090909	0.105590062111801
0.0333333333333333	0.0632183908045977	0.122222222222222	24.8338009581408	7.16154849740068	3	7	2	299	67	0	67	297	Max_Diff_CorrelationDetector	0.341137123745819	0.209677419354839	0.224080267558528
0	0.104166666666667	0.0413223140495868	29.1469432706313	7.16766043910652	3	7	1	123	10	0	10	232	Max_Diff_CorrelationDetector	0.186991869918699	0	0.0813008130081301
0	NaN	0.238095238095238	25.792831555558	7.13267656220463	3	7	0	65	31	0	31	157	Max_Diff_CorrelationDetector	0.753846153846154	0.169491525423729	0.476923076923077
NaN	NaN	0.133333333333333	25.723414624627	6.81779070713697	3	7	0	34	5	0	5	158	Max_Diff_CorrelationDetector	0.470588235294118	0.0615384615384615	0.147058823529412
0.111111111111111	0	0.0533333333333333	23.9496573731734	6.2261125997169	3	7	1	81	5	0	5	186	Max_Diff_CorrelationDetector	0.308641975308642	0.05	0.0617283950617284
0	0.051948051948052	0.0769230769230769	27.7970765537264	7.4296022264734	3	7	3	118	9	0	9	235	Max_Diff_CorrelationDetector	0.288135593220339	0.0961538461538462	0.076271186440678
0	0.0833333333333333	0.118279569892473	22.2993972630938	5.98465727046222	3	7	2	109	20	0	20	260	Max_Diff_CorrelationDetector	0.339449541284404	0.181818181818182	0.18348623853211
0.157894736842105	0.125	0.126168224299065	24.8394144506332	6.22528549387571	3	7	1	307	54	0	54	338	Max_Diff_CorrelationDetector	0.364820846905537	0.0810810810810811	0.175895765472313
0.125	0	0.0875	22.8025429704192	6.17839468659197	3	7	1	100	21	0	21	188	Max_Diff_CorrelationDetector	0.44	0.087719298245614	0.21
0	NaN	0.219512195121951	19.3505032609657	4.92922786087141	3	7	0	72	27	0	27	159	Max_Diff_CorrelationDetector	0.652777777777778	0.126984126984127	0.375
0	0	0.119047619047619	20.4008329497624	5.67039453054207	3	7	0	148	31	0	31	184	Max_Diff_CorrelationDetector	0.486486486486487	0.142857142857143	0.209459459459459
0.161290322580645	0	0.0443037974683544	21.5414069195291	5.64019100643734	3	7	2	185	8	0	8	235	Max_Diff_CorrelationDetector	0.172972972972973	0.0357142857142857	0.0432432432432432
0.0285714285714286	0.0471698113207547	0.0955056179775281	24.8560094537592	6.89643430397532	3	7	3	208	26	0	26	236	Max_Diff_CorrelationDetector	0.322115384615385	0.192982456140351	0.125
0.0476190476190476	0.0769230769230769	0.104395604395604	29.4229535759689	9.85924799332632	3	10	2	217	32	0	32	272	Max_Diff_CorrelationDetector	0.28110599078341	0.132075471698113	0.147465437788018
0.05	0.0568181818181818	0.0886075949367089	29.6057319091408	9.19877002946388	3	10	1	181	25	0	25	246	Max_Diff_CorrelationDetector	0.353591160220994	0.155555555555556	0.138121546961326
0	0	0.258064516129032	30.3465465792449	8.71894029495916	3	10	0	40	12	0	12	167	Max_Diff_CorrelationDetector	0.6	0.125	0.3
0.19047619047619	0.333333333333333	0.195121951219512	23.3035230832626	6.75810214332927	3	10	0	48	13	0	13	173	Max_Diff_CorrelationDetector	0.708333333333333	0.0238095238095238	0.270833333333333
0	0	0.185185185185185	20.5914809438363	5.73873553167092	3	10	0	60	17	0	17	194	Max_Diff_CorrelationDetector	0.333333333333333	0.125	0.283333333333333
0	0	0.0467289719626168	27.8870018407038	7.58102591607076	3	10	1	111	8	0	8	245	Max_Diff_CorrelationDetector	0.243243243243243	0.0212765957446809	0.0720720720720721
NaN	NaN	0.285714285714286	22.8489719990313	6.60977908685046	3	10	0	29	11	0	11	180	Max_Diff_CorrelationDetector	0.482758620689655	0.115384615384615	0.379310344827586
0.0454545454545455	0.0769230769230769	0.133858267716535	26.9498093795466	8.81781731545617	3	10	3	161	32	0	32	240	Max_Diff_CorrelationDetector	0.434782608695652	0.191489361702128	0.198757763975155
0	0	0.0735294117647059	22.5471151427277	7.29322059570616	3	10	0	82	15	0	15	177	Max_Diff_CorrelationDetector	0.402439024390244	0.0757575757575758	0.182926829268293
0	0	0.08	26.6358972303054	7.16214709353574	3	10	1	25	3	0	3	210	Max_Diff_CorrelationDetector	0.16	0.0526315789473684	0.12
0	0.0909090909090909	0.15748031496063	27.8208412267048	8.38524013241659	3	10	1	137	35	0	35	219	Max_Diff_CorrelationDetector	0.357664233576642	0.0769230769230769	0.255474452554745
0	0.0833333333333333	0.110266159695817	28.815125996338	8.2661571936687	3	10	3	270	38	0	38	367	Max_Diff_CorrelationDetector	0.266666666666667	0.236842105263158	0.140740740740741
0.0416666666666667	0.0416666666666667	0.06875	27.5274335626901	8.24975931267892	3	10	1	161	17	0	17	259	Max_Diff_CorrelationDetector	0.291925465838509	0.151515151515152	0.105590062111801
0	0	0.0113636363636364	24.6387933569335	7.23302291408424	3	10	0	88	6	0	6	245	Max_Diff_CorrelationDetector	0.272727272727273	0.0303030303030303	0.0681818181818182
0.05	0	0.0708661417322835	29.3155589878889	9.58459450583221	3	10	1	142	21	0	21	184	Max_Diff_CorrelationDetector	0.401408450704225	0.103896103896104	0.147887323943662
0.19047619047619	0.0277777777777778	0.107954545454545	27.9139218811389	8.95995404728184	3	10	1	193	35	0	35	264	Max_Diff_CorrelationDetector	0.341968911917098	0.196078431372549	0.181347150259067
0	0.0625	0.206521739130435	27.6257037655631	8.30233419972843	3	10	0	94	38	0	38	162	Max_Diff_CorrelationDetector	0.542553191489362	0.214285714285714	0.404255319148936
0.0666666666666667	0	0.147368421052632	27.675966279678	8.43703834870904	3	10	1	99	23	0	23	188	Max_Diff_CorrelationDetector	0.393939393939394	0.206896551724138	0.232323232323232
0	0.0444444444444444	0.0404040404040404	24.2222074836115	7.3093667231619	3	10	0	99	11	0	11	216	Max_Diff_CorrelationDetector	0.313131313131313	0	0.111111111111111
0	0	0.102040816326531	25.8334916975775	7.81790008758758	3	10	1	58	17	0	17	192	Max_Diff_CorrelationDetector	0.46551724137931	0.1	0.293103448275862
0	0	0.228915662650602	29.9051896220216	9.4520647138658	3	10	0	101	33	0	33	172	Max_Diff_CorrelationDetector	0.554455445544555	0.298245614035088	0.326732673267327
0.153846153846154	0	0.111111111111111	24.8486701469756	7.10896457636753	3	10	1	75	19	0	19	216	Max_Diff_CorrelationDetector	0.466666666666667	0.111111111111111	0.253333333333333
0.153846153846154	0.0952380952380952	0.104395604395604	33.3056382839301	10.6712593747961	3	10	1	191	34	0	34	262	Max_Diff_CorrelationDetector	0.455497382198953	0.032258064516129	0.178010471204188
0	0.0285714285714286	0.0666666666666667	27.5738830686974	8.21700654868725	3	10	2	131	18	0	18	232	Max_Diff_CorrelationDetector	0.282442748091603	0.115384615384615	0.137404580152672
0.235294117647059	0.3125	0.263157894736842	30.5075997398781	10.1266025619207	3	10	0	133	56	0	56	153	Max_Diff_CorrelationDetector	0.699248120300752	0.253731343283582	0.421052631578947
0	0.0101010101010101	0.00862068965517241	23.4117391641591	6.90843801465585	3	10	1	119	2	0	2	264	Max_Diff_CorrelationDetector	0.151260504201681	0	0.0168067226890756
0	0.247311827956989	0.182266009852217	30.8156991567927	10.2459157312133	3	10	0	207	53	0	53	263	Max_Diff_CorrelationDetector	0.48792270531401	0.111111111111111	0.256038647342995
0.125	NaN	0.324324324324324	27.6505872434982	8.45213553401302	3	10	0	40	19	0	19	151	Max_Diff_CorrelationDetector	0.725	0.180327868852459	0.475
0.153846153846154	0.0212765957446809	0.0625	28.3760700539785	8.88170602246532	3	10	0	156	26	0	26	176	Max_Diff_CorrelationDetector	0.480769230769231	0.0684931506849315	0.166666666666667
0	0.0574712643678161	0.0636942675159236	27.5435401114789	9.27768673475369	3	10	3	184	19	0	19	240	Max_Diff_CorrelationDetector	0.28804347826087	0.0714285714285714	0.103260869565217
NaN	0	0.171428571428571	34.8330361466267	14.5594618688079	3	20	0	45	32	0	32	184	Max_Diff_CorrelationDetector	0.8	0.111111111111111	0.711111111111111
0.153846153846154	0.0566037735849057	0.248175182481752	35.7010841186357	16.3962727173877	3	20	1	146	51	0	51	222	Max_Diff_CorrelationDetector	0.602739726027397	0.387755102040816	0.349315068493151
0.307692307692308	0.333333333333333	0.387755102040816	33.93106698146	14.749539592482	3	20	0	71	39	0	39	166	Max_Diff_CorrelationDetector	0.788732394366197	0.22	0.549295774647887
0.333333333333333	NaN	0.862068965517241	33.8714890187408	14.5596228194764	3	20	0	36	33	0	33	158	Max_Diff_CorrelationDetector	1	0.338983050847458	0.916666666666667
NaN	NaN	0.372549019607843	33.8035507643267	15.4932106466109	3	20	0	56	41	0	41	131	Max_Diff_CorrelationDetector	0.928571428571429	0.243589743589744	0.732142857142857
0	NaN	0.645833333333333	35.9344164831206	16.1431071877821	3	20	0	65	52	0	52	160	Max_Diff_CorrelationDetector	0.892307692307692	0.483870967741935	0.8
0	0	0.266666666666667	33.0149217923665	14.6242470738657	3	20	0	64	26	0	26	231	Max_Diff_CorrelationDetector	0.765625	0.272727272727273	0.40625
0.2	0.0645161290322581	0.139240506329114	35.2947022231602	14.8083904929858	3	20	1	89	23	0	23	182	Max_Diff_CorrelationDetector	0.550561797752809	0.107692307692308	0.258426966292135
0.4	NaN	0.688888888888889	38.4271135362479	16.7277650053348	3	20	0	65	53	0	53	144	Max_Diff_CorrelationDetector	0.907692307692308	0.343283582089552	0.815384615384615
0.0714285714285714	0.0298507462686567	0.103825136612022	33.570903105665	14.3815858392885	3	20	1	195	36	0	36	301	Max_Diff_CorrelationDetector	0.276923076923077	0.318181818181818	0.184615384615385
0	0	0.0507246376811594	34.826448717087	15.3431234571979	3	20	1	138	8	0	8	291	Max_Diff_CorrelationDetector	0.355072463768116	0.125	0.0579710144927536
0.0666666666666667	0.104166666666667	0.195652173913043	35.9697379915613	16.1501572731771	3	20	2	112	38	0	38	216	Max_Diff_CorrelationDetector	0.642857142857143	0.181818181818182	0.339285714285714
NaN	NaN	0.275862068965517	33.4499133384949	14.251745550085	3	20	0	43	30	0	30	150	Max_Diff_CorrelationDetector	0.837209302325581	0.101449275362319	0.697674418604651
0.125	0.0194174757281553	0.0807453416149068	33.9820505082079	14.6529984388763	3	20	1	162	20	0	20	263	Max_Diff_CorrelationDetector	0.271604938271605	0.0980392156862745	0.123456790123457
0.0384615384615385	0	0.0991735537190083	32.0994362109437	13.7234143782063	3	20	0	125	30	0	30	199	Max_Diff_CorrelationDetector	0.464	0.170731707317073	0.24
0	0	0.0229007633587786	35.9788913898534	16.1854334624666	3	20	1	136	22	0	22	253	Max_Diff_CorrelationDetector	0.411764705882353	0.0612244897959184	0.161764705882353
NaN	NaN	0.151515151515152	36.7887257400489	15.7787329336328	3	20	0	39	18	0	18	153	Max_Diff_CorrelationDetector	0.871794871794872	0.0833333333333333	0.461538461538462
0.142857142857143	0.0714285714285714	0.24390243902439	34.8993282319637	14.9750058239633	3	20	1	41	14	0	14	185	Max_Diff_CorrelationDetector	0.463414634146341	0.127272727272727	0.341463414634146
0.25	NaN	0.166666666666667	31.8876833803238	13.4254919856669	3	20	0	24	9	0	9	161	Max_Diff_CorrelationDetector	0.916666666666667	0.0384615384615385	0.375
0.125	0.0588235294117647	0.126984126984127	33.7063690503827	14.2820563583984	3	20	1	63	9	0	9	237	Max_Diff_CorrelationDetector	0.492063492063492	0.0952380952380952	0.142857142857143
0.4	NaN	0.5	32.1661137730258	13.2201834613073	3	20	0	72	47	0	47	184	Max_Diff_CorrelationDetector	0.888888888888889	0.488372093023256	0.652777777777778
0	0.0192307692307692	0.0909090909090909	32.5334133967301	13.0994944747629	3	20	1	77	15	0	15	235	Max_Diff_CorrelationDetector	0.350649350649351	0.142857142857143	0.194805194805195
0	0.00943396226415094	0.130718954248366	31.8387946566318	12.9743475763756	3	20	1	174	45	0	45	274	Max_Diff_CorrelationDetector	0.494252873563218	0.409090909090909	0.258620689655172
0	0.0555555555555556	0.16	31.5174970168828	12.5512025331899	3	20	1	53	15	0	15	194	Max_Diff_CorrelationDetector	0.547169811320755	0.130434782608696	0.283018867924528
NaN	NaN	NaN	31.8935663369943	13.3230258512952	3	20	0	41	36	0	36	195	Max_Diff_CorrelationDetector	0.975609756097561	0.414634146341463	0.878048780487805
0.277777777777778	0.666666666666667	0.492063492063492	37.3582903382157	15.6730084184044	3	20	0	83	58	0	58	170	Max_Diff_CorrelationDetector	0.879518072289157	0.375	0.698795180722892
NaN	NaN	NaN	31.4440433831862	12.8342588962616	3	20	0	15	11	0	11	181	Max_Diff_CorrelationDetector	1	0.0666666666666667	0.733333333333333
0	0.363636363636364	0.352941176470588	34.8849144699172	14.0390538094842	3	20	0	56	28	0	28	185	Max_Diff_CorrelationDetector	0.517857142857143	0.25	0.5
0	0.03	0.134751773049645	35.1980627203853	14.3897365017706	3	20	1	156	39	0	39	261	Max_Diff_CorrelationDetector	0.487179487179487	0.296296296296296	0.25
0	NaN	0.5625	33.6569101225903	14.6669776975191	3	20	0	73	58	0	58	170	Max_Diff_CorrelationDetector	0.958904109589041	0.377049180327869	0.794520547945205
0.0526315789473684	0	0.381578947368421	38.2319984274227	16.7281160743209	3	20	0	92	49	0	49	233	Max_Diff_CorrelationDetector	0.75	0.307692307692308	0.532608695652174
0	0.157894736842105	0.307692307692308	32.9321173954013	14.0814985071191	3	20	1	72	32	0	32	201	Max_Diff_CorrelationDetector	0.805555555555556	0.34	0.444444444444444
0	0	0.132352941176471	35.1940808621463	15.4407948777817	3	20	1	73	20	0	20	170	Max_Diff_CorrelationDetector	0.506849315068493	0.147540983606557	0.273972602739726
0.272727272727273	0.0161290322580645	0.236641221374046	36.3159868696989	16.3317442587541	3	20	2	145	49	0	49	218	Max_Diff_CorrelationDetector	0.63448275862069	0.406779661016949	0.337931034482759
0	0	0.0779220779220779	31.2628763278947	13.0763733020065	3	20	0	78	18	0	18	181	Max_Diff_CorrelationDetector	0.358974358974359	0.0983606557377049	0.230769230769231
0	0	0.261904761904762	34.5049923611898	13.9149876399128	3	20	1	50	18	0	18	244	Max_Diff_CorrelationDetector	0.56	0.275	0.36
0	0.0754716981132075	0.103703703703704	33.7634364759853	14.3602984858647	3	20	1	136	25	0	25	242	Max_Diff_CorrelationDetector	0.514705882352941	0.232558139534884	0.183823529411765
NaN	NaN	0.434782608695652	33.6418283453793	13.5939553690713	3	20	0	25	18	0	18	155	Max_Diff_CorrelationDetector	0.92	0.172413793103448	0.72
0	0	0.148148148148148	33.7068711671988	13.5770171264016	3	20	0	61	16	0	16	189	Max_Diff_CorrelationDetector	0.508196721311475	0.133333333333333	0.262295081967213
0.0454545454545455	0.0552763819095477	0.101818181818182	34.9769103365576	15.196169861956	3	20	2	296	47	0	47	349	Max_Diff_CorrelationDetector	0.452702702702703	0.28	0.158783783783784
0	0	0.152380952380952	32.9208188618584	14.0754421200109	3	20	1	120	38	0	38	226	Max_Diff_CorrelationDetector	0.458333333333333	0.1875	0.316666666666667
NaN	NaN	0.4	33.8441200549756	14.4112357510606	3	20	0	35	28	0	28	160	Max_Diff_CorrelationDetector	1	0.142857142857143	0.8
0.4	0.333333333333333	0.55	35.8367035033581	15.3848471492851	3	20	0	54	33	0	33	179	Max_Diff_CorrelationDetector	0.740740740740741	0.271186440677966	0.611111111111111
0.0666666666666667	0.1875	0.22680412371134	35.4319606868604	15.3947129997466	3	20	0	136	68	0	68	212	Max_Diff_CorrelationDetector	0.757352941176471	0.288888888888889	0.5
0.36	0.111111111111111	0.296	32.8423648181948	14.2415434214911	3	20	1	170	72	0	72	210	Max_Diff_CorrelationDetector	0.647058823529412	0.28	0.423529411764706
NaN	NaN	0.666666666666667	35.9653692321213	14.8085677771352	3	20	0	49	39	0	39	143	Max_Diff_CorrelationDetector	0.959183673469388	0.256756756756757	0.795918367346939
NaN	NaN	0.487179487179487	35.0730058575328	15.0909522268543	3	20	0	49	27	0	27	155	Max_Diff_CorrelationDetector	0.877551020408163	0.15	0.551020408163265
0.666666666666667	NaN	0.523809523809524	33.3230434737735	13.94470578169	3	20	0	27	16	0	16	181	Max_Diff_CorrelationDetector	0.851851851851852	0.0952380952380952	0.592592592592593
0	0	0.216981132075472	37.6529703893655	16.7046443746706	3	20	0	136	54	0	54	187	Max_Diff_CorrelationDetector	0.558823529411765	0.231884057971014	0.397058823529412
NaN	NaN	0.666666666666667	33.6968388529494	13.8860223674307	3	20	0	15	12	0	12	172	Max_Diff_CorrelationDetector	0.866666666666667	0.188679245283019	0.8
NaN	NaN	NaN	32.8198942141488	13.9147522576013	3	20	0	43	37	0	37	147	Max_Diff_CorrelationDetector	0.976744186046512	0.257575757575758	0.86046511627907
0.133333333333333	0.0612244897959184	0.192857142857143	37.8219668990599	16.8689164749312	3	20	1	156	62	0	62	197	Max_Diff_CorrelationDetector	0.66025641025641	0.202898550724638	0.397435897435897
0	NaN	0.571428571428571	37.9864417454058	16.0849094755809	3	20	0	40	27	0	27	155	Max_Diff_CorrelationDetector	0.875	0.290322580645161	0.675
0.5	NaN	0.6	31.8971215479227	14.0800335942407	3	20	0	54	45	0	45	191	Max_Diff_CorrelationDetector	0.981481481481482	0.355555555555556	0.833333333333333
NaN	NaN	NaN	34.5209622117078	14.4410800739229	3	20	0	7	6	0	6	153	Max_Diff_CorrelationDetector	1	0.0895522388059701	0.857142857142857
0.428571428571429	0.333333333333333	0.358024691358025	33.0885836719263	14.4131917523223	3	20	0	125	66	0	66	214	Max_Diff_CorrelationDetector	0.824	0.179487179487179	0.528
0.166666666666667	0	0.217391304347826	37.1353371322742	16.2634412960999	3	20	1	112	40	0	40	178	Max_Diff_CorrelationDetector	0.625	0.12	0.357142857142857
0.0588235294117647	0.113636363636364	0.0888888888888889	38.814617475874	17.3569617178308	3	20	1	167	43	0	43	222	Max_Diff_CorrelationDetector	0.568862275449102	0.0961538461538462	0.25748502994012
0.148148148148148	0.0307692307692308	0.0915492957746479	35.6578179943917	15.6528907627385	3	20	1	220	71	0	71	252	Max_Diff_CorrelationDetector	0.631818181818182	0.142857142857143	0.322727272727273
0	0	0.317829457364341	35.9683970955344	16.5340205362217	3	20	2	173	81	0	81	212	Max_Diff_CorrelationDetector	0.705202312138728	0.448979591836735	0.468208092485549
0	0.00675675675675676	0.0106951871657754	0.463086154152554	1.30695867271193	3	2	2	204	9	0	9	321	noFreq_Diff_CorrelationDetector	0.0833333333333333	0.0294117647058824	0.0441176470588235
0	0	0	0.246240125025559	0.978150453031608	3	2	3	195	1	0	1	276	noFreq_Diff_CorrelationDetector	0.0205128205128205	0	0.00512820512820513
0	0	0	0.167374446823494	1.102673183463	3	2	2	219	0	0	0	227	noFreq_Diff_CorrelationDetector	0.0182648401826484	0	0
0	0	0	0.365972180293238	1.32426544944192	3	2	1	43	0	0	0	183	noFreq_Diff_CorrelationDetector	0.0465116279069767	0	0
0	0	0.00416666666666667	0.185719374685591	0.700721125507652	3	2	2	260	1	0	1	298	noFreq_Diff_CorrelationDetector	0.0307692307692308	0.0151515151515152	0.00384615384615385
0	0	0	0.300363791418136	1.04451020720282	3	2	3	262	0	0	0	361	noFreq_Diff_CorrelationDetector	0.0152671755725191	0	0
0	0	0.0033003300330033	2.10098798341478	1.68215113836762	3	2	2	365	1	0	1	341	noFreq_Diff_CorrelationDetector	0.0328767123287671	0	0.00273972602739726
0	0.0160427807486631	0.0116731517509728	2.97454016886289	1.62017640932655	3	2	2	327	12	0	12	326	noFreq_Diff_CorrelationDetector	0.0825688073394495	0	0.036697247706422
0	0.0105263157894737	0.0133333333333333	0.304514678324938	1.3799199812661	3	2	2	207	5	0	5	242	noFreq_Diff_CorrelationDetector	0.0676328502415459	0.0185185185185185	0.0241545893719807
0	0.0141843971631206	0.00934579439252336	0.383239940257041	1.52006866952219	3	2	2	277	6	0	6	287	noFreq_Diff_CorrelationDetector	0.0613718411552347	0	0.0216606498194946
0	0.0215827338129496	0.0235294117647059	0.717168482649356	1.65123658660022	3	2	2	367	21	0	21	326	noFreq_Diff_CorrelationDetector	0.133514986376022	0.0666666666666667	0.0572207084468665
0	0	0	0.584293559461999	1.74689235738228	3	2	1	183	4	0	4	247	noFreq_Diff_CorrelationDetector	0.224043715846995	0	0.0218579234972678
0	0	0.0136986301369863	0.28666422907736	0.963979586701978	3	2	3	175	7	0	7	212	noFreq_Diff_CorrelationDetector	0.08	0.0163934426229508	0.04
0	0	0.0157068062827225	0.284732991225557	1.25830851038178	3	2	3	207	3	0	3	282	noFreq_Diff_CorrelationDetector	0.0531400966183575	0.0408163265306122	0.0144927536231884
0	0.0689655172413793	0.045045045045045	0.215452675686999	1.45447532144759	3	2	2	113	5	0	5	199	noFreq_Diff_CorrelationDetector	0.132743362831858	0.0169491525423729	0.0442477876106195
0	0.0175438596491228	0.00606060606060606	0.556473472269893	1.33142273493661	3	2	1	187	6	0	6	243	noFreq_Diff_CorrelationDetector	0.106951871657754	0	0.0320855614973262
0	0.0212765957446809	0.0227272727272727	0.268725542174227	1.02083476987586	3	2	0	106	7	0	7	214	noFreq_Diff_CorrelationDetector	0.141509433962264	0.0196078431372549	0.0660377358490566
0	0	0.0072202166064982	0.172460641434654	1.13933366637698	3	2	3	302	6	0	6	338	noFreq_Diff_CorrelationDetector	0.0364238410596026	0.0444444444444444	0.0198675496688742
0	0	0.0925925925925926	0.797252945406263	1.03757594296981	3	2	1	54	6	0	6	170	noFreq_Diff_CorrelationDetector	0.203703703703704	0.0819672131147541	0.111111111111111
0.0652173913043478	0.00355871886120996	0.032520325203252	0.310996551156169	1.52649717171124	3	2	4	377	17	0	17	417	noFreq_Diff_CorrelationDetector	0.0610079575596817	0.170731707317073	0.0450928381962865
0	0	0	0.0329583817794419	0.854554959625702	3	2	3	191	1	0	1	262	noFreq_Diff_CorrelationDetector	0.0157068062827225	0	0.00523560209424084
0	0	0	0.254688181071033	1.14197305765601	3	2	3	164	0	0	0	285	noFreq_Diff_CorrelationDetector	0.0182926829268293	0	0
0	NaN	0.0303030303030303	0.14806057669228	1.71598637640377	3	2	0	33	2	0	2	163	noFreq_Diff_CorrelationDetector	0.393939393939394	0.0178571428571429	0.0606060606060606
0	0.016	0.0182926829268293	0.0372222465571745	1.54753242576865	3	2	1	168	3	0	3	266	noFreq_Diff_CorrelationDetector	0.0476190476190476	0.0161290322580645	0.0178571428571429
0	0.0185185185185185	0.062015503875969	0.903176403821682	1.86719983204025	3	2	2	165	20	0	20	231	noFreq_Diff_CorrelationDetector	0.193939393939394	0.117647058823529	0.121212121212121
0.125	0.015625	0.0350877192982456	0.367300776912357	1.59262218085333	3	2	0	145	7	0	7	199	noFreq_Diff_CorrelationDetector	0.172413793103448	0.032258064516129	0.0482758620689655
0	0	0.00961538461538462	1.78784150059444	1.98567073461946	3	2	1	237	11	0	11	268	noFreq_Diff_CorrelationDetector	0.0843881856540084	0.028169014084507	0.0464135021097046
0	0	0.0229007633587786	2.54872166954129	2.00304253467724	3	2	2	143	12	0	12	182	noFreq_Diff_CorrelationDetector	0.195804195804196	0.0379746835443038	0.0839160839160839
0	0	0	0.0334943539757072	0.899451787678382	3	2	3	248	2	0	2	254	noFreq_Diff_CorrelationDetector	0.0241935483870968	0	0.00806451612903226
NaN	NaN	NaN	0.0968175933782642	0.859125636847582	3	2	0	1	0	0	0	171	noFreq_Diff_CorrelationDetector	0	0	0
0	0	0.0340909090909091	0.100030612579748	1.7780861196696	3	2	1	96	6	0	6	235	noFreq_Diff_CorrelationDetector	0.125	0.0638297872340425	0.0625
0	NaN	0.03125	0.0835359140297719	1.86393217779364	3	2	0	35	4	0	4	169	noFreq_Diff_CorrelationDetector	0.2	0.0185185185185185	0.114285714285714
0	0.0576923076923077	0.0571428571428571	0.303353679342892	1.63993772401079	3	2	0	119	8	0	8	263	noFreq_Diff_CorrelationDetector	0.168067226890756	0	0.0672268907563025
0	0	0.0357142857142857	0.299497067214144	1.87424983802543	3	2	2	113	4	0	4	263	noFreq_Diff_CorrelationDetector	0.0265486725663717	0.0204081632653061	0.0353982300884956
0	0.0232558139534884	0.0106382978723404	0.0743526758132074	1.25810274986182	3	2	1	94	1	0	1	194	noFreq_Diff_CorrelationDetector	0.117021276595745	0	0.0106382978723404
0	0	0	0.138104832918498	1.23159003237731	3	2	1	139	3	0	3	216	noFreq_Diff_CorrelationDetector	0.100719424460432	0	0.0215827338129496
0	0	0.0166666666666667	0.0148515800316531	0.927186182582465	3	2	2	180	5	0	5	289	noFreq_Diff_CorrelationDetector	0.0333333333333333	0.0731707317073171	0.0277777777777778
0	0	0.0444444444444444	0.0374143793215287	0.940007196257876	3	2	1	51	7	0	7	195	noFreq_Diff_CorrelationDetector	0.117647058823529	0.0487804878048781	0.137254901960784
0	0	0	0.15961079703913	1.28731109278608	3	2	1	156	1	0	1	177	noFreq_Diff_CorrelationDetector	0.0576923076923077	0	0.00641025641025641
0	0.0227272727272727	0.0495867768595041	0.0801049976409714	1.16090249604082	3	2	1	139	12	0	12	220	noFreq_Diff_CorrelationDetector	0.129496402877698	0.0161290322580645	0.0863309352517986
0	0.0277777777777778	0.0664451827242525	11.788796256346	3.10139022072255	3	3	2	319	35	0	35	353	noFreq_Diff_CorrelationDetector	0.188087774294671	0.230769230769231	0.109717868338558
0.0333333333333333	0.00584795321637427	0.0328467153284672	15.7981971150659	3.30441178091882	3	3	2	326	25	0	25	339	noFreq_Diff_CorrelationDetector	0.177914110429448	0.102564102564103	0.0766871165644172
0.0714285714285714	0.0980392156862745	0.108108108108108	8.61192307675195	2.84912938373667	3	3	2	154	17	0	17	195	noFreq_Diff_CorrelationDetector	0.285714285714286	0.0645161290322581	0.11038961038961
0	0.00699300699300699	0.00467289719626168	6.2069515649989	1.95981777735159	3	3	2	234	3	0	3	298	noFreq_Diff_CorrelationDetector	0.0641025641025641	0	0.0128205128205128
0	0	0	2.62114196011575	1.79270459886447	3	3	0	63	0	0	0	192	noFreq_Diff_CorrelationDetector	0.0317460317460317	0	0
0	0	0.032520325203252	6.44403386170438	2.21836271652336	3	3	2	140	12	0	12	191	noFreq_Diff_CorrelationDetector	0.142857142857143	0.0634920634920635	0.0857142857142857
0.0714285714285714	0	0.122137404580153	17.7040317645827	3.94174074060088	3	3	0	165	38	0	38	215	noFreq_Diff_CorrelationDetector	0.503030303030303	0.0612244897959184	0.23030303030303
0.0769230769230769	0.00970873786407767	0.0893617021276596	12.8971605540601	3.50729146519295	3	3	2	276	30	0	30	298	noFreq_Diff_CorrelationDetector	0.326086956521739	0.222222222222222	0.108695652173913
0	0	0.152777777777778	6.60830923053411	2.02455069469614	3	3	0	89	18	0	18	182	noFreq_Diff_CorrelationDetector	0.325842696629214	0.203703703703704	0.202247191011236
0	0	0.0344827586206897	6.71791808134091	2.28694298092972	3	3	1	29	1	0	1	187	noFreq_Diff_CorrelationDetector	0.206896551724138	0.0196078431372549	0.0344827586206897
0.0454545454545455	0.0222222222222222	0.025	6.61264905608511	2.31746023779522	3	3	2	324	21	0	21	268	noFreq_Diff_CorrelationDetector	0.175925925925926	0.0158730158730159	0.0648148148148148
0.125	0	0.032967032967033	11.3153458911375	2.80594720708682	3	3	0	120	7	0	7	193	noFreq_Diff_CorrelationDetector	0.233333333333333	0.0178571428571429	0.0583333333333333
0	0	0.0425531914893617	4.98641367910018	2.09871827242229	3	3	1	47	3	0	3	200	noFreq_Diff_CorrelationDetector	0.0638297872340425	0.0208333333333333	0.0638297872340425
0	0	0.0223880597014925	4.89261813517146	1.7551471968598	3	3	2	135	5	0	5	266	noFreq_Diff_CorrelationDetector	0.0444444444444444	0.0487804878048781	0.037037037037037
0	0	0	4.25601921654396	2.18958845281111	3	3	1	90	0	0	0	218	noFreq_Diff_CorrelationDetector	0.0333333333333333	0	0
0	0.037037037037037	0.0384615384615385	5.41378120645557	1.96946102239295	3	3	2	95	7	0	7	177	noFreq_Diff_CorrelationDetector	0.242105263157895	0.032258064516129	0.0736842105263158
0	NaN	0.075	4.68098751488037	1.63833061258712	3	3	0	56	4	0	4	177	noFreq_Diff_CorrelationDetector	0.142857142857143	0.0566037735849057	0.0714285714285714
0.0714285714285714	0.027027027027027	0.0454545454545455	5.4670036036288	2.05233483456749	3	3	2	367	34	0	34	351	noFreq_Diff_CorrelationDetector	0.171662125340599	0.111111111111111	0.0926430517711172
0	0	0.0192307692307692	4.88732102675877	1.70627105992133	3	3	1	55	2	0	2	248	noFreq_Diff_CorrelationDetector	0.0545454545454545	0.037037037037037	0.0363636363636364
0	0	0.0141843971631206	5.73231636401432	2.34933283781835	3	3	2	165	7	0	7	249	noFreq_Diff_CorrelationDetector	0.187878787878788	0	0.0424242424242424
0	0.0289855072463768	0.04	5.33708323228459	2.45718622519124	3	3	3	259	12	0	12	324	noFreq_Diff_CorrelationDetector	0.158301158301158	0.0666666666666667	0.0463320463320463
0.0869565217391304	0.043859649122807	0.0552995391705069	9.33929916711669	2.81078459575123	3	3	2	236	17	0	17	297	noFreq_Diff_CorrelationDetector	0.144067796610169	0.0833333333333333	0.0720338983050847
0	0	0.0236220472440945	5.21266215472504	1.98068490965447	3	3	2	138	7	0	7	225	noFreq_Diff_CorrelationDetector	0.101449275362319	0.0576923076923077	0.0507246376811594
0	0	0.0192307692307692	7.5473255115263	2.5655050873512	3	3	0	52	1	0	1	217	noFreq_Diff_CorrelationDetector	0.192307692307692	0	0.0192307692307692
0	0.0291970802919708	0.0542986425339367	20.5392474482521	4.5198296651906	3	3	2	256	20	0	20	263	noFreq_Diff_CorrelationDetector	0.1796875	0.111111111111111	0.078125
0.0526315789473684	0.0184049079754601	0.0390625	20.0701375258712	4.33641205213396	3	3	1	288	16	0	16	283	noFreq_Diff_CorrelationDetector	0.197916666666667	0.0819672131147541	0.0555555555555556
0	0.0354609929078014	0.0454545454545455	18.3250155409392	4.41030549060115	3	3	4	267	23	0	23	285	noFreq_Diff_CorrelationDetector	0.213483146067416	0.0638297872340425	0.0861423220973783
0	0	0.0461538461538462	11.5010513661342	2.73443845737818	3	3	0	82	6	0	6	193	noFreq_Diff_CorrelationDetector	0.158536585365854	0.0566037735849057	0.0731707317073171
0	0	0.034965034965035	14.4556971144856	3.32634546095535	3	3	2	183	17	0	17	219	noFreq_Diff_CorrelationDetector	0.224043715846995	0.0819672131147541	0.092896174863388
0.0238095238095238	0.00925925925925926	0.010989010989011	13.6000856393525	3.05973159064435	3	3	2	288	15	0	15	259	noFreq_Diff_CorrelationDetector	0.152777777777778	0	0.0520833333333333
0	0	0.0253807106598985	9.66857681954821	2.7125289122598	3	3	2	199	10	0	10	264	noFreq_Diff_CorrelationDetector	0.135678391959799	0.0704225352112676	0.050251256281407
0	0.03125	0.0291970802919708	11.7205095554257	2.75495456001518	3	3	0	165	14	0	14	223	noFreq_Diff_CorrelationDetector	0.157575757575758	0.0208333333333333	0.0848484848484849
0	0	0.036144578313253	13.5252522332834	3.04432822510625	3	3	1	117	9	0	9	186	noFreq_Diff_CorrelationDetector	0.213675213675214	0.05	0.0769230769230769
0.0434782608695652	0	0.171875	9.69879592768998	2.61086589773412	3	3	1	149	26	0	26	223	noFreq_Diff_CorrelationDetector	0.395973154362416	0.245283018867925	0.174496644295302
0	0.02	0.0471698113207547	8.62981031838767	2.27565056887992	3	3	1	124	7	0	7	238	noFreq_Diff_CorrelationDetector	0.129032258064516	0.0714285714285714	0.0564516129032258
0	0.0285714285714286	0.124352331606218	6.56640609725221	2.26229181218359	3	3	1	211	40	0	40	254	noFreq_Diff_CorrelationDetector	0.23696682464455	0.0985915492957746	0.18957345971564
0.333333333333333	0.666666666666667	0.185185185185185	21.6987540633633	5.38371291013018	3	5	0	55	17	0	17	192	noFreq_Diff_CorrelationDetector	0.490909090909091	0.0925925925925926	0.309090909090909
0.0344827586206897	0.0115606936416185	0.0192926045016077	26.3086091475815	6.16379076590885	3	5	1	313	16	0	16	417	noFreq_Diff_CorrelationDetector	0.274760383386581	0	0.0511182108626198
0	0	0.0185873605947955	13.4199866619865	3.32166711522497	3	5	2	269	5	0	5	328	noFreq_Diff_CorrelationDetector	0.0408921933085502	0.078125	0.0185873605947955
0	0	0.0625	21.3664645303012	5.52327335789849	3	5	1	80	5	0	5	205	noFreq_Diff_CorrelationDetector	0.25	0.0434782608695652	0.0625
0.03125	0.0855263157894737	0.0704697986577181	27.7028738190744	6.49026142857181	3	5	2	302	27	0	27	363	noFreq_Diff_CorrelationDetector	0.304635761589404	0.133333333333333	0.0894039735099338
0.0952380952380952	0	0.075	14.4009739225632	3.30161920808302	3	5	0	157	21	0	21	234	noFreq_Diff_CorrelationDetector	0.222929936305732	0.189189189189189	0.133757961783439
0	0	0.0845070422535211	15.1871304874655	3.67533190149443	3	5	1	150	17	0	17	208	noFreq_Diff_CorrelationDetector	0.213333333333333	0.162162162162162	0.113333333333333
0.0526315789473684	0	0.0217391304347826	17.6604381995666	4.01433176368816	3	5	0	161	13	0	13	205	noFreq_Diff_CorrelationDetector	0.192546583850932	0.027027027027027	0.0807453416149068
0	0	0.0087719298245614	15.6889586091247	3.83857391728879	3	5	1	117	7	0	7	219	noFreq_Diff_CorrelationDetector	0.162393162393162	0.0175438596491228	0.0598290598290598
0.05	0	0.0145985401459854	17.0177198850806	3.82127880035857	3	5	1	158	13	0	13	239	noFreq_Diff_CorrelationDetector	0.164556962025316	0.0256410256410256	0.0822784810126582
0	0.0116959064327485	0.0280701754385965	22.1730687807899	5.35466101232045	3	5	2	310	22	0	22	333	noFreq_Diff_CorrelationDetector	0.293548387096774	0.0833333333333333	0.0709677419354839
0	0.0251572327044025	0.0433070866141732	22.0131043394823	5.02098578525219	3	5	2	341	36	0	36	351	noFreq_Diff_CorrelationDetector	0.346041055718475	0.0909090909090909	0.105571847507331
0.166666666666667	0.0377358490566038	0.112359550561798	19.9398918202438	4.47848477333248	3	5	1	93	10	0	10	203	noFreq_Diff_CorrelationDetector	0.161290322580645	0.0952380952380952	0.10752688172043
0	0.0196078431372549	0.1	17.9113049757953	4.40901953929019	3	5	1	199	38	0	38	251	noFreq_Diff_CorrelationDetector	0.256281407035176	0.288461538461538	0.190954773869347
0	0	0.113924050632911	16.3547717518463	3.71480389367526	3	5	1	84	9	0	9	205	noFreq_Diff_CorrelationDetector	0.238095238095238	0.150943396226415	0.107142857142857
0.0714285714285714	0	0.0813953488372093	21.7822745324983	5.22415188304466	3	5	0	90	13	0	13	175	noFreq_Diff_CorrelationDetector	0.422222222222222	0.0847457627118644	0.144444444444444
0	0.108695652173913	0.16289592760181	20.7741159725804	4.45967940102744	3	5	1	223	42	0	42	297	noFreq_Diff_CorrelationDetector	0.385650224215247	0.192982456140351	0.188340807174888
0	0	0.0638297872340425	20.8928060794922	4.75711837178143	3	5	0	95	18	0	18	191	noFreq_Diff_CorrelationDetector	0.326315789473684	0.0344827586206897	0.189473684210526
0	0	0.0309278350515464	16.9200270228208	4.0368883540296	3	5	0	105	8	0	8	224	noFreq_Diff_CorrelationDetector	0.0761904761904762	0.0652173913043478	0.0761904761904762
0	0	0.103896103896104	21.0310415791549	4.59475553027469	3	5	1	77	10	0	10	213	noFreq_Diff_CorrelationDetector	0.12987012987013	0.156862745098039	0.12987012987013
0.177777777777778	0	0.135593220338983	19.9268638829585	4.45933443198188	3	5	1	141	38	0	38	191	noFreq_Diff_CorrelationDetector	0.382978723404255	0.16	0.269503546099291
0	0.0181818181818182	0.0663265306122449	19.6758009169617	5.02788445307087	3	5	2	327	28	0	28	267	noFreq_Diff_CorrelationDetector	0.223241590214067	0.132075471698113	0.0856269113149847
0.1	0	0.131578947368421	20.1018067133776	4.90538495140277	3	5	2	103	28	0	28	179	noFreq_Diff_CorrelationDetector	0.456310679611651	0.0980392156862745	0.271844660194175
0.127659574468085	0.021505376344086	0.0942408376963351	25.2789369952667	6.09574040911416	3	5	3	242	36	0	36	268	noFreq_Diff_CorrelationDetector	0.384297520661157	0.152173913043478	0.148760330578512
0	0	0.0939597315436242	22.3025750593665	5.12197101519697	3	5	1	171	27	0	27	219	noFreq_Diff_CorrelationDetector	0.298245614035088	0.203125	0.157894736842105
0	0	0.0671641791044776	19.7694294865995	4.52473147863692	3	5	1	151	15	0	15	225	noFreq_Diff_CorrelationDetector	0.245033112582781	0.15	0.0993377483443709
0	0	0.12987012987013	18.684077268158	4.47226874922651	3	5	1	94	15	0	15	176	noFreq_Diff_CorrelationDetector	0.297872340425532	0.163934426229508	0.159574468085106
0	0	0.04	17.5659588334231	4.21380203937721	3	5	1	60	3	0	3	170	noFreq_Diff_CorrelationDetector	0.133333333333333	0.0169491525423729	0.05
0	0.00523560209424084	0.0576923076923077	16.4007294891074	3.80490009692758	3	5	1	270	26	0	26	326	noFreq_Diff_CorrelationDetector	0.151851851851852	0.0555555555555556	0.0962962962962963
0.03125	0.0727272727272727	0.0723684210526316	21.1182229079151	5.03175198438379	3	5	2	162	18	0	18	220	noFreq_Diff_CorrelationDetector	0.203703703703704	0.127659574468085	0.111111111111111
0	0.0185185185185185	0.0236220472440945	17.2858483649868	3.81767137230683	3	5	1	142	10	0	10	282	noFreq_Diff_CorrelationDetector	0.140845070422535	0.025	0.0704225352112676
0	0	0.0882352941176471	12.8271906891134	3.22490068476739	3	5	0	38	9	0	9	201	noFreq_Diff_CorrelationDetector	0.368421052631579	0.0652173913043478	0.236842105263158
0	0	0	19.4017232057785	4.24914427164373	3	5	3	127	0	0	0	237	noFreq_Diff_CorrelationDetector	0.0551181102362205	0	0
0	0	0.222222222222222	15.654206533607	3.75551754697687	3	5	1	45	14	0	14	189	noFreq_Diff_CorrelationDetector	0.355555555555556	0.185185185185185	0.311111111111111
0.125	0.0087719298245614	0.0396039603960396	18.9562884704826	4.44230601469177	3	5	3	225	13	0	13	279	noFreq_Diff_CorrelationDetector	0.173333333333333	0.037037037037037	0.0577777777777778
0.153846153846154	0	0.226993865030675	25.1938389498102	6.42685698906054	3	5	0	225	83	0	83	202	noFreq_Diff_CorrelationDetector	0.502222222222222	0.290322580645161	0.368888888888889
0	0.191919191919192	0.130434782608696	20.9237052411047	4.94946821994371	3	5	0	182	41	0	41	297	noFreq_Diff_CorrelationDetector	0.351648351648352	0.0555555555555556	0.225274725274725
0	0.0298507462686567	0.0875912408759124	21.0870760119405	4.77314545130764	3	5	1	143	24	0	24	230	noFreq_Diff_CorrelationDetector	0.237762237762238	0.127659574468085	0.167832167832168
0.151515151515152	0.15	0.195530726256983	26.3242054744217	6.66477633395058	3	5	1	242	61	0	61	237	noFreq_Diff_CorrelationDetector	0.462809917355372	0.0909090909090909	0.252066115702479
0	0.00833333333333333	0.0980392156862745	24.1501056782529	5.52618579433442	3	5	1	231	47	0	47	311	noFreq_Diff_CorrelationDetector	0.324675324675325	0.0444444444444444	0.203463203463203
0	0.0833333333333333	0.179487179487179	24.7277535542485	6.71045264819182	3	7	1	83	21	0	21	199	noFreq_Diff_CorrelationDetector	0.409638554216867	0.229166666666667	0.253012048192771
0	0	0.106060606060606	27.1885965108479	7.21114942091665	3	7	1	73	17	0	17	160	noFreq_Diff_CorrelationDetector	0.356164383561644	0.104477611940299	0.232876712328767
0	0.0263157894736842	0.222222222222222	26.9724419202932	7.2351849456623	3	7	1	103	30	0	30	181	noFreq_Diff_CorrelationDetector	0.456310679611651	0.253968253968254	0.29126213592233
0.0454545454545455	0	0.0758928571428571	28.0458479561837	8.2131572909829	3	7	2	271	34	0	34	241	noFreq_Diff_CorrelationDetector	0.287822878228782	0.233333333333333	0.125461254612546
0.0833333333333333	0.0416666666666667	0.115606936416185	26.0009694067846	6.98180350062809	3	7	2	199	33	0	33	271	noFreq_Diff_CorrelationDetector	0.331658291457286	0.0625	0.165829145728643
0	0.072289156626506	0.131034482758621	26.7786196304953	7.05311836823286	3	7	1	151	31	0	31	267	noFreq_Diff_CorrelationDetector	0.384105960264901	0.119047619047619	0.205298013245033
0.142857142857143	NaN	0.277777777777778	25.9185618229809	6.63090924680337	3	7	0	71	39	0	39	158	noFreq_Diff_CorrelationDetector	0.732394366197183	0.232142857142857	0.549295774647887
0.0588235294117647	0.0481927710843374	0.118918918918919	27.031583017632	7.26071480457968	3	7	0	202	36	0	36	247	noFreq_Diff_CorrelationDetector	0.440594059405941	0.140350877192982	0.178217821782178
0	0.0454545454545455	0.268292682926829	27.1315310241426	7.19004063190428	3	7	1	141	60	0	60	173	noFreq_Diff_CorrelationDetector	0.546099290780142	0.217948717948718	0.425531914893617
0.12962962962963	0	0.0965250965250965	25.0424292642994	6.81780460485015	3	7	4	279	41	0	41	294	noFreq_Diff_CorrelationDetector	0.229390681003584	0.315789473684211	0.146953405017921
0	0.0416666666666667	0.0816326530612245	23.4700911041967	6.42362604232439	3	7	1	256	34	0	34	302	noFreq_Diff_CorrelationDetector	0.27734375	0.232558139534884	0.1328125
0.0882352941176471	0.0792079207920792	0.124378109452736	24.1645641301725	6.59459914997021	3	7	1	216	33	0	33	256	noFreq_Diff_CorrelationDetector	0.37962962962963	0.228070175438596	0.152777777777778
0	0	0.021505376344086	23.5052218661467	6.02185900975823	3	7	1	94	7	0	7	228	noFreq_Diff_CorrelationDetector	0.117021276595745	0.0392156862745098	0.074468085106383
0	NaN	0.25	21.7404061423998	5.50289144392737	3	7	0	33	12	0	12	180	noFreq_Diff_CorrelationDetector	0.484848484848485	0.173913043478261	0.363636363636364
0.5	NaN	0.4	22.508191718882	5.71701701532195	3	7	0	55	31	0	31	161	noFreq_Diff_CorrelationDetector	0.727272727272727	0.212121212121212	0.563636363636364
NaN	NaN	0.583333333333333	21.3834848394942	5.46390900129893	3	7	0	29	20	0	20	140	noFreq_Diff_CorrelationDetector	0.793103448275862	0.2	0.689655172413793
0.0769230769230769	0	0.0902255639097744	23.4725076721801	6.55269395192553	3	7	2	184	31	0	31	244	noFreq_Diff_CorrelationDetector	0.331521739130435	0.119047619047619	0.168478260869565
0.181818181818182	0	0.0666666666666667	24.1981033721338	6.05667333007556	3	7	1	71	8	0	8	206	noFreq_Diff_CorrelationDetector	0.309859154929577	0.0392156862745098	0.112676056338028
0	0.0446428571428571	0.0628571428571429	24.6197677626038	6.23067453641823	3	7	2	187	24	0	24	249	noFreq_Diff_CorrelationDetector	0.240641711229947	0.1	0.128342245989305
0.5	NaN	0.485294117647059	22.8251600084884	6.01681202959087	3	7	0	104	70	0	70	129	noFreq_Diff_CorrelationDetector	0.913461538461538	0.367088607594937	0.673076923076923
0.0588235294117647	0.0169491525423729	0.134228187919463	27.138032301907	7.00953101981491	3	7	2	183	33	0	33	233	noFreq_Diff_CorrelationDetector	0.382513661202186	0.357142857142857	0.180327868852459
0	0	0.146788990825688	21.5478292858944	5.48128999388661	3	7	1	133	26	0	26	218	noFreq_Diff_CorrelationDetector	0.285714285714286	0.306122448979592	0.195488721804511
0	0	0.0101010101010101	27.9045074741394	6.38314505953401	3	7	1	103	5	0	5	203	noFreq_Diff_CorrelationDetector	0.16504854368932	0	0.0485436893203883
0	NaN	0.127659574468085	18.3519039578786	4.63449866357339	3	7	0	47	10	0	10	175	noFreq_Diff_CorrelationDetector	0.25531914893617	0.0980392156862745	0.212765957446809
0	0	0.2	20.3648789775278	4.82424714326165	3	7	1	40	9	0	9	182	noFreq_Diff_CorrelationDetector	0.35	0.166666666666667	0.225
0	0	0.1875	24.3788982324705	6.09995346211982	3	7	0	65	19	0	19	207	noFreq_Diff_CorrelationDetector	0.415384615384615	0.155555555555556	0.292307692307692
0	0	0.225352112676056	26.0665834058617	6.40177366620933	3	7	1	71	20	0	20	193	noFreq_Diff_CorrelationDetector	0.394366197183099	0.283018867924528	0.28169014084507
0	0	0.074468085106383	22.8540129449765	5.56348207161279	3	7	2	190	21	0	21	289	noFreq_Diff_CorrelationDetector	0.184210526315789	0.264150943396226	0.110526315789474
0.263157894736842	0.0697674418604651	0.261904761904762	30.2476512148587	8.3544656323088	3	7	1	187	77	0	77	199	noFreq_Diff_CorrelationDetector	0.566844919786096	0.338983050847458	0.411764705882353
0.0714285714285714	0.0714285714285714	0.195652173913043	29.0067728283249	8.05125430480194	3	7	2	121	42	0	42	218	noFreq_Diff_CorrelationDetector	0.56198347107438	0.18	0.347107438016529
0	0.0133333333333333	0.220689655172414	26.547786746471	8.04724835434068	3	7	0	173	55	0	55	225	noFreq_Diff_CorrelationDetector	0.450867052023121	0.298507462686567	0.317919075144509
0	0	0.0204081632653061	21.9545651245928	5.617889959388	3	7	0	49	1	0	1	166	noFreq_Diff_CorrelationDetector	0.244897959183673	0	0.0204081632653061
0.1875	0.0364963503649635	0.127853881278539	29.3897375621653	8.69659315551164	3	7	1	263	65	0	65	296	noFreq_Diff_CorrelationDetector	0.349809885931559	0.302325581395349	0.247148288973384
0.03125	0.0186335403726708	0.109154929577465	31.9146256553286	9.1391069760309	3	7	2	325	63	0	63	322	noFreq_Diff_CorrelationDetector	0.329230769230769	0.145454545454545	0.193846153846154
0	0.0789473684210526	0.0693877551020408	31.0702593379033	8.62108144335426	3	7	3	292	28	0	28	292	noFreq_Diff_CorrelationDetector	0.284246575342466	0.0425531914893617	0.0958904109589041
NaN	NaN	0.333333333333333	25.2999658197966	6.73350310710674	3	7	0	52	23	0	23	132	noFreq_Diff_CorrelationDetector	0.634615384615385	0.194444444444444	0.442307692307692
0	0.0545454545454545	0.0993377483443709	26.3221834008175	7.56334280865421	3	7	2	171	29	0	29	258	noFreq_Diff_CorrelationDetector	0.327485380116959	0.145161290322581	0.169590643274854
0	0	0.125	26.4176551650518	6.85703536561143	3	7	1	26	5	0	5	227	noFreq_Diff_CorrelationDetector	0.384615384615385	0.0576923076923077	0.192307692307692
0	0	0.101694915254237	26.8594354943664	7.25755263874769	3	7	1	65	13	0	13	240	noFreq_Diff_CorrelationDetector	0.369230769230769	0.130434782608696	0.2
0.363636363636364	0.142857142857143	0.112903225806452	25.6226210685286	6.85852569677738	3	7	0	164	47	0	47	260	noFreq_Diff_CorrelationDetector	0.719512195121951	0.0714285714285714	0.286585365853659
0.216216216216216	0.0689655172413793	0.194029850746269	30.847961125279	8.44799088726214	3	7	0	285	95	0	95	244	noFreq_Diff_CorrelationDetector	0.540350877192982	0.263157894736842	0.333333333333333
0.133333333333333	0.123076923076923	0.178571428571429	27.0310859867765	7.38607632095029	3	7	1	145	32	0	32	204	noFreq_Diff_CorrelationDetector	0.455172413793103	0.158730158730159	0.220689655172414
0.166666666666667	0.0576923076923077	0.152671755725191	29.92662447476	9.88499037384787	3	10	3	161	31	0	31	190	noFreq_Diff_CorrelationDetector	0.434782608695652	0.209677419354839	0.192546583850932
0	0	0.294736842105263	31.239780901748	9.63718549094794	3	10	0	103	40	0	40	234	noFreq_Diff_CorrelationDetector	0.504854368932039	0.24	0.388349514563107
0	0.111111111111111	0.275510204081633	27.7983955868089	8.85789528595627	3	10	0	121	47	0	47	211	noFreq_Diff_CorrelationDetector	0.59504132231405	0.44	0.388429752066116
0	0	0.0635838150289017	29.753865741436	9.4433594968413	3	10	1	179	19	0	19	271	noFreq_Diff_CorrelationDetector	0.273743016759777	0.211538461538462	0.106145251396648
0	0	0.395348837209302	25.6986224521409	7.63188345088889	3	10	0	64	33	0	33	163	noFreq_Diff_CorrelationDetector	0.65625	0.314814814814815	0.515625
0.0625	0	0.121212121212121	29.0630087171367	9.20304553420313	3	10	1	99	16	0	16	213	noFreq_Diff_CorrelationDetector	0.262626262626263	0.145833333333333	0.161616161616162
0.0555555555555556	0.00440528634361234	0.0167224080267559	29.6504956611498	8.70191156428621	3	10	3	343	26	0	26	374	noFreq_Diff_CorrelationDetector	0.19533527696793	0.0612244897959184	0.075801749271137
0	0	0.3125	29.6488522182446	9.16583314305993	3	10	1	60	27	0	27	185	noFreq_Diff_CorrelationDetector	0.6	0.283018867924528	0.45
0	0	0.0638297872340425	27.2735218462138	8.23812626010832	3	10	1	101	10	0	10	232	noFreq_Diff_CorrelationDetector	0.376237623762376	0.133333333333333	0.099009900990099
0.666666666666667	0	0.58695652173913	27.7692043500752	8.47076833567054	3	10	0	80	58	0	58	166	noFreq_Diff_CorrelationDetector	0.8375	0.423728813559322	0.725
0.133333333333333	0	0.0930232558139535	29.5673123601515	8.48563223986817	3	10	3	189	33	0	33	253	noFreq_Diff_CorrelationDetector	0.296296296296296	0.24	0.174603174603175
0.5	0.161764705882353	0.262626262626263	27.5398777843119	7.81128530937773	3	10	1	103	38	0	38	241	noFreq_Diff_CorrelationDetector	0.475728155339806	0.292682926829268	0.368932038834951
0	0.0147058823529412	0.113821138211382	27.4044197838295	8.58267954363924	3	10	2	146	39	0	39	241	noFreq_Diff_CorrelationDetector	0.465753424657534	0.186046511627907	0.267123287671233
NaN	NaN	0.4375	26.4035498790225	7.69494896352142	3	10	0	20	13	0	13	174	noFreq_Diff_CorrelationDetector	0.7	0.12280701754386	0.65
0.5	0.0793650793650794	0.11304347826087	27.2788309977353	8.5211888505261	3	10	1	121	23	0	23	204	noFreq_Diff_CorrelationDetector	0.347107438016529	0.0793650793650794	0.190082644628099
NaN	NaN	0.405405405405405	26.8409048664228	7.82236867886546	3	10	0	52	29	0	29	159	noFreq_Diff_CorrelationDetector	0.75	0.21875	0.557692307692308
0	0	0.168539325842697	23.9677829407234	7.58492337724747	3	10	0	104	42	0	42	178	noFreq_Diff_CorrelationDetector	0.490384615384615	0.196428571428571	0.403846153846154
0	0	0.176470588235294	31.2772139686068	9.77612481105804	3	10	0	88	31	0	31	185	noFreq_Diff_CorrelationDetector	0.545454545454545	0.12962962962963	0.352272727272727
NaN	NaN	0.36	22.4295170967444	6.28149566528543	3	10	0	25	12	0	12	186	noFreq_Diff_CorrelationDetector	0.64	0.18	0.48
0	0.0588235294117647	0.142857142857143	26.1680333211278	8.12221101926628	3	10	0	110	36	0	36	164	noFreq_Diff_CorrelationDetector	0.609090909090909	0.144927536231884	0.327272727272727
0.1	0	0.224299065420561	30.2099209999648	10.037524757794	3	10	0	126	47	0	47	184	noFreq_Diff_CorrelationDetector	0.626984126984127	0.173913043478261	0.373015873015873
NaN	NaN	0.25	24.7972347538425	7.45071758652877	3	10	0	38	12	0	12	155	noFreq_Diff_CorrelationDetector	0.526315789473684	0.126984126984127	0.315789473684211
0.0833333333333333	0	0.0720720720720721	24.8960281848104	8.25187254012636	3	10	2	132	18	0	18	216	noFreq_Diff_CorrelationDetector	0.371212121212121	0.117647058823529	0.136363636363636
0	0.1	0.12	28.2319050917529	9.46301896021498	3	10	1	88	16	0	16	196	noFreq_Diff_CorrelationDetector	0.431818181818182	0.0740740740740741	0.181818181818182
0	0.0833333333333333	0.144067796610169	30.7980771430032	10.0564076150904	3	10	2	125	25	0	25	203	noFreq_Diff_CorrelationDetector	0.344	0.169811320754717	0.2
0.25	NaN	0.255813953488372	25.7725548251866	7.74701220726426	3	10	0	43	18	0	18	191	noFreq_Diff_CorrelationDetector	0.511627906976744	0.166666666666667	0.418604651162791
0.235294117647059	0.2	0.237623762376238	29.3077565442482	9.51009462469873	3	10	1	113	40	0	40	177	noFreq_Diff_CorrelationDetector	0.548672566371681	0.238805970149254	0.353982300884956
0.210526315789474	0.0188679245283019	0.244274809160305	31.6566647573353	10.128492139305	3	10	0	147	45	0	45	229	noFreq_Diff_CorrelationDetector	0.510204081632653	0.285714285714286	0.306122448979592
0.0454545454545455	0.0225563909774436	0.0894308943089431	29.7450201365289	10.0362806127628	3	10	2	263	39	0	39	292	noFreq_Diff_CorrelationDetector	0.349809885931559	0.158730158730159	0.14828897338403
0	0	0.113207547169811	25.3753071809253	7.81780185380957	3	10	1	108	16	0	16	251	noFreq_Diff_CorrelationDetector	0.259259259259259	0.235294117647059	0.148148148148148
0.307692307692308	0.0588235294117647	0.25	36.3030486019349	16.5663968817182	3	20	0	153	68	0	68	186	noFreq_Diff_CorrelationDetector	0.679738562091503	0.323076923076923	0.444444444444444
0.0769230769230769	0.133333333333333	0.353535353535354	34.8829596861176	15.9340084416542	3	20	1	139	79	0	79	224	noFreq_Diff_CorrelationDetector	0.647482014388489	0.480769230769231	0.568345323741007
0	NaN	0.457142857142857	33.8989573055067	14.9616584142878	3	20	0	44	34	0	34	160	noFreq_Diff_CorrelationDetector	0.886363636363636	0.267857142857143	0.772727272727273
NaN	NaN	0.611111111111111	33.9409051656479	14.6208563511076	3	20	0	50	42	0	42	137	noFreq_Diff_CorrelationDetector	0.94	0.301369863013699	0.84
0	0	0.15	33.6808372994551	14.6980956714149	3	20	1	124	43	0	43	223	noFreq_Diff_CorrelationDetector	0.516129032258065	0.285714285714286	0.346774193548387
0.5	0	0.433333333333333	35.8684888795727	16.367198056575	3	20	0	76	56	0	56	169	noFreq_Diff_CorrelationDetector	0.894736842105263	0.403846153846154	0.736842105263158
0.272727272727273	0.05	0.233009708737864	38.1463205559004	17.1117556149626	3	20	0	126	60	0	60	188	noFreq_Diff_CorrelationDetector	0.738095238095238	0.293103448275862	0.476190476190476
0	0	0.212121212121212	34.0203069300838	15.2742318643762	3	20	0	75	28	0	28	186	noFreq_Diff_CorrelationDetector	0.653333333333333	0.220338983050847	0.373333333333333
0.0833333333333333	0.0649350649350649	0.234042553191489	34.1849120684441	14.9373591233007	3	20	1	218	90	0	90	247	noFreq_Diff_CorrelationDetector	0.614678899082569	0.408163265306122	0.412844036697248
0.277777777777778	0.108695652173913	0.296610169491525	37.8413696899961	16.6962909558149	3	20	3	149	60	0	60	201	noFreq_Diff_CorrelationDetector	0.657718120805369	0.246153846153846	0.402684563758389
0.142857142857143	0.666666666666667	0.509433962264151	33.6053643499356	14.439722463188	3	20	0	86	51	0	51	192	noFreq_Diff_CorrelationDetector	0.767441860465116	0.477272727272727	0.593023255813954
NaN	NaN	0.25	33.6687662938072	14.5480428899546	3	20	0	26	16	0	16	165	noFreq_Diff_CorrelationDetector	1	0.0714285714285714	0.615384615384615
0.0769230769230769	0.130434782608696	0.222222222222222	36.2829534484918	16.4028325987223	3	20	1	122	42	0	42	194	noFreq_Diff_CorrelationDetector	0.565573770491803	0.216666666666667	0.344262295081967
0.0769230769230769	0.0784313725490196	0.206349206349206	34.8047825815434	16.2069054095684	3	20	1	138	48	0	48	186	noFreq_Diff_CorrelationDetector	0.63768115942029	0.272727272727273	0.347826086956522
NaN	0	0.404761904761905	36.2467747193805	16.4432366294457	3	20	0	56	38	0	38	147	noFreq_Diff_CorrelationDetector	0.785714285714286	0.25	0.678571428571429
0.333333333333333	0	0.285714285714286	32.3861032889981	13.3674635778577	3	20	0	41	25	0	25	188	noFreq_Diff_CorrelationDetector	0.902439024390244	0.148936170212766	0.609756097560976
0.136363636363636	0.138888888888889	0.223300970873786	35.8984794790226	15.3995005045179	3	20	1	114	48	0	48	212	noFreq_Diff_CorrelationDetector	0.631578947368421	0.234042553191489	0.421052631578947
NaN	NaN	NaN	31.7167287323595	12.8324957638246	3	20	0	13	10	0	10	151	noFreq_Diff_CorrelationDetector	1	0.0793650793650794	0.769230769230769
0.571428571428571	0.142857142857143	0.461538461538462	36.8704167394987	16.620476648296	3	20	0	98	69	0	69	161	noFreq_Diff_CorrelationDetector	0.806122448979592	0.39344262295082	0.704081632653061
0.0666666666666667	0.348837209302326	0.285714285714286	34.9885712944007	15.8546997296146	3	20	1	112	52	0	52	187	noFreq_Diff_CorrelationDetector	0.696428571428571	0.160714285714286	0.464285714285714
0	NaN	0.5	33.7446142617389	13.4502578191287	3	20	0	55	35	0	35	183	noFreq_Diff_CorrelationDetector	0.890909090909091	0.291666666666667	0.636363636363636
NaN	NaN	NaN	33.0024362789885	14.160062300214	3	20	0	38	29	0	29	181	noFreq_Diff_CorrelationDetector	0.947368421052632	0.185185185185185	0.763157894736842
0.0555555555555556	0.0676328502415459	0.11969111969112	34.9101496838994	15.9065921958442	3	20	2	304	65	0	65	321	noFreq_Diff_CorrelationDetector	0.457236842105263	0.271186440677966	0.213815789473684
0.2	0.0526315789473684	0.304347826086957	35.6690232822288	15.3200606425079	3	20	1	118	66	0	66	195	noFreq_Diff_CorrelationDetector	0.711864406779661	0.377049180327869	0.559322033898305
NaN	NaN	0.454545454545455	33.9233356639208	13.9720007694955	3	20	0	32	25	0	25	185	noFreq_Diff_CorrelationDetector	0.8125	0.208333333333333	0.78125
0	0.0428571428571429	0.171641791044776	30.9367455937563	13.3097917736734	3	20	1	147	36	0	36	261	noFreq_Diff_CorrelationDetector	0.489795918367347	0.173913043478261	0.244897959183673
0.142857142857143	0.0158730158730159	0.248175182481752	34.4063395719358	15.4431730568926	3	20	1	189	68	0	68	232	noFreq_Diff_CorrelationDetector	0.529100529100529	0.566037735849057	0.35978835978836
0.0909090909090909	0.0666666666666667	0.166666666666667	29.8258303537936	12.1134659421938	3	20	1	97	22	0	22	248	noFreq_Diff_CorrelationDetector	0.494845360824742	0.282051282051282	0.22680412371134
0.0714285714285714	0.0222222222222222	0.0757575757575758	33.8009597288327	14.5655028238563	3	20	1	279	36	0	36	370	noFreq_Diff_CorrelationDetector	0.283154121863799	0.259259259259259	0.129032258064516
0	0.032258064516129	0.39622641509434	33.5137923057588	13.7980034210646	3	20	1	119	60	0	60	209	noFreq_Diff_CorrelationDetector	0.638655462184874	0.338983050847458	0.504201680672269
NaN	NaN	0.55	34.0400598617368	13.3371570678314	3	20	0	20	14	0	14	168	noFreq_Diff_CorrelationDetector	0.9	0.192982456140351	0.7
0	0.0344827586206897	0.203703703703704	33.2096443726553	14.025281269275	3	20	1	68	20	0	20	206	noFreq_Diff_CorrelationDetector	0.588235294117647	0.219512195121951	0.294117647058824
0.444444444444444	NaN	0.509433962264151	34.454631400287	14.9070862007747	3	20	0	95	65	0	65	147	noFreq_Diff_CorrelationDetector	0.831578947368421	0.328358208955224	0.684210526315789
NaN	0	NaN	28.0043831348009	11.2787890033767	3	20	0	47	35	0	35	170	noFreq_Diff_CorrelationDetector	0.914893617021277	0.291666666666667	0.74468085106383
NaN	NaN	0.6	32.8850093176518	12.9013905248155	3	20	0	12	9	0	9	197	noFreq_Diff_CorrelationDetector	1	0.13953488372093	0.75
0.3	NaN	0.285714285714286	31.9255389099919	13.3072490970053	3	20	0	49	22	0	22	186	noFreq_Diff_CorrelationDetector	0.714285714285714	0.104166666666667	0.448979591836735
0	0	0.357142857142857	33.5626490953195	13.9900358779831	3	20	0	61	42	0	42	189	noFreq_Diff_CorrelationDetector	0.754098360655738	0.318181818181818	0.688524590163934
0	0	0.238095238095238	34.9998029326044	15.0820863370791	3	20	1	124	52	0	52	187	noFreq_Diff_CorrelationDetector	0.725806451612903	0.257575757575758	0.419354838709677
NaN	NaN	0.633333333333333	31.418683600494	13.706113179817	3	20	0	48	37	0	37	196	noFreq_Diff_CorrelationDetector	0.916666666666667	0.422222222222222	0.770833333333333
NaN	NaN	0.560975609756098	31.7342865337747	13.022014040438	3	20	0	51	46	0	46	165	noFreq_Diff_CorrelationDetector	1	0.35	0.901960784313726
0.32	0	0.242718446601942	35.5280963426457	14.9626558208111	3	20	1	173	91	0	91	209	noFreq_Diff_CorrelationDetector	0.705202312138728	0.294117647058824	0.526011560693642
0.5	0	0.4375	35.2289597506843	14.6834261656216	3	20	0	64	46	0	46	193	noFreq_Diff_CorrelationDetector	0.84375	0.375	0.71875
0	0	0.09375	32.2634248151178	12.9132717268522	3	20	0	77	22	0	22	205	noFreq_Diff_CorrelationDetector	0.467532467532468	0.133333333333333	0.285714285714286
0.1	0.0740740740740741	0.138888888888889	30.4599104339265	11.8636810079513	3	20	1	75	19	0	19	215	noFreq_Diff_CorrelationDetector	0.48	0.138888888888889	0.253333333333333
NaN	NaN	0.466666666666667	31.683231236152	13.1503835567687	3	20	0	31	26	0	26	176	noFreq_Diff_CorrelationDetector	1	0.269230769230769	0.838709677419355
NaN	NaN	NaN	33.8340999763524	13.7825310491204	3	20	0	8	8	0	8	179	noFreq_Diff_CorrelationDetector	1	0.0930232558139535	1
NaN	NaN	0.483870967741935	34.8455765910311	14.4564766796328	3	20	0	40	26	0	26	142	noFreq_Diff_CorrelationDetector	0.925	0.227272727272727	0.65
0.125	0.0224719101123595	0.109489051094891	34.9049903787225	14.4406568384719	3	20	1	169	41	0	41	248	noFreq_Diff_CorrelationDetector	0.42603550295858	0.230769230769231	0.242603550295858
NaN	NaN	NaN	35.0234865128398	14.3750106341766	3	20	0	30	28	0	28	165	noFreq_Diff_CorrelationDetector	0.966666666666667	0.258064516129032	0.933333333333333
0.181818181818182	0	0.306818181818182	34.9450095875325	15.1681506682288	3	20	2	103	39	0	39	195	noFreq_Diff_CorrelationDetector	0.640776699029126	0.431372549019608	0.378640776699029
0.333333333333333	NaN	0.571428571428571	33.2614810646029	14.2536387401753	3	20	0	81	70	0	70	124	noFreq_Diff_CorrelationDetector	0.950617283950617	0.358024691358025	0.864197530864197
0	0	0.365384615384615	31.1353863377954	12.5130650879639	3	20	1	71	33	0	33	173	noFreq_Diff_CorrelationDetector	0.647887323943662	0.254237288135593	0.464788732394366
0.214285714285714	0.277777777777778	0.186274509803922	35.456405290785	14.7506844444353	3	20	0	112	45	0	45	209	noFreq_Diff_CorrelationDetector	0.705357142857143	0.173076923076923	0.401785714285714
0.125	0	0.234375	33.5819675568154	13.8092151381935	3	20	1	109	50	0	50	198	noFreq_Diff_CorrelationDetector	0.706422018348624	0.297872340425532	0.458715596330275
0	0	0.304347826086957	33.6200631164649	13.6083943386144	3	20	1	54	23	0	23	202	noFreq_Diff_CorrelationDetector	0.537037037037037	0.222222222222222	0.425925925925926
0	0.136363636363636	0.264705882352941	33.4998718022566	13.9015568276743	3	20	0	90	37	0	37	207	noFreq_Diff_CorrelationDetector	0.688888888888889	0.325581395348837	0.411111111111111
0.3	0.25	0.232142857142857	34.4862151440932	14.6542845297832	3	20	0	137	47	0	47	213	noFreq_Diff_CorrelationDetector	0.781021897810219	0.272727272727273	0.343065693430657
0.256410256410256	0.0285714285714286	0.164383561643836	36.080757066412	15.6362748403497	3	20	3	251	59	0	59	291	noFreq_Diff_CorrelationDetector	0.545816733067729	0.428571428571429	0.235059760956175
0	0	0.0793650793650794	33.4193894894491	13.7761715879615	3	20	1	238	80	0	80	242	noFreq_Diff_CorrelationDetector	0.600840336134454	0.163934426229508	0.336134453781513
0	0	0.255813953488372	34.4906366634531	14.8289562463255	3	20	0	62	33	0	33	191	noFreq_Diff_CorrelationDetector	0.693548387096774	0.229166666666667	0.532258064516129
0	0	0	0.162344768900038	0.748884322318108	3	2	1	291	0	0	0	296	Max_Diff_CorrelationDetector	0.0206185567010309	0	0
0	0	0	0.327238848622122	1.15339864837681	3	2	2	124	0	0	0	231	Max_Diff_CorrelationDetector	0.0161290322580645	0	0
NaN	NaN	0.233333333333333	0.176769393119357	1.23965024143649	3	2	0	42	15	0	15	164	Max_Diff_CorrelationDetector	0.666666666666667	0.12280701754386	0.357142857142857
0	0	0.00395256916996047	0.222662275535143	1.54991462863082	3	2	4	318	6	0	6	308	Max_Diff_CorrelationDetector	0.0974842767295598	0	0.0188679245283019
0	0.0147058823529412	0.028169014084507	0.012193394291595	1.39132061000957	3	2	2	167	18	0	18	226	Max_Diff_CorrelationDetector	0.221556886227545	0.0625	0.107784431137725
0	0.0769230769230769	0.0384615384615385	0.274903164206159	1.77837304116193	3	2	1	93	6	0	6	223	Max_Diff_CorrelationDetector	0.32258064516129	0	0.0645161290322581
0	0	0.0428571428571429	0.440275401793614	1.17101022987244	3	2	1	256	18	0	18	301	Max_Diff_CorrelationDetector	0.19921875	0.153846153846154	0.0703125
0	0	0.0155440414507772	0.994050804948644	1.30337074862169	3	2	2	230	7	0	7	286	Max_Diff_CorrelationDetector	0.104347826086957	0.0377358490566038	0.0304347826086957
0.0303030303030303	0	0.00555555555555556	0.14985070283333	1.3968151635382	3	2	3	192	1	0	1	263	Max_Diff_CorrelationDetector	0.015625	0	0.00520833333333333
0	0	0.00775193798449612	0.378804365224337	1.56621563085164	3	2	1	130	4	0	4	238	Max_Diff_CorrelationDetector	0.0615384615384615	0.0161290322580645	0.0307692307692308
0	0	0.00425531914893617	0.186921839791484	0.549790372707373	3	2	2	270	4	0	4	309	Max_Diff_CorrelationDetector	0.0444444444444444	0.0185185185185185	0.0148148148148148
0	0	0.00701754385964912	0.541362477474819	1.10320349150457	3	2	2	292	2	0	2	359	Max_Diff_CorrelationDetector	0.0308219178082192	0	0.00684931506849315
0	0.00371747211895911	0.0056657223796034	0.476708220945672	1.59406134649766	3	2	3	401	7	0	7	363	Max_Diff_CorrelationDetector	0.0623441396508728	0.0151515151515152	0.0174563591022444
0.153846153846154	0.02	0.0277777777777778	4.13482171116947	2.2624908964386	3	2	1	190	5	0	5	250	Max_Diff_CorrelationDetector	0.189473684210526	0	0.0263157894736842
0	0	0	0.160477361932598	1.22182225123774	3	2	1	130	2	0	2	168	Max_Diff_CorrelationDetector	0.107692307692308	0	0.0153846153846154
NaN	NaN	0	0.510711563257533	1.58584248619336	3	2	0	23	0	0	0	172	Max_Diff_CorrelationDetector	0.434782608695652	0	0
0	0.04	0.0236686390532544	0.0728563423496734	1.48622666542152	3	2	1	172	5	0	5	215	Max_Diff_CorrelationDetector	0.11046511627907	0	0.0290697674418605
0	0	0	0.236921011525621	1.72844662695445	3	2	1	65	1	0	1	190	Max_Diff_CorrelationDetector	0.123076923076923	0	0.0153846153846154
0	0	0	0.106264324603528	1.03934341242556	3	2	1	158	0	0	0	228	Max_Diff_CorrelationDetector	0.0316455696202532	0	0
0	0	0	0.866292708611707	1.46585963485529	3	2	3	148	0	0	0	253	Max_Diff_CorrelationDetector	0.0337837837837838	0	0
0	0	0.00518134715025907	0.22996513268908	0.945728639047543	3	2	1	245	3	0	3	250	Max_Diff_CorrelationDetector	0.0326530612244898	0	0.0122448979591837
0.0769230769230769	0	0.00481927710843374	0.321589995786021	1.09858636250264	3	2	3	493	7	0	7	516	Max_Diff_CorrelationDetector	0.0385395537525355	0	0.0141987829614604
0	NaN	0.14	0.314584023204578	1.34378372040305	3	2	0	50	11	0	11	183	Max_Diff_CorrelationDetector	0.32	0.111111111111111	0.22
0.0185185185185185	0.010989010989011	0.0113207547169811	0.181550424323069	1.29815776738368	3	2	4	331	5	0	5	302	Max_Diff_CorrelationDetector	0.0634441087613293	0	0.0151057401812689
0	0	0.00393700787401575	0.0125773371522656	0.673705016211865	3	2	3	267	1	0	1	294	Max_Diff_CorrelationDetector	0.0187265917602996	0.0185185185185185	0.00374531835205993
NaN	NaN	NaN	0.135888159774168	1.10645798769577	3	2	0	8	0	0	0	181	Max_Diff_CorrelationDetector	0.125	0	0
0	0.0533333333333333	0.0439024390243902	4.35787873334082	2.42873343803307	3	2	3	242	32	0	32	243	Max_Diff_CorrelationDetector	0.34297520661157	0.0757575757575758	0.132231404958678
0	0.00495049504950495	0.0126984126984127	3.53086244453246	2.7394164267927	3	2	2	340	18	0	18	354	Max_Diff_CorrelationDetector	0.105882352941176	0	0.0529411764705882
0.117647058823529	0	0.0416666666666667	0.200387357739845	1.34039734368503	3	2	2	142	9	0	9	206	Max_Diff_CorrelationDetector	0.105633802816901	0	0.0633802816901408
0	0	0	0.302748240294782	1.36833265365293	3	2	1	92	0	0	0	199	Max_Diff_CorrelationDetector	0.0543478260869565	0	0
0	0	0	0.129659851417302	0.660338317949872	3	2	1	153	0	0	0	251	Max_Diff_CorrelationDetector	0.0326797385620915	0	0
0	0	0.00403225806451613	0.167420024409146	0.839924055362832	3	2	2	253	2	0	2	317	Max_Diff_CorrelationDetector	0.0237154150197628	0	0.00790513833992095
0	0	0	0.346628391804166	1.02569992307259	3	2	1	194	0	0	0	252	Max_Diff_CorrelationDetector	0.0103092783505155	0	0
0	0.0241935483870968	0.0177514792899408	0.264323516874292	1.25757772692029	3	2	2	169	3	0	3	259	Max_Diff_CorrelationDetector	0.0414201183431953	0	0.0177514792899408
0	0	0	0.118750137815712	0.855985054830615	3	2	3	187	0	0	0	274	Max_Diff_CorrelationDetector	0.0160427807486631	0	0
0	0	0	0.188057924522678	0.976907731635847	3	2	1	222	0	0	0	279	Max_Diff_CorrelationDetector	0.0135135135135135	0	0
0	0	0	0.0139778392199502	0.886893571861592	3	2	2	133	0	0	0	236	Max_Diff_CorrelationDetector	0.0676691729323308	0	0
0.428571428571429	NaN	0.103448275862069	0.0391220724039071	1.02798838038457	3	2	0	29	4	0	4	172	Max_Diff_CorrelationDetector	0.172413793103448	0	0.137931034482759
0	0	0	0.0492406054823	0.996306468622555	3	2	0	69	0	0	0	190	Max_Diff_CorrelationDetector	0.0144927536231884	0	0
0	0	0	0.0920220265790148	1.26575380217973	3	2	1	74	0	0	0	185	Max_Diff_CorrelationDetector	0.0135135135135135	0	0
0.0689655172413793	0	0.111888111888112	12.6532343989739	3.07536093066797	3	3	2	195	34	0	34	230	Max_Diff_CorrelationDetector	0.292307692307692	0.311111111111111	0.174358974358974
0.0333333333333333	0.00613496932515337	0.0285714285714286	9.01455570252649	2.57651567348015	3	3	2	341	25	0	25	301	Max_Diff_CorrelationDetector	0.193548387096774	0.087719298245614	0.0733137829912024
0	0	0.037037037037037	9.46696033622908	2.63580074111855	3	3	2	144	9	0	9	215	Max_Diff_CorrelationDetector	0.194444444444444	0.0833333333333333	0.0625
0	0	0.0392156862745098	10.127049319323	2.87095405578887	3	3	1	104	6	0	6	149	Max_Diff_CorrelationDetector	0.153846153846154	0.0405405405405405	0.0576923076923077
0	0.00574712643678161	0.0107913669064748	8.65328895476209	2.7115503881695	3	3	2	290	7	0	7	329	Max_Diff_CorrelationDetector	0.0689655172413793	0.05	0.0241379310344828
0	0	0.02	10.1914587388441	2.95481162690632	3	3	1	155	9	0	9	237	Max_Diff_CorrelationDetector	0.129032258064516	0	0.0580645161290323
0	0	0.0171821305841924	4.04124842509211	1.8338322655937	3	3	3	328	8	0	8	323	Max_Diff_CorrelationDetector	0.0426829268292683	0.0517241379310345	0.024390243902439
0	0	0	9.90741926631517	2.95508832726039	3	3	1	80	4	0	4	182	Max_Diff_CorrelationDetector	0.125	0	0.05
0.0833333333333333	0	0.0326086956521739	11.4846261969459	3.23698525134079	3	3	1	92	5	0	5	229	Max_Diff_CorrelationDetector	0.130434782608696	0.0285714285714286	0.0543478260869565
0	0	0.0072992700729927	8.52971795807356	2.18520743172251	3	3	1	171	3	0	3	208	Max_Diff_CorrelationDetector	0.0526315789473684	0.0166666666666667	0.0175438596491228
NaN	NaN	0.0454545454545455	6.69393800519816	2.11170234093427	3	3	0	22	1	0	1	161	Max_Diff_CorrelationDetector	0.227272727272727	0.0178571428571429	0.0454545454545455
0	0	0.00395256916996047	8.69498061396618	2.39393093609755	3	3	3	296	6	0	6	343	Max_Diff_CorrelationDetector	0.0810810810810811	0.0208333333333333	0.0202702702702703
0	0.025	0.0757575757575758	13.6117754396157	3.09911668801101	3	3	0	82	5	0	5	200	Max_Diff_CorrelationDetector	0.158536585365854	0.0555555555555556	0.0609756097560976
0	0	0	5.60112963715611	2.60045670584829	3	3	2	196	1	0	1	262	Max_Diff_CorrelationDetector	0.0204081632653061	0	0.00510204081632653
0	0.03	0.0206896551724138	14.9922517384577	3.30752429498272	3	3	1	152	5	0	5	232	Max_Diff_CorrelationDetector	0.111842105263158	0	0.0328947368421053
0	0	0.00740740740740741	7.00626812830509	2.12798866566828	3	3	1	148	5	0	5	229	Max_Diff_CorrelationDetector	0.0675675675675676	0.0178571428571429	0.0337837837837838
0	0	0	5.94555320798572	1.95780622491529	3	3	0	116	1	0	1	210	Max_Diff_CorrelationDetector	0.0689655172413793	0	0.00862068965517241
0	0	0	6.97439383033423	2.03435830198492	3	3	0	82	1	0	1	150	Max_Diff_CorrelationDetector	0.0853658536585366	0	0.0121951219512195
0	0.0638297872340425	0.0297029702970297	9.64995224080058	2.8406302771978	3	3	2	114	4	0	4	181	Max_Diff_CorrelationDetector	0.192982456140351	0	0.0350877192982456
NaN	NaN	NaN	9.49016123871832	2.31484796589029	3	3	0	4	0	0	0	214	Max_Diff_CorrelationDetector	0.25	0	0
0	0	0.0078740157480315	11.3981387215969	2.96261787218563	3	3	1	130	4	0	4	240	Max_Diff_CorrelationDetector	0.169230769230769	0.0158730158730159	0.0307692307692308
0	0	0	1.45234521878717	1.32988018981172	3	3	1	190	2	0	2	241	Max_Diff_CorrelationDetector	0.0736842105263158	0	0.0105263157894737
0	0.0119047619047619	0.0188679245283019	2.27015330636508	1.78516658575855	3	3	1	193	6	0	6	247	Max_Diff_CorrelationDetector	0.10880829015544	0.0238095238095238	0.0310880829015544
0	0.00884955752212389	0.0072992700729927	2.46579082788563	1.62616050193609	3	3	1	137	1	0	1	315	Max_Diff_CorrelationDetector	0.072992700729927	0	0.0072992700729927
0	0.0123456790123457	0.0285714285714286	11.9571327001591	3.2413316985563	3	3	0	193	11	0	11	264	Max_Diff_CorrelationDetector	0.145077720207254	0.0731707317073171	0.0569948186528497
0	0	0.153846153846154	7.0742592371714	2.62602900056328	3	3	1	80	13	0	13	187	Max_Diff_CorrelationDetector	0.3	0.133333333333333	0.1625
0	0	0	15.2437707314452	3.37808672630753	3	3	2	151	0	0	0	229	Max_Diff_CorrelationDetector	0.185430463576159	0	0
0.0714285714285714	0.0909090909090909	0.0759493670886076	7.43362925872391	2.35928029060594	3	3	2	179	13	0	13	310	Max_Diff_CorrelationDetector	0.184357541899441	0	0.0726256983240224
0	0.00895522388059702	0.0209302325581395	8.1068568182353	2.23373561752873	3	3	5	527	21	0	21	438	Max_Diff_CorrelationDetector	0.110056925996205	0.12	0.0398481973434535
0	0	0.0120481927710843	10.12428051698	2.58360781362608	3	3	2	187	4	0	4	301	Max_Diff_CorrelationDetector	0.122994652406417	0.0476190476190476	0.0213903743315508
0	0.123893805309735	0.103448275862069	13.8279810469206	3.11512472488509	3	3	0	215	46	0	46	238	Max_Diff_CorrelationDetector	0.367441860465116	0.0298507462686567	0.213953488372093
0	0	0.0165289256198347	14.6362636508738	3.46276018576701	3	3	2	145	12	0	12	210	Max_Diff_CorrelationDetector	0.255172413793103	0.0217391304347826	0.0827586206896552
0	0.0740740740740741	0.0202020202020202	14.722242546611	3.52246041246203	3	3	0	141	13	0	13	164	Max_Diff_CorrelationDetector	0.212765957446809	0	0.0921985815602837
0.0526315789473684	0.00555555555555556	0.00961538461538462	8.05865549641563	2.64184050466116	3	3	1	328	10	0	10	327	Max_Diff_CorrelationDetector	0.121951219512195	0	0.0304878048780488
0.037037037037037	0.00561797752808989	0.0165016501650165	12.3642232063285	3.00471441552679	3	3	1	333	15	0	15	370	Max_Diff_CorrelationDetector	0.153153153153153	0	0.045045045045045
0	0	0	6.87492428139285	1.97460650468327	3	3	1	135	11	0	11	228	Max_Diff_CorrelationDetector	0.125925925925926	0	0.0814814814814815
0	0.0869565217391304	0.180327868852459	18.5921983775198	4.5456300089062	3	5	0	143	24	0	24	167	Max_Diff_CorrelationDetector	0.272727272727273	0.241379310344828	0.167832167832168
0	0	0.140845070422535	22.1059102309271	5.29573271636961	3	5	1	72	12	0	12	162	Max_Diff_CorrelationDetector	0.305555555555556	0.117647058823529	0.166666666666667
0	0.0416666666666667	0.0408163265306122	20.5958174004603	4.78871630312206	3	5	2	147	6	0	6	230	Max_Diff_CorrelationDetector	0.115646258503401	0.0333333333333333	0.0408163265306122
NaN	NaN	0.117647058823529	21.3075581275492	4.72620094174238	3	5	0	17	5	0	5	173	Max_Diff_CorrelationDetector	0.588235294117647	0.0344827586206897	0.294117647058824
0.107142857142857	0.0392156862745098	0.0569948186528497	24.7629570338168	5.89168496673167	3	5	1	214	19	0	19	256	Max_Diff_CorrelationDetector	0.191588785046729	0.0444444444444444	0.088785046728972
0.0588235294117647	0	0.222222222222222	21.43980116745	5.10307617744925	3	5	1	211	78	0	78	168	Max_Diff_CorrelationDetector	0.478672985781991	0.119402985074627	0.369668246445498
0	0.029535864978903	0.0777027027027027	26.331504622367	5.83451503197471	3	5	2	450	65	0	65	381	Max_Diff_CorrelationDetector	0.302222222222222	0.270833333333333	0.144444444444444
0	0	0.188888888888889	16.5169976693299	4.25364970260304	3	5	1	108	36	0	36	179	Max_Diff_CorrelationDetector	0.453703703703704	0.25	0.333333333333333
0	0	0.115646258503401	23.6837819365287	5.14274313904035	3	5	1	230	41	0	41	272	Max_Diff_CorrelationDetector	0.617391304347826	0.173913043478261	0.178260869565217
0.0588235294117647	0	0.0449438202247191	18.815930616813	4.17224179730896	3	5	2	100	5	0	5	230	Max_Diff_CorrelationDetector	0.17	0.05	0.05
0	0.0166666666666667	0.0444444444444444	23.1175195069574	5.07905935876825	3	5	0	145	26	0	26	228	Max_Diff_CorrelationDetector	0.358620689655172	0.0327868852459016	0.179310344827586
0	0.037037037037037	0.0901639344262295	23.9797958153676	5.2894575664198	3	5	1	128	28	0	28	235	Max_Diff_CorrelationDetector	0.390625	0.0816326530612245	0.21875
0	0	0.0819672131147541	16.4669883215015	3.71038744122018	3	5	1	131	14	0	14	246	Max_Diff_CorrelationDetector	0.137404580152672	0.185185185185185	0.106870229007634
0	0	0.16	16.4677814448267	3.87028568258239	3	5	1	83	20	0	20	192	Max_Diff_CorrelationDetector	0.313253012048193	0.175438596491228	0.240963855421687
0	0	0.121951219512195	16.6577866690677	4.03411125953187	3	5	1	89	19	0	19	195	Max_Diff_CorrelationDetector	0.393258426966292	0.15	0.213483146067416
0	0	0	18.0737027372182	4.26321131816192	3	5	2	187	1	0	1	270	Max_Diff_CorrelationDetector	0.0962566844919786	0	0.0053475935828877
0.0232558139534884	0.0198019801980198	0.0471204188481675	22.7008516470731	5.35704979777477	3	5	2	255	27	0	27	243	Max_Diff_CorrelationDetector	0.219607843137255	0.101694915254237	0.105882352941176
0	0.138888888888889	0.213592233009709	19.6243491744254	4.8733430066169	3	5	1	163	50	0	50	175	Max_Diff_CorrelationDetector	0.515337423312883	0.236111111111111	0.306748466257669
0	0	0.018348623853211	19.6247481070285	4.65703420225179	3	5	1	162	9	0	9	197	Max_Diff_CorrelationDetector	0.117283950617284	0.0333333333333333	0.0555555555555556
0.2	0.04	0.0942028985507246	21.4441531348345	5.44429543692915	3	5	1	202	55	0	55	250	Max_Diff_CorrelationDetector	0.430693069306931	0.119047619047619	0.272277227722772
0	0	0.0797101449275362	16.8056771150957	4.22464269773681	3	5	1	145	18	0	18	198	Max_Diff_CorrelationDetector	0.227586206896552	0.17741935483871	0.124137931034483
0	0	0.0555555555555556	20.7893977750635	5.16920572192146	3	5	1	98	6	0	6	171	Max_Diff_CorrelationDetector	0.173469387755102	0.0757575757575758	0.0612244897959184
0	0.00602409638554217	0.0614035087719298	19.8664330130938	4.95704227964516	3	5	3	234	17	0	17	295	Max_Diff_CorrelationDetector	0.158119658119658	0.193548387096774	0.0726495726495727
0	0	0.0458715596330275	21.0213766764868	5.09772158095941	3	5	1	124	14	0	14	203	Max_Diff_CorrelationDetector	0.217741935483871	0.1	0.112903225806452
0.0588235294117647	0	0.108108108108108	19.7596373850193	4.62877001857626	3	5	0	89	16	0	16	150	Max_Diff_CorrelationDetector	0.370786516853933	0.114754098360656	0.179775280898876
0	0	0.00746268656716418	15.9100632377775	3.61161144115947	3	5	1	135	4	0	4	238	Max_Diff_CorrelationDetector	0.111111111111111	0.0222222222222222	0.0296296296296296
0	0.00966183574879227	0.017921146953405	17.0038178432849	3.81625187163138	3	5	3	282	8	0	8	349	Max_Diff_CorrelationDetector	0.0886524822695035	0.0638297872340425	0.0283687943262411
0.0232558139534884	0.012987012987013	0.0617760617760618	19.3703414855352	4.60256723236709	3	5	4	326	35	0	35	308	Max_Diff_CorrelationDetector	0.199386503067485	0.229166666666667	0.107361963190184
NaN	NaN	0.153846153846154	17.0568611270862	3.92179808459129	3	5	0	13	2	0	2	187	Max_Diff_CorrelationDetector	0.461538461538462	0.0408163265306122	0.153846153846154
0.0476190476190476	0	0.036036036036036	19.4389988911515	4.42782731020561	3	5	2	112	6	0	6	230	Max_Diff_CorrelationDetector	0.258928571428571	0.0545454545454545	0.0535714285714286
0	0.0163934426229508	0.0894308943089431	16.8004209356756	3.99861209489566	3	5	2	134	20	0	20	217	Max_Diff_CorrelationDetector	0.298507462686567	0.175438596491228	0.149253731343284
0	0.0337837837837838	0.0368663594470046	21.7708581361154	5.03237772977998	3	5	3	291	17	0	17	333	Max_Diff_CorrelationDetector	0.154639175257732	0.0512820512820513	0.0584192439862543
0	0.0128205128205128	0.0427807486631016	21.6441139313254	5.12665626298495	3	5	1	234	42	0	42	220	Max_Diff_CorrelationDetector	0.329059829059829	0.107692307692308	0.179487179487179
0.115384615384615	0	0.0609756097560976	17.8026900179625	4.10647454102407	3	5	1	114	16	0	16	187	Max_Diff_CorrelationDetector	0.254385964912281	0.0357142857142857	0.140350877192982
0	0	0.0202020202020202	17.861421300818	4.29909936963877	3	5	1	103	3	0	3	225	Max_Diff_CorrelationDetector	0.0970873786407767	0.0392156862745098	0.029126213592233
0	0	0.0862745098039216	21.6496380306549	4.91662249135235	3	5	3	267	34	0	34	341	Max_Diff_CorrelationDetector	0.329588014981273	0.0789473684210526	0.127340823970037
0	0.0149253731343284	0.0180722891566265	16.2198380505048	3.86667881546561	3	5	2	175	8	0	8	293	Max_Diff_CorrelationDetector	0.142857142857143	0.02	0.0457142857142857
0	NaN	0	12.3789070474662	3.14512967754614	3	5	0	46	5	0	5	170	Max_Diff_CorrelationDetector	0.173913043478261	0	0.108695652173913
0	0.0367647058823529	0.0407407407407407	18.2892540796609	4.47183493611196	3	5	0	294	55	0	55	322	Max_Diff_CorrelationDetector	0.384353741496599	0.0666666666666667	0.187074829931973
0	0	0.0411764705882353	15.7441292758201	3.83672094798969	3	5	3	199	17	0	17	284	Max_Diff_CorrelationDetector	0.195979899497487	0.13953488372093	0.085427135678392
NaN	NaN	0.5	19.3580924190595	5.02682173812277	3	7	0	20	14	0	14	167	Max_Diff_CorrelationDetector	0.75	0.204081632653061	0.7
0	0.0849056603773585	0.147540983606557	26.4597348750589	6.89226238361283	3	7	1	208	51	0	51	234	Max_Diff_CorrelationDetector	0.461538461538462	0.278688524590164	0.245192307692308
0	0.04	0.0794392523364486	24.1906837347898	6.36136327331876	3	7	1	286	43	0	43	283	Max_Diff_CorrelationDetector	0.300699300699301	0.111111111111111	0.15034965034965
0.117647058823529	0.087719298245614	0.10752688172043	24.2830832836511	6.44602771589633	3	7	1	99	16	0	16	233	Max_Diff_CorrelationDetector	0.383838383838384	0.0434782608695652	0.161616161616162
0.0769230769230769	0	0.1125	25.9174322514135	7.0544617328659	3	7	0	116	20	0	20	143	Max_Diff_CorrelationDetector	0.318965517241379	0.0945945945945946	0.172413793103448
0	0	0.0276243093922652	24.0577078207501	6.09971064504283	3	7	0	200	16	0	16	268	Max_Diff_CorrelationDetector	0.235	0.0975609756097561	0.08
0	0	0.0469798657718121	26.3003855470609	7.15569472347021	3	7	1	162	12	0	12	266	Max_Diff_CorrelationDetector	0.197530864197531	0.103448275862069	0.0740740740740741
0.24	0	0.22093023255814	23.4567265046768	5.93237143585928	3	7	0	92	26	0	26	218	Max_Diff_CorrelationDetector	0.630434782608696	0.244897959183673	0.282608695652174
0	0.0469483568075117	0.0686274509803922	25.366176855038	7.1925721333114	3	7	2	382	63	0	63	347	Max_Diff_CorrelationDetector	0.298429319371728	0.208333333333333	0.164921465968586
0	0.031055900621118	0.0490566037735849	27.2366755131496	7.48032700357957	3	7	2	277	27	0	27	364	Max_Diff_CorrelationDetector	0.288808664259928	0.0943396226415094	0.0974729241877256
0	0	0.015625	18.1653314234821	4.49002956070143	3	7	1	129	3	0	3	261	Max_Diff_CorrelationDetector	0.0542635658914729	0.0384615384615385	0.0232558139534884
0	0	0.0952380952380952	22.335820102971	6.11480820334555	3	7	1	86	14	0	14	208	Max_Diff_CorrelationDetector	0.372093023255814	0.163265306122449	0.162790697674419
0	0	0.0701754385964912	27.1871097509616	7.3979573277105	3	7	0	191	27	0	27	254	Max_Diff_CorrelationDetector	0.387434554973822	0.207547169811321	0.141361256544503
0	0.100840336134454	0.0765027322404372	24.2852355564538	6.18354339941621	3	7	2	185	15	0	15	313	Max_Diff_CorrelationDetector	0.405405405405405	0.0434782608695652	0.0810810810810811
0	0	0.160377358490566	26.9773701780791	7.20285845468237	3	7	1	130	53	0	53	208	Max_Diff_CorrelationDetector	0.546153846153846	0.26530612244898	0.407692307692308
0	0	0.125	26.6728724377783	7.66908200979729	3	7	1	152	28	0	28	218	Max_Diff_CorrelationDetector	0.296052631578947	0.241935483870968	0.184210526315789
0	0	0.144736842105263	26.0078337903771	7.04500317030534	3	7	0	100	24	0	24	181	Max_Diff_CorrelationDetector	0.45	0.188679245283019	0.24
0	0.0192307692307692	0.0793650793650794	30.3906191448397	8.23494691890303	3	7	1	218	42	0	42	257	Max_Diff_CorrelationDetector	0.380733944954128	0.153846153846154	0.192660550458716
0	0.05	0.139130434782609	24.9654431954233	6.83956900028218	3	7	0	127	42	0	42	206	Max_Diff_CorrelationDetector	0.488188976377953	0.16	0.330708661417323
0	0.153846153846154	0.132352941176471	25.406607059912	7.21393967728951	3	7	0	77	12	0	12	176	Max_Diff_CorrelationDetector	0.441558441558442	0.12962962962963	0.155844155844156
0.0476190476190476	0.0166666666666667	0.0945273631840796	29.0015888626774	7.81453538332541	3	7	2	227	42	0	42	282	Max_Diff_CorrelationDetector	0.392070484581498	0.11864406779661	0.185022026431718
0.0526315789473684	0.0540540540540541	0.130841121495327	27.4304920083258	7.90904243792896	3	7	2	143	34	0	34	218	Max_Diff_CorrelationDetector	0.48951048951049	0.219512195121951	0.237762237762238
0	0	0	19.0155932211685	4.97929366102255	3	7	2	141	3	0	3	271	Max_Diff_CorrelationDetector	0.141843971631206	0	0.0212765957446809
0	NaN	0.08	25.1742731229873	7.35315496949416	3	7	0	65	7	0	7	152	Max_Diff_CorrelationDetector	0.461538461538462	0.0666666666666667	0.107692307692308
0.0344827586206897	0.010989010989011	0.0436507936507936	28.3643819076433	7.94530390893759	3	7	2	307	29	0	29	326	Max_Diff_CorrelationDetector	0.244299674267101	0.153846153846154	0.0944625407166124
0	0	0.0138888888888889	20.8978827986722	5.56902058188472	3	7	2	164	6	0	6	241	Max_Diff_CorrelationDetector	0.189024390243902	0.0357142857142857	0.0365853658536585
0	0	0.00917431192660551	26.4988300259891	7.77686741532017	3	7	1	244	12	0	12	274	Max_Diff_CorrelationDetector	0.184426229508197	0.0166666666666667	0.0491803278688525
0	0	0.0108695652173913	24.1570903522173	6.42012644560151	3	7	1	100	13	0	13	206	Max_Diff_CorrelationDetector	0.31	0.0166666666666667	0.13
0	0	0.0392156862745098	22.7034089656736	5.92333021321191	3	7	3	128	15	0	15	232	Max_Diff_CorrelationDetector	0.2890625	0.0638297872340425	0.1171875
0	0	0.018348623853211	20.7192177732786	5.20558457219029	3	7	2	157	16	0	16	236	Max_Diff_CorrelationDetector	0.222929936305732	0.0444444444444444	0.101910828025478
0.117647058823529	0	0.0785714285714286	21.2823047278023	5.59326517522285	3	7	1	192	27	0	27	196	Max_Diff_CorrelationDetector	0.3125	0.0851063829787234	0.140625
0	NaN	0.305555555555556	19.1268062616209	4.72484584430778	3	7	0	46	22	0	22	157	Max_Diff_CorrelationDetector	0.565217391304348	0.185185185185185	0.478260869565217
0	0	0.0386740331491713	24.1203252800315	6.513990064464	3	7	2	198	15	0	15	297	Max_Diff_CorrelationDetector	0.282828282828283	0.133333333333333	0.0757575757575758
0	0.00645161290322581	0.0132743362831858	22.976346853936	5.8781413288099	3	7	3	260	5	0	5	313	Max_Diff_CorrelationDetector	0.173076923076923	0.025	0.0192307692307692
0.142857142857143	0.0333333333333333	0.0821917808219178	22.6273102133838	5.97918686683558	3	7	1	195	27	0	27	257	Max_Diff_CorrelationDetector	0.323076923076923	0	0.138461538461538
0.0833333333333333	0.0185185185185185	0.09375	24.8911453702169	6.99447401627748	3	7	2	209	34	0	34	278	Max_Diff_CorrelationDetector	0.325358851674641	0.173076923076923	0.162679425837321
0	0.0303030303030303	0.0692307692307692	22.1990024482551	5.97477907947248	3	7	2	133	15	0	15	214	Max_Diff_CorrelationDetector	0.165413533834586	0.12280701754386	0.112781954887218
NaN	NaN	0.255813953488372	21.0767040268378	5.62665449335768	3	7	0	73	26	0	26	158	Max_Diff_CorrelationDetector	0.506849315068493	0.169230769230769	0.356164383561644
NaN	NaN	0.15625	19.8479792095542	5.37851835640037	3	7	0	42	10	0	10	176	Max_Diff_CorrelationDetector	0.5	0.0909090909090909	0.238095238095238
0	0	0.26	22.2936445126618	5.98979213093443	3	7	1	63	19	0	19	178	Max_Diff_CorrelationDetector	0.507936507936508	0.216666666666667	0.301587301587302
0.0740740740740741	0.0101010101010101	0.101604278074866	28.0739078348399	8.4789002773638	3	7	1	271	43	0	43	232	Max_Diff_CorrelationDetector	0.424354243542435	0.234375	0.158671586715867
0.0461538461538462	0.0412087912087912	0.0662525879917184	30.2467297958691	8.88524945912106	3	7	5	544	52	0	52	499	Max_Diff_CorrelationDetector	0.286764705882353	0.0263157894736842	0.0955882352941176
NaN	NaN	0.655172413793103	26.5921957571578	8.03145486232671	3	10	0	42	33	0	33	144	Max_Diff_CorrelationDetector	0.928571428571429	0.253521126760563	0.785714285714286
0.0952380952380952	0	0.191780821917808	28.1028337822276	8.41759589929238	3	10	1	111	27	0	27	159	Max_Diff_CorrelationDetector	0.477477477477477	0.214285714285714	0.243243243243243
0	0	0.1375	24.6839522754561	7.37688130160427	3	10	1	106	31	0	31	177	Max_Diff_CorrelationDetector	0.490566037735849	0.153846153846154	0.292452830188679
0.25	NaN	0.368421052631579	26.2392547446971	8.01926948845457	3	10	0	52	27	0	27	157	Max_Diff_CorrelationDetector	0.653846153846154	0.216666666666667	0.519230769230769
NaN	NaN	0.153846153846154	22.9254960403476	6.51314397674269	3	10	0	13	4	0	4	175	Max_Diff_CorrelationDetector	1	0.0363636363636364	0.307692307692308
0.260869565217391	0.03	0.128205128205128	31.0657352426749	9.36283417222675	3	10	2	180	34	0	34	264	Max_Diff_CorrelationDetector	0.405555555555556	0.2	0.188888888888889
0	0.0666666666666667	0.140625	25.9253798631702	7.74025270030056	3	10	0	92	26	0	26	191	Max_Diff_CorrelationDetector	0.5	0.130434782608696	0.282608695652174
0	0	0.0849056603773585	27.7556208230182	8.74557483783504	3	10	3	148	24	0	24	245	Max_Diff_CorrelationDetector	0.324324324324324	0.125	0.162162162162162
0.125	0.015625	0.109243697478992	31.9781934319113	10.2174273780138	3	10	1	147	28	0	28	214	Max_Diff_CorrelationDetector	0.408163265306122	0.1	0.19047619047619
0	0	0.0857142857142857	26.2022739291291	8.0970651972774	3	10	1	87	10	0	10	212	Max_Diff_CorrelationDetector	0.275862068965517	0.1	0.114942528735632
0	0	0.192771084337349	29.9171420735235	9.83848050390439	3	10	2	92	27	0	27	198	Max_Diff_CorrelationDetector	0.467391304347826	0.246153846153846	0.293478260869565
0.166666666666667	0.0810810810810811	0.192708333333333	33.437340689248	11.0276581059362	3	10	1	268	95	0	95	280	Max_Diff_CorrelationDetector	0.623134328358209	0.241379310344828	0.354477611940299
0	0.148148148148148	0.0975609756097561	30.7249472578766	9.25072629547065	3	10	0	92	15	0	15	175	Max_Diff_CorrelationDetector	0.33695652173913	0.0645161290322581	0.16304347826087
0	0	0.161290322580645	28.8626489401574	8.72679938813932	3	10	1	108	42	0	42	179	Max_Diff_CorrelationDetector	0.62037037037037	0.173076923076923	0.388888888888889
0.315789473684211	0.0833333333333333	0.222972972972973	29.971361076412	10.0122161813152	3	10	2	217	74	0	74	225	Max_Diff_CorrelationDetector	0.552995391705069	0.314814814814815	0.341013824884793
0.333333333333333	0	0.285714285714286	30.4698114393035	9.8597023180048	3	10	0	60	32	0	32	166	Max_Diff_CorrelationDetector	0.65	0.166666666666667	0.533333333333333
0.142857142857143	0.0416666666666667	0.197530864197531	31.3876737239742	9.9684041735978	3	10	0	89	35	0	35	169	Max_Diff_CorrelationDetector	0.48314606741573	0.1875	0.393258426966292
0	0.0123456790123457	0.099290780141844	30.7416107427956	9.98494838629952	3	10	1	153	34	0	34	229	Max_Diff_CorrelationDetector	0.372549019607843	0.176470588235294	0.222222222222222
0.05	0.0649350649350649	0.0909090909090909	28.4686366270589	8.68778373054858	3	10	2	214	37	0	37	225	Max_Diff_CorrelationDetector	0.369158878504673	0.087719298245614	0.172897196261682
0	0.1	0.181818181818182	34.9717440013212	11.8879156312725	3	10	1	93	25	0	25	196	Max_Diff_CorrelationDetector	0.602150537634409	0.181818181818182	0.268817204301075
0	0.219512195121951	0.176470588235294	32.0462911246208	9.70864979267432	3	10	1	144	42	0	42	207	Max_Diff_CorrelationDetector	0.423611111111111	0.0892857142857143	0.291666666666667
0	0.0526315789473684	0.117647058823529	26.642426235401	8.11569307728482	3	10	0	58	11	0	11	222	Max_Diff_CorrelationDetector	0.482758620689655	0.106382978723404	0.189655172413793
0	0	0.166666666666667	23.6609921364123	6.84709540398799	3	10	1	64	8	0	8	196	Max_Diff_CorrelationDetector	0.296875	0.152173913043478	0.125
0	0.0147058823529412	0.0857142857142857	33.247848013945	10.8834953340808	3	10	2	250	60	0	60	222	Max_Diff_CorrelationDetector	0.392	0.216666666666667	0.24
0	0.0555555555555556	0.241379310344828	31.1535666134549	9.79539346729049	3	10	1	71	27	0	27	163	Max_Diff_CorrelationDetector	0.647887323943662	0.180555555555556	0.380281690140845
0.130434782608696	0.0714285714285714	0.0958904109589041	30.0853743079408	9.73522595203796	3	10	0	163	42	0	42	175	Max_Diff_CorrelationDetector	0.552147239263804	0.125	0.257668711656442
0.0909090909090909	0	0.114285714285714	27.6521064429204	8.83842038612293	3	10	2	78	16	0	16	215	Max_Diff_CorrelationDetector	0.5	0.113207547169811	0.205128205128205
0.19047619047619	0	0.0933333333333333	28.0033643389327	8.30967178890493	3	10	1	86	10	0	10	188	Max_Diff_CorrelationDetector	0.395348837209302	0.06	0.116279069767442
0	0	0.0535714285714286	27.391844132832	8.60490763883542	3	10	2	122	13	0	13	218	Max_Diff_CorrelationDetector	0.262295081967213	0.101694915254237	0.10655737704918
0.0952380952380952	0.0050251256281407	0.0297397769516729	28.059490316991	9.29329482283009	3	10	2	288	17	0	17	338	Max_Diff_CorrelationDetector	0.25	0.0416666666666667	0.0590277777777778
0.0434782608695652	0.04	0.0982905982905983	34.2039616364072	14.8788808196414	3	20	2	258	53	0	53	319	Max_Diff_CorrelationDetector	0.426356589147287	0.170731707317073	0.205426356589147
NaN	NaN	0.52	33.1684444748094	13.9678822313424	3	20	0	64	44	0	44	156	Max_Diff_CorrelationDetector	0.875	0.384615384615385	0.6875
0	0	0.330708661417323	35.7202302902685	15.9784403333106	3	20	0	157	78	0	78	224	Max_Diff_CorrelationDetector	0.796178343949045	0.46551724137931	0.496815286624204
0	0.0727272727272727	0.211428571428571	33.3448809388489	14.6546578824942	3	20	0	181	61	0	61	258	Max_Diff_CorrelationDetector	0.651933701657459	0.338983050847458	0.337016574585635
0.142857142857143	0.0606060606060606	0.176470588235294	34.2903962723376	14.9529902812818	3	20	0	134	47	0	47	201	Max_Diff_CorrelationDetector	0.67910447761194	0.262295081967213	0.350746268656716
0.111111111111111	0.230769230769231	0.363636363636364	34.1889797189577	14.5326229157651	3	20	1	64	28	0	28	155	Max_Diff_CorrelationDetector	0.75	0.258064516129032	0.4375
0	NaN	0.41025641025641	33.6476513507954	14.6131259758221	3	20	0	51	37	0	37	146	Max_Diff_CorrelationDetector	0.901960784313726	0.25	0.725490196078431
0	0.222222222222222	0.276923076923077	33.9645595236316	14.2254189463162	3	20	1	82	34	0	34	177	Max_Diff_CorrelationDetector	0.682926829268293	0.21875	0.414634146341463
0.0476190476190476	0.117647058823529	0.141592920353982	35.3673480700312	14.735980498117	3	20	3	123	33	0	33	241	Max_Diff_CorrelationDetector	0.59349593495935	0.225	0.268292682926829
0.166666666666667	0.0412371134020619	0.154285714285714	33.662035309266	14.415844210329	3	20	1	187	45	0	45	287	Max_Diff_CorrelationDetector	0.459893048128342	0.236842105263158	0.240641711229947
0.25	0	0.230769230769231	34.7434992632745	15.1595153820584	3	20	0	103	54	0	54	206	Max_Diff_CorrelationDetector	0.660194174757282	0.340425531914894	0.524271844660194
0.25	0.315789473684211	0.356435643564356	33.8290543343157	14.6276449495879	3	20	0	131	77	0	77	203	Max_Diff_CorrelationDetector	0.83206106870229	0.380952380952381	0.587786259541985
0	0.0103092783505155	0.089171974522293	32.4044599917736	13.3086194067262	3	20	0	170	34	0	34	278	Max_Diff_CorrelationDetector	0.341176470588235	0.195652173913043	0.2
0.428571428571429	0.0666666666666667	0.23943661971831	36.608788911706	15.6748972893827	3	20	2	96	44	0	44	209	Max_Diff_CorrelationDetector	0.625	0.189655172413793	0.458333333333333
0.5	0	0.280701754385965	33.2461344264956	13.9230615134527	3	20	0	92	50	0	50	180	Max_Diff_CorrelationDetector	0.728260869565217	0.183333333333333	0.543478260869565
0.5	NaN	0.318181818181818	32.6059388740629	12.7702197149958	3	20	0	31	15	0	15	198	Max_Diff_CorrelationDetector	0.935483870967742	0.0681818181818182	0.483870967741936
0	NaN	0.451612903225806	34.2003471488056	13.9152639081221	3	20	0	43	29	0	29	168	Max_Diff_CorrelationDetector	0.790697674418605	0.270833333333333	0.674418604651163
0.214285714285714	0	0.237623762376238	36.2787581473116	16.2560654554814	3	20	0	123	46	0	46	168	Max_Diff_CorrelationDetector	0.731707317073171	0.288135593220339	0.373983739837398
0.212121212121212	0.0731707317073171	0.198275862068966	35.4919186787253	14.806115536957	3	20	2	136	43	0	43	212	Max_Diff_CorrelationDetector	0.507352941176471	0.25	0.316176470588235
0.0666666666666667	0.116279069767442	0.184713375796178	35.4855901984823	16.3305902418931	3	20	0	197	72	0	72	201	Max_Diff_CorrelationDetector	0.715736040609137	0.293103448275862	0.365482233502538
0.111111111111111	0.0869565217391304	0.178082191780822	33.5395911542396	14.2999433213686	3	20	0	78	26	0	26	188	Max_Diff_CorrelationDetector	0.602564102564103	0.208333333333333	0.333333333333333
0.304347826086957	0.181818181818182	0.28448275862069	34.3967451032945	15.2508681227378	3	20	0	152	59	0	59	221	Max_Diff_CorrelationDetector	0.717105263157895	0.311111111111111	0.388157894736842
0	0.170731707317073	0.339622641509434	33.4034201983019	14.3173398337404	3	20	0	113	48	0	48	218	Max_Diff_CorrelationDetector	0.654867256637168	0.11864406779661	0.424778761061947
0.1875	0	0.13	33.9592242167855	15.348486595033	3	20	1	170	56	0	56	222	Max_Diff_CorrelationDetector	0.629411764705882	0.204081632653061	0.329411764705882
0.133333333333333	0.0625	0.147727272727273	30.8699557313221	13.0884827131982	3	20	2	89	21	0	21	227	Max_Diff_CorrelationDetector	0.426966292134831	0.0476190476190476	0.235955056179775
NaN	NaN	NaN	37.9678797334412	16.6975358060851	3	20	0	47	46	0	46	177	Max_Diff_CorrelationDetector	1	0.191780821917808	0.978723404255319
NaN	NaN	NaN	33.9462377163817	14.7019431060113	3	20	0	29	22	0	22	175	Max_Diff_CorrelationDetector	1	0.2	0.758620689655172
0	0.0204081632653061	0.127906976744186	31.9704013353244	14.1410382292693	3	20	2	95	25	0	25	232	Max_Diff_CorrelationDetector	0.442105263157895	0.19047619047619	0.263157894736842
0	0	0.254545454545455	35.4285465585719	15.1963414549282	3	20	1	61	31	0	31	171	Max_Diff_CorrelationDetector	0.704918032786885	0.196428571428571	0.508196721311475
0	0	0.296296296296296	33.2709075728471	14.149411838578	3	20	0	31	19	0	19	229	Max_Diff_CorrelationDetector	0.806451612903226	0.0869565217391304	0.612903225806452
NaN	NaN	0.210526315789474	32.140191179203	13.3678459824157	3	20	0	20	7	0	7	139	Max_Diff_CorrelationDetector	0.75	0.0555555555555556	0.35
0	NaN	0.530612244897959	37.9954548134608	16.6639870190396	3	20	0	69	51	0	51	138	Max_Diff_CorrelationDetector	0.985507246376812	0.342105263157895	0.739130434782609
0	0.0714285714285714	0.078125	33.9884076455217	15.0449950958778	3	20	0	78	24	0	24	214	Max_Diff_CorrelationDetector	0.551282051282051	0.0434782608695652	0.307692307692308
0	0.0125	0.0333333333333333	36.7204935002122	16.0160062846261	3	20	2	125	10	0	10	228	Max_Diff_CorrelationDetector	0.36	0.0545454545454545	0.08
NaN	NaN	0.6	34.3162536179834	15.3575190959926	3	20	0	28	19	0	19	144	Max_Diff_CorrelationDetector	0.892857142857143	0.202702702702703	0.678571428571429
0.107142857142857	0.0310077519379845	0.13	35.0204660983797	16.8178138281937	3	20	3	327	112	0	112	322	Max_Diff_CorrelationDetector	0.602446483180428	0.380952380952381	0.342507645259939
0.181818181818182	0.173913043478261	0.268518518518519	37.2615667867363	16.8026671247132	3	20	0	138	54	0	54	232	Max_Diff_CorrelationDetector	0.594202898550725	0.339285714285714	0.391304347826087
NaN	NaN	NaN	33.0375085742663	13.4343601714445	3	20	0	20	12	0	12	154	Max_Diff_CorrelationDetector	0.95	0.152542372881356	0.6
0.272727272727273	0.166666666666667	0.402439024390244	35.093074620472	15.9027908692047	3	20	0	100	62	0	62	188	Max_Diff_CorrelationDetector	0.79	0.383333333333333	0.62
0.0833333333333333	0.0521739130434783	0.17877094972067	34.3315512860139	15.5312175825509	3	20	2	211	54	0	54	271	Max_Diff_CorrelationDetector	0.582938388625592	0.395833333333333	0.255924170616114
0	0.125	0.21875	32.8442928602201	13.3503708645113	3	20	1	79	38	0	38	202	Max_Diff_CorrelationDetector	0.721518987341772	0.19047619047619	0.481012658227848
NaN	NaN	0.259259259259259	33.2559749163423	12.7535590578757	3	20	0	33	15	0	15	179	Max_Diff_CorrelationDetector	0.878787878787879	0.132075471698113	0.454545454545455
NaN	NaN	0.625	33.3142887714741	13.4320154701881	3	20	0	44	37	0	37	178	Max_Diff_CorrelationDetector	0.954545454545455	0.43859649122807	0.840909090909091
NaN	NaN	0.5	33.5196663492327	13.8114947709889	3	20	0	28	19	0	19	223	Max_Diff_CorrelationDetector	0.928571428571429	0.290322580645161	0.678571428571429
0	0.333333333333333	0.444444444444444	34.1683856117284	14.4424099811917	3	20	0	51	31	0	31	199	Max_Diff_CorrelationDetector	0.862745098039216	0.297872340425532	0.607843137254902
0	0	0.3125	33.1645051063739	12.9949147207559	3	20	0	17	6	0	6	153	Max_Diff_CorrelationDetector	0.470588235294118	0.0350877192982456	0.352941176470588
0	0.0786516853932584	0.125748502994012	32.6777223684048	13.7526469539885	3	20	2	209	44	0	44	270	Max_Diff_CorrelationDetector	0.483253588516746	0.0731707317073171	0.210526315789474
0.0769230769230769	0	0.111111111111111	34.1333295341106	14.1773507555376	3	20	0	78	21	0	21	224	Max_Diff_CorrelationDetector	0.384615384615385	0.147058823529412	0.269230769230769
0.75	NaN	0.527777777777778	32.1897818922582	13.3337289108169	3	20	0	56	40	0	40	155	Max_Diff_CorrelationDetector	0.946428571428571	0.253968253968254	0.714285714285714
0.0714285714285714	0.0277777777777778	0.19047619047619	35.50368584112	14.4887286055735	3	20	1	107	50	0	50	182	Max_Diff_CorrelationDetector	0.822429906542056	0.229508196721311	0.467289719626168
NaN	NaN	NaN	35.0968951123233	14.187172148184	3	20	0	24	20	0	20	155	Max_Diff_CorrelationDetector	0.958333333333333	0.142857142857143	0.833333333333333
0	0.0495867768595041	0.165829145728643	35.6900701028028	15.0743886665931	3	20	1	219	63	0	63	285	Max_Diff_CorrelationDetector	0.4337899543379	0.245901639344262	0.287671232876712
0	0.0526315789473684	0.2	34.5489754887619	13.8140742961613	3	20	1	119	40	0	40	192	Max_Diff_CorrelationDetector	0.65546218487395	0.267857142857143	0.336134453781513
0.3	0	0.283783783783784	34.2881107940871	13.89780586539	3	20	0	91	39	0	39	195	Max_Diff_CorrelationDetector	0.78021978021978	0.25	0.428571428571429
0.125	0	0.0674157303370787	34.0699787683348	13.8694730499229	3	20	1	179	18	0	18	293	Max_Diff_CorrelationDetector	0.284916201117318	0.134615384615385	0.100558659217877
0.166666666666667	0	0.285714285714286	36.6801981039605	16.0156425618875	3	20	0	122	56	0	56	171	Max_Diff_CorrelationDetector	0.737704918032787	0.241935483870968	0.459016393442623
0.2	0	0.349397590361446	32.5482108499339	14.2514631794501	3	20	1	112	54	0	54	152	Max_Diff_CorrelationDetector	0.723214285714286	0.355263157894737	0.482142857142857
0.15	0.05	0.119047619047619	32.9351430869268	13.7966033177392	3	20	1	84	16	0	16	233	Max_Diff_CorrelationDetector	0.392857142857143	0.0882352941176471	0.19047619047619
0.3	0.0689655172413793	0.229508196721311	35.4488128877452	14.882800171925	3	20	1	72	24	0	24	225	Max_Diff_CorrelationDetector	0.569444444444444	0.13953488372093	0.333333333333333
0	0	0.382352941176471	34.7725083063574	14.4576533321652	3	20	0	48	28	0	28	173	Max_Diff_CorrelationDetector	0.916666666666667	0.229166666666667	0.583333333333333
0	0.0952380952380952	0.0458715596330275	0.204761393261155	1.22447459468161	3	2	1	183	18	0	18	207	TimeSequenceTH	0.213114754098361	0	0.0983606557377049
0.0476190476190476	0	0.0530973451327434	0.317245382536147	1.07040768164495	3	2	2	133	11	0	11	225	TimeSequenceTH	0.172932330827068	0.104166666666667	0.0827067669172932
NaN	NaN	0	0.227154994710873	1.13923960874624	3	2	0	13	0	0	0	177	TimeSequenceTH	0.230769230769231	0	0
0	0.0225988700564972	0.0170212765957447	0.0283076404022497	1.13748891753954	3	2	3	260	5	0	5	307	TimeSequenceTH	0.05	0	0.0192307692307692
0.105263157894737	0.0666666666666667	0.0605095541401274	3.72689252203966	2.19957208697645	3	2	2	445	36	0	36	350	TimeSequenceTH	0.146067415730337	0.0149253731343284	0.0808988764044944
0.037037037037037	0.0202020202020202	0.0546448087431694	7.03111117889092	2.33900933875969	3	2	3	234	20	0	20	228	TimeSequenceTH	0.222222222222222	0.0615384615384615	0.0854700854700855
0.0434782608695652	0	0.00938967136150235	0.716637899094998	1.53896790599368	3	2	2	249	3	0	3	314	TimeSequenceTH	0.0602409638554217	0	0.0120481927710843
0	0.0461538461538462	0.0451127819548872	0.264519296502493	1.49690895477396	3	2	2	133	7	0	7	226	TimeSequenceTH	0.120300751879699	0.0508474576271186	0.0526315789473684
0	0	0.0263157894736842	0.0564127835662741	1.08577479127614	3	2	1	46	2	0	2	191	TimeSequenceTH	0.108695652173913	0.0185185185185185	0.0434782608695652
0	0.00719424460431655	0.0216216216216216	0.052708642871202	1.04974176564952	3	2	2	187	4	0	4	297	TimeSequenceTH	0.0213903743315508	0.0666666666666667	0.0213903743315508
0	0	0.0114942528735632	0.0150647491568522	0.720018537156319	3	2	0	105	2	0	2	233	TimeSequenceTH	0.0285714285714286	0.0238095238095238	0.019047619047619
0	0	0	0.00587592845791025	0.68729866348695	3	2	1	35	0	0	0	188	TimeSequenceTH	0	0	0
0.0740740740740741	0.00847457627118644	0.037037037037037	5.60035577160511	2.11928018795303	3	2	2	268	12	0	12	265	TimeSequenceTH	0.276119402985075	0.0793650793650794	0.0447761194029851
0.0526315789473684	0.0406976744186047	0.039568345323741	7.38947353851396	2.4957359277645	3	2	3	332	23	0	23	322	TimeSequenceTH	0.234939759036145	0.0377358490566038	0.0692771084337349
0	0.0307692307692308	0.0240963855421687	0.279876458482603	1.11562714231619	3	2	1	201	6	0	6	297	TimeSequenceTH	0.0597014925373134	0	0.0298507462686567
0	0	0	0.134156675559063	1.0441909723967	3	2	2	244	4	0	4	264	TimeSequenceTH	0.0450819672131148	0	0.0163934426229508
0.05	0.0543478260869565	0.0365853658536585	1.07016827571972	1.90199999813555	3	2	2	172	7	0	7	232	TimeSequenceTH	0.063953488372093	0	0.0406976744186047
0.0454545454545455	0.0769230769230769	0.0529801324503311	1.38850193481513	1.78720193950007	3	2	3	173	8	0	8	213	TimeSequenceTH	0.0809248554913295	0.0153846153846154	0.046242774566474
0	0.0099009900990099	0.0116279069767442	0.977283511628572	1.49073381299293	3	2	1	264	7	0	7	232	TimeSequenceTH	0.0568181818181818	0.0147058823529412	0.0265151515151515
0	0.00680272108843537	0.00480769230769231	1.29156519460325	1.58354635937188	3	2	3	257	2	0	2	292	TimeSequenceTH	0.0972762645914397	0	0.00778210116731518
0	0.00526315789473684	0.00970873786407767	0.28676407615369	0.927511090399159	3	2	3	355	5	0	5	322	TimeSequenceTH	0.028169014084507	0	0.0140845070422535
0	0.00952380952380952	0.0145985401459854	0.931622691392499	1.04267942805307	3	2	1	137	2	0	2	269	TimeSequenceTH	0.0948905109489051	0	0.0145985401459854
0.0625	0.0545454545454545	0.0380952380952381	1.47424620113776	2.08384908455915	3	2	2	242	12	0	12	274	TimeSequenceTH	0.0619834710743802	0	0.0495867768595041
0.0434782608695652	0	0.0177514792899408	1.13186393229692	1.78348559553051	3	2	2	207	4	0	4	253	TimeSequenceTH	0.0676328502415459	0.04	0.0193236714975845
0	0	0	0.438378788407474	1.22275975435285	3	2	2	161	0	0	0	239	TimeSequenceTH	0.0248447204968944	0	0
0	0	0.00961538461538462	0.744657022268766	1.22345383663373	3	2	2	210	2	0	2	272	TimeSequenceTH	0.019047619047619	0.0188679245283019	0.00952380952380952
0.032258064516129	0.0697674418604651	0.05	0.607444726961021	1.44070668435797	3	2	1	313	26	0	26	219	TimeSequenceTH	0.130990415335463	0.0161290322580645	0.0830670926517572
0	0.1	0.0447761194029851	0.804074054199824	1.5792367739849	3	2	1	106	5	0	5	185	TimeSequenceTH	0.141509433962264	0	0.0471698113207547
0	0	0.00389105058365759	0.343258160246145	1.04911119157848	3	2	3	294	3	0	3	290	TimeSequenceTH	0.0272108843537415	0.0196078431372549	0.0102040816326531
0	0	0.00952380952380952	0.312047197309225	1.01851190882803	3	2	1	111	1	0	1	206	TimeSequenceTH	0.018018018018018	0.0166666666666667	0.00900900900900901
0	0.1	0.0571428571428571	0.279457038386962	2.22420693796851	3	2	1	108	10	0	10	271	TimeSequenceTH	0.314814814814815	0.0208333333333333	0.0925925925925926
0.0454545454545455	0.0206185567010309	0.0481283422459893	0.329603974083372	2.50179946383285	3	2	0	195	22	0	22	295	TimeSequenceTH	0.18974358974359	0.0212765957446809	0.112820512820513
0	0	0	0.125416337115059	0.89142242356489	3	2	0	61	0	0	0	173	TimeSequenceTH	0.0655737704918033	0	0
0	0	0.00943396226415094	0.138580810640917	0.986550595632313	3	2	2	146	4	0	4	177	TimeSequenceTH	0.0753424657534247	0.0169491525423729	0.0273972602739726
0	0	0.0458015267175573	0.055011261246838	0.821766588630566	3	2	2	171	23	0	23	217	TimeSequenceTH	0.239766081871345	0.113207547169811	0.134502923976608
0.137931034482759	0.0227272727272727	0.0714285714285714	0.0118782811115968	0.879829638270184	3	2	1	173	17	0	17	256	TimeSequenceTH	0.23121387283237	0.102564102564103	0.0982658959537572
0	0	0	0.644729152931268	1.54241139883285	3	2	1	48	0	0	0	147	TimeSequenceTH	0.145833333333333	0	0
0	0.0150375939849624	0.0263157894736842	0.132064916521242	1.63259548368053	3	2	2	191	7	0	7	263	TimeSequenceTH	0.0680628272251309	0.0327868852459016	0.0366492146596859
0	NaN	0.0285714285714286	0.902979055626094	1.38493619854556	3	2	0	49	2	0	2	142	TimeSequenceTH	0.142857142857143	0.0142857142857143	0.0408163265306122
0	0.0337078651685393	0.0254957507082153	0.29231072172382	1.59613850572174	3	2	6	427	9	0	9	400	TimeSequenceTH	0.0304449648711944	0	0.0210772833723653
0	0	0.0103092783505155	0.655077627231879	1.21821523732875	3	2	1	110	3	0	3	167	TimeSequenceTH	0.1	0.0153846153846154	0.0272727272727273
0	0	0.0121951219512195	0.390820002345503	1.17337710698132	3	2	2	246	4	0	4	292	TimeSequenceTH	0.024390243902439	0	0.016260162601626
0	0.0581395348837209	0.0316455696202532	2.2020764253455	1.85083127772717	3	2	1	202	8	0	8	260	TimeSequenceTH	0.0693069306930693	0	0.0396039603960396
0.0476190476190476	0.0391061452513966	0.0379746835443038	0.187398301824728	1.43087197532627	3	2	2	372	19	0	19	307	TimeSequenceTH	0.0752688172043011	0.0178571428571429	0.0510752688172043
0.0434782608695652	0.0265486725663717	0.0238095238095238	0.632657434503066	1.27161725255947	3	2	2	195	4	0	4	278	TimeSequenceTH	0.0974358974358974	0	0.0205128205128205
0.0277777777777778	0.0224719101123596	0.0231660231660232	0.278172532833074	1.25095538871352	3	2	4	338	18	0	18	309	TimeSequenceTH	0.0680473372781065	0.0178571428571429	0.0532544378698225
0	0.0559006211180124	0.0572916666666667	0.0394276824504824	1.49741732301507	3	2	2	194	11	0	11	329	TimeSequenceTH	0.0670103092783505	0.025	0.0567010309278351
0	0.0487804878048781	0.0375	0.102145331038987	1.21598303876851	3	2	0	87	4	0	4	200	TimeSequenceTH	0.103448275862069	0.0175438596491228	0.0459770114942529
0.181818181818182	0.0416666666666667	0.0485436893203883	0.235210099749864	1.32023087637497	3	2	1	122	9	0	9	207	TimeSequenceTH	0.131147540983607	0.0185185185185185	0.0737704918032787
0	0.0146341463414634	0.018450184501845	0.0826226855364949	1.18559567159578	3	2	2	356	11	0	11	344	TimeSequenceTH	0.0617977528089888	0.0465116279069767	0.0308988764044944
0	0.0357142857142857	0.0252100840336134	0.478102769891616	1.23591808598978	3	2	3	333	9	0	9	299	TimeSequenceTH	0.0600600600600601	0	0.027027027027027
0	0	0	0.607495226188463	1.0403062544438	3	2	0	79	1	0	1	199	TimeSequenceTH	0.0759493670886076	0	0.0126582278481013
0	0.0119047619047619	0.0188679245283019	1.04699351391371	1.45116883197018	3	2	1	212	8	0	8	205	TimeSequenceTH	0.089622641509434	0.0294117647058824	0.0377358490566038
0.0588235294117647	0.00666666666666667	0.0195121951219512	3.16052221475862	1.95624659070605	3	2	1	230	10	0	10	294	TimeSequenceTH	0.0826086956521739	0.04	0.0434782608695652
0	0.0235294117647059	0.0125	5.41040289492082	2.00029778899633	3	3	2	181	4	0	4	212	TimeSequenceTH	0.0552486187845304	0	0.0220994475138122
0.142857142857143	0.1	0.075	10.6120673566098	3.09805630813484	3	3	1	137	18	0	18	205	TimeSequenceTH	0.37956204379562	0.0350877192982456	0.131386861313869
0	0.0714285714285714	0.0638297872340425	7.77999221637144	2.48976115486883	3	3	1	102	9	0	9	197	TimeSequenceTH	0.382352941176471	0.0363636363636364	0.0882352941176471
0.166666666666667	0.138888888888889	0.1	4.5756033277558	1.93246011068745	3	3	0	103	13	0	13	197	TimeSequenceTH	0.184466019417476	0.0192307692307692	0.12621359223301
0	0.105263157894737	0.0989583333333333	7.41895162343904	2.11854600117978	3	3	1	219	27	0	27	293	TimeSequenceTH	0.219178082191781	0	0.123287671232877
0.204081632653061	0.0689655172413793	0.0970873786407767	13.1158233627892	3.15034265401866	3	3	0	273	29	0	29	230	TimeSequenceTH	0.216117216117216	0.0566037735849057	0.106227106227106
0	0.0149253731343284	0.0115942028985507	7.66802815056078	2.46272161170511	3	3	2	361	8	0	8	379	TimeSequenceTH	0.03601108033241	0	0.0221606648199446
0	0.0555555555555556	0.0217391304347826	6.39606588311179	2.282125908805	3	3	2	96	2	0	2	207	TimeSequenceTH	0.0833333333333333	0	0.0208333333333333
0.0357142857142857	0.1	0.0629370629370629	10.3258885322522	2.71309216505322	3	3	1	152	9	0	9	236	TimeSequenceTH	0.0526315789473684	0.0204081632653061	0.0592105263157895
0	0	0	5.68986878882465	2.15679993664486	3	3	1	87	6	0	6	170	TimeSequenceTH	0.103448275862069	0	0.0689655172413793
0	0	0	10.3144549786836	2.88753535939816	3	3	1	57	2	0	2	180	TimeSequenceTH	0.087719298245614	0	0.0350877192982456
0.125	0.0461538461538462	0.0483870967741935	10.4833888944056	2.83427861572105	3	3	1	124	8	0	8	200	TimeSequenceTH	0.0806451612903226	0	0.0645161290322581
0.133333333333333	0.065989847715736	0.068259385665529	19.4829144961272	4.02306331454427	3	3	2	359	29	0	29	325	TimeSequenceTH	0.147632311977716	0.0545454545454545	0.0807799442896936
0	0.0619469026548673	0.0578034682080925	14.0143271816739	3.34283492424484	3	3	2	196	22	0	22	273	TimeSequenceTH	0.168367346938776	0.05	0.112244897959184
0.138888888888889	0.0344827586206897	0.0650887573964497	14.637437920713	3.35287883386054	3	3	1	204	14	0	14	244	TimeSequenceTH	0.215686274509804	0.0217391304347826	0.0686274509803922
0.0454545454545455	0.0625	0.05	8.54863395807321	2.74984734390471	3	3	0	178	14	0	14	237	TimeSequenceTH	0.196629213483146	0.0454545454545455	0.0786516853932584
0	0	0	8.04118278295808	2.36136674807426	3	3	1	67	1	0	1	192	TimeSequenceTH	0.0895522388059701	0	0.0149253731343284
0	0.0289855072463768	0.0420560747663551	7.12225932187887	2.23745215548665	3	3	2	225	10	0	10	236	TimeSequenceTH	0.102222222222222	0.0625	0.0444444444444444
0.0588235294117647	0.0952380952380952	0.09375	7.81430757992116	2.28950772943742	3	3	1	65	7	0	7	199	TimeSequenceTH	0.2	0.0408163265306122	0.107692307692308
0.0277777777777778	0.016304347826087	0.0615384615384615	9.430673900564	2.47575702511878	3	3	3	313	26	0	26	332	TimeSequenceTH	0.159744408945687	0.260869565217391	0.0830670926517572
0.0333333333333333	0.0572687224669604	0.0632530120481928	13.7487841797344	3.02647685459777	3	3	4	355	31	0	31	363	TimeSequenceTH	0.149295774647887	0.0377358490566038	0.0873239436619718
0.04	0.0735294117647059	0.0555555555555556	10.8052415248759	2.76757816803475	3	3	3	223	13	0	13	312	TimeSequenceTH	0.0896860986547085	0	0.0582959641255605
0	0.0882352941176471	0.0454545454545455	3.00155493404668	1.56628556968621	3	3	1	92	4	0	4	154	TimeSequenceTH	0.130434782608696	0	0.0434782608695652
0	0	0	5.79963664279082	1.84769545117127	3	3	0	63	1	0	1	223	TimeSequenceTH	0.19047619047619	0	0.0158730158730159
0	0.123809523809524	0.087719298245614	15.5220977085149	3.5672537278127	3	3	3	259	28	0	28	227	TimeSequenceTH	0.250965250965251	0.0333333333333333	0.108108108108108
0.0714285714285714	0.101694915254237	0.073394495412844	13.1978453190541	3.14839506691747	3	3	1	181	18	0	18	236	TimeSequenceTH	0.325966850828729	0.0181818181818182	0.0994475138121547
0.112676056338028	0.0592592592592593	0.0680628272251309	19.9604991055385	4.37610682460736	3	3	4	501	48	0	48	400	TimeSequenceTH	0.147704590818363	0.0476190476190476	0.0958083832335329
0	0.0701754385964912	0.064327485380117	5.18780992133239	1.93396668938501	3	3	2	250	22	0	22	281	TimeSequenceTH	0.128	0.0714285714285714	0.088
0.111111111111111	0.0504587155963303	0.0743494423791822	8.21385710063806	2.51644723563693	3	3	2	350	41	0	41	352	TimeSequenceTH	0.182857142857143	0.153846153846154	0.117142857142857
0	0	0.0123456790123457	4.56130205953169	1.66227874143008	3	3	1	87	5	0	5	190	TimeSequenceTH	0.149425287356322	0.0172413793103448	0.0574712643678161
0	0.0227272727272727	0.0178571428571429	9.15013025745118	2.68372547668296	3	3	3	211	4	0	4	227	TimeSequenceTH	0.0900473933649289	0.0161290322580645	0.018957345971564
0	0.0512820512820513	0.0543478260869565	7.57320680627827	2.40870158165971	3	3	1	199	13	0	13	294	TimeSequenceTH	0.14572864321608	0.04	0.0653266331658292
0	0.00819672131147541	0.0300429184549356	5.78405649814006	2.27053239234636	3	3	3	240	10	0	10	253	TimeSequenceTH	0.0666666666666667	0.105263157894737	0.0416666666666667
0.0714285714285714	0.121951219512195	0.0839160839160839	13.041042734084	3.25263861926565	3	3	2	173	21	0	21	243	TimeSequenceTH	0.190751445086705	0	0.121387283236994
0.05	0	0.0106382978723404	4.31157275514383	1.64974096382685	3	3	1	117	3	0	3	179	TimeSequenceTH	0.111111111111111	0	0.0256410256410256
0	0.05	0.0423280423280423	7.82841819481191	2.37599018322767	3	3	3	221	11	0	11	268	TimeSequenceTH	0.122171945701357	0.02	0.0497737556561086
0	0.0338983050847458	0.0333333333333333	20.4516281367522	4.70809715346472	3	5	3	218	10	0	10	263	TimeSequenceTH	0.165137614678899	0.0392156862745098	0.0458715596330275
0.0909090909090909	0.125	0.178082191780822	23.893501112971	5.77267114471339	3	5	0	107	17	0	17	239	TimeSequenceTH	0.261682242990654	0.191489361702128	0.158878504672897
0	0.214285714285714	0.101694915254237	23.0965653605749	5.62417882745915	3	5	1	86	8	0	8	183	TimeSequenceTH	0.290697674418605	0.0566037735849057	0.0930232558139535
0.114285714285714	0.0833333333333333	0.0642857142857143	24.338729915966	5.55949664702285	3	5	1	187	19	0	19	213	TimeSequenceTH	0.235294117647059	0	0.101604278074866
0	0.0933333333333333	0.0612244897959184	27.0668541922936	6.77764516961398	3	5	1	179	13	0	13	233	TimeSequenceTH	0.279329608938547	0.0344827586206897	0.0726256983240224
0	0.02	0.04	14.2266870012859	3.52815648170278	3	5	1	76	3	0	3	214	TimeSequenceTH	0.0657894736842105	0.0392156862745098	0.0394736842105263
0	0.191919191919192	0.108490566037736	26.2469587714074	5.99709637244549	3	5	2	293	54	0	54	272	TimeSequenceTH	0.324232081911263	0.0491803278688525	0.184300341296928
0	NaN	0.3	19.9988850202861	4.61663219812999	3	5	0	83	32	0	32	190	TimeSequenceTH	0.590361445783133	0.113207547169811	0.385542168674699
0.16	0.05	0.191919191919192	20.9903133439985	5.31962600837315	3	5	0	160	31	0	31	211	TimeSequenceTH	0.43125	0.166666666666667	0.19375
0.0625	0.0520833333333333	0.0414201183431953	19.0320289957548	4.40765000951672	3	5	3	198	10	0	10	249	TimeSequenceTH	0.101010101010101	0	0.0505050505050505
0.151515151515152	0.0963855421686747	0.0797546012269939	20.8738062156098	5.0589026060455	3	5	2	219	21	0	21	255	TimeSequenceTH	0.191780821917808	0	0.0958904109589041
0	0.0780141843971631	0.0797872340425532	19.3696296155765	4.66476252798127	3	5	3	218	24	0	24	314	TimeSequenceTH	0.178899082568807	0.0810810810810811	0.110091743119266
0	0.0833333333333333	0.0476190476190476	21.5053927610795	4.8705640034834	3	5	3	186	9	0	9	219	TimeSequenceTH	0.21505376344086	0.0169491525423729	0.0483870967741935
0	0.117647058823529	0.0769230769230769	18.5636304148851	4.17975965857591	3	5	1	68	5	0	5	173	TimeSequenceTH	0.279411764705882	0.0333333333333333	0.0735294117647059
0	0	0.0379746835443038	15.9421755155143	3.44288291042925	3	5	0	83	4	0	4	186	TimeSequenceTH	0.289156626506024	0.0377358490566038	0.0481927710843374
0	0.0933333333333333	0.0507246376811594	19.6875561180697	4.6261041322709	3	5	2	160	10	0	10	216	TimeSequenceTH	0.14375	0	0.0625
0	0.102941176470588	0.0656934306569343	21.1744450000744	5.08648997877471	3	5	1	179	19	0	19	207	TimeSequenceTH	0.262569832402235	0.0307692307692308	0.106145251396648
0.0625	0.0822510822510823	0.0816326530612245	19.697024471388	4.97012698273512	3	5	3	315	32	0	32	353	TimeSequenceTH	0.177777777777778	0.0701754385964912	0.101587301587302
0.125	0	0.06	17.3861134257744	4.00984470109187	3	5	1	56	7	0	7	206	TimeSequenceTH	0.392857142857143	0.0512820512820513	0.125
0.0689655172413793	0.0852272727272727	0.0901287553648069	19.6675138888514	4.67415226468539	3	5	3	266	33	0	33	343	TimeSequenceTH	0.184210526315789	0.0857142857142857	0.12406015037594
NaN	NaN	0.2	17.7825684262636	3.98325422206422	3	5	0	25	7	0	7	184	TimeSequenceTH	0.52	0.1	0.28
0	0.0196078431372549	0.0204081632653061	16.6128171870989	3.7366365747711	3	5	1	100	2	0	2	205	TimeSequenceTH	0.05	0.0175438596491228	0.02
0	NaN	0.075	14.5512498433641	3.33067984836671	3	5	0	66	12	0	12	162	TimeSequenceTH	0.318181818181818	0.0535714285714286	0.181818181818182
0	0.0833333333333333	0.0510948905109489	16.8228414079814	3.92201930834415	3	5	1	163	12	0	12	199	TimeSequenceTH	0.159509202453988	0.0317460317460317	0.0736196319018405
0	0.0144927536231884	0.0578512396694215	19.8248911819755	4.62180551962433	3	5	1	129	13	0	13	227	TimeSequenceTH	0.217054263565891	0.0980392156862745	0.10077519379845
0.0666666666666667	0.05	0.0485436893203883	15.2277050681366	3.519828766819	3	5	2	109	10	0	10	228	TimeSequenceTH	0.128440366972477	0	0.0917431192660551
0.142857142857143	0.266666666666667	0.255813953488372	10.6908365554383	2.83744849286199	3	5	1	59	16	0	16	211	TimeSequenceTH	0.423728813559322	0.122448979591837	0.271186440677966
0.235294117647059	0.225806451612903	0.221153846153846	23.0860640774254	5.05922519479143	3	5	0	147	41	0	41	195	TimeSequenceTH	0.448979591836735	0.196428571428571	0.27891156462585
0	0.0847457627118644	0.0707964601769911	16.7148150404429	4.00240794621861	3	5	1	113	8	0	8	232	TimeSequenceTH	0.0884955752212389	0.0238095238095238	0.0707964601769911
0.0769230769230769	0.0238095238095238	0.0342465753424658	20.4881792396748	4.63494505494397	3	5	2	233	17	0	17	238	TimeSequenceTH	0.223175965665236	0.0425531914893617	0.0729613733905579
0.0666666666666667	0	0.158415841584158	18.7031830635922	4.78455016046285	3	5	0	106	17	0	17	188	TimeSequenceTH	0.358490566037736	0.0517241379310345	0.160377358490566
0.0869565217391304	0.120481927710843	0.08	23.8405722316594	5.5814620876534	3	5	1	196	18	0	18	223	TimeSequenceTH	0.198979591836735	0.0166666666666667	0.0918367346938776
0	0.072289156626506	0.0595744680851064	20.7063955513761	5.08853754638941	3	5	1	248	22	0	22	311	TimeSequenceTH	0.120967741935484	0.0392156862745098	0.0887096774193548
0	0.217391304347826	0.117647058823529	16.4757925814229	4.10960724161304	3	5	1	68	9	0	9	209	TimeSequenceTH	0.264705882352941	0.0416666666666667	0.132352941176471
0	0.142011834319527	0.124423963133641	17.2402284613743	4.08878744510414	3	5	2	218	27	0	27	310	TimeSequenceTH	0.165137614678899	0.0666666666666667	0.123853211009174
0.0526315789473684	0.0645161290322581	0.069620253164557	19.6143509175417	4.74945541340955	3	5	2	189	17	0	17	228	TimeSequenceTH	0.248677248677249	0.0677966101694915	0.0899470899470899
0	0.0677966101694915	0.0655737704918033	21.1722642312721	4.89652363111017	3	5	1	139	12	0	12	221	TimeSequenceTH	0.251798561151079	0.08	0.0863309352517986
0	0.125	0.0506329113924051	19.6848317910755	4.39651429450364	3	5	1	93	13	0	13	203	TimeSequenceTH	0.21505376344086	0	0.139784946236559
0.2	0	0.119047619047619	23.0139790816216	5.07354603988914	3	5	1	48	7	0	7	165	TimeSequenceTH	0.479166666666667	0.0517241379310345	0.145833333333333
0	0.149068322981366	0.113445378151261	22.626137547499	5.10510492956715	3	5	4	360	61	0	61	274	TimeSequenceTH	0.236111111111111	0.0454545454545455	0.169444444444444
0.0555555555555556	0.1	0.145038167938931	24.0466359493735	6.25254416184325	3	7	0	168	49	0	49	233	TimeSequenceTH	0.339285714285714	0.0833333333333333	0.291666666666667
0	0.136363636363636	0.0681818181818182	20.622530408132	4.8963804214366	3	7	1	44	4	0	4	251	TimeSequenceTH	0.159090909090909	0	0.0909090909090909
0	0.108108108108108	0.104477611940299	21.1904146422299	5.02966377138915	3	7	1	76	7	0	7	216	TimeSequenceTH	0.276315789473684	0.0652173913043478	0.0921052631578947
0	0	0.125	19.3112207388653	5.07839879705246	3	7	1	58	7	0	7	175	TimeSequenceTH	0.362068965517241	0.0701754385964912	0.120689655172414
0	0.119047619047619	0.133333333333333	23.1824041192714	6.00869582233201	3	7	1	138	27	0	27	225	TimeSequenceTH	0.333333333333333	0.0298507462686567	0.195652173913043
0.108108108108108	0.121212121212121	0.121052631578947	24.3134294606514	6.58678543524258	3	7	1	266	49	0	49	271	TimeSequenceTH	0.37593984962406	0.0789473684210526	0.184210526315789
0	0.0588235294117647	0.0410958904109589	23.0188670942769	5.64592230441338	3	7	0	80	3	0	3	196	TimeSequenceTH	0.3125	0.0181818181818182	0.0375
0.0384615384615385	0.245614035087719	0.144927536231884	30.032883539071	9.01809643429761	3	7	0	177	31	0	31	224	TimeSequenceTH	0.429378531073446	0.0862068965517241	0.175141242937853
0.185185185185185	0.197802197802198	0.205426356589147	29.2598002383872	7.37112375596433	3	7	1	285	77	0	77	332	TimeSequenceTH	0.319298245614035	0.261904761904762	0.270175438596491
0.1875	0.197916666666667	0.213197969543147	29.9839270090331	8.64790652327167	3	7	1	234	58	0	58	252	TimeSequenceTH	0.384615384615385	0.148936170212766	0.247863247863248
0	0.089622641509434	0.0823529411764706	23.3538446714053	6.4881721442963	3	7	3	267	26	0	26	391	TimeSequenceTH	0.142322097378277	0	0.0973782771535581
0.142857142857143	0.140939597315436	0.131687242798354	31.2993076654533	8.86622936228471	3	7	2	284	64	0	64	356	TimeSequenceTH	0.348591549295775	0.0681818181818182	0.225352112676056
0	0.25	0.196428571428571	20.280951265985	5.35117196266731	3	7	0	57	13	0	13	153	TimeSequenceTH	0.456140350877193	0.157894736842105	0.228070175438596
0.0714285714285714	0.01	0.0514285714285714	25.5473726388084	7.37558717708887	3	7	3	190	18	0	18	253	TimeSequenceTH	0.215789473684211	0.0545454545454545	0.0947368421052632
0.0857142857142857	0.0794979079497908	0.0876623376623377	26.8434322119871	7.36646562378626	3	7	3	473	72	0	72	347	TimeSequenceTH	0.20507399577167	0.0943396226415094	0.152219873150106
0.027027027027027	0.112781954887218	0.0844444444444444	23.1554211049462	6.19243684941064	3	7	3	263	27	0	27	265	TimeSequenceTH	0.186311787072243	0.0545454545454545	0.102661596958175
0.272727272727273	0.2	0.247058823529412	23.1879492032876	6.35935989990021	3	7	0	123	36	0	36	182	TimeSequenceTH	0.51219512195122	0.140350877192982	0.292682926829268
0	0.208333333333333	0.188888888888889	27.7230914541507	7.75973242413404	3	7	0	124	43	0	43	206	TimeSequenceTH	0.564516129032258	0.226415094339623	0.346774193548387
0	0.5	0.205882352941176	26.6961595868124	7.53644348503604	3	7	0	142	53	0	53	218	TimeSequenceTH	0.563380281690141	0.156862745098039	0.373239436619718
0.0909090909090909	0.0465116279069767	0.125	23.2640504043767	6.22063955369214	3	7	1	88	13	0	13	220	TimeSequenceTH	0.340909090909091	0.0714285714285714	0.147727272727273
0	0.125	0.148648648648649	27.5446695361943	7.66561733088489	3	7	1	108	29	0	29	153	TimeSequenceTH	0.62962962962963	0.132352941176471	0.268518518518519
0.0769230769230769	0.178571428571429	0.168831168831169	26.215767879048	6.73052853786747	3	7	1	93	20	0	20	195	TimeSequenceTH	0.408602150537634	0.12280701754386	0.21505376344086
0.115384615384615	0.111111111111111	0.12962962962963	24.123016848557	6.4999587871368	3	7	2	192	33	0	33	232	TimeSequenceTH	0.328125	0.08	0.171875
0.0645161290322581	0.171171171171171	0.146464646464646	26.9798369438538	6.99951168952473	3	7	2	216	34	0	34	254	TimeSequenceTH	0.231481481481481	0.142857142857143	0.157407407407407
0	0.0941176470588235	0.0807453416149068	24.5025361641902	6.57315454326425	3	7	1	204	25	0	25	212	TimeSequenceTH	0.279411764705882	0.0694444444444444	0.122549019607843
0	0.154929577464789	0.166666666666667	23.7126470263805	6.55436807736611	3	7	1	144	29	0	29	262	TimeSequenceTH	0.291666666666667	0.243243243243243	0.201388888888889
0.166666666666667	0	0.193548387096774	23.685590611106	5.95964092925444	3	7	1	44	16	0	16	187	TimeSequenceTH	0.431818181818182	0.0980392156862745	0.363636363636364
0	NaN	0.2	27.0810049487208	7.16352167320264	3	7	0	68	24	0	24	161	TimeSequenceTH	0.735294117647059	0.175438596491228	0.352941176470588
0.2	0.25	0.230769230769231	31.2053026041369	8.22317949809046	3	7	0	157	58	0	58	268	TimeSequenceTH	0.764331210191083	0	0.369426751592357
0.111111111111111	0.125	0.208695652173913	28.7796503434369	7.86372784282739	3	7	0	154	66	0	66	226	TimeSequenceTH	0.603896103896104	0.0652173913043478	0.428571428571429
0.0909090909090909	0.214285714285714	0.147368421052632	26.9851365187294	7.47051545747943	3	7	0	132	40	0	40	183	TimeSequenceTH	0.583333333333333	0.145454545454545	0.303030303030303
0.25	0.184466019417476	0.25	32.0674488569666	8.61263393755353	3	7	1	373	102	0	102	380	TimeSequenceTH	0.369973190348525	0.24390243902439	0.273458445040214
0.0714285714285714	0.272727272727273	0.192660550458716	28.1071424232223	7.8455770823164	3	7	1	160	43	0	43	182	TimeSequenceTH	0.5	0.222222222222222	0.26875
0	0.0662650602409639	0.0833333333333333	19.6225429138981	5.12390432321478	3	7	1	212	21	0	21	291	TimeSequenceTH	0.160377358490566	0.0882352941176471	0.0990566037735849
0	0.05	0.128205128205128	26.0149471539278	7.14135818273935	3	7	1	178	32	0	32	251	TimeSequenceTH	0.314606741573034	0.326086956521739	0.179775280898876
0.133333333333333	0.133333333333333	0.180952380952381	28.6697013573842	7.632086934227	3	7	1	154	26	0	26	205	TimeSequenceTH	0.415584415584416	0.0961538461538462	0.168831168831169
0.157894736842105	0.0451977401129944	0.0701754385964912	20.0827685500199	5.53787878486652	3	7	2	259	25	0	25	317	TimeSequenceTH	0.204633204633205	0.1	0.0965250965250965
0.133333333333333	0	0.0930232558139535	24.1616829766792	6.28189594794024	3	7	1	100	11	0	11	238	TimeSequenceTH	0.51	0	0.11
0.2	NaN	0.186046511627907	25.5923355653084	6.73671915660736	3	7	0	74	25	0	25	161	TimeSequenceTH	0.581081081081081	0.103448275862069	0.337837837837838
0.0384615384615385	0.1	0.108108108108108	24.7768399466234	6.70797194323525	3	7	1	176	26	0	26	266	TimeSequenceTH	0.289772727272727	0.159090909090909	0.147727272727273
0	0.428571428571429	0.346938775510204	23.7654079604347	6.44338005560964	3	7	0	90	37	0	37	142	TimeSequenceTH	0.633333333333333	0.208955223880597	0.411111111111111
0.222222222222222	0.333333333333333	0.333333333333333	26.2652733813308	7.48031633490814	3	7	1	105	39	0	39	174	TimeSequenceTH	0.666666666666667	0.172413793103448	0.371428571428571
0.333333333333333	0.134328358208955	0.15625	27.0472033860876	7.82248840512968	3	10	1	97	16	0	16	226	TimeSequenceTH	0.237113402061856	0.0588235294117647	0.164948453608247
0.1	0.5	0.159090909090909	27.343093675482	8.49824501159448	3	10	1	47	17	0	17	185	TimeSequenceTH	0.468085106382979	0.108695652173913	0.361702127659574
NaN	NaN	0.297297297297297	27.7615343957837	8.82212666883459	3	10	0	37	14	0	14	135	TimeSequenceTH	0.621621621621622	0.154929577464789	0.378378378378378
0	0	0.220779220779221	24.6538598556155	7.85124986191748	3	10	1	87	28	0	28	188	TimeSequenceTH	0.505747126436782	0.25	0.32183908045977
0.107142857142857	0.179775280898876	0.150943396226415	30.524491436185	9.38812344754549	3	10	3	180	29	0	29	248	TimeSequenceTH	0.25	0.0576923076923077	0.161111111111111
0	0.0833333333333333	0.075	27.6829641883737	9.11993734502034	3	10	1	179	28	0	28	230	TimeSequenceTH	0.229050279329609	0.0517241379310345	0.156424581005587
0.333333333333333	0	0.315068493150685	31.8986324245076	9.93115717677038	3	10	1	77	33	0	33	163	TimeSequenceTH	0.61038961038961	0.26984126984127	0.428571428571429
0.170731707317073	0.202702702702703	0.196319018404908	28.7404232938308	9.33576569841417	3	10	1	176	46	0	46	218	TimeSequenceTH	0.386363636363636	0.116666666666667	0.261363636363636
0.111111111111111	0.128205128205128	0.103092783505155	27.7028983532014	8.94880087890984	3	10	0	107	14	0	14	206	TimeSequenceTH	0.364485981308411	0.0344827586206897	0.130841121495327
0.111111111111111	0.290322580645161	0.182795698924731	30.9056639526334	10.0047093257591	3	10	1	98	25	0	25	173	TimeSequenceTH	0.438775510204082	0.106060606060606	0.255102040816327
0.166666666666667	0.202702702702703	0.187096774193548	29.0467602962638	9.86487011114332	3	10	1	178	35	0	35	211	TimeSequenceTH	0.398876404494382	0.0967741935483871	0.196629213483146
0.285714285714286	0.346153846153846	0.353333333333333	34.5135926839581	12.1335323254774	3	10	1	201	82	0	82	205	TimeSequenceTH	0.54228855721393	0.137931034482759	0.407960199004975
0.166666666666667	0.214285714285714	0.268292682926829	31.7410670631347	10.9232316482776	3	10	1	145	50	0	50	246	TimeSequenceTH	0.524137931034483	0.239130434782609	0.344827586206897
0.25	0.357142857142857	0.257575757575758	29.6489684699185	10.1286089114229	3	10	0	86	29	0	29	186	TimeSequenceTH	0.674418604651163	0.125	0.337209302325581
0	0.411764705882353	0.371428571428571	31.7909055171839	11.0585317328898	3	10	0	110	54	0	54	192	TimeSequenceTH	0.663636363636364	0.346938775510204	0.490909090909091
0	0.125	0.133757961783439	32.1962607520509	10.5257943430987	3	10	1	164	24	0	24	225	TimeSequenceTH	0.292682926829268	0.138461538461538	0.146341463414634
0	0.4	0.357142857142857	28.4549333330318	9.36434815616309	3	10	0	54	24	0	24	180	TimeSequenceTH	0.740740740740741	0.22	0.444444444444444
0.266666666666667	0.3	0.223529411764706	31.5294047832356	9.72453420635971	3	10	0	110	38	0	38	161	TimeSequenceTH	0.618181818181818	0.134328358208955	0.345454545454545
0.25	0.307692307692308	0.358024691358025	30.0631122811846	10.3187956745895	3	10	1	101	56	0	56	180	TimeSequenceTH	0.752475247524752	0.318840579710145	0.554455445544555
0.28	0.434782608695652	0.393333333333333	31.7777797907211	10.9780488018844	3	10	0	218	106	0	106	201	TimeSequenceTH	0.587155963302752	0.222222222222222	0.486238532110092
NaN	NaN	0.363636363636364	26.6892976614667	7.85339788606521	3	10	0	29	16	0	16	172	TimeSequenceTH	1	0.140350877192982	0.551724137931034
0.0714285714285714	0.3	0.238993710691824	32.1853286200859	10.0834027361125	3	10	1	199	63	0	63	234	TimeSequenceTH	0.457286432160804	0.155172413793103	0.316582914572864
0.05	0.238095238095238	0.215277777777778	35.3196717823227	10.8196945966993	3	10	1	169	40	0	40	279	TimeSequenceTH	0.42603550295858	0.225	0.236686390532544
0.0952380952380952	0.0806451612903226	0.0985915492957746	26.5593308676078	8.33708862575651	3	10	1	186	42	0	42	215	TimeSequenceTH	0.333333333333333	0.115384615384615	0.225806451612903
0.172413793103448	0.24	0.178861788617886	33.2588512416548	10.3971630490589	3	10	0	145	42	0	42	206	TimeSequenceTH	0.503448275862069	0.169811320754717	0.289655172413793
0.193548387096774	0.255102040816327	0.257575757575758	32.3660787405844	10.4728281062952	3	10	2	227	71	0	71	236	TimeSequenceTH	0.511013215859031	0.196078431372549	0.312775330396476
NaN	NaN	0.590909090909091	32.0769922633725	9.13768985584266	3	10	0	25	20	0	20	168	TimeSequenceTH	1	0.206896551724138	0.8
0.142857142857143	0.206896551724138	0.103092783505155	30.7116204693227	9.34572522365221	3	10	1	98	20	0	20	217	TimeSequenceTH	0.316326530612245	0.0416666666666667	0.204081632653061
0.0833333333333333	0.0625	0.130434782608696	34.2235885281028	10.0929352004822	3	10	1	79	17	0	17	201	TimeSequenceTH	0.417721518987342	0.107142857142857	0.215189873417722
0	0.333333333333333	0.147058823529412	28.4559084064774	8.31998984981181	3	10	0	34	11	0	11	155	TimeSequenceTH	0.529411764705882	0.0714285714285714	0.323529411764706
0.0909090909090909	0.428571428571429	0.240506329113924	39.1597862558483	18.1058211667093	3	20	1	111	44	0	44	172	TimeSequenceTH	0.693693693693694	0.147540983606557	0.396396396396396
0	0.25	0.375	35.1047593372775	15.1574810024109	3	20	0	46	31	0	31	196	TimeSequenceTH	0.760869565217391	0.292682926829268	0.673913043478261
0	0.444444444444444	0.364705882352941	37.123249742479	16.9495379507933	3	20	1	104	59	0	59	216	TimeSequenceTH	0.634615384615385	0.369565217391304	0.567307692307692
NaN	NaN	0.439024390243902	32.0243777000093	14.1618585564229	3	20	0	56	32	0	32	190	TimeSequenceTH	0.982142857142857	0.365853658536585	0.571428571428571
0	0.333333333333333	0.4	36.8000152002015	16.9037176192502	3	20	1	113	73	0	73	155	TimeSequenceTH	0.814159292035398	0.375	0.646017699115044
0	0.416666666666667	0.372093023255814	35.6611119225318	14.9615638902289	3	20	0	77	35	0	35	168	TimeSequenceTH	0.662337662337662	0.192982456140351	0.454545454545455
NaN	NaN	0.333333333333333	36.3494226285104	17.0253057279878	3	20	0	76	40	0	40	154	TimeSequenceTH	0.921052631578947	0.264705882352941	0.526315789473684
0.333333333333333	0.4	0.3125	34.7715623381997	15.4136599044709	3	20	0	68	29	0	29	163	TimeSequenceTH	0.573529411764706	0.120689655172414	0.426470588235294
0.25	0.297297297297297	0.393162393162393	39.1450388791374	17.8831218137601	3	20	2	188	118	0	118	233	TimeSequenceTH	0.74468085106383	0.452830188679245	0.627659574468085
0.333333333333333	0.235294117647059	0.364705882352941	38.7195725553674	18.0032361663921	3	20	0	126	79	0	79	173	TimeSequenceTH	0.777777777777778	0.360655737704918	0.626984126984127
0.366666666666667	0.347826086956522	0.304761904761905	39.3138796407186	17.9134543648343	3	20	1	140	56	0	56	180	TimeSequenceTH	0.585714285714286	0.196428571428571	0.4
NaN	NaN	NaN	31.7195575746127	13.2187846887266	3	20	0	37	31	0	31	171	TimeSequenceTH	1	0.245283018867925	0.837837837837838
NaN	NaN	0.578947368421053	35.9811448165579	15.1330713145188	3	20	0	19	16	0	16	163	TimeSequenceTH	1	0.166666666666667	0.842105263157895
0.130434782608696	0.375	0.244444444444444	38.242736486684	17.1724105575385	3	20	0	125	55	0	55	188	TimeSequenceTH	0.648	0.18	0.44
0.258064516129032	0.347826086956522	0.357142857142857	40.0048858735863	18.5766620794628	3	20	2	208	103	0	103	190	TimeSequenceTH	0.600961538461538	0.387096774193548	0.495192307692308
0.285714285714286	0.5	0.464788732394366	37.4760150071182	17.1261408788513	3	20	0	97	55	0	55	177	TimeSequenceTH	0.783505154639175	0.245901639344262	0.567010309278351
0.428571428571429	0.277777777777778	0.301075268817204	36.1818633624535	16.3211291147834	3	20	0	145	70	0	70	184	TimeSequenceTH	0.648275862068965	0.136363636363636	0.482758620689655
NaN	NaN	0.25	33.9646218547892	14.6009539033685	3	20	0	24	7	0	7	154	TimeSequenceTH	0.625	0.109090909090909	0.291666666666667
0.25	0.413793103448276	0.382352941176471	38.3653029881937	18.0105057371844	3	20	0	147	80	0	80	190	TimeSequenceTH	0.714285714285714	0.363636363636364	0.54421768707483
0.166666666666667	0.333333333333333	0.278688524590164	34.3719182677397	15.3129724703627	3	20	1	80	43	0	43	164	TimeSequenceTH	0.75	0.216666666666667	0.5375
0.263157894736842	0.444444444444444	0.25	34.745946197129	14.9043368030841	3	20	0	131	63	0	63	155	TimeSequenceTH	0.732824427480916	0.186440677966102	0.480916030534351
0.0909090909090909	0.3125	0.33587786259542	34.6028084444741	15.5072507449896	3	20	0	177	92	0	92	164	TimeSequenceTH	0.677966101694915	0.378787878787879	0.519774011299435
0.277777777777778	0.285714285714286	0.291666666666667	35.8414721007087	15.3469017448616	3	20	0	100	47	0	47	210	TimeSequenceTH	0.62	0.244897959183673	0.47
0	0.307692307692308	0.195121951219512	33.6567952719992	14.2651318221252	3	20	0	82	31	0	31	195	TimeSequenceTH	0.597560975609756	0.0925925925925926	0.378048780487805
0.545454545454545	NaN	0.448979591836735	35.4786946898127	16.485404089776	3	20	0	121	94	0	94	182	TimeSequenceTH	0.87603305785124	0.422222222222222	0.776859504132231
0.571428571428571	NaN	0.428571428571429	32.9027272130305	14.1139012528165	3	20	0	63	40	0	40	188	TimeSequenceTH	0.936507936507937	0.304347826086957	0.634920634920635
0.25	0.156862745098039	0.215686274509804	35.5932679753797	15.0816935892027	3	20	1	120	35	0	35	218	TimeSequenceTH	0.408333333333333	0.12280701754386	0.291666666666667
0.166666666666667	0.148148148148148	0.175257731958763	35.1155972021813	15.3708684025454	3	20	0	98	32	0	32	183	TimeSequenceTH	0.479591836734694	0.15	0.326530612244898
0.5	0.5	0.416666666666667	34.0173492962565	14.478513427439	3	20	0	117	77	0	77	216	TimeSequenceTH	0.863247863247863	0.212121212121212	0.658119658119658
0.285714285714286	0.388888888888889	0.32484076433121	35.439196863863	15.2845785846172	3	20	1	169	76	0	76	223	TimeSequenceTH	0.591715976331361	0.24390243902439	0.449704142011834
0.214285714285714	0.384615384615385	0.336538461538462	37.0817624704042	16.2932198763184	3	20	1	111	56	0	56	200	TimeSequenceTH	0.63963963963964	0.25	0.504504504504504
0.222222222222222	0.444444444444444	0.263888888888889	31.8772589521578	13.5222946902999	3	20	0	84	33	0	33	189	TimeSequenceTH	0.642857142857143	0.238095238095238	0.392857142857143
0.25	0.208333333333333	0.26530612244898	33.2571970003068	14.4081692082491	3	20	1	120	44	0	44	216	TimeSequenceTH	0.583333333333333	0.192307692307692	0.366666666666667
0.454545454545455	NaN	0.295081967213115	33.735528615418	14.0075725525869	3	20	0	79	43	0	43	146	TimeSequenceTH	0.835443037974684	0.101449275362319	0.544303797468354
0.0909090909090909	0.333333333333333	0.378048780487805	38.28819349431	16.4275788378627	3	20	1	110	60	0	60	186	TimeSequenceTH	0.7	0.339285714285714	0.545454545454545
0.285714285714286	0.289473684210526	0.336363636363636	33.5955073609164	14.4628826959528	3	20	1	124	55	0	55	197	TimeSequenceTH	0.693548387096774	0.254545454545455	0.443548387096774
NaN	NaN	0.25	32.9389426673657	13.111753083677	3	20	0	8	5	0	5	191	TimeSequenceTH	1	0.0465116279069767	0.625
0.333333333333333	0.388888888888889	0.358208955223881	33.7750846682545	14.2155217189865	3	20	0	73	41	0	41	199	TimeSequenceTH	0.726027397260274	0.22	0.561643835616438
0.181818181818182	0.5	0.348484848484849	34.4628957074342	14.2744303177859	3	20	0	74	44	0	44	178	TimeSequenceTH	0.716216216216216	0.181818181818182	0.594594594594595
0.166666666666667	0.307692307692308	0.393939393939394	35.2588148914412	14.8011823677335	3	20	0	33	14	0	14	205	TimeSequenceTH	0.484848484848485	0.173913043478261	0.424242424242424
0.214285714285714	0.0884955752212389	0.196629213483146	35.1369830764334	15.9877063979184	3	20	1	204	58	0	58	278	TimeSequenceTH	0.362745098039216	0.423076923076923	0.284313725490196
0	0	0.328571428571429	36.2137013307881	16.6403276689261	3	20	0	96	53	0	53	176	TimeSequenceTH	0.770833333333333	0.283333333333333	0.552083333333333
0.333333333333333	NaN	0.547619047619048	32.1937527197985	14.2590873834288	3	20	0	59	44	0	44	162	TimeSequenceTH	0.898305084745763	0.34375	0.745762711864407
0.333333333333333	NaN	0.380281690140845	35.2615459920738	15.5693960960552	3	20	0	112	62	0	62	130	TimeSequenceTH	0.875	0.302631578947368	0.553571428571429
0	NaN	0.292682926829268	35.1550258948086	15.6810316604797	3	20	0	51	24	0	24	178	TimeSequenceTH	0.803921568627451	0.203703703703704	0.470588235294118
0.333333333333333	0.333333333333333	0.37037037037037	34.3358075187187	15.3091573704461	3	20	0	66	34	0	34	205	TimeSequenceTH	0.636363636363636	0.195652173913043	0.515151515151515
0	0.3	0.319148936170213	34.2885868785724	15.6126559158911	3	20	0	118	59	0	59	210	TimeSequenceTH	0.720338983050847	0.36734693877551	0.5
0.285714285714286	0.266666666666667	0.32183908045977	38.9112543382384	17.7973938281797	3	20	1	100	52	0	52	189	TimeSequenceTH	0.74	0.30188679245283	0.52
0	0.263157894736842	0.326086956521739	33.3383083546034	13.7266276946258	3	20	0	53	24	0	24	172	TimeSequenceTH	0.69811320754717	0.151515151515152	0.452830188679245
0.25	0.222222222222222	0.422535211267606	38.8516766486878	17.9909516352393	3	20	0	116	71	0	71	152	TimeSequenceTH	0.862068965517241	0.375	0.612068965517241
0.0714285714285714	0.285714285714286	0.298245614035088	36.5016638898979	16.3233195815786	3	20	1	133	58	0	58	199	TimeSequenceTH	0.601503759398496	0.264150943396226	0.43609022556391
0.615384615384615	0.454545454545455	0.470588235294118	36.1488871090514	16.7073553677664	3	20	0	122	86	0	86	152	TimeSequenceTH	0.877049180327869	0.380281690140845	0.704918032786885
0	0.181818181818182	0.192982456140351	32.6015631817441	14.0957688426331	3	20	0	72	33	0	33	175	TimeSequenceTH	0.736111111111111	0.160714285714286	0.458333333333333
0.4	0.5	0.542857142857143	33.8681645542722	14.3198845137061	3	20	0	56	43	0	43	168	TimeSequenceTH	0.839285714285714	0.245614035087719	0.767857142857143
0.333333333333333	0.274509803921569	0.288288288288288	36.1024835762011	16.4305041934349	3	20	1	135	55	0	55	207	TimeSequenceTH	0.540740740740741	0.140350877192982	0.407407407407407
NaN	0	0.428571428571429	35.650957921767	15.8898374630932	3	20	0	57	45	0	45	187	TimeSequenceTH	0.894736842105263	0.254901960784314	0.789473684210526
0.380952380952381	0.375	0.384615384615385	35.5406437787153	16.2158260401813	3	20	1	151	72	0	72	194	TimeSequenceTH	0.629139072847682	0.288461538461538	0.47682119205298
0.2	0.230769230769231	0.430769230769231	35.4225226109859	15.5363802234747	3	20	1	98	65	0	65	162	TimeSequenceTH	0.775510204081633	0.387096774193548	0.663265306122449
0.318181818181818	0.264705882352941	0.326732673267327	36.9771117309531	17.261685264739	3	20	0	142	68	0	68	202	TimeSequenceTH	0.640845070422535	0.296296296296296	0.47887323943662
0.5	0.4	0.511111111111111	34.4456657864174	15.8418520458698	3	20	0	85	58	0	58	175	TimeSequenceTH	0.858823529411765	0.298245614035088	0.682352941176471
0	0	0	0.646376127394704	1.45059783136329	3	2	2	251	0	0	0	291	NoMasking	0.0557768924302789	0	0
0	0	0	0.447431700842399	1.18678255141987	3	2	1	181	0	0	0	226	NoMasking	0.121546961325967	0	0
0	0	0	0.181194179061836	1.96440941935332	3	2	0	86	0	0	0	169	NoMasking	0.27906976744186	0	0
0	0	0	0.349669965233911	2.27589919309099	3	2	2	129	0	0	0	200	NoMasking	0.0697674418604651	0	0
0	0	0	0.123684144250225	0.69085945401995	3	2	1	188	0	0	0	254	NoMasking	0.0265957446808511	0	0
0	0	0	0.223949586020197	0.713196824685647	3	2	1	134	0	0	0	190	NoMasking	0.0149253731343284	0	0
0	0	0	0.102321738729619	0.890258559217475	3	2	4	222	0	0	0	259	NoMasking	0.0540540540540541	0	0
0	0	0	0.242137132404882	0.885943294550068	3	2	1	110	0	0	0	253	NoMasking	0.0545454545454545	0	0
0	0	0	0.184558945391209	1.58419210547621	3	2	0	60	0	0	0	196	NoMasking	0.1	0	0
0	0	0	0.0432534396102669	1.24352686024053	3	2	1	89	0	0	0	207	NoMasking	0.0112359550561798	0	0
0	0	0	1.17512352257814	1.67840551667015	3	2	0	71	0	0	0	197	NoMasking	0.183098591549296	0	0
0	0	0	0.250295262100201	1.29460382974492	3	2	3	307	0	0	0	320	NoMasking	0.0260586319218241	0	0
0	0	0	0.21822982187059	0.944343179695399	3	2	1	110	0	0	0	204	NoMasking	0.127272727272727	0	0
0	0	0	0.0608832217688317	1.13810650594434	3	2	3	336	0	0	0	399	NoMasking	0.0654761904761905	0	0
0	0	0	0.0827753398436453	1.03862560012705	3	2	0	183	0	0	0	258	NoMasking	0.0710382513661202	0	0
0	0	0	0.213649104298646	1.23029679442612	3	2	1	165	0	0	0	276	NoMasking	0.0787878787878788	0	0
0	0	0	0.89642630611976	1.58895096467248	3	2	3	307	0	0	0	305	NoMasking	0.0390879478827362	0	0
0	0	0	2.87304194246192	1.68275483878377	3	2	2	142	0	0	0	229	NoMasking	0.0704225352112676	0	0
0	0	0	0.0741526739999947	1.0710134705387	3	2	0	166	0	0	0	235	NoMasking	0.0903614457831325	0	0
0	0	0	0.103373329654576	1.09271417829101	3	2	1	119	0	0	0	215	NoMasking	0.0840336134453782	0	0
0	0	0	1.20305213361766	1.76101377392587	3	2	1	241	0	0	0	305	NoMasking	0.04149377593361	0	0
0	0	0	0.501612828967841	1.67123397736583	3	2	4	194	0	0	0	250	NoMasking	0.0412371134020619	0	0
0	0	0	0.080159029819231	0.779983985309798	3	2	1	117	0	0	0	207	NoMasking	0.0427350427350427	0	0
0	0	0	0.152802268006637	0.943495918455036	3	2	2	138	0	0	0	235	NoMasking	0.036231884057971	0	0
0	0	0	0.0407456384780636	1.49594566265596	3	2	1	62	0	0	0	197	NoMasking	0	0	0
NaN	NaN	0	0.0244254725830017	1.30192580603416	3	2	0	17	0	0	0	168	NoMasking	0	0	0
0	0	0	0.530907679978544	1.44331422071336	3	2	2	285	0	0	0	323	NoMasking	0.0982456140350877	0	0
0	0	0	0.33187830635238	1.21675162538202	3	2	2	217	0	0	0	271	NoMasking	0.0460829493087558	0	0
0	0	0	2.66607824132444	1.81817191615392	3	2	3	203	0	0	0	232	NoMasking	0.083743842364532	0	0
0	0	0	0.792141763933567	1.90813138981184	3	2	3	470	0	0	0	427	NoMasking	0.0531914893617021	0	0
0	0	0	0.557809310979471	1.68074218485611	3	2	2	261	0	0	0	281	NoMasking	0.0421455938697318	0	0
0	0	0	1.41637117026349	1.66010181623374	3	2	2	158	0	0	0	205	NoMasking	0.0822784810126582	0	0
0	0	0	1.1756983073482	1.88953091545598	3	2	4	265	0	0	0	325	NoMasking	0.060377358490566	0	0
0	0	0	0.29604123774838	1.24699251373433	3	2	4	341	0	0	0	295	NoMasking	0.0557184750733138	0	0
0	0	0	0.160156280841751	1.22682670018287	3	2	3	286	0	0	0	352	NoMasking	0.048951048951049	0	0
0	0	0	0.459502514659217	1.26311567480972	3	2	2	109	0	0	0	210	NoMasking	0.119266055045872	0	0
0	0	0	0.146536485062647	0.92405798445195	3	2	1	228	0	0	0	265	NoMasking	0.0394736842105263	0	0
0	0	0	0.0662133800998824	0.796827177193568	3	2	2	286	0	0	0	366	NoMasking	0	0	0
0	0	0	1.89610444048601	2.41419273547127	3	2	2	182	0	0	0	250	NoMasking	0.164835164835165	0	0
0	0	0	2.78495366051915	2.43356108083532	3	2	1	122	0	0	0	191	NoMasking	0.0737704918032787	0	0
0	0	0	5.13084617482381	1.98582024341938	3	3	1	89	0	0	0	196	NoMasking	0.0898876404494382	0	0
0	0	0	9.03979001692437	2.88014243233693	3	3	3	382	0	0	0	403	NoMasking	0.102094240837696	0	0
0	0	0	13.9111226140953	3.33442111351057	3	3	3	478	0	0	0	465	NoMasking	0.0774058577405858	0	0
0	0	0	4.09055450987158	1.87444294213235	3	3	2	173	0	0	0	261	NoMasking	0.121387283236994	0	0
0	0	0	6.32996046012862	1.984672282516	3	3	2	89	0	0	0	186	NoMasking	0.224719101123596	0	0
0	0	0	3.05887475321079	1.82860307717499	3	3	1	87	0	0	0	204	NoMasking	0.160919540229885	0	0
0	0	0	13.3362135490278	3.30588251276566	3	3	1	118	0	0	0	174	NoMasking	0.11864406779661	0	0
0	0	0	15.6554909909975	3.7110112706281	3	3	1	68	0	0	0	155	NoMasking	0.117647058823529	0	0
0	0	0	15.2752838199756	3.71932065368071	3	3	3	243	0	0	0	304	NoMasking	0.102880658436214	0	0
0	0	0	18.0094402622993	3.8541414837885	3	3	2	449	0	0	0	463	NoMasking	0.164810690423163	0	0
0	0	0	16.2477309232443	3.83799711380965	3	3	1	189	0	0	0	261	NoMasking	0.148148148148148	0	0
0	0	0	19.1907912119332	3.90906882771845	3	3	0	141	0	0	0	243	NoMasking	0.574468085106383	0	0
0	0	0	6.79762210483632	2.00936941058995	3	3	3	194	0	0	0	234	NoMasking	0.0979381443298969	0	0
0	0	0	12.6211245179597	3.19802490886245	3	3	3	242	0	0	0	274	NoMasking	0.144628099173554	0	0
0	0	0	13.9606884941896	3.18779556646511	3	3	2	205	0	0	0	265	NoMasking	0.185365853658537	0	0
0	0	0	15.4638876382931	3.62822243690509	3	3	2	129	0	0	0	203	NoMasking	0.217054263565891	0	0
0	0	0	12.3700902320399	2.93899950131726	3	3	1	268	0	0	0	294	NoMasking	0.082089552238806	0	0
0	0	0	4.1217202637688	1.41997817693885	3	3	3	130	0	0	0	247	NoMasking	0.00769230769230769	0	0
0	0	0	10.5293473538748	2.73031412544871	3	3	0	73	0	0	0	194	NoMasking	0.219178082191781	0	0
0	0	0	8.83533941291243	2.32027452558445	3	3	3	238	0	0	0	294	NoMasking	0.0840336134453782	0	0
0	0	0	11.0181445788451	3.02746242446215	3	3	2	220	0	0	0	261	NoMasking	0.122727272727273	0	0
0	0	0	7.0312312596541	2.39939013153785	3	3	2	115	0	0	0	220	NoMasking	0.156521739130435	0	0
0	0	0	7.62843288950737	2.14101300424399	3	3	1	116	0	0	0	201	NoMasking	0.0431034482758621	0	0
0	0	0	8.09410290361623	2.33369596001411	3	3	1	241	0	0	0	243	NoMasking	0.120331950207469	0	0
0	0	0	8.9334106730013	2.70167341955198	3	3	3	282	0	0	0	328	NoMasking	0.0886524822695035	0	0
0	0	0	6.89635483065643	2.1925469148573	3	3	1	94	0	0	0	199	NoMasking	0.0638297872340425	0	0
0	0	0	12.3120642928171	2.77022017790958	3	3	0	120	0	0	0	185	NoMasking	0.15	0	0
0	0	0	9.28001998003283	2.53673374692775	3	3	1	165	0	0	0	208	NoMasking	0.145454545454545	0	0
0	0	0	11.0550427342643	2.82979089848336	3	3	2	100	0	0	0	182	NoMasking	0.2	0	0
0	0	0	14.0082024183103	2.97175446458081	3	3	1	92	0	0	0	128	NoMasking	0.380434782608696	0	0
0	0	0	13.3411722319639	3.13630302014135	3	3	2	327	0	0	0	360	NoMasking	0.168195718654434	0	0
0	0	0	15.4068627711073	3.52505437092139	3	3	3	296	0	0	0	348	NoMasking	0.121621621621622	0	0
0	0	0	16.5003147304259	3.48201272816135	3	3	2	285	0	0	0	315	NoMasking	0.147368421052632	0	0
0	0	0	10.8248736028635	2.951160756376	3	3	3	242	0	0	0	269	NoMasking	0.144628099173554	0	0
0	NaN	0	7.80557658399368	2.49822828263442	3	3	0	20	0	0	0	166	NoMasking	0.3	0	0
0	0	0	7.8293426235219	2.46399124123281	3	3	0	146	0	0	0	209	NoMasking	0.116438356164384	0	0
0	0	0	23.4378517620232	5.59156986897098	3	5	0	124	0	0	0	157	NoMasking	0.42741935483871	0	0
0	0	0	16.694430096841	4.06464587581002	3	5	1	112	0	0	0	235	NoMasking	0.321428571428571	0	0
0	0	0	24.4927793922709	5.64972944943933	3	5	5	209	0	0	0	314	NoMasking	0.263157894736842	0	0
0	0	0	21.8215321818115	5.22133779572657	3	5	1	92	0	0	0	206	NoMasking	0.33695652173913	0	0
0	0	0	27.7370636840651	6.12121579786196	3	5	3	539	0	0	0	541	NoMasking	0.261595547309833	0	0
0	0	0	18.54687198764	4.19805652415038	3	5	2	198	0	0	0	267	NoMasking	0.101010101010101	0	0
0	0	0	11.9833474414793	3.13019245374411	3	5	1	60	0	0	0	188	NoMasking	0.333333333333333	0	0
0	0	0	14.6505886298923	3.58739165980664	3	5	1	121	0	0	0	274	NoMasking	0.181818181818182	0	0
0	0	0	20.9943656712548	5.15251229674849	3	5	2	334	0	0	0	250	NoMasking	0.440119760479042	0	0
0	0	0	24.2767286671063	5.74567731317905	3	5	1	387	0	0	0	294	NoMasking	0.374677002583979	0	0
0	0	0	21.1787240490442	5.20684516775756	3	5	1	184	0	0	0	244	NoMasking	0.28804347826087	0	0
0	NaN	0	21.2674796124121	4.87842312927443	3	5	0	37	0	0	0	169	NoMasking	0.459459459459459	0	0
0	0	0	27.6407702323364	6.59406308990923	3	5	2	341	0	0	0	343	NoMasking	0.272727272727273	0	0
0	0	0	28.8397072706354	6.43563112623125	3	5	2	229	0	0	0	298	NoMasking	0.192139737991266	0	0
0	0	0	17.6345976306359	4.43550827088136	3	5	0	115	0	0	0	218	NoMasking	0.495652173913044	0	0
0	0	0	19.3298352061296	5.04230090419346	3	5	0	134	0	0	0	238	NoMasking	0.328358208955224	0	0
0	0	0	28.6591775671767	7.28148142620923	3	5	3	318	0	0	0	343	NoMasking	0.327044025157233	0	0
0	0	0	23.9943512179153	5.77682879281353	3	5	1	329	0	0	0	293	NoMasking	0.337386018237082	0	0
0	0	0	21.9279785674264	5.41339398868572	3	5	1	163	0	0	0	222	NoMasking	0.288343558282209	0	0
0	0	0	26.1874223193569	6.30002914045338	3	5	0	176	0	0	0	248	NoMasking	0.630681818181818	0	0
0	0	0	21.6394436595704	5.24576705319744	3	5	2	140	0	0	0	210	NoMasking	0.278571428571429	0	0
0	0	0	19.2899928934804	4.85195820818338	3	5	1	338	0	0	0	247	NoMasking	0.248520710059172	0	0
0	NaN	0	19.8230604922664	4.84257910816006	3	5	0	27	0	0	0	179	NoMasking	0.555555555555556	0	0
0	0	0	18.0332871202963	4.20466186874042	3	5	0	82	0	0	0	217	NoMasking	0.292682926829268	0	0
0	0	0	21.6307252776287	5.02144330808283	3	5	2	211	0	0	0	251	NoMasking	0.327014218009479	0	0
0	0	0	11.738403540769	2.79632141763588	3	5	2	182	0	0	0	284	NoMasking	0.0604395604395604	0	0
0	0	0	27.3911685537133	6.6949890229558	3	5	2	180	0	0	0	211	NoMasking	0.366666666666667	0	0
0	0	0	21.8633175370946	5.30464441276394	3	5	2	451	0	0	0	495	NoMasking	0.135254988913526	0	0
0	0	0	23.9881834054025	5.75505539926448	3	5	1	97	0	0	0	175	NoMasking	0.505154639175258	0	0
0	0	0	27.265194227721	6.5683231812249	3	5	2	264	0	0	0	271	NoMasking	0.310606060606061	0	0
0	0	0	18.2159512443676	4.74222370673123	3	5	1	114	0	0	0	205	NoMasking	0.412280701754386	0	0
0	0	0	21.6124061849304	5.51782552461265	3	5	3	341	0	0	0	367	NoMasking	0.252199413489736	0	0
0	0	0	18.9420116972428	4.42982893108996	3	5	1	152	0	0	0	205	NoMasking	0.197368421052632	0	0
0	0	0	24.0274996685462	5.85267418316352	3	5	3	180	0	0	0	273	NoMasking	0.155555555555556	0	0
0	0	0	22.6822906154514	5.57655700212845	3	5	1	123	0	0	0	198	NoMasking	0.585365853658537	0	0
0	0	0	22.8377011896841	5.38839401526102	3	5	0	222	0	0	0	259	NoMasking	0.333333333333333	0	0
0	0	0	21.9111139210899	5.09050109912075	3	5	3	322	0	0	0	346	NoMasking	0.229813664596273	0	0
0	0	0	23.7833710705315	5.6021092956983	3	5	1	212	0	0	0	271	NoMasking	0.297169811320755	0	0
0	0	0	19.1662482684428	4.68475755015828	3	5	0	149	0	0	0	241	NoMasking	0.36241610738255	0	0
0	0	0	23.9896402601236	5.53606801559967	3	5	1	183	0	0	0	277	NoMasking	0.306010928961749	0	0
0	0	0	25.7711134673126	7.15819173780485	3	7	1	266	0	0	0	261	NoMasking	0.327067669172932	0	0
0	0	0	23.3674916794166	6.48486243658485	3	7	1	143	0	0	0	193	NoMasking	0.342657342657343	0	0
0	0	0	28.2740866927072	7.88079412105499	3	7	1	425	0	0	0	511	NoMasking	0.209411764705882	0	0
0	0	0	26.4731482222796	7.0523016291886	3	7	2	124	0	0	0	214	NoMasking	0.435483870967742	0	0
0	0	0	24.8872052934414	6.52977205026405	3	7	1	200	0	0	0	259	NoMasking	0.46	0	0
0	0	0	25.3242783242405	7.01719731908923	3	7	0	113	0	0	0	181	NoMasking	0.495575221238938	0	0
0	0	0	28.8233285785258	8.70029238920159	3	7	2	264	0	0	0	257	NoMasking	0.492424242424242	0	0
0	0	0	25.7953194870375	7.01261503284593	3	7	4	258	0	0	0	373	NoMasking	0.0968992248062016	0	0
0	0	0	28.8864365355604	8.06469609326349	3	7	0	210	0	0	0	233	NoMasking	0.40952380952381	0	0
0	0	0	24.0058597409086	6.21028317688032	3	7	1	107	0	0	0	199	NoMasking	0.121495327102804	0	0
0	NaN	0	22.8373485019382	5.39241572871329	3	7	0	28	0	0	0	167	NoMasking	0.392857142857143	0	0
0	0	0	28.5147775173452	7.86416778731795	3	7	0	135	0	0	0	206	NoMasking	0.748148148148148	0	0
0	0	0	26.6269267170572	7.32331592171913	3	7	0	148	0	0	0	194	NoMasking	0.283783783783784	0	0
0	0	0	26.1874441989657	6.98744189687418	3	7	3	140	0	0	0	251	NoMasking	0.3	0	0
0	0	0	29.0830353357207	8.15658377181939	3	7	0	107	0	0	0	192	NoMasking	0.467289719626168	0	0
0	0	0	27.8043075671365	7.69566695462859	3	7	2	227	0	0	0	255	NoMasking	0.3215859030837	0	0
0	0	0	29.7386896811319	8.66345593354292	3	7	3	321	0	0	0	339	NoMasking	0.327102803738318	0	0
0	0	0	25.2151080373457	7.17272223723501	3	7	3	217	0	0	0	247	NoMasking	0.221198156682028	0	0
0	0	0	22.6429750828348	6.47589930950552	3	7	1	116	0	0	0	229	NoMasking	0.28448275862069	0	0
0	0	0	29.6621085091583	8.82366031374626	3	7	3	212	0	0	0	215	NoMasking	0.632075471698113	0	0
0	0	0	24.1552380315367	6.69857226714216	3	7	0	99	0	0	0	200	NoMasking	0.272727272727273	0	0
0	0	0	33.5586934058488	9.69817213267698	3	7	1	220	0	0	0	245	NoMasking	0.395454545454545	0	0
0	0	0	36.0899720304048	11.1773082626927	3	7	1	241	0	0	0	298	NoMasking	0.556016597510373	0	0
0	0	0	33.5311385051087	10.2034863162291	3	7	0	142	0	0	0	184	NoMasking	0.380281690140845	0	0
0	0	0	23.2229611732356	6.44993294383748	3	7	2	159	0	0	0	237	NoMasking	0.132075471698113	0	0
0	0	0	25.9902333549342	7.51732987389206	3	7	2	178	0	0	0	250	NoMasking	0.325842696629214	0	0
0	0	0	32.3758559918077	9.59111155223677	3	7	1	152	0	0	0	185	NoMasking	0.539473684210526	0	0
0	0	0	23.6131666388473	6.42606788508235	3	7	2	168	0	0	0	198	NoMasking	0.291666666666667	0	0
0	0	0	27.9020185748522	7.87052600338576	3	7	1	158	0	0	0	189	NoMasking	0.620253164556962	0	0
0	0	0	21.9145797462556	5.68453628011156	3	7	2	136	0	0	0	244	NoMasking	0.227941176470588	0	0
0	0	0	22.9363132846128	5.90921602074773	3	7	2	230	0	0	0	294	NoMasking	0.226086956521739	0	0
0	0	0	27.3520151604456	7.76506130846308	3	7	2	136	0	0	0	223	NoMasking	0.602941176470588	0	0
0	0	0	22.2071381231707	6.04945875068571	3	7	0	77	0	0	0	165	NoMasking	0.636363636363636	0	0
0	0	0	23.2957212987956	6.0305319954687	3	7	1	322	0	0	0	360	NoMasking	0.158385093167702	0	0
0	0	0	26.1941459124087	7.04443223905789	3	7	2	215	0	0	0	235	NoMasking	0.362790697674419	0	0
0	0	0	28.8162532647544	8.62421728712779	3	7	3	264	0	0	0	272	NoMasking	0.352272727272727	0	0
0	0	0	27.9148466570198	8.45964463087663	3	7	0	156	0	0	0	208	NoMasking	0.711538461538462	0	0
0	0	0	26.5027966166942	7.97538263915984	3	7	1	184	0	0	0	244	NoMasking	0.385869565217391	0	0
0	0	0	27.9098655691465	8.31276232001034	3	7	0	153	0	0	0	189	NoMasking	0.509803921568627	0	0
0	0	0	27.6810090137226	7.77961281253035	3	7	2	131	0	0	0	242	NoMasking	0.412213740458015	0	0
0	0	0	30.1290411838928	8.74995172081683	3	7	3	281	0	0	0	335	NoMasking	0.277580071174377	0	0
0	0	0	27.9117146732309	7.97024408708374	3	7	1	287	0	0	0	343	NoMasking	0.533101045296167	0	0
0	0	0	34.5129358811605	11.4676292102129	3	10	2	274	0	0	0	277	NoMasking	0.346715328467153	0	0
0	0	0	30.5175015007529	10.1440195767174	3	10	0	125	0	0	0	228	NoMasking	0.664	0	0
0	0	0	27.5250433830597	8.72809007889237	3	10	1	124	0	0	0	241	NoMasking	0.306451612903226	0	0
0	0	0	29.9160991065524	9.6947199910581	3	10	0	201	0	0	0	194	NoMasking	0.353233830845771	0	0
0	0	0	28.9174583634077	8.76647535498088	3	10	3	117	0	0	0	233	NoMasking	0.341880341880342	0	0
0	0	0	23.6575759523805	6.98847895825019	3	10	1	68	0	0	0	208	NoMasking	0.279411764705882	0	0
0	0	0	30.2539712531506	9.47738026660388	3	10	2	133	0	0	0	217	NoMasking	0.458646616541353	0	0
0	0	0	28.709197217336	8.92164594288669	3	10	0	87	0	0	0	222	NoMasking	0.793103448275862	0	0
0	0	0	31.9268041769003	10.488791590719	3	10	0	151	0	0	0	183	NoMasking	0.549668874172185	0	0
0	0	0	31.6141929350167	10.2720828990665	3	10	0	105	0	0	0	203	NoMasking	0.438095238095238	0	0
0	0	0	32.5003168267331	10.668752297431	3	10	1	165	0	0	0	259	NoMasking	0.418181818181818	0	0
0	0	0	30.9530668215203	10.7954517904045	3	10	1	136	0	0	0	186	NoMasking	0.580882352941177	0	0
0	0	0	28.0346502116127	8.78129940062891	3	10	1	156	0	0	0	258	NoMasking	0.493589743589744	0	0
0	0	0	30.207805146311	10.5097768759147	3	10	1	242	0	0	0	301	NoMasking	0.429752066115702	0	0
0	0	0	33.0196100968554	10.9311237572998	3	10	1	102	0	0	0	205	NoMasking	0.57843137254902	0	0
0	0	0	31.0372705539964	10.2831312765573	3	10	1	200	0	0	0	298	NoMasking	0.375	0	0
0	0	0	31.8529690796474	10.372965999429	3	10	2	256	0	0	0	254	NoMasking	0.4296875	0	0
0	0	0	34.3562181442839	12.0850697437365	3	10	0	159	0	0	0	176	NoMasking	0.490566037735849	0	0
0	0	0	28.5164579337929	8.9307674823541	3	10	1	68	0	0	0	199	NoMasking	0.367647058823529	0	0
0	0	0	35.5264975982323	12.4254076419406	3	10	1	127	0	0	0	194	NoMasking	0.566929133858268	0	0
0	0	0	31.8312815172652	9.8875316373513	3	10	2	162	0	0	0	279	NoMasking	0.296296296296296	0	0
0	0	0	30.9262172727696	10.5879589777588	3	10	3	314	0	0	0	316	NoMasking	0.312101910828025	0	0
0	0	0	27.1432808215691	8.12865137822573	3	10	1	57	0	0	0	226	NoMasking	0.403508771929825	0	0
0	0	0	33.3586121712207	10.1724753201171	3	10	2	167	0	0	0	262	NoMasking	0.347305389221557	0	0
0	0	0	26.0722829328562	8.14628802948916	3	10	1	90	0	0	0	198	NoMasking	0.477777777777778	0	0
0	0	0	31.5028806017777	9.89440720446644	3	10	2	172	0	0	0	211	NoMasking	0.505813953488372	0	0
0	NaN	0	30.4161315107344	10.3647538609935	3	10	0	96	0	0	0	153	NoMasking	0.802083333333333	0	0
0	NaN	0	28.1125006371392	9.28651751312097	3	10	0	54	0	0	0	146	NoMasking	0.574074074074074	0	0
0	0	0	30.1875064391671	10.5636312018958	3	10	2	216	0	0	0	273	NoMasking	0.203703703703704	0	0
0	0	0	29.7925784258425	9.81450547893503	3	10	2	313	0	0	0	369	NoMasking	0.284345047923323	0	0
0	0	0	37.4093283579066	17.9335264551303	3	20	2	116	0	0	0	193	NoMasking	0.672413793103448	0	0
0	0	0	36.8053165401072	17.2506460632682	3	20	0	176	0	0	0	266	NoMasking	0.767045454545455	0	0
0	0	0	37.1024830726738	17.9877575688411	3	20	0	149	0	0	0	200	NoMasking	0.604026845637584	0	0
0	0	0	32.7700694941911	14.4087225454847	3	20	0	61	0	0	0	212	NoMasking	0.655737704918033	0	0
0	NaN	0	38.685767596038	17.9978073712198	3	20	0	95	0	0	0	212	NoMasking	0.842105263157895	0	0
0	0	0	38.2725055562759	17.6246398736658	3	20	1	148	0	0	0	240	NoMasking	0.662162162162162	0	0
0	0	0	41.1002629722462	19.1697501628278	3	20	2	322	0	0	0	359	NoMasking	0.543478260869565	0	0
0	0	0	39.7046104673575	18.1171042425104	3	20	1	208	0	0	0	292	NoMasking	0.730769230769231	0	0
0	0	0	32.5252693389168	14.5882893446385	3	20	0	117	0	0	0	142	NoMasking	0.658119658119658	0	0
0	0	0	38.2120710362286	17.7376377533294	3	20	0	244	0	0	0	315	NoMasking	0.676229508196721	0	0
0	NaN	0	38.3644960782866	17.8215592562774	3	20	0	82	0	0	0	200	NoMasking	0.890243902439024	0	0
0	0	0	35.9012322103098	16.080817070523	3	20	0	57	0	0	0	162	NoMasking	0.736842105263158	0	0
0	0	0	38.4437339854082	17.0390809907886	3	20	1	93	0	0	0	219	NoMasking	0.580645161290323	0	0
0	0	0	39.9026385058167	18.8757246648155	3	20	2	237	0	0	0	240	NoMasking	0.70042194092827	0	0
0	0	0	35.2208990787553	15.6856193497175	3	20	0	74	0	0	0	187	NoMasking	0.513513513513513	0	0
0	0	0	37.7158114120952	18.9890430448494	3	20	1	164	0	0	0	188	NoMasking	0.615853658536585	0	0
0	0	0	39.7576995308834	18.5000259023284	3	20	2	135	0	0	0	230	NoMasking	0.703703703703704	0	0
0	0	0	35.9474445679346	17.0140294174159	3	20	2	150	0	0	0	251	NoMasking	0.66	0	0
0	0	0	39.013157258957	17.3726150625024	3	20	3	203	0	0	0	278	NoMasking	0.625615763546798	0	0
0	0	0	36.0166857587823	15.7261655543108	3	20	0	134	0	0	0	241	NoMasking	0.850746268656716	0	0
0	0	0	36.9399470256657	16.8777029453683	3	20	0	102	0	0	0	203	NoMasking	0.882352941176471	0	0
0	0	0	36.8325011764646	17.5770141678645	3	20	0	154	0	0	0	185	NoMasking	0.668831168831169	0	0
0	0	0	40.9887775407721	18.9776548421062	3	20	1	156	0	0	0	252	NoMasking	0.775641025641026	0	0
0	0	0	40.1173221806442	18.3750318504758	3	20	1	147	0	0	0	306	NoMasking	0.727891156462585	0	0
0	0	0	39.9028182345032	19.7954840329024	3	20	1	197	0	0	0	266	NoMasking	0.685279187817259	0	0
0	0	0	38.132257364413	17.9233704376796	3	20	1	173	0	0	0	216	NoMasking	0.554913294797688	0	0
0	0	0	34.8939746299146	15.1360266314481	3	20	1	146	0	0	0	247	NoMasking	0.801369863013699	0	0
0	0	0	32.5325965385669	13.6489528896772	3	20	2	99	0	0	0	233	NoMasking	0.555555555555556	0	0
0	0	0	35.8328344144135	17.4277656097353	3	20	1	147	0	0	0	240	NoMasking	0.836734693877551	0	0
0	0	0	31.3752474603873	13.4696742900288	3	20	0	113	0	0	0	184	NoMasking	0.584070796460177	0	0
0	0	0	31.7771775610328	12.4975232673819	3	20	0	46	0	0	0	170	NoMasking	0.804347826086957	0	0
0	NaN	0	35.8499613538391	16.0534870468312	3	20	0	80	0	0	0	145	NoMasking	0.9375	0	0
0	0	0	36.6350518945053	16.5663418020868	3	20	0	83	0	0	0	215	NoMasking	0.662650602409639	0	0
0	0	0	34.2485000425159	14.3625374056323	3	20	1	153	0	0	0	236	NoMasking	0.705882352941177	0	0
0	0	0	38.738397676597	16.7795995894307	3	20	3	323	0	0	0	373	NoMasking	0.693498452012384	0	0
0	0	0	36.2184150837995	17.2095334008704	3	20	0	222	0	0	0	293	NoMasking	0.747747747747748	0	0
0	0	0	35.7448903774213	16.4403465932838	3	20	1	168	0	0	0	207	NoMasking	0.696428571428571	0	0
0	NaN	0	32.5699627000914	13.5943057036277	3	20	0	49	0	0	0	152	NoMasking	0.857142857142857	0	0
0	0	0	36.8049523135923	17.0602881943077	3	20	0	242	0	0	0	360	NoMasking	0.636363636363636	0	0
0	0	0	34.4157951271601	16.3268702548624	3	20	1	209	0	0	0	302	NoMasking	0.559808612440191	0	0
0	0	0	38.3594768827014	17.9658648431001	3	20	1	106	0	0	0	187	NoMasking	0.60377358490566	0	0
0	0	0	39.0178306195532	18.9194096623945	3	20	0	263	0	0	0	296	NoMasking	0.692015209125475	0	0
0	0	0	34.2930796659889	14.8767842659826	3	20	0	48	0	0	0	218	NoMasking	0.708333333333333	0	0
0	0	0	36.3035738448385	16.8775963730078	3	20	0	81	0	0	0	224	NoMasking	0.91358024691358	0	0
0	0	0	38.1770209875882	19.0994688479903	3	20	0	131	0	0	0	170	NoMasking	0.793893129770992	0	0
0	0	0	36.6431853281665	19.1702650003765	3	20	1	258	0	0	0	295	NoMasking	0.616279069767442	0	0
0	0	0	38.2740415139953	17.5322041133764	3	20	2	126	0	0	0	227	NoMasking	0.531746031746032	0	0
0	0	0	36.3644558385863	16.3954379362542	3	20	0	85	0	0	0	217	NoMasking	0.682352941176471	0	0
0	NaN	0	37.5162008501226	17.9846813560141	3	20	0	94	0	0	0	137	NoMasking	0.925531914893617	0	0
0	0	0	38.609266291514	18.5080399753783	3	20	1	124	0	0	0	177	NoMasking	0.645161290322581	0	0
NaN	NaN	0	32.5943585887935	14.5254346495754	3	20	0	20	0	0	0	164	NoMasking	1	0	0
0	0	0	37.3802182491982	18.7068213251826	3	20	2	283	0	0	0	272	NoMasking	0.57243816254417	0	0
0	0	0	38.7975812901637	20.3338476888937	3	20	0	144	0	0	0	167	NoMasking	0.722222222222222	0	0
0	0	0	41.2173188043985	20.0788732941088	3	20	2	185	0	0	0	275	NoMasking	0.535135135135135	0	0
0	0	0	36.1356222277822	17.5489117240426	3	20	0	189	0	0	0	291	NoMasking	0.624338624338624	0	0
0	0	0	37.5932332755655	17.6247644572643	3	20	0	112	0	0	0	172	NoMasking	0.901785714285714	0	0
0	0	0	39.7720614365018	20.7804825577108	3	20	2	198	0	0	0	242	NoMasking	0.737373737373737	0	0
0	0	0	39.4211092246218	19.9156494057735	3	20	1	239	0	0	0	256	NoMasking	0.606694560669456	0	0
0	0	0	38.064585923948	19.0360714396391	3	20	2	180	0	0	0	244	NoMasking	0.633333333333333	0	0
0	0	0	35.7315719168203	17.7636989205233	3	20	1	165	0	0	0	232	NoMasking	0.624242424242424	0	0
0	NaN	0.0222222222222222	1.70953767749355	1.6922282713636	3	2	0	47	1	0	1	139	CorrelationDetector	0.319148936170213	0.0153846153846154	0.0212765957446809
[truncated: 2,645 more rows]
