# Supplementary material for: A sensorimotor model shows why a spectral jamming avoidance response does not help bats deal with jamming
Source: eLife. 2020 Jul 28;9:e55539. doi: 10.7554/eLife.55539 (PMC7406351; doi:10.7554/eLife.55539)
Supplement: Figure 3—source data 3. [file elife-55539-fig3-data3.txt]

NumberOfBats	NumOfPreys	ReceiverType	NumberOfCatches	NumberOfPulses	NumberOfDetections	NumberOfInterfernces	NumberOfInreferencesFromDirectCalls	NumberOfInreferencesFromMasking	InterferenceToHuntedRatio	TotalInterferenceRatio	Reference_PowerDetector_TotalRatio	Search_MaskingRatioToHunted	Approach_MaskingRatioToHunted	Buzz_MaskingRatioToHunted	MaskingLevelDB_ave	MaskingLevelDB_Q90
2	20	CorrelationDetector	5	565	1190	69	69	0	0.0106951871657754	0.0579831932773109	0.183193277310924	0.05	0	0.00678733031674208	2.81621358704743	9.77484607100558
2	20	CorrelationDetector	4	515	1316	94	94	0	0.044921875	0.0714285714285714	0.259118541033435	0.0882352941176471	0.0126582278481013	0.0180412371134021	3.19671800984935	10.9861767646641
2	20	CorrelationDetector	3	432	812	11	11	0	0.0072289156626506	0.0135467980295567	0.0788177339901478	0.0606060606060606	0	0	1.3964367180543	3.32660609872135
2	20	CorrelationDetector	5	441	648	15	15	0	0.0072289156626506	0.0231481481481481	0.0910493827160494	0.0263157894736842	0	0	1.36933114946615	3.16925931146301
2	20	NoMasking	6	667	1188	0	0	0	0	0	0.0917508417508417	0	0	0	1.11740841287959	1.4705829177435
2	20	NoMasking	3	507	844	0	0	0	0	0	0.0983412322274882	0	0	0	1.76996722336071	5.49459975229774
2	20	NoMasking	4	496	1360	0	0	0	0	0	0.159558823529412	0	0	0	1.85971638505447	5.6848288799052
2	20	NoMasking	4	497	654	0	0	0	0	0	0.102446483180428	0	0	0	1.80097989365774	5.57474016562605
2	20	NoMasking	4	384	550	0	0	0	0	0	0.258181818181818	0	0	0	2.37844925487983	7.35130731233376
2	20	NoMasking	8	484	672	0	0	0	0	0	0.148809523809524	0	0	0	2.57554201251035	8.34377556449377
2	20	NoMasking	2	313	568	0	0	0	0	0	0.186619718309859	0	0	0	2.24108485818401	4.5973988040451
2	20	NoMasking	6	488	720	0	0	0	0	0	0.125	0	0	0	2.61996831548166	6.88583920474631
2	20	NoMasking	4	321	455	0	0	0	0	0	0.136263736263736	0	0	0	1.84133587285988	2.88060535713343
2	20	NoMasking	2	304	245	0	0	0	0	0	0.155102040816327	0	0	0	1.72859960090792	2.48157763870774
2	20	NoMasking	6	543	1180	0	0	0	0	0	0.0601694915254237	0	0	0	0.552364639237135	0.379838282113907
2	20	NoMasking	5	514	630	0	0	0	0	0	0.0888888888888889	0	0	0	0.753865503577651	0.519691593893139
2	20	NoMasking	1	330	632	0	0	0	0	0	0.485759493670886	0	0	0	2.87331912267039	8.69262685906429
2	20	NoMasking	4	361	763	0	0	0	0	0	0.365661861074705	0	0	0	2.8356967084301	8.10822084583054
2	20	NoMasking	4	446	786	0	0	0	0	0	0.147582697201018	0	0	0	1.96459111014907	6.86279667513611
2	20	NoMasking	6	618	1016	0	0	0	0	0	0.0994094488188976	0	0	0	2.05342690378497	6.42145897894162
2	20	NoMasking	7	447	740	0	0	0	0	0	0.148648648648649	0	0	0	1.49398004175016	4.99692623823853
2	20	NoMasking	8	617	1232	0	0	0	0	0	0.112824675324675	0	0	0	1.47284991981104	3.07456454420694
2	20	NoMasking	4	468	667	0	0	0	0	0	0.134932533733133	0	0	0	1.10874257888239	1.53627641245167
2	20	NoMasking	4	417	558	0	0	0	0	0	0.0698924731182796	0	0	0	1.20059720690863	1.22694327864702
2	20	CorrelationDetector	2	282	562	64	64	0	0.0226244343891403	0.113879003558719	0.231316725978648	0.06	0.05	0.00735294117647059	2.57945894812668	8.57812332956164
2	20	CorrelationDetector	6	438	746	26	26	0	0.0116550116550117	0.0348525469168901	0.130026809651475	0	0	0.00967741935483871	2.8822515490298	10.0333881023667
2	20	NoMasking	5	469	965	0	0	0	0	0	0.0683937823834197	0	0	0	1.06764224365165	1.19044907422374
2	20	NoMasking	4	365	496	0	0	0	0	0	0.0524193548387097	0	0	0	0.681734780867911	0.536458193498735
3	20	NoMasking	4	506	964	0	0	0	0	0	0.246887966804979	0	0	0	3.34595615953	13.8949784529108
3	20	NoMasking	6	463	858	0	0	0	0	0	0.275058275058275	0	0	0	3.79333954294543	14.7992636940639
3	20	NoMasking	2	315	436	0	0	0	0	0	0.240825688073394	0	0	0	3.57030535250606	13.350175291279
3	20	NoMasking	4	325	571	0	0	0	0	0	0.288966725043783	0	0	0	2.3940450378352	9.12294584588192
3	20	NoMasking	4	413	682	0	0	0	0	0	0.244868035190616	0	0	0	2.60729715626527	10.1275079120772
3	20	NoMasking	6	491	920	0	0	0	0	0	0.264130434782609	0	0	0	3.84197820982972	15.902259543525
3	20	NoMasking	6	549	1091	0	0	0	0	0	0.25756186984418	0	0	0	3.68257984149229	13.7563434872016
3	20	NoMasking	5	420	896	0	0	0	0	0	0.322544642857143	0	0	0	3.72391005038307	13.3705110731654
3	20	NoMasking	5	427	1041	0	0	0	0	0	0.248799231508165	0	0	0	3.85130591044947	14.9178601325931
3	20	NoMasking	4	574	932	0	0	0	0	0	0.395922746781116	0	0	0	5.83103906185116	22.9992279368811
3	20	NoMasking	4	403	693	0	0	0	0	0	0.313131313131313	0	0	0	4.8162960548487	17.371338411528
3	20	NoMasking	2	367	693	0	0	0	0	0	0.455988455988456	0	0	0	4.9819920157823	19.8077504996015
3	20	NoMasking	3	462	587	0	0	0	0	0	0.100511073253833	0	0	0	1.49706336394796	3.90770512358183
3	20	NoMasking	4	428	873	0	0	0	0	0	0.175257731958763	0	0	0	2.42380227959957	7.89516706109154
3	20	NoMasking	4	392	681	0	0	0	0	0	0.149779735682819	0	0	0	2.20404658970632	8.02481118444154
3	20	NoMasking	5	455	913	0	0	0	0	0	0.15881708652793	0	0	0	2.21936704663368	6.74556968886936
3	20	NoMasking	8	561	1067	0	0	0	0	0	0.181818181818182	0	0	0	2.65611486273623	8.86241307657022
3	20	NoMasking	4	484	749	0	0	0	0	0	0.210947930574099	0	0	0	2.52929022002415	8.95659948254757
3	20	NoMasking	3	383	1002	0	0	0	0	0	0.356287425149701	0	0	0	3.30594000438623	12.078760796947
3	20	NoMasking	7	516	986	0	0	0	0	0	0.384381338742393	0	0	0	4.0143550667745	15.1671383536642
3	20	NoMasking	5	568	1300	0	0	0	0	0	0.235384615384615	0	0	0	3.74213195816185	13.8794988329814
3	20	NoMasking	8	512	907	0	0	0	0	0	0.256890848952591	0	0	0	3.74632230886155	14.8578760099747
3	20	NoMasking	3	386	547	0	0	0	0	0	0.219378427787934	0	0	0	3.15025302213852	12.2399229004187
3	20	NoMasking	6	498	1051	0	0	0	0	0	0.29686013320647	0	0	0	4.06138677846576	16.8491835821774
3	20	NoMasking	4	475	643	0	0	0	0	0	0.2099533437014	0	0	0	3.61593966545481	14.1340676156964
3	20	NoMasking	4	327	373	0	0	0	0	0	0.168900804289544	0	0	0	3.06690340469432	11.4953609217354
3	20	NoMasking	4	300	502	0	0	0	0	0	0.334661354581673	0	0	0	3.55236949014177	14.2883598162293
2	20	CorrelationDetector	3	354	804	28	28	0	0.00338983050847458	0.0348258706467662	0.156716417910448	0	0	0.00549450549450549	1.83447373676981	4.95409561687491
2	20	CorrelationDetector	7	457	1059	23	23	0	0	0.0217186024551464	0.0830972615675165	0	0	0	1.34298988851885	2.25613025295436
3	20	NoMasking	7	407	703	0	0	0	0	0	0.204836415362731	0	0	0	4.33168498962398	16.9186276767046
3	20	NoMasking	4	382	832	0	0	0	0	0	0.324519230769231	0	0	0	4.59417281327436	17.2002661193268
3	20	NoMasking	5	437	733	0	0	0	0	0	0.227830832196453	0	0	0	3.78519101103686	13.8242049557225
3	20	NoMasking	5	542	684	0	0	0	0	0	0.154970760233918	0	0	0	2.41357420799913	8.33399138764359
3	20	NoMasking	3	453	694	0	0	0	0	0	0.135446685878963	0	0	0	2.57041617449862	8.94825142597041
3	20	NoMasking	4	389	712	0	0	0	0	0	0.162921348314607	0	0	0	2.28020901891467	8.34838468931615
3	20	NoMasking	6	571	1117	0	0	0	0	0	0.333034914950761	0	0	0	5.56206854962952	21.822734442272
3	20	NoMasking	5	441	1424	0	0	0	0	0	0.349719101123595	0	0	0	4.2394285833318	15.687867843555
3	20	NoMasking	8	543	1350	0	0	0	0	0	0.367407407407407	0	0	0	4.75522279713781	18.5591939476982
3	20	NoMasking	3	482	622	0	0	0	0	0	0.176848874598071	0	0	0	3.69865391917885	14.6640088862304
3	20	NoMasking	4	552	952	0	0	0	0	0	0.257352941176471	0	0	0	4.59538215850263	17.8612206762715
3	20	NoMasking	5	374	638	0	0	0	0	0	0.404388714733542	0	0	0	4.97912030473805	18.5457802101641
3	20	NoMasking	3	537	731	0	0	0	0	0	0.3296853625171	0	0	0	4.0066114412091	16.6224895453221
3	20	NoMasking	3	345	406	0	0	0	0	0	0.179802955665025	0	0	0	3.99468303314716	14.6116740771699
3	20	NoMasking	2	270	418	0	0	0	0	0	0.401913875598086	0	0	0	3.55961288138372	15.522638464128
3	20	NoMasking	5	438	873	0	0	0	0	0	0.351660939289805	0	0	0	4.72549856073361	19.4108441136753
3	20	NoMasking	3	345	469	0	0	0	0	0	0.326226012793177	0	0	0	4.22746337168014	16.7814158387186
3	20	NoMasking	5	489	893	0	0	0	0	0	0.19484882418813	0	0	0	3.12438312979941	11.6114007407122
3	20	NoMasking	4	424	675	0	0	0	0	0	0.183703703703704	0	0	0	1.93762192705156	6.11748184166642
3	20	NoMasking	5	436	773	0	0	0	0	0	0.142302716688228	0	0	0	2.24751156691867	8.61353311518796
3	20	NoMasking	7	542	1067	0	0	0	0	0	0.237113402061856	0	0	0	3.16120461607034	10.7751533507274
3	20	NoMasking	5	466	603	0	0	0	0	0	0.145936981757877	0	0	0	2.82060619535171	9.80021357851298
3	20	NoMasking	4	469	931	0	0	0	0	0	0.200859291084855	0	0	0	2.50762561452082	9.05191130813477
3	20	NoMasking	4	319	522	0	0	0	0	0	0.296934865900383	0	0	0	2.80483436444137	10.22424795522
3	20	NoMasking	2	560	816	0	0	0	0	0	0.199754901960784	0	0	0	2.60809475050092	8.80997838536857
3	20	NoMasking	5	577	1096	0	0	0	0	0	0.193430656934307	0	0	0	3.10863474696121	11.0788231169048
3	20	NoMasking	3	536	1088	0	0	0	0	0	0.243566176470588	0	0	0	2.58263190746756	9.8417905188222
3	20	NoMasking	5	384	584	0	0	0	0	0	0.299657534246575	0	0	0	3.54027670263804	13.1837649058179
3	20	NoMasking	5	408	671	0	0	0	0	0	0.304023845007452	0	0	0	4.15505774014264	15.9429085707755
3	20	NoMasking	6	557	1071	0	0	0	0	0	0.266106442577031	0	0	0	2.92218741603489	11.0266018991353
2	20	CorrelationDetector	4	284	691	30	30	0	0.00436681222707424	0.0434153400868307	0.178002894356006	0	0	0.00847457627118644	1.66506056066759	3.11111770752602
2	20	CorrelationDetector	3	509	697	39	39	0	0.0316027088036117	0.0559540889526542	0.186513629842181	0.04	0.025	0.0341880341880342	2.48556451594836	7.79148346316561
3	20	NoMasking	4	430	772	0	0	0	0	0	0.230569948186528	0	0	0	3.14089896357556	11.6796572775591
3	20	NoMasking	7	525	937	0	0	0	0	0	0.172892209178228	0	0	0	3.5251209814115	13.9896920840656
3	20	NoMasking	3	333	378	0	0	0	0	0	0.161375661375661	0	0	0	1.9752070236412	6.90704393001528
5	20	NoMasking	3	384	450	0	0	0	0	0	0.34	0	0	0	6.40291191080559	23.7655284502096
5	20	NoMasking	5	311	398	0	0	0	0	0	0.384422110552764	0	0	0	6.15687002249647	22.1605135732396
5	20	NoMasking	2	367	519	0	0	0	0	0	0.341040462427746	0	0	0	6.40100624816597	23.1841124982237
5	20	NoMasking	3	427	511	0	0	0	0	0	0.311154598825832	0	0	0	5.86993530464851	19.9970308473741
5	20	NoMasking	8	750	1337	0	0	0	0	0	0.228122662677637	0	0	0	3.59831931947629	12.1718193815638
5	20	NoMasking	2	373	559	0	0	0	0	0	0.425760286225403	0	0	0	7.32241602480161	26.1580590535605
5	20	NoMasking	3	428	385	0	0	0	0	0	0.241558441558442	0	0	0	4.83241828456003	16.989612239899
5	20	NoMasking	4	542	1140	0	0	0	0	0	0.382456140350877	0	0	0	6.8083012882057	23.5881116072185
5	20	NoMasking	3	343	413	0	0	0	0	0	0.523002421307506	0	0	0	7.06159114910201	24.8755768966264
5	20	NoMasking	6	573	1179	0	0	0	0	0	0.409669211195929	0	0	0	6.56998056072706	22.7204361707417
5	20	NoMasking	3	337	564	0	0	0	0	0	0.379432624113475	0	0	0	4.87437359511535	17.1841126296747
5	20	NoMasking	5	459	1083	0	0	0	0	0	0.56140350877193	0	0	0	9.52930435633227	29.3373338334434
5	20	NoMasking	3	655	1105	0	0	0	0	0	0.438009049773756	0	0	0	8.02388708596235	26.6953566740782
5	20	NoMasking	6	380	950	0	0	0	0	0	0.516842105263158	0	0	0	8.40873480003103	26.4078684426799
5	20	NoMasking	2	413	784	0	0	0	0	0	0.67219387755102	0	0	0	8.37903452950242	27.4317475749967
5	20	NoMasking	6	467	899	0	0	0	0	0	0.414905450500556	0	0	0	5.9167722541815	19.4171667744425
5	20	NoMasking	4	511	1183	0	0	0	0	0	0.43279797125951	0	0	0	7.38553343051329	23.9248771772262
5	20	NoMasking	4	494	1001	0	0	0	0	0	0.457542457542458	0	0	0	6.80830820687397	24.2241782746919
5	20	NoMasking	6	535	962	0	0	0	0	0	0.302494802494802	0	0	0	5.464982518215	18.5511371154528
5	20	NoMasking	7	417	937	0	0	0	0	0	0.394877267876201	0	0	0	5.22687814008456	17.2032173338734
5	20	NoMasking	3	475	1159	0	0	0	0	0	0.449525452976704	0	0	0	6.89103349260055	22.784909322541
5	20	NoMasking	4	403	747	0	0	0	0	0	0.481927710843373	0	0	0	7.03475981005637	24.4902753273412
5	20	NoMasking	3	335	480	0	0	0	0	0	0.364583333333333	0	0	0	3.79832235205178	13.4400335490164
5	20	NoMasking	6	528	1145	0	0	0	0	0	0.330131004366812	0	0	0	4.87113041333352	16.8614445749721
5	20	NoMasking	3	437	899	0	0	0	0	0	0.505005561735261	0	0	0	6.91524030909291	23.1262469859475
5	20	NoMasking	4	448	738	0	0	0	0	0	0.368563685636856	0	0	0	6.69769200797068	21.4963135024967
5	20	NoMasking	7	627	1389	0	0	0	0	0	0.332613390928726	0	0	0	6.22357808954338	21.1295672153966
5	20	NoMasking	5	507	803	0	0	0	0	0	0.378580323785803	0	0	0	6.55322590395144	20.5427618481216
5	20	NoMasking	3	495	873	0	0	0	0	0	0.342497136311569	0	0	0	7.04175697879242	23.8856347988989
5	20	NoMasking	6	465	878	0	0	0	0	0	0.413439635535307	0	0	0	7.71205858121161	24.0282287551479
5	20	NoMasking	4	427	766	0	0	0	0	0	0.466057441253264	0	0	0	5.55045818090156	19.71091321331
5	20	NoMasking	8	665	1181	0	0	0	0	0	0.343776460626588	0	0	0	6.84668233698012	22.5289533667063
5	20	NoMasking	2	335	564	0	0	0	0	0	0.49822695035461	0	0	0	6.01878477719487	20.7700585135276
5	20	NoMasking	6	760	1468	0	0	0	0	0	0.33991825613079	0	0	0	5.49212615079621	18.4689037272968
5	20	NoMasking	4	629	1003	0	0	0	0	0	0.304087736789631	0	0	0	6.17983791761757	21.5417350028081
5	20	NoMasking	5	592	999	0	0	0	0	0	0.38038038038038	0	0	0	6.29722622605861	23.4280214685799
5	20	NoMasking	7	593	860	0	0	0	0	0	0.23953488372093	0	0	0	4.21525711363812	16.2984861995647
5	20	NoMasking	4	391	658	0	0	0	0	0	0.401215805471125	0	0	0	5.50254097859611	18.3855713751121
5	20	NoMasking	4	422	749	0	0	0	0	0	0.441922563417891	0	0	0	6.28126947218004	22.089707216472
5	20	NoMasking	4	405	596	0	0	0	0	0	0.364093959731544	0	0	0	4.7401737504802	16.036476255769
5	20	NoMasking	3	336	643	0	0	0	0	0	0.419906687402799	0	0	0	6.64000287846236	23.706029695197
5	20	NoMasking	3	274	538	0	0	0	0	0	0.505576208178439	0	0	0	8.37987302597132	27.4961861301775
5	20	NoMasking	5	548	1103	0	0	0	0	0	0.415231187669991	0	0	0	6.5764479904821	22.8312496156264
5	20	NoMasking	5	311	576	0	0	0	0	0	0.553819444444444	0	0	0	7.92119276196371	26.1181056328648
5	20	NoMasking	6	755	1448	0	0	0	0	0	0.314917127071823	0	0	0	7.16673104856126	22.9214846656545
2	20	CorrelationDetector	5	474	1023	25	25	0	0.0113895216400911	0.0244379276637341	0.0997067448680352	0.025	0	0.0112994350282486	1.4494340514582	3.22663288667606
2	20	CorrelationDetector	3	374	588	31	31	0	0.00313479623824451	0.0527210884353742	0.156462585034014	0.037037037037037	0	0	1.87010166712548	4.84406941584758
5	20	NoMasking	2	238	353	0	0	0	0	0	0.484419263456091	0	0	0	6.58552893555088	23.8011667205963
5	20	NoMasking	7	580	1406	0	0	0	0	0	0.409672830725462	0	0	0	6.1268371090647	22.6398615425604
5	20	NoMasking	2	360	512	0	0	0	0	0	0.34375	0	0	0	7.11393801156764	25.7054827648795
5	20	NoMasking	4	381	562	0	0	0	0	0	0.284697508896797	0	0	0	5.38828050684967	20.1365243540142
5	20	NoMasking	2	525	513	0	0	0	0	0	0.214424951267057	0	0	0	6.02434485498882	23.2860452525598
5	20	NoMasking	3	447	483	0	0	0	0	0	0.169772256728778	0	0	0	3.70943609520488	13.1259477855124
5	20	NoMasking	6	702	1423	0	0	0	0	0	0.327477160927618	0	0	0	6.61250746523173	21.8563037879119
5	20	NoMasking	2	340	683	0	0	0	0	0	0.414348462664714	0	0	0	6.12827043358753	21.4884216409838
5	20	NoMasking	7	423	890	0	0	0	0	0	0.374157303370787	0	0	0	6.0779716493997	21.3379217918934
5	20	NoMasking	3	368	503	0	0	0	0	0	0.449304174950298	0	0	0	5.29801747268202	19.1215416502473
5	20	NoMasking	2	436	440	0	0	0	0	0	0.354545454545455	0	0	0	6.47950246739343	24.2955866232909
5	20	NoMasking	4	556	852	0	0	0	0	0	0.370892018779343	0	0	0	6.50969171330123	23.9614760727363
5	20	NoMasking	3	425	931	0	0	0	0	0	0.295381310418904	0	0	0	3.99587886066923	14.3908454163701
5	20	NoMasking	3	338	337	0	0	0	0	0	0.225519287833828	0	0	0	5.46146945478172	20.7294058784446
5	20	NoMasking	3	365	477	0	0	0	0	0	0.381551362683438	0	0	0	5.63608210505617	20.6889756199138
7	20	NoMasking	5	489	920	0	0	0	0	0	0.502173913043478	0	0	0	9.71246614265489	28.10920783421
7	20	NoMasking	6	611	1250	0	0	0	0	0	0.56	0	0	0	11.6929206730278	31.0618693304932
7	20	NoMasking	4	485	597	0	0	0	0	0	0.365159128978224	0	0	0	7.87460749668794	24.0802795000484
7	20	NoMasking	5	559	950	0	0	0	0	0	0.449473684210526	0	0	0	8.7601296467372	24.5913533334351
7	20	NoMasking	7	526	1050	0	0	0	0	0	0.624761904761905	0	0	0	8.93701569750584	25.7974488324079
7	20	NoMasking	4	423	995	0	0	0	0	0	0.554773869346734	0	0	0	10.1414403374406	27.6261598041633
7	20	NoMasking	3	389	504	0	0	0	0	0	0.515873015873016	0	0	0	8.67025424371701	25.4729635902865
7	20	NoMasking	4	329	533	0	0	0	0	0	0.598499061913696	0	0	0	8.58621341445117	24.8537084549198
7	20	NoMasking	3	371	502	0	0	0	0	0	0.446215139442231	0	0	0	7.42770691968548	22.5182927514548
7	20	NoMasking	6	504	794	0	0	0	0	0	0.357682619647355	0	0	0	7.02471474882422	21.4100686375113
7	20	NoMasking	4	448	720	0	0	0	0	0	0.454166666666667	0	0	0	8.0199304175754	23.4179751318311
7	20	NoMasking	6	675	1044	0	0	0	0	0	0.35727969348659	0	0	0	8.43503402086864	25.3661487625412
7	20	NoMasking	7	632	1242	0	0	0	0	0	0.427536231884058	0	0	0	8.22049325922855	23.4355101108454
7	20	NoMasking	4	442	865	0	0	0	0	0	0.497109826589595	0	0	0	8.35160809950437	23.9000717522036
7	20	NoMasking	4	449	652	0	0	0	0	0	0.48159509202454	0	0	0	7.45813776202176	22.9380471239703
7	20	NoMasking	3	351	758	0	0	0	0	0	0.493403693931398	0	0	0	7.91605120736028	24.1757480893744
7	20	NoMasking	3	521	939	0	0	0	0	0	0.527156549520767	0	0	0	9.82047849427441	28.026587877158
7	20	NoMasking	4	423	667	0	0	0	0	0	0.391304347826087	0	0	0	7.74774435863396	24.2743055567855
7	20	NoMasking	3	434	817	0	0	0	0	0	0.467564259485924	0	0	0	7.33049106289668	20.8025775293183
7	20	NoMasking	5	507	987	0	0	0	0	0	0.418439716312057	0	0	0	8.28047267961636	25.1526267476302
7	20	NoMasking	4	481	888	0	0	0	0	0	0.478603603603604	0	0	0	9.16459525549979	26.4558778682186
7	20	NoMasking	6	503	1134	0	0	0	0	0	0.574955908289242	0	0	0	10.4228135617281	28.8986511452506
7	20	NoMasking	3	536	811	0	0	0	0	0	0.408138101109741	0	0	0	9.74598726926749	29.4151841891789
7	20	NoMasking	3	387	651	0	0	0	0	0	0.408602150537634	0	0	0	6.53192281161184	20.3348802249581
7	20	NoMasking	7	437	877	0	0	0	0	0	0.470923603192702	0	0	0	9.92297995504604	26.6875537879447
7	20	NoMasking	4	342	479	0	0	0	0	0	0.484342379958246	0	0	0	7.6971485564694	22.8643876304423
7	20	NoMasking	5	479	838	0	0	0	0	0	0.439140811455847	0	0	0	9.8994462595136	27.3225632912874
7	20	NoMasking	4	515	929	0	0	0	0	0	0.485468245425188	0	0	0	10.2367055882909	29.9915812823734
7	20	NoMasking	5	362	841	0	0	0	0	0	0.615933412604043	0	0	0	10.8782128857088	29.3234654911219
7	20	NoMasking	2	339	821	0	0	0	0	0	0.570036540803898	0	0	0	10.1578099560332	29.7788016891501
7	20	NoMasking	2	423	434	0	0	0	0	0	0.329493087557604	0	0	0	8.60539151814405	26.9105420100818
7	20	NoMasking	0	253	467	0	0	0	0	0	0.595289079229122	0	0	0	9.87127375819025	28.7724241476089
7	20	NoMasking	2	392	746	0	0	0	0	0	0.454423592493298	0	0	0	9.40864046126487	27.1001713559504
7	20	NoMasking	3	492	1049	0	0	0	0	0	0.527168732125834	0	0	0	10.4901739812652	28.7820438574233
7	20	NoMasking	3	546	675	0	0	0	0	0	0.391111111111111	0	0	0	8.80916508478506	28.0415911083253
7	20	NoMasking	3	361	805	0	0	0	0	0	0.515527950310559	0	0	0	10.4911287722183	28.6241496039896
7	20	NoMasking	4	387	656	0	0	0	0	0	0.48780487804878	0	0	0	9.31804392866351	27.6631104609623
7	20	NoMasking	5	491	895	0	0	0	0	0	0.345251396648045	0	0	0	6.27970413456641	20.9375956600876
7	20	NoMasking	6	711	1171	0	0	0	0	0	0.426131511528608	0	0	0	9.51229607329144	27.2965112198009
7	20	NoMasking	5	601	1084	0	0	0	0	0	0.375461254612546	0	0	0	9.20236106144068	26.4046360969825
7	20	NoMasking	5	534	1050	0	0	0	0	0	0.503809523809524	0	0	0	10.108360428052	28.4305466169776
7	20	NoMasking	5	365	859	0	0	0	0	0	0.681024447031432	0	0	0	12.2531466158683	32.180890005865
7	20	NoMasking	4	407	1005	0	0	0	0	0	0.538308457711443	0	0	0	10.922858550363	30.7628598727881
7	20	NoMasking	2	425	702	0	0	0	0	0	0.46011396011396	0	0	0	8.44240098484208	25.5817822152961
7	20	NoMasking	3	384	732	0	0	0	0	0	0.540983606557377	0	0	0	9.42114362324509	29.5746696790792
7	20	NoMasking	2	389	426	0	0	0	0	0	0.523474178403756	0	0	0	8.00276997995306	25.7494522215974
7	20	NoMasking	5	386	704	0	0	0	0	0	0.463068181818182	0	0	0	9.7338696198605	27.6977084389848
7	20	NoMasking	6	491	753	0	0	0	0	0	0.416998671978752	0	0	0	8.11637057632175	24.5585461725438
7	20	NoMasking	6	549	1098	0	0	0	0	0	0.561020036429873	0	0	0	12.081793758571	32.4484143050454
2	20	CorrelationDetector	4	590	1136	43	43	0	0.00350262697022767	0.0378521126760563	0.179577464788732	0.0476190476190476	0	0	2.64846966915339	7.7513202486401
2	20	CorrelationDetector	4	473	711	47	47	0	0.0163551401869159	0.0661040787623066	0.154711673699015	0.107142857142857	0.0416666666666667	0.00311526479750779	2.45480039393127	8.70729970625654
7	20	NoMasking	4	538	1278	0	0	0	0	0	0.60093896713615	0	0	0	10.2862687337261	28.236160456411
7	20	NoMasking	4	446	494	0	0	0	0	0	0.277327935222672	0	0	0	6.13205616298856	19.7485292030176
7	20	NoMasking	4	586	978	0	0	0	0	0	0.498977505112474	0	0	0	10.5770694585158	29.436821063723
7	20	NoMasking	5	593	843	0	0	0	0	0	0.345195729537367	0	0	0	7.15045661932253	21.9220100506114
7	20	NoMasking	5	496	879	0	0	0	0	0	0.558589306029579	0	0	0	9.34638363616743	27.0504810558014
7	20	NoMasking	4	548	956	0	0	0	0	0	0.538702928870293	0	0	0	8.9909460881823	27.9129598950271
7	20	NoMasking	3	285	746	0	0	0	0	0	0.664879356568365	0	0	0	10.4028675211106	28.4526402612343
7	20	NoMasking	4	452	753	0	0	0	0	0	0.50199203187251	0	0	0	10.7924566865335	32.4554393051191
7	20	NoMasking	5	384	471	0	0	0	0	0	0.401273885350318	0	0	0	8.49113185892399	26.6927015788202
7	20	NoMasking	2	321	558	0	0	0	0	0	0.474910394265233	0	0	0	8.34949124262227	26.5468580276735
7	20	NoMasking	3	304	225	0	0	0	0	0	0.395555555555556	0	0	0	6.06423645493296	21.063476030887
7	20	NoMasking	3	287	440	0	0	0	0	0	0.504545454545455	0	0	0	9.45843879699158	28.7939998531859
7	20	NoMasking	1	328	439	0	0	0	0	0	0.412300683371298	0	0	0	8.23997585223299	26.9354194015037
7	20	NoMasking	6	377	511	0	0	0	0	0	0.36986301369863	0	0	0	7.0986280986881	23.8254719347617
10	20	NoMasking	3	338	688	0	0	0	0	0	0.645348837209302	0	0	0	12.9754067326491	32.8374716368985
10	20	NoMasking	5	403	697	0	0	0	0	0	0.622668579626973	0	0	0	11.6894865012304	30.3255164185132
10	20	NoMasking	7	543	993	0	0	0	0	0	0.534743202416918	0	0	0	12.7838979182162	32.802260614634
10	20	NoMasking	6	466	550	0	0	0	0	0	0.330909090909091	0	0	0	9.78893888470999	27.8940166276878
10	20	NoMasking	3	528	1001	0	0	0	0	0	0.601398601398601	0	0	0	12.8470092417305	32.0850101535726
10	20	NoMasking	4	550	936	0	0	0	0	0	0.472222222222222	0	0	0	9.81738710186039	27.5778587226475
10	20	NoMasking	6	455	1241	0	0	0	0	0	0.734085414987913	0	0	0	14.4999040171105	34.0179552951779
10	20	NoMasking	4	334	460	0	0	0	0	0	0.569565217391304	0	0	0	10.4029657490238	28.4773476616058
10	20	NoMasking	3	426	1073	0	0	0	0	0	0.658900279589935	0	0	0	12.8645067973484	30.3431781845509
10	20	NoMasking	5	500	1177	0	0	0	0	0	0.656754460492778	0	0	0	13.9435532181089	32.5013294663262
10	20	NoMasking	5	464	885	0	0	0	0	0	0.55819209039548	0	0	0	10.6849996305187	27.6121564237737
10	20	NoMasking	2	303	478	0	0	0	0	0	0.635983263598326	0	0	0	12.2496246172483	31.8514197347696
10	20	NoMasking	5	570	812	0	0	0	0	0	0.492610837438424	0	0	0	13.8462628245058	32.9161335901632
10	20	NoMasking	0	346	550	0	0	0	0	0	0.514545454545455	0	0	0	10.1572512128399	28.1668618406875
10	20	NoMasking	5	424	1015	0	0	0	0	0	0.630541871921182	0	0	0	14.9280351805957	33.7714336579332
10	20	NoMasking	2	302	625	0	0	0	0	0	0.6256	0	0	0	11.7946157781572	30.1235239347218
10	20	NoMasking	7	590	1215	0	0	0	0	0	0.632921810699589	0	0	0	12.5785904328614	29.9403384105534
10	20	NoMasking	3	339	396	0	0	0	0	0	0.547979797979798	0	0	0	11.8840939867729	30.4281108872922
10	20	NoMasking	3	554	892	0	0	0	0	0	0.510089686098655	0	0	0	13.9708407954862	32.0198211805969
10	20	NoMasking	5	341	924	0	0	0	0	0	0.675324675324675	0	0	0	14.9938543585256	34.5947776070766
10	20	NoMasking	6	514	1119	0	0	0	0	0	0.597855227882037	0	0	0	12.6276757266732	30.9807418196824
10	20	NoMasking	2	325	482	0	0	0	0	0	0.54149377593361	0	0	0	10.5690667434944	27.1264081441066
10	20	NoMasking	5	548	810	0	0	0	0	0	0.382716049382716	0	0	0	9.72875844852804	25.7510957808889
10	20	NoMasking	4	488	766	0	0	0	0	0	0.548302872062663	0	0	0	10.5637379787865	27.4978537233351
10	20	NoMasking	5	453	1081	0	0	0	0	0	0.71322849213691	0	0	0	13.2634008014453	32.2152046339152
10	20	NoMasking	5	591	971	0	0	0	0	0	0.583934088568486	0	0	0	12.8471429766145	31.8150969005401
10	20	NoMasking	6	615	1241	0	0	0	0	0	0.510072522159549	0	0	0	11.6592120222949	28.9084310208202
10	20	NoMasking	5	546	729	0	0	0	0	0	0.395061728395062	0	0	0	8.24820960539694	22.9210752708946
10	20	NoMasking	3	647	1084	0	0	0	0	0	0.587638376383764	0	0	0	12.4181693849242	32.1741165786932
10	20	NoMasking	5	421	756	0	0	0	0	0	0.578042328042328	0	0	0	11.5765271259623	29.9388417009002
10	20	NoMasking	3	391	838	0	0	0	0	0	0.601431980906921	0	0	0	11.1827988667314	28.2461520898065
10	20	NoMasking	4	451	784	0	0	0	0	0	0.417091836734694	0	0	0	9.39383924633112	24.9980559914044
10	20	NoMasking	4	393	676	0	0	0	0	0	0.707100591715976	0	0	0	11.8081522111869	31.590043239037
10	20	NoMasking	3	318	517	0	0	0	0	0	0.709864603481625	0	0	0	13.7177859777172	35.6057822903673
10	20	NoMasking	7	492	1076	0	0	0	0	0	0.633828996282528	0	0	0	15.5743303649049	36.1730563322059
10	20	NoMasking	4	582	944	0	0	0	0	0	0.620762711864407	0	0	0	14.0954828499039	34.5802247379014
10	20	NoMasking	6	605	1295	0	0	0	0	0	0.641698841698842	0	0	0	12.8776305178049	30.4527095403472
10	20	NoMasking	3	456	897	0	0	0	0	0	0.600891861761427	0	0	0	13.0150684491312	31.6799973098516
10	20	NoMasking	1	488	860	0	0	0	0	0	0.597674418604651	0	0	0	11.4069935286855	29.5649082583599
10	20	NoMasking	1	489	1004	0	0	0	0	0	0.522908366533865	0	0	0	9.57223262209345	26.5937832527092
10	20	NoMasking	1	247	235	0	0	0	0	0	0.617021276595745	0	0	0	8.12888614603357	23.4465359404986
10	20	NoMasking	3	472	921	0	0	0	0	0	0.575461454940282	0	0	0	12.4895663851309	30.0502670635974
10	20	NoMasking	5	409	1026	0	0	0	0	0	0.59551656920078	0	0	0	12.3424498590178	29.8613374756338
10	20	NoMasking	4	385	919	0	0	0	0	0	0.611534276387378	0	0	0	10.9760672517258	27.3310272171728
10	20	NoMasking	3	326	620	0	0	0	0	0	0.596774193548387	0	0	0	10.9230085994557	27.9264283759858
10	20	NoMasking	6	427	577	0	0	0	0	0	0.488734835355286	0	0	0	9.82990886313607	26.3050127882113
10	20	NoMasking	5	442	672	0	0	0	0	0	0.474702380952381	0	0	0	10.2049000586533	28.3216825396238
10	20	NoMasking	7	562	1093	0	0	0	0	0	0.701738334858188	0	0	0	13.0540665215058	31.3054306301411
10	20	NoMasking	3	599	1157	0	0	0	0	0	0.676750216076059	0	0	0	14.505264396543	35.1778258940346
10	20	NoMasking	6	315	474	0	0	0	0	0	0.476793248945148	0	0	0	10.5282667288046	27.4688199519763
10	20	NoMasking	5	481	731	0	0	0	0	0	0.581395348837209	0	0	0	11.6592148256389	29.3785332281725
10	20	NoMasking	2	462	779	0	0	0	0	0	0.549422336328626	0	0	0	10.9870438844255	30.6230994343117
10	20	NoMasking	3	595	893	0	0	0	0	0	0.473684210526316	0	0	0	8.78032564149787	25.2408965424858
10	20	NoMasking	4	336	691	0	0	0	0	0	0.539797395079595	0	0	0	9.30158640218857	25.2491537001585
10	20	NoMasking	5	581	826	0	0	0	0	0	0.474576271186441	0	0	0	10.3777392252515	26.8140419524088
10	20	NoMasking	4	336	593	0	0	0	0	0	0.51602023608769	0	0	0	9.84952750525959	26.2895035450468
10	20	NoMasking	2	443	1298	0	0	0	0	0	0.628659476117103	0	0	0	13.4803037823719	31.8922286221772
10	20	NoMasking	4	469	786	0	0	0	0	0	0.533078880407125	0	0	0	11.256126519217	28.3905656444294
10	20	NoMasking	2	554	1096	0	0	0	0	0	0.660583941605839	0	0	0	13.5706973984889	32.3775139129764
10	20	NoMasking	1	408	491	0	0	0	0	0	0.560081466395112	0	0	0	10.9182720191384	28.7349915533971
20	20	NoMasking	1	325	507	0	0	0	0	0	0.794871794871795	0	0	0	18.3411193762053	36.0271199471857
20	20	NoMasking	5	368	602	0	0	0	0	0	0.612956810631229	0	0	0	17.5207160335122	36.5254642896007
20	20	NoMasking	0	355	726	0	0	0	0	0	0.789256198347107	0	0	0	20.3036467258959	38.2335179558957
20	20	NoMasking	4	342	651	0	0	0	0	0	0.771121351766513	0	0	0	20.4608960778467	40.5851192429595
20	20	NoMasking	1	322	375	0	0	0	0	0	0.792	0	0	0	16.8293039092203	35.0864702521049
20	20	NoMasking	0	328	542	0	0	0	0	0	0.892988929889299	0	0	0	19.2429782284493	37.9879001885311
20	20	NoMasking	3	479	776	0	0	0	0	0	0.596649484536082	0	0	0	20.8204660881157	37.0704680997949
20	20	NoMasking	1	297	469	0	0	0	0	0	0.818763326226013	0	0	0	18.994106804216	37.5725316155559
20	20	NoMasking	4	513	1021	0	0	0	0	0	0.687561214495593	0	0	0	20.0376588450239	37.8648298218768
20	20	NoMasking	6	529	1011	0	0	0	0	0	0.642927794263106	0	0	0	16.6297830717265	33.0947378379335
20	20	NoMasking	2	419	532	0	0	0	0	0	0.513157894736842	0	0	0	13.9457448152631	29.0578816101593
20	20	NoMasking	2	352	525	0	0	0	0	0	0.672380952380952	0	0	0	16.1674234123427	33.4066850879021
20	20	NoMasking	3	347	686	0	0	0	0	0	0.705539358600583	0	0	0	17.1872323458046	33.484100794806
20	20	NoMasking	2	347	648	0	0	0	0	0	0.759259259259259	0	0	0	18.6035661535927	37.2498436709479
20	20	NoMasking	3	323	564	0	0	0	0	0	0.728723404255319	0	0	0	18.9520503675002	38.0580325695042
20	20	NoMasking	7	592	1235	0	0	0	0	0	0.780566801619433	0	0	0	23.1507533522179	41.5158217182468
20	20	NoMasking	4	516	1062	0	0	0	0	0	0.692090395480226	0	0	0	21.3203107408671	38.485781863924
20	20	NoMasking	5	637	1247	0	0	0	0	0	0.765036086607859	0	0	0	22.0514621877789	39.5869696939903
20	20	NoMasking	5	661	1462	0	0	0	0	0	0.668262653898769	0	0	0	18.4593006593721	34.5911492657749
20	20	NoMasking	6	434	678	0	0	0	0	0	0.653392330383481	0	0	0	19.9785778101108	38.3958133331574
20	20	NoMasking	4	350	783	0	0	0	0	0	0.735632183908046	0	0	0	18.9634894674048	36.1527588722807
20	20	NoMasking	2	458	1011	0	0	0	0	0	0.771513353115727	0	0	0	19.4471695246268	36.8758423483176
20	20	NoMasking	3	287	407	0	0	0	0	0	0.764127764127764	0	0	0	14.8069851669717	30.8779723064136
20	20	NoMasking	2	385	881	0	0	0	0	0	0.728717366628831	0	0	0	20.4485170043086	36.5971040426278
20	20	NoMasking	4	426	953	0	0	0	0	0	0.739769150052466	0	0	0	21.3270817492906	38.3705842845127
20	20	NoMasking	6	557	1148	0	0	0	0	0	0.630662020905923	0	0	0	17.5544252527009	33.6922519708204
20	20	NoMasking	2	492	682	0	0	0	0	0	0.762463343108504	0	0	0	17.8961980437938	36.2369251170152
20	20	NoMasking	1	195	387	0	0	0	0	0	0.829457364341085	0	0	0	16.5790784820534	32.6659328099922
20	20	NoMasking	4	521	1250	0	0	0	0	0	0.74	0	0	0	20.7025156109045	38.0065225644096
20	20	NoMasking	3	506	952	0	0	0	0	0	0.704831932773109	0	0	0	18.5841429269115	35.8078468868829
20	20	NoMasking	4	481	796	0	0	0	0	0	0.635678391959799	0	0	0	17.1863256747534	33.565604113531
20	20	NoMasking	5	547	994	0	0	0	0	0	0.699195171026157	0	0	0	19.302462609686	36.7775777133191
20	20	NoMasking	3	402	625	0	0	0	0	0	0.6512	0	0	0	16.1476167724384	33.7574270413592
20	20	NoMasking	6	520	892	0	0	0	0	0	0.581838565022421	0	0	0	17.5038697147085	35.0275575689775
20	20	NoMasking	3	524	854	0	0	0	0	0	0.785714285714286	0	0	0	18.5109003790538	36.616097974586
20	20	NoMasking	3	315	693	0	0	0	0	0	0.623376623376623	0	0	0	15.1110973794735	30.8519697374548
20	20	NoMasking	5	535	1091	0	0	0	0	0	0.655362053162237	0	0	0	20.6882661573842	36.191428844905
20	20	NoMasking	1	412	883	0	0	0	0	0	0.812004530011325	0	0	0	18.5119570252516	35.7397429836956
20	20	NoMasking	3	520	638	0	0	0	0	0	0.572100313479624	0	0	0	15.5802152187764	33.2407333963916
20	20	NoMasking	3	392	601	0	0	0	0	0	0.575707154742097	0	0	0	16.0621600290436	32.7758490706758
2	20	CorrelationDetector	3	289	352	1	1	0	0	0.00284090909090909	0.0426136363636364	0	0	0	0.458949399705378	0.324411045773276
2	20	CorrelationDetector	4	447	566	6	6	0	0.005249343832021	0.0106007067137809	0.0424028268551237	0.0344827586206897	0	0.00341296928327645	0.789510349759077	0.666454799628927
20	20	NoMasking	3	325	444	0	0	0	0	0	0.617117117117117	0	0	0	16.1341834256312	33.2996099867877
20	20	NoMasking	2	339	555	0	0	0	0	0	0.754954954954955	0	0	0	16.948836874973	34.8533425152581
20	20	NoMasking	6	450	1009	0	0	0	0	0	0.749256689791873	0	0	0	20.8135416770836	39.7579851919975
20	20	NoMasking	3	401	614	0	0	0	0	0	0.623778501628665	0	0	0	14.63887667791	31.4287052061003
20	20	NoMasking	2	367	726	0	0	0	0	0	0.603305785123967	0	0	0	15.4793400796256	32.0765614147508
20	20	NoMasking	3	453	1001	0	0	0	0	0	0.785214785214785	0	0	0	21.9137124341416	39.4673526617252
20	20	NoMasking	1	487	531	0	0	0	0	0	0.621468926553672	0	0	0	16.0922510478029	34.4980821870649
20	20	NoMasking	6	639	1325	0	0	0	0	0	0.602264150943396	0	0	0	17.7477039042936	33.6403566150588
20	20	NoMasking	4	402	749	0	0	0	0	0	0.724966622162884	0	0	0	17.4971369768547	36.4209416203471
20	20	NoMasking	4	553	916	0	0	0	0	0	0.689956331877729	0	0	0	19.3195115227029	38.1569187619027
20	20	NoMasking	4	357	653	0	0	0	0	0	0.609494640122512	0	0	0	18.2252251450314	37.5106193701921
20	20	NoMasking	4	446	984	0	0	0	0	0	0.623983739837398	0	0	0	15.503051328296	31.4535832480769
20	20	NoMasking	2	301	476	0	0	0	0	0	0.682773109243697	0	0	0	17.4590541338935	35.0762026668787
20	20	NoMasking	5	460	734	0	0	0	0	0	0.588555858310627	0	0	0	17.2816408695305	33.7167083370279
20	20	NoMasking	2	432	808	0	0	0	0	0	0.745049504950495	0	0	0	20.5138087287891	38.4279963873638
20	20	NoMasking	3	294	612	0	0	0	0	0	0.839869281045752	0	0	0	19.4106958148593	37.5290504236756
20	20	NoMasking	3	358	697	0	0	0	0	0	0.626972740315638	0	0	0	16.7347870126313	33.4882432820965
20	20	NoMasking	1	439	562	0	0	0	0	0	0.685053380782918	0	0	0	18.1022068967926	35.4652245815794
20	20	NoMasking	1	342	654	0	0	0	0	0	0.784403669724771	0	0	0	18.4898763665526	35.9260049344205
20	20	NoMasking	2	435	793	0	0	0	0	0	0.619167717528373	0	0	0	15.1981241725319	32.6241952699911
2	20	TimeSequenceTH	5	471	785	48	48	0	0.0456521739130435	0.0611464968152866	0.143949044585987	0.0303030303030303	0	0.0584795321637427	1.84743011819852	3.89380811620137
2	20	TimeSequenceTH	4	442	776	66	66	0	0.0335917312661499	0.0850515463917526	0.167525773195876	0.193548387096774	0.04	0.0175438596491228	1.92510686259193	4.8219778270713
2	20	TimeSequenceTH	5	499	923	41	41	0	0.0164948453608247	0.0444203683640303	0.119176598049837	0.037037037037037	0.0508474576271186	0.0108108108108108	1.28185115490945	2.87252064220336
2	20	TimeSequenceTH	6	685	1114	20	20	0	0.0103092783505155	0.0179533213644524	0.0807899461400359	0.0526315789473684	0	0.00844594594594595	1.2843636552378	2.37742470828384
2	20	TimeSequenceTH	4	403	626	54	54	0	0.0526315789473684	0.0862619808306709	0.15814696485623	0.111111111111111	0.0769230769230769	0.0212765957446809	1.71782790616325	2.90299121360741
2	20	TimeSequenceTH	1	343	566	53	53	0	0.0521172638436482	0.0936395759717314	0.215547703180212	0.214285714285714	0.0444444444444444	0.0368098159509202	1.71222717105878	3.18890860398954
2	20	TimeSequenceTH	5	544	918	43	43	0	0.015748031496063	0.0468409586056645	0.0860566448801743	0	0.032258064516129	0.0142857142857143	2.1966754989314	5.39679045398722
2	20	TimeSequenceTH	4	356	795	39	39	0	0.0204081632653061	0.0490566037735849	0.139622641509434	0.0212765957446809	0	0.0262008733624454	1.96535878557053	5.6820818194842
2	20	TimeSequenceTH	6	762	1216	84	84	0	0.0303830911492734	0.0690789473684211	0.112664473684211	0	0.0641025641025641	0.026865671641791	1.54394274116793	4.10152623576302
2	20	TimeSequenceTH	8	571	1094	56	56	0	0.011090573012939	0.0511882998171846	0.108775137111517	0.0769230769230769	0	0	1.26742005498868	3.66914142947389
2	20	TimeSequenceTH	3	394	791	114	114	0	0.0948717948717949	0.144121365360303	0.290771175726928	0.173076923076923	0.0408163265306122	0.0674157303370786	3.28332870085763	11.5716712158016
2	20	TimeSequenceTH	4	373	734	82	82	0	0.0704225352112676	0.111716621253406	0.223433242506812	0.121212121212121	0.0597014925373134	0.0574162679425837	3.40891695775971	13.2624650322995
2	20	TimeSequenceTH	6	440	1171	45	45	0	0.0139211136890951	0.0384286934244236	0.0836891545687447	0	0	0.0191693290734824	0.554447431127436	0.174105439904518
2	20	TimeSequenceTH	3	353	453	24	24	0	0.0190114068441065	0.0529801324503311	0.103752759381898	0.0476190476190476	0.06	0.00617283950617284	0.878133881756861	0.701201499129837
2	20	TimeSequenceTH	4	589	670	19	19	0	0.0185873605947955	0.0283582089552239	0.0805970149253731	0	0.0138888888888889	0.0207852193995381	1.86337346312988	6.56605808013732
2	20	TimeSequenceTH	9	605	1511	110	110	0	0.00667779632721202	0.0727994705493051	0.14228987425546	0	0.0099009900990099	0.00619834710743802	1.41954623690613	3.64548962575162
2	20	TimeSequenceTH	4	391	612	36	36	0	0.0326409495548961	0.0588235294117647	0.155228758169935	0.0277777777777778	0.0384615384615385	0.032520325203252	1.63951344103035	4.31881627497648
2	20	TimeSequenceTH	4	387	819	45	45	0	0.0220994475138122	0.0549450549450549	0.117216117216117	0	0.0307692307692308	0.0233463035019455	1.70380734851135	4.15595745070604
2	20	CorrelationDetector	4	451	607	44	44	0	0.0203562340966921	0.0724876441515651	0.197693574958814	0.151515151515152	0	0.00955414012738853	2.45893262836727	9.1933818488765
2	20	CorrelationDetector	6	334	712	60	60	0	0.0060790273556231	0.0842696629213483	0.181179775280899	0.0408163265306122	0	0	1.67735630586942	4.97217389576948
2	20	TimeSequenceTH	3	517	784	26	26	0	0.00884955752212389	0.0331632653061225	0.0586734693877551	0	0	0.0077720207253886	1.13220671143535	1.91350345807892
2	20	TimeSequenceTH	7	737	1223	58	58	0	0.0190995907230559	0.0474243663123467	0.098119378577269	0.129032258064516	0	0.0154798761609907	1.29560133704499	2.91577917550755
2	20	TimeSequenceTH	7	519	996	62	62	0	0.029126213592233	0.0622489959839357	0.106425702811245	0	0.04	0.029925187032419	1.69290918467626	3.48098158543761
2	20	TimeSequenceTH	2	320	540	20	20	0	0.00687285223367698	0.037037037037037	0.155555555555556	0.0465116279069767	0	0	1.13221359845433	1.78444915485836
2	20	TimeSequenceTH	3	372	454	23	23	0	0.0172413793103448	0.0506607929515418	0.134361233480176	0	0.0882352941176471	0	1.70393855065599	4.29846805953741
2	20	TimeSequenceTH	8	681	1375	25	25	0	0.0133928571428571	0.0181818181818182	0.0472727272727273	0.0333333333333333	0	0.0138648180242634	1.39909806020352	2.54459805931959
2	20	TimeSequenceTH	4	558	922	16	16	0	0.00367647058823529	0.017353579175705	0.0498915401301518	0	0	0.004739336492891	0.551245603371596	0.248128838197384
2	20	TimeSequenceTH	2	455	506	22	22	0	0.0224438902743142	0.0434782608695652	0.075098814229249	0.0952380952380952	0.0256410256410256	0.00350877192982456	0.856004885856459	1.11072963429135
2	20	TimeSequenceTH	5	540	1493	214	214	0	0.0522388059701493	0.143335565974548	0.292699263228399	0.0625	0.0512820512820513	0.0511627906976744	3.6505310279778	14.2510335875211
2	20	TimeSequenceTH	5	595	1178	216	216	0	0.066213921901528	0.183361629881155	0.315789473684211	0.108108108108108	0.0357142857142857	0.0661322645290581	3.68392297351224	15.7229132873132
2	20	TimeSequenceTH	5	475	744	11	11	0	0.0022883295194508	0.0147849462365591	0.0376344086021505	0.0333333333333333	0	0	0.772708192890579	0.615260705146282
2	20	TimeSequenceTH	6	317	724	42	42	0	0.0161290322580645	0.0580110497237569	0.151933701657459	0	0.0888888888888889	0	1.09256403691482	2.11326937186707
2	20	TimeSequenceTH	6	514	1095	108	108	0	0.0764705882352941	0.0986301369863014	0.210045662100457	0.0816326530612245	0.0784313725490196	0.0341207349081365	3.29317710855547	12.8601970122199
2	20	TimeSequenceTH	3	479	807	89	89	0	0.0734966592427617	0.110285006195787	0.231722428748451	0.0714285714285714	0	0.0746753246753247	3.1670376793015	11.4077580198925
2	20	TimeSequenceTH	3	406	596	15	15	0	0.00900900900900901	0.0251677852348993	0.0805369127516778	0	0.015625	0.00823045267489712	1.40005833745986	2.46042409276133
2	20	TimeSequenceTH	4	526	904	60	60	0	0.0286298568507157	0.0663716814159292	0.10287610619469	0	0.0188679245283019	0.0317848410757946	1.38585710650494	2.16385551701045
2	20	TimeSequenceTH	3	331	595	18	18	0	0.0135593220338983	0.0302521008403361	0.117647058823529	0.0555555555555556	0.0178571428571429	0	1.15156289058699	3.18397966081946
2	20	TimeSequenceTH	8	513	950	52	52	0	0.0122448979591837	0.0547368421052632	0.0936842105263158	0	0	0.0155844155844156	2.01198854657985	5.91681244987286
2	20	TimeSequenceTH	4	523	794	33	33	0	0.0394736842105263	0.0415617128463476	0.0994962216624685	0.0303030303030303	0	0.0441558441558442	1.80226447467567	4.26575417440478
2	20	TimeSequenceTH	4	344	704	65	65	0	0.0278745644599303	0.0923295454545455	0.225852272727273	0.075	0.0181818181818182	0.0202020202020202	1.5483070218451	2.78063545224387
2	20	CorrelationDetector	5	494	830	19	19	0	0.00622406639004149	0.0228915662650602	0.0578313253012048	0.03125	0.0135135135135135	0	0.742132445412862	0.427043298883592
2	20	CorrelationDetector	2	253	232	17	17	0	0.0336134453781513	0.0732758620689655	0.193965517241379	0.108108108108108	0	0	0.835331222992289	0.914705753578038
2	20	TimeSequenceTH	1	276	547	21	21	0	0.00444444444444444	0.0383912248628885	0.118829981718464	0	0.0161290322580645	0	0.768926063550533	0.69497560071263
2	20	TimeSequenceTH	3	449	802	51	51	0	0.0214285714285714	0.0635910224438903	0.109725685785536	0	0.0576923076923077	0.0164473684210526	1.11354670644542	1.87461786853655
2	20	TimeSequenceTH	6	428	829	49	49	0	0.0301507537688442	0.0591073582629674	0.150784077201448	0.0333333333333333	0.0232558139534884	0.0315789473684211	2.23090190958297	7.09929608973272
2	20	TimeSequenceTH	5	489	1011	48	48	0	0.0144628099173554	0.0474777448071217	0.150346191889219	0.075	0.0144927536231884	0.00789473684210526	1.78286631348146	4.96927247046383
2	20	TimeSequenceTH	3	630	1048	130	130	0	0.0833333333333333	0.124045801526718	0.168893129770992	0	0.075	0.0897959183673469	3.17228889991983	9.15071312530139
2	20	TimeSequenceTH	5	396	679	67	67	0	0.0578947368421053	0.0986745213549337	0.253313696612666	0.0697674418604651	0.02	0.0299145299145299	3.10078171728215	11.5355229035989
2	20	TimeSequenceTH	5	467	888	78	78	0	0.0434782608695652	0.0878378378378378	0.170045045045045	0.0645161290322581	0	0.0486322188449848	1.9927147315898	4.48541987427088
2	20	TimeSequenceTH	2	367	786	100	100	0	0.0262295081967213	0.127226463104326	0.209923664122137	0.0294117647058824	0.0204081632653061	0.0273972602739726	1.73988546061888	3.94901359558679
2	20	TimeSequenceTH	4	525	959	85	85	0	0.0488798370672098	0.0886339937434828	0.171011470281543	0.0625	0.0666666666666667	0.0396825396825397	2.68465684665052	8.56037613381857
2	20	TimeSequenceTH	6	488	863	84	84	0	0.0538116591928251	0.0973348783314021	0.235225955967555	0.0909090909090909	0.05	0.0504451038575668	2.50433733234081	8.89487422620031
2	20	TimeSequenceTH	2	325	727	180	180	0	0.117216117216117	0.247592847317744	0.352132049518569	0.230769230769231	0.115384615384615	0.0782122905027933	3.67817158761695	14.7094807648214
2	20	TimeSequenceTH	2	414	712	150	150	0	0.0930851063829787	0.210674157303371	0.328651685393258	0.25	0.0476190476190476	0.0687285223367698	3.07986612904041	11.6002411623063
2	20	TimeSequenceTH	4	515	1271	164	164	0	0.0450819672131148	0.129032258064516	0.178599527930763	0.0333333333333333	0.0634920634920635	0.0429292929292929	1.95991920757376	5.71143980931587
2	20	TimeSequenceTH	6	522	968	68	68	0	0.0310077519379845	0.0702479338842975	0.145661157024793	0.131578947368421	0.0526315789473684	0.0172413793103448	2.06650679819881	6.70832096341372
2	20	TimeSequenceTH	4	332	530	28	28	0	0.033457249070632	0.0528301886792453	0.0849056603773585	0	0	0.0489130434782609	0.861423945530022	0.780846041119357
2	20	TimeSequenceTH	2	328	368	23	23	0	0.0291970802919708	0.0625	0.114130434782609	0.0384615384615385	0.05	0	1.39090074731338	2.59253151197227
2	20	TimeSequenceTH	4	411	476	8	8	0	0.00309597523219814	0.0168067226890756	0.0609243697478992	0	0	0	0.581291270331198	0.0794631816823873
2	20	TimeSequenceTH	4	389	714	29	29	0	0.0129449838187702	0.0406162464985994	0.0812324929971989	0.0357142857142857	0	0.0131578947368421	0.827728945648022	0.616140792246762
2	20	TimeSequenceTH	3	397	363	9	9	0	0.00348432055749129	0.0247933884297521	0.0523415977961433	0	0	0	0.726119288119069	0.589430637206813
2	20	TimeSequenceTH	5	459	670	7	7	0	0	0.0104477611940299	0.0328358208955224	0	0	0	0.446375726854509	0.0698315210637011
2	20	CorrelationDetector	4	421	625	28	28	0	0.0186666666666667	0.0448	0.112	0.0697674418604651	0	0.0142348754448399	1.63591236433241	2.42602098448234
2	20	CorrelationDetector	1	324	303	20	20	0	0.0485436893203883	0.066006600660066	0.151815181518152	0.130434782608696	0	0.0126582278481013	1.71361210891333	3.04503001372134
2	20	TimeSequenceTH	8	552	1257	76	76	0	0.0382513661202186	0.060461416070008	0.120127287191726	0.0689655172413793	0.0149253731343284	0.0365296803652968	1.71722298918682	4.18444539227375
2	20	TimeSequenceTH	5	401	594	32	32	0	0.0249307479224377	0.0538720538720539	0.126262626262626	0.0256410256410256	0	0.0229007633587786	1.55131449067003	4.97622674062055
3	20	TimeSequenceTH	4	598	1248	146	146	0	0.0377358490566038	0.116987179487179	0.224358974358974	0.0294117647058824	0.037037037037037	0.0389344262295082	3.85652235141392	15.1091523206842
3	20	TimeSequenceTH	4	474	981	120	120	0	0.0921658986175115	0.122324159021407	0.261977573904179	0.0571428571428571	0.145833333333333	0.0847457627118644	3.9136697802429	14.6488604156702
3	20	TimeSequenceTH	4	444	659	48	48	0	0.0386363636363636	0.0728376327769348	0.163884673748103	0.0571428571428571	0.0333333333333333	0.0373831775700935	3.1106731598899	11.4087300060529
3	20	TimeSequenceTH	2	319	662	128	128	0	0.106529209621993	0.193353474320242	0.332326283987915	0.173076923076923	0.185185185185185	0.0641711229946524	4.33371961156084	16.4261639541537
3	20	TimeSequenceTH	5	456	738	100	100	0	0.0471204188481675	0.13550135501355	0.224932249322493	0.027027027027027	0.0588235294117647	0.0474683544303797	4.01038543128387	15.1615404273789
3	20	TimeSequenceTH	5	520	1453	218	218	0	0.0562248995983936	0.150034411562285	0.24776324845148	0.0810810810810811	0.111111111111111	0.0497512437810945	4.21731916570053	16.9666580141068
3	20	TimeSequenceTH	4	431	774	71	71	0	0.0415512465373961	0.0917312661498708	0.149870801033592	0.181818181818182	0.09375	0.0240963855421687	1.84127509414995	6.42550560166511
3	20	TimeSequenceTH	5	482	954	117	117	0	0.0507399577167019	0.122641509433962	0.209643605870021	0.142857142857143	0.0864197530864197	0.0339943342776204	3.5000540842216	13.8553501998332
3	20	TimeSequenceTH	4	358	507	26	26	0	0.0233236151603499	0.0512820512820513	0.193293885601578	0.0727272727272727	0	0.0126582278481013	2.46539971866722	8.42578463576405
3	20	TimeSequenceTH	5	399	575	65	65	0	0.0277008310249307	0.11304347826087	0.16	0.05	0	0.0078125	2.14882522642061	8.71782586686476
3	20	TimeSequenceTH	6	407	620	84	84	0	0.0263929618768328	0.135483870967742	0.240322580645161	0.184210526315789	0	0.0075187969924812	2.83837885450331	11.341224963525
3	20	TimeSequenceTH	6	575	911	80	80	0	0.0404217926186292	0.0878155872667399	0.161361141602634	0.193548387096774	0.012987012987013	0.0343347639484979	2.52363900454123	8.88989822405919
3	20	TimeSequenceTH	2	307	555	123	123	0	0.094488188976378	0.221621621621622	0.385585585585586	0.289473684210526	0.0508474576271186	0.0458015267175573	5.02194395238885	19.9258461294528
3	20	TimeSequenceTH	0	309	798	151	151	0	0.151898734177215	0.18922305764411	0.342105263157895	0.205128205128205	0.05	0.144736842105263	4.44395291869492	16.8573679605542
3	20	TimeSequenceTH	2	401	741	137	137	0	0.121875	0.184885290148448	0.290148448043185	0.214285714285714	0.0294117647058824	0.0970464135021097	5.13285855768113	19.3369062108462
3	20	TimeSequenceTH	4	374	720	84	84	0	0.0345821325648415	0.116666666666667	0.241666666666667	0.0571428571428571	0.0740740740740741	0.0140845070422535	3.65006083545772	15.569101376916
3	20	TimeSequenceTH	5	477	965	84	84	0	0.0275423728813559	0.0870466321243523	0.196891191709845	0.0909090909090909	0	0.023936170212766	3.08670934512369	11.9787202922504
3	20	TimeSequenceTH	3	420	716	86	86	0	0.0661375661375661	0.120111731843575	0.237430167597765	0.0714285714285714	0.02	0.0492424242424242	3.31935919097907	12.8265581154301
3	20	TimeSequenceTH	5	477	985	109	109	0	0.031390134529148	0.110659898477157	0.177664974619289	0.037037037037037	0.0441176470588235	0.0248447204968944	3.06651956203472	11.7604839286062
3	20	TimeSequenceTH	2	335	415	45	45	0	0.0371747211895911	0.108433734939759	0.190361445783133	0.111111111111111	0.0425531914893617	0.0256410256410256	2.55848334079374	10.1009197483219
3	20	TimeSequenceTH	5	476	914	107	107	0	0.0539325842696629	0.117067833698031	0.270240700218818	0.09375	0	0.0573065902578797	3.3476364361158	13.03887049025
3	20	TimeSequenceTH	3	334	375	42	42	0	0.0411985018726592	0.112	0.210666666666667	0	0	0.0531914893617021	2.97133826119971	11.2513024711202
3	20	TimeSequenceTH	6	500	808	85	85	0	0.0588235294117647	0.10519801980198	0.186881188118812	0.136363636363636	0.0625	0.0495049504950495	2.87113963041699	11.1935815942734
3	20	TimeSequenceTH	4	323	460	62	62	0	0.0723404255319149	0.134782608695652	0.232608695652174	0	0	0.0810810810810811	3.42606834246089	13.3122010342887
3	20	TimeSequenceTH	5	422	685	76	76	0	0.02088772845953	0.110948905109489	0.18978102189781	0	0.0344827586206897	0.0205479452054795	2.23793856439551	7.69333688490173
3	20	TimeSequenceTH	5	394	923	185	185	0	0.0579710144927536	0.200433369447454	0.343445287107259	0	0.102564102564103	0.0420560747663551	3.53146373857835	13.8035322320787
3	20	TimeSequenceTH	6	445	800	104	104	0	0.114485981308411	0.13	0.23125	0.0285714285714286	0.0666666666666667	0.0740740740740741	3.15112507999453	11.0283766692838
2	20	CorrelationDetector	3	386	551	4	4	0	0	0.00725952813067151	0.0617059891107078	0	0	0	0.959034762642646	0.443574496009499
2	20	CorrelationDetector	2	293	295	10	10	0	0.0099009900990099	0.0338983050847458	0.0677966101694915	0.0408163265306122	0	0	0.596203756470111	0.144682532149524
2	20	CorrelationDetector	7	397	948	63	63	0	0.015748031496063	0.0664556962025316	0.132911392405063	0.111111111111111	0.0297029702970297	0	0.906654898448147	0.753749483572283
2	20	CorrelationDetector	4	350	491	19	19	0	0	0.0386965376782077	0.130346232179226	0	0	0	0.851665152471234	0.81526808056802
3	20	TimeSequenceTH	3	387	527	33	33	0	0.00327868852459016	0.0626185958254269	0.0967741935483871	0	0.0175438596491228	0	1.27345134344609	3.11647434327238
3	20	TimeSequenceTH	4	355	670	48	48	0	0.0170648464163823	0.0716417910447761	0.13134328358209	0.0357142857142857	0.0410958904109589	0.00526315789473684	1.44599478660491	4.8981817670216
3	20	TimeSequenceTH	3	335	442	40	40	0	0.0170212765957447	0.0904977375565611	0.201357466063348	0.0277777777777778	0.0357142857142857	0.0114942528735632	1.13634791972677	2.22860798463304
3	20	TimeSequenceTH	3	331	591	74	74	0	0.0476190476190476	0.125211505922166	0.253807106598985	0.0930232558139535	0.0217391304347826	0.0451977401129944	3.91304158116471	13.76060942401
3	20	TimeSequenceTH	1	348	495	87	87	0	0.093984962406015	0.175757575757576	0.351515151515152	0.119047619047619	0.05	0.0932642487046632	3.66083855411025	12.7656956008747
3	20	TimeSequenceTH	4	479	852	77	77	0	0.0364025695931477	0.0903755868544601	0.208920187793427	0.119047619047619	0.0434782608695652	0.0273224043715847	2.41902265625634	9.15103246286191
3	20	TimeSequenceTH	5	440	681	57	57	0	0.0444964871194379	0.0837004405286344	0.176211453744493	0.0975609756097561	0.0958904109589041	0.0252365930599369	3.10512901015276	11.9829228927908
3	20	TimeSequenceTH	3	386	780	87	87	0	0.0474860335195531	0.111538461538462	0.247435897435897	0.0833333333333333	0.0350877192982456	0.0487804878048781	4.0309465683183	16.1985362611489
3	20	TimeSequenceTH	3	451	752	115	115	0	0.0913705583756345	0.152925531914894	0.25531914893617	0.03125	0.150943396226415	0.0794701986754967	3.76324951011039	14.9364758379539
3	20	TimeSequenceTH	5	363	654	88	88	0	0.0532212885154062	0.134556574923547	0.305810397553517	0.0909090909090909	0.0714285714285714	0.0428015564202335	3.67642818028112	14.2602760986404
3	20	TimeSequenceTH	4	569	1060	137	137	0	0.047787610619469	0.129245283018868	0.268867924528302	0.243243243243243	0.0615384615384615	0.0301075268817204	3.97405875351083	15.9414687549844
3	20	TimeSequenceTH	3	525	1055	111	111	0	0.0392156862745098	0.10521327014218	0.202843601895735	0.217391304347826	0.0576923076923077	0.0216216216216216	2.93888425998089	11.8406050993042
3	20	TimeSequenceTH	3	349	622	68	68	0	0.0629370629370629	0.109324758842444	0.297427652733119	0.119047619047619	0.0625	0.05	3.25702370926281	11.9119224709767
3	20	TimeSequenceTH	6	424	887	111	111	0	0.0635696821515892	0.125140924464487	0.241262683201804	0.2	0.0483870967741935	0.0371621621621622	2.99295988841412	10.6514332827967
3	20	TimeSequenceTH	5	646	1142	113	113	0	0.0625	0.0989492119089317	0.164623467600701	0.1	0.0379746835443038	0.0648148148148148	3.12033846690108	13.0300131721679
3	20	TimeSequenceTH	6	582	1202	182	182	0	0.07426597582038	0.151414309484193	0.287021630615641	0.131578947368421	0.0377358490566038	0.0736196319018405	4.57198186647917	18.2073558222419
3	20	TimeSequenceTH	5	494	900	125	125	0	0.0618101545253863	0.138888888888889	0.288888888888889	0.111111111111111	0.0943396226415094	0.0517711171662125	3.77190954951387	13.5432717273061
3	20	TimeSequenceTH	4	445	1179	197	197	0	0.0920398009950249	0.167090754877014	0.362171331636981	0.105263157894737	0.0434782608695652	0.0875	4.73133300468765	18.0817268728181
3	20	TimeSequenceTH	2	367	700	90	90	0	0.0863509749303621	0.128571428571429	0.267142857142857	0.16	0.0545454545454545	0.0851063829787234	4.40050648895895	18.5037899616512
3	20	TimeSequenceTH	6	575	1197	102	102	0	0.0437828371278459	0.0852130325814536	0.182957393483709	0.0882352941176471	0	0.0463157894736842	3.81013086077005	14.066740853211
3	20	TimeSequenceTH	2	386	473	38	38	0	0.0341614906832298	0.080338266384778	0.177589852008457	0.0625	0.032258064516129	0.0136986301369863	3.0949907957701	12.5138020231405
3	20	TimeSequenceTH	3	449	942	167	167	0	0.110091743119266	0.177282377919321	0.39171974522293	0.130434782608696	0.0833333333333333	0.0291970802919708	4.05691601533516	15.8308973059651
3	20	TimeSequenceTH	5	396	698	101	101	0	0.0662824207492795	0.144699140401146	0.28080229226361	0.0526315789473684	0.0238095238095238	0.0745098039215686	3.45524740442192	13.2748108898001
3	20	TimeSequenceTH	4	536	857	220	220	0	0.185404339250493	0.256709451575263	0.361726954492415	0.105263157894737	0.115384615384615	0.121951219512195	4.89338004726693	19.4285783218848
3	20	TimeSequenceTH	5	495	1136	164	164	0	0.0653061224489796	0.144366197183099	0.224471830985915	0.159090909090909	0.0930232558139535	0.0515970515970516	3.42486616964843	13.847537556493
3	20	TimeSequenceTH	6	446	693	67	67	0	0.0440097799511002	0.0966810966810967	0.186147186147186	0.108108108108108	0.0217391304347826	0.0395136778115502	2.95664765433652	10.4986705999968
3	20	TimeSequenceTH	6	419	789	146	146	0	0.0394366197183099	0.185044359949303	0.278833967046895	0.0952380952380952	0.0317460317460317	0.0323886639676113	2.96036419403711	12.1764246008401
3	20	TimeSequenceTH	2	307	463	37	37	0	0.0276679841897233	0.0799136069114471	0.19438444924406	0	0.0416666666666667	0.00806451612903226	2.60060132229678	8.79449722813231
3	20	TimeSequenceTH	1	326	327	8	8	0	0.0158102766798419	0.0244648318042813	0.0764525993883792	0	0.0357142857142857	0.0172413793103448	2.15234967100618	7.79233402251654
3	20	TimeSequenceTH	3	448	628	58	58	0	0.0521091811414392	0.0923566878980892	0.203821656050955	0.0930232558139535	0.0714285714285714	0.0394736842105263	3.10313672106473	11.1824367678334
2	20	CorrelationDetector	6	724	1518	21	21	0	0.0013869625520111	0.0138339920948617	0.0507246376811594	0	0	0.00158982511923688	0.865503705060663	0.73104105886065
2	20	CorrelationDetector	3	325	302	9	9	0	0.0135746606334842	0.0298013245033113	0.0629139072847682	0	0.0277777777777778	0	0.804364206413496	0.693065860640437
3	20	TimeSequenceTH	5	518	901	127	127	0	0.0719844357976654	0.140954495005549	0.217536071032186	0.0384615384615385	0.0816326530612245	0.0666666666666667	4.15118993813461	15.6753684003027
3	20	TimeSequenceTH	3	249	598	76	76	0	0.0598290598290598	0.127090301003344	0.302675585284281	0.0425531914893617	0.0192307692307692	0.0654205607476635	3.26223045442349	13.1388365657854
3	20	TimeSequenceTH	4	365	679	111	111	0	0.0726744186046512	0.163475699558174	0.316642120765832	0.229166666666667	0.122448979591837	0.0257510729613734	3.75117438777621	14.0879631968375
5	20	TimeSequenceTH	2	366	350	44	44	0	0.053030303030303	0.125714285714286	0.2	0.0833333333333333	0.032258064516129	0.0402298850574713	3.63018268778921	12.8857216801918
5	20	TimeSequenceTH	4	435	959	164	164	0	0.0973871733966746	0.171011470281543	0.310740354535975	0.15625	0.0327868852459016	0.102040816326531	5.76521628061838	20.3810637258015
5	20	TimeSequenceTH	3	396	499	100	100	0	0.100294985250737	0.200400801603206	0.306613226452906	0.263157894736842	0.0645161290322581	0.0876494023904383	4.50201359707754	17.3708406270607
5	20	TimeSequenceTH	1	308	596	145	145	0	0.0846153846153846	0.243288590604027	0.427852348993289	0.162790697674419	0.128205128205128	0.0680272108843537	5.11687508535442	18.5844189671098
5	20	TimeSequenceTH	4	376	617	104	104	0	0.0515463917525773	0.168557536466775	0.290113452188006	0.04	0.132075471698113	0.0292682926829268	3.83677772388088	15.261100254426
5	20	TimeSequenceTH	5	349	1036	391	391	0	0.219814241486068	0.377413127413127	0.547297297297297	0.439024390243902	0.134615384615385	0.158415841584158	9.18421308182898	28.6948327990206
5	20	TimeSequenceTH	4	330	885	273	273	0	0.17737003058104	0.308474576271186	0.477966101694915	0.2	0.179487179487179	0.153846153846154	8.19252003268164	26.2359251221946
5	20	TimeSequenceTH	3	248	334	94	94	0	0.148514851485149	0.281437125748503	0.416167664670659	0.27027027027027	0.162790697674419	0.111111111111111	6.5664105569132	22.1832583460756
5	20	TimeSequenceTH	2	212	356	88	88	0	0.119760479041916	0.247191011235955	0.449438202247191	0.0666666666666667	0.0606060606060606	0.108910891089109	4.34645743643978	16.7158884218348
5	20	TimeSequenceTH	4	327	1150	421	421	0	0.178461538461538	0.366086956521739	0.536521739130435	0.311111111111111	0.22093023255814	0.0982658959537572	9.51286903272061	28.4517586221264
5	20	TimeSequenceTH	1	379	776	243	243	0	0.147368421052632	0.313144329896907	0.431701030927835	0.333333333333333	0.212765957446809	0.106060606060606	5.8034444694451	20.8110739046433
5	20	TimeSequenceTH	5	502	1100	247	247	0	0.096	0.224545454545455	0.391818181818182	0.2	0.0985915492957746	0.0848329048843188	6.31187524956586	21.4928846745503
5	20	TimeSequenceTH	5	403	599	109	109	0	0.0783699059561129	0.181969949916528	0.345575959933222	0.0625	0.0408163265306122	0.0805084745762712	4.88627348871437	16.7739868190787
5	20	TimeSequenceTH	3	449	703	154	154	0	0.065	0.219061166429587	0.385490753911807	0.342857142857143	0.0263157894736842	0.0382165605095541	4.60415904976637	16.2252687162334
5	20	TimeSequenceTH	6	477	1360	342	342	0	0.0865800865800866	0.251470588235294	0.426470588235294	0.15	0.0740740740740741	0.0796703296703297	6.51509472644659	23.0632696219215
5	20	TimeSequenceTH	4	412	816	197	197	0	0.14987714987715	0.241421568627451	0.424019607843137	0.192982456140351	0.105263157894737	0.125	7.48410287243896	24.2169196993107
5	20	TimeSequenceTH	0	361	786	206	206	0	0.196969696969697	0.262086513994911	0.452926208651399	0.351351351351351	0.125	0.188888888888889	7.86282764607896	26.4485322190018
5	20	TimeSequenceTH	2	299	696	158	158	0	0.160142348754448	0.227011494252874	0.456896551724138	0.177777777777778	0.184210526315789	0.151315789473684	8.02257935353155	26.0112196885362
5	20	TimeSequenceTH	1	444	724	182	182	0	0.143576826196474	0.251381215469613	0.400552486187845	0.292682926829268	0.25	0.0747330960854092	6.8886840281629	22.9313590003601
5	20	TimeSequenceTH	4	476	665	103	103	0	0.0660592255125285	0.154887218045113	0.252631578947368	0.137931034482759	0.153846153846154	0.0331325301204819	5.82114657925227	20.8396352910537
5	20	TimeSequenceTH	3	378	525	57	57	0	0.0688622754491018	0.108571428571429	0.226666666666667	0	0.106382978723404	0.0730593607305936	3.79083016112277	13.8500868385625
5	20	TimeSequenceTH	2	361	583	88	88	0	0.0647249190938511	0.150943396226415	0.331046312178388	0.05	0.0256410256410256	0.066079295154185	5.21396637242974	18.9736113982733
5	20	TimeSequenceTH	5	429	804	132	132	0	0.0677083333333333	0.164179104477612	0.317164179104478	0.153846153846154	0.140845070422535	0.0441176470588235	4.8162502513771	16.4552407883249
5	20	TimeSequenceTH	4	391	560	80	80	0	0.0621301775147929	0.142857142857143	0.280357142857143	0.0967741935483871	0.0285714285714286	0.048582995951417	4.58592780797575	17.2172828559063
5	20	TimeSequenceTH	3	326	652	158	158	0	0.162629757785467	0.242331288343558	0.403374233128834	0.1	0.2	0.13953488372093	6.13359218922785	21.2921367254069
5	20	TimeSequenceTH	4	411	932	204	204	0	0.14320987654321	0.218884120171674	0.360515021459227	0.232558139534884	0.15625	0.125	5.58016090714898	19.5915870030743
5	20	TimeSequenceTH	3	330	778	196	196	0	0.112676056338028	0.251928020565553	0.410025706940874	0.09375	0.0961538461538462	0.101796407185629	6.6703006734751	22.0834109289073
5	20	TimeSequenceTH	4	349	816	191	191	0	0.0979827089337176	0.23406862745098	0.439950980392157	0.0833333333333333	0.0833333333333333	0.0945273631840796	6.66372299463218	23.9628569160666
5	20	TimeSequenceTH	2	292	493	136	136	0	0.156378600823045	0.275862068965517	0.494929006085193	0.193548387096774	0.216216216216216	0.153225806451613	5.73324034590032	19.8713638869293
5	20	TimeSequenceTH	6	539	679	31	31	0	0.0122950819672131	0.0456553755522828	0.114874815905744	0	0.0185185185185185	0.00254452926208651	3.59397524950259	12.9828803795478
5	20	TimeSequenceTH	5	446	899	211	211	0	0.0675	0.234705228031146	0.395995550611791	0.162162162162162	0.0588235294117647	0.0535714285714286	5.91176293640084	20.1503703984666
5	20	TimeSequenceTH	2	447	821	206	206	0	0.0922330097087379	0.250913520097442	0.408038976857491	0.191489361702128	0.0666666666666667	0.0857142857142857	6.78298505854754	24.1324792428995
5	20	TimeSequenceTH	5	358	602	142	142	0	0.116438356164384	0.235880398671096	0.406976744186047	0.25	0.078125	0.0882352941176471	6.27774801242298	21.6792728613981
5	20	TimeSequenceTH	2	468	1003	235	235	0	0.0879828326180258	0.234297108673978	0.3419740777667	0.25	0.195876288659794	0.0474683544303797	6.26570072936242	21.3941309162427
5	20	TimeSequenceTH	3	382	815	211	211	0	0.124653739612188	0.258895705521472	0.404907975460123	0.2	0.138297872340426	0.0896860986547085	6.58426034713039	23.9801537188842
5	20	TimeSequenceTH	4	412	690	149	149	0	0.0642458100558659	0.215942028985507	0.334782608695652	0.125	0.0533333333333333	0.0632411067193676	5.27113543011663	19.8890935612879
5	20	TimeSequenceTH	2	299	689	222	222	0	0.143884892086331	0.322206095791001	0.481857764876633	0.526315789473684	0.154639175257732	0.0909090909090909	6.10773490750537	21.6195997576738
5	20	TimeSequenceTH	5	468	758	220	220	0	0.151515151515152	0.29023746701847	0.37467018469657	0.37037037037037	0.173076923076923	0.108626198083067	6.41909025832793	23.5585271675626
5	20	TimeSequenceTH	6	448	918	230	230	0	0.085972850678733	0.250544662309368	0.37363834422658	0.285714285714286	0.130434782608696	0.0455927051671733	7.19510173361561	24.6424548306061
5	20	TimeSequenceTH	5	267	678	146	146	0	0.08203125	0.215339233038348	0.502949852507375	0.220338983050847	0	0.0536912751677852	5.66780257770643	19.4589110856104
5	20	TimeSequenceTH	4	371	801	212	212	0	0.143250688705234	0.264669163545568	0.454431960049938	0.268292682926829	0.10126582278481	0.123456790123457	7.08707333439898	24.0083598355406
5	20	TimeSequenceTH	6	401	802	212	212	0	0.110539845758355	0.264339152119701	0.41645885286783	0.177777777777778	0.172413793103448	0.0868055555555556	7.13872119249907	22.9046834959218
5	20	TimeSequenceTH	5	408	840	250	250	0	0.162790697674419	0.297619047619048	0.480952380952381	0.375	0.208955223880597	0.115523465703971	7.54666428368656	24.0944808448289
5	20	TimeSequenceTH	7	445	961	185	185	0	0.0956719817767654	0.192507804370447	0.343392299687825	0.297297297297297	0.139240506329114	0.0588235294117647	6.86061307672797	22.8534692862037
5	20	TimeSequenceTH	4	387	614	124	124	0	0.0680473372781065	0.201954397394137	0.309446254071661	0.2	0.118421052631579	0.0276497695852535	5.45984806246207	19.0412296526104
2	20	CorrelationDetector	2	400	594	76	76	0	0.0167785234899329	0.127946127946128	0.30976430976431	0.0277777777777778	0	0.0172413793103448	2.848506792558	12.1632140835972
2	20	CorrelationDetector	5	605	1025	38	38	0	0.0116472545757072	0.0370731707317073	0.193170731707317	0	0.0188679245283019	0.0116959064327485	2.56261455481782	6.49213026986066
5	20	TimeSequenceTH	4	354	749	155	155	0	0.0673076923076923	0.20694259012016	0.392523364485981	0.0888888888888889	0.0263157894736842	0.0476190476190476	5.76161721733491	19.833401322141
5	20	TimeSequenceTH	2	440	905	197	197	0	0.126728110599078	0.21767955801105	0.41767955801105	0.171428571428571	0.184615384615385	0.094488188976378	7.63933543740995	26.8198851824781
5	20	TimeSequenceTH	4	408	587	132	132	0	0.108571428571429	0.224872231686542	0.378194207836457	0.421052631578947	0.0958904109589041	0.0704225352112676	6.59405137118573	22.9777627178403
5	20	TimeSequenceTH	6	394	819	241	241	0	0.156593406593407	0.294261294261294	0.443223443223443	0.260869565217391	0.1	0.14	8.12533816338918	26.1951104841738
5	20	TimeSequenceTH	6	456	874	242	242	0	0.127906976744186	0.276887871853547	0.430205949656751	0.255813953488372	0.0757575757575758	0.10738255033557	7.85873626825679	25.1612215963242
5	20	TimeSequenceTH	5	284	347	67	67	0	0.128888888888889	0.193083573487032	0.348703170028818	0.171428571428571	0.0816326530612245	0.087719298245614	5.21082627842415	18.2717240165087
5	20	TimeSequenceTH	2	362	692	120	120	0	0.105849582172702	0.173410404624277	0.354046242774566	0.170731707317073	0.172839506172839	0.0732758620689655	6.51371135787079	21.34705551771
5	20	TimeSequenceTH	4	568	852	170	170	0	0.159574468085106	0.199530516431925	0.321596244131455	0.424242424242424	0.2	0.130526315789474	5.69712707834901	19.7807148202276
5	20	TimeSequenceTH	7	585	1113	313	313	0	0.110535405872193	0.281221922731357	0.392632524707996	0.255813953488372	0.132075471698113	0.0922131147540984	7.23399102168684	24.1879529578995
5	20	TimeSequenceTH	3	278	613	165	165	0	0.129032258064516	0.269168026101142	0.486133768352365	0.175	0.137931034482759	0.076271186440678	5.48706006200527	18.396676843695
5	20	TimeSequenceTH	3	294	766	205	205	0	0.201492537313433	0.267624020887728	0.47911227154047	0.272727272727273	0.1875	0.185897435897436	7.62717387058543	26.3319816934443
5	20	TimeSequenceTH	2	376	458	166	166	0	0.254612546125461	0.362445414847162	0.528384279475983	0.210526315789474	0.181818181818182	0.102189781021898	7.4496336910701	26.1850434195377
5	20	TimeSequenceTH	4	372	771	252	252	0	0.23598820058997	0.326848249027237	0.503242542153048	0.153846153846154	0.1	0.214814814814815	9.22591037330828	30.9086304874887
5	20	TimeSequenceTH	0	293	504	106	106	0	0.105485232067511	0.21031746031746	0.410714285714286	0.183673469387755	0.103448275862069	0.0845070422535211	7.37814472694917	25.3492814627605
5	20	TimeSequenceTH	2	311	676	175	175	0	0.155038759689922	0.25887573964497	0.443786982248521	0.195121951219512	0.135135135135135	0.121621621621622	7.07038308337415	26.0478829303819
7	20	TimeSequenceTH	3	290	504	155	155	0	0.168776371308017	0.307539682539683	0.46031746031746	0.4375	0.0487804878048781	0.12280701754386	8.85514256073994	27.1430944655743
7	20	TimeSequenceTH	1	258	622	230	230	0	0.225352112676056	0.369774919614148	0.557877813504823	0.326530612244898	0.219512195121951	0.168224299065421	10.2238920951079	30.029646867031
7	20	TimeSequenceTH	1	231	275	86	86	0	0.217391304347826	0.312727272727273	0.6	0.288888888888889	0.1875	0.153846153846154	8.84640098936834	27.4772220512447
7	20	TimeSequenceTH	5	561	968	272	272	0	0.122522522522523	0.28099173553719	0.415289256198347	0.194444444444444	0.115384615384615	0.115217391304348	9.80429101782029	27.6535526111036
7	20	TimeSequenceTH	3	259	503	134	134	0	0.14027149321267	0.266401590457256	0.459244532803181	0.219512195121951	0.132075471698113	0.100917431192661	7.55860981633705	23.5987068535242
7	20	TimeSequenceTH	2	336	884	275	275	0	0.226666666666667	0.311085972850679	0.473981900452489	0.288888888888889	0.263157894736842	0.199004975124378	8.58222114676681	25.5766911784723
7	20	TimeSequenceTH	4	301	599	208	208	0	0.209737827715356	0.347245409015025	0.565943238731219	0.325581395348837	0.163636363636364	0.17687074829932	10.0669461554113	28.5715222832506
7	20	TimeSequenceTH	4	441	917	272	272	0	0.110275689223058	0.296619411123228	0.464558342420938	0.1	0.0476190476190476	0.115107913669065	9.27625821994736	27.3901981281184
7	20	TimeSequenceTH	3	371	677	137	137	0	0.105263157894737	0.202363367799114	0.37370753323486	0.159090909090909	0.0483870967741935	0.105263157894737	6.04699603805054	19.6017045134619
7	20	TimeSequenceTH	4	311	517	135	135	0	0.135531135531136	0.261121856866538	0.452611218568665	0.0975609756097561	0.1	0.165644171779141	6.86590311656507	20.970874856008
7	20	TimeSequenceTH	1	408	877	336	336	0	0.23	0.383124287343216	0.565564424173318	0.457142857142857	0.27536231884058	0.154761904761905	9.77529981549078	28.1720250057728
7	20	TimeSequenceTH	5	435	713	152	152	0	0.0958904109589041	0.213183730715288	0.387096774193548	0.214285714285714	0.209302325581395	0.0632411067193676	8.7113440859381	26.5165066993381
7	20	TimeSequenceTH	2	301	797	293	293	0	0.198443579766537	0.36762860727729	0.558343789209536	0.363636363636364	0.253164556962025	0.129770992366412	7.93252063495968	24.3370569753412
7	20	TimeSequenceTH	4	392	487	156	156	0	0.190972222222222	0.320328542094456	0.416837782340862	0.230769230769231	0.170731707317073	0.192307692307692	7.5931262641741	24.6123337414494
7	20	TimeSequenceTH	4	329	666	184	184	0	0.167247386759582	0.276276276276276	0.46996996996997	0.238095238095238	0.08	0.176470588235294	9.11704693614424	27.7570049758228
7	20	TimeSequenceTH	1	324	406	133	133	0	0.178260869565217	0.327586206896552	0.507389162561576	0.3125	0.121212121212121	0.168	7.32511114699598	23.6768864712315
7	20	TimeSequenceTH	1	249	711	289	289	0	0.230769230769231	0.406469760900141	0.616033755274262	0.375	0.308823529411765	0.126050420168067	9.54645146901726	27.7627691985327
7	20	TimeSequenceTH	4	297	454	135	135	0	0.140969162995595	0.297356828193833	0.486784140969163	0.0930232558139535	0.0666666666666667	0.163398692810458	6.20549223713264	19.6718269536737
7	20	TimeSequenceTH	1	258	476	144	144	0	0.208092485549133	0.302521008403361	0.544117647058823	0.306122448979592	0.0344827586206897	0.17741935483871	9.03591514470444	27.9675763408038
7	20	TimeSequenceTH	5	394	817	284	284	0	0.138418079096045	0.347613219094247	0.468788249694002	0.351351351351351	0.109090909090909	0.109170305676856	10.2714559299016	28.2627580041979
7	20	TimeSequenceTH	2	491	790	225	225	0	0.173423423423423	0.284810126582278	0.40126582278481	0.5	0.278688524590164	0.103806228373702	8.00530139075313	24.6385155512021
7	20	TimeSequenceTH	3	233	341	94	94	0	0.217105263157895	0.275659824046921	0.495601173020528	0.236842105263158	0.2	0.166666666666667	6.34489352443192	21.1613207429323
7	20	TimeSequenceTH	5	477	962	308	308	0	0.176855895196507	0.32016632016632	0.446985446985447	0.342857142857143	0.1875	0.134969325153374	8.3718263305236	24.3294672413305
7	20	TimeSequenceTH	2	316	599	128	128	0	0.0782312925170068	0.213689482470785	0.425709515859766	0.0851063829787234	0.0454545454545455	0.0887573964497041	6.97575744683912	21.715552422415
7	20	TimeSequenceTH	2	373	879	217	217	0	0.119631901840491	0.246871444823663	0.393629124004551	0.217391304347826	0.0555555555555556	0.112033195020747	7.63514757980079	23.9817264340748
7	20	TimeSequenceTH	3	383	944	330	330	0	0.236559139784946	0.349576271186441	0.502118644067797	0.25	0.307692307692308	0.188034188034188	9.45641421722225	26.9489588707303
7	20	TimeSequenceTH	3	404	558	107	107	0	0.0837837837837838	0.191756272401434	0.327956989247312	0.266666666666667	0.05	0.0597014925373134	7.3977778034613	22.670876084984
7	20	TimeSequenceTH	1	342	778	228	228	0	0.103806228373702	0.29305912596401	0.483290488431877	0.125	0.115942028985507	0.0815217391304348	6.91663185950368	22.9818006836855
7	20	TimeSequenceTH	3	445	1132	445	445	0	0.194774346793349	0.393109540636042	0.529151943462898	0.382352941176471	0.12962962962963	0.191950464396285	10.4106758155453	29.9348521884414
7	20	TimeSequenceTH	4	314	723	263	263	0	0.185454545454545	0.363762102351314	0.484094052558783	0.266666666666667	0.119047619047619	0.192982456140351	9.28489624327544	27.0237581486162
7	20	TimeSequenceTH	2	420	1100	406	406	0	0.177458033573141	0.369090909090909	0.511818181818182	0.372549019607843	0.288888888888889	0.132258064516129	11.2598548001986	31.8731526479626
7	20	TimeSequenceTH	3	341	489	92	92	0	0.105610561056106	0.188139059304703	0.380368098159509	0.195652173913043	0.0434782608695652	0.0666666666666667	9.27591646232378	29.6327769084252
7	20	TimeSequenceTH	3	372	858	262	262	0	0.177914110429448	0.305361305361305	0.456876456876457	0.378378378378378	0.214285714285714	0.12280701754386	8.63464545746586	25.3483914109124
7	20	TimeSequenceTH	2	233	562	242	242	0	0.193548387096774	0.430604982206406	0.645907473309609	0.326530612244898	0.274509803921569	0.0481927710843374	9.40099937678797	27.7759088464248
7	20	TimeSequenceTH	3	276	908	367	367	0	0.254980079681275	0.404185022026432	0.536343612334802	0.446808510638298	0.137254901960784	0.220588235294118	8.76832616474387	24.7479513744413
7	20	TimeSequenceTH	2	283	465	148	148	0	0.15018315018315	0.318279569892473	0.455913978494624	0.130434782608696	0.148148148148148	0.129251700680272	9.84591720083585	29.2924470151634
7	20	TimeSequenceTH	2	430	1241	390	390	0	0.191142191142191	0.314262691377921	0.461724415793715	0.512820512820513	0.157142857142857	0.154574132492114	9.53066312545473	26.5753561825016
7	20	TimeSequenceTH	4	235	559	181	181	0	0.143497757847534	0.323792486583184	0.493738819320215	0.186046511627907	0.169491525423729	0.134831460674157	8.99509417651328	26.4202949991835
7	20	TimeSequenceTH	3	316	1048	355	355	0	0.176848874598071	0.338740458015267	0.513358778625954	0.423076923076923	0.125	0.121212121212121	9.38281227436584	26.7908626846956
7	20	TimeSequenceTH	3	293	675	243	243	0	0.177685950413223	0.36	0.542222222222222	0.204545454545455	0.23728813559322	0.144927536231884	10.5680154810379	29.0715328285857
7	20	TimeSequenceTH	3	361	554	129	129	0	0.0872093023255814	0.232851985559567	0.36101083032491	0.305555555555556	0.0232558139534884	0.080188679245283	7.34310028365927	22.7017196732729
7	20	TimeSequenceTH	4	442	732	201	201	0	0.148241206030151	0.274590163934426	0.370218579234973	0.285714285714286	0.17910447761194	0.114285714285714	9.75594578940613	29.3777523275951
7	20	TimeSequenceTH	1	393	768	277	277	0	0.175792507204611	0.360677083333333	0.522135416666667	0.463414634146341	0.2	0.125506072874494	9.66454552477468	28.1245166239059
7	20	TimeSequenceTH	4	424	919	348	348	0	0.139784946236559	0.37867247007617	0.494015233949946	0.363636363636364	0.06	0.111553784860558	8.66881653177085	25.5654923784345
7	20	TimeSequenceTH	2	428	1010	384	384	0	0.171428571428571	0.38019801980198	0.499009900990099	0.315789473684211	0.144927536231884	0.146428571428571	11.8470066325485	32.8504602551021
7	20	TimeSequenceTH	2	325	856	310	310	0	0.184210526315789	0.36214953271028	0.539719626168224	0.428571428571429	0.0909090909090909	0.124293785310734	11.430364864628	30.3975443097484
7	20	TimeSequenceTH	1	260	395	84	84	0	0.137931034482759	0.212658227848101	0.417721518987342	0.173913043478261	0.0909090909090909	0.118181818181818	8.41181357110665	25.7056470601953
7	20	TimeSequenceTH	4	386	992	361	361	0	0.134670487106017	0.363911290322581	0.485887096774194	0.170731707317073	0.0535714285714286	0.131687242798354	9.55705002272912	28.3065331351364
7	20	TimeSequenceTH	3	361	604	167	167	0	0.10472972972973	0.276490066225166	0.420529801324503	0.0476190476190476	0.166666666666667	0.0849056603773585	8.50893025672639	25.3468527453237
2	20	CorrelationDetector	1	359	485	47	47	0	0.0778816199376947	0.0969072164948454	0.202061855670103	0.0714285714285714	0	0.018957345971564	1.55548895753004	2.10293374945429
2	20	CorrelationDetector	4	471	708	29	29	0	0.00539083557951483	0.0409604519774011	0.129943502824859	0.032258064516129	0	0	2.12062540608623	4.80965255605761
7	20	TimeSequenceTH	3	266	270	73	73	0	0.0957446808510638	0.27037037037037	0.37037037037037	0.151515151515152	0.166666666666667	0.0512820512820513	6.80981561883389	22.4427600282022
7	20	TimeSequenceTH	2	336	688	178	178	0	0.134146341463415	0.258720930232558	0.380813953488372	0.257142857142857	0.121621621621622	0.115789473684211	6.77427013794702	21.2150358963591
7	20	TimeSequenceTH	3	433	775	160	160	0	0.0909090909090909	0.206451612903226	0.347096774193548	0.222222222222222	0.0769230769230769	0.0700636942675159	7.66529644337218	24.8824225833528
7	20	TimeSequenceTH	2	316	470	133	133	0	0.173728813559322	0.282978723404255	0.453191489361702	0.3	0.204081632653061	0.119047619047619	7.56086351941216	22.9887045554876
7	20	TimeSequenceTH	4	353	823	309	309	0	0.15606936416185	0.375455650060753	0.530984204131227	0.325	0.171875	0.0824742268041237	8.59524837189686	25.1983263904669
7	20	TimeSequenceTH	2	267	554	218	218	0	0.248826291079812	0.393501805054152	0.595667870036101	0.25	0.20253164556962	0.310344827586207	9.16884611997762	28.4338010274971
7	20	TimeSequenceTH	5	389	1008	353	353	0	0.145454545454545	0.350198412698413	0.503968253968254	0.254901960784314	0.203125	0.106617647058824	9.3913852168319	26.6977277355911
7	20	TimeSequenceTH	2	436	791	286	286	0	0.164251207729469	0.361567635903919	0.456384323640961	0.342105263157895	0.0888888888888889	0.143333333333333	9.6482014964403	27.7379269669119
7	20	TimeSequenceTH	3	354	801	240	240	0	0.105263157894737	0.299625468164794	0.499375780274657	0.26	0.0833333333333333	0.0752212389380531	7.94528545521143	23.7537614204918
7	20	TimeSequenceTH	3	340	733	271	271	0	0.235880398671096	0.369713506139154	0.517053206002729	0.441176470588235	0.246753246753247	0.191256830601093	9.16191857989669	28.5731621809002
7	20	TimeSequenceTH	2	309	540	180	180	0	0.176470588235294	0.333333333333333	0.488888888888889	0.204545454545455	0.153846153846154	0.150326797385621	7.96403722268909	26.5226192155702
7	20	TimeSequenceTH	2	448	1076	321	321	0	0.164351851851852	0.298327137546468	0.414498141263941	0.341463414634146	0.170731707317073	0.120401337792642	8.34965333207053	25.5949890904577
7	20	TimeSequenceTH	1	306	721	334	334	0	0.285211267605634	0.463245492371706	0.617198335644938	0.576923076923077	0.136363636363636	0.177514792899408	10.1544308325643	29.7667564092193
7	20	TimeSequenceTH	3	332	447	139	139	0	0.216589861751152	0.310961968680089	0.407158836689038	0.35	0.0526315789473684	0.191082802547771	6.93410212759066	22.5666345115412
10	20	TimeSequenceTH	1	288	508	175	175	0	0.17351598173516	0.344488188976378	0.511811023622047	0.486486486486487	0.181818181818182	0.0555555555555556	8.40222055507605	24.3323358917375
10	20	TimeSequenceTH	2	234	825	469	469	0	0.385964912280702	0.568484848484848	0.712727272727273	0.612244897959184	0.434782608695652	0.274725274725275	15.2186012712636	35.7266792524333
10	20	TimeSequenceTH	2	342	927	479	479	0	0.224137931034483	0.516720604099245	0.660194174757282	0.555555555555556	0.272727272727273	0.153846153846154	13.8778932743943	33.5773276473232
10	20	TimeSequenceTH	6	350	674	283	283	0	0.217008797653959	0.419881305637982	0.559347181008902	0.394736842105263	0.230769230769231	0.153465346534653	11.2556555952668	28.6355516410838
10	20	TimeSequenceTH	1	247	544	258	258	0	0.316091954022989	0.474264705882353	0.65625	0.422222222222222	0.25	0.32258064516129	13.1486023618199	33.5683220673552
10	20	TimeSequenceTH	1	279	715	324	324	0	0.330827067669173	0.453146853146853	0.601398601398601	0.5	0.258620689655172	0.222222222222222	12.7804807877989	30.3952330791354
10	20	TimeSequenceTH	1	290	795	367	367	0	0.277777777777778	0.461635220125786	0.621383647798742	0.476190476190476	0.304347826086957	0.184210526315789	14.9282955900136	33.9681618255158
10	20	TimeSequenceTH	4	296	754	348	348	0	0.305147058823529	0.461538461538462	0.616710875331565	0.647058823529412	0.295454545454545	0.196850393700787	14.1399650762569	33.4458849024002
10	20	TimeSequenceTH	3	276	489	189	189	0	0.233050847457627	0.386503067484663	0.560327198364008	0.294117647058824	0.307692307692308	0.150943396226415	10.3534356102257	28.3629013095452
10	20	TimeSequenceTH	0	266	337	163	163	0	0.321428571428571	0.483679525222552	0.637982195845697	0.333333333333333	0.318181818181818	0.258064516129032	11.4188225085354	29.8911356750409
10	20	TimeSequenceTH	1	261	749	365	365	0	0.279661016949153	0.487316421895861	0.635514018691589	0.480769230769231	0.222222222222222	0.235849056603774	12.8204061692482	31.8880327131731
10	20	TimeSequenceTH	1	327	769	354	354	0	0.246428571428571	0.460338101430429	0.58777633289987	0.483870967741935	0.380281690140845	0.174825174825175	11.7346619690272	30.6835976861818
10	20	TimeSequenceTH	1	205	929	495	495	0	0.352941176470588	0.532831001076426	0.706135629709365	0.530612244897959	0.297619047619048	0.291666666666667	14.215655079819	34.4565956257466
10	20	TimeSequenceTH	2	223	495	248	248	0	0.318681318681319	0.501010101010101	0.668686868686869	0.395348837209302	0.317073170731707	0.162162162162162	11.1843943489787	29.8957657190292
10	20	TimeSequenceTH	1	319	572	251	251	0	0.253846153846154	0.438811188811189	0.576923076923077	0.459459459459459	0.25	0.213836477987421	10.461828735073	27.6246178843547
10	20	TimeSequenceTH	2	320	865	399	399	0	0.290102389078498	0.461271676300578	0.605780346820809	0.454545454545455	0.292682926829268	0.191780821917808	13.1339163414389	32.9645558229789
10	20	TimeSequenceTH	3	325	962	411	411	0	0.203571428571429	0.427234927234927	0.542619542619543	0.421052631578947	0.173076923076923	0.122093023255814	12.7600894705366	32.8720734013661
10	20	TimeSequenceTH	0	217	523	300	300	0	0.364963503649635	0.573613766730402	0.743785850860421	0.444444444444444	0.25	0.28125	11.7467720711921	30.6915149651748
10	20	TimeSequenceTH	2	263	437	188	188	0	0.251366120218579	0.430205949656751	0.604118993135011	0.425	0.303030303030303	0.123456790123457	10.3668861185425	27.9841831264394
10	20	TimeSequenceTH	1	280	686	343	343	0	0.32520325203252	0.5	0.626822157434402	0.5	0.340425531914894	0.213740458015267	12.3345729330715	31.3274102652869
10	20	TimeSequenceTH	4	349	420	117	117	0	0.113725490196078	0.278571428571429	0.407142857142857	0.184210526315789	0.25	0.0738636363636364	8.34990606447449	24.8540814348028
10	20	TimeSequenceTH	3	316	913	419	419	0	0.244604316546763	0.458926615553122	0.615553121577218	0.454545454545455	0.203389830508475	0.157894736842105	11.9846793763581	31.1114672413273
10	20	TimeSequenceTH	1	288	638	303	303	0	0.248730964467005	0.474921630094044	0.626959247648903	0.390243902439024	0.103448275862069	0.18	11.1558491192725	29.4500785190772
10	20	TimeSequenceTH	2	269	744	328	328	0	0.218390804597701	0.440860215053763	0.619623655913978	0.490566037735849	0.137931034482759	0.15625	12.2219300660725	31.2672594172137
10	20	TimeSequenceTH	1	258	687	334	334	0	0.307339449541284	0.486171761280932	0.678311499272198	0.458333333333333	0.305084745762712	0.210526315789474	12.5409875615279	32.5753590309912
10	20	TimeSequenceTH	1	236	370	133	133	0	0.185	0.359459459459459	0.52972972972973	0.238095238095238	0.162790697674419	0.0634920634920635	7.39305942586011	21.66128898925
10	20	TimeSequenceTH	6	417	912	324	324	0	0.226700251889169	0.355263157894737	0.489035087719298	0.5	0.0754716981132075	0.213559322033898	10.8303833936873	28.2782875066259
10	20	TimeSequenceTH	2	279	504	192	192	0	0.199170124481328	0.380952380952381	0.531746031746032	0.272727272727273	0.184210526315789	0.161290322580645	10.5998942376426	28.277643560404
10	20	TimeSequenceTH	3	298	616	241	241	0	0.185606060606061	0.391233766233766	0.548701298701299	0.225806451612903	0.313432835820896	0.116279069767442	11.3216349013856	30.8154558098554
10	20	TimeSequenceTH	2	302	469	193	193	0	0.175732217573222	0.411513859275053	0.539445628997868	0.466666666666667	0.240740740740741	0.0551181102362205	9.3763690449087	25.9732333002218
10	20	TimeSequenceTH	3	340	490	283	283	0	0.320574162679426	0.577551020408163	0.702040816326531	0.5	0.277777777777778	0.17741935483871	10.5054143013337	28.5905002479321
10	20	TimeSequenceTH	2	325	485	170	170	0	0.176470588235294	0.350515463917526	0.523711340206186	0.179487179487179	0.125	0.197530864197531	11.7597913129495	30.6098470234876
10	20	TimeSequenceTH	1	294	729	351	351	0	0.333333333333333	0.481481481481481	0.611796982167353	0.514285714285714	0.333333333333333	0.274074074074074	11.1437998098254	30.071507560377
10	20	TimeSequenceTH	3	392	736	255	255	0	0.158640226628895	0.346467391304348	0.509510869565217	0.266666666666667	0.1	0.135658914728682	10.1709637792091	27.1759602680789
10	20	TimeSequenceTH	2	285	584	245	245	0	0.21875	0.419520547945205	0.618150684931507	0.531914893617021	0.195121951219512	0.102362204724409	11.8184432538939	30.7448822904195
10	20	TimeSequenceTH	5	379	896	417	417	0	0.201657458563536	0.465401785714286	0.592633928571429	0.377777777777778	0.262295081967213	0.118942731277533	13.0636033221025	32.616001701984
10	20	TimeSequenceTH	2	385	1017	478	478	0	0.270114942528736	0.470009832841691	0.648967551622419	0.358974358974359	0.276923076923077	0.222222222222222	12.4927293270399	30.9931989288881
10	20	TimeSequenceTH	3	274	505	185	185	0	0.169354838709677	0.366336633663366	0.552475247524753	0.489795918367347	0.232558139534884	0.0615384615384615	10.2015701211788	27.0213329229862
10	20	TimeSequenceTH	3	260	421	161	161	0	0.224390243902439	0.382422802850356	0.572446555819477	0.290322580645161	0.216666666666667	0.255813953488372	9.86412939918551	28.2944357734896
10	20	TimeSequenceTH	1	339	634	246	246	0	0.20265780730897	0.38801261829653	0.526813880126183	0.264705882352941	0.117647058823529	0.169014084507042	12.0912515343106	32.1200701556864
10	20	TimeSequenceTH	2	253	719	339	339	0	0.305084745762712	0.471488178025035	0.648122392211405	0.446808510638298	0.26984126984127	0.238532110091743	14.6687906548305	35.7323774631287
10	20	TimeSequenceTH	2	325	756	310	310	0	0.272445820433437	0.41005291005291	0.563492063492063	0.479166666666667	0.289855072463768	0.203208556149733	13.7235535388702	33.3857994692634
10	20	TimeSequenceTH	3	406	781	238	238	0	0.12987012987013	0.304737516005122	0.446862996158771	0.342105263157895	0.0740740740740741	0.0895522388059701	10.1939145704673	27.7376257396805
10	20	TimeSequenceTH	1	224	436	209	209	0	0.291891891891892	0.479357798165138	0.63302752293578	0.425531914893617	0.234042553191489	0.311475409836066	12.8181810709627	32.6016746391558
10	20	TimeSequenceTH	3	344	592	246	246	0	0.245353159851301	0.415540540540541	0.576013513513513	0.303030303030303	0.285714285714286	0.194630872483221	11.0642971215915	29.5624856056759
10	20	TimeSequenceTH	2	264	574	278	278	0	0.33953488372093	0.484320557491289	0.625435540069686	0.540540540540541	0.25	0.257142857142857	12.6501713138966	33.1083999518141
10	20	TimeSequenceTH	1	260	598	312	312	0	0.351351351351351	0.521739130434783	0.655518394648829	0.688888888888889	0.1875	0.308411214953271	14.0688275831298	35.192930889132
10	20	TimeSequenceTH	2	282	475	206	206	0	0.274261603375527	0.433684210526316	0.591578947368421	0.348837209302326	0.25	0.216666666666667	10.6416798354027	28.489555998963
10	20	TimeSequenceTH	2	245	761	304	304	0	0.261467889908257	0.399474375821288	0.626806833114323	0.5	0.211267605633803	0.2	11.8490614703609	30.8189194192261
10	20	TimeSequenceTH	5	323	661	334	334	0	0.207407407407407	0.505295007564297	0.609682299546142	0.488888888888889	0.166666666666667	0.0921985815602837	12.3605587837936	31.6599760930459
10	20	TimeSequenceTH	4	297	787	336	336	0	0.248275862068966	0.426937738246506	0.583227445997459	0.456521739130435	0.152173913043478	0.203947368421053	12.7151457252205	31.4281069066326
10	20	TimeSequenceTH	3	242	611	314	314	0	0.316279069767442	0.513911620294599	0.636661211129296	0.490909090909091	0.30952380952381	0.257142857142857	14.7232703680166	34.1241042174305
10	20	TimeSequenceTH	2	284	862	421	421	0	0.252066115702479	0.488399071925754	0.626450116009281	0.490196078431373	0.163265306122449	0.1875	14.8232086849848	36.2891945368143
10	20	TimeSequenceTH	2	296	676	339	339	0	0.297619047619048	0.501479289940828	0.621301775147929	0.466666666666667	0.205128205128205	0.253333333333333	13.2493717186058	32.856907846987
10	20	TimeSequenceTH	2	316	770	363	363	0	0.245210727969349	0.471428571428571	0.616883116883117	0.363636363636364	0.228070175438596	0.191780821917808	13.9780397740497	33.2566536206761
10	20	TimeSequenceTH	1	244	719	359	359	0	0.310185185185185	0.499304589707928	0.650904033379694	0.542857142857143	0.339622641509434	0.16	13.3727461589556	31.7594109900538
10	20	TimeSequenceTH	3	229	807	465	465	0	0.401960784313726	0.576208178438662	0.755885997521685	0.612244897959184	0.328358208955224	0.291139240506329	15.3439499768712	36.0941477836007
10	20	TimeSequenceTH	2	221	878	482	481	0	0.366336633663366	0.548974943052392	0.719817767653758	0.540983606557377	0.244444444444444	0.211267605633803	14.5091011001169	32.3963540891801
10	20	TimeSequenceTH	2	244	312	176	176	0	0.309210526315789	0.564102564102564	0.673076923076923	0.380952380952381	0.277777777777778	0.230769230769231	11.6390842945162	31.5564361832418
10	20	TimeSequenceTH	1	279	1149	671	671	0	0.428057553956835	0.583986074847694	0.727589208006963	0.660714285714286	0.383333333333333	0.321678321678322	15.3029271280529	33.6224701152641
20	20	TimeSequenceTH	2	195	601	394	394	0	0.433734939759036	0.655574043261231	0.768718801996672	0.692307692307692	0.342105263157895	0.290322580645161	19.7070943409571	38.6922640433108
20	20	TimeSequenceTH	1	216	430	286	286	0	0.439189189189189	0.665116279069767	0.779069767441861	0.679245283018868	0.12	0.32258064516129	18.9904602031235	37.1142092126329
20	20	TimeSequenceTH	2	237	529	332	332	0	0.394736842105263	0.627599243856333	0.688090737240076	0.638297872340426	0.2	0.267605633802817	18.5015183457977	36.1041072874627
20	20	TimeSequenceTH	2	208	301	201	201	0	0.431034482758621	0.667774086378738	0.790697674418605	0.717948717948718	0.379310344827586	0.133333333333333	15.7427841340247	32.1975264343372
20	20	TimeSequenceTH	1	311	662	378	378	0	0.277591973244147	0.570996978851964	0.632930513595166	0.729166666666667	0.274509803921569	0.159090909090909	19.8849946057345	36.996822376925
20	20	TimeSequenceTH	1	217	387	249	249	0	0.322981366459627	0.643410852713178	0.749354005167959	0.395348837209302	0.242424242424242	0.34	17.8878344369744	37.0754378614765
20	20	TimeSequenceTH	0	186	371	265	265	0	0.451851851851852	0.714285714285714	0.803234501347709	0.616666666666667	0.210526315789474	0.333333333333333	18.8108173741329	38.6115135263192
20	20	TimeSequenceTH	1	208	542	377	377	0	0.432584269662921	0.695571955719557	0.784132841328413	0.660377358490566	0.375	0.224489795918367	18.4753227642744	36.6517304010797
20	20	TimeSequenceTH	5	276	694	442	442	0	0.42910447761194	0.636887608069164	0.681556195965418	0.6	0.239130434782609	0.355371900826446	21.1479181537014	39.044055890412
20	20	TimeSequenceTH	1	219	504	362	362	0	0.5	0.718253968253968	0.767857142857143	0.612244897959184	0.365853658536585	0.384615384615385	18.6892057358493	35.0486821371703
20	20	TimeSequenceTH	0	205	369	273	273	0	0.509090909090909	0.739837398373984	0.853658536585366	0.692307692307692	0.516129032258065	0	17.085753368521	35.7153651362303
20	20	TimeSequenceTH	1	289	533	321	321	0	0.397727272727273	0.602251407129456	0.677298311444653	0.657142857142857	0.406779661016949	0.270491803278689	19.3816240325921	36.6402320284296
20	20	TimeSequenceTH	1	300	580	338	338	0	0.305084745762712	0.582758620689655	0.644827586206897	0.707317073170732	0.382352941176471	0.112676056338028	15.905904757757	32.4536941524287
20	20	TimeSequenceTH	2	257	710	425	425	0	0.36480686695279	0.598591549295775	0.711267605633803	0.461538461538462	0.25	0.395604395604396	18.5382426872718	37.4537813953727
20	20	TimeSequenceTH	1	208	504	344	344	0	0.5	0.682539682539683	0.765873015873016	0.693877551020408	0.333333333333333	0.371428571428571	17.6477125893692	35.498514506363
20	20	TimeSequenceTH	0	188	709	515	515	0	0.639240506329114	0.726375176304654	0.811001410437236	0.745098039215686	0.517241379310345	0.363636363636364	19.3306993707735	36.4310657182411
20	20	TimeSequenceTH	1	204	456	342	342	0	0.47682119205298	0.75	0.817982456140351	0.6	0.375	0.314285714285714	17.4287826280014	34.2656976882855
20	20	TimeSequenceTH	0	248	530	311	311	0	0.333333333333333	0.586792452830189	0.671698113207547	0.714285714285714	0.282051282051282	0.205479452054795	16.3765696492537	33.4105061014689
20	20	TimeSequenceTH	1	237	598	407	407	0	0.4688995215311	0.680602006688963	0.729096989966555	0.738095238095238	0.421052631578947	0.26027397260274	15.7726799355801	33.1730236373283
20	20	TimeSequenceTH	1	189	482	374	374	0	0.628048780487805	0.775933609958506	0.860995850622407	0.708333333333333	0.585365853658537	0.5	19.5845767366387	36.21615274605
20	20	TimeSequenceTH	1	234	500	335	335	0	0.421686746987952	0.67	0.718	0.653061224489796	0.258064516129032	0.283783783783784	17.3873658289872	34.2380986265929
20	20	TimeSequenceTH	3	207	849	594	594	0	0.428571428571429	0.699646643109541	0.785630153121319	0.636363636363636	0.467741935483871	0.220779220779221	19.9857621779393	37.2288292991637
20	20	TimeSequenceTH	0	236	392	256	256	0	0.352201257861635	0.653061224489796	0.729591836734694	0.477272727272727	0.24	0.327586206896552	17.9166963446769	34.6878152122118
20	20	TimeSequenceTH	0	198	321	193	193	0	0.368421052631579	0.601246105919003	0.775700934579439	0.4	0.259259259259259	0.321428571428571	16.0591798148633	33.716872298007
20	20	TimeSequenceTH	2	267	740	465	465	0	0.336206896551724	0.628378378378378	0.72972972972973	0.530612244897959	0.268292682926829	0.258928571428571	18.3753964610929	35.110970811735
20	20	TimeSequenceTH	1	247	435	302	302	0	0.36241610738255	0.694252873563218	0.749425287356322	0.585365853658537	0.147058823529412	0.234042553191489	17.3506294684752	34.6760351334578
20	20	TimeSequenceTH	0	202	322	240	240	0	0.495726495726496	0.745341614906832	0.816770186335404	0.612244897959184	0.52	0.206896551724138	17.0699929937368	34.1443466526435
20	20	TimeSequenceTH	0	165	348	200	200	0	0.362745098039216	0.574712643678161	0.758620689655172	0.392857142857143	0.2	0.5	16.4715609380163	33.7766082211916
20	20	TimeSequenceTH	3	228	579	416	416	0	0.433155080213904	0.718480138169257	0.787564766839378	0.618181818181818	0.333333333333333	0.26865671641791	20.19336603618	39.7586039131129
20	20	TimeSequenceTH	1	182	535	395	395	0	0.569105691056911	0.738317757009346	0.857943925233645	0.620689655172414	0.647058823529412	0.230769230769231	18.6747359991596	36.923866737661
20	20	TimeSequenceTH	2	355	685	376	376	0	0.284313725490196	0.548905109489051	0.646715328467153	0.5	0.210526315789474	0.206896551724138	17.1814143418939	33.1965692142687
20	20	TimeSequenceTH	0	233	531	347	347	0	0.403614457831325	0.653483992467043	0.751412429378531	0.744186046511628	0.282051282051282	0.327586206896552	18.4046081267167	35.2257714392805
20	20	TimeSequenceTH	1	286	257	142	142	0	0.317073170731707	0.552529182879377	0.696498054474708	0.344827586206897	0.473684210526316	0.192307692307692	15.7753427947847	33.1920860982503
20	20	TimeSequenceTH	0	236	570	391	391	0	0.467455621301775	0.685964912280702	0.771929824561403	0.695652173913043	0.263157894736842	0.38961038961039	17.3703897944389	35.4080795912148
20	20	TimeSequenceTH	1	214	577	399	399	0	0.36094674556213	0.691507798960139	0.759098786828423	0.666666666666667	0.261904761904762	0.26	17.9327766053527	36.1166281731252
20	20	TimeSequenceTH	2	218	596	441	441	0	0.5	0.73993288590604	0.827181208053691	0.72972972972973	0.476190476190476	0.285714285714286	18.6090062372287	37.743992288484
20	20	TimeSequenceTH	1	248	724	506	506	0	0.431034482758621	0.698895027624309	0.763812154696133	0.709090909090909	0.380952380952381	0.306122448979592	20.1557255944823	36.9210174769409
20	20	TimeSequenceTH	3	237	597	412	412	0	0.349462365591398	0.690117252931323	0.780569514237856	0.634615384615385	0.184210526315789	0.273809523809524	17.9463480741573	35.0794575906088
20	20	TimeSequenceTH	2	291	443	207	207	0	0.311111111111111	0.467268623024831	0.564334085778781	0.372093023255814	0.260869565217391	0.282442748091603	17.1458592973762	34.570326590458
20	20	TimeSequenceTH	1	292	656	431	431	0	0.38755980861244	0.657012195121951	0.739329268292683	0.558139534883721	0.382978723404255	0.340659340659341	19.1810601985911	36.3798588126491
2	20	CorrelationDetector	4	315	606	14	14	0	0.00324675324675325	0.0231023102310231	0.0957095709570957	0	0	0.00537634408602151	1.74781482044803	3.99763387538643
2	20	CorrelationDetector	3	339	562	12	12	0	0.0066006600660066	0.0213523131672598	0.0782918149466192	0.0476190476190476	0	0	2.225251418963	5.40333028836293
20	20	TimeSequenceTH	3	262	238	124	124	0	0.285714285714286	0.521008403361345	0.592436974789916	0.357142857142857	0.310344827586207	0.145161290322581	12.9286765582531	28.8780330112027
20	20	TimeSequenceTH	0	182	681	513	513	0	0.609195402298851	0.753303964757709	0.847283406754772	0.7	0.487179487179487	0.454545454545455	20.3520930609176	38.0097259945933
20	20	TimeSequenceTH	2	262	632	423	423	0	0.50197628458498	0.669303797468354	0.737341772151899	0.608695652173913	0.511111111111111	0.379310344827586	20.6043095840389	38.1205093535481
20	20	TimeSequenceTH	0	187	461	350	350	0	0.506172839506173	0.759219088937093	0.841648590021692	0.727272727272727	0.380952380952381	0.432432432432432	19.0571748395216	37.5111389626871
20	20	TimeSequenceTH	1	238	654	427	427	0	0.355329949238579	0.652905198776758	0.773700305810398	0.547619047619048	0.351851851851852	0.166666666666667	18.0491008209461	35.4696726542785
20	20	TimeSequenceTH	1	166	388	284	284	0	0.471910112359551	0.731958762886598	0.860824742268041	0.516666666666667	0.266666666666667	0.25	15.7495458968292	33.1578789752955
20	20	TimeSequenceTH	0	212	526	370	370	0	0.470967741935484	0.703422053231939	0.779467680608365	0.8	0.178571428571429	0.40625	19.064657395894	37.3106940746199
20	20	TimeSequenceTH	0	208	416	296	296	0	0.441558441558442	0.711538461538462	0.778846153846154	0.694444444444444	0.447368421052632	0.16	17.494771875519	35.271770299787
20	20	TimeSequenceTH	1	223	760	546	546	0	0.46606334841629	0.718421052631579	0.778947368421053	0.85	0.295454545454545	0.25	21.8472915297562	39.5427663262298
20	20	TimeSequenceTH	0	206	340	277	277	0	0.60655737704918	0.814705882352941	0.879411764705882	0.659090909090909	0.5	0	16.7005772613186	35.2892020406074
20	20	TimeSequenceTH	1	221	546	378	378	0	0.423280423280423	0.692307692307692	0.765567765567766	0.711538461538462	0.394736842105263	0.289855072463768	17.366774220116	35.1015337166139
20	20	TimeSequenceTH	1	244	510	375	375	0	0.421348314606742	0.735294117647059	0.801960784313726	0.727272727272727	0.352941176470588	0.351351351351351	18.3975046864516	36.4740458655881
20	20	TimeSequenceTH	2	353	718	397	397	0	0.302721088435374	0.552924791086351	0.622562674094708	0.611111111111111	0.254901960784314	0.244791666666667	17.4242656381852	35.0073075755254
20	20	TimeSequenceTH	2	195	744	497	497	0	0.557575757575758	0.668010752688172	0.768817204301075	0.839285714285714	0.466666666666667	0.41304347826087	20.2612117640965	38.2277574695051
20	20	TimeSequenceTH	1	220	540	383	383	0	0.515337423312883	0.709259259259259	0.801851851851852	0.657142857142857	0.42	0.4	20.0658968007846	39.1885942018578
20	20	TimeSequenceTH	0	190	235	172	172	0	0.545454545454545	0.731914893617021	0.851063829787234	0.564102564102564	0.421052631578947	NaN	14.6801835225898	31.5772271456106
20	20	TimeSequenceTH	0	190	478	342	342	0	0.471830985915493	0.715481171548117	0.813807531380753	0.638297872340426	0.419354838709677	0.333333333333333	17.1902679446571	34.5199336871559
20	20	TimeSequenceTH	3	263	713	450	450	0	0.40343347639485	0.631136044880785	0.726507713884993	0.647058823529412	0.357142857142857	0.288135593220339	19.6617920533778	38.2301325275869
20	20	TimeSequenceTH	1	256	838	536	536	0	0.425438596491228	0.639618138424821	0.718377088305489	0.711111111111111	0.205128205128205	0.280373831775701	19.0446901187133	37.144549599417
20	20	TimeSequenceTH	1	214	528	351	351	0	0.432584269662921	0.664772727272727	0.789772727272727	0.708333333333333	0.289473684210526	0.298245614035088	15.9185520289567	32.2498765021149
2	20	CorrelationDetector	6	456	1058	21	21	0	0	0.0198487712665406	0.0822306238185255	0	0	0	0.7349716722191	0.725420384875409
2	20	CorrelationDetector	6	484	870	15	15	0	0.0087527352297593	0.0172413793103448	0.11264367816092	0.0769230769230769	0.0178571428571429	0	0.963358288248293	1.40228416015815
2	20	CorrelationDetector	5	504	1076	53	53	0	0.0135135135135135	0.0492565055762082	0.160780669144981	0	0.0476190476190476	0.011142061281337	1.88285677775655	5.23873503790325
2	20	CorrelationDetector	4	455	881	45	45	0	0.020979020979021	0.0510783200908059	0.161180476730988	0.0810810810810811	0.0172413793103448	0.0151975683890578	1.59399229844942	3.26050020484369
2	20	CorrelationDetector	3	380	530	24	24	0	0.0157728706624606	0.0452830188679245	0.194339622641509	0.0555555555555556	0	0.0105820105820106	2.56787960746291	7.76829233443786
2	20	CorrelationDetector	6	510	857	22	22	0	0.00618556701030928	0.0256709451575263	0.11318553092182	0	0	0.00537634408602151	2.11847116546363	5.05532626222864
2	20	CorrelationDetector	4	409	759	37	37	0	0.00294117647058824	0.0487483530961792	0.106719367588933	0	0.0163934426229508	0	0.948518899370703	1.23910379745713
2	20	CorrelationDetector	4	416	683	13	13	0	0.00522193211488251	0.0190336749633968	0.0775988286969253	0.0357142857142857	0	0	0.920567803444082	0.967674791351746
2	20	CorrelationDetector	6	453	934	51	51	0	0.0212264150943396	0.0546038543897216	0.163811563169165	0.111111111111111	0.0597014925373134	0.00309597523219814	1.6939328315223	3.72953596942077
2	20	CorrelationDetector	5	388	713	51	51	0	0.0173410404624277	0.0715287517531557	0.136044880785414	0.0689655172413793	0	0.00823045267489712	1.89038339524221	5.14504188693995
2	20	CorrelationDetector	9	407	978	32	32	0	0	0.032719836400818	0.134969325153374	0	0	0	1.62135548170492	3.49033505176898
2	20	CorrelationDetector	5	551	977	24	24	0	0.00396825396825397	0.0245649948822927	0.101330603889458	0.0285714285714286	0.0212765957446809	0	1.56425208646851	4.53532953437976
2	20	CorrelationDetector	8	503	994	43	43	0	0.00228310502283105	0.0432595573440644	0.129778672032193	0	0	0.00284090909090909	1.46820410898788	3.74217545497627
2	20	CorrelationDetector	6	535	936	24	24	0	0	0.0256410256410256	0.113247863247863	0	0	0	1.4832100569338	3.92840828447729
3	20	CorrelationDetector	3	522	897	40	40	0	0.012	0.0445930880713489	0.178372352285396	0.1	0.02	0	2.72327612561578	10.8082845536076
3	20	CorrelationDetector	4	534	867	49	49	0	0.00623700623700624	0.0565167243367935	0.209919261822376	0.032258064516129	0	0.00508905852417303	3.16298412067075	12.6706818771716
3	20	CorrelationDetector	1	347	611	23	23	0	0.0135135135135135	0.0376432078559738	0.212765957446809	0	0.0294117647058824	0	2.63942345760121	10.1149186833058
3	20	CorrelationDetector	5	512	907	37	37	0	0.0099601593625498	0.0407938257993385	0.131201764057332	0.0357142857142857	0.0405405405405405	0.00258397932816537	2.74468729908183	8.73206967630774
3	20	CorrelationDetector	5	308	666	56	56	0	0.0104529616724739	0.0840840840840841	0.264264264264264	0.0256410256410256	0	0.00641025641025641	3.94818496550456	14.3827248072432
3	20	CorrelationDetector	4	317	697	57	57	0	0.0229508196721311	0.0817790530846485	0.215208034433286	0.0512820512820513	0.0363636363636364	0	3.02393893576957	10.863457179959
3	20	CorrelationDetector	4	572	730	18	18	0	0.0143112701252236	0.0246575342465753	0.157534246575342	0.1	0	0.0021551724137931	2.86530010379261	10.2112955471269
3	20	CorrelationDetector	3	357	673	39	39	0	0.0207715133531157	0.0579494799405646	0.291233283803863	0.122448979591837	0.024390243902439	0	2.55667579912779	8.98971324748716
3	20	CorrelationDetector	5	559	773	42	42	0	0.0127737226277372	0.0543337645536869	0.164294954721863	0.148148148148148	0	0.00672645739910314	2.61136358953454	10.4924093727134
3	20	CorrelationDetector	6	455	733	32	32	0	0.00748129675810474	0.043656207366985	0.144611186903138	0	0.0232558139534884	0	2.7296329927777	9.67513814534087
3	20	CorrelationDetector	4	427	942	100	100	0	0.0281329923273657	0.106157112526539	0.254777070063694	0.128205128205128	0.0327868852459016	0.0142857142857143	3.30841966391073	11.379009846243
3	20	CorrelationDetector	4	354	877	89	89	0	0.00606060606060606	0.101482326111745	0.286202964652224	0.0256410256410256	0.0175438596491228	0	3.13975770008941	10.8481940418123
3	20	CorrelationDetector	1	221	530	72	72	0	0.0181818181818182	0.135849056603774	0.356603773584906	0.0350877192982456	0	0	5.04911615714637	19.2322468832218
3	20	CorrelationDetector	2	328	539	55	55	0	0.0316901408450704	0.102040816326531	0.241187384044527	0.0943396226415094	0	0.0208333333333333	4.51193726730183	17.7320907802893
3	20	CorrelationDetector	5	475	942	30	30	0	0.0128205128205128	0.0318471337579618	0.153927813163482	0.0188679245283019	0.0425531914893617	0.00806451612903226	4.4433475854865	18.4280227595139
3	20	CorrelationDetector	6	489	624	37	37	0	0.0133630289532294	0.0592948717948718	0.163461538461538	0.0882352941176471	0.0652173913043478	0	3.04861923567419	10.4667948765661
3	20	CorrelationDetector	3	400	496	62	62	0	0.0505952380952381	0.125	0.30241935483871	0.172413793103448	0.0483870967741935	0.0254237288135593	4.47975972869661	18.0661894878632
3	20	CorrelationDetector	1	342	720	76	76	0	0.0125	0.105555555555556	0.284722222222222	0.0188679245283019	0.0416666666666667	0.004739336492891	3.82483320015206	15.1370778617957
3	20	CorrelationDetector	1	289	727	78	78	0	0.0375	0.107290233837689	0.38101788170564	0.166666666666667	0	0.015748031496063	3.61962479685613	14.107566427399
3	20	CorrelationDetector	6	431	1011	124	124	0	0.0282776349614396	0.122650840751731	0.289812067260138	0.194444444444444	0.0217391304347826	0.0103806228373702	3.61725494178494	14.3459836648693
3	20	CorrelationDetector	4	477	582	29	29	0	0.0146699266503667	0.0498281786941581	0.187285223367698	0.0833333333333333	0	0.00890207715133531	3.09562428278791	10.2747900808799
3	20	CorrelationDetector	3	370	635	34	34	0	0.0280373831775701	0.0535433070866142	0.244094488188976	0.03125	0	0.0254237288135593	2.23892066645453	7.57973362096083
3	20	CorrelationDetector	8	446	1053	77	77	0	0.00710900473933649	0.0731244064577398	0.205128205128205	0.0645161290322581	0	0	2.6209074299989	10.3465022200503
3	20	CorrelationDetector	3	423	511	19	19	0	0.00273972602739726	0.0371819960861057	0.170254403131115	0.0357142857142857	0	0	2.01898323196756	6.40501383865651
3	20	CorrelationDetector	2	379	871	111	111	0	0.0286624203821656	0.12743972445465	0.34443168771527	0.103448275862069	0.0882352941176471	0	3.14458690971227	11.6076345723274
3	20	CorrelationDetector	6	685	1086	50	50	0	0.0146842878120411	0.0460405156537753	0.139963167587477	0.0384615384615385	0.0169491525423729	0.00843170320404722	2.83600188356151	11.1545557303832
3	20	CorrelationDetector	6	544	844	35	35	0	0	0.0414691943127962	0.203791469194313	0	0	0	2.85357620175011	10.2496011369165
2	20	CorrelationDetector	6	567	1049	11	11	0	0.00355239786856128	0.0104861773117255	0.0743565300285987	0.0444444444444444	0	0	0.804100755675886	0.994950141849481
2	20	CorrelationDetector	3	558	771	6	6	0	0.002	0.00778210116731518	0.0713359273670558	0	0	0.00230414746543779	0.979216759769758	1.75455085569672
3	20	CorrelationDetector	7	628	1218	129	129	0	0.0203045685279188	0.105911330049261	0.303776683087028	0	0.0449438202247191	0.018348623853211	4.15452984708611	15.354971368547
3	20	CorrelationDetector	1	302	416	36	36	0	0.0304347826086957	0.0865384615384615	0.240384615384615	0.032258064516129	0	0	2.58590330317801	9.7768718928808
3	20	CorrelationDetector	6	515	908	108	108	0	0.0294784580498866	0.118942731277533	0.3215859030837	0.0952380952380952	0.0144927536231884	0.0231788079470199	3.91495980278142	13.8593855345592
3	20	CorrelationDetector	3	373	670	134	134	0	0.0854700854700855	0.2	0.395522388059701	0.105263157894737	0.0405405405405405	0.0164835164835165	5.29124297578678	20.885945703821
3	20	CorrelationDetector	5	511	741	78	78	0	0.0552268244575937	0.105263157894737	0.224021592442645	0.119047619047619	0.0476190476190476	0.0245231607629428	4.42723419209622	17.0283382618111
3	20	CorrelationDetector	5	442	689	70	70	0	0.0406091370558376	0.101596516690856	0.269956458635704	0.0571428571428571	0.0178571428571429	0.0352112676056338	3.95818174031766	16.1800027012505
3	20	CorrelationDetector	4	443	927	82	82	0	0.0306122448979592	0.0884573894282632	0.288025889967638	0.108108108108108	0	0.019672131147541	3.45950129268127	12.8124019241114
3	20	CorrelationDetector	4	399	924	70	70	0	0.00817438692098093	0.0757575757575758	0.226190476190476	0.0384615384615385	0.025974025974026	0	3.61066264023304	14.4351913811554
3	20	CorrelationDetector	1	292	414	16	16	0	0.00390625	0.0386473429951691	0.193236714975845	0	0	0	2.05949654994313	6.7773674643929
3	20	CorrelationDetector	3	382	471	22	22	0	0.0206896551724138	0.0467091295116773	0.165605095541401	0.121212121212121	0.0333333333333333	0	2.60567441087247	9.68160405758286
3	20	CorrelationDetector	3	391	524	19	19	0	0.013550135501355	0.0362595419847328	0.192748091603053	0.0434782608695652	0.0238095238095238	0	2.97291922883562	11.3372183385185
3	20	CorrelationDetector	3	372	565	8	8	0	0.00321543408360129	0.0141592920353982	0.0902654867256637	0.0384615384615385	0	0	1.44020512945181	3.76438556918941
3	20	CorrelationDetector	4	368	485	21	21	0	0	0.0432989690721649	0.14020618556701	0	0	0	1.93512674068226	6.59980199221481
3	20	CorrelationDetector	7	460	980	72	72	0	0.0243362831858407	0.073469387755102	0.266326530612245	0.075	0.0606060606060606	0.0114613180515759	2.8355905590106	11.0976732717063
3	20	CorrelationDetector	7	646	1281	99	99	0	0.0187207488299532	0.0772833723653396	0.249804839968774	0.130434782608696	0	0.0166666666666667	3.70775212887934	14.1210370538889
3	20	CorrelationDetector	5	337	851	49	49	0	0.00645161290322581	0.0575793184488837	0.239717978848414	0	0.0327868852459016	0	2.12194021857127	7.5630439873529
3	20	CorrelationDetector	3	394	639	32	32	0	0.0110497237569061	0.0500782472613459	0.242566510172144	0.0666666666666667	0.0327868852459016	0	3.30597245597903	13.8818366954352
3	20	CorrelationDetector	4	551	872	39	39	0	0.00183823529411765	0.0447247706422018	0.154816513761468	0	0.0133333333333333	0	3.08860423065964	12.4337588340127
3	20	CorrelationDetector	0	296	737	75	75	0	0.0234375	0.101763907734057	0.290366350067843	0	0.028169014084507	0.0208333333333333	3.81464871960179	14.2487067945527
3	20	CorrelationDetector	6	508	842	15	15	0	0	0.0178147268408551	0.143705463182898	0	0	0	2.19875756475777	7.57566639894187
3	20	CorrelationDetector	6	563	882	39	39	0	0.00553505535055351	0.0442176870748299	0.191609977324263	0.0238095238095238	0	0.00443458980044346	3.87339405222936	14.0951472493982
3	20	CorrelationDetector	7	490	783	15	15	0	0.00246305418719212	0.0191570881226054	0.186462324393359	0.0434782608695652	0	0	2.29700359694729	8.70214890788778
3	20	CorrelationDetector	3	388	711	16	16	0	0.0056657223796034	0.0225035161744023	0.168776371308017	0	0	0	1.67132378080213	5.73923565898487
3	20	CorrelationDetector	4	802	1616	65	65	0	0.00260756192959583	0.0402227722772277	0.209158415841584	0	0	0.00288184438040346	2.67440328467462	9.44136000419178
3	20	CorrelationDetector	3	488	561	74	74	0	0.054590570719603	0.131907308377897	0.260249554367201	0.0625	0	0.043859649122807	3.81624753434545	13.1807315780177
3	20	CorrelationDetector	2	583	1339	155	155	0	0.0483592400690846	0.115758028379388	0.29126213592233	0.0625	0.0454545454545455	0.0299145299145299	4.5633789505274	18.4949720022823
3	20	CorrelationDetector	3	305	638	167	167	0	0.0912698412698413	0.261755485893417	0.503134796238245	0.205128205128205	0	0.00884955752212389	4.05103548219257	14.7782003084191
3	20	CorrelationDetector	4	389	774	52	52	0	0.0173410404624277	0.0671834625322997	0.227390180878553	0	0	0.0201612903225806	2.68247536130328	9.87805542548885
3	20	CorrelationDetector	3	384	455	21	21	0	0.0102389078498294	0.0461538461538462	0.178021978021978	0.0606060606060606	0	0.00448430493273543	2.84659470232928	10.5548814315339
3	20	CorrelationDetector	3	471	622	20	20	0	0.00496277915632754	0.0321543408360129	0.138263665594855	0.0303030303030303	0	0.003125	3.1604679510817	12.1058987255601
2	20	CorrelationDetector	6	509	945	38	38	0	0.0140845070422535	0.0402116402116402	0.157671957671958	0.0571428571428571	0	0.0123456790123457	1.86815585751793	4.98324369450733
2	20	CorrelationDetector	6	463	707	38	38	0	0.00232018561484919	0.0537482319660538	0.0961810466760962	0	0	0.00302114803625378	1.71381471424741	4.99782326690137
3	20	CorrelationDetector	4	477	702	42	42	0	0.0150214592274678	0.0598290598290598	0.196581196581197	0.0666666666666667	0	0.010958904109589	3.523548593719	12.8328039780018
3	20	CorrelationDetector	5	531	769	38	38	0	0.0129310344827586	0.0494148244473342	0.213263979193758	0.129032258064516	0	0.0051413881748072	3.25304510000287	12.7700071950031
3	20	CorrelationDetector	4	346	702	28	28	0	0	0.0398860398860399	0.185185185185185	0	0	0	3.00084333689727	10.8337210073827
5	20	CorrelationDetector	5	536	1182	163	163	0	0.0376569037656904	0.137901861252115	0.360406091370558	0.0285714285714286	0.0757575757575758	0.0165289256198347	5.72435021673601	20.2921962592689
5	20	CorrelationDetector	3	341	652	162	162	0	0.0944625407166124	0.248466257668712	0.452453987730061	0.405405405405405	0.0392156862745098	0.025	6.36342729731172	21.1926991070424
5	20	CorrelationDetector	4	505	1016	181	181	0	0.0650406504065041	0.178149606299213	0.427165354330709	0.225	0.155555555555556	0.024390243902439	7.13239754532421	22.9816360606757
5	20	CorrelationDetector	3	403	791	144	144	0	0.0424403183023873	0.18204804045512	0.403286978508217	0.229166666666667	0.0303030303030303	0.0135135135135135	5.66170638109284	19.0950359699363
5	20	CorrelationDetector	3	392	454	55	55	0	0.039426523297491	0.121145374449339	0.334801762114537	0.0625	0.0545454545454545	0.0186335403726708	6.59638438208131	23.1960889706215
5	20	CorrelationDetector	5	428	581	21	21	0	0.00526315789473684	0.036144578313253	0.225473321858864	0.0357142857142857	0.0158730158730159	0	3.81869685877918	14.446820983631
5	20	CorrelationDetector	8	468	951	130	130	0	0.0412844036697248	0.136698212407992	0.395373291272345	0.2	0.0128205128205128	0.025	4.93715699058453	17.5867114245122
5	20	CorrelationDetector	5	451	742	55	55	0	0.00497512437810945	0.0741239892183288	0.241239892183288	0.0294117647058824	0	0	3.02623009813401	11.5158895861745
5	20	CorrelationDetector	5	456	653	34	34	0	0.015625	0.0520673813169985	0.234303215926493	0	0	0.0204778156996587	3.74245495973487	14.6247909089218
5	20	CorrelationDetector	3	434	639	83	83	0	0.0636604774535809	0.129890453834116	0.392801251956182	0.0606060606060606	0.0645161290322581	0.0526315789473684	4.11413903796269	14.5017245734743
5	20	CorrelationDetector	3	422	744	137	137	0	0.032967032967033	0.184139784946237	0.428763440860215	0.125	0.0638297872340425	0.010989010989011	8.52731739393271	29.4743168187625
5	20	CorrelationDetector	2	391	714	172	172	0	0.0906593406593407	0.240896358543417	0.46078431372549	0.325	0.0232558139534884	0.0348258706467662	7.8931388205437	27.4458082414317
5	20	CorrelationDetector	4	511	719	76	76	0	0.0147991543340381	0.105702364394993	0.326842837273992	0.0833333333333333	0.0232558139534884	0.0026525198938992	7.41433200359289	24.3399582360328
5	20	CorrelationDetector	4	515	945	151	151	0	0.0397489539748954	0.15978835978836	0.373544973544974	0.266666666666667	0	0.0175438596491228	6.45719348453891	22.4236038667244
5	20	CorrelationDetector	2	359	436	44	44	0	0.0307692307692308	0.100917431192661	0.31651376146789	0.193548387096774	0.0285714285714286	0.00537634408602151	4.77336965529621	16.4536668490688
5	20	CorrelationDetector	5	547	1155	242	242	0	0.0460405156537753	0.20952380952381	0.445021645021645	0.175	0.142857142857143	0.0157657657657658	7.71295973431422	25.1379611424888
5	20	CorrelationDetector	3	531	1499	255	255	0	0.0566037735849057	0.170113408939293	0.390260173448966	0.205128205128205	0	0.0481651376146789	6.38728011511314	22.1853715301284
5	20	CorrelationDetector	7	417	628	83	83	0	0.0358126721763085	0.132165605095541	0.355095541401274	0.151515151515152	0	0.0262172284644195	7.18604629344807	23.0222051565587
5	20	CorrelationDetector	2	443	771	132	132	0	0.0438144329896907	0.171206225680934	0.347600518806744	0.0869565217391304	0	0.0353697749196141	6.97519062411417	23.2048269868179
5	20	CorrelationDetector	4	410	946	189	189	0	0.0359116022099447	0.199788583509514	0.457716701902748	0.19047619047619	0.0232558139534884	0.0107913669064748	7.16865456461885	23.9868884678797
5	20	CorrelationDetector	3	386	496	35	35	0	0.0278637770897833	0.0705645161290323	0.213709677419355	0	0.025	0.0180722891566265	3.77957423188429	12.9733260666251
5	20	CorrelationDetector	2	356	509	29	29	0	0.0239520958083832	0.0569744597249509	0.318271119842829	0	0.0454545454545455	0.00490196078431373	4.37703255146101	15.0130178615574
5	20	CorrelationDetector	8	757	1640	127	127	0	0.0106241699867198	0.0774390243902439	0.272560975609756	0.15	0.0506329113924051	0.00151975683890578	3.81918264964592	13.8111196141496
5	20	CorrelationDetector	4	344	518	62	62	0	0.0515463917525773	0.11969111969112	0.407335907335907	0.212121212121212	0	0.037037037037037	5.02434414488682	16.5971448010819
5	20	CorrelationDetector	2	382	548	64	64	0	0.0988023952095808	0.116788321167883	0.301094890510949	0.0487804878048781	0.0263157894736842	0.0288461538461538	4.75346272581181	16.3273379061139
5	20	CorrelationDetector	4	387	661	72	72	0	0.027027027027027	0.1089258698941	0.394856278366112	0.0714285714285714	0.0727272727272727	0.0131578947368421	4.68749390534103	16.7653759370744
5	20	CorrelationDetector	4	452	772	131	131	0	0.0308788598574822	0.169689119170984	0.367875647668394	0.075	0.032258064516129	0.0228013029315961	4.92948624462739	17.1923828038487
5	20	CorrelationDetector	4	548	854	120	120	0	0.0316831683168317	0.140515222482436	0.327868852459016	0.259259259259259	0.0357142857142857	0	6.1365259636358	21.5897367886872
5	20	CorrelationDetector	4	461	819	69	69	0	0.0327102803738318	0.0842490842490843	0.343101343101343	0.1	0.0638297872340425	0.018018018018018	5.77297965687163	19.8960813361398
5	20	CorrelationDetector	4	525	739	96	96	0	0.0549450549450549	0.129905277401894	0.381596752368065	0.151515151515152	0	0.0533707865168539	5.63912381683398	19.5734885793842
5	20	CorrelationDetector	3	280	377	45	45	0	0.0480769230769231	0.119363395225464	0.342175066312997	0.1	0.0576923076923077	0	3.8738842667119	14.9735482158271
5	20	CorrelationDetector	4	408	722	64	64	0	0.013262599469496	0.0886426592797784	0.282548476454294	0.09375	0.0289855072463768	0	4.6919534428836	16.8871342390714
5	20	CorrelationDetector	4	489	517	53	53	0	0.0501138952164009	0.102514506769826	0.228239845261122	0.125	0	0.0431034482758621	3.93756133663092	14.4133175047673
5	20	CorrelationDetector	6	487	1092	156	156	0	0.0228690228690229	0.142857142857143	0.381868131868132	0.133333333333333	0.0303030303030303	0.00797872340425532	6.06057419022651	20.2309404608954
5	20	CorrelationDetector	7	576	1061	135	135	0	0.0351493848857645	0.127238454288407	0.409048067860509	0.125	0.0930232558139535	0.02	6.7325947356782	24.2332390292399
5	20	CorrelationDetector	6	441	1080	244	244	0	0.041994750656168	0.225925925925926	0.482407407407407	0.25	0.0192307692307692	0.0274914089347079	5.55139686072723	19.1094709939233
5	20	CorrelationDetector	5	470	1014	136	136	0	0.0427927927927928	0.134122287968442	0.390532544378698	0.0357142857142857	0.0972222222222222	0.0207715133531157	5.84156509599129	19.2736227554027
5	20	CorrelationDetector	4	435	890	113	113	0	0.0177664974619289	0.126966292134831	0.406741573033708	0.0384615384615385	0.0227272727272727	0.00342465753424658	4.84544259201161	17.1014906914226
5	20	CorrelationDetector	5	357	831	111	111	0	0.0341880341880342	0.133574007220217	0.381468110709988	0	0.0919540229885057	0.0137614678899083	5.46461994034115	18.4217667495694
5	20	CorrelationDetector	2	403	647	88	88	0	0.0609756097560976	0.136012364760433	0.381761978361669	0.333333333333333	0.0212765957446809	0.0372093023255814	5.62692730181174	17.9393010291579
5	20	CorrelationDetector	6	554	1053	153	153	0	0.0283018867924528	0.145299145299145	0.344729344729345	0.075	0.0204081632653061	0.0231481481481481	5.95885196026789	20.3421648621706
5	20	CorrelationDetector	2	313	550	117	117	0	0.0512820512820513	0.212727272727273	0.538181818181818	0.210526315789474	0	0	5.07365487783747	18.9073802547163
5	20	CorrelationDetector	2	507	694	70	70	0	0.0332594235033259	0.100864553314121	0.325648414985591	0.0645161290322581	0	0.00301204819277108	5.32199485271266	19.389821883575
5	20	CorrelationDetector	4	541	704	81	81	0	0.0237580993520518	0.115056818181818	0.313920454545455	0.136363636363636	0.0652173913043478	0.00837988826815642	5.88273628197463	19.9269552083957
5	20	CorrelationDetector	5	534	1075	197	197	0	0.0998116760828625	0.183255813953488	0.467906976744186	0.212121212121212	0.0697674418604651	0.0391644908616188	6.98620177872762	23.618088104541
2	20	CorrelationDetector	4	508	852	23	23	0	0	0.0269953051643192	0.126760563380282	0	0	0	2.09254517227599	5.95803514275871
2	20	CorrelationDetector	5	637	1113	27	27	0	0.00474683544303797	0.0242587601078167	0.130278526504942	0.0689655172413793	0.0144927536231884	0	2.45148196679769	8.10499620883989
5	20	CorrelationDetector	5	542	951	171	171	0	0.0339321357285429	0.17981072555205	0.393270241850683	0.222222222222222	0.0612244897959184	0.00970873786407767	6.21116199277731	20.9018980995354
5	20	CorrelationDetector	4	491	761	63	63	0	0.0193965517241379	0.0827858081471748	0.296977660972405	0.1	0.0697674418604651	0.00546448087431694	4.48664458711506	15.7059246652382
5	20	CorrelationDetector	5	495	1238	192	192	0	0.034965034965035	0.155088852988691	0.45718901453958	0.0526315789473684	0.0178571428571429	0.0355029585798817	5.97237496740588	20.5485948327386
5	20	CorrelationDetector	7	526	817	65	65	0	0.0145833333333333	0.0795593635250918	0.304773561811506	0.0357142857142857	0.0192307692307692	0.0102040816326531	5.87484485700005	20.1367688789116
5	20	CorrelationDetector	6	347	741	126	126	0	0.0506329113924051	0.17004048582996	0.458839406207827	0.146341463414634	0.072463768115942	0.0153846153846154	6.49215183576034	21.1545620325312
5	20	CorrelationDetector	4	445	587	77	77	0	0.0281329923273657	0.131175468483816	0.354344122657581	0	0.0317460317460317	0.0113636363636364	6.1301543544316	21.0229320309811
5	20	CorrelationDetector	4	391	598	32	32	0	0.00626959247648903	0.0535117056856187	0.309364548494983	0	0.0196078431372549	0.00431034482758621	3.00227697315295	11.3907401774548
5	20	CorrelationDetector	3	454	553	58	58	0	0.0392156862745098	0.104882459312839	0.415913200723327	0.125	0.0147058823529412	0.0368663594470046	6.59207925863112	23.6919584158319
5	20	CorrelationDetector	2	400	799	155	155	0	0.047244094488189	0.193992490613267	0.469336670838548	0.107142857142857	0.1125	0.0118343195266272	5.98467474969279	22.1345775209096
5	20	CorrelationDetector	7	616	1174	65	65	0	0.0116279069767442	0.055366269165247	0.245315161839864	0.0434782608695652	0.0158730158730159	0.00634249471458774	5.06969591518455	19.2150814031384
5	20	CorrelationDetector	3	406	543	73	73	0	0.0411764705882353	0.134438305709024	0.388581952117864	0.0333333333333333	0.148936170212766	0.00854700854700855	5.11980318380505	17.3237369657889
5	20	CorrelationDetector	7	514	829	157	157	0	0.0393873085339169	0.189384800965018	0.376357056694813	0.15625	0.0512820512820513	0.0172910662824208	5.71994243111749	21.1554027168798
5	20	CorrelationDetector	3	302	405	20	20	0	0.0194552529182879	0.0493827160493827	0.279012345679012	0.0638297872340425	0.0588235294117647	0	4.45172266655057	15.7196138535151
5	20	CorrelationDetector	6	334	570	46	46	0	0.0162866449511401	0.0807017543859649	0.263157894736842	0.0285714285714286	0.0508474576271186	0	3.77929975697703	13.9423523570219
5	20	CorrelationDetector	7	504	852	51	51	0	0.0103092783505155	0.0598591549295775	0.246478873239437	0	0.0142857142857143	0.0104712041884817	5.9322011630319	20.7036889682595
7	20	CorrelationDetector	5	464	1070	185	185	0	0.0476190476190476	0.172897196261682	0.455140186915888	0.244444444444444	0	0.030812324929972	8.18603571140189	24.9866205118144
7	20	CorrelationDetector	2	279	606	142	142	0	0.0497237569060773	0.234323432343234	0.612211221122112	0.0930232558139535	0	0.0206185567010309	7.44361233524554	23.8665962333039
7	20	CorrelationDetector	3	352	515	86	86	0	0.0380622837370242	0.166990291262136	0.398058252427184	0.104166666666667	0	0.018348623853211	6.8947341838546	21.4793935503959
7	20	CorrelationDetector	4	433	886	156	156	0	0.061381074168798	0.17607223476298	0.470654627539503	0.176470588235294	0.161764705882353	0.0138888888888889	8.66805096902778	25.1300994695102
7	20	CorrelationDetector	3	370	786	180	180	0	0.0379746835443038	0.229007633587786	0.529262086513995	0.2	0.0655737704918033	0.00934579439252336	8.80447247232415	26.350350779274
7	20	CorrelationDetector	4	463	913	96	96	0	0.0432692307692308	0.105147864184009	0.323110624315444	0.0909090909090909	0.0571428571428571	0.0339506172839506	5.74390879085224	19.7184956361064
7	20	CorrelationDetector	3	349	555	100	100	0	0.03886925795053	0.18018018018018	0.441441441441441	0.194444444444444	0.0476190476190476	0.0050761421319797	6.76085041502011	22.0208060544975
7	20	CorrelationDetector	4	319	464	105	105	0	0.0625	0.226293103448276	0.428879310344828	0.222222222222222	0.0204081632653061	0.029585798816568	7.95228762599839	23.832129716417
7	20	CorrelationDetector	3	508	1424	379	379	0	0.0968421052631579	0.266151685393258	0.565308988764045	0.1875	0.08	0.0625	10.4534417531975	30.4358426779493
7	20	CorrelationDetector	6	412	659	101	101	0	0.0602094240837696	0.153262518968134	0.458270106221548	0.108108108108108	0.0517241379310345	0.0471014492753623	8.02919165919991	23.3704838731101
7	20	CorrelationDetector	8	400	976	263	263	0	0.0611111111111111	0.269467213114754	0.550204918032787	0.0869565217391304	0.0961538461538462	0.00930232558139535	10.6843400190502	29.0302205110178
7	20	CorrelationDetector	4	455	1029	185	185	0	0.0554323725055432	0.179786200194363	0.50242954324587	0.103448275862069	0.102040816326531	0.0365853658536585	9.71719330800209	25.6393679575323
7	20	CorrelationDetector	3	344	474	80	80	0	0.0590551181102362	0.168776371308017	0.506329113924051	0.184210526315789	0.0652173913043478	0.0248447204968944	9.93348215577432	29.1016127531124
7	20	CorrelationDetector	5	522	965	111	111	0	0.0212765957446809	0.115025906735751	0.373056994818653	0.0975609756097561	0.0434782608695652	0.0119331742243437	8.53413672962555	24.2265561677458
7	20	CorrelationDetector	4	598	1098	143	143	0	0.0353535353535354	0.13023679417122	0.459927140255009	0.12	0.0851063829787234	0.0153846153846154	10.4107972857679	28.2353642581023
7	20	CorrelationDetector	5	356	626	91	91	0	0.0461095100864553	0.145367412140575	0.484025559105431	0.153846153846154	0.03125	0.0130434782608696	7.32178972533607	22.2880033592674
7	20	CorrelationDetector	3	300	514	86	86	0	0.0481927710843374	0.167315175097276	0.503891050583658	0.210526315789474	0.0512820512820513	0	7.27475598002389	22.1146276201343
7	20	CorrelationDetector	4	580	1102	232	232	0	0.117216117216117	0.210526315789474	0.526315789473684	0.241379310344828	0.120689655172414	0.0569306930693069	10.3201819954023	28.9164753069432
7	20	CorrelationDetector	3	452	642	143	143	0	0.104109589041096	0.222741433021807	0.448598130841121	0.266666666666667	0.156862745098039	0.0340425531914894	8.18584982613628	25.5848285436935
7	20	CorrelationDetector	2	393	482	65	65	0	0.0269461077844311	0.134854771784232	0.344398340248963	0.032258064516129	0.0512820512820513	0.00568181818181818	5.5925542418306	18.8700937623435
7	20	CorrelationDetector	2	410	512	81	81	0	0.0605187319884726	0.158203125	0.416015625	0.348837209302326	0.0833333333333333	0.0140845070422535	5.99771535765526	19.799987758628
7	20	CorrelationDetector	6	664	1411	278	278	0	0.0363924050632911	0.19702338766832	0.491141034727144	0.272727272727273	0.072463768115942	0.0202952029520295	9.41911861824704	27.7048591290754
7	20	CorrelationDetector	6	367	830	196	196	0	0.0898876404494382	0.236144578313253	0.521686746987952	0.361702127659574	0.142857142857143	0.0123456790123457	10.3997166746068	29.6934339088594
7	20	CorrelationDetector	2	340	870	283	283	0	0.111888111888112	0.325287356321839	0.559770114942529	0.311111111111111	0.148148148148148	0.0406091370558376	8.32242648963521	24.8728284554624
7	20	CorrelationDetector	2	382	628	110	110	0	0.054380664652568	0.17515923566879	0.447452229299363	0.111111111111111	0	0.0489795918367347	8.75170651879792	26.119281879621
7	20	CorrelationDetector	6	515	1171	202	202	0	0.047713717693837	0.172502134927412	0.480785653287788	0.275	0.02	0.0276381909547739	10.0931662904003	27.89705498209
7	20	CorrelationDetector	2	337	497	78	78	0	0.0601092896174863	0.156941649899396	0.537223340040241	0.205882352941176	0.12	0	7.23864463870176	22.8104296389331
7	20	CorrelationDetector	2	365	611	239	239	0	0.183150183150183	0.391162029459902	0.62847790507365	0.390243902439024	0.0810810810810811	0.0833333333333333	9.10071102048147	27.6465441474515
7	20	CorrelationDetector	4	424	743	187	187	0	0.0911680911680912	0.251682368775236	0.493943472409152	0.4	0.027027027027027	0.0625	8.73150696629383	25.6001390420832
7	20	CorrelationDetector	3	389	505	60	60	0	0.0403726708074534	0.118811881188119	0.318811881188119	0.162790697674419	0.0625	0.0160642570281124	5.92351397074867	19.1011525736424
7	20	CorrelationDetector	4	440	712	127	127	0	0.0631067961165049	0.178370786516854	0.491573033707865	0.21875	0.0740740740740741	0.0333333333333333	9.47926192051325	28.6151710656416
7	20	CorrelationDetector	3	335	950	219	219	0	0.0721311475409836	0.230526315789474	0.548421052631579	0.297872340425532	0.0930232558139535	0.0199004975124378	8.29979941616106	25.5313676238232
7	20	CorrelationDetector	5	594	1313	194	194	0	0.0293040293040293	0.147753236862148	0.410510281797411	0.107142857142857	0.0784313725490196	0.015625	8.37018558710996	25.171072726667
7	20	CorrelationDetector	4	470	1295	211	211	0	0.0342612419700214	0.162934362934363	0.475675675675676	0.114285714285714	0.125	0	8.50976895310526	25.2620528752346
7	20	CorrelationDetector	3	397	931	200	200	0	0.0890207715133531	0.214822771213749	0.561761546723953	0.382352941176471	0.172413793103448	0.0209205020920502	8.92284705119658	26.4180779490528
7	20	CorrelationDetector	2	280	393	132	132	0	0.130801687763713	0.33587786259542	0.524173027989822	0.342105263157895	0.116279069767442	0.010989010989011	7.75628539408213	25.5036328446787
7	20	CorrelationDetector	3	353	552	126	126	0	0.0707070707070707	0.228260869565217	0.47463768115942	0.2	0.0784313725490196	0.0331491712707182	8.27969270910845	26.0708251105668
7	20	CorrelationDetector	5	369	613	106	106	0	0.0747330960854092	0.172920065252855	0.398042414355628	0.36	0.0784313725490196	0.0211640211640212	6.24954268164844	21.3969566323712
7	20	CorrelationDetector	7	421	785	157	157	0	0.0423728813559322	0.2	0.484076433121019	0.192307692307692	0.0666666666666667	0.0223214285714286	7.68868417745886	26.8866325922255
7	20	CorrelationDetector	3	378	761	210	210	0	0.0692771084337349	0.275952693823916	0.536136662286465	0.297872340425532	0.0512820512820513	0.027906976744186	8.56411789325759	26.1198312858333
7	20	CorrelationDetector	5	352	513	94	94	0	0.0555555555555556	0.183235867446394	0.389863547758285	0.0256410256410256	0.025	0.0285714285714286	7.30550140112872	24.0191279803836
7	20	CorrelationDetector	2	282	374	73	73	0	0.0742574257425743	0.195187165775401	0.473262032085562	0.24390243902439	0.111111111111111	0	6.96120280823064	23.5939893364862
7	20	CorrelationDetector	6	528	1250	343	343	0	0.0629770992366412	0.2744	0.548	0.303030303030303	0.133333333333333	0.0243161094224924	11.4073223846423	30.569455231844
7	20	CorrelationDetector	2	231	236	29	29	0	0.0597014925373134	0.122881355932203	0.440677966101695	0.108695652173913	0.0357142857142857	0	6.79751961177757	22.8657781143841
7	20	CorrelationDetector	1	266	390	83	83	0	0.0795454545454545	0.212820512820513	0.471794871794872	0.243243243243243	0.04	0	6.44125413130496	20.5745059755647
7	20	CorrelationDetector	5	388	717	203	203	0	0.0911949685534591	0.283124128312413	0.571827057182706	0.428571428571429	0.1	0.0296610169491525	9.52212562743113	29.4139691044863
7	20	CorrelationDetector	4	431	686	119	119	0	0.0327455919395466	0.173469387755102	0.365889212827988	0.157894736842105	0.0566037735849057	0.0068259385665529	7.14124122005371	22.8135883088447
7	20	CorrelationDetector	4	584	1077	222	222	0	0.0810344827586207	0.206128133704735	0.536675951717734	0.161290322580645	0.05	0.0692124105011933	11.3384265316144	29.3306344106672
7	20	CorrelationDetector	2	363	647	130	130	0	0.0629139072847682	0.200927357032458	0.471406491499227	0.225	0.0277777777777778	0.0333333333333333	8.04927270068828	25.4028778283799
2	20	CorrelationDetector	2	408	698	56	56	0	0.0343915343915344	0.0802292263610315	0.203438395415473	0.113636363636364	0	0.0262172284644195	2.95351505285751	10.4641301296625
2	20	CorrelationDetector	7	527	934	91	91	0	0.054368932038835	0.0974304068522484	0.200214132762313	0.09375	0.0285714285714286	0.0416666666666667	3.29300527265861	10.4732596848902
7	20	CorrelationDetector	1	380	619	133	133	0	0.101587301587302	0.21486268174475	0.512116316639742	0.194444444444444	0.0232558139534884	0.0343137254901961	8.35388093417405	26.2585352912473
7	20	CorrelationDetector	3	278	437	46	46	0	0.0230414746543779	0.105263157894737	0.441647597254005	0.148148148148148	0	0	6.25279858499379	19.7897703582127
7	20	CorrelationDetector	1	331	598	81	81	0	0.052434456928839	0.135451505016722	0.429765886287625	0.173913043478261	0.0597014925373134	0.015625	6.72006212766317	22.4468046623242
7	20	CorrelationDetector	6	381	674	84	84	0	0.032069970845481	0.124629080118694	0.379821958456973	0.170731707317073	0.0263157894736842	0.00409836065573771	7.10910328026467	22.0997151755679
7	20	CorrelationDetector	4	469	836	191	191	0	0.0611764705882353	0.228468899521531	0.485645933014354	0.272727272727273	0	0.0158730158730159	7.62036987936204	23.8621010487534
7	20	CorrelationDetector	5	501	908	104	104	0	0.0314606741573034	0.114537444933921	0.313876651982379	0.0689655172413793	0.0434782608695652	0.025	6.17994739580378	19.9117497190649
7	20	CorrelationDetector	3	590	692	86	86	0	0.0310679611650485	0.124277456647399	0.342485549132948	0.0454545454545455	0	0.0285087719298246	7.33484776033613	23.0787366879471
7	20	CorrelationDetector	5	617	935	147	147	0	0.0478632478632479	0.157219251336898	0.439572192513369	0.214285714285714	0.0227272727272727	0.0333333333333333	9.44805395591956	29.4641919855709
7	20	CorrelationDetector	1	312	509	87	87	0	0.0727272727272727	0.170923379174853	0.477406679764244	0.166666666666667	0.03125	0.0437956204379562	7.53887364854277	23.4328804865709
7	20	CorrelationDetector	4	373	640	177	177	0	0.0851735015772871	0.2765625	0.5015625	0.35	0.181818181818182	0.0247933884297521	7.8610115095301	25.354533245659
7	20	CorrelationDetector	6	504	1279	268	268	0	0.0340681362725451	0.209538702111024	0.494917904612979	0.179487179487179	0.0563380281690141	0.0152671755725191	9.81457941480358	27.6032446611144
7	20	CorrelationDetector	2	302	606	130	130	0	0.0339622641509434	0.214521452145215	0.518151815181518	0.0975609756097561	0	0.00666666666666667	7.8081349752239	23.7331549906169
7	20	CorrelationDetector	5	492	953	195	195	0	0.0467706013363029	0.204616998950682	0.503672612801679	0.181818181818182	0.134615384615385	0.00890207715133531	8.0218025299014	24.5633218397782
7	20	CorrelationDetector	4	497	1033	186	186	0	0.0578158458244111	0.180058083252662	0.454017424975799	0.0714285714285714	0.169230769230769	0.0382513661202186	8.78328799305953	27.8096447188502
10	20	CorrelationDetector	0	226	355	132	132	0	0.151162790697674	0.371830985915493	0.684507042253521	0.276595744680851	0.137254901960784	0.0810810810810811	11.8341576464164	32.0741382777548
10	20	CorrelationDetector	2	493	1015	187	187	0	0.0497835497835498	0.18423645320197	0.503448275862069	0.19047619047619	0.0769230769230769	0.0161812297734628	10.4640340553666	27.8501289055772
10	20	CorrelationDetector	4	342	843	254	254	0	0.10580204778157	0.301304863582444	0.594306049822064	0.384615384615385	0.0746268656716418	0	11.1892815292513	29.9369023523454
10	20	CorrelationDetector	4	451	557	165	165	0	0.0987341772151899	0.296229802513465	0.504488330341113	0.333333333333333	0.0571428571428571	0.0539419087136929	11.2713205984357	32.1928932575955
10	20	CorrelationDetector	3	533	1173	295	295	0	0.0905660377358491	0.251491901108269	0.47996589940324	0.361702127659574	0.104166666666667	0.0573394495412844	11.8535953102361	29.5396929609515
10	20	CorrelationDetector	4	272	630	221	221	0	0.0789473684210526	0.350793650793651	0.580952380952381	0.175	0.0833333333333333	0.0241935483870968	11.819393384496	32.0618153126547
10	20	CorrelationDetector	0	268	484	160	160	0	0.146464646464646	0.330578512396694	0.665289256198347	0.0606060606060606	0.0769230769230769	0.0806451612903226	9.64742360079963	27.6502383191528
10	20	CorrelationDetector	2	400	671	217	217	0	0.16403785488959	0.323397913561848	0.599105812220566	0.394736842105263	0	0.112903225806452	12.2377955900079	33.8420225019775
10	20	CorrelationDetector	2	469	563	83	83	0	0.0375586854460094	0.147424511545293	0.353463587921847	0.166666666666667	0	0.00636942675159236	8.22001351991458	24.1767715120538
10	20	CorrelationDetector	2	370	663	172	172	0	0.138643067846608	0.259426847662142	0.541478129713424	0.209302325581395	0.195121951219512	0.1	11.4868332278584	32.5057012828027
10	20	CorrelationDetector	1	375	537	159	159	0	0.113702623906706	0.29608938547486	0.538175046554935	0.375	0.133333333333333	0.0871559633027523	10.1339594911981	28.4674793767447
10	20	CorrelationDetector	5	429	784	155	155	0	0.069377990430622	0.197704081632653	0.516581632653061	0.166666666666667	0.104477611940299	0.0374149659863946	10.9566334268919	29.7520585002438
10	20	CorrelationDetector	2	397	570	134	134	0	0.0857142857142857	0.235087719298246	0.487719298245614	0.175	0.111111111111111	0.0427807486631016	10.1318685496728	28.1516253719464
10	20	CorrelationDetector	4	517	790	186	186	0	0.0563674321503132	0.235443037974684	0.479746835443038	0.384615384615385	0.0638297872340425	0.0220385674931129	10.20171872461	27.9843715138152
10	20	CorrelationDetector	4	520	718	111	111	0	0.0315789473684211	0.154596100278552	0.323119777158774	0.08	0.0545454545454545	0.016260162601626	9.19536724093063	26.9523247078887
10	20	CorrelationDetector	3	337	708	212	212	0	0.136986301369863	0.299435028248588	0.644067796610169	0.432432432432432	0.09375	0.0445859872611465	11.6061976603261	29.8215082838094
10	20	CorrelationDetector	3	324	835	229	229	0	0.117647058823529	0.274251497005988	0.592814371257485	0.340909090909091	0.238095238095238	0	11.1755207712425	28.504993897966
10	20	CorrelationDetector	2	372	519	120	120	0	0.0592334494773519	0.23121387283237	0.493256262042389	0.217391304347826	0.0869565217391304	0.0108108108108108	8.8487404902599	25.8426564352973
10	20	CorrelationDetector	4	423	635	140	140	0	0.0492227979274611	0.220472440944882	0.431496062992126	0.264705882352941	0.113636363636364	0.01171875	11.469624925044	30.7847648708871
10	20	CorrelationDetector	3	439	579	109	109	0	0.0536585365853659	0.188255613126079	0.42314335060449	0.291666666666667	0.0188679245283019	0.0165289256198347	10.3714816120308	27.5670953174847
10	20	CorrelationDetector	1	429	873	271	271	0	0.105540897097625	0.310423825887743	0.576174112256586	0.264705882352941	0.211267605633803	0.0125523012552301	12.6123728007926	32.2895349895365
10	20	CorrelationDetector	5	367	706	227	227	0	0.0495049504950495	0.321529745042493	0.593484419263456	0.151515151515152	0.0652173913043478	0.0231481481481481	10.9994100133823	29.0684485086723
10	20	CorrelationDetector	4	474	784	123	123	0	0.0389016018306636	0.156887755102041	0.396683673469388	0.324324324324324	0.032258064516129	0	9.61312774231606	25.5880718101603
10	20	CorrelationDetector	6	400	1038	282	282	0	0.0859375	0.271676300578035	0.629094412331407	0.166666666666667	0.0886075949367089	0.0663716814159292	12.2938154824844	29.8156241645947
10	20	CorrelationDetector	3	285	552	158	158	0	0.111111111111111	0.286231884057971	0.58695652173913	0.268292682926829	0.106382978723404	0.00862068965517241	10.9929299059738	27.9222727043656
10	20	CorrelationDetector	3	355	716	193	193	0	0.0802919708029197	0.269553072625698	0.583798882681564	0.384615384615385	0.146341463414634	0.00518134715025907	10.5870466735494	27.6618778642292
10	20	CorrelationDetector	5	379	965	321	321	0	0.0994623655913978	0.332642487046632	0.614507772020725	0.42	0.0597014925373134	0.040650406504065	14.0608717360336	33.1066605212771
10	20	CorrelationDetector	5	399	670	187	187	0	0.0557184750733138	0.27910447761194	0.523880597014925	0.25	0.0344827586206897	0.0256410256410256	10.7650931950816	28.3717257232302
10	20	CorrelationDetector	4	457	920	315	315	0	0.110552763819095	0.342391304347826	0.657608695652174	0.4	0.157894736842105	0.0596491228070175	14.0049118164361	33.0269035962924
10	20	CorrelationDetector	2	283	646	228	228	0	0.180147058823529	0.352941176470588	0.660990712074303	0.36734693877551	0.0588235294117647	0.0465116279069767	11.8093570910615	29.7363246405023
10	20	CorrelationDetector	3	474	692	92	92	0	0.0623501199040767	0.132947976878613	0.358381502890173	0.272727272727273	0	0.0262295081967213	6.83259013390374	19.878399797726
10	20	CorrelationDetector	4	446	627	154	154	0	0.0469973890339426	0.245614035087719	0.503987240829346	0.222222222222222	0	0.0463320463320463	9.64546141188953	26.5833485729277
10	20	CorrelationDetector	0	323	584	189	189	0	0.206896551724138	0.323630136986301	0.657534246575342	0.25	0.173913043478261	0.0560747663551402	10.8296319921747	29.8976369388187
10	20	CorrelationDetector	5	451	843	159	159	0	0.0408719346049046	0.188612099644128	0.494661921708185	0.259259259259259	0.0816326530612245	0.013986013986014	9.91470592085098	28.7053743876067
10	20	CorrelationDetector	3	429	923	294	294	0	0.105386416861827	0.318526543878657	0.588299024918743	0.297297297297297	0.127272727272727	0.0268199233716475	11.9784048709789	30.8350909973729
10	20	CorrelationDetector	2	414	695	155	155	0	0.0718232044198895	0.223021582733813	0.530935251798561	0.392857142857143	0.0847457627118644	0.00888888888888889	10.9502656064995	30.258967959468
10	20	CorrelationDetector	2	351	611	213	213	0	0.13840830449827	0.34860883797054	0.610474631751228	0.395348837209302	0.06	0.0516129032258065	11.5072860895295	31.6058877793799
10	20	CorrelationDetector	4	341	603	169	169	0	0.144927536231884	0.280265339966833	0.626865671641791	0.325	0.0677966101694915	0.0413793103448276	12.5957503318196	33.7254300156727
10	20	CorrelationDetector	5	504	766	159	159	0	0.0509259259259259	0.20757180156658	0.436031331592689	0.192307692307692	0.127659574468085	0.0284090909090909	10.4752760075182	29.8487455646663
10	20	CorrelationDetector	4	328	561	214	214	0	0.155642023346304	0.381461675579323	0.622103386809269	0.541666666666667	0.111111111111111	0.0128205128205128	10.9177712640406	30.0696120376076
10	20	CorrelationDetector	4	357	925	280	280	0	0.162393162393162	0.302702702702703	0.656216216216216	0.375	0.186666666666667	0.0970873786407767	15.3046986123581	34.6741306276185
10	20	CorrelationDetector	2	340	417	102	102	0	0.047808764940239	0.244604316546763	0.422062350119904	0.189189189189189	0	0.0285714285714286	10.2222470669153	28.6955649774288
10	20	CorrelationDetector	3	264	545	143	143	0	0.0703517587939698	0.262385321100917	0.627522935779817	0.235294117647059	0.0526315789473684	0	12.4699131859303	29.8848324659325
10	20	CorrelationDetector	1	381	741	196	196	0	0.159235668789809	0.264507422402159	0.622132253711201	0.325	0.147058823529412	0.128834355828221	14.8532402707416	35.4849105215102
10	20	CorrelationDetector	2	283	654	244	244	0	0.12	0.373088685015291	0.709480122324159	0.12	0.136363636363636	0.0948275862068965	14.8029554964642	34.0154428247307
10	20	CorrelationDetector	3	283	724	233	233	0	0.111913357400722	0.321823204419889	0.643646408839779	0.290322580645161	0.142857142857143	0.0177514792899408	13.3671331003811	31.7859852801877
10	20	CorrelationDetector	4	401	763	284	284	0	0.123563218390805	0.37221494102228	0.660550458715596	0.233333333333333	0.105263157894737	0.0309278350515464	13.9859124221261	34.2372757405941
10	20	CorrelationDetector	4	385	755	242	242	0	0.120343839541547	0.320529801324503	0.639735099337748	0.377777777777778	0.0869565217391304	0.089622641509434	13.3051963831704	33.3526244296389
10	20	CorrelationDetector	3	320	510	180	180	0	0.197026022304833	0.352941176470588	0.707843137254902	0.341463414634146	0.025	0.0918367346938776	14.2073078471263	35.2010361973939
10	20	CorrelationDetector	2	241	302	92	92	0	0.140243902439024	0.304635761589404	0.552980132450331	0.113636363636364	0.108108108108108	0.123287671232877	11.5563373388806	31.0840843305905
10	20	CorrelationDetector	1	313	600	166	166	0	0.128813559322034	0.276666666666667	0.585	0.435897435897436	0.0888888888888889	0.0710059171597633	9.0510413478445	25.245334974804
10	20	CorrelationDetector	4	399	542	104	104	0	0.0391566265060241	0.191881918819188	0.459409594095941	0.148148148148148	0.133333333333333	0.00421940928270042	10.4174406178282	28.6549909407059
10	20	CorrelationDetector	5	373	849	189	189	0	0.0614525139664804	0.222614840989399	0.548881036513545	0.390243902439024	0.0294117647058824	0.0173913043478261	10.3157803839467	27.21364481843
10	20	CorrelationDetector	5	576	881	173	173	0	0.0584795321637427	0.196367763904654	0.431328036322361	0.37037037037037	0	0.0341685649202733	10.3569432039038	27.6224511484756
10	20	CorrelationDetector	2	453	1013	295	295	0	0.104444444444444	0.291214215202369	0.567620927936821	0.326086956521739	0.1875	0.0542372881355932	13.4968691430153	33.1898242945769
10	20	CorrelationDetector	2	243	350	68	68	0	0.102564102564103	0.194285714285714	0.568571428571429	0.216216216216216	0.12280701754386	0	8.54111273299939	24.5194298267364
10	20	CorrelationDetector	4	426	900	231	231	0	0.0710900473933649	0.256666666666667	0.503333333333333	0.224489795918367	0.0784313725490196	0.0424028268551237	12.340173569269	29.7793975134602
10	20	CorrelationDetector	1	320	609	190	190	0	0.138297872340426	0.311986863711002	0.637110016420361	0.40625	0.137254901960784	0.0303030303030303	10.3306113675683	27.72352605947
10	20	CorrelationDetector	4	377	854	180	180	0	0.0580110497237569	0.210772833723653	0.521077283372365	0.255813953488372	0.0491803278688525	0.0209205020920502	12.4912197854744	30.9588622893777
10	20	CorrelationDetector	5	341	661	163	163	0	0.0545454545454545	0.246596066565809	0.553706505295008	0.166666666666667	0.0740740740740741	0.0171428571428571	10.153305614342	28.0814430703343
20	20	CorrelationDetector	3	462	1050	433	433	0	0.11353711790393	0.412380952380952	0.767619047619048	0.46	0.156862745098039	0.0364963503649635	23.7425521528307	41.4407585042642
20	20	CorrelationDetector	2	312	626	253	253	0	0.145907473309609	0.404153354632588	0.698083067092652	0.326086956521739	0.17741935483871	0.0256410256410256	20.0436485205393	37.6780956523487
20	20	CorrelationDetector	2	288	456	219	219	0	0.192307692307692	0.480263157894737	0.710526315789474	0.318181818181818	0.216216216216216	0.0408163265306122	19.5994946328879	37.0534090943525
20	20	CorrelationDetector	5	332	778	355	355	0	0.160493827160494	0.456298200514139	0.737789203084833	0.528301886792453	0.0666666666666667	0.0497512437810945	21.0809231111457	38.0466157129487
20	20	CorrelationDetector	2	306	695	331	331	0	0.173285198555957	0.476258992805755	0.671942446043165	0.593220338983051	0.135135135135135	0.0331491712707182	19.472854456145	36.200923146609
20	20	CorrelationDetector	0	216	178	126	126	0	0.338709677419355	0.707865168539326	0.921348314606742	0.315789473684211	0.181818181818182	NaN	17.02011287341	34.5570463723857
20	20	CorrelationDetector	1	194	455	273	273	0	0.407407407407407	0.6	0.828571428571429	0.647058823529412	0.302325581395349	0	18.8701256343023	36.1752548306592
20	20	CorrelationDetector	3	265	582	290	290	0	0.148837209302326	0.498281786941581	0.769759450171821	0.369565217391304	0.108108108108108	0	19.9167677716582	37.8809662232731
20	20	CorrelationDetector	1	254	538	265	265	0	0.230088495575221	0.492565055762082	0.793680297397769	0.338235294117647	0.0909090909090909	0.188679245283019	20.6903503450492	40.9347531126218
20	20	CorrelationDetector	4	323	626	319	319	0	0.225694444444444	0.509584664536741	0.728434504792332	0.522727272727273	0.236363636363636	0.120879120879121	20.520688051567	37.7160406857156
20	20	CorrelationDetector	3	358	915	445	445	0	0.184210526315789	0.486338797814208	0.747540983606557	0.571428571428571	0.261538461538462	0.0658682634730539	21.8726491638249	38.4078902194126
20	20	CorrelationDetector	3	330	689	346	346	0	0.280405405405405	0.502177068214804	0.776487663280116	0.357142857142857	0.0333333333333333	0.189873417721519	18.2812329246775	35.5857383965407
20	20	CorrelationDetector	0	314	451	258	258	0	0.225352112676056	0.572062084257206	0.767184035476718	0.568181818181818	0	0.0481927710843374	17.2503138015563	34.7548589067954
20	20	CorrelationDetector	3	285	719	439	439	0	0.298701298701299	0.610570236439499	0.812239221140473	0.483870967741935	0.217391304347826	0.029126213592233	21.2372198411348	38.5261474326875
20	20	CorrelationDetector	2	263	422	196	196	0	0.264044943820225	0.464454976303318	0.779620853080569	0.567567567567568	0.325	0.0645161290322581	17.5250961995628	34.8804890303525
20	20	CorrelationDetector	1	294	684	354	354	0	0.162962962962963	0.517543859649123	0.70906432748538	0.441860465116279	0.203703703703704	0.0316455696202532	20.9650691062898	38.2227986240767
20	20	CorrelationDetector	0	205	429	238	238	0	0.283132530120482	0.554778554778555	0.787878787878788	0.535714285714286	0.0526315789473684	0.133333333333333	20.0902837052484	37.8730598762858
20	20	CorrelationDetector	2	428	909	392	392	0	0.105691056910569	0.431243124312431	0.724972497249725	0.513513513513513	0.106382978723404	0.0397111913357401	20.4867912630463	37.2873626908762
20	20	CorrelationDetector	1	299	776	404	404	0	0.186813186813187	0.520618556701031	0.734536082474227	0.625	0.12	0.031496062992126	19.0797453952215	36.0565980315879
20	20	CorrelationDetector	7	485	1279	490	490	0	0.069620253164557	0.383111806098514	0.715402658326818	0.277777777777778	0.183333333333333	0.0258620689655172	22.0075821743635	39.8499237253296
20	20	CorrelationDetector	1	245	603	311	311	0	0.265957446808511	0.51575456053068	0.794361525704809	0.341463414634146	0.306122448979592	0.0493827160493827	18.3957580284462	37.6185137571381
20	20	CorrelationDetector	3	391	671	190	190	0	0.0644171779141104	0.283159463487332	0.582712369597616	0.256410256410256	0.0294117647058824	0.0333333333333333	14.9994703800259	32.1482021763931
20	20	CorrelationDetector	3	223	648	305	305	0	0.243243243243243	0.470679012345679	0.771604938271605	0.472727272727273	0.111111111111111	0.156626506024096	17.5896414067058	35.1024905802395
20	20	CorrelationDetector	3	325	703	281	281	0	0.156626506024096	0.399715504978663	0.671408250355619	0.363636363636364	0.230769230769231	0.0933333333333333	17.2708352816398	35.7464677521124
20	20	CorrelationDetector	3	320	549	216	216	0	0.167420814479638	0.39344262295082	0.759562841530055	0.354838709677419	0.19672131147541	0.0569105691056911	17.3859766537638	35.0188198633692
20	20	CorrelationDetector	2	204	403	240	240	0	0.333333333333333	0.595533498759305	0.843672456575682	0.517857142857143	0.142857142857143	0	16.8640485854553	33.6051628840638
20	20	CorrelationDetector	6	392	1054	476	476	0	0.0956284153005464	0.451612903225806	0.730550284629981	0.488888888888889	0.0576923076923077	0.039647577092511	20.2939368992396	37.6607208881758
20	20	CorrelationDetector	2	304	615	263	263	0	0.206896551724138	0.427642276422764	0.715447154471545	0.55	0.186440677966102	0.0487804878048781	18.4009029469781	36.9047638623556
20	20	CorrelationDetector	3	305	616	284	284	0	0.2	0.461038961038961	0.719155844155844	0.41025641025641	0.181818181818182	0.0603448275862069	18.6153866097419	37.898610780188
20	20	CorrelationDetector	2	313	579	234	234	0	0.117647058823529	0.404145077720207	0.683937823834197	0.378378378378378	0.0638297872340425	0.0230769230769231	16.9390390702471	34.0235598732136
20	20	CorrelationDetector	1	299	481	197	197	0	0.0881057268722467	0.40956340956341	0.681912681912682	0.27027027027027	0.0714285714285714	0	16.5219579026266	33.9389596464827
20	20	CorrelationDetector	6	371	867	376	376	0	0.140718562874251	0.433679354094579	0.68396770472895	0.583333333333333	0.101694915254237	0.0545454545454545	18.1058687264701	35.6719138970921
20	20	CorrelationDetector	4	377	701	255	255	0	0.0876132930513595	0.36376604850214	0.603423680456491	0.44	0.116666666666667	0.014218009478673	15.9561498339334	33.1287769951001
20	20	CorrelationDetector	1	226	479	219	219	0	0.192771084337349	0.457202505219207	0.799582463465553	0.351351351351351	0.0465116279069767	0	16.2087816326449	32.1389361156793
20	20	CorrelationDetector	3	281	649	280	280	0	0.192118226600985	0.431432973805855	0.751926040061633	0.179487179487179	0.268292682926829	0.147540983606557	17.1617247246415	34.4760507387494
20	20	CorrelationDetector	1	317	548	252	252	0	0.163636363636364	0.45985401459854	0.722627737226277	0.571428571428571	0.181818181818182	0.0285714285714286	17.2884000356995	35.1318236403865
20	20	CorrelationDetector	1	302	648	277	277	0	0.188284518828452	0.427469135802469	0.762345679012346	0.490566037735849	0.0384615384615385	0.107142857142857	16.560720643499	34.1102325588295
20	20	CorrelationDetector	1	263	755	299	299	0	0.278761061946903	0.396026490066225	0.793377483443709	0.325581395348837	0.206896551724138	0.15625	17.8784888340364	35.3855191365499
20	20	CorrelationDetector	3	275	634	287	287	0	0.14344262295082	0.452681388012618	0.709779179810726	0.436363636363636	0.0487804878048781	0.0166666666666667	19.1605141405168	36.6852085572006
20	20	CorrelationDetector	2	340	570	260	260	0	0.16289592760181	0.456140350877193	0.778947368421053	0.321428571428571	0.258064516129032	0.102941176470588	16.201839814391	35.6172968793554
2	20	CorrelationDetector	6	487	868	79	79	0	0.0396659707724426	0.0910138248847926	0.16705069124424	0.102564102564103	0.0461538461538462	0.027027027027027	2.8904376677862	10.0510375520423
2	20	CorrelationDetector	3	429	753	75	75	0	0.0213333333333333	0.099601593625498	0.247011952191235	0.111111111111111	0.0461538461538462	0.00373134328358209	2.7354816516663	9.30594188669971
20	20	CorrelationDetector	2	375	586	163	163	0	0.110091743119266	0.278156996587031	0.616040955631399	0.333333333333333	0.0869565217391304	0.0785340314136126	16.6103847317136	34.2754945629585
20	20	CorrelationDetector	1	193	505	246	246	0	0.251533742331288	0.487128712871287	0.746534653465347	0.433333333333333	0.135135135135135	0.0350877192982456	16.9015307539717	34.6250201508661
20	20	CorrelationDetector	3	259	562	245	245	0	0.153846153846154	0.435943060498221	0.704626334519573	0.148936170212766	0.186440677966102	0.101851851851852	17.5107837019784	35.2228246318918
20	20	CorrelationDetector	5	380	673	265	265	0	0.185064935064935	0.393759286775631	0.646359583952452	0.424242424242424	0.3	0.054421768707483	16.6628823087875	32.7083168009737
20	20	CorrelationDetector	2	260	411	146	146	0	0.134615384615385	0.355231143552311	0.695863746958638	0.255813953488372	0.0555555555555556	0.043010752688172	15.9226703018267	33.1852941792606
20	20	CorrelationDetector	2	379	617	277	277	0	0.18018018018018	0.448946515397083	0.787682333873582	0.483870967741935	0.170731707317073	0.024	15.5902256303234	32.6798180919998
20	20	CorrelationDetector	5	387	700	276	276	0	0.217391304347826	0.394285714285714	0.695714285714286	0.375	0.13953488372093	0.134751773049645	17.4891563823954	35.5310232213806
20	20	CorrelationDetector	2	375	427	99	99	0	0.089041095890411	0.231850117096019	0.484777517564403	0.291666666666667	0.157894736842105	0.0163934426229508	13.4698676134006	29.1182959646245
20	20	CorrelationDetector	1	265	477	218	218	0	0.231818181818182	0.457023060796646	0.681341719077568	0.522727272727273	0.209302325581395	0.0353982300884956	15.3690663514266	33.7267993980992
20	20	CorrelationDetector	4	368	858	381	381	0	0.125766871165644	0.444055944055944	0.696969696969697	0.5	0.191489361702128	0.0132743362831858	16.1210096270366	33.3217439871683
20	20	CorrelationDetector	0	492	1095	356	356	0	0.161637931034483	0.325114155251142	0.621004566210046	0.515151515151515	0.188679245283019	0.108571428571429	18.679822772742	38.0863288615067
20	20	CorrelationDetector	7	495	1027	379	379	0	0.189130434782609	0.369036027263875	0.677702044790652	0.441176470588235	0.295081967213115	0.0865384615384615	19.9338525342328	38.6413805709162
20	20	CorrelationDetector	3	299	525	264	264	0	0.288793103448276	0.502857142857143	0.761904761904762	0.657142857142857	0.222222222222222	0.0595238095238095	16.210817504225	33.8008619944311
20	20	CorrelationDetector	1	386	560	163	163	0	0.153354632587859	0.291071428571429	0.607142857142857	0.185185185185185	0.163265306122449	0.0833333333333333	15.329353740074	32.534519661026
20	20	CorrelationDetector	3	464	959	308	308	0	0.0572687224669604	0.321167883211679	0.582898852971846	0.294117647058824	0.0746268656716418	0.023728813559322	18.6093997289294	36.2603672894743
20	20	CorrelationDetector	1	240	451	215	215	0	0.216783216783217	0.476718403547672	0.787139689578714	0.41304347826087	0.115384615384615	0.162790697674419	16.718240702469	34.2382157892362
20	20	CorrelationDetector	3	366	579	271	271	0	0.219135802469136	0.468048359240069	0.704663212435233	0.475	0.179487179487179	0.0294117647058824	17.6357718262865	36.7723383178639
20	20	CorrelationDetector	3	349	431	116	116	0	0.099644128113879	0.269141531322506	0.589327146171694	0.32258064516129	0.06	0.0461538461538462	15.8708707469039	34.0219769239924
20	20	CorrelationDetector	3	372	526	167	167	0	0.12624584717608	0.317490494296578	0.598859315589354	0.148148148148148	0.125	0.0710659898477157	15.0111759491758	32.4491335198124
20	20	CorrelationDetector	3	431	859	386	386	0	0.225806451612903	0.449359720605355	0.69732246798603	0.545454545454545	0.0975609756097561	0.0958904109589041	18.5256364049889	35.6882498675378
2	20	NoMasking	2	314	287	0	0	0	0	0	0.0905923344947735	0	0	0	0.96165910258647	1.03799869068814
2	20	NoMasking	2	366	733	0	0	0	0	0	0.107776261937244	0	0	0	1.11915663096236	1.4803609583187
2	20	NoMasking	4	454	701	0	0	0	0	0	0.079885877318117	0	0	0	1.54172596343086	2.67200430565368
2	20	NoMasking	2	420	798	0	0	0	0	0	0.075187969924812	0	0	0	1.52242447953398	2.63215379281798
2	20	NoMasking	5	481	724	0	0	0	0	0	0.125690607734807	0	0	0	1.92379491041244	5.93368383567845
2	20	NoMasking	8	580	1092	0	0	0	0	0	0.152014652014652	0	0	0	1.82441689209401	4.71991059781017
2	20	NoMasking	3	466	728	0	0	0	0	0	0.0906593406593407	0	0	0	1.60697259509546	2.21827048191218
2	20	NoMasking	3	306	385	0	0	0	0	0	0.192207792207792	0	0	0	2.07258198293607	5.28794656962278
2	20	NoMasking	6	564	1030	0	0	0	0	0	0.116504854368932	0	0	0	2.53309709066749	8.75118207411891
2	20	NoMasking	3	354	697	0	0	0	0	0	0.166427546628407	0	0	0	1.64067361746986	4.05184999850004
2	20	NoMasking	7	404	689	0	0	0	0	0	0.168359941944848	0	0	0	1.40702688253716	2.75031048478949
2	20	NoMasking	2	333	510	0	0	0	0	0	0.0843137254901961	0	0	0	0.658455270095139	0.420985589282057
2	20	NoMasking	3	378	492	0	0	0	0	0	0.264227642276423	0	0	0	2.70205338584204	9.91933788340041
2	20	NoMasking	7	503	922	0	0	0	0	0	0.22885032537961	0	0	0	2.51680623199695	7.46608832818108
2	20	NoMasking	5	460	1097	0	0	0	0	0	0.0865998176845943	0	0	0	0.88479515443617	0.560318763241878
2	20	NoMasking	4	410	597	0	0	0	0	0	0.0904522613065327	0	0	0	0.939163386652787	1.59315032645784
2	20	NoMasking	6	369	750	0	0	0	0	0	0.133333333333333	0	0	0	1.22511773472083	2.32425984156884
2	20	NoMasking	6	562	1364	0	0	0	0	0	0.134897360703812	0	0	0	1.69305439225519	4.40026732298085
2	20	CorrelationDetector	6	578	1185	101	101	0	0.048951048951049	0.0852320675105485	0.19746835443038	0.206896551724138	0.0285714285714286	0.0091533180778032	2.63692275263845	9.83552162147543
2	20	CorrelationDetector	3	455	761	98	98	0	0.070048309178744	0.128777923784494	0.254927726675427	0.206896551724138	0	0.0273037542662116	2.3894230548811	7.97021650123062
2	20	NoMasking	3	455	693	0	0	0	0	0	0.15007215007215	0	0	0	1.82301456465157	4.87626551066776
2	20	NoMasking	5	517	1137	0	0	0	0	0	0.0826737027264732	0	0	0	1.46594369284418	3.03283269323062
2	20	NoMasking	1	312	434	0	0	0	0	0	0.357142857142857	0	0	0	2.86336373820946	8.59610209967947
2	20	NoMasking	2	406	548	0	0	0	0	0	0.22992700729927	0	0	0	3.06747396202608	9.85019645092529
2	20	NoMasking	6	596	914	0	0	0	0	0	0.0973741794310722	0	0	0	2.13995963679229	4.87902964276655
2	20	NoMasking	2	368	639	0	0	0	0	0	0.161189358372457	0	0	0	1.87729976850177	4.26811254565701
2	20	NoMasking	7	369	742	0	0	0	0	0	0.146900269541779	0	0	0	1.3864704815972	2.43257074436708
2	20	NoMasking	7	455	917	0	0	0	0	0	0.163576881134133	0	0	0	1.51095901840332	4.55719073629907
2	20	NoMasking	4	484	710	0	0	0	0	0	0.0676056338028169	0	0	0	0.761515023788388	0.435774545559656
2	20	NoMasking	5	344	629	0	0	0	0	0	0.14308426073132	0	0	0	1.08127327935102	0.988714192685912
2	20	NoMasking	4	384	805	0	0	0	0	0	0.142857142857143	0	0	0	1.49151302329694	3.08306284735863
2	20	NoMasking	3	535	905	0	0	0	0	0	0.135911602209945	0	0	0	1.90203327043851	6.25952898128982
2	20	NoMasking	4	483	705	0	0	0	0	0	0.14468085106383	0	0	0	2.54030346745036	10.0184831271345
2	20	NoMasking	4	493	751	0	0	0	0	0	0.143808255659121	0	0	0	2.59013450961921	8.9045651577226
2	20	NoMasking	5	398	747	0	0	0	0	0	0.131191432396252	0	0	0	1.16593733413324	1.81792955691628
2	20	NoMasking	7	422	665	0	0	0	0	0	0.133834586466165	0	0	0	1.4472783160837	2.43592973482491
2	20	NoMasking	6	612	1394	0	0	0	0	0	0.0860832137733142	0	0	0	1.25751134338963	1.69098788840987
2	20	NoMasking	2	435	488	0	0	0	0	0	0.104508196721311	0	0	0	1.53800570927433	4.08562980505563
2	20	NoMasking	7	775	1325	0	0	0	0	0	0.0913207547169811	0	0	0	1.1034291881024	1.71786654353555
2	20	NoMasking	5	423	552	0	0	0	0	0	0.110507246376812	0	0	0	1.21766059508895	3.30321357048027
2	20	Max_Diff_CorrelationDetector	6	464	851	61	61	0	0.0211267605633803	0.0716803760282021	0.215041128084606	0.0714285714285714	0.0212765957446809	0.0151975683890578	2.39464503613269	7.54829849124598
2	20	Max_Diff_CorrelationDetector	3	318	553	46	46	0	0.023972602739726	0.0831826401446655	0.222423146473779	0.130434782608696	0	0	2.3843753869819	8.76263098502976
2	20	Max_Diff_CorrelationDetector	4	365	720	42	42	0	0.00598802395209581	0.0583333333333333	0.170833333333333	0	0.0303030303030303	0	1.96610385289933	5.76522991983939
2	20	Max_Diff_CorrelationDetector	5	556	977	25	25	0	0.00183150183150183	0.0255885363357216	0.115660184237462	0.0333333333333333	0	0	2.34965579484532	7.72874030899985
2	20	Max_Diff_CorrelationDetector	4	469	775	20	20	0	0.0072463768115942	0.0258064516129032	0.15741935483871	0	0	0.00925925925925926	1.14765771382201	2.25922697293349
2	20	Max_Diff_CorrelationDetector	5	521	686	32	32	0	0.0045045045045045	0.0466472303206997	0.115160349854227	0	0	0.0053475935828877	1.3099438672117	2.16769421224278
2	20	Max_Diff_CorrelationDetector	4	275	489	62	62	0	0.0176991150442478	0.12678936605317	0.249488752556237	0.0526315789473684	0.0392156862745098	0	2.24365485854346	6.12259424055506
2	20	Max_Diff_CorrelationDetector	3	266	395	13	13	0	0.00833333333333333	0.0329113924050633	0.164556962025316	0.0425531914893617	0	0	2.24600730355699	6.84707535404366
2	20	Max_Diff_CorrelationDetector	4	354	441	8	8	0	0.00359712230215827	0.018140589569161	0.111111111111111	0.0357142857142857	0	0	1.22339074030603	2.10079316246989
2	20	Max_Diff_CorrelationDetector	4	543	921	22	22	0	0.00185528756957328	0.0238870792616721	0.0901194353963084	0.0277777777777778	0	0	1.17980048197297	2.13334907568985
2	20	Max_Diff_CorrelationDetector	9	731	1663	33	33	0	0.00275862068965517	0.0198436560432953	0.0907997594708358	0.0357142857142857	0.015625	0	1.34567435571913	2.00942498966378
2	20	Max_Diff_CorrelationDetector	2	300	419	8	8	0	0	0.0190930787589499	0.124105011933174	0	0	0	1.31392850932637	3.61388433513531
2	20	Max_Diff_CorrelationDetector	5	623	1192	48	48	0	0.00486223662884927	0.0402684563758389	0.103187919463087	0	0.03125	0.00192307692307692	2.09886573508666	6.14928463621434
2	20	Max_Diff_CorrelationDetector	4	356	549	20	20	0	0.00955414012738853	0.0364298724954463	0.17304189435337	0	0	0.0136363636363636	2.30872751887617	7.82367410001411
2	20	Max_Diff_CorrelationDetector	4	252	750	15	15	0	0	0.02	0.105333333333333	0	0	0	0.857803960606187	0.966018574931983
2	20	Max_Diff_CorrelationDetector	3	497	1095	20	20	0	0	0.0182648401826484	0.0894977168949772	0	0	0	1.65354736629151	4.60217754422085
2	20	Max_Diff_CorrelationDetector	5	462	768	12	12	0	0.00227790432801822	0.015625	0.12109375	0	0	0.00294117647058824	1.09837733984999	1.87911754717141
2	20	Max_Diff_CorrelationDetector	5	494	843	32	32	0	0.00862068965517241	0.0379596678529063	0.134045077105575	0	0.0106382978723404	0.00583090379008746	2.00588774766905	4.93642259870932
2	20	Max_Diff_CorrelationDetector	2	328	387	4	4	0	0.00403225806451613	0.0103359173126615	0.10077519379845	0	0	0.00649350649350649	1.07329298725155	1.13838330785947
2	20	Max_Diff_CorrelationDetector	3	331	501	15	15	0	0	0.029940119760479	0.13373253493014	0	0	0	1.33843875137845	1.66082664399284
2	20	Max_Diff_CorrelationDetector	4	488	1353	100	100	0	0.0235042735042735	0.073909830007391	0.220990391722099	0.0810810810810811	0	0.00606060606060606	2.44349709386675	8.3158278550613
2	20	Max_Diff_CorrelationDetector	8	665	1430	104	104	0	0.0181268882175227	0.0727272727272727	0.205594405594406	0.0357142857142857	0.0526315789473684	0.0115163147792706	3.05716067088124	11.2975196635503
2	20	Max_Diff_CorrelationDetector	4	340	542	12	12	0	0	0.022140221402214	0.127306273062731	0	0	0	1.00264114860492	1.84797220897819
2	20	Max_Diff_CorrelationDetector	8	629	1320	20	20	0	0	0.0151515151515152	0.0863636363636364	0	0	0	1.60603789305243	3.29932648548299
2	20	Max_Diff_CorrelationDetector	6	480	1146	23	23	0	0	0.0200698080279232	0.143979057591623	0	0	0	0.968225797109844	1.20441519615264
2	20	Max_Diff_CorrelationDetector	4	534	972	17	17	0	0	0.0174897119341564	0.0874485596707819	0	0	0	1.17311448479561	1.82695516734756
2	20	Max_Diff_CorrelationDetector	2	444	888	22	22	0	0.00259067357512953	0.0247747747747748	0.0990990990990991	0.0344827586206897	0	0	1.28850907238796	2.34497730178475
2	20	Max_Diff_CorrelationDetector	3	442	700	5	5	0	0	0.00714285714285714	0.107142857142857	0	0	0	1.16733392888542	2.73405701272344
2	20	Max_Diff_CorrelationDetector	3	372	530	8	8	0	0.00879765395894428	0.0150943396226415	0.105660377358491	0.0344827586206897	0	0.00896860986547085	0.814099691541072	0.70853075341801
2	20	Max_Diff_CorrelationDetector	6	548	1227	9	9	0	0	0.00733496332518337	0.0798696006519967	0	0	0	0.908291272636251	1.1940391069842
2	20	Max_Diff_CorrelationDetector	3	272	394	15	15	0	0.0153846153846154	0.0380710659898477	0.134517766497462	0.0256410256410256	0.0333333333333333	0.00934579439252336	1.34512309614581	1.62985703420402
2	20	Max_Diff_CorrelationDetector	5	464	937	13	13	0	0.00234192037470726	0.0138740661686233	0.0811099252934899	0	0	0.00303030303030303	1.73771395499129	3.5007112785637
2	20	Max_Diff_CorrelationDetector	4	440	956	8	8	0	0.00232018561484919	0.00836820083682008	0.0564853556485356	0.0227272727272727	0	0	1.08128983807922	1.66377048779618
2	20	Max_Diff_CorrelationDetector	3	327	393	10	10	0	0.00436681222707424	0.0254452926208651	0.104325699745547	0	0.0526315789473684	0	1.69299661058053	5.33922600490342
2	20	Max_Diff_CorrelationDetector	4	377	603	9	9	0	0.00302114803625378	0.0149253731343284	0.15257048092869	0.0204081632653061	0	0	0.799887850322501	1.26643298404715
2	20	Max_Diff_CorrelationDetector	4	635	1476	49	49	0	0.00474683544303797	0.0331978319783198	0.107723577235772	0	0	0.00574712643678161	1.63562344738734	3.85976755329903
2	20	Max_Diff_CorrelationDetector	7	518	1055	13	13	0	0.00212314225053079	0.0123222748815166	0.0947867298578199	0	0.0151515151515152	0	1.24206502157293	1.89611706549917
2	20	Max_Diff_CorrelationDetector	4	516	911	16	16	0	0	0.017563117453348	0.0900109769484083	0	0	0	1.26532306793884	3.00380960326001
2	20	Max_Diff_CorrelationDetector	4	271	511	48	48	0	0.0193050193050193	0.0939334637964775	0.180039138943249	0.0212765957446809	0	0.0165289256198347	2.25340688461884	6.22645899163527
2	20	Max_Diff_CorrelationDetector	4	443	668	11	11	0	0.00508905852417303	0.0164670658682635	0.145209580838323	0	0	0.00643086816720257	2.3870076153874	5.72110800403283
2	20	Max_Diff_CorrelationDetector	4	415	565	47	47	0	0.0255591054313099	0.0831858407079646	0.205309734513274	0.0769230769230769	0	0.0203252032520325	2.21321573107698	5.98204294565571
2	20	Max_Diff_CorrelationDetector	2	331	583	46	46	0	0.0215827338129496	0.0789022298456261	0.250428816466552	0.0416666666666667	0.0675675675675676	0	2.82102851835996	7.61679123733339
2	20	Max_Diff_CorrelationDetector	5	499	1131	44	44	0	0.0262096774193548	0.0389036251105217	0.135278514588859	0.0625	0.0131578947368421	0.0257731958762887	1.83206324464697	4.16172380471392
2	20	Max_Diff_CorrelationDetector	3	390	681	51	51	0	0.0294117647058824	0.0748898678414097	0.240822320117474	0.0833333333333333	0.08	0.0045662100456621	2.59171572013469	7.87317909841478
2	20	Max_Diff_CorrelationDetector	1	223	191	18	18	0	0.0396825396825397	0.0942408376963351	0.214659685863874	0.05	0	0	2.05362775308895	4.91795823830098
2	20	Max_Diff_CorrelationDetector	3	387	457	20	20	0	0.0166112956810631	0.0437636761487965	0.111597374179431	0	0	0.0048780487804878	2.43044469703151	5.15273449366542
2	20	Max_Diff_CorrelationDetector	6	549	998	29	29	0	0.00736648250460405	0.0290581162324649	0.124248496993988	0.0571428571428571	0.0338983050847458	0	1.47040079703121	4.26890820837741
2	20	Max_Diff_CorrelationDetector	4	401	597	7	7	0	0	0.0117252931323283	0.0820770519262982	0	0	0	1.40299949716845	3.04779524134204
2	20	Max_Diff_CorrelationDetector	5	420	639	36	36	0	0.0162162162162162	0.0563380281690141	0.136150234741784	0.0625	0	0	2.16301978939012	6.43895751553684
2	20	Max_Diff_CorrelationDetector	3	364	492	24	24	0	0.0258899676375405	0.0487804878048781	0.186991869918699	0	0.0357142857142857	0.0277777777777778	2.00103942972483	4.19259140400163
2	20	Max_Diff_CorrelationDetector	4	481	899	27	27	0	0	0.0300333704115684	0.109010011123471	0	0	0	0.887875229285588	1.27425285346084
2	20	Max_Diff_CorrelationDetector	3	438	646	3	3	0	0	0.00464396284829721	0.0851393188854489	0	0	0	1.32860390860051	3.18669192566231
2	20	Max_Diff_CorrelationDetector	4	453	704	57	57	0	0.0271493212669683	0.0809659090909091	0.196022727272727	0.0444444444444444	0.0185185185185185	0.0228758169934641	3.54752089015429	14.0891745224153
2	20	Max_Diff_CorrelationDetector	2	252	406	42	42	0	0.0157894736842105	0.103448275862069	0.261083743842365	0.0181818181818182	0	0	3.95403928625308	17.6864329338559
2	20	Max_Diff_CorrelationDetector	4	347	625	19	19	0	0.00344827586206897	0.0304	0.1088	0	0	0.00469483568075117	1.51036792650543	3.71942923514949
2	20	Max_Diff_CorrelationDetector	5	472	729	19	19	0	0.00458715596330275	0.0260631001371742	0.16323731138546	0	0	0.00284090909090909	2.05202092616216	5.78431476839015
2	20	Max_Diff_CorrelationDetector	4	464	895	14	14	0	0.00216919739696312	0.0156424581005587	0.0681564245810056	0	0.0099009900990099	0	1.01278002794688	1.75971340346228
2	20	Max_Diff_CorrelationDetector	5	464	997	20	20	0	0.00229885057471264	0.0200601805416249	0.12938816449348	0.0263157894736842	0	0	1.08563061579924	1.96104724482972
2	20	Max_Diff_CorrelationDetector	5	416	545	16	16	0	0	0.0293577981651376	0.073394495412844	0	0	0	1.23411776306117	1.22966461220039
2	20	Max_Diff_CorrelationDetector	4	490	1063	12	12	0	0	0.0112888052681091	0.126058325493885	0	0	0	1.23485267789313	2.20512145955232
3	20	Max_Diff_CorrelationDetector	7	435	903	47	47	0	0.0147783251231527	0.0520487264673311	0.271317829457364	0	0	0.0193548387096774	3.14190805778335	11.4823729684575
3	20	Max_Diff_CorrelationDetector	5	483	797	33	33	0	0.0109170305676856	0.041405269761606	0.183186951066499	0.0666666666666667	0	0.00831024930747922	2.24693861404662	7.37305633021241
3	20	Max_Diff_CorrelationDetector	4	519	758	49	49	0	0.023454157782516	0.0646437994722955	0.229551451187335	0.0571428571428571	0	0.0226700251889169	3.52969827674897	13.9942750846815
3	20	Max_Diff_CorrelationDetector	5	468	615	31	31	0	0.0113122171945701	0.0504065040650407	0.177235772357724	0.0909090909090909	0	0.00288184438040346	3.27228390203301	10.8267366573909
3	20	Max_Diff_CorrelationDetector	3	424	784	34	34	0	0.00495049504950495	0.0433673469387755	0.205357142857143	0.0263157894736842	0	0	3.45098207833267	12.6390996587734
3	20	Max_Diff_CorrelationDetector	7	535	1246	72	72	0	0.00945179584120983	0.057784911717496	0.247993579454254	0.0208333333333333	0	0.0091324200913242	3.88546997593896	14.6558662148744
3	20	Max_Diff_CorrelationDetector	3	448	658	17	17	0	0.00980392156862745	0.0258358662613982	0.121580547112462	0.03125	0	0.00970873786407767	1.73908419344616	5.33185738255922
3	20	Max_Diff_CorrelationDetector	3	405	592	37	37	0	0.00914634146341463	0.0625	0.20777027027027	0.0645161290322581	0.0416666666666667	0	2.27893311234921	7.81440549281053
3	20	Max_Diff_CorrelationDetector	7	417	700	15	15	0	0.00251256281407035	0.0214285714285714	0.197142857142857	0.0263157894736842	0	0	2.7825119856615	10.6076907653672
3	20	Max_Diff_CorrelationDetector	6	492	950	16	16	0	0.00458715596330275	0.0168421052631579	0.138947368421053	0	0	0.00286532951289398	1.89959150355426	6.79620402764182
3	20	Max_Diff_CorrelationDetector	4	465	803	17	17	0	0	0.0211706102117061	0.099626400996264	0	0	0	2.12164849750596	7.89393397077704
3	20	Max_Diff_CorrelationDetector	3	361	515	15	15	0	0.00952380952380952	0.029126213592233	0.236893203883495	0.0666666666666667	0	0	2.41350472101506	8.87390022896626
3	20	Max_Diff_CorrelationDetector	5	528	938	62	62	0	0.0190839694656489	0.0660980810234542	0.195095948827292	0.147058823529412	0.0172413793103448	0.00710900473933649	2.88409721809332	10.4971374009267
3	20	Max_Diff_CorrelationDetector	3	433	585	45	45	0	0.0242587601078167	0.0769230769230769	0.261538461538462	0.117647058823529	0.0181818181818182	0.0218181818181818	3.05916508357619	11.5439019813824
3	20	Max_Diff_CorrelationDetector	6	458	935	32	32	0	0.00688073394495413	0.0342245989304813	0.189304812834225	0.0285714285714286	0.0140845070422535	0.00303030303030303	2.34558363531095	8.19666437434642
3	20	Max_Diff_CorrelationDetector	2	363	791	125	125	0	0.0512048192771084	0.15802781289507	0.316055625790139	0.185185185185185	0.0545454545454545	0.0223463687150838	4.14606334857209	16.1670637536321
3	20	Max_Diff_CorrelationDetector	5	430	773	76	76	0	0.0212765957446809	0.0983182406209573	0.25614489003881	0.171428571428571	0	0.0100334448160535	4.20445634681311	13.9747490206059
3	20	Max_Diff_CorrelationDetector	4	342	502	11	11	0	0.00354609929078014	0.0219123505976096	0.139442231075697	0	0.0217391304347826	0	2.06256381705546	7.29035391405782
3	20	Max_Diff_CorrelationDetector	5	330	556	42	42	0	0.00760456273764259	0.0755395683453237	0.242805755395683	0.0217391304347826	0	0.00552486187845304	2.56851214061745	9.3166733105906
3	20	Max_Diff_CorrelationDetector	5	497	756	35	35	0	0.00433839479392625	0.0462962962962963	0.238095238095238	0.0454545454545455	0.0149253731343284	0	2.91192854197513	11.2421899526728
3	20	Max_Diff_CorrelationDetector	3	564	887	47	47	0	0.00811359026369168	0.0529875986471251	0.217587373167982	0.0833333333333333	0	0.00229885057471264	2.46717965391416	9.68953656570672
3	20	Max_Diff_CorrelationDetector	4	329	604	32	32	0	0.0247678018575851	0.0529801324503311	0.175496688741722	0.0465116279069767	0	0	2.53754320265497	8.85982979510806
3	20	Max_Diff_CorrelationDetector	3	458	845	59	59	0	0.0158013544018059	0.0698224852071006	0.25207100591716	0.0697674418604651	0	0.00615384615384615	3.95194031975542	16.0098657748983
3	20	Max_Diff_CorrelationDetector	7	460	897	81	81	0	0.0257611241217799	0.0903010033444816	0.301003344481605	0.0882352941176471	0.0508474576271186	0.0149253731343284	3.48788005312666	13.477812704791
3	20	Max_Diff_CorrelationDetector	1	347	607	95	95	0	0.0868263473053892	0.156507413509061	0.298187808896211	0.0930232558139535	0.0566037735849057	0.0204081632653061	3.62227269203784	13.8915208636851
3	20	Max_Diff_CorrelationDetector	4	387	489	76	76	0	0.0508982035928144	0.155419222903885	0.263803680981595	0	0.0350877192982456	0.0100502512562814	4.08211427967869	14.3247420553265
3	20	Max_Diff_CorrelationDetector	7	586	1059	41	41	0	0.00714285714285714	0.0387157695939566	0.18413597733711	0.130434782608696	0	0.00214592274678112	2.74786884117873	10.6638593755068
3	20	Max_Diff_CorrelationDetector	3	327	634	139	139	0	0.122676579925651	0.219242902208202	0.473186119873817	0.173913043478261	0.0666666666666667	0.0825688073394495	4.01349223204532	14.5584604248121
3	20	Max_Diff_CorrelationDetector	4	369	801	194	194	0	0.191222570532915	0.242197253433208	0.530586766541823	0.3125	0.0517241379310345	0.0247933884297521	5.12811022735778	20.1414511044028
3	20	Max_Diff_CorrelationDetector	8	707	1424	69	69	0	0.0117647058823529	0.0484550561797753	0.153089887640449	0	0.04	0.00518134715025907	2.87769268684672	11.4066534266929
3	20	Max_Diff_CorrelationDetector	6	598	1116	103	103	0	0.0269814502529511	0.0922939068100358	0.261648745519713	0.153846153846154	0.037037037037037	0.0202429149797571	3.18654495762923	12.4955288156636
3	20	Max_Diff_CorrelationDetector	5	336	506	44	44	0	0.037037037037037	0.0869565217391304	0.258893280632411	0.179487179487179	0.027027027027027	0.00578034682080925	3.01549558767785	11.0550947109722
3	20	Max_Diff_CorrelationDetector	4	457	940	30	30	0	0.00442477876106195	0.0319148936170213	0.203191489361702	0	0.0357142857142857	0	2.23206170997953	8.39335176166777
3	20	Max_Diff_CorrelationDetector	3	494	1022	89	89	0	0.0173160173160173	0.0870841487279843	0.23972602739726	0.09375	0.0192307692307692	0.0109289617486339	3.58382731484117	14.1305312999459
3	20	Max_Diff_CorrelationDetector	4	311	424	29	29	0	0.0215827338129496	0.0683962264150943	0.224056603773585	0	0	0.00662251655629139	3.46879268195626	14.309940473365
3	20	Max_Diff_CorrelationDetector	4	269	425	35	35	0	0.0452261306532663	0.0823529411764706	0.336470588235294	0.183673469387755	0	0	3.58894601044264	13.7057251635317
3	20	Max_Diff_CorrelationDetector	6	372	787	75	75	0	0.0207100591715976	0.0952986022871665	0.29987293519695	0	0.0444444444444444	0.00938967136150235	3.34427810668582	13.069120419115
3	20	Max_Diff_CorrelationDetector	3	256	502	80	80	0	0.0596330275229358	0.159362549800797	0.364541832669323	0.0714285714285714	0	0.043859649122807	2.79134484969137	10.2158722265828
3	20	Max_Diff_CorrelationDetector	5	387	1018	114	114	0	0.038961038961039	0.111984282907662	0.295677799607073	0.263157894736842	0.0112359550561798	0.0155038759689922	3.74817075920433	15.4135623594432
3	20	Max_Diff_CorrelationDetector	3	516	812	30	30	0	0.0128205128205128	0.0369458128078818	0.198275862068966	0	0.0615384615384615	0	2.59962301224458	9.00965453109678
3	20	Max_Diff_CorrelationDetector	3	542	1037	93	93	0	0.0244399185336049	0.0896817743490839	0.266152362584378	0.0869565217391304	0	0.0130208333333333	2.53887864112124	9.24907904930827
3	20	Max_Diff_CorrelationDetector	3	541	840	25	25	0	0.00199203187250996	0.0297619047619048	0.133333333333333	0.037037037037037	0	0	2.19480196090256	7.68392564564543
3	20	Max_Diff_CorrelationDetector	6	588	1349	73	73	0	0.0217391304347826	0.0541141586360267	0.219421793921423	0	0	0.00681818181818182	2.91130384465665	10.9301413940218
3	20	Max_Diff_CorrelationDetector	2	398	346	48	48	0	0.0714285714285714	0.138728323699422	0.274566473988439	0.421052631578947	0.05	0.031390134529148	2.80569293704019	10.4319275576768
3	20	Max_Diff_CorrelationDetector	4	480	765	64	64	0	0.0137614678899083	0.0836601307189542	0.311111111111111	0.105263157894737	0.0238095238095238	0.003003003003003	3.35869672626137	12.4402887559107
3	20	Max_Diff_CorrelationDetector	6	643	1539	82	82	0	0.0093603744149766	0.0532813515269656	0.184535412605588	0.111111111111111	0	0.00367647058823529	2.91288614941382	10.9726234861232
3	20	Max_Diff_CorrelationDetector	5	338	593	72	72	0	0.0119047619047619	0.12141652613828	0.313659359190556	0.037037037037037	0.024390243902439	0	2.94481233127747	10.6287391353886
3	20	Max_Diff_CorrelationDetector	5	577	1137	107	107	0	0.020979020979021	0.0941072999120492	0.253298153034301	0.032258064516129	0.0454545454545455	0.0126849894291755	3.67592123935741	14.7473564657793
3	20	Max_Diff_CorrelationDetector	2	467	793	56	56	0	0.0212264150943396	0.0706179066834805	0.195460277427491	0.15	0	0.0155763239875389	2.42755306663054	9.9289401243731
3	20	Max_Diff_CorrelationDetector	7	538	1416	109	109	0	0.0149812734082397	0.0769774011299435	0.263418079096045	0.0689655172413793	0.0537634408602151	0.00240384615384615	3.44616449255517	12.8374573397512
3	20	Max_Diff_CorrelationDetector	4	422	922	45	45	0	0.0050251256281407	0.0488069414316703	0.279826464208243	0.0588235294117647	0	0	3.0980503673234	11.7606482254904
3	20	Max_Diff_CorrelationDetector	4	411	644	53	53	0	0.00920245398773006	0.0822981366459627	0.231366459627329	0.0357142857142857	0	0.00803212851405622	3.17360303670539	12.5470967054681
3	20	Max_Diff_CorrelationDetector	4	443	730	90	90	0	0.0167865707434053	0.123287671232877	0.238356164383562	0.155555555555556	0	0	3.18609638832184	12.0396995405512
3	20	Max_Diff_CorrelationDetector	3	434	645	57	57	0	0.012853470437018	0.0883720930232558	0.271317829457364	0.0526315789473684	0	0.00983606557377049	3.3044440547089	12.9857713345331
3	20	Max_Diff_CorrelationDetector	7	517	969	87	87	0	0.0137254901960784	0.0897832817337461	0.234262125902993	0.0740740740740741	0.0246913580246914	0	3.2530731324966	12.5935753029617
3	20	Max_Diff_CorrelationDetector	2	407	559	97	97	0	0.0806451612903226	0.173524150268336	0.35778175313059	0.263157894736842	0	0.0170940170940171	3.93878456809949	15.4651674826117
3	20	Max_Diff_CorrelationDetector	2	316	375	46	46	0	0.0286885245901639	0.122666666666667	0.258666666666667	0.0476190476190476	0	0	3.82533213631149	13.1243361386036
3	20	Max_Diff_CorrelationDetector	5	355	914	71	71	0	0.0151057401812689	0.0776805251641138	0.266958424507659	0.0540540540540541	0	0.00454545454545455	3.08147342586939	11.8212171041271
3	20	Max_Diff_CorrelationDetector	5	574	1343	124	124	0	0.036231884057971	0.0923306031273269	0.244229337304542	0.0909090909090909	0.0769230769230769	0.0288248337028825	4.23843006140128	15.7460522365402
3	20	Max_Diff_CorrelationDetector	8	378	616	34	34	0	0.00554016620498615	0.0551948051948052	0.220779220779221	0.0357142857142857	0.0120481927710843	0	3.51142442991151	12.4353136492456
5	20	Max_Diff_CorrelationDetector	2	406	824	81	81	0	0.0315789473684211	0.0983009708737864	0.361650485436893	0.161290322580645	0.0340909090909091	0.0154440154440154	5.22533662912823	18.6687445822428
5	20	Max_Diff_CorrelationDetector	4	556	586	18	18	0	0.0066079295154185	0.0307167235494881	0.126279863481229	0.0454545454545455	0	0	3.3822615173219	12.5737862504523
5	20	Max_Diff_CorrelationDetector	7	458	979	118	118	0	0.0203619909502262	0.120531154239019	0.332992849846782	0.125	0.0169491525423729	0.00591715976331361	5.73516841980423	19.5767256764785
5	20	Max_Diff_CorrelationDetector	3	360	479	40	40	0	0.00993377483443709	0.0835073068893528	0.302713987473904	0.0294117647058824	0.027027027027027	0	4.28098352798864	15.0417633079953
5	20	Max_Diff_CorrelationDetector	5	469	982	101	101	0	0.0375275938189845	0.102851323828921	0.363543788187373	0.0285714285714286	0.0377358490566038	0.0340909090909091	5.66078034755814	19.0072797848427
5	20	Max_Diff_CorrelationDetector	4	372	658	86	86	0	0.0512048192771084	0.130699088145897	0.370820668693009	0.178571428571429	0.0192307692307692	0.0421052631578947	5.61649591239387	20.3318038801372
5	20	Max_Diff_CorrelationDetector	3	308	447	110	110	0	0.134751773049645	0.246085011185682	0.447427293064877	0.388888888888889	0	0.00625	6.88257662967352	24.749550990174
5	20	Max_Diff_CorrelationDetector	2	346	426	76	76	0	0.101307189542484	0.178403755868545	0.431924882629108	0.258064516129032	0.0566037735849057	0.0537634408602151	6.74380159432603	23.5830011537845
5	20	Max_Diff_CorrelationDetector	1	253	304	65	65	0	0.0909090909090909	0.213815789473684	0.450657894736842	0.26	0.0416666666666667	0.00917431192660551	6.03663861648666	23.3040913221015
5	20	Max_Diff_CorrelationDetector	5	537	751	69	69	0	0.0232067510548523	0.0918774966711052	0.217043941411451	0.129032258064516	0.0526315789473684	0.00505050505050505	5.72632982708372	21.6371707501796
5	20	Max_Diff_CorrelationDetector	4	479	881	116	116	0	0.0422832980972516	0.1316685584563	0.381384790011351	0.0425531914893617	0.0222222222222222	0.0450928381962865	6.47618146469769	21.5927719672416
5	20	Max_Diff_CorrelationDetector	7	589	1167	181	181	0	0.0340264650283554	0.15509854327335	0.433590402742074	0.133333333333333	0.0714285714285714	0.0203619909502262	7.52951903900808	23.8997141146294
5	20	Max_Diff_CorrelationDetector	4	511	880	74	74	0	0.0066079295154185	0.0840909090909091	0.296590909090909	0.032258064516129	0	0.00544959128065395	4.84149937537385	17.7662324896209
5	20	Max_Diff_CorrelationDetector	4	426	729	84	84	0	0.0303867403314917	0.11522633744856	0.396433470507545	0.0967741935483871	0	0.0148148148148148	5.89056346875125	19.7695377978008
5	20	Max_Diff_CorrelationDetector	5	487	1020	99	99	0	0.012847965738758	0.0970588235294118	0.383333333333333	0.0384615384615385	0.043956043956044	0.0028328611898017	5.63999903855556	18.7461343913753
5	20	Max_Diff_CorrelationDetector	3	377	919	127	127	0	0.0303951367781155	0.138193688792165	0.390642002176279	0.28	0	0.00442477876106195	4.53674775307776	15.8005943226629
5	20	Max_Diff_CorrelationDetector	1	269	330	65	65	0	0.0697674418604651	0.196969696969697	0.46969696969697	0.195121951219512	0	0.021505376344086	5.2636399441088	18.5346081110026
5	20	Max_Diff_CorrelationDetector	5	559	1102	114	114	0	0.012987012987013	0.103448275862069	0.310344827586207	0.131578947368421	0	0.00452488687782805	6.68168079339952	22.3822591427197
5	20	Max_Diff_CorrelationDetector	3	466	903	161	161	0	0.0493273542600897	0.178294573643411	0.399778516057586	0.1	0.112903225806452	0.0350877192982456	7.14531678069365	24.2379812664509
5	20	Max_Diff_CorrelationDetector	7	469	1051	138	138	0	0.0182648401826484	0.131303520456708	0.393910561370124	0.117647058823529	0.0476190476190476	0.00302114803625378	6.21282413137681	21.1236645490255
5	20	Max_Diff_CorrelationDetector	7	483	845	111	111	0	0.00223713646532438	0.131360946745562	0.259171597633136	0.0232558139534884	0	0	5.35878167732768	20.5468638211414
5	20	Max_Diff_CorrelationDetector	4	352	377	21	21	0	0.0241935483870968	0.0557029177718833	0.238726790450928	0.0769230769230769	0	0.0179640718562874	4.08917740870234	15.4725264122579
5	20	Max_Diff_CorrelationDetector	2	252	294	19	19	0	0.0149253731343284	0.0646258503401361	0.292517006802721	0.0540540540540541	0	0	3.80696486871099	14.4877148332895
5	20	Max_Diff_CorrelationDetector	0	222	429	98	98	0	0.0939597315436242	0.228438228438228	0.470862470862471	0.156862745098039	0.0689655172413793	0.0317460317460317	5.1600516773103	18.3623826143712
5	20	Max_Diff_CorrelationDetector	4	341	650	61	61	0	0.0165016501650165	0.0938461538461538	0.267692307692308	0.0851063829787234	0	0	3.97453809246156	14.9802383376235
5	20	Max_Diff_CorrelationDetector	5	409	620	87	87	0	0.0513513513513514	0.140322580645161	0.362903225806452	0.216216216216216	0	0.027972027972028	5.34205305293146	18.1584154545512
5	20	Max_Diff_CorrelationDetector	1	289	603	104	104	0	0.0674157303370786	0.172470978441128	0.449419568822554	0.0857142857142857	0.117647058823529	0.0241935483870968	5.38274839379816	18.9603605014742
5	20	Max_Diff_CorrelationDetector	7	453	724	104	104	0	0.0355450236966825	0.143646408839779	0.37292817679558	0.222222222222222	0.0425531914893617	0.0124223602484472	5.71385855957019	20.3736390372432
5	20	Max_Diff_CorrelationDetector	5	505	740	71	71	0	0.0151187904967603	0.095945945945946	0.339189189189189	0	0.0161290322580645	0.0116618075801749	5.69029905770836	19.7685599674087
5	20	Max_Diff_CorrelationDetector	5	677	1196	63	63	0	0.00757575757575758	0.0526755852842809	0.237458193979933	0.157894736842105	0.0121951219512195	0.00179856115107914	5.54217025124507	19.2460826480519
5	20	Max_Diff_CorrelationDetector	1	292	399	35	35	0	0	0.087719298245614	0.380952380952381	0	0	0	4.56211899376243	16.1276230765128
5	20	Max_Diff_CorrelationDetector	3	563	871	67	67	0	0.0198412698412698	0.0769230769230769	0.329506314580941	0.151515151515152	0.032258064516129	0.00680272108843537	5.37890627954206	17.7351758009232
5	20	Max_Diff_CorrelationDetector	7	594	1547	193	193	0	0.0203735144312394	0.124757595345831	0.388493859082094	0.121212121212121	0	0.0126849894291755	7.19542596860223	22.8804411145923
5	20	Max_Diff_CorrelationDetector	5	315	657	109	109	0	0.0666666666666667	0.165905631659056	0.426179604261796	0.266666666666667	0.0487804878048781	0	6.02774610433583	19.2622865321612
5	20	Max_Diff_CorrelationDetector	5	542	1062	116	116	0	0.0268714011516315	0.109227871939736	0.355932203389831	0.0882352941176471	0.0454545454545455	0.00491400491400491	6.36877767015153	21.0403289024792
5	20	Max_Diff_CorrelationDetector	3	421	537	50	50	0	0.0316622691292876	0.0931098696461825	0.277467411545624	0.0555555555555556	0	0.0146520146520147	5.25975089855447	18.5595559992629
5	20	Max_Diff_CorrelationDetector	5	544	820	74	74	0	0.0297951582867784	0.0902439024390244	0.278048780487805	0.121212121212121	0.0625	0.0140515222482436	5.86000297329076	20.0755135429242
5	20	Max_Diff_CorrelationDetector	4	318	527	38	38	0	0.0202020202020202	0.0721062618595825	0.320683111954459	0.108108108108108	0	0	5.47844276503293	18.7849537397
5	20	Max_Diff_CorrelationDetector	3	365	684	96	96	0	0.0595238095238095	0.140350877192982	0.375730994152047	0.207547169811321	0.0344827586206897	0.0323886639676113	5.92653817975684	19.3657344066125
5	20	Max_Diff_CorrelationDetector	5	492	777	153	153	0	0.0537190082644628	0.196911196911197	0.382239382239382	0.119047619047619	0.123076923076923	0.0287206266318538	8.21431631960245	26.1038521269611
5	20	Max_Diff_CorrelationDetector	5	512	1128	165	165	0	0.0453648915187377	0.146276595744681	0.435283687943262	0.166666666666667	0.0930232558139535	0.0253164556962025	6.02808725077687	20.1688408187872
5	20	Max_Diff_CorrelationDetector	3	387	948	175	175	0	0.0989583333333333	0.184599156118143	0.465189873417722	0.111111111111111	0	0.0530973451327434	6.34273978396334	21.2175565027363
5	20	Max_Diff_CorrelationDetector	4	487	1093	208	208	0	0.0515695067264574	0.190301921317475	0.478499542543458	0.181818181818182	0.0487804878048781	0.031700288184438	6.97803079615244	23.3802903268146
5	20	Max_Diff_CorrelationDetector	2	427	704	105	105	0	0.0384615384615385	0.149147727272727	0.355113636363636	0.230769230769231	0.0294117647058824	0.00699300699300699	5.42913100623391	18.5949982997733
5	20	Max_Diff_CorrelationDetector	5	334	429	25	25	0	0.0116279069767442	0.0582750582750583	0.251748251748252	0	0.0487804878048781	0	4.77178608514865	16.8061693065708
5	20	Max_Diff_CorrelationDetector	5	429	789	117	117	0	0.0131926121372032	0.14828897338403	0.377693282636248	0.0666666666666667	0.0153846153846154	0	5.82325855505923	20.2044432263913
5	20	Max_Diff_CorrelationDetector	5	308	579	98	98	0	0.0372881355932203	0.169257340241796	0.452504317789292	0.133333333333333	0.0384615384615385	0.0053475935828877	7.01070000651206	23.3626794699155
5	20	Max_Diff_CorrelationDetector	5	415	702	83	83	0	0.0488997555012225	0.118233618233618	0.35042735042735	0.217391304347826	0.104477611940299	0.00664451827242525	7.48859265242227	24.2781493770938
5	20	Max_Diff_CorrelationDetector	2	409	806	181	181	0	0.0714285714285714	0.224565756823821	0.506203473945409	0.3	0.142857142857143	0.0347490347490347	7.3294099109887	23.3167297950506
5	20	Max_Diff_CorrelationDetector	5	355	611	75	75	0	0.0244648318042813	0.122749590834697	0.358428805237316	0.102564102564103	0	0	7.2020422867022	22.6292722190858
5	20	Max_Diff_CorrelationDetector	4	447	802	130	130	0	0.0459770114942529	0.162094763092269	0.372817955112219	0.27027027027027	0.0925925925925926	0.00983606557377049	5.42489875262496	19.1484183988091
5	20	Max_Diff_CorrelationDetector	6	578	1358	145	145	0	0.0141592920353982	0.106774668630339	0.331369661266568	0.216216216216216	0	0	4.95546974168614	17.5335774136126
5	20	Max_Diff_CorrelationDetector	1	422	836	128	128	0	0.0110497237569061	0.15311004784689	0.337320574162679	0.0303030303030303	0.025	0.0075187969924812	5.1823317899086	18.1917406470092
5	20	Max_Diff_CorrelationDetector	3	389	574	65	65	0	0.0471976401179941	0.113240418118467	0.426829268292683	0.0571428571428571	0.0666666666666667	0.0404858299595142	6.75205794550241	23.0582293204577
5	20	Max_Diff_CorrelationDetector	2	372	482	58	58	0	0.033457249070632	0.120331950207469	0.329875518672199	0.208333333333333	0.0285714285714286	0.0102040816326531	4.94244751828052	17.68078807642
5	20	Max_Diff_CorrelationDetector	4	360	621	144	144	0	0.0411392405063291	0.231884057971014	0.397745571658615	0.214285714285714	0.027027027027027	0.0144927536231884	6.35503307024507	22.0121183972145
5	20	Max_Diff_CorrelationDetector	6	393	808	111	111	0	0.0338028169014084	0.137376237623762	0.347772277227723	0.1	0.0344827586206897	0.0199203187250996	6.02782904258638	21.4593359337521
5	20	Max_Diff_CorrelationDetector	3	309	555	123	123	0	0.0645161290322581	0.221621621621622	0.446846846846847	0.210526315789474	0.05	0.0192307692307692	5.73324353699674	19.6425272887522
5	20	Max_Diff_CorrelationDetector	3	536	993	135	135	0	0.0733082706766917	0.13595166163142	0.388721047331319	0.257142857142857	0.0933333333333333	0.0518867924528302	6.78459145526062	22.9497163840452
5	20	Max_Diff_CorrelationDetector	5	384	564	60	60	0	0.0484330484330484	0.106382978723404	0.347517730496454	0.238095238095238	0.0238095238095238	0.0230769230769231	6.0931652833382	21.1061315716238
7	20	Max_Diff_CorrelationDetector	3	580	1199	219	219	0	0.0675909878682842	0.182652210175146	0.472894078398666	0.241379310344828	0.111111111111111	0.0476190476190476	8.12194012333149	25.1660591644359
7	20	Max_Diff_CorrelationDetector	4	433	651	127	127	0	0.0389972144846797	0.195084485407066	0.411674347158218	0.161290322580645	0.0731707317073171	0.0212014134275618	5.98403451081411	20.0818985741199
7	20	Max_Diff_CorrelationDetector	1	345	413	58	58	0	0.0231788079470199	0.14043583535109	0.336561743341404	0.117647058823529	0.0263157894736842	0	5.56517041013973	18.7079314238666
7	20	Max_Diff_CorrelationDetector	4	378	564	93	93	0	0.0704225352112676	0.164893617021277	0.345744680851064	0.482758620689655	0	0.0191387559808612	5.73960904006439	18.1679790175813
7	20	Max_Diff_CorrelationDetector	4	518	1011	184	184	0	0.0623781676413255	0.181998021760633	0.497527200791296	0.255813953488372	0.0545454545454545	0.0232558139534884	8.26156782635451	25.4762207209634
7	20	Max_Diff_CorrelationDetector	4	471	775	82	82	0	0.0235849056603774	0.105806451612903	0.345806451612903	0.15	0.015625	0.0163398692810458	6.92971589344676	21.7044330639564
7	20	Max_Diff_CorrelationDetector	3	276	445	62	62	0	0.037914691943128	0.139325842696629	0.426966292134831	0.151515151515152	0.0273972602739726	0	6.43996627918688	21.5930172404231
7	20	Max_Diff_CorrelationDetector	4	476	1200	382	382	0	0.100642398286938	0.318333333333333	0.575833333333333	0.307692307692308	0.215384615384615	0.0238095238095238	11.6445880473716	31.8769532807319
7	20	Max_Diff_CorrelationDetector	3	337	663	138	138	0	0.0608974358974359	0.208144796380091	0.514328808446455	0.115384615384615	0.112903225806452	0	8.48357507385489	25.044148451726
7	20	Max_Diff_CorrelationDetector	4	350	525	87	87	0	0.0396825396825397	0.165714285714286	0.478095238095238	0.105263157894737	0	0.0337078651685393	8.22124093579461	26.2427347708588
7	20	Max_Diff_CorrelationDetector	6	510	1388	329	329	0	0.0518358531317495	0.237031700288184	0.605907780979827	0.0714285714285714	0.0655737704918033	0.0382352941176471	11.2856518488997	31.1571485014399
7	20	Max_Diff_CorrelationDetector	4	605	1357	310	310	0	0.0628366247755835	0.228445099484156	0.523212969786293	0.444444444444444	0.037037037037037	0.0421940928270042	11.0994269083659	30.4203544027063
7	20	Max_Diff_CorrelationDetector	5	476	853	166	166	0	0.048728813559322	0.194607268464244	0.443141852286049	0.1875	0.107142857142857	0.0138121546961326	9.48737116725579	28.8291898859615
7	20	Max_Diff_CorrelationDetector	2	327	609	171	171	0	0.122605363984674	0.280788177339901	0.584564860426929	0.477272727272727	0.024390243902439	0.0314465408805031	10.2588029026178	29.0854258164892
7	20	Max_Diff_CorrelationDetector	2	263	710	212	212	0	0.129032258064516	0.298591549295775	0.561971830985916	0.320754716981132	0.155555555555556	0.0245901639344262	9.18590446282965	28.4099562191806
7	20	Max_Diff_CorrelationDetector	4	524	710	71	71	0	0.0205338809034908	0.1	0.33943661971831	0.117647058823529	0	0.0150375939849624	8.23089350459955	24.2321197177391
7	20	Max_Diff_CorrelationDetector	2	339	769	198	198	0	0.15547703180212	0.257477243172952	0.621586475942783	0.219512195121951	0.14	0.0828025477707006	11.4735337361584	32.0502061956681
7	20	Max_Diff_CorrelationDetector	5	557	1199	306	306	0	0.0649819494584837	0.255212677231026	0.518765638031693	0.179487179487179	0.117647058823529	0.0407124681933842	11.6325606910744	32.1394713151787
7	20	Max_Diff_CorrelationDetector	1	202	425	119	119	0	0.140350877192982	0.28	0.602352941176471	0.0681818181818182	0.131147540983607	0.16	10.4482990736288	28.9213101365756
7	20	Max_Diff_CorrelationDetector	4	365	629	140	140	0	0.0892857142857143	0.222575516693164	0.518282988871224	0.212765957446809	0.025	0.0614754098360656	10.4170254900863	29.0350644355301
7	20	Max_Diff_CorrelationDetector	4	480	606	51	51	0	0.0277136258660508	0.0841584158415842	0.321782178217822	0.133333333333333	0.025	0.0118343195266272	7.17358024094587	22.2007988542829
7	20	Max_Diff_CorrelationDetector	3	473	733	80	80	0	0.0334821428571429	0.109140518417462	0.339699863574352	0.0571428571428571	0.0487804878048781	0.00576368876080692	7.02450255490307	22.0516499079154
7	20	Max_Diff_CorrelationDetector	3	478	904	173	173	0	0.0358744394618834	0.191371681415929	0.445796460176991	0.219512195121951	0.0208333333333333	0.0166666666666667	8.55510231260497	25.3793093600249
7	20	Max_Diff_CorrelationDetector	3	461	721	98	98	0	0.04337899543379	0.135922330097087	0.375866851595007	0.15625	0.0930232558139535	0.0186915887850467	6.50932241649563	20.7960684645579
7	20	Max_Diff_CorrelationDetector	2	331	505	173	173	0	0.0821256038647343	0.342574257425743	0.548514851485149	0.166666666666667	0.037037037037037	0.0681818181818182	8.24103949095982	26.1912089812665
7	20	Max_Diff_CorrelationDetector	4	408	722	120	120	0	0.0462962962962963	0.166204986149584	0.42797783933518	0.166666666666667	0.0526315789473684	0.0206611570247934	7.2441806011051	23.5490471194149
7	20	Max_Diff_CorrelationDetector	5	417	816	170	170	0	0.0420168067226891	0.208333333333333	0.462009803921569	0.233333333333333	0.105263157894737	0	8.07412058338716	25.4516101647292
7	20	Max_Diff_CorrelationDetector	2	347	506	99	99	0	0.0927835051546392	0.195652173913043	0.468379446640316	0.130434782608696	0.0612244897959184	0.0388888888888889	8.16632864317155	25.131950501552
7	20	Max_Diff_CorrelationDetector	2	521	1128	197	197	0	0.0338266384778013	0.174645390070922	0.463652482269504	0.0526315789473684	0.027027027027027	0.0300751879699248	7.34954792577979	22.0985944225409
7	20	Max_Diff_CorrelationDetector	6	509	1178	182	182	0	0.016260162601626	0.154499151103565	0.432937181663837	0	0.0520833333333333	0	8.98105649601651	26.4923669969027
7	20	Max_Diff_CorrelationDetector	3	465	903	180	180	0	0.0541125541125541	0.199335548172757	0.471760797342193	0.333333333333333	0.0895522388059701	0.023598820058997	8.06167734627957	23.5771401522283
7	20	Max_Diff_CorrelationDetector	6	494	906	133	133	0	0.0319634703196347	0.146799116997792	0.41280353200883	0.129032258064516	0.06	0.0174927113702624	7.51441631985764	23.0324576538669
7	20	Max_Diff_CorrelationDetector	2	338	402	58	58	0	0.0476190476190476	0.144278606965174	0.45273631840796	0.0689655172413793	0	0.018348623853211	7.00927145868954	22.3633500913821
7	20	Max_Diff_CorrelationDetector	8	495	785	56	56	0	0.0186335403726708	0.0713375796178344	0.361783439490446	0.0645161290322581	0.0410958904109589	0	6.88956671450761	21.3677778516731
7	20	Max_Diff_CorrelationDetector	2	235	473	73	73	0	0.0416666666666667	0.154334038054968	0.522198731501057	0.119047619047619	0.025	0	6.7075606853416	20.2601235614176
7	20	Max_Diff_CorrelationDetector	4	428	568	109	109	0	0.135359116022099	0.191901408450704	0.475352112676056	0.235294117647059	0.12	0.119047619047619	7.39904475199794	23.7820419060508
7	20	Max_Diff_CorrelationDetector	2	367	504	145	145	0	0.108108108108108	0.287698412698413	0.535714285714286	0.151515151515152	0.0476190476190476	0.0617283950617284	8.14988245337715	25.4799915158194
7	20	Max_Diff_CorrelationDetector	4	417	749	135	135	0	0.0341207349081365	0.180240320427236	0.376502002670227	0.263157894736842	0	0.0072463768115942	5.9681190292226	19.8269840317755
7	20	Max_Diff_CorrelationDetector	3	402	499	100	100	0	0.109034267912773	0.200400801603206	0.414829659318637	0.166666666666667	0.12	0.0822510822510823	7.2784909422403	24.3584299997582
7	20	Max_Diff_CorrelationDetector	2	408	506	88	88	0	0.0527950310559006	0.173913043478261	0.446640316205534	0.08	0.0714285714285714	0.0219298245614035	7.44825556697649	24.8358640968805
7	20	Max_Diff_CorrelationDetector	2	422	817	74	74	0	0.0253164556962025	0.0905752753977968	0.312117503059976	0.0909090909090909	0.0350877192982456	0.0069204152249135	7.98361631162219	25.2660099445223
7	20	Max_Diff_CorrelationDetector	4	475	813	113	113	0	0.0378250591016548	0.138991389913899	0.413284132841328	0.111111111111111	0.0545454545454545	0.015625	6.37292117589843	21.544611019758
7	20	Max_Diff_CorrelationDetector	4	591	1337	257	257	0	0.0407079646017699	0.192221391174271	0.467464472700075	0	0.128571428571429	0.0303687635574837	8.6084148558008	24.7106648278093
7	20	Max_Diff_CorrelationDetector	4	405	750	90	90	0	0.0172910662824208	0.12	0.472	0.117647058823529	0.0232558139534884	0.00380228136882129	7.64611548362872	22.9199172391227
7	20	Max_Diff_CorrelationDetector	2	396	589	138	138	0	0.0857142857142857	0.234295415959253	0.528013582342954	0.0833333333333333	0.0714285714285714	0.0348258706467662	8.2147868649407	24.2294655510449
7	20	Max_Diff_CorrelationDetector	4	453	712	136	136	0	0.062200956937799	0.191011235955056	0.435393258426966	0.193548387096774	0.0666666666666667	0.0289389067524116	8.44372757680826	25.8246851691478
7	20	Max_Diff_CorrelationDetector	5	459	1221	229	229	0	0.0570175438596491	0.187551187551188	0.541359541359541	0.162162162162162	0.0689655172413793	0.0191082802547771	9.86502384907933	26.7669152295064
7	20	Max_Diff_CorrelationDetector	3	293	687	88	88	0	0.0444444444444444	0.128093158660844	0.499272197962154	0.0930232558139535	0.0833333333333333	0.0140845070422535	5.55463126701627	17.5417935606771
7	20	Max_Diff_CorrelationDetector	4	472	603	90	90	0	0.076530612244898	0.149253731343284	0.42620232172471	0.0869565217391304	0.0444444444444444	0.0521172638436482	7.94162820911683	25.7137810966144
7	20	Max_Diff_CorrelationDetector	2	368	1025	307	307	0	0.136222910216718	0.299512195121951	0.641951219512195	0.289473684210526	0.152173913043478	0.0368098159509202	9.7935778044619	28.6691170814
7	20	Max_Diff_CorrelationDetector	7	416	691	92	92	0	0.0284974093264249	0.133140376266281	0.334298118668596	0.103448275862069	0.0307692307692308	0.0111111111111111	6.66845437411693	21.9326154493189
7	20	Max_Diff_CorrelationDetector	6	651	1480	386	386	0	0.0771604938271605	0.260810810810811	0.534459459459459	0.285714285714286	0.0821917808219178	0.0509433962264151	9.8165877243078	27.8887375339324
7	20	Max_Diff_CorrelationDetector	3	439	723	128	128	0	0.0398936170212766	0.177040110650069	0.488243430152144	0.102564102564103	0.0294117647058824	0.0196850393700787	7.54360041755672	24.5423648573565
7	20	Max_Diff_CorrelationDetector	1	200	597	234	234	0	0.204081632653061	0.391959798994975	0.623115577889447	0.393939393939394	0.242424242424242	0.0317460317460317	9.33418884921374	27.1931409233957
7	20	Max_Diff_CorrelationDetector	1	294	332	63	63	0	0.104072398190045	0.189759036144578	0.512048192771084	0.318181818181818	0.117647058823529	0.0471698113207547	7.10531252041146	23.9053048641156
7	20	Max_Diff_CorrelationDetector	3	363	608	140	140	0	0.0836236933797909	0.230263157894737	0.508223684210526	0.21875	0.04	0.00613496932515337	8.79218333276748	27.9669835404356
7	20	Max_Diff_CorrelationDetector	6	442	927	214	214	0	0.0484261501210654	0.230852211434736	0.482200647249191	0.217391304347826	0.0632911392405063	0.013986013986014	9.17870812165793	27.9722424260763
7	20	Max_Diff_CorrelationDetector	3	316	482	81	81	0	0.0403225806451613	0.16804979253112	0.431535269709544	0.166666666666667	0.0256410256410256	0.0065359477124183	6.65505959390854	21.2850971404492
7	20	Max_Diff_CorrelationDetector	4	391	648	174	174	0	0.0916905444126074	0.268518518518519	0.50462962962963	0.404255319148936	0.0645161290322581	0.0210084033613445	8.32365233897232	25.2645606469501
7	20	Max_Diff_CorrelationDetector	6	491	875	165	165	0	0.0420168067226891	0.188571428571429	0.424	0.313725490196078	0.06	0	8.75367228309753	25.6166127831249
7	20	Max_Diff_CorrelationDetector	3	427	608	60	60	0	0.0394736842105263	0.0986842105263158	0.373355263157895	0.170731707317073	0.03125	0.0107913669064748	6.87115267086937	21.1046446358838
7	20	Max_Diff_CorrelationDetector	3	393	675	99	99	0	0.0955056179775281	0.146666666666667	0.462222222222222	0	0.170212765957447	0.0627615062761506	8.18238445011542	25.4620895303535
7	20	Max_Diff_CorrelationDetector	7	548	1158	161	161	0	0.0173410404624277	0.139032815198618	0.373920552677029	0.142857142857143	0.0188679245283019	0.0069284064665127	6.92841269106726	22.1951870225951
10	20	Max_Diff_CorrelationDetector	5	473	1169	272	272	0	0.0518018018018018	0.23267750213858	0.558597091531223	0.205882352941176	0.117647058823529	0.0233918128654971	11.152268739646	28.1069220988531
10	20	Max_Diff_CorrelationDetector	2	506	1245	348	348	0	0.127083333333333	0.279518072289157	0.590361445783133	0.1	0.220588235294118	0.0858725761772853	12.211288117589	31.5544806780469
10	20	Max_Diff_CorrelationDetector	3	418	643	178	178	0	0.0747126436781609	0.276827371695179	0.541213063763608	0.235294117647059	0.08	0.0518518518518519	10.9977477120622	28.3024660560458
10	20	Max_Diff_CorrelationDetector	3	417	1052	359	359	0	0.159806295399516	0.341254752851711	0.615969581749049	0.209302325581395	0.153846153846154	0.0760456273764259	12.9158623894846	31.9511491487728
10	20	Max_Diff_CorrelationDetector	2	383	567	121	121	0	0.069364161849711	0.213403880070547	0.426807760141093	0.277777777777778	0.05	0.0224215246636771	8.34176652328082	23.6171246198246
10	20	Max_Diff_CorrelationDetector	2	380	1083	398	398	0	0.164265129682997	0.367497691597415	0.685133887349954	0.441176470588235	0.161290322580645	0.117924528301887	13.0275594762392	31.8337555505676
10	20	Max_Diff_CorrelationDetector	3	385	948	345	345	0	0.0949868073878628	0.363924050632911	0.609704641350211	0.378378378378378	0.157142857142857	0.0368852459016393	12.3974106140634	30.0597128341599
10	20	Max_Diff_CorrelationDetector	3	300	457	129	129	0	0.0979591836734694	0.282275711159737	0.551422319474836	0.206896551724138	0.15	0.036231884057971	9.51441018128817	25.6458754031093
10	20	Max_Diff_CorrelationDetector	3	358	885	286	286	0	0.154320987654321	0.32316384180791	0.744632768361582	0.46875	0.12	0.0625	12.8331967972328	30.7556863529305
10	20	Max_Diff_CorrelationDetector	4	305	460	164	164	0	0.119170984455959	0.356521739130435	0.643478260869565	0.233333333333333	0.166666666666667	0.027027027027027	11.4963348214235	29.6405333535847
10	20	Max_Diff_CorrelationDetector	5	287	622	222	222	0	0.117647058823529	0.356913183279743	0.662379421221865	0.34	0.0384615384615385	0.0437956204379562	10.8810290153756	27.3957467531853
10	20	Max_Diff_CorrelationDetector	7	462	1026	380	380	0	0.148235294117647	0.37037037037037	0.640350877192982	0.289473684210526	0.12	0.0577617328519856	15.0112780271806	36.1573182818448
10	20	Max_Diff_CorrelationDetector	7	415	996	278	278	0	0.0626631853785901	0.279116465863454	0.563253012048193	0.325581395348837	0.037037037037037	0.0141843971631206	14.9478800017627	34.6835404719506
10	20	Max_Diff_CorrelationDetector	2	293	510	165	165	0	0.0904522613065327	0.323529411764706	0.645098039215686	0.285714285714286	0.0740740740740741	0.00813008130081301	12.6830643214261	31.4977669290613
10	20	Max_Diff_CorrelationDetector	3	461	868	264	264	0	0.0933660933660934	0.304147465437788	0.617511520737327	0.25	0.0857142857142857	0.0741839762611276	12.1620430001349	29.151936661802
10	20	Max_Diff_CorrelationDetector	2	423	1092	351	351	0	0.134146341463415	0.321428571428571	0.627289377289377	0.405405405405405	0.135135135135135	0.0862944162436548	15.1717414276907	35.2481163791378
10	20	Max_Diff_CorrelationDetector	2	236	436	150	150	0	0.128205128205128	0.344036697247706	0.667431192660551	0.290909090909091	0.0857142857142857	0.0112359550561798	12.5246405229525	30.590109064568
10	20	Max_Diff_CorrelationDetector	1	235	349	119	119	0	0.145985401459854	0.340974212034384	0.724928366762178	0.28125	0.0588235294117647	0.166666666666667	10.7883122681251	28.0060821235816
10	20	Max_Diff_CorrelationDetector	4	494	880	201	201	0	0.06875	0.228409090909091	0.530681818181818	0.340909090909091	0	0.0455696202531646	12.2504882295124	30.0511397088652
10	20	Max_Diff_CorrelationDetector	2	299	482	172	172	0	0.10655737704918	0.356846473029046	0.603734439834025	0.27906976744186	0.0909090909090909	0.0132450331125828	12.8367568007438	31.8539828469551
10	20	Max_Diff_CorrelationDetector	4	370	760	253	253	0	0.115151515151515	0.332894736842105	0.6	0.255813953488372	0.0789473684210526	0.0555555555555556	12.7711359616443	31.3284602510029
10	20	Max_Diff_CorrelationDetector	3	351	770	268	268	0	0.126182965299685	0.348051948051948	0.662337662337662	0.444444444444444	0.111111111111111	0.0582010582010582	12.2043026163341	31.5865744942331
10	20	Max_Diff_CorrelationDetector	3	480	832	192	192	0	0.0734341252699784	0.230769230769231	0.486778846153846	0.195121951219512	0.0625	0.032258064516129	11.1836221776782	28.1806898298496
10	20	Max_Diff_CorrelationDetector	5	379	801	201	201	0	0.0753012048192771	0.250936329588015	0.549313358302122	0.314285714285714	0.0163934426229508	0.0228310502283105	11.3067826793739	27.9437327622641
10	20	Max_Diff_CorrelationDetector	2	346	546	150	150	0	0.0935483870967742	0.274725274725275	0.465201465201465	0.323529411764706	0.0517241379310345	0.0466321243523316	11.2198786130643	29.8500173155885
10	20	Max_Diff_CorrelationDetector	5	283	664	228	228	0	0.156133828996283	0.343373493975904	0.655120481927711	0.263157894736842	0.148648648648649	0.0384615384615385	12.7073614781018	30.9836112065981
10	20	Max_Diff_CorrelationDetector	1	366	531	157	157	0	0.0882352941176471	0.295668549905838	0.60075329566855	0.176470588235294	0.0416666666666667	0.063953488372093	11.4973611239221	29.8804623309375
10	20	Max_Diff_CorrelationDetector	3	606	961	144	144	0	0.0385259631490787	0.149843912591051	0.377731529656608	0.125	0.0344827586206897	0.0211416490486258	9.28267127371707	24.6195419688135
10	20	Max_Diff_CorrelationDetector	2	263	595	166	166	0	0.101769911504425	0.278991596638655	0.623529411764706	0.296296296296296	0.0285714285714286	0.03125	10.5029485980556	26.4893229749797
10	20	Max_Diff_CorrelationDetector	1	228	527	155	155	0	0.138888888888889	0.294117647058824	0.639468690702087	0.258064516129032	0	0.0615384615384615	11.6459180084406	29.9365581788118
10	20	Max_Diff_CorrelationDetector	3	503	1000	232	232	0	0.052	0.232	0.505	0.236842105263158	0.0441176470588235	0.0345744680851064	11.4788770980919	29.1827881072391
10	20	Max_Diff_CorrelationDetector	1	290	597	209	209	0	0.113821138211382	0.350083752093802	0.604690117252931	0.3	0.102040816326531	0.00746268656716418	11.202118647237	28.6801777981521
10	20	Max_Diff_CorrelationDetector	4	401	663	186	186	0	0.117142857142857	0.280542986425339	0.539969834087481	0.387096774193548	0.12	0.0677290836653386	10.2462252404772	27.1769277214613
10	20	Max_Diff_CorrelationDetector	2	395	784	214	214	0	0.0696378830083565	0.272959183673469	0.548469387755102	0.414634146341463	0	0.0216450216450216	10.2088784529952	27.9967215093068
10	20	Max_Diff_CorrelationDetector	4	371	655	159	159	0	0.0816326530612245	0.242748091603053	0.47175572519084	0.25	0.152173913043478	0.0152284263959391	10.6172909569723	28.4981200982091
10	20	Max_Diff_CorrelationDetector	5	348	692	199	199	0	0.0459363957597173	0.28757225433526	0.604046242774566	0.206896551724138	0.0204081632653061	0	10.2650673896122	26.8353808079452
10	20	Max_Diff_CorrelationDetector	4	538	808	124	124	0	0.0596153846153846	0.153465346534653	0.482673267326733	0.0416666666666667	0.0517241379310345	0.0467532467532468	10.7477333983312	28.1927651203636
10	20	Max_Diff_CorrelationDetector	3	420	773	179	179	0	0.0383561643835616	0.231565329883571	0.51875808538163	0.115384615384615	0	0.0379746835443038	11.2695425388059	29.1100178600225
10	20	Max_Diff_CorrelationDetector	4	522	1014	224	224	0	0.0604838709677419	0.220907297830375	0.561143984220907	0.153846153846154	0.0681818181818182	0.0487804878048781	12.1200942422092	29.373536292587
10	20	Max_Diff_CorrelationDetector	7	321	520	103	103	0	0.072463768115942	0.198076923076923	0.505769230769231	0.368421052631579	0.0188679245283019	0.00613496932515337	10.0530798106774	27.0719280376561
10	20	Max_Diff_CorrelationDetector	5	314	625	210	210	0	0.117857142857143	0.336	0.6208	0.177777777777778	0.171428571428571	0.0408163265306122	13.5563362335388	33.7374854558362
10	20	Max_Diff_CorrelationDetector	2	370	691	235	235	0	0.16358024691358	0.340086830680174	0.625180897250362	0.434782608695652	0.125	0.107476635514019	13.9005634190717	33.6560328380782
10	20	Max_Diff_CorrelationDetector	3	482	819	228	228	0	0.118834080717489	0.278388278388278	0.532356532356532	0.272727272727273	0.09375	0.0362537764350453	12.1517561277653	29.7792919595705
10	20	Max_Diff_CorrelationDetector	6	621	1105	247	247	0	0.0351758793969849	0.223529411764706	0.49683257918552	0.315789473684211	0.025	0.00963391136801541	12.7884851213024	31.0975216416745
10	20	Max_Diff_CorrelationDetector	7	555	1169	375	375	0	0.0766208251473477	0.320786997433704	0.576561163387511	0.352941176470588	0.142857142857143	0.0248138957816377	13.9628157400118	32.0588983948687
10	20	Max_Diff_CorrelationDetector	5	369	724	209	209	0	0.0994152046783626	0.288674033149171	0.596685082872928	0.395833333333333	0.0806451612903226	0.0295566502463054	13.1078794967479	32.5045357444088
10	20	Max_Diff_CorrelationDetector	3	417	797	219	219	0	0.06265664160401	0.274780426599749	0.560853199498118	0.375	0.032258064516129	0.0188679245283019	12.2918942853071	30.2037805460593
10	20	Max_Diff_CorrelationDetector	3	341	392	64	64	0	0.0754716981132075	0.163265306122449	0.474489795918367	0.148148148148148	0	0.0197368421052632	10.6295171205774	27.9061770733146
10	20	Max_Diff_CorrelationDetector	5	400	816	193	193	0	0.0466321243523316	0.236519607843137	0.537990196078431	0.25531914893617	0.0377358490566038	0.0104166666666667	12.4112073621451	29.8485619268273
10	20	Max_Diff_CorrelationDetector	2	407	645	150	150	0	0.115485564304462	0.232558139534884	0.593798449612403	0.12962962962963	0.0857142857142857	0.115107913669065	13.2816876676867	32.2683895034569
10	20	Max_Diff_CorrelationDetector	2	281	325	142	142	0	0.101796407185629	0.436923076923077	0.544615384615385	0.365853658536585	0	0.0181818181818182	8.66962338499948	24.6553014696536
10	20	Max_Diff_CorrelationDetector	2	350	673	263	263	0	0.11070110701107	0.390787518573551	0.671619613670134	0.45	0.0714285714285714	0.046875	11.4468020923642	30.7566122665538
10	20	Max_Diff_CorrelationDetector	3	388	1171	478	478	0	0.163212435233161	0.408198121263877	0.642186165670367	0.565217391304348	0.147540983606557	0.0895522388059701	13.3990826904307	32.7374948814355
10	20	Max_Diff_CorrelationDetector	4	347	811	295	295	0	0.103448275862069	0.363748458692972	0.639950678175092	0.294117647058824	0.149253731343284	0.0418848167539267	12.5738428510267	32.3107997927222
10	20	Max_Diff_CorrelationDetector	2	342	934	373	373	0	0.154761904761905	0.399357601713062	0.632762312633833	0.385964912280702	0.275	0.0696517412935323	13.1054161443277	33.5017203789771
10	20	Max_Diff_CorrelationDetector	4	395	955	201	201	0	0.0592783505154639	0.210471204188482	0.496335078534031	0.2	0.0789473684210526	0.0234375	9.93078665488109	27.1656615800169
10	20	Max_Diff_CorrelationDetector	4	463	922	126	126	0	0.0392609699769053	0.136659436008677	0.420824295010846	0.208333333333333	0.0615384615384615	0.0197368421052632	8.56482141198263	23.7914351274768
10	20	Max_Diff_CorrelationDetector	1	306	605	128	128	0	0.0995475113122172	0.211570247933884	0.652892561983471	0.2	0.107142857142857	0.0204081632653061	10.8493658885511	30.7547021970771
10	20	Max_Diff_CorrelationDetector	1	241	233	50	50	0	0.0689655172413793	0.214592274678112	0.493562231759657	0.133333333333333	0	0	8.82600281814697	25.718243863497
10	20	Max_Diff_CorrelationDetector	4	369	755	244	244	0	0.104761904761905	0.32317880794702	0.671523178807947	0.260869565217391	0.0952380952380952	0.0220588235294118	12.0211154556249	32.0755727079159
20	20	Max_Diff_CorrelationDetector	5	400	1165	570	570	0	0.153409090909091	0.489270386266094	0.771673819742489	0.552631578947368	0.26	0.0785340314136126	19.3527486867719	36.5639419287195
20	20	Max_Diff_CorrelationDetector	5	371	601	244	244	0	0.133561643835616	0.405990016638935	0.618968386023295	0.482758620689655	0.178571428571429	0.0486486486486487	17.7555013615796	34.463269202388
20	20	Max_Diff_CorrelationDetector	1	257	423	217	217	0	0.204188481675393	0.513002364066194	0.74468085106383	0.441860465116279	0.0625	0.0175438596491228	17.9242239287042	35.3176057113805
20	20	Max_Diff_CorrelationDetector	2	279	607	325	325	0	0.216101694915254	0.535420098846787	0.726523887973641	0.547169811320755	0.321428571428571	0.0431654676258993	18.620437214686	34.7906155806748
20	20	Max_Diff_CorrelationDetector	2	240	421	186	186	0	0.225165562913907	0.441805225653207	0.653206650831354	0.472222222222222	0.0769230769230769	0.0555555555555556	17.838238794827	35.9184505288175
20	20	Max_Diff_CorrelationDetector	4	390	851	412	412	0	0.130177514792899	0.484136310223267	0.712103407755582	0.378378378378378	0.113636363636364	0.0672268907563025	18.7939651385854	35.8008992850114
20	20	Max_Diff_CorrelationDetector	2	288	790	390	390	0	0.173745173745174	0.493670886075949	0.734177215189873	0.403846153846154	0.215686274509804	0.0338983050847458	20.0728722848647	37.1073817520699
20	20	Max_Diff_CorrelationDetector	2	305	413	127	127	0	0.110091743119266	0.307506053268765	0.588377723970944	0.24390243902439	0.105263157894737	0	15.0218600840214	31.3397903329181
20	20	Max_Diff_CorrelationDetector	1	248	646	327	327	0	0.238372093023256	0.506191950464396	0.761609907120743	0.526315789473684	0.209302325581395	0.0641025641025641	17.4468791721874	34.2622618131232
20	20	Max_Diff_CorrelationDetector	3	237	836	464	464	0	0.352678571428571	0.555023923444976	0.803827751196172	0.661016949152542	0.304347826086957	0.147058823529412	22.1414798406953	40.2600328096447
20	20	Max_Diff_CorrelationDetector	1	233	553	312	312	0	0.183431952662722	0.564195298372514	0.826401446654611	0.303571428571429	0.166666666666667	0.107142857142857	17.9553275665356	36.1618999156465
20	20	Max_Diff_CorrelationDetector	1	236	435	204	204	0	0.235955056179775	0.468965517241379	0.710344827586207	0.5	0.0810810810810811	0.0547945205479452	18.9353320147771	36.7388304964092
20	20	Max_Diff_CorrelationDetector	1	203	393	222	222	0	0.358823529411765	0.564885496183206	0.854961832061069	0.545454545454545	0.347826086956522	0.0952380952380952	18.4494735881757	36.5556745919681
20	20	Max_Diff_CorrelationDetector	2	328	613	215	215	0	0.108695652173913	0.350734094616639	0.603588907014682	0.375	0.232558139534884	0	16.7207398225641	32.6224742399031
20	20	Max_Diff_CorrelationDetector	5	317	760	356	356	0	0.165467625899281	0.468421052631579	0.714473684210526	0.565217391304348	0.146341463414634	0.028735632183908	20.163808915848	38.151179841033
20	20	Max_Diff_CorrelationDetector	2	234	475	273	273	0	0.275862068965517	0.574736842105263	0.818947368421053	0.416666666666667	0.19047619047619	0.126760563380282	17.2617493786378	35.5801365206203
20	20	Max_Diff_CorrelationDetector	3	320	547	211	211	0	0.148275862068966	0.385740402193784	0.670932358318099	0.451612903225806	0.125	0.0705128205128205	18.8004752250828	37.0839544890122
20	20	Max_Diff_CorrelationDetector	3	439	811	278	278	0	0.0893719806763285	0.342786683107275	0.627620221948212	0.288888888888889	0.16	0.0440251572327044	19.3267487909605	37.2243831838618
20	20	Max_Diff_CorrelationDetector	1	398	719	296	296	0	0.141176470588235	0.411682892906815	0.74547983310153	0.424242424242424	0.09375	0.123188405797101	17.3435193355677	33.9668943285012
20	20	Max_Diff_CorrelationDetector	3	266	502	225	225	0	0.142857142857143	0.448207171314741	0.731075697211155	0.333333333333333	0.14	0.0210526315789474	17.7551169910328	34.8562167435933
20	20	Max_Diff_CorrelationDetector	2	292	591	373	373	0	0.36986301369863	0.631133671742809	0.820642978003384	0.770833333333333	0.275862068965517	0.136363636363636	18.814230643293	39.1846763284784
20	20	Max_Diff_CorrelationDetector	1	453	817	315	315	0	0.112941176470588	0.385556915544676	0.640146878824969	0.432432432432432	0.05	0.0557620817843866	17.4142180146249	34.2713513076053
20	20	Max_Diff_CorrelationDetector	2	276	832	395	395	0	0.157894736842105	0.474759615384615	0.697115384615385	0.344262295081967	0.173913043478261	0.0649350649350649	18.2818126696804	34.5524689051332
20	20	Max_Diff_CorrelationDetector	1	256	574	350	350	0	0.308080808080808	0.609756097560976	0.837979094076655	0.441860465116279	0.3125	0.181818181818182	17.4033011166939	34.2034975011476
20	20	Max_Diff_CorrelationDetector	1	300	595	348	348	0	0.288372093023256	0.584873949579832	0.789915966386555	0.69047619047619	0.315789473684211	0.0980392156862745	19.1675978412416	37.6490830187415
20	20	Max_Diff_CorrelationDetector	1	332	700	374	374	0	0.235294117647059	0.534285714285714	0.775714285714286	0.5	0.297297297297297	0.156462585034014	19.2991267836215	38.3972800193015
20	20	Max_Diff_CorrelationDetector	1	283	529	259	259	0	0.276595744680851	0.489603024574669	0.809073724007561	0.567567567567568	0.294871794871795	0.166666666666667	17.9708982857573	35.4082241997443
20	20	Max_Diff_CorrelationDetector	4	484	759	293	293	0	0.142487046632124	0.386034255599473	0.621870882740448	0.475	0.102564102564103	0.0467625899280576	18.7530480914598	36.9392127749429
20	20	Max_Diff_CorrelationDetector	3	364	718	366	366	0	0.194528875379939	0.50974930362117	0.768802228412256	0.567567567567568	0.230769230769231	0.0684931506849315	18.9227827555825	38.6636552257472
20	20	Max_Diff_CorrelationDetector	3	380	734	299	299	0	0.132963988919668	0.407356948228883	0.653950953678474	0.543478260869565	0.0555555555555556	0.0456852791878173	17.8253622930837	34.8691100595517
20	20	Max_Diff_CorrelationDetector	0	225	446	255	255	0	0.308988764044944	0.571748878923767	0.827354260089686	0.627906976744186	0.1875	0.25	17.2156681651117	35.2400012691328
20	20	Max_Diff_CorrelationDetector	1	416	906	385	385	0	0.154320987654321	0.424944812362031	0.688741721854305	0.648648648648649	0.0666666666666667	0.0235849056603774	18.069328901715	36.4377343582526
20	20	Max_Diff_CorrelationDetector	2	283	803	389	389	0	0.244094488188976	0.484433374844334	0.733499377334994	0.565217391304348	0.307692307692308	0.0901639344262295	18.7094166049346	36.5052030098653
20	20	Max_Diff_CorrelationDetector	5	324	721	282	282	0	0.125435540069686	0.391123439667129	0.739251040221914	0.447368421052632	0.152542372881356	0.0340909090909091	17.856205765809	36.3363646941921
20	20	Max_Diff_CorrelationDetector	4	372	675	255	255	0	0.181818181818182	0.377777777777778	0.711111111111111	0.5	0.172413793103448	0.105882352941176	16.5847841087852	34.9247414871448
20	20	Max_Diff_CorrelationDetector	4	481	1249	545	545	0	0.139380530973451	0.436349079263411	0.738991192954363	0.476190476190476	0.235294117647059	0.0185185185185185	20.2748565379639	40.2166987149001
20	20	Max_Diff_CorrelationDetector	1	300	577	256	256	0	0.2	0.44367417677643	0.743500866551127	0.473684210526316	0.272727272727273	0.0945945945945946	17.8071519957517	36.3441135375995
20	20	Max_Diff_CorrelationDetector	2	433	692	264	264	0	0.190082644628099	0.38150289017341	0.660404624277457	0.538461538461538	0.227272727272727	0.0775862068965517	16.1860258852167	34.3516695664203
20	20	Max_Diff_CorrelationDetector	3	340	546	203	203	0	0.16412213740458	0.371794871794872	0.686813186813187	0.371428571428571	0.0980392156862745	0.0223880597014925	17.0729357447589	35.0405815155123
20	20	Max_Diff_CorrelationDetector	0	272	289	128	128	0	0.188571428571429	0.442906574394464	0.799307958477509	0.346938775510204	0.266666666666667	0.1	16.0858075491054	35.5109073210925
20	20	Max_Diff_CorrelationDetector	6	432	739	280	280	0	0.137931034482759	0.378890392422192	0.648173207036536	0.384615384615385	0.0980392156862745	0.0733590733590734	17.456496955501	33.7904683824613
20	20	Max_Diff_CorrelationDetector	4	289	651	312	312	0	0.164658634538153	0.47926267281106	0.705069124423963	0.395833333333333	0.15	0.0578512396694215	18.568134258854	35.6724099554884
20	20	Max_Diff_CorrelationDetector	2	240	553	305	305	0	0.234972677595628	0.551537070524412	0.795660036166365	0.513513513513513	0.346153846153846	0.0483870967741935	16.0805414671795	32.2378723434105
20	20	Max_Diff_CorrelationDetector	1	309	598	305	305	0	0.203125	0.510033444816054	0.802675585284281	0.431818181818182	0.0833333333333333	0.0380952380952381	18.0696955257526	35.654572603384
20	20	Max_Diff_CorrelationDetector	1	176	358	210	210	0	0.255639097744361	0.58659217877095	0.812849162011173	0.306122448979592	0.333333333333333	0.03125	16.887956192965	34.1329250569354
20	20	Max_Diff_CorrelationDetector	1	264	422	216	216	0	0.19047619047619	0.511848341232227	0.729857819905213	0.351351351351351	0.142857142857143	0.1	15.3432347014962	32.539226619673
20	20	Max_Diff_CorrelationDetector	2	445	998	431	431	0	0.170454545454545	0.43186372745491	0.727454909819639	0.622222222222222	0.305084745762712	0.093984962406015	20.1741090332243	37.0936031930132
20	20	Max_Diff_CorrelationDetector	6	435	903	349	349	0	0.116222760290557	0.386489479512735	0.634551495016611	0.435897435897436	0.225806451612903	0.0363036303630363	19.4533620494085	38.6136696956024
20	20	Max_Diff_CorrelationDetector	4	365	986	421	421	0	0.154696132596685	0.426977687626775	0.738336713995943	0.36	0.206349206349206	0.0916666666666667	18.9757902941405	35.463085955553
20	20	Max_Diff_CorrelationDetector	4	424	676	272	272	0	0.0935828877005348	0.402366863905325	0.571005917159763	0.45	0.0303030303030303	0.0249110320284698	17.7675642474846	35.5289299891479
20	20	Max_Diff_CorrelationDetector	1	275	341	176	176	0	0.238095238095238	0.516129032258065	0.780058651026393	0.35	0.444444444444444	0.107142857142857	17.1549700360092	36.166654786102
20	20	Max_Diff_CorrelationDetector	3	410	1040	466	466	0	0.175438596491228	0.448076923076923	0.745192307692308	0.560975609756098	0.158730158730159	0.0622406639004149	19.4582329994123	37.5596416389475
20	20	Max_Diff_CorrelationDetector	4	464	1405	598	598	0	0.177105831533477	0.425622775800712	0.723131672597865	0.641025641025641	0.333333333333333	0.0895953757225433	21.2974149644467	38.4568669092724
20	20	Max_Diff_CorrelationDetector	4	279	548	228	228	0	0.153488372093023	0.416058394160584	0.713503649635037	0.292682926829268	0.136363636363636	0.0319148936170213	17.008734728025	33.8846864759619
20	20	Max_Diff_CorrelationDetector	3	314	617	244	244	0	0.146938775510204	0.395461912479741	0.692058346839546	0.454545454545455	0.156862745098039	0.0390625	17.3855371946368	34.5261499176769
20	20	Max_Diff_CorrelationDetector	1	367	772	322	322	0	0.196261682242991	0.417098445595855	0.770725388601036	0.522727272727273	0.175	0.105820105820106	18.1974560402047	35.9097955331643
20	20	Max_Diff_CorrelationDetector	1	299	531	250	250	0	0.176470588235294	0.470809792843691	0.696798493408663	0.4375	0.142857142857143	0.0704225352112676	18.6863480042597	36.3082881948909
20	20	Max_Diff_CorrelationDetector	2	302	430	169	169	0	0.139303482587065	0.393023255813953	0.683720930232558	0.157894736842105	0.333333333333333	0.031496062992126	15.7017378537064	33.5554309187397
20	20	Max_Diff_CorrelationDetector	3	247	486	263	263	0	0.23728813559322	0.541152263374486	0.773662551440329	0.58	0.147058823529412	0.0119047619047619	17.2843818182064	34.4777950172536
20	20	Max_Diff_CorrelationDetector	2	210	421	248	248	0	0.3203125	0.589073634204275	0.812351543942993	0.653061224489796	0.142857142857143	0.0227272727272727	18.3452300503692	36.6754484368712
2	20	noFreq_Diff_CorrelationDetector	5	483	805	24	24	0	0.014018691588785	0.0298136645962733	0.162732919254658	0	0.0196078431372549	0.0142045454545455	1.76165448127014	4.73554791003575
2	20	noFreq_Diff_CorrelationDetector	6	577	754	21	21	0	0.00896057347670251	0.0278514588859416	0.0729442970822281	0	0	0.00645161290322581	1.33012390046347	2.19714153031935
2	20	noFreq_Diff_CorrelationDetector	2	258	350	16	16	0	0.0186335403726708	0.0457142857142857	0.2	0.0731707317073171	0	0	1.31644430693907	2.12478571001381
2	20	noFreq_Diff_CorrelationDetector	4	303	702	43	43	0	0	0.0612535612535613	0.135327635327635	0	0	0	1.52969215611542	3.55159748723214
2	20	noFreq_Diff_CorrelationDetector	5	498	983	167	167	0	0.0731707317073171	0.169888097660224	0.413021363173957	0.189189189189189	0.0142857142857143	0.0182481751824818	4.35826059913242	16.6860724297936
2	20	noFreq_Diff_CorrelationDetector	3	522	984	185	185	0	0.0923076923076923	0.188008130081301	0.344512195121951	0.24	0.0487804878048781	0.0169491525423729	4.48599732784918	19.273841608001
2	20	noFreq_Diff_CorrelationDetector	5	465	498	6	6	0	0.00265957446808511	0.0120481927710843	0.0682730923694779	0.0434782608695652	0	0	0.890649139019003	1.41158931167594
2	20	noFreq_Diff_CorrelationDetector	6	757	1409	10	10	0	0.0013262599469496	0.007097232079489	0.056777856635912	0	0.0151515151515152	0	0.845763446942852	0.895641895123535
2	20	noFreq_Diff_CorrelationDetector	4	377	498	13	13	0	0.00311526479750779	0.0261044176706827	0.0642570281124498	0.0232558139534884	0	0	1.24391388692251	2.36307951990433
2	20	noFreq_Diff_CorrelationDetector	5	544	946	14	14	0	0.00199600798403194	0.0147991543340381	0.0739957716701903	0	0.027027027027027	0	1.27397542812551	2.57400168378809
2	20	noFreq_Diff_CorrelationDetector	5	477	1108	70	70	0	0.0108459869848156	0.0631768953068592	0.213898916967509	0.0444444444444444	0.037037037037037	0.00272479564032698	3.55850903840047	14.6644301706233
2	20	noFreq_Diff_CorrelationDetector	8	544	1353	92	92	0	0.0111317254174397	0.0679970436067997	0.195121951219512	0.0434782608695652	0	0.00904977375565611	3.36458750365741	13.1818099107446
2	20	noFreq_Diff_CorrelationDetector	5	434	595	16	16	0	0.0130890052356021	0.026890756302521	0.112605042016807	0.0666666666666667	0.0175438596491228	0.00704225352112676	1.34923854276838	3.06456655528408
2	20	noFreq_Diff_CorrelationDetector	6	546	1027	45	45	0	0.00555555555555556	0.0438169425511198	0.131450827653359	0	0.032258064516129	0	1.50677737148986	4.40170698920483
2	20	noFreq_Diff_CorrelationDetector	4	448	961	32	32	0	0.0119904076738609	0.0332986472424558	0.149843912591051	0.0172413793103448	0	0.00911854103343465	2.09652091120334	6.45425647350371
2	20	noFreq_Diff_CorrelationDetector	7	541	943	54	54	0	0.018796992481203	0.0572640509013786	0.159066808059385	0.0285714285714286	0.0172413793103448	0.0167064439140811	2.38877777752816	7.49709925418773
2	20	noFreq_Diff_CorrelationDetector	6	474	668	14	14	0	0.00428265524625268	0.0209580838323353	0.0763473053892216	0.0256410256410256	0	0	1.27489519266243	2.61912642953395
2	20	noFreq_Diff_CorrelationDetector	3	412	674	25	25	0	0.00763358778625954	0.0370919881305638	0.0934718100890208	0	0.0204081632653061	0.00344827586206897	1.35686482738485	2.40796863366575
2	20	noFreq_Diff_CorrelationDetector	6	491	1005	32	32	0	0.015625	0.0318407960199005	0.150248756218905	0.0606060606060606	0	0.0138504155124654	1.90753549512837	5.55616546530384
2	20	noFreq_Diff_CorrelationDetector	3	354	468	12	12	0	0.00350877192982456	0.0256410256410256	0.16025641025641	0	0	0	1.89821388866876	5.28670299479921
2	20	noFreq_Diff_CorrelationDetector	3	395	646	20	20	0	0.00903614457831325	0.0309597523219814	0.11609907120743	0.024390243902439	0	0.00389105058365759	0.957176571484993	1.58153161143865
2	20	noFreq_Diff_CorrelationDetector	4	445	802	19	19	0	0.00455580865603645	0.0236907730673317	0.104738154613466	0	0.0227272727272727	0.0029673590504451	1.05338094274484	1.7797226655185
2	20	noFreq_Diff_CorrelationDetector	3	358	708	30	30	0	0.0105633802816901	0.0423728813559322	0.163841807909605	0.0344827586206897	0.0277777777777778	0.00543478260869565	1.60139350836647	4.00006361451146
2	20	noFreq_Diff_CorrelationDetector	4	409	691	49	49	0	0.00742574257425743	0.0709117221418234	0.131693198263386	0.0227272727272727	0.0333333333333333	0	1.49084310878291	2.30603152173131
2	20	noFreq_Diff_CorrelationDetector	4	564	1159	50	50	0	0.00538599640933573	0.0431406384814495	0.124245038826575	0.0588235294117647	0	0.0021978021978022	2.04165357559802	6.25387217268543
2	20	noFreq_Diff_CorrelationDetector	5	300	439	24	24	0	0.0185873605947955	0.0546697038724374	0.175398633257403	0.0909090909090909	0.025	0	1.76549995290829	4.26470704771052
2	20	noFreq_Diff_CorrelationDetector	7	545	884	30	30	0	0.00584795321637427	0.0339366515837104	0.1289592760181	0	0.027027027027027	0.00251256281407035	1.63004854320062	4.03346766103599
2	20	noFreq_Diff_CorrelationDetector	2	431	873	12	12	0	0.00748129675810474	0.013745704467354	0.100801832760596	0.0545454545454545	0	0	1.00701685602781	1.36733428219932
2	20	noFreq_Diff_CorrelationDetector	5	431	644	14	14	0	0.0140845070422535	0.0217391304347826	0.0745341614906832	0.0476190476190476	0.0416666666666667	0.00617283950617284	1.12794612413861	1.472599969734
2	20	noFreq_Diff_CorrelationDetector	3	363	434	18	18	0	0.00664451827242525	0.0414746543778802	0.158986175115207	0.0384615384615385	0.0277777777777778	0	1.42832801619139	4.04582640233145
2	20	noFreq_Diff_CorrelationDetector	4	408	795	30	30	0	0.00806451612903226	0.0377358490566038	0.132075471698113	0.0227272727272727	0	0.0072463768115942	1.14882721153953	1.62353707966017
2	20	noFreq_Diff_CorrelationDetector	5	354	627	18	18	0	0.00328947368421053	0.0287081339712919	0.111642743221691	0.0227272727272727	0	0	0.925472893775635	1.33501781505974
2	20	noFreq_Diff_CorrelationDetector	5	613	969	26	26	0	0.00492610837438424	0.0268317853457172	0.101135190918473	0.027027027027027	0.032258064516129	0	1.4497527883763	2.81376574731459
2	20	noFreq_Diff_CorrelationDetector	6	470	616	28	28	0	0.00943396226415094	0.0454545454545455	0.147727272727273	0.125	0	0	2.09086013017588	7.51758982814397
2	20	noFreq_Diff_CorrelationDetector	2	417	752	19	19	0	0.00564971751412429	0.0252659574468085	0.0851063829787234	0.0454545454545455	0	0.004	1.32003128803925	1.39413369834139
2	20	noFreq_Diff_CorrelationDetector	4	428	601	28	28	0	0.0115942028985507	0.0465890183028286	0.136439267886855	0	0	0.0148698884758364	1.21183735444989	1.35964423597511
2	20	noFreq_Diff_CorrelationDetector	3	339	282	9	9	0	0	0.0319148936170213	0.099290780141844	0	0	0	1.62606122387653	1.93982861309513
2	20	noFreq_Diff_CorrelationDetector	2	531	592	8	8	0	0.00200803212851406	0.0135135135135135	0.0861486486486486	0	0	0	1.62697859363935	1.73127430917985
2	20	noFreq_Diff_CorrelationDetector	5	420	841	124	124	0	0.0806845965770171	0.147443519619501	0.268727705112961	0.303030303030303	0.0779220779220779	0.0340425531914894	4.49537201252122	20.6812011061017
2	20	noFreq_Diff_CorrelationDetector	4	365	753	121	121	0	0.0880681818181818	0.160690571049137	0.325365205843293	0.15	0.0158730158730159	0.0476190476190476	4.48306621128607	19.9049495021621
2	20	noFreq_Diff_CorrelationDetector	3	348	444	9	9	0	0.010752688172043	0.0202702702702703	0.186936936936937	0.037037037037037	0.0161290322580645	0.00588235294117647	2.07170430393881	5.34183237660934
2	20	noFreq_Diff_CorrelationDetector	5	498	750	25	25	0	0.00632911392405063	0.0333333333333333	0.076	0.0566037735849057	0	0	1.65018043362723	2.01039288107371
2	20	noFreq_Diff_CorrelationDetector	4	460	840	53	53	0	0.00742574257425743	0.0630952380952381	0.154761904761905	0.03125	0.0196078431372549	0.00314465408805031	2.25096767732983	6.27701957526243
2	20	noFreq_Diff_CorrelationDetector	3	382	689	46	46	0	0.00647249190938511	0.0667634252539913	0.214804063860668	0	0	0.00892857142857143	2.41491579602455	7.9590310733001
2	20	noFreq_Diff_CorrelationDetector	3	380	534	15	15	0	0.00286532951289398	0.0280898876404494	0.0917602996254682	0	0	0	1.70595326670515	4.61195882782385
2	20	noFreq_Diff_CorrelationDetector	4	451	732	19	19	0	0.00238663484486874	0.0259562841530055	0.12431693989071	0	0	0.00292397660818713	1.71139644221551	4.13457577454775
2	20	noFreq_Diff_CorrelationDetector	5	309	607	12	12	0	0.00404858299595142	0.0197693574958814	0.125205930807249	0.0208333333333333	0	0	1.85006047630238	5.39077199912412
2	20	noFreq_Diff_CorrelationDetector	9	560	1100	44	44	0	0.0252707581227437	0.04	0.108181818181818	0.0588235294117647	0.0172413793103448	0.0235042735042735	2.177939273339	6.56555011797701
2	20	noFreq_Diff_CorrelationDetector	4	482	808	44	44	0	0.0465116279069767	0.0544554455445545	0.111386138613861	0.0714285714285714	0.027027027027027	0	2.33053228686365	3.39915536573958
2	20	noFreq_Diff_CorrelationDetector	4	328	707	55	55	0	0.0872727272727273	0.0777934936350778	0.254596888260255	0.102564102564103	0.0204081632653061	0	2.3132618665954	3.85303039034286
2	20	noFreq_Diff_CorrelationDetector	4	401	681	75	75	0	0.0391061452513966	0.110132158590308	0.240822320117474	0.177777777777778	0	0.0229885057471264	2.3108362267589	7.17970200239011
2	20	noFreq_Diff_CorrelationDetector	2	254	452	78	78	0	0.0747663551401869	0.172566371681416	0.29646017699115	0.297872340425532	0.027027027027027	0	2.30005503423262	7.60341805369548
2	20	noFreq_Diff_CorrelationDetector	6	433	679	33	33	0	0.00254452926208651	0.04860088365243	0.122238586156112	0.032258064516129	0	0	1.54426295804872	3.29874986731389
2	20	noFreq_Diff_CorrelationDetector	7	538	906	33	33	0	0.0196936542669584	0.0364238410596026	0.109271523178808	0.0833333333333333	0	0.0179487179487179	1.57484829060483	3.60109196317046
2	20	noFreq_Diff_CorrelationDetector	1	240	343	21	21	0	0.010752688172043	0.0612244897959184	0.145772594752187	0	0	0	1.30666377107404	2.12535258191899
2	20	noFreq_Diff_CorrelationDetector	6	409	884	36	36	0	0.00282485875706215	0.0407239819004525	0.127828054298643	0.0357142857142857	0	0	1.51458341487334	3.52993172200392
2	20	noFreq_Diff_CorrelationDetector	9	669	1314	32	32	0	0.00307692307692308	0.0243531202435312	0.0958904109589041	0	0.012987012987013	0	1.47098705177972	2.04170160209872
2	20	noFreq_Diff_CorrelationDetector	4	344	577	12	12	0	0	0.0207972270363951	0.0883882149046794	0	0	0	1.02646649211391	2.10445580618223
2	20	noFreq_Diff_CorrelationDetector	3	422	1061	37	37	0	0.00954653937947494	0.0348727615457116	0.117813383600377	0.0416666666666667	0	0.0108303249097473	1.44481998813066	3.34490400806368
2	20	noFreq_Diff_CorrelationDetector	3	419	639	27	27	0	0.002710027100271	0.0422535211267606	0.128325508607199	0.0222222222222222	0	0	1.00705685835313	1.15309176498788
3	20	noFreq_Diff_CorrelationDetector	4	461	1048	58	58	0	0	0.0553435114503817	0.21087786259542	0	0	0	3.13727061261107	13.0451404945535
3	20	noFreq_Diff_CorrelationDetector	4	567	873	56	56	0	0.0320855614973262	0.0641466208476518	0.211912943871707	0.0681818181818182	0	0.0176991150442478	3.59777386813632	14.4929982522421
3	20	noFreq_Diff_CorrelationDetector	5	404	655	67	67	0	0.0467032967032967	0.102290076335878	0.314503816793893	0.1	0.0588235294117647	0.0326530612244898	3.45236122402335	12.9796126250577
3	20	noFreq_Diff_CorrelationDetector	2	301	512	71	71	0	0.0532319391634981	0.138671875	0.3515625	0.159090909090909	0.0563380281690141	0	4.67893796595358	19.2292748985984
3	20	noFreq_Diff_CorrelationDetector	4	435	606	61	61	0	0.047244094488189	0.100660066006601	0.280528052805281	0	0.0652173913043478	0.0371900826446281	4.76198869287595	19.3262974808667
3	20	noFreq_Diff_CorrelationDetector	5	457	651	75	75	0	0.0334128878281623	0.115207373271889	0.251920122887865	0.0512820512820513	0.123076923076923	0.00617283950617284	4.19229645173471	16.0231932704181
3	20	noFreq_Diff_CorrelationDetector	6	559	755	47	47	0	0.0151515151515152	0.0622516556291391	0.193377483443709	0	0.0344827586206897	0.0137299771167048	2.88651165239136	11.119793122059
3	20	noFreq_Diff_CorrelationDetector	5	451	865	145	145	0	0.0383693045563549	0.167630057803468	0.397687861271676	0.290322580645161	0	0.00727272727272727	3.96535247342315	15.688934956672
3	20	noFreq_Diff_CorrelationDetector	7	490	1072	185	185	0	0.0762886597938144	0.172574626865672	0.361940298507463	0.314285714285714	0.0298507462686567	0.0140845070422535	4.2447125695924	15.852974522535
3	20	noFreq_Diff_CorrelationDetector	5	412	685	43	43	0	0.0245231607629428	0.0627737226277372	0.252554744525547	0.0666666666666667	0.0289855072463768	0.0153846153846154	3.18372515579471	11.5625094755353
3	20	noFreq_Diff_CorrelationDetector	5	578	848	82	82	0	0.0150093808630394	0.0966981132075472	0.207547169811321	0.09375	0	0.00645161290322581	2.32823043708103	7.61359220075966
3	20	noFreq_Diff_CorrelationDetector	2	333	396	25	25	0	0.0197368421052632	0.0631313131313131	0.169191919191919	0.0731707317073171	0.0512820512820513	0	1.94184482715033	6.08649172877374
3	20	noFreq_Diff_CorrelationDetector	3	382	811	79	79	0	0.0238095238095238	0.0974106041923551	0.221948212083847	0.125	0.028169014084507	0.0116279069767442	3.51830039193964	14.2040141455935
3	20	noFreq_Diff_CorrelationDetector	6	365	844	41	41	0	0.0111111111111111	0.0485781990521327	0.218009478672986	0.0576923076923077	0.015625	0	3.18399173458994	11.0427604665622
3	20	noFreq_Diff_CorrelationDetector	2	273	435	33	33	0	0.0208333333333333	0.0758620689655172	0.213793103448276	0.0810810810810811	0.024390243902439	0.00826446280991736	3.3264225162879	13.1151255096211
3	20	noFreq_Diff_CorrelationDetector	3	411	712	72	72	0	0.0361111111111111	0.101123595505618	0.265449438202247	0.194444444444444	0	0.0160642570281124	2.82062162655656	10.066966100911
3	20	noFreq_Diff_CorrelationDetector	5	401	788	70	70	0	0.0164835164835165	0.0888324873096447	0.222081218274112	0.2	0	0	2.10249623944697	6.77289239732967
3	20	noFreq_Diff_CorrelationDetector	4	318	605	109	109	0	0.05	0.180165289256198	0.333884297520661	0.106382978723404	0.0566037735849057	0.0167597765363128	3.15750227469877	11.7131232657975
3	20	noFreq_Diff_CorrelationDetector	6	417	622	39	39	0	0.0166666666666667	0.0627009646302251	0.191318327974277	0.05	0	0.014336917562724	3.42105829461034	13.7695527264671
3	20	noFreq_Diff_CorrelationDetector	2	285	446	51	51	0	0.0323886639676113	0.114349775784753	0.304932735426009	0.132075471698113	0	0	3.81227907869685	15.8513907060283
3	20	noFreq_Diff_CorrelationDetector	4	377	557	47	47	0	0.0137362637362637	0.0843806104129264	0.208258527827648	0.06	0	0.0078740157480315	3.06148226041364	10.292794919489
3	20	noFreq_Diff_CorrelationDetector	5	376	627	18	18	0	0.00276243093922652	0.0287081339712919	0.129186602870813	0	0.0181818181818182	0	2.48872788552766	9.51669854665057
3	20	noFreq_Diff_CorrelationDetector	3	417	474	36	36	0	0.03125	0.0759493670886076	0.210970464135021	0.181818181818182	0	0.0152091254752852	3.26875228609611	11.9539800534762
3	20	noFreq_Diff_CorrelationDetector	3	378	541	58	58	0	0.0540540540540541	0.10720887245841	0.306839186691312	0.166666666666667	0.0227272727272727	0.0398230088495575	3.58836497791438	13.7246234062463
3	20	noFreq_Diff_CorrelationDetector	3	278	463	46	46	0	0.0434782608695652	0.0993520518358531	0.241900647948164	0.0769230769230769	0	0.036231884057971	3.62220010078424	14.7868740396892
3	20	noFreq_Diff_CorrelationDetector	3	322	547	59	59	0	0.0795454545454545	0.107861060329068	0.248628884826325	0.0952380952380952	0.0227272727272727	0.0697674418604651	4.19760160464374	16.6554387768423
3	20	noFreq_Diff_CorrelationDetector	6	482	807	44	44	0	0.00959232613908873	0.0545229244114002	0.201982651796778	0	0.0161290322580645	0.00619195046439629	4.33789468347091	17.629075854156
3	20	noFreq_Diff_CorrelationDetector	5	362	848	80	80	0	0.0255591054313099	0.0943396226415094	0.285377358490566	0.142857142857143	0.0172413793103448	0.004739336492891	3.13655963313729	11.2748699348567
3	20	noFreq_Diff_CorrelationDetector	5	469	1101	101	101	0	0.0219298245614035	0.0917347865576748	0.281562216167121	0.142857142857143	0.0357142857142857	0	3.92634007290863	15.272212507423
3	20	noFreq_Diff_CorrelationDetector	6	520	997	82	82	0	0.0218687872763419	0.082246740220662	0.251755265797392	0.0930232558139535	0	0.0173697270471464	3.88879053822099	14.8799555088106
3	20	noFreq_Diff_CorrelationDetector	2	321	605	97	97	0	0.032258064516129	0.160330578512397	0.368595041322314	0.0952380952380952	0.0447761194029851	0	3.91123357452994	15.5165527459382
3	20	noFreq_Diff_CorrelationDetector	5	513	939	91	91	0	0.0201207243460765	0.0969116080937167	0.252396166134185	0.0540540540540541	0.0363636363636364	0.0155038759689922	3.58936151960483	13.2905989742792
3	20	noFreq_Diff_CorrelationDetector	5	421	647	51	51	0	0.0293333333333333	0.0788253477588872	0.225656877897991	0.166666666666667	0	0.0181818181818182	3.75151071729942	15.2264010258076
3	20	noFreq_Diff_CorrelationDetector	4	329	432	71	71	0	0.0677966101694915	0.164351851851852	0.423611111111111	0.242424242424242	0.0357142857142857	0.0258064516129032	4.24395521354199	16.7729350101699
3	20	noFreq_Diff_CorrelationDetector	1	397	619	85	85	0	0.0238805970149254	0.137318255250404	0.374798061389338	0.135135135135135	0.032258064516129	0	4.01195130801064	15.3913504559754
3	20	noFreq_Diff_CorrelationDetector	8	679	1294	108	108	0	0.010752688172043	0.0834621329211747	0.222565687789799	0.032258064516129	0.0232558139534884	0.00871080139372822	3.56944363969484	13.6723158594765
3	20	noFreq_Diff_CorrelationDetector	4	446	806	76	76	0	0.036281179138322	0.0942928039702233	0.266749379652605	0.128205128205128	0.02	0.029940119760479	3.38789769361514	13.3140512599715
3	20	noFreq_Diff_CorrelationDetector	3	464	792	28	28	0	0.005	0.0353535353535354	0.142676767676768	0	0.0222222222222222	0.00323624595469256	2.54979188605059	9.06898266193544
3	20	noFreq_Diff_CorrelationDetector	5	425	618	51	51	0	0.0252808988764045	0.0825242718446602	0.228155339805825	0.0454545454545455	0.0298507462686567	0.0236220472440945	3.33210773388685	12.8899945446567
3	20	noFreq_Diff_CorrelationDetector	2	349	616	78	78	0	0.0368098159509202	0.126623376623377	0.363636363636364	0.0769230769230769	0.0454545454545455	0.0109289617486339	3.34047141520223	12.1688711329783
3	20	noFreq_Diff_CorrelationDetector	7	433	711	32	32	0	0.00726392251815981	0.0450070323488045	0.151898734177215	0.0277777777777778	0.0256410256410256	0	2.00164722671956	6.95142618584519
3	20	noFreq_Diff_CorrelationDetector	6	764	1481	93	93	0	0.0158102766798419	0.062795408507765	0.203241053342336	0.0967741935483871	0	0.0115774240231548	3.68770112128493	14.383971173256
3	20	noFreq_Diff_CorrelationDetector	4	321	379	33	33	0	0.00819672131147541	0.0870712401055409	0.203166226912929	0	0.025	0	2.8366924888339	10.853325561396
3	20	noFreq_Diff_CorrelationDetector	3	446	686	42	42	0	0.0223880597014925	0.0612244897959184	0.198250728862974	0.1	0.0192307692307692	0.016025641025641	2.8477163623529	10.0185734756828
3	20	noFreq_Diff_CorrelationDetector	3	359	502	25	25	0	0.00793650793650794	0.049800796812749	0.235059760956175	0.0256410256410256	0	0.00510204081632653	3.23142694795065	12.6142127357064
3	20	noFreq_Diff_CorrelationDetector	4	381	963	93	93	0	0.0202898550724638	0.0965732087227414	0.251298026998962	0.135135135135135	0.0298507462686567	0	3.15332895241379	12.399656660571
3	20	noFreq_Diff_CorrelationDetector	3	319	569	58	58	0	0.0278884462151394	0.101933216168717	0.270650263620387	0.0882352941176471	0.0428571428571429	0.00636942675159236	3.07329050917696	10.1767903833296
3	20	noFreq_Diff_CorrelationDetector	4	529	861	73	73	0	0.0171428571428571	0.0847851335656214	0.233449477351916	0.103448275862069	0.02	0.00712589073634204	3.02201502343827	11.7194905734067
3	20	noFreq_Diff_CorrelationDetector	5	594	916	88	88	0	0.0295138888888889	0.0960698689956332	0.243449781659389	0.111111111111111	0.0454545454545455	0.0204918032786885	3.44543978926218	13.207832619234
3	20	noFreq_Diff_CorrelationDetector	3	354	793	126	126	0	0.0352564102564103	0.158890290037831	0.395964691046658	0.0869565217391304	0.0454545454545455	0.0225225225225225	4.56252419310143	18.3760007920898
3	20	noFreq_Diff_CorrelationDetector	3	441	787	96	96	0	0.0304568527918782	0.121982210927573	0.330368487928844	0.228571428571429	0	0.00687285223367698	4.41926757969879	16.7038584200776
3	20	noFreq_Diff_CorrelationDetector	5	424	672	29	29	0	0.0240384615384615	0.0431547619047619	0.178571428571429	0	0.0169491525423729	0.0298013245033113	2.86812105120965	9.90641599436036
3	20	noFreq_Diff_CorrelationDetector	2	395	630	44	44	0	0.02	0.0698412698412698	0.223809523809524	0	0.0508474576271186	0.004149377593361	2.83189394158385	10.0756637102794
3	20	noFreq_Diff_CorrelationDetector	5	471	920	60	60	0	0.0236051502145923	0.0652173913043478	0.243478260869565	0.121951219512195	0	0.0163487738419619	3.16552426550884	11.2153285180825
3	20	noFreq_Diff_CorrelationDetector	3	279	387	41	41	0	0.0189873417721519	0.10594315245478	0.281653746770026	0.1	0	0	2.13801010038678	6.6616954808283
3	20	noFreq_Diff_CorrelationDetector	3	388	556	20	20	0	0.0122699386503067	0.0359712230215827	0.151079136690647	0	0	0	2.21846672539107	7.74541971782438
3	20	noFreq_Diff_CorrelationDetector	4	428	1234	85	85	0	0.00950118764845606	0.0688816855753647	0.177471636952998	0.1	0.0105263157894737	0	2.77044906789805	11.2128175465972
3	20	noFreq_Diff_CorrelationDetector	6	562	921	70	70	0	0.0270758122743682	0.0760043431053203	0.273615635179153	0.0909090909090909	0	0.0188679245283019	3.26281964401917	13.1251080815921
3	20	noFreq_Diff_CorrelationDetector	4	473	744	33	33	0	0.0281385281385281	0.0443548387096774	0.235215053763441	0.19047619047619	0.0317460317460317	0.0216049382716049	2.8599352889712	9.922507633523
3	20	noFreq_Diff_CorrelationDetector	7	548	1168	106	106	0	0.0128676470588235	0.0907534246575342	0.267123287671233	0.0967741935483871	0	0	4.20471175819187	15.9231435056744
5	20	noFreq_Diff_CorrelationDetector	3	280	513	94	94	0	0.0611353711790393	0.183235867446394	0.502923976608187	0.140350877192982	0	0.0410958904109589	7.1700257152799	23.3345202979236
5	20	noFreq_Diff_CorrelationDetector	3	429	1051	170	170	0	0.068075117370892	0.161750713606089	0.410085632730733	0.0571428571428571	0.176470588235294	0.040133779264214	8.65335363336891	29.0037412093623
5	20	noFreq_Diff_CorrelationDetector	2	279	469	119	119	0	0.0862068965517241	0.253731343283582	0.447761194029851	0.176470588235294	0	0.0736842105263158	7.14685944589646	23.816674859256
5	20	noFreq_Diff_CorrelationDetector	3	369	772	126	126	0	0.0486322188449848	0.163212435233161	0.411917098445596	0.177777777777778	0.0588235294117647	0.00432900432900433	7.0971271541186	23.135911363559
5	20	noFreq_Diff_CorrelationDetector	2	324	547	74	74	0	0.0598591549295775	0.135283363802559	0.382084095063985	0.222222222222222	0	0.0273224043715847	6.82781911973449	25.0521354578038
5	20	noFreq_Diff_CorrelationDetector	5	521	719	81	81	0	0.021484375	0.112656467315716	0.262865090403338	0.0975609756097561	0	0.0143540669856459	5.80026347632323	19.4334134099069
5	20	noFreq_Diff_CorrelationDetector	3	635	1060	78	78	0	0.0145631067961165	0.0735849056603774	0.193396226415094	0.0689655172413793	0	0.00972762645914397	4.3064449849978	15.5777300530329
5	20	noFreq_Diff_CorrelationDetector	1	348	388	69	69	0	0.0685483870967742	0.177835051546392	0.427835051546392	0.0416666666666667	0	0.00952380952380952	5.05689778178549	18.3695224918691
5	20	noFreq_Diff_CorrelationDetector	7	399	811	100	100	0	0.0193905817174515	0.123304562268804	0.348951911220715	0.138888888888889	0.0135135135135135	0.00392156862745098	5.58661508602206	18.7930329063001
5	20	noFreq_Diff_CorrelationDetector	6	587	951	166	166	0	0.0647482014388489	0.174553101997897	0.430073606729758	0.25	0.0454545454545455	0.0435779816513761	6.16291211227343	19.9919969254398
5	20	noFreq_Diff_CorrelationDetector	8	536	1003	135	135	0	0.0207156308851224	0.134596211365902	0.345962113659023	0.193548387096774	0.0625	0	7.2929146244836	24.9005929713881
5	20	noFreq_Diff_CorrelationDetector	6	457	1029	205	205	0	0.0442477876106195	0.199222546161322	0.429543245869776	0.240740740740741	0.0576923076923077	0.0113960113960114	7.60449297988043	24.3175323293307
5	20	noFreq_Diff_CorrelationDetector	1	434	697	101	101	0	0.0404040404040404	0.144906743185079	0.315638450502152	0.24390243902439	0.0333333333333333	0.0033003300330033	5.4357559608416	18.5823025726467
5	20	noFreq_Diff_CorrelationDetector	4	412	722	135	135	0	0.104477611940299	0.186980609418283	0.408587257617729	0.302325581395349	0.0754716981132075	0.0614334470989761	7.83985639678279	26.4421643269508
5	20	noFreq_Diff_CorrelationDetector	4	391	540	75	75	0	0.0521739130434783	0.138888888888889	0.322222222222222	0.103448275862069	0.0612244897959184	0.0535714285714286	6.97426786919805	24.4929277219896
5	20	noFreq_Diff_CorrelationDetector	5	498	770	102	102	0	0.0561330561330561	0.132467532467532	0.392207792207792	0.0731707317073171	0.0833333333333333	0.0481012658227848	7.60714557145704	24.99903354466
5	20	noFreq_Diff_CorrelationDetector	4	520	708	69	69	0	0.01171875	0.0974576271186441	0.255649717514124	0.142857142857143	0.0178571428571429	0.00260416666666667	6.4839494803166	22.4101365865541
5	20	noFreq_Diff_CorrelationDetector	2	247	345	65	65	0	0.0857142857142857	0.188405797101449	0.463768115942029	0.204545454545455	0.0588235294117647	0.03	5.86482804409558	20.837612994918
5	20	noFreq_Diff_CorrelationDetector	2	339	747	99	99	0	0.0457516339869281	0.132530120481928	0.396251673360107	0.117647058823529	0.113636363636364	0.0143540669856459	6.39566155782902	20.7995203837209
5	20	noFreq_Diff_CorrelationDetector	6	506	1160	143	143	0	0.00998003992015968	0.123275862068966	0.349137931034483	0.0851063829787234	0.0161290322580645	0	6.78629681027025	21.4673147292951
5	20	noFreq_Diff_CorrelationDetector	5	412	1097	203	203	0	0.0572139303482587	0.185050136736554	0.423883318140383	0.261904761904762	0.0410958904109589	0.0255474452554745	6.83989077680862	23.6049834458206
5	20	noFreq_Diff_CorrelationDetector	2	364	734	163	163	0	0.0973154362416107	0.222070844686649	0.505449591280654	0.357142857142857	0.0857142857142857	0.0418604651162791	6.56208246842204	23.4253198191639
5	20	noFreq_Diff_CorrelationDetector	6	496	1001	168	168	0	0.0604166666666667	0.167832167832168	0.44955044955045	0.114285714285714	0.05	0.0516304347826087	7.46023861806044	25.4277131366278
5	20	noFreq_Diff_CorrelationDetector	4	467	648	118	118	0	0.0725806451612903	0.182098765432099	0.447530864197531	0.423076923076923	0.0645161290322581	0.0297029702970297	6.82059712332453	23.8549652295047
5	20	noFreq_Diff_CorrelationDetector	4	345	652	68	68	0	0.00970873786407767	0.104294478527607	0.342024539877301	0.0625	0	0	5.28764270841135	18.4209631377795
5	20	noFreq_Diff_CorrelationDetector	3	383	391	45	45	0	0.0075187969924812	0.115089514066496	0.253196930946292	0	0	0.0100502512562814	3.71476186943843	13.5259089728351
5	20	noFreq_Diff_CorrelationDetector	5	541	1118	155	155	0	0.0520231213872832	0.138640429338104	0.350626118067979	0.3	0.0681818181818182	0.028169014084507	4.73729700158798	18.0035050338973
5	20	noFreq_Diff_CorrelationDetector	4	300	413	51	51	0	0.0379746835443038	0.123486682808717	0.312348668280872	0.177777777777778	0	0	4.17553246043873	15.7666908006142
5	20	noFreq_Diff_CorrelationDetector	3	438	528	40	40	0	0.0169971671388102	0.0757575757575758	0.251893939393939	0.136363636363636	0	0.00386100386100386	3.79569153313643	13.8894317189927
5	20	noFreq_Diff_CorrelationDetector	4	449	961	109	109	0	0.0135135135135135	0.113423517169615	0.330905306971904	0.0967741935483871	0.0149253731343284	0.00649350649350649	5.12517610965819	19.4287384272054
5	20	noFreq_Diff_CorrelationDetector	5	508	570	38	38	0	0.036480686695279	0.0666666666666667	0.2	0.0740740740740741	0.0212765957446809	0.0342105263157895	4.41592595971398	16.3908929610353
5	20	noFreq_Diff_CorrelationDetector	6	456	1063	153	153	0	0.0327102803738318	0.143932267168391	0.344308560677328	0.129032258064516	0.0655737704918033	0.0152905198776758	4.94463490045817	17.7460245392332
5	20	noFreq_Diff_CorrelationDetector	4	398	729	91	91	0	0.0175438596491228	0.12482853223594	0.392318244170096	0.03125	0	0.0125	7.1292156415547	25.3432819148887
5	20	noFreq_Diff_CorrelationDetector	5	324	661	218	218	0	0.190311418685121	0.329803328290469	0.59304084720121	0.111111111111111	0.151515151515152	0.0222222222222222	8.00866145760837	26.7382225422789
5	20	noFreq_Diff_CorrelationDetector	3	409	697	138	138	0	0.0889487870619946	0.197991391678623	0.433285509325681	0.0666666666666667	0.0833333333333333	0.043956043956044	6.96873048777178	23.5562185821527
5	20	noFreq_Diff_CorrelationDetector	4	370	624	92	92	0	0.0504731861198738	0.147435897435897	0.357371794871795	0.171428571428571	0.024390243902439	0.0333333333333333	5.85740989550961	19.8763332427758
5	20	noFreq_Diff_CorrelationDetector	6	552	874	95	95	0	0.0543259557344064	0.108695652173913	0.337528604118993	0.28	0.0175438596491228	0.0250696378830084	6.24668542215434	21.4793320145374
5	20	noFreq_Diff_CorrelationDetector	4	495	940	155	155	0	0.0464135021097046	0.164893617021277	0.385106382978723	0.142857142857143	0.0645161290322581	0.02710027100271	6.21989329714469	22.5033178112537
5	20	noFreq_Diff_CorrelationDetector	3	373	799	163	163	0	0.0494505494505494	0.204005006257822	0.433041301627034	0.157894736842105	0.0588235294117647	0.0299145299145299	6.03574927119782	20.1028609583584
5	20	noFreq_Diff_CorrelationDetector	4	557	760	108	108	0	0.0708502024291498	0.142105263157895	0.326315789473684	0.181818181818182	0.0545454545454545	0.0105263157894737	6.55062487100021	23.5273296958508
5	20	noFreq_Diff_CorrelationDetector	5	343	837	177	177	0	0.077639751552795	0.211469534050179	0.468339307048984	0.0888888888888889	0.1125	0.0319148936170213	7.1001334149013	22.8080033329713
5	20	noFreq_Diff_CorrelationDetector	3	313	393	63	63	0	0.0228310502283105	0.16030534351145	0.348600508905852	0.0638297872340425	0	0	5.26354485691633	19.2789381888558
5	20	noFreq_Diff_CorrelationDetector	5	541	1098	214	214	0	0.0576208178438662	0.194899817850638	0.390710382513661	0.142857142857143	0.087719298245614	0.0212264150943396	7.39782059457685	24.380104697651
5	20	noFreq_Diff_CorrelationDetector	3	348	550	79	79	0	0.0242214532871972	0.143636363636364	0.369090909090909	0.0588235294117647	0	0.0245098039215686	5.56885220019547	18.9964947582511
5	20	noFreq_Diff_CorrelationDetector	2	440	880	186	186	0	0.0808314087759815	0.211363636363636	0.482954545454545	0.185185185185185	0.0384615384615385	0.049469964664311	7.35891996471012	24.5181666320398
5	20	noFreq_Diff_CorrelationDetector	6	318	706	182	182	0	0.118589743589744	0.257790368271955	0.509915014164306	0.346938775510204	0.111111111111111	0.0386740331491713	7.47229039733131	24.5261328946778
5	20	noFreq_Diff_CorrelationDetector	5	433	770	174	174	0	0.0652741514360313	0.225974025974026	0.442857142857143	0.428571428571429	0	0.00784313725490196	7.7361051995312	26.2442341787179
5	20	noFreq_Diff_CorrelationDetector	4	394	460	71	71	0	0.0299003322259136	0.154347826086957	0.356521739130435	0.1	0.0666666666666667	0.0135135135135135	7.37529970127323	25.681859528329
5	20	noFreq_Diff_CorrelationDetector	3	317	435	50	50	0	0.0373134328358209	0.114942528735632	0.310344827586207	0.181818181818182	0.0566037735849057	0	5.36074410887242	19.0884928181274
5	20	noFreq_Diff_CorrelationDetector	4	303	786	185	185	0	0.0813559322033898	0.235368956743003	0.463104325699746	0.302325581395349	0.0857142857142857	0.0129032258064516	6.76272108335144	23.0266530188905
5	20	noFreq_Diff_CorrelationDetector	4	397	982	180	180	0	0.0641025641025641	0.183299389002037	0.381873727087576	0.228571428571429	0.0769230769230769	0.0150943396226415	7.73324172294888	26.7546144927781
5	20	noFreq_Diff_CorrelationDetector	3	342	690	187	187	0	0.103550295857988	0.271014492753623	0.502898550724638	0.3	0.135135135135135	0.0360824742268041	8.0698793033139	26.9926527471162
5	20	noFreq_Diff_CorrelationDetector	4	448	789	140	140	0	0.0629213483146067	0.17743979721166	0.387832699619772	0.214285714285714	0.0740740740740741	0.0364741641337386	7.13273858459703	23.7649538570521
5	20	noFreq_Diff_CorrelationDetector	3	391	515	52	52	0	0.0333333333333333	0.100970873786408	0.314563106796116	0.13953488372093	0	0.0158102766798419	7.12744777733223	26.2660619867518
5	20	noFreq_Diff_CorrelationDetector	1	233	379	65	65	0	0.043956043956044	0.171503957783641	0.419525065963061	0.0714285714285714	0.037037037037037	0	5.24478767926854	20.6717076121135
5	20	noFreq_Diff_CorrelationDetector	5	445	987	224	224	0	0.0778894472361809	0.226950354609929	0.476190476190476	0.193548387096774	0.0508474576271186	0.04	7.91821820027366	25.0943761197569
5	20	noFreq_Diff_CorrelationDetector	4	495	907	159	159	0	0.0513347022587269	0.175303197353914	0.385887541345094	0.15	0.0461538461538462	0.0404312668463612	6.52536394844283	21.6454816865887
5	20	noFreq_Diff_CorrelationDetector	4	445	877	159	159	0	0.0539906103286385	0.181299885974914	0.477765108323831	0.111111111111111	0.0666666666666667	0.0446428571428571	5.90149382775241	19.5351036425496
5	20	noFreq_Diff_CorrelationDetector	7	653	1333	269	269	0	0.0740740740740741	0.201800450112528	0.456864216054014	0.32258064516129	0.0476190476190476	0.036468330134357	7.76034522807555	25.6223094389531
5	20	noFreq_Diff_CorrelationDetector	5	490	789	87	87	0	0.0364464692482916	0.110266159695817	0.386565272496831	0.1	0	0.036144578313253	5.64128216262777	18.6805562526568
7	20	noFreq_Diff_CorrelationDetector	4	531	1051	224	224	0	0.0666666666666667	0.213130352045671	0.417697431018078	0.24	0.116666666666667	0.0220385674931129	8.44027512766893	25.504278251483
7	20	noFreq_Diff_CorrelationDetector	5	378	694	128	128	0	0.0662460567823344	0.184438040345821	0.443804034582133	0.172413793103448	0.102941176470588	0.00512820512820513	7.36566261008906	22.2168590619504
7	20	noFreq_Diff_CorrelationDetector	2	396	482	82	82	0	0.0651465798045603	0.170124481327801	0.435684647302905	0.2	0.137931034482759	0.0375	6.6100559603395	20.827922768528
7	20	noFreq_Diff_CorrelationDetector	3	352	687	182	182	0	0.166101694915254	0.264919941775837	0.574963609898108	0.256410256410256	0.232558139534884	0.120192307692308	8.9764298268387	26.4936384041531
7	20	noFreq_Diff_CorrelationDetector	4	554	1357	361	361	0	0.0581818181818182	0.266028002947679	0.507000736919676	0.179487179487179	0.166666666666667	0.0313199105145414	10.0829318973412	28.3012561650689
7	20	noFreq_Diff_CorrelationDetector	3	259	579	188	188	0	0.138095238095238	0.324697754749568	0.613126079447323	0.425925925925926	0.0625	0	7.69213521464138	23.1221044125744
7	20	noFreq_Diff_CorrelationDetector	4	385	792	147	147	0	0.0502793296089385	0.185606060606061	0.453282828282828	0.189189189189189	0	0.0208333333333333	8.70115237800931	26.3147227273331
7	20	noFreq_Diff_CorrelationDetector	3	331	449	116	116	0	0.09375	0.258351893095768	0.552338530066815	0.269230769230769	0.133333333333333	0.054421768707483	8.66405412812508	26.1571303182191
7	20	noFreq_Diff_CorrelationDetector	5	430	1157	340	340	0	0.099273607748184	0.293863439930856	0.573898012100259	0.45	0.0769230769230769	0.043010752688172	9.59874611753361	27.123286646339
7	20	noFreq_Diff_CorrelationDetector	5	440	1062	297	297	0	0.0480549199084668	0.279661016949153	0.538606403013183	0.26530612244898	0.0909090909090909	0.00643086816720257	9.47385192143706	27.4185241643019
7	20	noFreq_Diff_CorrelationDetector	3	403	587	73	73	0	0.0617977528089888	0.124361158432709	0.367972742759796	0.15	0.2	0.0186567164179104	6.73525914105037	21.8960155517596
7	20	noFreq_Diff_CorrelationDetector	1	331	410	85	85	0	0.088	0.207317073170732	0.478048780487805	0.0833333333333333	0.2	0.0461538461538462	7.99160066044335	25.2642155288264
7	20	noFreq_Diff_CorrelationDetector	3	331	748	239	239	0	0.128919860627178	0.31951871657754	0.578877005347594	0.333333333333333	0.149253731343284	0.0337837837837838	10.2674099576661	30.357612580322
7	20	noFreq_Diff_CorrelationDetector	6	475	881	126	126	0	0.0336322869955157	0.143019296254257	0.373439273552781	0.153846153846154	0.0555555555555556	0.00298507462686567	7.61859203554865	24.0749840148153
7	20	noFreq_Diff_CorrelationDetector	3	466	737	114	114	0	0.0641330166270784	0.154681139755767	0.360922659430122	0.317073170731707	0.0666666666666667	0.03003003003003	7.45481378420675	22.7803019550911
7	20	noFreq_Diff_CorrelationDetector	5	452	788	153	153	0	0.0458937198067633	0.194162436548223	0.395939086294416	0.142857142857143	0.0869565217391304	0.0198019801980198	7.18529029563974	23.0107124005768
7	20	noFreq_Diff_CorrelationDetector	6	494	653	63	63	0	0.0152838427947598	0.0964777947932619	0.238897396630934	0.108108108108108	0	0	6.06139857161511	20.0679569011175
7	20	noFreq_Diff_CorrelationDetector	4	431	736	223	223	0	0.0806845965770171	0.302989130434783	0.576086956521739	0.176470588235294	0.0857142857142857	0.0306513409961686	8.77456806562445	26.9733350769218
7	20	noFreq_Diff_CorrelationDetector	6	462	948	137	137	0	0.037117903930131	0.144514767932489	0.485232067510549	0.195121951219512	0.05	0.0146198830409357	8.14263267670567	24.0995389511003
7	20	noFreq_Diff_CorrelationDetector	3	393	492	120	120	0	0.0960960960960961	0.24390243902439	0.42479674796748	0.142857142857143	0.0983606557377049	0.0317460317460317	7.51413330850297	24.1804196392372
7	20	noFreq_Diff_CorrelationDetector	3	327	653	134	134	0	0.0807692307692308	0.2052067381317	0.581929555895865	0.344827586206897	0.125	0.0314465408805031	6.17625264381108	19.2137985002728
7	20	noFreq_Diff_CorrelationDetector	3	491	743	157	157	0	0.0835214446952596	0.211305518169583	0.415881561238223	0.285714285714286	0.0363636363636364	0.0648967551622419	8.40398597913303	26.5766731763332
7	20	noFreq_Diff_CorrelationDetector	4	455	592	100	100	0	0.0172910662824208	0.168918918918919	0.344594594594595	0.0434782608695652	0	0.0180505415162455	7.87451453912641	25.7805838567792
7	20	noFreq_Diff_CorrelationDetector	5	293	558	107	107	0	0.0676156583629893	0.191756272401434	0.525089605734767	0.196078431372549	0.02	0.0338983050847458	9.24142000380729	28.143299831776
7	20	noFreq_Diff_CorrelationDetector	6	420	847	156	156	0	0.0532687651331719	0.18417945690673	0.449822904368359	0.166666666666667	0.0483870967741935	0.0231788079470199	9.70262095173146	27.2857375660901
7	20	noFreq_Diff_CorrelationDetector	6	412	834	160	160	0	0.0779569892473118	0.191846522781775	0.482014388489209	0.333333333333333	0	0.03886925795053	9.59613312343042	26.6330568708775
7	20	noFreq_Diff_CorrelationDetector	1	284	541	154	154	0	0.119148936170213	0.284658040665434	0.574861367837338	0.347826086956522	0.0526315789473684	0.0359712230215827	8.34644748058086	25.2604576186523
7	20	noFreq_Diff_CorrelationDetector	5	439	902	215	215	0	0.0607476635514019	0.238359201773836	0.483370288248337	0.318181818181818	0.142857142857143	0	10.0258090054638	28.9686210247169
7	20	noFreq_Diff_CorrelationDetector	4	444	875	137	137	0	0.0625	0.156571428571429	0.424	0.275	0.0181818181818182	0.0203389830508475	9.00338779653786	26.2622979661907
7	20	noFreq_Diff_CorrelationDetector	4	413	991	286	286	0	0.0880195599022005	0.288597376387487	0.532795156407669	0.227272727272727	0	0.0414746543778802	8.90615819957014	27.8510516631352
7	20	noFreq_Diff_CorrelationDetector	3	546	682	71	71	0	0.0395010395010395	0.104105571847507	0.357771260997067	0.153846153846154	0.04	0.0142450142450142	7.32940456677159	24.5526363748919
7	20	noFreq_Diff_CorrelationDetector	2	401	717	201	201	0	0.146478873239437	0.280334728033473	0.557880055788006	0.323529411764706	0.163265306122449	0.00564971751412429	8.25689883817259	25.9319858898793
7	20	noFreq_Diff_CorrelationDetector	3	286	551	157	157	0	0.116731517509728	0.284936479128857	0.566243194192377	0.377777777777778	0	0.0555555555555556	7.74736907071372	24.8176443978661
7	20	noFreq_Diff_CorrelationDetector	4	389	724	186	186	0	0.0804953560371517	0.256906077348066	0.573204419889503	0.161290322580645	0.0444444444444444	0.0603448275862069	8.7020002494919	26.5443660458789
7	20	noFreq_Diff_CorrelationDetector	5	448	708	133	133	0	0.0493150684931507	0.187853107344633	0.419491525423729	0.344827586206897	0.032258064516129	0.00357142857142857	7.6704346227554	23.909601968254
7	20	noFreq_Diff_CorrelationDetector	2	290	501	137	137	0	0.138392857142857	0.273453093812375	0.558882235528942	0.333333333333333	0.163934426229508	0.0357142857142857	8.88001931914004	27.339568697451
7	20	noFreq_Diff_CorrelationDetector	4	471	799	72	72	0	0.0156599552572707	0.0901126408010012	0.25531914893617	0.130434782608696	0.0294117647058824	0.0029940119760479	5.2858284778726	17.905765723368
7	20	noFreq_Diff_CorrelationDetector	2	381	785	176	176	0	0.0633245382585752	0.224203821656051	0.494267515923567	0.176470588235294	0.125	0.016597510373444	9.07085179158626	26.1401469935671
7	20	noFreq_Diff_CorrelationDetector	3	378	451	92	92	0	0.116666666666667	0.203991130820399	0.498891352549889	0.130434782608696	0.196428571428571	0.088785046728972	7.35622412548646	22.6651678713846
7	20	noFreq_Diff_CorrelationDetector	3	338	572	120	120	0	0.0574324324324324	0.20979020979021	0.475524475524476	0.285714285714286	0	0.0103092783505155	8.874007003818	26.7673756795777
7	20	noFreq_Diff_CorrelationDetector	6	480	1075	168	168	0	0.0367965367965368	0.156279069767442	0.410232558139535	0.133333333333333	0.144927536231884	0	8.81495875014836	27.1091982074449
7	20	noFreq_Diff_CorrelationDetector	5	390	573	117	117	0	0.0729483282674772	0.204188481675393	0.462478184991274	0.212121212121212	0.0701754385964912	0.0521739130434783	8.18141347445548	26.0431370850154
7	20	noFreq_Diff_CorrelationDetector	3	306	685	200	200	0	0.091254752851711	0.291970802919708	0.597080291970803	0.210526315789474	0.136986301369863	0.0296296296296296	10.0268231085154	29.6024625885706
7	20	noFreq_Diff_CorrelationDetector	3	393	755	164	164	0	0.110192837465565	0.217218543046358	0.459602649006623	0.235294117647059	0.0857142857142857	0.0576923076923077	9.13208986189867	26.5882506863119
7	20	noFreq_Diff_CorrelationDetector	6	474	689	106	106	0	0.0432692307692308	0.153846153846154	0.381712626995646	0.303030303030303	0.0212765957446809	0.0121212121212121	8.85051236329242	27.5845544606565
7	20	noFreq_Diff_CorrelationDetector	3	390	503	59	59	0	0.0169014084507042	0.117296222664016	0.292246520874752	0.0454545454545455	0	0.0075187969924812	6.91178563887476	21.8434508487316
7	20	noFreq_Diff_CorrelationDetector	5	424	531	85	85	0	0.0331491712707182	0.160075329566855	0.331450094161959	0.0833333333333333	0.0958904109589041	0	6.43856252219772	20.0431325393021
7	20	noFreq_Diff_CorrelationDetector	2	341	967	233	233	0	0.0946745562130177	0.240951396070321	0.535677352637022	0.227272727272727	0.1	0.0707547169811321	9.55475857153712	27.6897774302671
7	20	noFreq_Diff_CorrelationDetector	3	198	634	200	200	0	0.134020618556701	0.315457413249211	0.594637223974763	0.280701754385965	0.0754716981132075	0.04	9.85080305473413	28.3753010351242
7	20	noFreq_Diff_CorrelationDetector	4	415	602	88	88	0	0.0210526315789474	0.146179401993355	0.333887043189369	0.1	0.0810810810810811	0	7.12289942050012	23.4541258853866
7	20	noFreq_Diff_CorrelationDetector	1	344	824	207	207	0	0.078125	0.25121359223301	0.564320388349515	0.268292682926829	0.0357142857142857	0.0420560747663551	9.28747405919189	25.4757548534761
7	20	noFreq_Diff_CorrelationDetector	3	328	594	208	208	0	0.144781144781145	0.35016835016835	0.533670033670034	0.51219512195122	0.0952380952380952	0.0172413793103448	9.3109787018492	28.7847594482072
7	20	noFreq_Diff_CorrelationDetector	4	397	758	175	175	0	0.056980056980057	0.230870712401055	0.502638522427441	0.217391304347826	0	0.0330882352941176	8.15108459990073	24.4815921021319
7	20	noFreq_Diff_CorrelationDetector	7	546	1107	183	183	0	0.0314232902033272	0.165311653116531	0.414634146341463	0.1	0.0128205128205128	0.0252293577981651	8.88742342158321	25.7728465737879
7	20	noFreq_Diff_CorrelationDetector	5	520	1160	253	253	0	0.0545454545454545	0.218103448275862	0.532758620689655	0.222222222222222	0.0434782608695652	0.0410628019323672	10.3905066329395	29.7616679137496
7	20	noFreq_Diff_CorrelationDetector	4	275	485	106	106	0	0.0491803278688525	0.218556701030928	0.476288659793814	0.133333333333333	0.0303030303030303	0	7.79493648662679	24.6189857548072
7	20	noFreq_Diff_CorrelationDetector	1	350	668	221	221	0	0.182634730538922	0.330838323353293	0.606287425149701	0.28125	0.0652173913043478	0.141414141414141	7.9667061963409	25.3900093656257
7	20	noFreq_Diff_CorrelationDetector	1	397	680	162	162	0	0.0660919540229885	0.238235294117647	0.502941176470588	0.242424242424242	0.0454545454545455	0.0163265306122449	7.97157667629416	25.3826356978343
7	20	noFreq_Diff_CorrelationDetector	6	464	962	185	185	0	0.0522875816993464	0.192307692307692	0.467775467775468	0.15	0.0491803278688525	0.0151515151515152	9.06429871360489	26.932639310058
7	20	noFreq_Diff_CorrelationDetector	5	435	1118	290	290	0	0.113157894736842	0.259391771019678	0.553667262969589	0.4	0.0833333333333333	0.0631970260223048	8.26126371738238	25.0162938362724
7	20	noFreq_Diff_CorrelationDetector	5	306	458	98	98	0	0.0677290836653386	0.213973799126638	0.517467248908297	0.277777777777778	0.0185185185185185	0.0381679389312977	7.93244925981067	24.4806396373943
7	20	noFreq_Diff_CorrelationDetector	4	325	741	183	183	0	0.0919540229885057	0.246963562753036	0.519568151147099	0.1875	0.11864406779661	0.0425531914893617	8.19381850492823	26.0559939897647
7	20	noFreq_Diff_CorrelationDetector	3	291	545	87	87	0	0.0511627906976744	0.159633027522936	0.455045871559633	0.111111111111111	0.037037037037037	0.0151515151515152	7.26814844686941	23.9612737401506
10	20	noFreq_Diff_CorrelationDetector	5	390	759	178	178	0	0.0844686648501362	0.234519104084321	0.527009222661397	0.323529411764706	0.142857142857143	0.0304347826086957	10.9044662207899	27.2243605972115
10	20	noFreq_Diff_CorrelationDetector	5	390	931	302	302	0	0.120643431635389	0.32438238453276	0.600429645542428	0.375	0.227272727272727	0.0177777777777778	11.6762794670534	29.2927631632293
10	20	noFreq_Diff_CorrelationDetector	4	540	779	195	195	0	0.0639175257731959	0.250320924261874	0.543003851091142	0.296296296296296	0.150943396226415	0.0351758793969849	11.5056434655615	30.0506600216452
10	20	noFreq_Diff_CorrelationDetector	7	414	728	117	117	0	0.0810055865921788	0.160714285714286	0.416208791208791	0.259259259259259	0.161290322580645	0.0395256916996047	8.1334643452812	24.0844101186376
10	20	noFreq_Diff_CorrelationDetector	2	353	642	205	205	0	0.13030303030303	0.319314641744548	0.605919003115265	0.354166666666667	0.166666666666667	0.0495049504950495	12.350225041095	30.9036093039013
10	20	noFreq_Diff_CorrelationDetector	3	323	704	218	218	0	0.0557491289198606	0.309659090909091	0.576704545454545	0.233333333333333	0	0	10.9981006029271	28.4434854773551
10	20	noFreq_Diff_CorrelationDetector	1	316	614	224	224	0	0.114754098360656	0.364820846905537	0.574918566775244	0.5	0.0645161290322581	0.0310077519379845	10.7897071510167	28.7864493718273
10	20	noFreq_Diff_CorrelationDetector	3	512	640	100	100	0	0.0511727078891258	0.15625	0.365625	0.153846153846154	0.0512820512820513	0.0416666666666667	10.0875029767186	27.0126111698856
10	20	noFreq_Diff_CorrelationDetector	4	437	738	203	203	0	0.0637254901960784	0.275067750677507	0.516260162601626	0.386363636363636	0	0.0129032258064516	10.1836621294063	26.8197771397248
10	20	noFreq_Diff_CorrelationDetector	3	296	536	139	139	0	0.118721461187215	0.259328358208955	0.524253731343284	0.341463414634146	0.0277777777777778	0.0441176470588235	9.42872997317684	27.0507008682152
10	20	noFreq_Diff_CorrelationDetector	3	354	753	160	160	0	0.0790273556231003	0.212483399734396	0.467463479415671	0.263157894736842	0.0666666666666667	0.0324074074074074	10.0507078170325	28.077569935263
10	20	noFreq_Diff_CorrelationDetector	2	447	827	222	222	0	0.082089552238806	0.268440145102781	0.505441354292624	0.342105263157895	0	0.0535117056856187	11.4771213959325	30.5104822987708
10	20	noFreq_Diff_CorrelationDetector	1	191	430	186	186	0	0.341772151898734	0.432558139534884	0.725581395348837	0.549019607843137	0.288888888888889	0.130434782608696	11.7955235047342	31.833696710906
10	20	noFreq_Diff_CorrelationDetector	4	243	525	175	175	0	0.102272727272727	0.333333333333333	0.659047619047619	0.217391304347826	0.0689655172413793	0.0116279069767442	11.8686853970577	30.4220965626965
10	20	noFreq_Diff_CorrelationDetector	4	409	731	180	180	0	0.117206982543641	0.246238030095759	0.547195622435021	0.1875	0.156862745098039	0.0884615384615385	10.7194116003696	27.8183060904125
10	20	noFreq_Diff_CorrelationDetector	3	411	978	327	327	0	0.158163265306122	0.334355828220859	0.638036809815951	0.488372093023256	0.150943396226415	0.108771929824561	12.0802357269431	30.224536839639
10	20	noFreq_Diff_CorrelationDetector	7	359	782	238	238	0	0.09375	0.304347826086957	0.579283887468031	0.234042553191489	0.145454545454545	0.0409090909090909	12.5319252956167	33.3904566467085
10	20	noFreq_Diff_CorrelationDetector	3	312	416	95	95	0	0.0848708487084871	0.228365384615385	0.463942307692308	0.181818181818182	0	0.0560747663551402	8.89486467094957	25.5429295398331
10	20	noFreq_Diff_CorrelationDetector	3	303	590	188	188	0	0.144578313253012	0.31864406779661	0.613559322033898	0.2	0.287878787878788	0	10.5159517932419	28.532932348451
10	20	noFreq_Diff_CorrelationDetector	3	480	1126	294	294	0	0.129545454545455	0.261101243339254	0.539964476021314	0.5	0.128205128205128	0.0558823529411765	11.3704502085189	28.8127827912876
10	20	noFreq_Diff_CorrelationDetector	1	333	647	210	210	0	0.113207547169811	0.324574961360124	0.582689335394127	0.377777777777778	0.148148148148148	0.0228571428571429	12.2723838144818	31.9855529380383
10	20	noFreq_Diff_CorrelationDetector	2	276	879	316	316	0	0.246031746031746	0.359499431171786	0.71103526734926	0.481481481481481	0.229166666666667	0.0666666666666667	13.2472740671029	32.5978455220013
10	20	noFreq_Diff_CorrelationDetector	3	320	892	307	307	0	0.137184115523466	0.344170403587444	0.634529147982063	0.464285714285714	0.183098591549296	0.0516129032258065	11.5983961165298	28.617575644777
10	20	noFreq_Diff_CorrelationDetector	3	381	454	177	177	0	0.134782608695652	0.389867841409692	0.656387665198238	0.454545454545455	0.0526315789473684	0.0942028985507246	11.4966605793601	31.8951303505449
10	20	noFreq_Diff_CorrelationDetector	4	325	858	284	284	0	0.11864406779661	0.331002331002331	0.666666666666667	0.452830188679245	0.108695652173913	0.0307692307692308	12.8755311205679	31.7243530455254
10	20	noFreq_Diff_CorrelationDetector	4	498	888	151	151	0	0.0344827586206897	0.170045045045045	0.408783783783784	0.2	0.05	0.0154241645244216	10.9225506248892	28.6740011014726
10	20	noFreq_Diff_CorrelationDetector	3	403	541	97	97	0	0.0524691358024691	0.179297597042514	0.475046210720887	0.2	0.0857142857142857	0.0284552845528455	8.96711383921052	25.988774637965
10	20	noFreq_Diff_CorrelationDetector	4	438	1245	398	398	0	0.124675324675325	0.319678714859438	0.618473895582329	0.342105263157895	0.149425287356322	0.0468085106382979	14.4754414555327	35.9704646645761
10	20	noFreq_Diff_CorrelationDetector	3	338	406	98	98	0	0.0562248995983936	0.241379310344828	0.467980295566502	0.117647058823529	0.121951219512195	0	10.0686255348007	28.4950998440308
10	20	noFreq_Diff_CorrelationDetector	4	357	734	206	206	0	0.0650887573964497	0.280653950953678	0.547683923705722	0.25531914893617	0.0208333333333333	0.0180995475113122	12.5512220990362	30.9013262731814
10	20	noFreq_Diff_CorrelationDetector	6	487	913	264	264	0	0.141486810551559	0.289156626506024	0.613362541073384	0.28125	0.244897959183673	0.054421768707483	13.7041774773057	34.6753792874529
10	20	noFreq_Diff_CorrelationDetector	1	324	674	203	203	0	0.118055555555556	0.301186943620178	0.636498516320475	0.176470588235294	0.127272727272727	0.0813953488372093	13.2103898295985	32.0478540330388
10	20	noFreq_Diff_CorrelationDetector	3	289	458	132	132	0	0.103448275862069	0.2882096069869	0.591703056768559	0.2	0.103448275862069	0.037593984962406	10.7430001200437	28.1552064564038
10	20	noFreq_Diff_CorrelationDetector	5	350	977	354	354	0	0.151975683890578	0.362333674513818	0.668372569089048	0.375	0.222222222222222	0.0559006211180124	14.2311175100837	34.2325775738149
10	20	noFreq_Diff_CorrelationDetector	3	410	601	192	192	0	0.133738601823708	0.319467554076539	0.56738768718802	0.416666666666667	0.0851063829787234	0.0566037735849057	11.6942766167864	29.6311299703631
10	20	noFreq_Diff_CorrelationDetector	3	539	1246	403	403	0	0.173184357541899	0.323434991974318	0.610754414125201	0.407407407407407	0.256410256410256	0.106951871657754	13.9363709065211	32.672782055951
10	20	noFreq_Diff_CorrelationDetector	2	429	962	317	317	0	0.11734693877551	0.32952182952183	0.644490644490645	0.36	0.0701754385964912	0.10989010989011	13.476180152327	32.1670745914436
10	20	noFreq_Diff_CorrelationDetector	2	319	636	259	259	0	0.20353982300885	0.407232704402516	0.660377358490566	0.380952380952381	0.0769230769230769	0.0833333333333333	13.4052764620446	34.4918667495503
10	20	noFreq_Diff_CorrelationDetector	4	345	711	284	284	0	0.133738601823708	0.39943741209564	0.607594936708861	0.311475409836066	0.125	0.0614035087719298	13.0315501613489	31.7803977106681
10	20	noFreq_Diff_CorrelationDetector	3	343	566	166	166	0	0.104895104895105	0.293286219081272	0.575971731448763	0.225806451612903	0.125	0.0505050505050505	11.300140913022	29.6725070877772
10	20	noFreq_Diff_CorrelationDetector	4	302	473	171	171	0	0.167857142857143	0.361522198731501	0.58985200845666	0.46	0.193548387096774	0.0263157894736842	12.0347244835545	30.6527025219906
10	20	noFreq_Diff_CorrelationDetector	3	488	1345	355	355	0	0.0548245614035088	0.263940520446097	0.603717472118959	0.347826086956522	0.116883116883117	0.0202312138728324	11.7916960167133	28.1373239465093
10	20	noFreq_Diff_CorrelationDetector	1	171	313	113	113	0	0.132231404958678	0.361022364217252	0.645367412140575	0.188405797101449	0	0	10.9081422200024	27.6399469184877
10	20	noFreq_Diff_CorrelationDetector	4	382	459	102	102	0	0.065359477124183	0.222222222222222	0.431372549019608	0.388888888888889	0.0238095238095238	0.0218340611353712	10.5969018887877	27.8363079578486
10	20	noFreq_Diff_CorrelationDetector	3	334	569	154	154	0	0.0900621118012422	0.270650263620387	0.476274165202109	0.34	0.0256410256410256	0.0242718446601942	11.6957310788991	29.9802235599398
10	20	noFreq_Diff_CorrelationDetector	3	348	762	268	268	0	0.142857142857143	0.351706036745407	0.675853018372703	0.277777777777778	0.0795454545454545	0.116279069767442	13.5421877384899	31.9131306469341
10	20	noFreq_Diff_CorrelationDetector	3	622	1029	280	280	0	0.104712041884817	0.272108843537415	0.540330417881438	0.466666666666667	0.133333333333333	0.0665188470066519	12.2395793425338	31.9948873814611
10	20	noFreq_Diff_CorrelationDetector	2	315	730	228	228	0	0.0772200772200772	0.312328767123288	0.541095890410959	0.3	0.0789473684210526	0	11.2161913569274	28.2411588348545
10	20	noFreq_Diff_CorrelationDetector	5	472	1147	287	287	0	0.0670995670995671	0.250217959895379	0.584132519616391	0.205882352941176	0.132075471698113	0.0444444444444444	11.2006804892547	28.6799744080025
10	20	noFreq_Diff_CorrelationDetector	5	356	624	170	170	0	0.0579710144927536	0.272435897435897	0.540064102564103	0.153846153846154	0.0652173913043478	0.0387931034482759	13.8415467741377	33.8603351712295
10	20	noFreq_Diff_CorrelationDetector	4	402	656	121	121	0	0.0253521126760563	0.184451219512195	0.445121951219512	0.189189189189189	0	0.004	8.60584634378688	25.5526391108766
10	20	noFreq_Diff_CorrelationDetector	4	514	687	64	64	0	0.0310421286031042	0.0931586608442504	0.324599708879185	0.166666666666667	0.0625	0.0184615384615385	7.46008625313814	22.9971259171611
10	20	noFreq_Diff_CorrelationDetector	3	353	677	214	214	0	0.126074498567335	0.316100443131462	0.602658788774003	0.3125	0.105882352941176	0.0778443113772455	11.4959390154282	30.7548644758074
10	20	noFreq_Diff_CorrelationDetector	4	362	651	173	173	0	0.0830769230769231	0.265745007680492	0.47926267281106	0.40625	0.0444444444444444	0.0348258706467662	8.31906507311589	23.8831002941491
10	20	noFreq_Diff_CorrelationDetector	4	401	803	246	246	0	0.0790960451977401	0.306351183063512	0.590286425902864	0.416666666666667	0.123456790123457	0.0204081632653061	10.9262726652054	30.0776583210909
10	20	noFreq_Diff_CorrelationDetector	3	407	747	203	203	0	0.0875	0.271753681392236	0.538152610441767	0.222222222222222	0.0952380952380952	0.04296875	10.7430416652652	29.3969222171219
10	20	noFreq_Diff_CorrelationDetector	3	378	425	79	79	0	0.0631578947368421	0.185882352941176	0.435294117647059	0.16	0.0344827586206897	0.0148514851485149	8.21045772830419	23.6414627086824
10	20	noFreq_Diff_CorrelationDetector	1	226	491	197	197	0	0.214285714285714	0.40122199592668	0.710794297352342	0.483870967741935	0.203125	0	9.44399011599459	26.7637432605713
10	20	noFreq_Diff_CorrelationDetector	5	425	639	223	223	0	0.101092896174863	0.348982785602504	0.550860719874804	0.470588235294118	0.115384615384615	0.0161943319838057	10.1480053450197	29.2893633550201
10	20	noFreq_Diff_CorrelationDetector	4	335	631	220	220	0	0.0699300699300699	0.3486529318542	0.584786053882726	0.170731707317073	0.087719298245614	0.03125	10.1773414715004	28.283848563696
20	20	noFreq_Diff_CorrelationDetector	1	311	548	244	244	0	0.212121212121212	0.445255474452555	0.728102189781022	0.461538461538462	0.13953488372093	0.20353982300885	18.7523854785986	36.7298991117914
20	20	noFreq_Diff_CorrelationDetector	1	233	334	191	191	0	0.283582089552239	0.57185628742515	0.784431137724551	0.530612244897959	0.125	0.0983606557377049	15.6188074787424	31.8081160465397
20	20	noFreq_Diff_CorrelationDetector	2	301	726	329	329	0	0.165413533834586	0.453168044077135	0.702479338842975	0.380952380952381	0.0857142857142857	0.0514705882352941	16.6926628833234	33.8437130685186
20	20	noFreq_Diff_CorrelationDetector	4	469	1125	477	477	0	0.138461538461538	0.424	0.672888888888889	0.564102564102564	0.283018867924528	0.0438871473354232	18.4159250007934	34.0687449804233
20	20	noFreq_Diff_CorrelationDetector	3	369	782	375	375	0	0.180064308681672	0.479539641943734	0.732736572890026	0.45	0.161290322580645	0.12719298245614	17.6549835913204	35.136504030523
20	20	noFreq_Diff_CorrelationDetector	0	291	394	220	220	0	0.202185792349727	0.558375634517767	0.784263959390863	0.469387755102041	0.142857142857143	0.0731707317073171	17.1744987508084	34.8283942937773
20	20	noFreq_Diff_CorrelationDetector	4	310	1000	535	535	0	0.260586319218241	0.535	0.771	0.630434782608696	0.26984126984127	0.0425531914893617	19.9700512559392	36.8999474831362
20	20	noFreq_Diff_CorrelationDetector	3	325	1028	498	498	0	0.250793650793651	0.48443579766537	0.754863813229572	0.675	0.241379310344828	0.145348837209302	20.1195213015829	36.0326903891707
20	20	noFreq_Diff_CorrelationDetector	1	275	410	187	187	0	0.206666666666667	0.45609756097561	0.673170731707317	0.394736842105263	0.176470588235294	0.117021276595745	15.6802147970595	32.5595161357558
20	20	noFreq_Diff_CorrelationDetector	1	258	671	363	363	0	0.252427184466019	0.540983606557377	0.821162444113264	0.5	0.345454545454545	0.111111111111111	17.7357504808026	33.2776865613317
20	20	noFreq_Diff_CorrelationDetector	3	260	566	249	249	0	0.213930348258706	0.439929328621908	0.740282685512368	0.491803278688525	0.1	0.0442477876106195	18.2005960796573	36.2009079826597
20	20	noFreq_Diff_CorrelationDetector	2	316	875	500	500	0	0.3	0.571428571428571	0.822857142857143	0.692307692307692	0.327586206896552	0.142857142857143	20.0053117643627	37.5972745735618
20	20	noFreq_Diff_CorrelationDetector	3	337	943	466	466	0	0.183183183183183	0.494167550371156	0.711558854718982	0.538461538461538	0.264705882352941	0.0694444444444444	21.7270466460924	39.2592903078415
20	20	noFreq_Diff_CorrelationDetector	3	372	500	182	182	0	0.173076923076923	0.364	0.644	0.423076923076923	0.210526315789474	0.103960396039604	15.7839629196512	32.0963625362435
20	20	noFreq_Diff_CorrelationDetector	2	251	577	295	295	0	0.243243243243243	0.511265164644714	0.752166377816291	0.5	0.181818181818182	0.0352941176470588	16.9403262873786	35.1472324298274
20	20	noFreq_Diff_CorrelationDetector	5	305	494	263	263	0	0.258883248730964	0.532388663967611	0.751012145748988	0.424242424242424	0.235294117647059	0.125	17.4135764111667	34.2382171914712
20	20	noFreq_Diff_CorrelationDetector	2	417	557	232	232	0	0.158959537572254	0.416517055655296	0.662477558348294	0.454545454545455	0.133333333333333	0.0232558139534884	18.5034156052232	36.9118199601615
20	20	noFreq_Diff_CorrelationDetector	2	330	341	133	133	0	0.189814814814815	0.390029325513196	0.636363636363636	0.5	0.0833333333333333	0.0666666666666667	15.1947734056939	32.2048240192689
20	20	noFreq_Diff_CorrelationDetector	3	373	760	295	295	0	0.108303249097473	0.388157894736842	0.659210526315789	0.217391304347826	0.229166666666667	0.0598802395209581	16.478469643821	32.5847805010982
20	20	noFreq_Diff_CorrelationDetector	3	259	734	398	398	0	0.244131455399061	0.542234332425068	0.732970027247956	0.56	0.09375	0.14018691588785	18.4520945436601	35.9333151661775
20	20	noFreq_Diff_CorrelationDetector	2	396	846	320	320	0	0.166189111747851	0.378250591016548	0.652482269503546	0.470588235294118	0.276595744680851	0.105485232067511	17.7780213681049	35.5988446153178
20	20	noFreq_Diff_CorrelationDetector	3	279	530	231	231	0	0.213636363636364	0.435849056603774	0.739622641509434	0.352941176470588	0.272727272727273	0	15.368868565897	31.2098742259292
20	20	noFreq_Diff_CorrelationDetector	3	285	661	377	377	0	0.295652173913043	0.57034795763994	0.780635400907716	0.607843137254902	0.333333333333333	0.117647058823529	18.7951177936148	36.4453711419637
20	20	noFreq_Diff_CorrelationDetector	3	401	786	392	392	0	0.139817629179331	0.498727735368957	0.741730279898219	0.432432432432432	0.25	0.085427135678392	20.0333700822919	38.5460278954143
20	20	noFreq_Diff_CorrelationDetector	1	298	677	257	257	0	0.228136882129278	0.379615952732644	0.745937961595273	0.404761904761905	0.189189189189189	0.0681818181818182	15.6250521427979	32.6126931716593
20	20	noFreq_Diff_CorrelationDetector	3	386	826	319	319	0	0.116766467065868	0.386198547215496	0.692493946731235	0.342857142857143	0.166666666666667	0.0643776824034335	18.2766836496949	36.1066932321801
20	20	noFreq_Diff_CorrelationDetector	2	268	742	370	370	0	0.294117647058824	0.498652291105121	0.776280323450135	0.622222222222222	0.254901960784314	0.2	18.2604409853862	36.2831274612083
20	20	noFreq_Diff_CorrelationDetector	0	291	565	268	268	0	0.232067510548523	0.474336283185841	0.791150442477876	0.421052631578947	0.075	0.112676056338028	18.5791451445414	36.6942665945199
20	20	noFreq_Diff_CorrelationDetector	4	346	702	328	328	0	0.216949152542373	0.467236467236467	0.720797720797721	0.605263157894737	0.113636363636364	0.161111111111111	17.2124333083412	36.059348838806
20	20	noFreq_Diff_CorrelationDetector	3	355	455	187	187	0	0.191881918819188	0.410989010989011	0.679120879120879	0.388888888888889	0	0.14375	15.3245312817615	31.6525410186924
20	20	noFreq_Diff_CorrelationDetector	0	287	577	264	264	0	0.232876712328767	0.457538994800693	0.783362218370884	0.333333333333333	0.189189189189189	0.182608695652174	18.6402226623761	36.1920779880469
20	20	noFreq_Diff_CorrelationDetector	2	322	681	311	311	0	0.18450184501845	0.456681350954479	0.729809104258443	0.682926829268293	0.142857142857143	0.0514285714285714	15.4126375779719	32.7329830020643
20	20	noFreq_Diff_CorrelationDetector	0	249	554	246	246	0	0.205	0.444043321299639	0.716606498194946	0.522727272727273	0.0526315789473684	0.136842105263158	16.4995771155032	33.5164288742607
20	20	noFreq_Diff_CorrelationDetector	1	252	397	182	182	0	0.236111111111111	0.458438287153652	0.740554156171285	0.45	0.214285714285714	0.0945945945945946	15.8573939671064	31.9346350976849
20	20	noFreq_Diff_CorrelationDetector	5	347	693	312	312	0	0.144827586206897	0.45021645021645	0.688311688311688	0.465116279069767	0.25	0.0297029702970297	18.2434340015086	36.5505215051375
20	20	noFreq_Diff_CorrelationDetector	1	271	710	405	405	0	0.341232227488152	0.570422535211268	0.869014084507042	0.527777777777778	0.321428571428571	0.295081967213115	20.1453782111275	38.8078761852899
20	20	noFreq_Diff_CorrelationDetector	2	436	761	276	276	0	0.0918635170603675	0.362680683311432	0.628120893561104	0.354838709677419	0.103448275862069	0.0366300366300366	15.9822622649462	32.1433521047539
20	20	noFreq_Diff_CorrelationDetector	5	566	1141	398	398	0	0.0971223021582734	0.348816827344435	0.622261174408414	0.5	0.178571428571429	0.0425531914893617	18.5916038494445	34.4302505588347
20	20	noFreq_Diff_CorrelationDetector	2	414	480	133	133	0	0.115606936416185	0.277083333333333	0.545833333333333	0.260869565217391	0.0967741935483871	0.0708333333333333	15.03771232312	32.2735095977868
20	20	noFreq_Diff_CorrelationDetector	2	283	468	223	223	0	0.175213675213675	0.476495726495726	0.662393162393162	0.469387755102041	0.0645161290322581	0.00806451612903226	17.0917598052821	35.2619997373446
20	20	noFreq_Diff_CorrelationDetector	3	277	869	460	460	0	0.217054263565891	0.529344073647871	0.713463751438435	0.490909090909091	0.289473684210526	0.0694444444444444	19.0468560104076	35.4209035148547
20	20	noFreq_Diff_CorrelationDetector	2	327	750	307	307	0	0.190789473684211	0.409333333333333	0.741333333333333	0.384615384615385	0.264150943396226	0.1	18.2161105393366	33.9450900576109
20	20	noFreq_Diff_CorrelationDetector	2	271	291	129	129	0	0.190751445086705	0.443298969072165	0.718213058419244	0.531914893617021	0	0.0275229357798165	15.4718364459177	32.5432959277865
20	20	noFreq_Diff_CorrelationDetector	3	245	410	247	247	0	0.300613496932515	0.602439024390244	0.831707317073171	0.439024390243902	0.351351351351351	0.148936170212766	18.519457525367	37.1986197324545
20	20	noFreq_Diff_CorrelationDetector	5	392	1116	469	469	0	0.136950904392765	0.420250896057348	0.721326164874552	0.472222222222222	0.256410256410256	0.0211864406779661	19.8155277740921	37.1584006688959
20	20	noFreq_Diff_CorrelationDetector	4	423	754	298	298	0	0.142857142857143	0.395225464190981	0.675066312997347	0.294117647058824	0.0416666666666667	0.0675675675675676	16.0432517635902	33.1840851142998
20	20	noFreq_Diff_CorrelationDetector	6	439	1007	409	409	0	0.120092378752887	0.406156901688183	0.615690168818272	0.520833333333333	0.234375	0.0302013422818792	19.2706036763661	34.6126967577791
20	20	noFreq_Diff_CorrelationDetector	1	266	735	353	353	0	0.252136752136752	0.480272108843537	0.780952380952381	0.630434782608696	0.14	0.198198198198198	21.0248782840351	39.0473622850426
20	20	noFreq_Diff_CorrelationDetector	5	339	1237	621	621	0	0.215568862275449	0.502021018593371	0.747776879547292	0.48936170212766	0.325	0.0864864864864865	22.6395581689133	40.9204801009984
20	20	noFreq_Diff_CorrelationDetector	2	385	913	375	375	0	0.204419889502762	0.410733844468784	0.677984665936473	0.534883720930233	0.125	0.0518867924528302	17.91272869604	35.1829900774017
20	20	noFreq_Diff_CorrelationDetector	2	275	584	325	325	0	0.242677824267782	0.556506849315068	0.761986301369863	0.595744680851064	0.234042553191489	0.0333333333333333	19.4597815560529	38.7714171963328
20	20	noFreq_Diff_CorrelationDetector	3	417	1143	574	574	0	0.181585677749361	0.502187226596675	0.753280839895013	0.627906976744186	0.272727272727273	0.0979020979020979	22.4259350026717	39.5017900177736
20	20	noFreq_Diff_CorrelationDetector	1	346	826	407	407	0	0.213166144200627	0.49273607748184	0.743341404358353	0.459459459459459	0.292307692307692	0.118811881188119	19.2288929769161	36.0481323736403
20	20	noFreq_Diff_CorrelationDetector	2	373	1003	466	466	0	0.21680216802168	0.464606181455633	0.711864406779661	0.454545454545455	0.174603174603175	0.176470588235294	20.4612293839334	37.2952377623574
20	20	noFreq_Diff_CorrelationDetector	4	338	908	427	427	0	0.207482993197279	0.470264317180617	0.68942731277533	0.516129032258065	0.327868852459016	0.1	19.0185076724388	36.0829991044129
20	20	noFreq_Diff_CorrelationDetector	1	256	454	304	304	0	0.495049504950495	0.669603524229075	0.845814977973568	0.714285714285714	0.217391304347826	0.25	18.9937933032969	38.7138319976528
20	20	noFreq_Diff_CorrelationDetector	5	461	817	274	274	0	0.0900692840646651	0.335373317013464	0.585067319461444	0.431818181818182	0.0833333333333333	0.0376811594202899	19.5128027343444	35.9462486959217
20	20	noFreq_Diff_CorrelationDetector	0	325	460	211	211	0	0.227722772277228	0.458695652173913	0.708695652173913	0.261904761904762	0.125	0.173913043478261	18.1140066937834	36.9058056620437
20	20	noFreq_Diff_CorrelationDetector	1	295	322	146	146	0	0.171428571428571	0.453416149068323	0.683229813664596	0.5	0.25	0.0188679245283019	15.2641633043904	32.6320413529345
20	20	noFreq_Diff_CorrelationDetector	3	424	685	264	264	0	0.172872340425532	0.385401459854015	0.678832116788321	0.269230769230769	0.2	0.149090909090909	16.6815649178277	33.4644164389851
1	20	NoMasking	6	525	853	0	0	0	0	0	0	0	0	0	0	0
1	20	NoMasking	2	425	435	0	0	0	0	0	0	0	0	0	0	0
1	20	NoMasking	4	269	472	0	0	0	0	0	0	0	0	0	0	0
1	20	NoMasking	2	416	650	0	0	0	0	0	0	0	0	0	0	0
1	20	NoMasking	3	422	690	0	0	0	0	0	0	0	0	0	0	0
1	20	NoMasking	5	731	1255	0	0	0	0	0	0	0	0	0	0	0
1	20	NoMasking	6	574	1040	0	0	0	0	0	0	0	0	0	0	0
1	20	NoMasking	2	249	279	0	0	0	0	0	0	0	0	0	0	0
1	20	NoMasking	6	432	839	0	0	0	0	0	0	0	0	0	0	0
1	20	NoMasking	5	405	772	0	0	0	0	0	0	0	0	0	0	0
1	20	NoMasking	5	446	955	0	0	0	0	0	0	0	0	0	0	0
1	20	NoMasking	5	449	740	0	0	0	0	0	0	0	0	0	0	0
1	20	NoMasking	6	539	917	0	0	0	0	0	0	0	0	0	0	0
1	20	NoMasking	6	467	664	0	0	0	0	0	0	0	0	0	0	0
1	20	NoMasking	5	383	561	0	0	0	0	0	0	0	0	0	0	0
1	20	NoMasking	6	770	1185	0	0	0	0	0	0	0	0	0	0	0
1	20	NoMasking	4	473	872	0	0	0	0	0	0	0	0	0	0	0
1	20	NoMasking	6	521	1057	0	0	0	0	0	0	0	0	0	0	0
1	20	NoMasking	4	423	656	0	0	0	0	0	0	0	0	0	0	0
1	20	NoMasking	5	543	1146	0	0	0	0	0	0	0	0	0	0	0
1	20	NoMasking	5	460	892	0	0	0	0	0	0	0	0	0	0	0
1	20	NoMasking	5	442	722	0	0	0	0	0	0	0	0	0	0	0
1	20	NoMasking	4	463	511	0	0	0	0	0	0	0	0	0	0	0
1	20	NoMasking	7	449	813	0	0	0	0	0	0	0	0	0	0	0
1	20	NoMasking	5	567	866	0	0	0	0	0	0	0	0	0	0	0
1	20	NoMasking	6	591	789	0	0	0	0	0	0	0	0	0	0	0
1	20	NoMasking	1	300	375	0	0	0	0	0	0	0	0	0	0	0
1	20	NoMasking	6	601	1384	0	0	0	0	0	0	0	0	0	0	0
1	20	NoMasking	5	569	871	0	0	0	0	0	0	0	0	0	0	0
1	20	NoMasking	4	463	656	0	0	0	0	0	0	0	0	0	0	0
1	20	NoMasking	5	496	748	0	0	0	0	0	0	0	0	0	0	0
1	20	NoMasking	3	529	672	0	0	0	0	0	0	0	0	0	0	0
1	20	NoMasking	4	444	836	0	0	0	0	0	0	0	0	0	0	0
1	20	NoMasking	7	478	1070	0	0	0	0	0	0	0	0	0	0	0
1	20	NoMasking	7	761	1291	0	0	0	0	0	0	0	0	0	0	0
1	20	NoMasking	5	394	728	0	0	0	0	0	0	0	0	0	0	0
1	20	NoMasking	4	449	755	0	0	0	0	0	0	0	0	0	0	0
1	20	NoMasking	4	456	926	0	0	0	0	0	0	0	0	0	0	0
1	20	NoMasking	5	745	1572	0	0	0	0	0	0	0	0	0	0	0
1	20	NoMasking	5	479	1199	0	0	0	0	0	0	0	0	0	0	0
1	20	NoMasking	6	431	787	0	0	0	0	0	0	0	0	0	0	0
1	20	NoMasking	8	568	1102	0	0	0	0	0	0	0	0	0	0	0
1	20	NoMasking	7	631	1221	0	0	0	0	0	0	0	0	0	0	0
1	20	NoMasking	5	489	822	0	0	0	0	0	0	0	0	0	0	0
1	20	NoMasking	6	495	852	0	0	0	0	0	0	0	0	0	0	0
1	20	NoMasking	6	442	705	0	0	0	0	0	0	0	0	0	0	0
1	20	NoMasking	8	579	1154	0	0	0	0	0	0	0	0	0	0	0
1	20	NoMasking	5	470	774	0	0	0	0	0	0	0	0	0	0	0
1	20	NoMasking	5	592	658	0	0	0	0	0	0	0	0	0	0	0
1	20	NoMasking	7	635	797	0	0	0	0	0	0	0	0	0	0	0
1	20	NoMasking	2	439	547	0	0	0	0	0	0	0	0	0	0	0
1	20	NoMasking	3	575	813	0	0	0	0	0	0	0	0	0	0	0
1	20	NoMasking	6	504	1057	0	0	0	0	0	0	0	0	0	0	0
1	20	NoMasking	3	482	709	0	0	0	0	0	0	0	0	0	0	0
1	20	NoMasking	3	402	536	0	0	0	0	0	0	0	0	0	0	0
1	20	NoMasking	4	412	614	0	0	0	0	0	0	0	0	0	0	0
1	20	NoMasking	4	394	639	0	0	0	0	0	0	0	0	0	0	0
1	20	NoMasking	3	357	638	0	0	0	0	0	0	0	0	0	0	0
1	20	NoMasking	5	407	607	0	0	0	0	0	0	0	0	0	0	0
1	20	NoMasking	4	403	612	0	0	0	0	0	0	0	0	0	0	0
1	20	NoMasking	5	585	874	0	0	0	0	0	0	0	0	0	0	0
1	20	NoMasking	5	447	490	0	0	0	0	0	0	0	0	0	0	0
1	20	NoMasking	6	439	822	0	0	0	0	0	0	0	0	0	0	0
1	20	NoMasking	5	764	1118	0	0	0	0	0	0	0	0	0	0	0
1	20	NoMasking	3	384	636	0	0	0	0	0	0	0	0	0	0	0
1	20	NoMasking	5	427	961	0	0	0	0	0	0	0	0	0	0	0
1	20	NoMasking	4	317	565	0	0	0	0	0	0	0	0	0	0	0
1	20	NoMasking	6	536	799	0	0	0	0	0	0	0	0	0	0	0
1	20	NoMasking	6	451	707	0	0	0	0	0	0	0	0	0	0	0
1	20	NoMasking	4	498	830	0	0	0	0	0	0	0	0	0	0	0
2	20	JAR_Corr	5	577	1178	64	64	0	0.027027027027027	0.0543293718166384	0.16893039049236	0.0833333333333333	0.04	0.0023696682464455	1.35178247085376	2.31190707925896
2	20	JAR_Corr	3	406	592	54	54	0	0.0138888888888889	0.0912162162162162	0.271959459459459	0.032258064516129	0	0.0125523012552301	2.01234208745166	4.95419324809478
2	20	JAR_Corr	3	365	586	3	3	0	0	0.00511945392491468	0.0750853242320819	0	0	0	0.701077596526799	0.820548286031021
2	20	JAR_Corr	6	633	808	13	13	0	0.00658978583196046	0.0160891089108911	0.0495049504950495	0	0.0384615384615385	0.00386100386100386	1.21745651312768	1.93385806387298
2	20	JAR_Corr	3	304	598	31	31	0	0.0101694915254237	0.0518394648829431	0.224080267558528	0.0208333333333333	0.0227272727272727	0	2.10752866712725	6.38773858595282
2	20	JAR_Corr	6	529	1112	54	54	0	0.00965250965250965	0.0485611510791367	0.105215827338129	0	0.0142857142857143	0.00966183574879227	2.49235992804622	8.09396163242208
2	20	JAR_Corr	5	515	754	14	14	0	0.00626304801670146	0.0185676392572944	0.10079575596817	0.0588235294117647	0.0185185185185185	0	1.34740387880664	1.91093681100873
2	20	JAR_Corr	5	471	662	38	38	0	0.00700934579439252	0.0574018126888218	0.11631419939577	0.04	0	0	1.14873001417335	1.60674218160723
2	20	JAR_Corr	5	452	721	35	35	0	0.00697674418604651	0.0485436893203883	0.123439667128988	0.0588235294117647	0.0163934426229508	0	1.38020345117776	2.04012237301672
2	20	JAR_Corr	3	292	382	11	11	0	0.0101522842639594	0.0287958115183246	0.12565445026178	0.024390243902439	0	0.00813008130081301	1.52353684512302	3.51438450886563
2	20	JAR_Corr	6	513	1079	15	15	0	0	0.0139017608897127	0.0500463392029657	0	0	0	0.634897816769214	0.332183770447404
2	20	JAR_Corr	3	541	608	6	6	0	0.00603621730382294	0.00986842105263158	0.0378289473684211	0.0740740740740741	0	0	0.641268084757006	0.573116504149654
2	20	JAR_Corr	3	467	691	18	18	0	0.0048661800486618	0.0260492040520984	0.125904486251809	0.0256410256410256	0	0	2.44991303074091	5.82671755695941
2	20	JAR_Corr	4	308	536	20	20	0	0	0.0373134328358209	0.149253731343284	0	0	0	2.01153802478612	4.43980331363192
2	20	JAR_Corr	6	489	780	16	16	0	0.00623700623700624	0.0205128205128205	0.119230769230769	0.0363636363636364	0.02	0	1.35490025391475	2.23096534685841
2	20	JAR_Corr	3	330	322	12	12	0	0.0133928571428571	0.0372670807453416	0.133540372670807	0.0714285714285714	0	0	1.69369507905252	4.36936463158596
2	20	JAR_Corr	5	483	961	22	22	0	0	0.0228928199791883	0.122788761706556	0	0	0	2.10029316979512	5.76275465726096
2	20	JAR_Corr	6	480	869	4	4	0	0	0.0046029919447641	0.107019562715765	0	0	0	1.39901905708953	3.26385275425086
2	20	JAR_Corr	3	483	758	29	29	0	0.0146137787056367	0.0382585751978892	0.114775725593668	0.0263157894736842	0.03125	0.00626959247648903	2.26444566321865	3.91919317313282
2	20	JAR_Corr	3	435	550	19	19	0	0.00952380952380952	0.0345454545454545	0.110909090909091	0.0444444444444444	0	0.00617283950617284	1.91619985479467	3.71359734420935
2	20	JAR_Corr	5	494	799	31	31	0	0.0082135523613963	0.0387984981226533	0.135168961201502	0.0285714285714286	0	0.00867052023121387	2.0181841827335	4.7004853400195
2	20	JAR_Corr	3	461	701	10	10	0	0	0.014265335235378	0.185449358059914	0	0	0	2.4059943489881	7.37262464239711
2	20	JAR_Corr	3	354	595	49	49	0	0.0347222222222222	0.0823529411764706	0.215126050420168	0.0285714285714286	0.0434782608695652	0.0324324324324324	2.69585630697628	8.98642623375081
2	20	JAR_Corr	3	313	537	56	56	0	0.0378787878787879	0.104283054003724	0.238361266294227	0.0882352941176471	0.0158730158730159	0.0461538461538462	2.85314940080493	9.72959297757024
2	20	JAR_Corr	6	446	682	7	7	0	0.0025974025974026	0.0102639296187683	0.0865102639296188	0.037037037037037	0	0	0.849867087090445	0.984363811101958
2	20	JAR_Corr	5	609	1127	6	6	0	0.00178890876565295	0.00532386867790594	0.0301685891748004	0	0.0185185185185185	0	0.663488105877463	0.350819568474103
2	20	JAR_Corr	6	574	1272	21	21	0	0.00361663652802893	0.0165094339622642	0.0966981132075472	0	0.0246913580246914	0	0.769921601823616	1.23354578375654
2	20	JAR_Corr	6	475	882	15	15	0	0.00441501103752759	0.0170068027210884	0.0691609977324263	0	0.0263157894736842	0	1.02545500343925	1.55602195579845
2	20	JAR_Corr	4	630	1127	27	27	0	0.0016	0.0239574090505768	0.11002661934339	0	0	0.00186915887850467	1.63304324722451	5.15293041363744
2	20	JAR_Corr	7	588	1145	19	19	0	0	0.0165938864628821	0.11528384279476	0	0	0	1.44367096891598	4.78903921126956
2	20	JAR_Corr	2	309	814	61	61	0	0.0065359477124183	0.0749385749385749	0.22972972972973	0.0384615384615385	0	0	3.19289729092322	12.6685006665704
2	20	JAR_Corr	8	438	856	50	50	0	0.0255813953488372	0.058411214953271	0.189252336448598	0.0476190476190476	0	0.0285714285714286	3.6240432408214	14.219816234113
2	20	JAR_Corr	4	442	744	19	19	0	0.00813008130081301	0.0255376344086022	0.0967741935483871	0.0476190476190476	0.0425531914893617	0	0.786223058060241	0.409544875950749
2	20	JAR_Corr	5	356	631	17	17	0	0	0.0269413629160063	0.098256735340729	0	0	0	0.694430007174242	0.625963711105478
2	20	JAR_Corr	5	604	1022	25	25	0	0.0050761421319797	0.0244618395303327	0.157534246575342	0.024390243902439	0	0.00415800415800416	2.18208304730776	5.94051323597796
2	20	JAR_Corr	5	517	1108	46	46	0	0.017578125	0.0415162454873646	0.157039711191336	0.114285714285714	0	0.00508905852417303	2.14355683663442	6.04597709634462
2	20	JAR_Corr	4	421	770	95	95	0	0.0733496332518337	0.123376623376623	0.274025974025974	0.142857142857143	0.0357142857142857	0.0161290322580645	4.37384600726675	17.3837843915956
2	20	JAR_Corr	2	341	715	118	118	0	0.0496688741721854	0.165034965034965	0.306293706293706	0.106382978723404	0.0454545454545455	0.0363636363636364	3.78458577427094	15.1215862874208
2	20	JAR_Corr	3	345	470	1	1	0	0	0.00212765957446809	0.048936170212766	0	0	0	0.975749104732239	1.07501192447759
2	20	JAR_Corr	3	442	854	19	19	0	0.0024390243902439	0.022248243559719	0.0761124121779859	0.0303030303030303	0	0	0.751299875539986	0.417201546538639
2	20	JAR_Corr	5	464	857	64	64	0	0.00869565217391304	0.0746791131855309	0.19953325554259	0.0540540540540541	0.0161290322580645	0	2.28954525189309	8.58446439402003
2	20	JAR_Corr	7	433	1101	80	80	0	0.0117096018735363	0.072661217075386	0.223433242506812	0.111111111111111	0.0119047619047619	0	2.36920572459386	7.80437556478773
2	20	JAR_Corr	6	591	1176	29	29	0	0.00175438596491228	0.0246598639455782	0.0986394557823129	0	0	0.00214592274678112	1.34378778849601	2.38738721475003
2	20	JAR_Corr	4	397	651	8	8	0	0	0.0122887864823349	0.10752688172043	0	0	0	1.2027598290539	2.3505048165232
2	20	JAR_Corr	5	333	648	32	32	0	0	0.0493827160493827	0.137345679012346	0	0	0	1.05065130759204	1.97312911115309
2	20	JAR_Corr	4	647	894	24	24	0	0	0.0268456375838926	0.0480984340044743	0	0	0	0.820628304101599	1.06783423988123
2	20	JAR_Corr	3	525	915	58	58	0	0.0181818181818182	0.0633879781420765	0.170491803278689	0.0256410256410256	0.0181818181818182	0.0171990171990172	3.05313426379591	10.3854695689602
2	20	JAR_Corr	4	391	682	27	27	0	0.00815217391304348	0.0395894428152493	0.19941348973607	0.0540540540540541	0	0.00378787878787879	3.39710996342847	12.5076558105341
2	20	JAR_Corr	3	344	445	17	17	0	0.0177935943060498	0.0382022471910112	0.121348314606742	0.106382978723404	0	0	1.39533341932443	2.34584054547481
2	20	JAR_Corr	2	512	1116	28	28	0	0.00396825396825397	0.025089605734767	0.0931899641577061	0	0.0117647058823529	0	1.50526329151728	3.0301255377095
2	20	JAR_Corr	2	412	567	28	28	0	0.00280112044817927	0.0493827160493827	0.123456790123457	0	0	0	2.17299689222324	4.77198611499333
2	20	JAR_Corr	4	373	653	36	36	0	0.0160771704180064	0.0551301684532925	0.130168453292496	0.0810810810810811	0.0227272727272727	0	2.17715570415846	5.70662250993209
2	20	JAR_Corr	6	437	957	88	88	0	0.0425531914893617	0.0919540229885057	0.218390804597701	0.0285714285714286	0.028169014084507	0.003690036900369	2.16683754406723	6.38009724185946
2	20	JAR_Corr	5	575	1090	102	102	0	0.0408163265306122	0.0935779816513762	0.205504587155963	0.0454545454545455	0	0.0401002506265664	2.09664268569541	6.54991308292784
2	20	JAR_Corr	2	285	407	24	24	0	0.0170940170940171	0.058968058968059	0.127764127764128	0.0338983050847458	0	0.0127388535031847	2.3819228350915	7.5491448905471
2	20	JAR_Corr	6	319	854	69	69	0	0.027681660899654	0.0807962529274005	0.180327868852459	0.1	0	0	2.45778529438039	8.49129173242702
2	20	JAR_Corr	7	613	1216	56	56	0	0.0147783251231527	0.0460526315789474	0.137335526315789	0.0810810810810811	0	0.01171875	2.0061193730104	6.75280710034633
2	20	JAR_Corr	3	440	785	22	22	0	0.00919540229885057	0.0280254777070064	0.165605095541401	0	0.0169491525423729	0.00923076923076923	1.49384141911661	3.69856035211048
2	20	JAR_Corr	6	601	1178	14	14	0	0.00338983050847458	0.0118845500848896	0.106960950764007	0	0	0.00213219616204691	0.666609676028318	0.479711497793328
2	20	JAR_Corr	6	503	719	5	5	0	0.00441501103752759	0.00695410292072323	0.0514603616133519	0	0	0.0028735632183908	0.708963933994153	0.518823635787453
3	20	JAR_Corr	5	375	786	131	131	0	0.0121951219512195	0.166666666666667	0.316793893129771	0.102564102564103	0	0	4.71166492350871	19.2392299749981
3	20	JAR_Corr	5	372	825	131	131	0	0.0539772727272727	0.158787878787879	0.386666666666667	0.104166666666667	0.0681818181818182	0.0398406374501992	4.83511780248469	19.19261738696
3	20	JAR_Corr	2	307	626	141	141	0	0.110294117647059	0.225239616613419	0.472843450479233	0.384615384615385	0.113207547169811	0.0333333333333333	5.92968865557299	24.1102503241957
3	20	JAR_Corr	8	674	1575	216	216	0	0.0464071856287425	0.137142857142857	0.348571428571429	0.137931034482759	0.0434782608695652	0.0440366972477064	5.75653783221217	21.0619082140453
3	20	JAR_Corr	4	562	1579	300	300	0	0.0767857142857143	0.189993666877771	0.410386320455985	0.225806451612903	0.0909090909090909	0.0192771084337349	5.76344411140098	21.3212879572361
3	20	JAR_Corr	3	448	629	45	45	0	0.0255754475703325	0.0715421303656598	0.306836248012719	0.0487804878048781	0.032258064516129	0.0186915887850467	3.5694027041494	13.3154584018923
3	20	JAR_Corr	2	359	589	61	61	0	0.0467289719626168	0.103565365025467	0.31918505942275	0.09375	0.0153846153846154	0.0486486486486487	4.3043698318526	17.3099482659467
3	20	JAR_Corr	3	294	732	39	39	0	0.0216606498194946	0.0532786885245902	0.270491803278689	0.0185185185185185	0	0.0308641975308642	3.6871328842605	15.1325509486103
3	20	JAR_Corr	4	461	758	34	34	0	0.0175	0.0448548812664908	0.172823218997361	0.0357142857142857	0	0.012987012987013	2.0929156986048	6.7806817309397
3	20	JAR_Corr	5	313	584	77	77	0	0.00778210116731518	0.131849315068493	0.267123287671233	0.0303030303030303	0.0188679245283019	0	3.24346814186816	12.1001642515182
3	20	JAR_Corr	5	415	630	84	84	0	0.032258064516129	0.133333333333333	0.271428571428571	0.146341463414634	0.0188679245283019	0.0142857142857143	3.3907845629017	13.0699867080275
3	20	JAR_Corr	3	384	797	52	52	0	0.0108991825613079	0.0652446675031368	0.223337515683814	0	0.0327868852459016	0.00772200772200772	4.19035852286307	16.5197818817727
3	20	JAR_Corr	4	363	747	83	83	0	0.0119047619047619	0.111111111111111	0.345381526104418	0.075	0.0125	0	4.05600400598361	15.9066081900436
3	20	JAR_Corr	4	609	974	97	97	0	0.0267857142857143	0.0995893223819302	0.265913757700205	0.0909090909090909	0	0.0216450216450216	4.17490214900388	16.3547600121944
3	20	JAR_Corr	6	587	1186	64	64	0	0.0154373927958834	0.0539629005059022	0.215851602023609	0.0869565217391304	0	0.0102249488752556	2.92722762841858	10.5423804782041
3	20	JAR_Corr	5	483	988	61	61	0	0.0115207373271889	0.0617408906882591	0.217611336032389	0.0285714285714286	0	0	2.93745805581122	11.437338261571
3	20	JAR_Corr	6	510	759	31	31	0	0.0104166666666667	0.0408432147562582	0.212121212121212	0.05	0	0.00795755968169761	3.69516179390839	14.0778387804802
3	20	JAR_Corr	4	278	388	13	13	0	0.00452488687782805	0.0335051546391753	0.219072164948454	0	0	0	2.69272084044146	10.1066573226769
3	20	JAR_Corr	5	506	691	32	32	0	0.00622406639004149	0.0463096960926194	0.16931982633864	0.0357142857142857	0	0.0025974025974026	2.50113114499268	8.87782487673477
3	20	JAR_Corr	4	420	891	56	56	0	0.0193236714975845	0.0628507295173962	0.160493827160494	0.0384615384615385	0.0476190476190476	0.00367647058823529	2.65725010758566	10.0724360366784
3	20	JAR_Corr	5	445	830	9	9	0	0.00740740740740741	0.0108433734939759	0.108433734939759	0.0526315789473684	0	0	1.41983896416977	4.2801017602524
3	20	JAR_Corr	5	548	1233	116	116	0	0.018348623853211	0.0940794809407948	0.302514193025142	0.157894736842105	0.0303030303030303	0.0045045045045045	4.0382955785666	16.8872814975394
3	20	JAR_Corr	2	488	632	22	22	0	0.0108695652173913	0.0348101265822785	0.145569620253165	0.0740740740740741	0.0428571428571429	0	2.80242083579874	10.4156771492254
3	20	JAR_Corr	6	429	981	138	138	0	0.02088772845953	0.140672782874618	0.328236493374108	0.0967741935483871	0.04	0.0034965034965035	3.71439879129881	14.4817411203603
3	20	JAR_Corr	4	488	656	14	14	0	0.00684931506849315	0.0213414634146341	0.121951219512195	0	0	0.00831024930747922	1.56148402981244	3.97474727116043
3	20	JAR_Corr	5	421	542	20	20	0	0.00854700854700855	0.03690036900369	0.142066420664207	0.0689655172413793	0	0	1.76852628289725	5.51540508111025
3	20	JAR_Corr	3	317	396	28	28	0	0.00492610837438424	0.0707070707070707	0.19949494949495	0.0357142857142857	0	0	1.82803679105279	5.39260856697401
3	20	JAR_Corr	1	316	253	6	6	0	0	0.0237154150197628	0.233201581027668	0	0	0	2.92475060207889	10.5150780970849
3	20	JAR_Corr	5	513	1187	47	47	0	0.00198807157057654	0.0395956192080876	0.122999157540017	0.0277777777777778	0	0	2.07665990802516	5.98133203257004
3	20	JAR_Corr	4	381	809	30	30	0	0.00813008130081301	0.0370828182941904	0.210135970333745	0.0476190476190476	0	0.00420168067226891	2.85786880838615	10.249518213206
3	20	JAR_Corr	4	399	737	42	42	0	0.018970189701897	0.0569877883310719	0.204884667571235	0.192307692307692	0.015625	0	2.5173103704762	8.93223592683197
3	20	JAR_Corr	4	418	678	72	72	0	0.0439024390243902	0.106194690265487	0.244837758112094	0.0487804878048781	0.087719298245614	0.0243055555555556	3.57759922667897	12.7315332025655
3	20	JAR_Corr	5	378	651	75	75	0	0.0511363636363636	0.115207373271889	0.244239631336406	0.215686274509804	0.05	0.0154440154440154	3.70070122607092	12.9187273269907
3	20	JAR_Corr	3	390	742	77	77	0	0.0548780487804878	0.10377358490566	0.292452830188679	0.0714285714285714	0.0588235294117647	0.0317460317460317	4.87612736416436	19.993400160849
3	20	JAR_Corr	4	445	779	124	124	0	0.0261904761904762	0.159178433889602	0.332477535301669	0.166666666666667	0	0	5.51228315108387	22.4562886201493
3	20	JAR_Corr	3	510	1176	194	194	0	0.0697211155378486	0.164965986394558	0.418367346938776	0.115384615384615	0.0333333333333333	0.0486486486486487	5.12397175644881	18.9351071401393
3	20	JAR_Corr	4	511	803	29	29	0	0.00213675213675214	0.0361145703611457	0.161892901618929	0	0.024390243902439	0	2.58658238183913	10.280398806876
3	20	JAR_Corr	4	405	827	60	60	0	0.0417827298050139	0.0725513905683192	0.347037484885127	0.0454545454545455	0.0428571428571429	0.0429184549356223	4.23308578160723	16.6542786396149
3	20	JAR_Corr	3	485	1092	151	151	0	0.016597510373444	0.138278388278388	0.314102564102564	0.0294117647058824	0.0422535211267606	0.00298507462686567	3.78801802682306	14.5052990861964
3	20	JAR_Corr	5	584	1145	178	178	0	0.0293103448275862	0.155458515283843	0.356331877729258	0.114285714285714	0.0285714285714286	0.0212314225053079	5.95470844038441	24.1535769714209
3	20	JAR_Corr	5	506	725	32	32	0	0.00206611570247934	0.0441379310344828	0.137931034482759	0.0256410256410256	0	0	2.94888858961953	11.3410049191372
3	20	JAR_Corr	4	346	724	125	125	0	0.0634920634920635	0.172651933701657	0.422651933701657	0.232558139534884	0.0634920634920635	0.0289855072463768	5.79060457114373	22.4656796322515
3	20	JAR_Corr	2	381	598	48	48	0	0.0217983651226158	0.0802675585284281	0.222408026755853	0.0645161290322581	0.0357142857142857	0.00865800865800866	3.7600089181492	15.1354708140171
3	20	JAR_Corr	4	390	686	33	33	0	0.0141643059490085	0.0481049562682216	0.185131195335277	0.075	0.0344827586206897	0	2.95447665280323	11.4637264570386
3	20	JAR_Corr	2	476	825	36	36	0	0.0199556541019956	0.0436363636363636	0.149090909090909	0	0	0.0244565217391304	2.32152846757076	8.7300967065986
3	20	JAR_Corr	3	336	465	26	26	0	0.0259259259259259	0.0559139784946237	0.281720430107527	0.0606060606060606	0.0327868852459016	0.01875	3.52299334180499	13.0912776298811
3	20	JAR_Corr	4	481	762	42	42	0	0.0196078431372549	0.0551181102362205	0.236220472440945	0.0526315789473684	0	0.0175438596491228	3.89448797419999	15.169452404467
3	20	JAR_Corr	3	363	485	33	33	0	0.023972602739726	0.0680412371134021	0.202061855670103	0.0731707317073171	0.0344827586206897	0	3.03224034069357	12.0320043520572
3	20	JAR_Corr	5	356	688	47	47	0	0.013745704467354	0.0683139534883721	0.3125	0.0606060606060606	0.0327868852459016	0	3.03140338536744	10.3551397266785
3	20	JAR_Corr	7	550	1298	83	83	0	0.011090573012939	0.063944530046225	0.176425269645609	0.125	0	0	3.31526668370038	12.890098433893
3	20	JAR_Corr	6	447	718	46	46	0	0	0.064066852367688	0.201949860724234	0	0	0	2.49041217574758	9.48069823343942
3	20	JAR_Corr	6	497	635	16	16	0	0.00447427293064877	0.0251968503937008	0.166929133858268	0	0.0149253731343284	0.0029585798816568	1.8108221143559	6.37991553357393
3	20	JAR_Corr	6	523	1101	45	45	0	0.00407331975560081	0.0408719346049046	0.301544050862852	0	0.0188679245283019	0.00245700245700246	2.71089748612282	10.585128331027
3	20	JAR_Corr	4	500	745	32	32	0	0.00941176470588235	0.0429530201342282	0.157046979865772	0	0.0384615384615385	0.00588235294117647	1.88759664525361	6.26579505020474
[truncated: 249 more rows]
