# Supplementary material for: A sensorimotor model shows why a spectral jamming avoidance response does not help bats deal with jamming
Source: eLife. 2020 Jul 28;9:e55539. doi: 10.7554/eLife.55539 (PMC7406351; doi:10.7554/eLife.55539)
Supplement: Figure 3—figure supplement 1—source data 1. [file elife-55539-fig3-figsupp1-data1.txt]

Approach_MaskingRatioToHunted	Buzz_MaskingRatioToHunted	InterferenceToHuntedRatio	MaskingLevelDB_Q90	MaskingLevelDB_ave	NumOfPreys	NumberOfBats	NumberOfCatches	NumberOfDetections	NumberOfInreferencesFromDirectCalls	NumberOfInreferencesFromMasking	NumberOfInterfernces	NumberOfPulses	PreyTOBatsRatio	PulseDuration_Search	PulsePower	ReceiverType	Reference_PowerDetector_TotalRatio	Search_MaskingRatioToHunted	TotalInterferenceRatio	fb_FA_rate	fb_det_SIRdb	fb_masking_powerdb
0	0	0	0	0	3	1	2	109	0	0	0	201	3	7	110	no_mask_FilterBank	0	0	0	0	28.6676730104884	NaN
0	0	0	0	0	3	1	3	207	0	0	0	245	3	7	110	no_mask_FilterBank	0	0	0	0	33.3769018946283	NaN
0	0	0	0	0	3	1	1	321	0	0	1	315	3	7	110	no_mask_FilterBank	0	0	0.00311526479750779	0	23.4543394272345	0.542267916711914
0	0	0	0	0	3	1	1	191	0	0	0	281	3	7	110	no_mask_FilterBank	0	0	0	0	23.1186417981904	NaN
0	0	0	0	0	3	1	3	404	0	0	0	348	3	7	110	no_mask_FilterBank	0	0	0	0	29.4530607956256	1.47564147017086
0	0	0	0	0	3	1	1	144	0	0	0	214	3	7	110	no_mask_FilterBank	0	0	0	0	31.8626597067524	0.0151333566787143
0	0	0	0	0	3	1	3	169	0	0	0	242	3	7	110	no_mask_FilterBank	0	0	0	0	35.0627566428722	10.271270679762
NaN	NaN	0	0	0	3	1	0	14	0	0	0	157	3	7	110	no_mask_FilterBank	0	0	0	0	10.9465523248334	5.30146127526456
0	0	0	0	0	3	1	0	60	0	0	0	194	3	7	110	no_mask_FilterBank	0	0	0	0	36.8386295657298	3.24634913967929
0	0	0	0	0	3	1	2	173	0	0	0	251	3	7	110	no_mask_FilterBank	0	0	0	0.00602409638554217	36.0714287523897	0.527353492543774
0	0	0	0	0	3	1	1	102	0	0	0	228	3	7	110	no_mask_FilterBank	0	0	0	0.00980392156862745	21.6315644510585	5.13959814920934
0	0	0	0	0	3	1	1	131	0	0	0	245	3	7	110	no_mask_FilterBank	0	0	0	0	30.7132076008423	-1.45795240803441
0	0	0	0	0	3	1	4	418	0	0	0	402	3	7	110	no_mask_FilterBank	0	0	0	0	30.8953654588366	3.79941988853603
0	0	0	0	0	3	1	4	360	0	0	1	370	3	7	110	no_mask_FilterBank	0	0	0.00277777777777778	0	33.0552437124594	-3.47582296096247
0	0	0	0	0	3	1	0	87	0	0	0	206	3	7	110	no_mask_FilterBank	0	0	0	0	29.9185999430673	7.59279044010531
0	0	0	0	0	3	1	4	262	0	0	0	332	3	7	110	no_mask_FilterBank	0	0	0	0	40.4700710985855	-5.02863023196949
0	0	0	0	0	3	1	1	158	0	0	0	237	3	7	110	no_mask_FilterBank	0	0	0	0	28.8513565018402	NaN
0	0	0	0	0	3	1	1	105	0	0	0	225	3	7	110	no_mask_FilterBank	0	0	0	0	39.4235788909424	NaN
0	0	0.00952380952380952	0	0	3	1	2	126	0	0	2	226	3	7	110	no_mask_FilterBank	0	0.0204081632653061	0.0158730158730159	0	30.0025856275333	3.78135483400283
0	0	0	0	0	3	1	1	102	0	0	0	202	3	7	110	no_mask_FilterBank	0	0	0	0	30.9951128970323	1.18934748614072
0	0	0	0	0	3	1	1	175	0	0	0	229	3	7	110	no_mask_FilterBank	0	0	0	0	26.2699426155839	1.04366968908187
0	0	0	0	0	3	1	2	237	0	0	0	306	3	7	110	no_mask_FilterBank	0	0	0	0	31.4575790409929	1.63568195013753
0	0	0	0	0	3	1	3	324	0	0	0	387	3	7	110	no_mask_FilterBank	0	0	0	0	30.2162550198853	5.20636994693801
0	0	0	0	0	3	1	0	55	0	0	0	206	3	7	110	no_mask_FilterBank	0	0	0	0	34.8347061033167	-3.04747468525006
0	0	0	0	0	3	1	3	306	0	0	0	328	3	7	110	no_mask_FilterBank	0	0	0	0	35.1301415223103	0.474262295483954
0	NaN	0	0	0	3	1	0	44	0	0	0	166	3	7	110	no_mask_FilterBank	0	0	0	0	16.0584798494229	NaN
0	0	0	0	0	3	1	2	231	0	0	0	303	3	7	110	no_mask_FilterBank	0	0	0	0	38.0070758361395	1.37537818095472
0	0	0	0	0	3	1	3	230	0	0	0	254	3	7	110	no_mask_FilterBank	0	0	0	0	31.8108987966268	1.22297199974494
0	0	0	0	0	3	1	0	69	0	0	0	176	3	7	110	no_mask_FilterBank	0	0	0	0	25.3634031707754	-3.69781999819569
0	0	0	0	0	3	1	3	210	0	0	0	272	3	7	110	no_mask_FilterBank	0	0	0	0	33.5737507198057	16.3870929912041
0	0	0	0	0	3	1	1	50	0	0	0	196	3	7	110	no_mask_FilterBank	0	0	0	0.0204081632653061	28.5621949541706	0.109862085653543
0	0	0	0	0	3	1	1	96	0	0	0	210	3	7	110	no_mask_FilterBank	0	0	0	0	36.2152240965513	0.500436560958609
0	0	0	0	0	3	1	2	335	0	0	0	350	3	7	110	no_mask_FilterBank	0	0	0	0	37.0045458101823	0.395152997198192
0	0	0	0	0	3	1	3	133	0	0	0	171	3	7	110	no_mask_FilterBank	0	0	0	0	30.7114587058688	-4.44880334588737
0	0	0	0	0	3	1	0	93	0	0	0	220	3	7	110	no_mask_FilterBank	0	0	0	0	39.1918581517147	3.30590045894071
0	0	0	0	0	3	1	1	80	0	0	0	204	3	7	110	no_mask_FilterBank	0	0	0	0	31.1342289684012	0.931426063817733
0	0	0	0	0	3	1	1	113	0	0	0	223	3	7	110	no_mask_FilterBank	0	0	0	0	37.3845242612915	NaN
0	0	0	0	0	3	1	1	190	0	0	0	231	3	7	110	no_mask_FilterBank	0	0	0	0	28.8680361960979	8.50082280097139
0	0	0	0	0	3	1	1	166	0	0	0	291	3	7	110	no_mask_FilterBank	0	0	0	0	41.2958292936346	1.86878922245193
NaN	NaN	NaN	0	0	3	1	0	1	0	0	1	193	3	7	110	no_mask_FilterBank	0	0	1	0	0.120608527372738	1.27060171532439
0	0	0	0	0	3	1	3	243	0	0	0	263	3	7	110	no_mask_FilterBank	0	0	0	0	35.2107223763904	NaN
0	0	0	0	0	3	1	2	271	0	0	0	323	3	7	110	no_mask_FilterBank	0	0	0	0	32.3917613359081	-3.74680897432299
0	0	0	0	0	3	1	2	76	0	0	0	197	3	7	110	no_mask_FilterBank	0	0	0	0	35.2488336026206	-1.20289037294116
0	0	0	0	0	3	1	0	137	0	0	1	206	3	7	110	no_mask_FilterBank	0	0	0.0072992700729927	0	23.2263056276969	0.885887942764837
0	0	0	0	0	3	1	2	161	0	0	1	208	3	7	110	no_mask_FilterBank	0	0	0.0062111801242236	0	31.2083252728136	7.21073294998932
0	0	0	0	0	3	1	2	198	0	0	0	315	3	7	110	no_mask_FilterBank	0	0	0	0	34.2001569758214	-1.55461962039657
0	0	0	0	0	3	1	1	62	0	0	0	186	3	7	110	no_mask_FilterBank	0	0	0	0	34.9110693617801	NaN
0	0	0	0	0	3	1	2	126	0	0	0	220	3	7	110	no_mask_FilterBank	0	0	0	0	35.1602902430662	NaN
0	0	0	0	0	3	1	1	166	0	0	0	261	3	7	110	no_mask_FilterBank	0	0	0	0	22.8304887056089	4.90954440890753
0	0	0	0	0	3	1	3	317	0	0	0	346	3	7	110	no_mask_FilterBank	0	0	0	0	35.9855172599421	6.68841449489926
0	0	0	0	0	3	1	1	191	0	0	1	256	3	7	110	no_mask_FilterBank	0	0	0.00523560209424084	0	32.2821290184316	2.47121479035158
0	0	0	0	0	3	1	0	122	0	0	0	199	3	7	110	no_mask_FilterBank	0	0	0	0	32.7230328891882	1.72935732722677
0	0	0	0	0	3	1	2	131	0	0	0	207	3	7	110	no_mask_FilterBank	0	0	0	0	30.0470880458321	-0.038406057651827
0	0	0	0	0	3	1	2	271	0	0	0	301	3	7	110	no_mask_FilterBank	0	0	0	0	30.3826602695251	NaN
0	0	0	0	0	3	1	2	137	0	0	0	210	3	7	110	no_mask_FilterBank	0	0	0	0	29.1353393514036	5.82102664869715
0	0	0	0	0	3	1	2	108	0	0	0	213	3	7	110	no_mask_FilterBank	0	0	0	0.00961538461538462	32.6123183249664	0.920685049328285
0	0	0	0	0	3	1	1	58	0	0	0	190	3	7	110	no_mask_FilterBank	0	0	0	0	28.2161598691286	NaN
0	0	0	0	0	3	1	1	272	0	0	1	253	3	7	110	no_mask_FilterBank	0	0	0.00367647058823529	0	28.6806051739297	0.544998169416996
0	0	0	0	0	3	1	4	207	0	0	0	257	3	7	110	no_mask_FilterBank	0	0	0	0	36.2309896165294	NaN
0	0	0	0	0	3	1	2	215	0	0	0	315	3	7	110	no_mask_FilterBank	0	0	0	0	31.3299808625782	0.329687820352754
0	0	0	1.19181147177586	1.90938189364663	3	2	1	292	0	0	0	316	1.5	7	110	no_mask_FilterBank	0	0	0	0.00452488687782805	27.8744566915995	1.0775117113131
0	0	0	0.866290355678154	1.76130585794134	3	2	4	193	0	0	0	272	1.5	7	110	no_mask_FilterBank	0	0	0	0	27.8744566915995	1.0775117113131
0	0	0	0.358617186267357	1.06339838031041	3	2	1	139	0	0	0	213	1.5	7	110	no_mask_FilterBank	0	0	0	0	30.4257977532756	-2.35636421977157
0	0	0	0.808805776388876	1.29389028062664	3	2	2	247	0	0	0	301	1.5	7	110	no_mask_FilterBank	0	0	0	0	30.4257977532756	-2.35636421977157
0	0	0	0.0807061294519951	0.905420859420198	3	2	1	168	0	0	0	239	1.5	7	110	no_mask_FilterBank	0	0	0	0	37.4582808470374	5.21447222628676
NaN	NaN	NaN	0.0289081807437335	0.858316201260045	3	2	0	1	0	0	0	193	1.5	7	110	no_mask_FilterBank	0	0	0	0	37.4582808470374	5.21447222628676
0	0	0	0.878889357392129	2.13201412107852	3	2	3	321	0	0	0	352	1.5	7	110	no_mask_FilterBank	0	0	0	0	35.1395603901003	2.84005988906102
0	0	0	2.76935859710141	2.06917270381837	3	2	2	156	0	0	0	224	1.5	7	110	no_mask_FilterBank	0	0	0	0	35.1395603901003	2.84005988906102
0	0	0	0.861018860854143	2.3374123962239	3	2	0	143	0	0	0	217	1.5	7	110	no_mask_FilterBank	0	0	0	0	36.6167124253141	3.92674648442994
0	0	0	0.950060753082423	2.56808751804005	3	2	1	157	0	0	0	239	1.5	7	110	no_mask_FilterBank	0	0	0	0	36.6167124253141	3.92674648442994
0	0	0	1.09113820971519	1.92380277096524	3	2	1	57	0	0	0	165	1.5	7	110	no_mask_FilterBank	0	0	0	0	24.4876883487061	2.95808496201109
0	0	0	0.69893790360408	1.44195567221956	3	2	1	212	0	0	0	196	1.5	7	110	no_mask_FilterBank	0	0	0	0	24.4876883487061	2.95808496201109
0	0	0	0.900414577145619	1.80049887552393	3	2	2	191	0	0	0	293	1.5	7	110	no_mask_FilterBank	0	0	0	0	38.5537748432901	-3.64711636801865
0	0	0	0.431777238342242	1.79357391049032	3	2	3	282	0	0	0	306	1.5	7	110	no_mask_FilterBank	0	0	0	0	38.5537748432901	-3.64711636801865
0	0	0	0.207844302583852	1.8177588841141	3	2	1	48	0	0	0	162	1.5	7	110	no_mask_FilterBank	0	0	0	0	28.4450868278439	NaN
0	0	0	0.477779752753392	1.81322692433013	3	2	1	177	0	0	0	256	1.5	7	110	no_mask_FilterBank	0	0	0	0	28.4450868278439	NaN
0	0	0	2.47257499314813	2.01745782378042	3	2	2	180	0	0	0	262	1.5	7	110	no_mask_FilterBank	0	0	0	0	27.7698776594068	0.327984823113626
0	0	0	1.48921287824883	1.59723895135479	3	2	1	257	0	0	0	318	1.5	7	110	no_mask_FilterBank	0	0	0	0	27.7698776594068	0.327984823113626
0	0	0	4.25632906549831	2.73572124623667	3	2	3	416	0	0	0	499	1.5	7	110	no_mask_FilterBank	0	0	0	0	32.4850214453853	1.5403375501298
0	0	0	5.85029470771736	2.42692692086096	3	2	3	323	0	0	0	318	1.5	7	110	no_mask_FilterBank	0	0	0	0	32.4850214453853	1.5403375501298
0	0	0	5.00820545050376	2.35569378711551	3	2	1	137	0	0	0	154	1.5	7	110	no_mask_FilterBank	0	0	0	0	21.6083656267268	7.63498778461773
0	0	0	5.17218419686294	2.67847205389958	3	2	2	173	0	0	0	192	1.5	7	110	no_mask_FilterBank	0	0	0	0	21.6083656267268	7.63498778461773
NaN	NaN	NaN	0.148486783196808	1.24297130207128	3	2	0	1	0	0	0	149	1.5	7	110	no_mask_FilterBank	0	0	0	0	0.528228576814495	1.84775731392983
0	0	0	0.107067424245294	1.44975206586911	3	2	2	185	0	0	0	248	1.5	7	110	no_mask_FilterBank	0	0	0	0	0.528228576814495	1.84775731392983
0	0	0	0.229965444768573	1.9469049173749	3	2	1	111	0	0	0	234	1.5	7	110	no_mask_FilterBank	0	0	0	0	33.1082581797788	4.39354776692301
0	0	0	0.262057876571478	1.8261148925259	3	2	0	92	0	0	0	226	1.5	7	110	no_mask_FilterBank	0	0	0	0	33.1082581797788	4.39354776692301
0	0	0	0.224048193737107	1.14016635219136	3	2	1	72	0	0	0	201	1.5	7	110	no_mask_FilterBank	0	0	0	0	30.6420347545548	1.67730540039345
0	0	0	0.124685963333676	1.06178992420622	3	2	1	39	0	0	0	152	1.5	7	110	no_mask_FilterBank	0	0	0	0	30.6420347545548	1.67730540039345
0	0	0	0.259731867916987	1.70140684745819	3	2	0	192	0	0	0	236	1.5	7	110	no_mask_FilterBank	0	0	0	0	29.2891116086083	3.77796071331935
0	0	0	0.188417116668303	1.79022008094046	3	2	4	262	0	0	0	244	1.5	7	110	no_mask_FilterBank	0	0	0	0	29.2891116086083	3.77796071331935
0	0	0	1.35731323482456	2.3199123444549	3	2	1	143	0	0	0	240	1.5	7	110	no_mask_FilterBank	0	0	0	0	29.6837471052745	6.82656334628355
0	0	0	0.611976807056338	1.93686341223715	3	2	1	183	0	0	0	255	1.5	7	110	no_mask_FilterBank	0	0	0	0	29.6837471052745	6.82656334628355
0	0	0	0.0081408367456767	0.845929336798376	3	2	1	153	0	0	0	247	1.5	7	110	no_mask_FilterBank	0	0	0	0	31.6047056786445	-3.00369338618253
NaN	NaN	NaN	0.131778396862585	1.03275318786892	3	2	0	3	0	0	0	195	1.5	7	110	no_mask_FilterBank	0	0	0	0	31.6047056786445	-3.00369338618253
0	0	0	0.326538158710955	1.76004743482547	3	2	1	37	0	0	0	187	1.5	7	110	no_mask_FilterBank	0	0	0	0	31.7366734879938	NaN
0	0	0	0.0482453790540206	1.58441810707022	3	2	2	151	0	0	0	177	1.5	7	110	no_mask_FilterBank	0	0	0	0	31.7366734879938	NaN
0	0	0	2.66170640017659	1.92443168786444	3	2	2	131	0	0	0	203	1.5	7	110	no_mask_FilterBank	0	0	0	0	33.1776070774269	2.2627313965038
0	0	0	0.724608347843708	1.70875432891899	3	2	0	62	0	0	0	158	1.5	7	110	no_mask_FilterBank	0	0	0	0	33.1776070774269	2.2627313965038
0	0	0	0.315153012206049	1.2393425187463	3	2	1	91	0	0	0	223	1.5	7	110	no_mask_FilterBank	0	0	0	0	28.8522780262425	-0.427765763667931
0	0	0	0.46232076848231	1.30246773016078	3	2	3	319	0	0	0	310	1.5	7	110	no_mask_FilterBank	0	0	0	0	28.8522780262425	-0.427765763667931
0	0	0	2.01022071526013	1.47291731108343	3	2	1	112	0	0	0	171	1.5	7	110	no_mask_FilterBank	0	0	0	0	22.6266121631912	-1.19012646237205
0	0	0	0.919951605569801	1.73026617852684	3	2	2	320	0	0	0	346	1.5	7	110	no_mask_FilterBank	0	0	0	0	22.6266121631912	-1.19012646237205
0	0	0.0158730158730159	0.309563083231877	0.921596007607053	3	2	0	139	0	0	2	199	1.5	7	110	no_mask_FilterBank	0	0.0408163265306122	0.0143884892086331	0	26.2065322343258	-0.0872166248304804
0	0	0	0.178595427910214	0.702338830496335	3	2	0	105	0	0	0	192	1.5	7	110	no_mask_FilterBank	0	0	0	0	26.2065322343258	-0.0872166248304804
0.0714285714285714	0	0.0161290322580645	0.0601774353655696	1.00147025149346	3	2	1	63	0	0	1	213	1.5	7	110	no_mask_FilterBank	0	0	0.0158730158730159	0	30.4025887788813	0.25573580633759
0	0	0	0.0308818176436308	0.84705174612674	3	2	1	191	0	0	0	279	1.5	7	110	no_mask_FilterBank	0	0	0	0.00540540540540541	30.4025887788813	0.25573580633759
0	0	0	2.04466208804897	1.70965944479087	3	2	2	200	0	0	1	285	1.5	7	110	no_mask_FilterBank	0	0	0.005	0	32.720651991579	2.33236458957495
0	0	0	0.770483960626621	1.15172432268541	3	2	1	108	0	0	0	146	1.5	7	110	no_mask_FilterBank	0	0	0	0.0240963855421687	32.720651991579	2.33236458957495
0	0	0	0.167837196824805	1.32960324666555	3	2	1	149	0	0	0	248	1.5	7	110	no_mask_FilterBank	0	0	0	0.00684931506849315	28.0642944204072	2.21550232215225
0	0	0	0.255057620057995	1.35046571769751	3	2	2	150	0	0	0	225	1.5	7	110	no_mask_FilterBank	0	0	0	0	28.0642944204072	2.21550232215225
0	0	0	0.0816598858120217	0.832192517887564	3	2	1	168	0	0	1	226	1.5	7	110	no_mask_FilterBank	0	0	0.00595238095238095	0	32.0083719176797	7.03605283845252
0	0	0	0.183401035613802	0.69919623989708	3	2	1	52	0	0	0	210	1.5	7	110	no_mask_FilterBank	0	0	0	0	32.0083719176797	7.03605283845252
0	0	0	5.68196767805625	2.30218253025733	3	2	1	141	0	0	0	182	1.5	7	110	no_mask_FilterBank	0	0	0	0	25.6170689266903	1.91276121545956
0	0	0	3.72746457791495	2.20095469296943	3	2	3	484	0	0	0	456	1.5	7	110	no_mask_FilterBank	0	0	0	0	25.6170689266903	1.91276121545956
0	0	0	0.124129606865453	1.28698796498577	3	2	3	389	0	0	2	346	1.5	7	110	no_mask_FilterBank	0	0	0.0051413881748072	0	27.861756347948	-1.38688653308607
0	0	0	0.191007340657096	1.35475695520087	3	2	0	85	0	0	0	209	1.5	7	110	no_mask_FilterBank	0	0	0	0	27.861756347948	-1.38688653308607
0	0	0	0.996860819053579	1.52187672073217	3	2	3	264	0	0	0	337	1.5	7	110	no_mask_FilterBank	0	0	0	0	34.3065191209698	3.18898516508599
0	0	0	1.78414247416703	1.74239303591754	3	2	3	332	0	0	1	345	1.5	7	110	no_mask_FilterBank	0	0	0.00301204819277108	0	34.3065191209698	3.18898516508599
0	0	0	0.0406165495575147	0.97323773547079	3	2	2	175	0	0	0	263	1.5	7	110	no_mask_FilterBank	0	0	0	0	35.021050659068	4.44675247642238
0	0	0	0.23695210564037	0.853514227693218	3	2	0	127	0	0	0	226	1.5	7	110	no_mask_FilterBank	0	0	0	0	35.021050659068	4.44675247642238
0	0	0	3.12054886005564	1.61894601160257	3	3	0	38	0	0	0	196	1	7	110	no_mask_FilterBank	0	0	0	0	33.7019793981223	NaN
0	0	0	4.4116121209345	1.9982755457411	3	3	1	148	0	0	0	218	1	7	110	no_mask_FilterBank	0	0	0	0	33.7019793981223	NaN
0	0	0	2.28890865566589	1.75965374346478	3	3	1	267	0	0	0	303	1	7	110	no_mask_FilterBank	0	0	0	0	33.7019793981223	NaN
0	0	0	9.13800925875744	2.83008082935054	3	3	0	78	0	0	1	185	1	7	110	no_mask_FilterBank	0	0	0.0128205128205128	0	26.0269758112061	1.64756878702332
0	0	0	8.96831988112998	2.88358919631395	3	3	2	225	0	0	1	318	1	7	110	no_mask_FilterBank	0	0	0.00444444444444444	0	26.0269758112061	1.64756878702332
0	0	0	7.71252564791508	2.26086199732302	3	3	0	134	0	0	0	212	1	7	110	no_mask_FilterBank	0	0	0	0	26.0269758112061	1.64756878702332
0	NaN	0	1.28452809991067	1.27415716691003	3	3	0	9	0	0	0	169	1	7	110	no_mask_FilterBank	0	0	0	0	3.01699437401567	0.0413436204184384
0	0	0	7.80293230730222	2.34979773883602	3	3	1	191	0	0	0	250	1	7	110	no_mask_FilterBank	0	0	0	0	3.01699437401567	0.0413436204184384
0	0	0	9.21162953501016	2.63115607344722	3	3	2	296	0	0	0	321	1	7	110	no_mask_FilterBank	0	0	0	0	3.01699437401567	0.0413436204184384
0	0	0	3.15240973648337	1.62377228769215	3	3	0	51	0	0	0	167	1	7	110	no_mask_FilterBank	0	0	0	0	23.6045659079618	NaN
NaN	NaN	0	4.83413229844324	2.11647052969051	3	3	0	4	0	0	0	177	1	7	110	no_mask_FilterBank	0	0	0	0	23.6045659079618	NaN
0	0	0	6.72652898772301	2.1928268391643	3	3	2	285	0	0	0	340	1	7	110	no_mask_FilterBank	0	0	0	0	23.6045659079618	NaN
0	0	0	9.42894921573746	2.67790179112273	3	3	1	197	0	0	0	186	1	7	110	no_mask_FilterBank	0	0	0	0	29.8981011632284	15.6051984602278
0	0	0	9.5730575467388	2.98360519617588	3	3	2	199	0	0	0	286	1	7	110	no_mask_FilterBank	0	0	0	0.0105263157894737	29.8981011632284	15.6051984602278
0	0	0	11.6898973299058	2.90278654334362	3	3	2	263	0	0	0	372	1	7	110	no_mask_FilterBank	0	0	0	0	29.8981011632284	15.6051984602278
0	0	0	9.05991085477651	2.25531960652251	3	3	2	370	0	0	0	359	1	7	110	no_mask_FilterBank	0	0	0	0	24.9091742081863	-2.77740479427623
0	0	0	9.56807418800924	2.74025835660395	3	3	2	104	0	0	0	198	1	7	110	no_mask_FilterBank	0	0	0	0	24.9091742081863	-2.77740479427623
0	0	0	12.2853213339017	3.3170580747194	3	3	1	48	0	0	0	196	1	7	110	no_mask_FilterBank	0	0	0	0.0217391304347826	24.9091742081863	-2.77740479427623
0	0	0	9.65097721854213	2.30093874467568	3	3	1	116	0	0	0	152	1	7	110	no_mask_FilterBank	0	0	0	0	25.3995339155873	NaN
0	0	0	14.5638735881645	3.00098955068397	3	3	2	170	0	0	0	222	1	7	110	no_mask_FilterBank	0	0	0	0	25.3995339155873	NaN
0	0	0	10.1903440679412	2.56595764077332	3	3	1	70	0	0	0	176	1	7	110	no_mask_FilterBank	0	0	0	0	25.3995339155873	NaN
0	0	0	5.06496193574812	2.25462142073104	3	3	2	191	0	0	0	240	1	7	110	no_mask_FilterBank	0	0	0	0	31.9071778596325	5.80321534174636
0	0	0.00775193798449612	3.79999926669663	2.18008226635339	3	3	1	132	0	0	1	228	1	7	110	no_mask_FilterBank	0	0.0163934426229508	0.00757575757575758	0	31.9071778596325	5.80321534174636
0	0	0	6.72632150572424	2.3292090945536	3	3	0	57	0	0	0	211	1	7	110	no_mask_FilterBank	0	0	0	0	31.9071778596325	5.80321534174636
0	0	0	11.4671581776408	3.18840755459412	3	3	1	165	0	0	0	278	1	7	110	no_mask_FilterBank	0	0	0	0	24.066864471886	NaN
0	0	0	13.0332188687426	3.40613142243796	3	3	0	203	0	0	0	197	1	7	110	no_mask_FilterBank	0	0	0	0	24.066864471886	NaN
0	0	0	11.6306445222112	2.67070414877984	3	3	2	161	0	0	0	257	1	7	110	no_mask_FilterBank	0	0	0	0	24.066864471886	NaN
0	0	0	2.85476344787843	1.40787335033836	3	3	2	205	0	0	0	284	1	7	110	no_mask_FilterBank	0	0	0	0.00495049504950495	36.2469664955898	1.3762660292179
0	0	0	3.25800581139567	1.51366934038112	3	3	1	171	0	0	0	307	1	7	110	no_mask_FilterBank	0	0	0	0	36.2469664955898	1.3762660292179
0	0	0	4.63210440375858	1.75477917665553	3	3	2	331	0	0	0	428	1	7	110	no_mask_FilterBank	0	0	0	0.00308641975308642	36.2469664955898	1.3762660292179
0	0	0	11.9419007094858	3.36260339069517	3	3	1	278	0	0	0	373	1	7	110	no_mask_FilterBank	0	0	0	0	26.1061064432054	NaN
0	0	0	17.2610739809116	3.61271452710263	3	3	1	92	0	0	0	250	1	7	110	no_mask_FilterBank	0	0	0	0	26.1061064432054	NaN
0	0	0	18.9530159871936	3.9516871319032	3	3	1	245	0	0	0	314	1	7	110	no_mask_FilterBank	0	0	0	0.00448430493273543	26.1061064432054	NaN
0	0	0	8.36413023026625	2.38295519050806	3	3	0	150	0	0	0	249	1	7	110	no_mask_FilterBank	0	0	0	0	26.2674626260361	-4.96105974499375
0	0	0	5.14606842264084	2.18807432239935	3	3	2	151	0	0	0	267	1	7	110	no_mask_FilterBank	0	0	0	0	26.2674626260361	-4.96105974499375
0	0	0	6.25593826280638	2.29146622353869	3	3	0	215	0	0	0	272	1	7	110	no_mask_FilterBank	0	0	0	0	26.2674626260361	-4.96105974499375
0	0	0	10.2325184889422	2.82649659507269	3	3	2	188	0	0	0	270	1	7	110	no_mask_FilterBank	0	0	0	0	31.6524372003691	4.30024400530752
0	0	0	9.95768911431279	2.80370298831458	3	3	2	168	0	0	0	254	1	7	110	no_mask_FilterBank	0	0	0	0	31.6524372003691	4.30024400530752
0	0	0	5.65883504863814	2.3027571612483	3	3	2	413	0	0	0	372	1	7	110	no_mask_FilterBank	0	0	0	0	31.6524372003691	4.30024400530752
0	0	0	3.18747979707009	1.89989787241802	3	3	0	54	0	0	0	202	1	7	110	no_mask_FilterBank	0	0	0	0	33.4251735569414	2.83349358401378
0	0	0	6.14812591247618	2.34057688289162	3	3	1	120	0	0	0	238	1	7	110	no_mask_FilterBank	0	0	0	0	33.4251735569414	2.83349358401378
0	0	0.003003003003003	3.12026341718826	1.63512844179091	3	3	1	340	0	0	1	389	1	7	110	no_mask_FilterBank	0	0.0238095238095238	0.00294117647058824	0	33.4251735569414	2.83349358401378
0	0	0	5.27139248146762	2.28615388408657	3	3	1	118	0	0	0	236	1	7	110	no_mask_FilterBank	0	0	0	0	33.2695473501721	-0.410246241905762
0	0	0	5.33092807478318	2.05459085971167	3	3	1	68	0	0	0	215	1	7	110	no_mask_FilterBank	0	0	0	0	33.2695473501721	-0.410246241905762
0	0	0	11.2887588811301	2.84313783540758	3	3	0	216	0	0	0	258	1	7	110	no_mask_FilterBank	0	0	0	0.00505050505050505	33.2695473501721	-0.410246241905762
0	0	0	7.88271942194279	2.59169531613227	3	3	1	64	0	0	0	183	1	7	110	no_mask_FilterBank	0	0	0	0	35.7207571612369	NaN
0	0	0	8.04666416666616	2.09644864755318	3	3	0	111	0	0	0	216	1	7	110	no_mask_FilterBank	0	0	0	0	35.7207571612369	NaN
0	0	0	11.6396383652402	2.81653568733121	3	3	3	224	0	0	0	252	1	7	110	no_mask_FilterBank	0	0	0	0	35.7207571612369	NaN
0	0	0	5.9086128251592	2.00166961306369	3	3	2	153	0	0	0	236	1	7	110	no_mask_FilterBank	0	0	0	0	35.3441026899855	1.10623090348805
0	0	0	12.8279994564449	3.27222679379327	3	3	0	180	0	0	0	270	1	7	110	no_mask_FilterBank	0	0	0	0	35.3441026899855	1.10623090348805
0	0	0	13.7225511340116	3.45618908432929	3	3	3	301	0	0	0	329	1	7	110	no_mask_FilterBank	0	0	0	0	35.3441026899855	1.10623090348805
0	0	0.00392156862745098	7.94531600954702	2.6898016695643	3	3	2	256	0	0	1	331	1	7	110	no_mask_FilterBank	0	0.0163934426229508	0.00390625	0	33.3420560458956	8.76055367204886
0	0	0	9.40106901127739	2.48721569108573	3	3	1	193	0	0	0	295	1	7	110	no_mask_FilterBank	0	0	0	0	33.3420560458956	8.76055367204886
0	0	0	13.7527655383357	3.46427698582752	3	3	2	175	0	0	0	246	1	7	110	no_mask_FilterBank	0	0	0	0	33.3420560458956	8.76055367204886
0	0	0	8.0777985807245	2.44984125498399	3	3	1	74	0	0	0	232	1	7	110	no_mask_FilterBank	0	0	0	0	28.4956687027969	3.060944530638
0	0	0	6.16715515669607	2.02576254217521	3	3	2	371	0	0	0	412	1	7	110	no_mask_FilterBank	0	0	0	0	28.4956687027969	3.060944530638
0	0	0	8.2785936551424	2.60171890764246	3	3	1	155	0	0	0	234	1	7	110	no_mask_FilterBank	0	0	0	0	28.4956687027969	3.060944530638
0	0	0	9.95637894661968	2.71550805351153	3	3	1	142	0	0	0	213	1	7	110	no_mask_FilterBank	0	0	0	0	29.2010095140416	6.47586565818035
0	0	0	10.9012221650088	2.62264200962044	3	3	1	248	0	0	0	292	1	7	110	no_mask_FilterBank	0	0	0	0	29.2010095140416	6.47586565818035
0	0	0	14.9206330976802	3.37177470279374	3	3	2	328	0	0	0	369	1	7	110	no_mask_FilterBank	0	0	0	0	29.2010095140416	6.47586565818035
0	0	0	29.449491125286	7.95225334606695	3	5	5	274	0	0	0	321	0.6	7	110	no_mask_FilterBank	0	0	0	0	34.285483153497	-0.484667648028305
0	0	0	24.546554708081	5.90718846162273	3	5	0	111	0	0	2	199	0.6	7	110	no_mask_FilterBank	0	0	0.018018018018018	0	34.285483153497	-0.484667648028305
0	0	0	27.5480613829253	7.62971351386266	3	5	0	184	0	0	0	206	0.6	7	110	no_mask_FilterBank	0	0	0	0	34.285483153497	-0.484667648028305
0	0	0	28.0118140915774	7.05153422210149	3	5	0	149	0	0	0	181	0.6	7	110	no_mask_FilterBank	0	0	0	0	34.285483153497	-0.484667648028305
0	0	0.0103092783505155	19.6872578679502	4.84157453525404	3	5	2	112	0	0	3	186	0.6	7	110	no_mask_FilterBank	0	0.0144927536231884	0.0267857142857143	0	34.285483153497	-0.484667648028305
0	0	0	22.4027216908944	5.31242763474294	3	5	1	133	0	0	0	240	0.6	7	110	no_mask_FilterBank	0	0	0	0	32.3537237079572	-0.068298605386704
0	0	0	22.5088514289579	5.22078736187045	3	5	1	153	0	0	0	290	0.6	7	110	no_mask_FilterBank	0	0	0	0.00704225352112676	32.3537237079572	-0.068298605386704
0	0	0	19.4774989301715	4.64229980972488	3	5	3	185	0	0	0	230	0.6	7	110	no_mask_FilterBank	0	0	0	0.00613496932515337	32.3537237079572	-0.068298605386704
0	0	0	17.5390421286361	4.36546311083666	3	5	2	90	0	0	0	218	0.6	7	110	no_mask_FilterBank	0	0	0	0	32.3537237079572	-0.068298605386704
0	0	0	21.6613488881384	5.14886632041447	3	5	2	124	0	0	0	185	0.6	7	110	no_mask_FilterBank	0	0	0	0	32.3537237079572	-0.068298605386704
0	0	0	22.8732898293573	5.4902285271445	3	5	1	50	0	0	0	185	0.6	7	110	no_mask_FilterBank	0	0	0	0	28.6542588032909	-0.467717089097045
0	0	0	25.1312879449801	6.10282738677586	3	5	1	84	0	0	0	182	0.6	7	110	no_mask_FilterBank	0	0	0	0	28.6542588032909	-0.467717089097045
0	0	0	27.3728423971835	6.49330096880261	3	5	2	242	0	0	0	359	0.6	7	110	no_mask_FilterBank	0	0	0	0.00425531914893617	28.6542588032909	-0.467717089097045
0	0	0	17.4997896134099	4.2261683077242	3	5	2	232	0	0	0	309	0.6	7	110	no_mask_FilterBank	0	0	0	0	28.6542588032909	-0.467717089097045
0	0	0	16.2194372497438	3.87664924758301	3	5	1	178	0	0	0	320	0.6	7	110	no_mask_FilterBank	0	0	0	0	28.6542588032909	-0.467717089097045
0	0	0	11.7653625068052	3.1319225548752	3	5	1	61	0	0	0	191	0.6	7	110	no_mask_FilterBank	0	0	0	0	24.46762434217	2.77169670286497
0	0	0.0144927536231884	15.366654872634	3.70987500148892	3	5	0	73	0	0	1	178	0.6	7	110	no_mask_FilterBank	0	0.0153846153846154	0.0136986301369863	0	24.46762434217	2.77169670286497
0	0	0	16.540606293481	3.56824079518906	3	5	0	62	0	0	0	188	0.6	7	110	no_mask_FilterBank	0	0	0	0	24.46762434217	2.77169670286497
0	0	0	19.837792655777	4.57206525887553	3	5	3	175	0	0	0	266	0.6	7	110	no_mask_FilterBank	0	0	0	0	24.46762434217	2.77169670286497
0	0	0	17.4367276365499	4.27369994237755	3	5	0	87	0	0	0	164	0.6	7	110	no_mask_FilterBank	0	0	0	0	24.46762434217	2.77169670286497
0	0	0	15.3926704411362	3.71814348667123	3	5	1	153	0	0	0	322	0.6	7	110	no_mask_FilterBank	0	0	0	0	33.2770963496032	5.87120605561624
0	0	0.0165289256198347	16.2408715313294	3.80656163158648	3	5	0	132	0	0	4	232	0.6	7	110	no_mask_FilterBank	0	0.0384615384615385	0.0303030303030303	0.00826446280991736	33.2770963496032	5.87120605561624
0	0	0	13.4165834628215	3.45649380697264	3	5	2	136	0	0	0	231	0.6	7	110	no_mask_FilterBank	0	0	0	0	33.2770963496032	5.87120605561624
0	0	0	16.8127553000147	4.12723867777173	3	5	1	136	0	0	0	224	0.6	7	110	no_mask_FilterBank	0	0	0	0	33.2770963496032	5.87120605561624
0	0	0	16.8753004598688	4.07438582235684	3	5	3	246	0	0	0	315	0.6	7	110	no_mask_FilterBank	0	0	0	0	33.2770963496032	5.87120605561624
0	0	0	21.4068103330244	5.686507659119	3	5	0	130	0	0	0	182	0.6	7	110	no_mask_FilterBank	0	0	0	0	30.4239117241722	11.0863459899755
0	0	0	34.7410258359981	9.2661904027837	3	5	4	298	0	0	0	396	0.6	7	110	no_mask_FilterBank	0	0	0	0	30.4239117241722	11.0863459899755
0	0	0	36.0396740212882	9.07934719369091	3	5	0	306	0	0	0	388	0.6	7	110	no_mask_FilterBank	0	0	0	0.00336700336700337	30.4239117241722	11.0863459899755
0	0	0	29.1066686783933	8.19311014787129	3	5	1	144	0	0	0	208	0.6	7	110	no_mask_FilterBank	0	0	0	0	30.4239117241722	11.0863459899755
0	0	0	20.6748161361714	4.73703526847133	3	5	1	116	0	0	0	223	0.6	7	110	no_mask_FilterBank	0	0	0	0	30.4239117241722	11.0863459899755
0	0	0	21.7308899405975	5.64301429558989	3	5	1	191	0	0	0	246	0.6	7	110	no_mask_FilterBank	0	0	0	0.00636942675159236	27.6315524482011	3.04519247690271
0	0	0	24.1455461553297	5.88161362681788	3	5	1	151	0	0	0	224	0.6	7	110	no_mask_FilterBank	0	0	0	0	27.6315524482011	3.04519247690271
0	0	0	25.6494104867666	6.56283391866639	3	5	1	281	0	0	0	290	0.6	7	110	no_mask_FilterBank	0	0	0	0	27.6315524482011	3.04519247690271
0	0	0	29.7717581236944	7.82716033090297	3	5	2	373	0	0	0	403	0.6	7	110	no_mask_FilterBank	0	0	0	0	27.6315524482011	3.04519247690271
0	0	0	21.8305505170701	5.68720186687117	3	5	0	101	0	0	0	155	0.6	7	110	no_mask_FilterBank	0	0	0	0	27.6315524482011	3.04519247690271
0	0	0	26.5872713106264	6.0684855401982	3	5	1	224	0	0	0	291	0.6	7	110	no_mask_FilterBank	0	0	0	0	27.1771330101777	-0.457987051439901
0	0	0	26.2558520032795	6.19183472827483	3	5	1	154	0	0	0	234	0.6	7	110	no_mask_FilterBank	0	0	0	0	27.1771330101777	-0.457987051439901
0	0	0	17.1111395175371	4.0978674641345	3	5	2	237	0	0	0	345	0.6	7	110	no_mask_FilterBank	0	0	0	0.0045662100456621	27.1771330101777	-0.457987051439901
0	0	0	30.8946648901229	6.83439507078886	3	5	1	146	0	0	0	237	0.6	7	110	no_mask_FilterBank	0	0	0	0	27.1771330101777	-0.457987051439901
0	0	0	25.0448863846041	5.8874788923477	3	5	0	194	0	0	0	240	0.6	7	110	no_mask_FilterBank	0	0	0	0	27.1771330101777	-0.457987051439901
0	0	0	21.6322617733239	5.30383051066404	3	5	2	142	0	0	0	218	0.6	7	110	no_mask_FilterBank	0	0	0	0	33.0554815936601	2.05288810220803
0	0	0	24.7501294154812	5.64919029269395	3	5	0	111	0	0	2	240	0.6	7	110	no_mask_FilterBank	0	0	0.018018018018018	0	33.0554815936601	2.05288810220803
0	0	0	30.0940605650235	6.63664442765485	3	5	1	257	0	0	0	322	0.6	7	110	no_mask_FilterBank	0	0	0	0	33.0554815936601	2.05288810220803
0	0	0	24.1327387300817	5.59573683497704	3	5	1	200	0	0	0	282	0.6	7	110	no_mask_FilterBank	0	0	0	0	33.0554815936601	2.05288810220803
0	0	0.0212765957446809	12.3875000825024	3.00135563509774	3	5	0	47	0	0	1	181	0.6	7	110	no_mask_FilterBank	0	0.0185185185185185	0.0212765957446809	0	33.0554815936601	2.05288810220803
0	0	0	17.8339890313109	4.36055418811557	3	5	1	314	0	0	0	346	0.6	7	110	no_mask_FilterBank	0	0	0	0	32.9536468520795	6.53586805500935
0	0	0	14.7559803573149	3.70921624852864	3	5	1	88	0	0	0	217	0.6	7	110	no_mask_FilterBank	0	0	0	0	32.9536468520795	6.53586805500935
NaN	NaN	0	13.6367809140106	3.33324503372967	3	5	0	2	0	0	0	190	0.6	7	110	no_mask_FilterBank	0	0	0	0	32.9536468520795	6.53586805500935
0	0	0	19.7102139109005	4.68291229198376	3	5	1	130	0	0	0	242	0.6	7	110	no_mask_FilterBank	0	0	0	0	32.9536468520795	6.53586805500935
0	0	0	21.3987309544109	4.87554941224604	3	5	3	230	0	0	0	280	0.6	7	110	no_mask_FilterBank	0	0	0	0	32.9536468520795	6.53586805500935
0	0	0	21.185074394669	5.20424947624974	3	5	2	123	0	0	0	232	0.6	7	110	no_mask_FilterBank	0	0	0	0	32.4430339957609	1.00800516736872
0	0	0	21.6065181437672	5.05235485692633	3	5	1	355	0	0	0	344	0.6	7	110	no_mask_FilterBank	0	0	0	0	32.4430339957609	1.00800516736872
0	0	0	19.8554686123151	4.73211544480828	3	5	2	100	0	0	0	185	0.6	7	110	no_mask_FilterBank	0	0	0	0	32.4430339957609	1.00800516736872
0	0	0	15.8231707600219	4.05511432005574	3	5	1	314	0	0	0	381	0.6	7	110	no_mask_FilterBank	0	0	0	0	32.4430339957609	1.00800516736872
0	0	0	16.9627640778897	4.37770027286618	3	5	0	67	0	0	0	175	0.6	7	110	no_mask_FilterBank	0	0	0	0	32.4430339957609	1.00800516736872
0	0	0	22.3623536142742	5.01971005726743	3	5	2	164	0	0	0	259	0.6	7	110	no_mask_FilterBank	0	0	0	0	38.2074929401225	-0.770767193782171
NaN	NaN	0	16.1989612273763	3.90858814680595	3	5	0	35	0	0	0	166	0.6	7	110	no_mask_FilterBank	0	0	0	0	38.2074929401225	-0.770767193782171
0	0	0	22.8945308574167	5.74378176297701	3	5	1	273	0	0	0	262	0.6	7	110	no_mask_FilterBank	0	0	0	0	38.2074929401225	-0.770767193782171
0	0	0	27.7229892894893	6.70217916891761	3	5	3	261	0	0	0	304	0.6	7	110	no_mask_FilterBank	0	0	0	0	38.2074929401225	-0.770767193782171
0	0	0	26.4114887331589	6.91816516502645	3	5	1	223	0	0	1	283	0.6	7	110	no_mask_FilterBank	0	0	0.00448430493273543	0.00947867298578199	38.2074929401225	-0.770767193782171
0	0	0	28.0468281365274	7.45862855863039	3	7	1	125	0	0	0	189	0.428571428571429	7	110	no_mask_FilterBank	0	0	0	0	28.8885580903725	NaN
0	0	0	21.9809860926341	5.92102918918966	3	7	1	95	0	0	0	235	0.428571428571429	7	110	no_mask_FilterBank	0	0	0	0	28.8885580903725	NaN
0	0	0	28.0552583582302	7.35351246217081	3	7	1	142	0	0	0	211	0.428571428571429	7	110	no_mask_FilterBank	0	0	0	0.00735294117647059	28.8885580903725	NaN
0	0	0	31.0471847334248	8.16362952779881	3	7	3	231	0	0	0	291	0.428571428571429	7	110	no_mask_FilterBank	0	0	0	0.00440528634361234	28.8885580903725	NaN
0	0	0	21.7210857953026	6.01872004291234	3	7	2	174	0	0	0	285	0.428571428571429	7	110	no_mask_FilterBank	0	0	0	0	28.8885580903725	NaN
0	0	0	21.0394471454218	5.66653256743074	3	7	0	63	0	0	0	200	0.428571428571429	7	110	no_mask_FilterBank	0	0	0	0	28.8885580903725	NaN
0	0	0	28.9240223544239	7.4909616729249	3	7	0	133	0	0	0	232	0.428571428571429	7	110	no_mask_FilterBank	0	0	0	0	28.8885580903725	NaN
0	0	0	25.4371109497109	6.55753042625207	3	7	0	135	0	0	0	205	0.428571428571429	7	110	no_mask_FilterBank	0	0	0	0	27.9232473136904	7.10370155493903
NaN	NaN	0	25.8037012699722	6.67661444528902	3	7	0	38	0	0	0	168	0.428571428571429	7	110	no_mask_FilterBank	0	0	0	0	27.9232473136904	7.10370155493903
0	0	0	26.5036651310425	6.79886600951911	3	7	0	136	0	0	0	212	0.428571428571429	7	110	no_mask_FilterBank	0	0	0	0	27.9232473136904	7.10370155493903
0	0	0	27.946386740256	7.82908987412991	3	7	3	342	0	0	0	377	0.428571428571429	7	110	no_mask_FilterBank	0	0	0	0	27.9232473136904	7.10370155493903
0	0	0	28.5057407978351	7.43880153310147	3	7	0	87	0	0	0	191	0.428571428571429	7	110	no_mask_FilterBank	0	0	0	0	27.9232473136904	7.10370155493903
0	0	0	22.9381659933166	5.94887487530425	3	7	1	35	0	0	0	195	0.428571428571429	7	110	no_mask_FilterBank	0	0	0	0	27.9232473136904	7.10370155493903
0	0	0	25.6403107691936	6.53312845890192	3	7	1	157	0	0	0	200	0.428571428571429	7	110	no_mask_FilterBank	0	0	0	0	27.9232473136904	7.10370155493903
0	0	0	22.4245945352659	6.08687501910476	3	7	2	96	0	0	0	199	0.428571428571429	7	110	no_mask_FilterBank	0	0	0	0	28.5935904136054	5.04396392051364
0	0	0	23.1616237654242	6.21999002139129	3	7	1	49	0	0	0	203	0.428571428571429	7	110	no_mask_FilterBank	0	0	0	0	28.5935904136054	5.04396392051364
0	0	0	30.8066968103328	8.43102977188183	3	7	0	215	0	0	0	306	0.428571428571429	7	110	no_mask_FilterBank	0	0	0	0	28.5935904136054	5.04396392051364
0	0	0.00892857142857143	24.7856386176606	6.83528293520338	3	7	1	114	0	0	1	228	0.428571428571429	7	110	no_mask_FilterBank	0	0.0196078431372549	0.0087719298245614	0	28.5935904136054	5.04396392051364
0	0	0	29.6398317886471	8.00992015844289	3	7	2	148	0	0	0	204	0.428571428571429	7	110	no_mask_FilterBank	0	0	0	0	28.5935904136054	5.04396392051364
0	0	0	21.7752098559457	5.57239512023585	3	7	0	91	0	0	0	173	0.428571428571429	7	110	no_mask_FilterBank	0	0	0	0	28.5935904136054	5.04396392051364
0	0	0	27.9729484694167	7.77199452768496	3	7	2	252	0	0	0	274	0.428571428571429	7	110	no_mask_FilterBank	0	0	0	0	28.5935904136054	5.04396392051364
0	NaN	0	23.1951377648195	6.06556631265791	3	7	0	52	0	0	0	169	0.428571428571429	7	110	no_mask_FilterBank	0	0	0	0	12.0057776066494	8.0343070345498
NaN	NaN	0.0416666666666667	26.2174826432907	6.70394039820863	3	7	0	24	0	0	1	179	0.428571428571429	7	110	no_mask_FilterBank	0	0.0192307692307692	0.0416666666666667	0	12.0057776066494	8.0343070345498
0	0	0	23.4876743206342	5.83043253040647	3	7	1	116	0	0	0	246	0.428571428571429	7	110	no_mask_FilterBank	0	0	0	0	12.0057776066494	8.0343070345498
0	0	0	27.4030294723166	6.86619072979502	3	7	1	111	0	0	0	280	0.428571428571429	7	110	no_mask_FilterBank	0	0	0	0	12.0057776066494	8.0343070345498
NaN	NaN	0	25.4309611667915	6.28395794497805	3	7	0	8	0	0	0	156	0.428571428571429	7	110	no_mask_FilterBank	0	0	0	0	12.0057776066494	8.0343070345498
NaN	NaN	0	25.8032232545531	6.43870093473369	3	7	0	10	0	0	0	165	0.428571428571429	7	110	no_mask_FilterBank	0	0	0	0	12.0057776066494	8.0343070345498
0	0	0	23.447806383812	5.91174677018055	3	7	0	75	0	0	0	190	0.428571428571429	7	110	no_mask_FilterBank	0	0	0	0	12.0057776066494	8.0343070345498
0	0	0	28.564530551331	8.09955357723392	3	7	1	129	0	0	0	204	0.428571428571429	7	110	no_mask_FilterBank	0	0	0	0	30.1980768516718	0.652710648642531
0	0	0	24.0847291082213	6.38945635522247	3	7	4	351	0	0	0	412	0.428571428571429	7	110	no_mask_FilterBank	0	0	0	0	30.1980768516718	0.652710648642531
0	0	0	30.8885188979905	8.59416939669716	3	7	0	316	0	0	0	379	0.428571428571429	7	110	no_mask_FilterBank	0	0	0	0	30.1980768516718	0.652710648642531
0	0	0	27.813900410833	8.18999680418524	3	7	2	225	0	0	0	278	0.428571428571429	7	110	no_mask_FilterBank	0	0	0	0	30.1980768516718	0.652710648642531
0	0	0	26.7219106931899	6.97741017737869	3	7	2	107	0	0	0	217	0.428571428571429	7	110	no_mask_FilterBank	0	0	0	0.00961538461538462	30.1980768516718	0.652710648642531
0	0	0	29.7919689288219	8.1130840364355	3	7	1	95	0	0	0	186	0.428571428571429	7	110	no_mask_FilterBank	0	0	0	0	30.1980768516718	0.652710648642531
0	0	0	29.4862436733795	8.48668182868684	3	7	2	149	0	0	0	224	0.428571428571429	7	110	no_mask_FilterBank	0	0	0	0	30.1980768516718	0.652710648642531
0	0	0	23.2991974262307	6.13032260259799	3	7	0	154	0	0	0	247	0.428571428571429	7	110	no_mask_FilterBank	0	0	0	0	33.2591958935515	-0.784845246616924
0	0	0	23.7121341527768	6.73937922007879	3	7	1	79	0	0	0	192	0.428571428571429	7	110	no_mask_FilterBank	0	0	0	0	33.2591958935515	-0.784845246616924
0	0	0	25.8799689020358	7.23068901114336	3	7	0	69	0	0	0	148	0.428571428571429	7	110	no_mask_FilterBank	0	0	0	0.015625	33.2591958935515	-0.784845246616924
0	0	0	29.6259933454719	8.37718840252904	3	7	3	420	0	0	0	500	0.428571428571429	7	110	no_mask_FilterBank	0	0	0	0	33.2591958935515	-0.784845246616924
0	0	0	25.8617380042978	7.50715053923684	3	7	1	136	0	0	0	220	0.428571428571429	7	110	no_mask_FilterBank	0	0	0	0	33.2591958935515	-0.784845246616924
0	0	0	30.6716541002105	9.60360782267754	3	7	1	224	0	0	0	254	0.428571428571429	7	110	no_mask_FilterBank	0	0	0	0	33.2591958935515	-0.784845246616924
0	0	0	23.1960887263921	5.95910177050896	3	7	0	14	0	0	0	169	0.428571428571429	7	110	no_mask_FilterBank	0	0	0	0	33.2591958935515	-0.784845246616924
0	0	0	25.7612592079108	7.02782657457041	3	7	1	153	0	0	0	269	0.428571428571429	7	110	no_mask_FilterBank	0	0	0	0.00666666666666667	26.4694710943138	4.56021916173178
0	0	0	24.0609012111756	6.34705061050945	3	7	2	151	0	0	0	238	0.428571428571429	7	110	no_mask_FilterBank	0	0	0	0	26.4694710943138	4.56021916173178
0	0	0.0101010101010101	23.1008408442137	5.94348811996882	3	7	1	99	0	0	1	197	0.428571428571429	7	110	no_mask_FilterBank	0	0.0196078431372549	0.0101010101010101	0	26.4694710943138	4.56021916173178
0	0	0.0117647058823529	22.886667903677	6.10163301119879	3	7	0	92	0	0	1	169	0.428571428571429	7	110	no_mask_FilterBank	0	0.0147058823529412	0.0108695652173913	0	26.4694710943138	4.56021916173178
0	NaN	0	23.605500852361	6.39183769571227	3	7	0	39	0	0	0	162	0.428571428571429	7	110	no_mask_FilterBank	0	0	0	0	26.4694710943138	4.56021916173178
0	0	0	21.0293442051044	5.64989455867156	3	7	2	118	0	0	0	188	0.428571428571429	7	110	no_mask_FilterBank	0	0	0	0	26.4694710943138	4.56021916173178
0	0	0.00595238095238095	26.0263927156688	7.0852067562242	3	7	3	175	0	0	1	255	0.428571428571429	7	110	no_mask_FilterBank	0	0	0.00571428571428571	0	26.4694710943138	4.56021916173178
0	0	0	21.9830283166873	5.72352324164031	3	7	1	78	0	0	0	217	0.428571428571429	7	110	no_mask_FilterBank	0	0	0	0	29.1209666006093	1.97985871717079
0	0	0	26.5534177593003	6.93117681823763	3	7	2	243	0	0	0	306	0.428571428571429	7	110	no_mask_FilterBank	0	0	0	0	29.1209666006093	1.97985871717079
0	0	0.0113636363636364	24.6693352497839	6.67415623913199	3	7	1	91	0	0	1	199	0.428571428571429	7	110	no_mask_FilterBank	0	0.0169491525423729	0.010989010989011	0	29.1209666006093	1.97985871717079
NaN	NaN	0	25.3399797103867	6.73781329265811	3	7	0	36	0	0	0	173	0.428571428571429	7	110	no_mask_FilterBank	0	0	0	0	29.1209666006093	1.97985871717079
0	0	0	25.3487999284487	6.55049177964749	3	7	2	176	0	0	0	234	0.428571428571429	7	110	no_mask_FilterBank	0	0	0	0	29.1209666006093	1.97985871717079
0	0	0	19.1919835491407	5.1825354801756	3	7	2	314	0	0	0	373	0.428571428571429	7	110	no_mask_FilterBank	0	0	0	0	29.1209666006093	1.97985871717079
0	0	0	23.9470421545293	6.25004226256512	3	7	1	74	0	0	0	204	0.428571428571429	7	110	no_mask_FilterBank	0	0	0	0	29.1209666006093	1.97985871717079
0	0	0	23.0781832443158	6.37519786518759	3	7	1	76	0	0	1	199	0.428571428571429	7	110	no_mask_FilterBank	0	0	0.0131578947368421	0.0135135135135135	33.6336365408903	9.16055756954913
0	0	0.0196078431372549	22.7289563251101	6.06389950449759	3	7	1	51	0	0	1	203	0.428571428571429	7	110	no_mask_FilterBank	0	0.0196078431372549	0.0196078431372549	0	33.6336365408903	9.16055756954913
0	0	0	24.4020987725425	6.68597155473244	3	7	2	147	0	0	0	238	0.428571428571429	7	110	no_mask_FilterBank	0	0	0	0	33.6336365408903	9.16055756954913
0	0	0	23.9479976922789	6.12489316747576	3	7	0	74	0	0	0	227	0.428571428571429	7	110	no_mask_FilterBank	0	0	0	0	33.6336365408903	9.16055756954913
0	0	0	23.2643002060194	6.30632814484592	3	7	1	62	0	0	0	181	0.428571428571429	7	110	no_mask_FilterBank	0	0	0	0	33.6336365408903	9.16055756954913
0	0	0	32.4068708140063	9.28459189890208	3	7	2	222	0	0	0	292	0.428571428571429	7	110	no_mask_FilterBank	0	0	0	0.0091324200913242	33.6336365408903	9.16055756954913
0	0	0	29.3320022237223	7.59135885639488	3	7	0	182	0	0	0	229	0.428571428571429	7	110	no_mask_FilterBank	0	0	0	0	33.6336365408903	9.16055756954913
0	0	0.024390243902439	27.0295684812834	7.95295695105871	3	10	0	43	0	0	2	200	0.3	7	110	no_mask_FilterBank	0	0.025	0.0465116279069767	0	30.0963694067455	6.31280084207409
0	0	0.015625	32.5761130053553	10.3739161959562	3	10	1	80	0	0	2	210	0.3	7	110	no_mask_FilterBank	0	0.0208333333333333	0.025	0	30.0963694067455	6.31280084207409
0	NaN	0	25.5840290008767	7.48142052208094	3	10	0	25	0	0	0	147	0.3	7	110	no_mask_FilterBank	0	0	0	0	30.0963694067455	6.31280084207409
0	0	0	34.3592375089959	11.2294243993617	3	10	0	105	0	0	0	239	0.3	7	110	no_mask_FilterBank	0	0	0	0	30.0963694067455	6.31280084207409
0	0	0	29.4270113991937	9.72463706279765	3	10	1	96	0	0	0	181	0.3	7	110	no_mask_FilterBank	0	0	0	0	30.0963694067455	6.31280084207409
0	0	0	29.678390162669	9.66113474504007	3	10	2	190	0	0	0	263	0.3	7	110	no_mask_FilterBank	0	0	0	0	30.0963694067455	6.31280084207409
0	0	0	25.6157012207941	8.27597519029226	3	10	2	117	0	0	0	223	0.3	7	110	no_mask_FilterBank	0	0	0	0	30.0963694067455	6.31280084207409
0	0	0	35.1290240576817	10.8057190520077	3	10	2	125	0	0	0	222	0.3	7	110	no_mask_FilterBank	0	0	0	0	30.0963694067455	6.31280084207409
0	0	0	25.9252768867569	7.9843215826357	3	10	2	120	0	0	0	221	0.3	7	110	no_mask_FilterBank	0	0	0	0	30.0963694067455	6.31280084207409
0	0	0	31.9742136879123	10.1152931596518	3	10	2	148	0	0	0	261	0.3	7	110	no_mask_FilterBank	0	0	0	0	30.0963694067455	6.31280084207409
0	0	0	29.4792151351638	8.74293839741941	3	10	1	62	0	0	0	230	0.3	7	110	no_mask_FilterBank	0	0	0	0	31.3988435399962	3.04566099741698
0	0	0	27.9851778440452	8.07166604693233	3	10	0	44	0	0	0	180	0.3	7	110	no_mask_FilterBank	0	0	0	0	31.3988435399962	3.04566099741698
NaN	NaN	0	25.9634863346708	7.47005276151176	3	10	0	15	0	0	0	224	0.3	7	110	no_mask_FilterBank	0	0	0	0	31.3988435399962	3.04566099741698
0	0	0.0102040816326531	27.5458915573796	8.4811778515593	3	10	2	208	0	0	2	241	0.3	7	110	no_mask_FilterBank	0	0.0327868852459016	0.00961538461538462	0.00510204081632653	31.3988435399962	3.04566099741698
0	0	0	28.3338791934448	8.63574144644713	3	10	0	109	0	0	0	220	0.3	7	110	no_mask_FilterBank	0	0	0	0	31.3988435399962	3.04566099741698
0	0	0	29.2564201627093	8.96706615320022	3	10	0	125	0	0	0	221	0.3	7	110	no_mask_FilterBank	0	0	0	0	31.3988435399962	3.04566099741698
0	0	0	31.9269858115129	9.58886410307375	3	10	0	131	0	0	0	214	0.3	7	110	no_mask_FilterBank	0	0	0	0	31.3988435399962	3.04566099741698
0	0	0	31.2907483991047	9.60292363978797	3	10	0	141	0	0	0	245	0.3	7	110	no_mask_FilterBank	0	0	0	0	31.3988435399962	3.04566099741698
0	NaN	0.142857142857143	26.4378942542533	7.46743674031587	3	10	0	9	0	0	1	182	0.3	7	110	no_mask_FilterBank	0	0.02	0.111111111111111	0	31.3988435399962	3.04566099741698
0	0	0	22.3308818094871	6.35002899900252	3	10	3	231	0	0	0	330	0.3	7	110	no_mask_FilterBank	0	0	0	0	31.3988435399962	3.04566099741698
0	0	0	26.0991827871978	7.951959734631	3	10	2	232	0	0	0	254	0.3	7	110	no_mask_FilterBank	0	0	0	0	27.1130412389705	3.06253852028119
NaN	NaN	0	24.8335003899755	7.26737951764999	3	10	0	32	0	0	0	150	0.3	7	110	no_mask_FilterBank	0	0	0	0	27.1130412389705	3.06253852028119
0	0	0	31.4408175971494	9.95302492389524	3	10	3	256	0	0	0	367	0.3	7	110	no_mask_FilterBank	0	0	0	0	27.1130412389705	3.06253852028119
0	0	0	28.963869756234	9.01136452846515	3	10	2	237	0	0	0	359	0.3	7	110	no_mask_FilterBank	0	0	0	0	27.1130412389705	3.06253852028119
0	0	0	21.9993171571787	6.95170905027493	3	10	1	172	0	0	0	245	0.3	7	110	no_mask_FilterBank	0	0	0	0	27.1130412389705	3.06253852028119
0	0	0	28.8031316938698	9.08102964734116	3	10	0	47	0	0	0	200	0.3	7	110	no_mask_FilterBank	0	0	0	0	27.1130412389705	3.06253852028119
0	0	0	29.6983965275538	9.93045803803734	3	10	2	279	0	0	0	289	0.3	7	110	no_mask_FilterBank	0	0	0	0	27.1130412389705	3.06253852028119
NaN	NaN	NaN	19.980779160384	5.86655324998886	3	10	0	2	0	0	0	106	0.3	7	110	no_mask_FilterBank	0	0	0	0	27.1130412389705	3.06253852028119
0	NaN	0	25.8312218747925	7.98827595188248	3	10	0	38	0	0	0	179	0.3	7	110	no_mask_FilterBank	0	0	0	0.0263157894736842	27.1130412389705	3.06253852028119
0	0	0	27.980937901551	8.41571133033646	3	10	0	81	0	0	0	176	0.3	7	110	no_mask_FilterBank	0	0	0	0	27.1130412389705	3.06253852028119
0	0	0	34.0148414763679	11.3010488651034	3	10	0	94	0	0	0	212	0.3	7	110	no_mask_FilterBank	0	0	0	0.0123456790123457	20.9439210082526	4.11588725339845
0	0	0	35.8627718939666	12.1848704215443	3	10	2	206	0	0	0	281	0.3	7	110	no_mask_FilterBank	0	0	0	0	20.9439210082526	4.11588725339845
0	0	0	36.2899357293176	11.678871368143	3	10	0	163	0	0	0	270	0.3	7	110	no_mask_FilterBank	0	0	0	0	20.9439210082526	4.11588725339845
0	0	0	35.1306651587243	12.503163543009	3	10	0	147	0	0	0	153	0.3	7	110	no_mask_FilterBank	0	0	0	0	20.9439210082526	4.11588725339845
0	0	0	31.4241907402826	10.5090367475542	3	10	0	116	0	0	0	194	0.3	7	110	no_mask_FilterBank	0	0	0	0	20.9439210082526	4.11588725339845
0	0	0	37.2016341205323	13.3863438170816	3	10	1	169	0	0	0	228	0.3	7	110	no_mask_FilterBank	0	0	0	0	20.9439210082526	4.11588725339845
0	0	0	25.9142074356995	7.61054864274969	3	10	1	40	0	0	0	213	0.3	7	110	no_mask_FilterBank	0	0	0	0	20.9439210082526	4.11588725339845
0	0	0	33.0096897009512	11.8306042222985	3	10	1	133	0	0	0	208	0.3	7	110	no_mask_FilterBank	0	0	0	0	20.9439210082526	4.11588725339845
0	0	0	37.4298558834271	12.4539264440538	3	10	1	161	0	0	0	215	0.3	7	110	no_mask_FilterBank	0	0	0	0	20.9439210082526	4.11588725339845
0	0	0	34.1318885033154	12.2560887857852	3	10	2	333	0	0	0	347	0.3	7	110	no_mask_FilterBank	0	0	0	0	20.9439210082526	4.11588725339845
0	NaN	0	34.8379973086488	12.3781676235959	3	10	0	106	0	0	0	190	0.3	7	110	no_mask_FilterBank	0	0	0	0	25.5675768440659	4.73255347199751
0	0	0	31.833850962696	11.7308774470142	3	10	1	176	0	0	0	215	0.3	7	110	no_mask_FilterBank	0	0	0	0.0065359477124183	25.5675768440659	4.73255347199751
0	0	0	26.2212361584555	8.52852054226677	3	10	0	72	0	0	0	190	0.3	7	110	no_mask_FilterBank	0	0	0	0	25.5675768440659	4.73255347199751
0	0	0	36.6144653634068	13.0967421488871	3	10	1	195	0	0	0	228	0.3	7	110	no_mask_FilterBank	0	0	0	0	25.5675768440659	4.73255347199751
0	0	0	34.7218696478725	12.5375262814657	3	10	3	256	0	0	0	310	0.3	7	110	no_mask_FilterBank	0	0	0	0	25.5675768440659	4.73255347199751
0	0	0	31.4205610800697	11.0954024750447	3	10	1	129	0	0	0	243	0.3	7	110	no_mask_FilterBank	0	0	0	0	25.5675768440659	4.73255347199751
0	0	0	34.615279353181	11.9874653231966	3	10	0	132	0	0	0	232	0.3	7	110	no_mask_FilterBank	0	0	0	0	25.5675768440659	4.73255347199751
0	NaN	0	28.7372112930828	9.45255549845977	3	10	0	14	0	0	0	144	0.3	7	110	no_mask_FilterBank	0	0	0	0	25.5675768440659	4.73255347199751
0	0	0	31.8966776914113	12.2964522381595	3	10	2	215	0	0	0	277	0.3	7	110	no_mask_FilterBank	0	0	0	0.00537634408602151	25.5675768440659	4.73255347199751
0	0	0	27.4673703685903	8.64491071111782	3	10	1	112	0	0	0	211	0.3	7	110	no_mask_FilterBank	0	0	0	0	25.5675768440659	4.73255347199751
0	0	0	29.6429677868536	9.05131507675087	3	10	2	320	0	0	0	391	0.3	7	110	no_mask_FilterBank	0	0	0	0	32.6163555510183	1.85223188217663
0	0	0	25.9418179133853	8.00316903985599	3	10	0	82	0	0	0	191	0.3	7	110	no_mask_FilterBank	0	0	0	0	32.6163555510183	1.85223188217663
0	0	0	25.0494704474648	7.63393124360904	3	10	0	111	0	0	0	176	0.3	7	110	no_mask_FilterBank	0	0	0	0	32.6163555510183	1.85223188217663
0	0	0	30.5278006745256	9.91112344364732	3	10	3	170	0	0	0	274	0.3	7	110	no_mask_FilterBank	0	0	0	0	32.6163555510183	1.85223188217663
0	0	0.015625	25.5902407400292	7.777938049436	3	10	1	70	0	0	1	209	0.3	7	110	no_mask_FilterBank	0	0	0.0142857142857143	0	32.6163555510183	1.85223188217663
0	0	0	27.4131959360734	8.56645979186477	3	10	1	193	0	0	1	290	0.3	7	110	no_mask_FilterBank	0	0	0.00518134715025907	0	32.6163555510183	1.85223188217663
0	0	0	25.1824654812905	7.61839007794255	3	10	0	69	0	0	0	200	0.3	7	110	no_mask_FilterBank	0	0	0	0	32.6163555510183	1.85223188217663
0	0	0	28.2247224567216	8.80987571861135	3	10	0	118	0	0	0	226	0.3	7	110	no_mask_FilterBank	0	0	0	0	32.6163555510183	1.85223188217663
0	0	0	27.6256954973242	8.44324621180277	3	10	1	123	0	0	0	252	0.3	7	110	no_mask_FilterBank	0	0	0	0	32.6163555510183	1.85223188217663
0	0	0	29.5527724133289	9.28513321298771	3	10	0	178	0	0	0	304	0.3	7	110	no_mask_FilterBank	0	0	0	0	32.6163555510183	1.85223188217663
NaN	NaN	0	31.4968639525774	13.4967795185146	3	20	0	18	0	0	0	166	0.15	7	110	no_mask_FilterBank	0	0	0	0	11.820040215497	2.30047844725168
0	0	0	36.3507517991266	16.4868757761089	3	20	0	73	0	0	0	195	0.15	7	110	no_mask_FilterBank	0	0	0	0.0144927536231884	11.820040215497	2.30047844725168
0	0	0	38.3438618756621	18.3017919691332	3	20	1	132	0	0	0	222	0.15	7	110	no_mask_FilterBank	0	0	0	0.008	11.820040215497	2.30047844725168
0	0	0	35.6453095254178	15.8178373119098	3	20	0	152	0	0	0	274	0.15	7	110	no_mask_FilterBank	0	0	0	0	11.820040215497	2.30047844725168
0	0	0	32.2671949123311	13.9529017797551	3	20	0	107	0	0	0	225	0.15	7	110	no_mask_FilterBank	0	0	0	0	11.820040215497	2.30047844725168
0	0	0	37.301148852933	16.9669458291667	3	20	1	128	0	0	0	202	0.15	7	110	no_mask_FilterBank	0	0	0	0	11.820040215497	2.30047844725168
0	0	0	33.6486513130417	14.5999330699079	3	20	0	54	0	0	0	186	0.15	7	110	no_mask_FilterBank	0	0	0	0	11.820040215497	2.30047844725168
0	0	0	39.5833459328903	19.3365025135325	3	20	3	261	0	0	0	328	0.15	7	110	no_mask_FilterBank	0	0	0	0	11.820040215497	2.30047844725168
0	0	0	38.5541952768127	17.1748322497317	3	20	0	150	0	0	0	212	0.15	7	110	no_mask_FilterBank	0	0	0	0	11.820040215497	2.30047844725168
NaN	NaN	0.333333333333333	31.5364923345265	13.0898753189003	3	20	0	3	0	0	1	188	0.15	7	110	no_mask_FilterBank	0	0.0222222222222222	0.333333333333333	0	11.820040215497	2.30047844725168
0	NaN	0.0188679245283019	37.702435347589	17.6053233662793	3	20	0	70	0	0	3	134	0.15	7	110	no_mask_FilterBank	0	0.0135135135135135	0.0428571428571429	0	11.820040215497	2.30047844725168
0	0	0	38.3076318549277	18.318281685166	3	20	3	294	0	0	0	340	0.15	7	110	no_mask_FilterBank	0	0	0	0.0036231884057971	11.820040215497	2.30047844725168
0	0	0	38.3640576979028	17.7774800138579	3	20	0	153	0	0	1	245	0.15	7	110	no_mask_FilterBank	0	0	0.0065359477124183	0	11.820040215497	2.30047844725168
0	0	0	36.232407414001	16.5868667364214	3	20	0	98	0	0	0	180	0.15	7	110	no_mask_FilterBank	0	0	0	0	11.820040215497	2.30047844725168
0	0	0	35.7615546341432	17.0750008786555	3	20	0	145	0	0	0	192	0.15	7	110	no_mask_FilterBank	0	0	0	0	11.820040215497	2.30047844725168
0	0	0	36.1533199181458	17.1204523950188	3	20	0	211	0	0	0	294	0.15	7	110	no_mask_FilterBank	0	0	0	0	11.820040215497	2.30047844725168
0	0	0	35.8741758632536	15.9026750390114	3	20	0	96	0	0	1	186	0.15	7	110	no_mask_FilterBank	0	0	0.0104166666666667	0	11.820040215497	2.30047844725168
0	0	0	36.6379579939674	16.4301186840931	3	20	0	120	0	0	0	212	0.15	7	110	no_mask_FilterBank	0	0	0	0	11.820040215497	2.30047844725168
0	0	0	36.6087930459178	17.6146989632336	3	20	1	142	0	0	0	214	0.15	7	110	no_mask_FilterBank	0	0	0	0	11.820040215497	2.30047844725168
0	0	0	37.1864259727947	17.3737602885928	3	20	1	103	0	0	0	202	0.15	7	110	no_mask_FilterBank	0	0	0	0	11.820040215497	2.30047844725168
0	0	0	35.1577881172656	15.9524899746502	3	20	1	107	0	0	0	224	0.15	7	110	no_mask_FilterBank	0	0	0	0	27.2332465270753	1.11687722819467
0	0	0	33.7779647100204	14.2772146367829	3	20	0	62	0	0	0	199	0.15	7	110	no_mask_FilterBank	0	0	0	0	27.2332465270753	1.11687722819467
0	0	0	39.5068992985479	19.5516126218198	3	20	2	148	0	0	0	254	0.15	7	110	no_mask_FilterBank	0	0	0	0	27.2332465270753	1.11687722819467
0	0	0	39.3730199457252	18.7372881671888	3	20	0	106	0	0	0	216	0.15	7	110	no_mask_FilterBank	0	0	0	0	27.2332465270753	1.11687722819467
0	0	0	38.5345850621614	19.1264844448346	3	20	1	274	0	0	0	274	0.15	7	110	no_mask_FilterBank	0	0	0	0.004149377593361	27.2332465270753	1.11687722819467
0	0	0	34.6596460033561	16.7218229673571	3	20	1	83	0	0	0	154	0.15	7	110	no_mask_FilterBank	0	0	0	0	27.2332465270753	1.11687722819467
0	0	0	40.6506273481816	19.272969748843	3	20	1	182	0	0	0	274	0.15	7	110	no_mask_FilterBank	0	0	0	0.00625	27.2332465270753	1.11687722819467
0	0	0	38.3373677468733	17.5315124622394	3	20	2	81	0	0	0	212	0.15	7	110	no_mask_FilterBank	0	0	0	0	27.2332465270753	1.11687722819467
0	NaN	0	37.4345176305482	17.6095088724723	3	20	0	49	0	0	0	161	0.15	7	110	no_mask_FilterBank	0	0	0	0	27.2332465270753	1.11687722819467
0	0	0	37.8243847722698	17.6672348922127	3	20	0	60	0	0	0	162	0.15	7	110	no_mask_FilterBank	0	0	0	0	27.2332465270753	1.11687722819467
0	0	0	39.8344134125016	20.2755132538747	3	20	1	178	0	0	0	204	0.15	7	110	no_mask_FilterBank	0	0	0	0	27.2332465270753	1.11687722819467
0	0	0	38.8995500787899	18.3063616598078	3	20	0	70	0	0	0	134	0.15	7	110	no_mask_FilterBank	0	0	0	0	27.2332465270753	1.11687722819467
0	0	0	37.4649421642886	18.4091549702577	3	20	0	153	0	0	0	215	0.15	7	110	no_mask_FilterBank	0	0	0	0.00689655172413793	27.2332465270753	1.11687722819467
0	0	0	38.7434414640222	19.2901226980203	3	20	0	133	0	0	0	173	0.15	7	110	no_mask_FilterBank	0	0	0	0.0176991150442478	27.2332465270753	1.11687722819467
0	0	0	41.7728342278228	20.6915908657707	3	20	2	83	0	0	0	199	0.15	7	110	no_mask_FilterBank	0	0	0	0	27.2332465270753	1.11687722819467
0	0	0	36.9060215559244	16.0093457152629	3	20	0	71	0	0	0	196	0.15	7	110	no_mask_FilterBank	0	0	0	0	27.2332465270753	1.11687722819467
0	0	0	37.4856766158793	18.5033536048295	3	20	1	103	0	0	0	168	0.15	7	110	no_mask_FilterBank	0	0	0	0	27.2332465270753	1.11687722819467
0	0	0	40.137259839792	19.7987948459315	3	20	1	96	0	0	2	135	0.15	7	110	no_mask_FilterBank	0	0	0.0208333333333333	0	27.2332465270753	1.11687722819467
0	0	0	41.620381586892	20.8137546426936	3	20	1	265	0	0	0	321	0.15	7	110	no_mask_FilterBank	0	0	0	0	27.2332465270753	1.11687722819467
0	0	0	36.4457287247257	17.3376316918803	3	20	1	61	0	0	0	211	0.15	7	110	no_mask_FilterBank	0	0	0	0	27.2332465270753	1.11687722819467
0	0	0	36.4253956153199	16.1263076397748	3	20	1	39	0	0	0	197	0.15	7	110	no_mask_FilterBank	0	0	0	0	29.5869100556807	NaN
0	0	0	39.2622010176318	17.1889174194908	3	20	2	103	0	0	0	194	0.15	7	110	no_mask_FilterBank	0	0	0	0	29.5869100556807	NaN
0	0	0	39.4739321255941	19.481272447896	3	20	1	135	0	0	0	209	0.15	7	110	no_mask_FilterBank	0	0	0	0	29.5869100556807	NaN
0	0	0	35.997390355741	16.7757650235735	3	20	0	92	0	0	0	180	0.15	7	110	no_mask_FilterBank	0	0	0	0.0119047619047619	29.5869100556807	NaN
0	0	0	37.1583613738677	17.4915345284397	3	20	1	80	0	0	0	185	0.15	7	110	no_mask_FilterBank	0	0	0	0	29.5869100556807	NaN
0	0	0	35.0958584507399	15.5052048719443	3	20	1	120	0	0	0	208	0.15	7	110	no_mask_FilterBank	0	0	0	0	29.5869100556807	NaN
0	0	0	33.4426586172819	15.6954930777741	3	20	0	105	0	0	0	165	0.15	7	110	no_mask_FilterBank	0	0	0	0	29.5869100556807	NaN
0	0	0	36.1737183663119	16.7694909563518	3	20	0	94	0	0	0	178	0.15	7	110	no_mask_FilterBank	0	0	0	0	29.5869100556807	NaN
0	0	0	38.2363928153769	17.0288956644029	3	20	1	78	0	0	0	199	0.15	7	110	no_mask_FilterBank	0	0	0	0	29.5869100556807	NaN
0	0	0	37.8122434328597	17.8030761332061	3	20	1	122	0	0	0	214	0.15	7	110	no_mask_FilterBank	0	0	0	0.0181818181818182	29.5869100556807	NaN
0	0	0	36.2164257780869	17.3780063123943	3	20	0	112	0	0	0	177	0.15	7	110	no_mask_FilterBank	0	0	0	0	29.5869100556807	NaN
0	0	0	36.190322128237	16.7612756015365	3	20	2	108	0	0	0	217	0.15	7	110	no_mask_FilterBank	0	0	0	0.0099009900990099	29.5869100556807	NaN
0	0	0	37.2040574500179	16.9114986926188	3	20	0	96	0	0	1	207	0.15	7	110	no_mask_FilterBank	0	0	0.0104166666666667	0	29.5869100556807	NaN
0	0	0	39.6448330063961	18.7375576711143	3	20	0	119	0	0	0	214	0.15	7	110	no_mask_FilterBank	0	0	0	0	29.5869100556807	NaN
0	0	0	33.8404093933273	14.9845217744808	3	20	1	132	0	0	0	272	0.15	7	110	no_mask_FilterBank	0	0	0	0	29.5869100556807	NaN
0	0	0	31.5797266487381	14.2171844318335	3	20	0	74	0	0	0	209	0.15	7	110	no_mask_FilterBank	0	0	0	0	29.5869100556807	NaN
0	0	0	37.5018422274594	16.5068508880414	3	20	1	89	0	0	0	194	0.15	7	110	no_mask_FilterBank	0	0	0	0	29.5869100556807	NaN
0	NaN	0	31.864555563508	14.3586809812004	3	20	0	33	0	0	0	176	0.15	7	110	no_mask_FilterBank	0	0	0	0	29.5869100556807	NaN
0	0	0	40.6582236916333	18.6851122555041	3	20	1	96	0	0	0	193	0.15	7	110	no_mask_FilterBank	0	0	0	0	29.5869100556807	NaN
0	0	0	41.4858196218041	18.9367838521243	3	20	0	148	0	0	0	239	0.15	7	110	no_mask_FilterBank	0	0	0	0	29.5869100556807	NaN
0	0	0	0	0	3	1	2	109	0	0	0	201	3	7	110	JAR_FilterBank	0	0	0	0	28.6676730104884	NaN
0	0	0	0	0	3	1	1	70	0	0	0	223	3	7	110	JAR_FilterBank	0	0	0	0	40.3090891513263	15.1428209653887
0	0	0	0	0	3	1	1	321	0	0	1	315	3	7	110	JAR_FilterBank	0	0	0.00311526479750779	0	23.4543394272345	0.542267916711914
0	0	0	0	0	3	1	1	191	0	0	0	281	3	7	110	JAR_FilterBank	0	0	0	0	23.1186417981904	NaN
0	0	0	0	0	3	1	3	404	0	0	0	348	3	7	110	JAR_FilterBank	0	0	0	0	29.4530607956256	1.47564147017086
0	0	0	0	0	3	1	1	144	0	0	0	214	3	7	110	JAR_FilterBank	0	0	0	0	31.8626597067524	0.0151333566787143
0	0	0	0	0	3	1	3	169	0	0	0	242	3	7	110	JAR_FilterBank	0	0	0	0	35.0627566428722	10.271270679762
NaN	NaN	0	0	0	3	1	0	14	0	0	0	157	3	7	110	JAR_FilterBank	0	0	0	0	10.9465523248334	5.30146127526456
0	0	0	0	0	3	1	0	60	0	0	0	194	3	7	110	JAR_FilterBank	0	0	0	0	36.8386295657298	3.24634913967929
0	0	0	0	0	3	1	2	173	0	0	0	251	3	7	110	JAR_FilterBank	0	0	0	0.00602409638554217	36.0714287523897	0.527353492543774
0	0	0	0	0	3	1	1	102	0	0	0	228	3	7	110	JAR_FilterBank	0	0	0	0.00980392156862745	21.6315644510585	5.13959814920934
0	0	0	0	0	3	1	1	131	0	0	0	245	3	7	110	JAR_FilterBank	0	0	0	0	30.7132076008423	-1.45795240803441
0	0	0	0	0	3	1	4	418	0	0	0	402	3	7	110	JAR_FilterBank	0	0	0	0	30.8953654588366	3.79941988853603
0	0	0	0	0	3	1	4	360	0	0	1	370	3	7	110	JAR_FilterBank	0	0	0.00277777777777778	0	33.0552437124594	-3.47582296096247
0	0	0	0	0	3	1	0	87	0	0	0	206	3	7	110	JAR_FilterBank	0	0	0	0	29.9185999430673	7.59279044010531
0	0	0	0	0	3	1	4	262	0	0	0	332	3	7	110	JAR_FilterBank	0	0	0	0	40.4700710985855	-5.02863023196949
0	0	0	0	0	3	1	3	275	0	0	0	296	3	7	110	JAR_FilterBank	0	0	0	0	26.834788059402	6.30691432744454
0	0	0.00961538461538462	0	0	3	1	2	108	0	0	1	192	3	7	110	JAR_FilterBank	0	0.0158730158730159	0.00925925925925926	0	31.4914941276885	3.23975572107789
0	0	0	0	0	3	1	1	102	0	0	0	202	3	7	110	JAR_FilterBank	0	0	0	0	30.9951128970323	1.18934748614072
0	0	0	0	0	3	1	1	175	0	0	0	229	3	7	110	JAR_FilterBank	0	0	0	0	26.2699426155839	1.04366968908187
0	0	0	0	0	3	1	2	237	0	0	0	306	3	7	110	JAR_FilterBank	0	0	0	0	31.4575790409929	1.63568195013753
0	0	0	0	0	3	1	3	324	0	0	0	387	3	7	110	JAR_FilterBank	0	0	0	0	30.2162550198853	5.20636994693801
0	0	0	0	0	3	1	0	55	0	0	0	206	3	7	110	JAR_FilterBank	0	0	0	0	34.8347061033167	-3.04747468525006
0	0	0	0	0	3	1	3	207	0	0	0	245	3	7	110	JAR_FilterBank	0	0	0	0	33.3769018946283	NaN
0	0	0	0	0	3	1	3	306	0	0	0	328	3	7	110	JAR_FilterBank	0	0	0	0	35.1301415223103	0.474262295483954
0	NaN	0	0	0	3	1	0	44	0	0	0	166	3	7	110	JAR_FilterBank	0	0	0	0	16.0584798494229	NaN
0	0	0	0	0	3	1	2	231	0	0	0	303	3	7	110	JAR_FilterBank	0	0	0	0	38.0070758361395	1.37537818095472
0	0	0	0	0	3	1	3	230	0	0	0	254	3	7	110	JAR_FilterBank	0	0	0	0	31.8108987966268	1.22297199974494
0	0	0	0	0	3	1	0	69	0	0	0	176	3	7	110	JAR_FilterBank	0	0	0	0	25.3634031707754	-3.69781999819569
0	0	0	0	0	3	1	3	210	0	0	0	272	3	7	110	JAR_FilterBank	0	0	0	0	33.5737507198057	16.3870929912041
0	0	0	0	0	3	1	1	50	0	0	0	196	3	7	110	JAR_FilterBank	0	0	0	0.0204081632653061	28.5621949541706	0.109862085653543
0	0	0	0	0	3	1	1	96	0	0	0	210	3	7	110	JAR_FilterBank	0	0	0	0	36.2152240965513	0.500436560958609
0	0	0	0	0	3	1	2	335	0	0	0	350	3	7	110	JAR_FilterBank	0	0	0	0	37.0045458101823	0.395152997198192
0	0	0	0	0	3	1	3	133	0	0	0	171	3	7	110	JAR_FilterBank	0	0	0	0	30.7114587058688	-4.44880334588737
0	0	0	0	0	3	1	0	93	0	0	0	220	3	7	110	JAR_FilterBank	0	0	0	0	39.1918581517147	3.30590045894071
0	0	0	0	0	3	1	1	80	0	0	0	204	3	7	110	JAR_FilterBank	0	0	0	0	31.1342289684012	0.931426063817733
0	0	0	0	0	3	1	1	113	0	0	0	223	3	7	110	JAR_FilterBank	0	0	0	0	37.3845242612915	NaN
0	0	0	0	0	3	1	1	190	0	0	0	231	3	7	110	JAR_FilterBank	0	0	0	0	28.8680361960979	8.50082280097139
0	0	0	0	0	3	1	1	166	0	0	0	291	3	7	110	JAR_FilterBank	0	0	0	0	41.2958292936346	1.86878922245193
0	0	0.00714285714285714	0	0	3	1	2	158	0	0	1	263	3	7	110	JAR_FilterBank	0	0.0222222222222222	0.00632911392405063	0	34.5611850696146	1.71519673917151
0	0	0	0	0	3	1	1	58	0	0	0	190	3	7	110	JAR_FilterBank	0	0	0	0	28.2161598691286	NaN
0	0	0	0	0	3	1	2	198	0	0	0	315	3	7	110	JAR_FilterBank	0	0	0	0	34.2001569758214	-1.55461962039657
0	0	0	0	0	3	1	1	62	0	0	0	186	3	7	110	JAR_FilterBank	0	0	0	0	34.9110693617801	NaN
0	0	0	0	0	3	1	2	126	0	0	0	220	3	7	110	JAR_FilterBank	0	0	0	0	35.1602902430662	NaN
0	0	0	0	0	3	1	1	166	0	0	0	261	3	7	110	JAR_FilterBank	0	0	0	0	22.8304887056089	4.90954440890753
0	0	0	0	0	3	1	1	75	0	0	0	172	3	7	110	JAR_FilterBank	0	0	0	0	23.8086804080506	6.37772280052928
0	0	0	0	0	3	1	2	234	0	0	0	340	3	7	110	JAR_FilterBank	0	0	0	0	36.7109930055284	1.79637212613806
0	0	0	0	0	3	1	1	99	0	0	0	204	3	7	110	JAR_FilterBank	0	0	0	0	36.929087785882	0.350169293124892
0	0	0	0	0	3	1	2	391	0	0	0	371	3	7	110	JAR_FilterBank	0	0	0	0	35.2678483934695	NaN
0	0	0	0	0	3	1	3	317	0	0	0	346	3	7	110	JAR_FilterBank	0	0	0	0	35.9855172599421	6.68841449489926
0	0	0	0	0	3	1	1	191	0	0	1	256	3	7	110	JAR_FilterBank	0	0	0.00523560209424084	0	32.2821290184316	2.47121479035158
0	0	0	0	0	3	1	0	122	0	0	0	199	3	7	110	JAR_FilterBank	0	0	0	0	32.7230328891882	1.72935732722677
0	0	0	0	0	3	1	2	131	0	0	0	207	3	7	110	JAR_FilterBank	0	0	0	0	30.0470880458321	-0.038406057651827
0	0	0	0	0	3	1	2	271	0	0	0	301	3	7	110	JAR_FilterBank	0	0	0	0	30.3826602695251	NaN
0	0	0	0	0	3	1	1	323	0	0	0	359	3	7	110	JAR_FilterBank	0	0	0	0.00315457413249211	31.9280518648592	1.81350250898047
0	0	0	0	0	3	1	1	171	0	0	0	252	3	7	110	JAR_FilterBank	0	0	0	0	31.3284328059899	2.78573562308961
0	0	0	0	0	3	1	2	139	0	0	0	229	3	7	110	JAR_FilterBank	0	0	0	0	30.1213657977582	5.97469438053669
0	0	0	0	0	3	1	1	272	0	0	1	253	3	7	110	JAR_FilterBank	0	0	0.00367647058823529	0	28.6806051739297	0.544998169416996
0	0	0	0	0	3	1	4	207	0	0	0	257	3	7	110	JAR_FilterBank	0	0	0	0	36.2309896165294	NaN
0	0	0	0	0	3	1	2	215	0	0	0	315	3	7	110	JAR_FilterBank	0	0	0	0	31.3299808625782	0.329687820352754
0	0	0	0.073880407558197	1.04227515969544	3	2	3	193	0	0	2	269	1.5	7	110	JAR_FilterBank	0	0	0.0103626943005181	0.0179640718562874	35.1182482436514	10.6214871199469
0	0	0.00512820512820513	0.200606938520376	1.36399222785526	3	2	2	196	0	0	2	306	1.5	7	110	JAR_FilterBank	0	0.0196078431372549	0.0102040816326531	0	35.1182482436514	10.6214871199469
0.0652173913043478	0	0.0381679389312977	0.252099607145339	1.33611446138033	3	2	1	169	0	0	18	216	1.5	7	110	JAR_FilterBank	0	0.0425531914893617	0.106508875739645	0.0152671755725191	23.9633376090188	15.917630703909
0.0833333333333333	0.02	0.0707070707070707	0.419924154164616	1.6075664310977	3	2	2	105	0	0	11	217	1.5	7	110	JAR_FilterBank	0	0.0909090909090909	0.104761904761905	0	23.9633376090188	15.917630703909
0.05	0.0555555555555556	0.0449438202247191	1.39458778913464	1.46908545657182	3	2	1	102	0	0	10	178	1.5	7	110	JAR_FilterBank	0	0.0161290322580645	0.0980392156862745	0.0449438202247191	22.2217484675715	6.59756763959167
0.0645161290322581	0.0401606425702811	0.0388349514563107	1.36484959093177	1.9146451440065	3	2	3	389	0	0	20	368	1.5	7	110	JAR_FilterBank	0	0	0.051413881748072	0	22.2217484675715	6.59756763959167
0	0	0	0.434199430284326	1.17398465246551	3	2	2	169	0	0	0	238	1.5	7	110	JAR_FilterBank	0	0	0	0	32.1273878726328	14.1051000002231
0	0	0	0.425745213619134	1.29155877009793	3	2	1	62	0	0	11	153	1.5	7	110	JAR_FilterBank	0	0	0.17741935483871	0.0163934426229508	32.1273878726328	14.1051000002231
0.0416666666666667	0.00813008130081301	0.023121387283237	0.205036120966539	1.20419359017347	3	2	2	191	0	0	8	281	1.5	7	110	JAR_FilterBank	0	0.0384615384615385	0.0418848167539267	0.0404624277456647	33.3490474501274	17.9426503270348
0	0	0	0.219181487261826	1.21780792393544	3	2	2	82	0	0	1	183	1.5	7	110	JAR_FilterBank	0	0	0.0121951219512195	0.0375	33.3490474501274	17.9426503270348
0.111111111111111	0.0303030303030303	0.0428571428571429	0.216169653657539	0.910505302827418	3	2	2	84	0	0	5	198	1.5	7	110	JAR_FilterBank	0	0	0.0595238095238095	0.0142857142857143	28.6472927129096	17.6237572292678
0	0	0	0.349226206899404	1.13556867217453	3	2	1	255	0	0	4	293	1.5	7	110	JAR_FilterBank	0	0	0.0156862745098039	0.00862068965517241	28.6472927129096	17.6237572292678
0	0.025	0.0120481927710843	0.697978914201559	1.46024644128453	3	2	0	98	0	0	5	205	1.5	7	110	JAR_FilterBank	0	0	0.0510204081632653	0.072289156626506	27.8024170854406	7.7955486566501
0	0.0220588235294118	0.0181268882175227	0.137456434747772	1.42116193245698	3	2	4	356	0	0	9	394	1.5	7	110	JAR_FilterBank	0	0	0.0252808988764045	0.00302114803625378	27.8024170854406	7.7955486566501
0	0	0	0.0705012790477666	1.21007679044176	3	2	2	113	0	0	4	169	1.5	7	110	JAR_FilterBank	0	0	0.0353982300884956	0.0101010101010101	24.6200846824606	7.72918913679163
0	0	0.0143540669856459	0.270862444454663	1.37504433459215	3	2	1	219	0	0	7	289	1.5	7	110	JAR_FilterBank	0	0.0434782608695652	0.0319634703196347	0.00956937799043062	24.6200846824606	7.72918913679163
0	0.0178571428571429	0.0116279069767442	1.78849021417742	2.04031413005576	3	2	2	176	0	0	6	259	1.5	7	110	JAR_FilterBank	0	0	0.0340909090909091	0.0116279069767442	33.3995060514914	17.0139685424354
0.0384615384615385	0.0517241379310345	0.0699588477366255	1.37446114231618	1.72568866494559	3	2	3	252	0	0	21	285	1.5	7	110	JAR_FilterBank	0	0.111111111111111	0.0833333333333333	0.0123456790123457	33.3995060514914	17.0139685424354
0	0	0	0.0083441774980083	0.543635509483117	3	2	1	69	0	0	0	230	1.5	7	110	JAR_FilterBank	0	0	0	0.0147058823529412	34.6893722435195	13.2675756483795
NaN	NaN	0.0714285714285714	0.00584633006193778	0.548204393609289	3	2	0	14	0	0	2	160	1.5	7	110	JAR_FilterBank	0	0.0172413793103448	0.142857142857143	0	34.6893722435195	13.2675756483795
0.0952380952380952	0.0206896551724138	0.0290697674418605	0.0906195099071453	1.47565319782985	3	2	2	172	0	0	6	303	1.5	7	110	JAR_FilterBank	0	0	0.0348837209302326	0	24.4791388767161	12.7039863325793
0.0277777777777778	0.0072463768115942	0.01	0.0402902772082608	1.16501710041515	3	2	2	208	0	0	3	292	1.5	7	110	JAR_FilterBank	0	0	0.0144230769230769	0	24.4791388767161	12.7039863325793
0	0	0.136363636363636	0.00687815208172653	0.673114142402215	3	2	0	23	0	0	5	160	1.5	7	110	JAR_FilterBank	0	0.0363636363636364	0.217391304347826	0.136363636363636	17.2693082101858	12.5182081135672
0	0.0476190476190476	0.024390243902439	0.0126617206986237	0.818907466924809	3	2	0	41	0	0	3	209	1.5	7	110	JAR_FilterBank	0	0	0.0731707317073171	0.024390243902439	17.2693082101858	12.5182081135672
0	0	0	6.45184427386197	2.13152972717993	3	2	2	239	0	0	5	277	1.5	7	110	JAR_FilterBank	0	0	0.0209205020920502	0.0138248847926267	33.8375195592712	15.9485079969785
0.05	0.00540540540540541	0.0197802197802198	1.22926029713829	1.73628392342105	3	2	3	479	0	0	11	467	1.5	7	110	JAR_FilterBank	0	0.087719298245614	0.022964509394572	0.0043956043956044	33.8375195592712	15.9485079969785
0	0	0	0.00959413098902589	0.52946954572534	3	2	2	136	0	0	0	242	1.5	7	110	JAR_FilterBank	0	0	0	0	33.0145861835138	2.59425278083473
0	0	0	0.0815633875883689	0.8378421306322	3	2	1	134	0	0	1	257	1.5	7	110	JAR_FilterBank	0	0	0.00746268656716418	0	33.0145861835138	2.59425278083473
0	0.0195439739413681	0.0252808988764045	0.804002193819544	1.31122823189538	3	2	2	371	0	0	11	401	1.5	7	110	JAR_FilterBank	0	0.0175438596491228	0.0296495956873315	0.00842696629213483	23.9232801305735	10.7489629882648
0	0	0.0136054421768707	1.51781874877857	1.59590707978788	3	2	1	149	0	0	7	201	1.5	7	110	JAR_FilterBank	0	0.0307692307692308	0.0469798657718121	0.0136054421768707	23.9232801305735	10.7489629882648
0	NaN	0.1	0.201236903416638	1.55981464349379	3	2	0	20	0	0	2	177	1.5	7	110	JAR_FilterBank	0	0.0185185185185185	0.1	0.15	8.04101942074192	10.2796374200693
0	0	0.0531914893617021	0.0475745528435405	1.41260788130615	3	2	2	94	0	0	6	178	1.5	7	110	JAR_FilterBank	0	0.0793650793650794	0.0638297872340425	0.0212765957446809	8.04101942074192	10.2796374200693
0	0	0	0.357797727588687	1.29222089768609	3	2	1	315	0	0	2	309	1.5	7	110	JAR_FilterBank	0	0	0.00634920634920635	0.00843881856540084	31.2457957018014	10.8223772054422
0	0.0153846153846154	0.0169491525423729	0.331978919840548	1.30140993406848	3	2	1	128	0	0	5	225	1.5	7	110	JAR_FilterBank	0	0.0212765957446809	0.0390625	0.0338983050847458	31.2457957018014	10.8223772054422
0	0	0	0.598132616747833	1.05048876919857	3	2	2	148	0	0	5	239	1.5	7	110	JAR_FilterBank	0	0	0.0337837837837838	0.00684931506849315	34.6683367711948	11.2312324683952
0	0.00581395348837209	0.0101010101010101	0.33300432414925	1.29463637962363	3	2	2	398	0	0	5	472	1.5	7	110	JAR_FilterBank	0	0.0476190476190476	0.0125628140703518	0	34.6683367711948	11.2312324683952
0	0	0.0714285714285714	0.0546368678534404	1.30160759242578	3	2	0	76	0	0	11	169	1.5	7	110	JAR_FilterBank	0	0.0806451612903226	0.144736842105263	0.0428571428571429	21.1698701442022	15.0803930208628
0.0714285714285714	0	0.0140845070422535	0.103293868713336	1.3869112635418	3	2	1	71	0	0	2	175	1.5	7	110	JAR_FilterBank	0	0	0.028169014084507	0.0422535211267606	21.1698701442022	15.0803930208628
0	0	0.0263157894736842	0.0569253354722884	1.16149537186224	3	2	1	58	0	0	1	183	1.5	7	110	JAR_FilterBank	0	0.0185185185185185	0.0172413793103448	0	24.5935234040794	13.1872480555642
0	0.0277777777777778	0.0277777777777778	0.140237909420804	1.37205097016666	3	2	1	85	0	0	3	190	1.5	7	110	JAR_FilterBank	0	0.0163934426229508	0.0352941176470588	0	24.5935234040794	13.1872480555642
0.0714285714285714	0.0404040404040404	0.0443037974683544	1.27894227083965	1.84196524642284	3	2	1	173	0	0	11	246	1.5	7	110	JAR_FilterBank	0	0.0208333333333333	0.0635838150289017	0.0443037974683544	23.4573836333604	16.6863280222983
0.0344827586206897	0	0.0181818181818182	1.18721242431001	1.94276458370053	3	2	1	199	0	0	10	238	1.5	7	110	JAR_FilterBank	0	0.0188679245283019	0.050251256281407	0.0121212121212121	23.4573836333604	16.6863280222983
0	0.0344827586206897	0.05	0.166121065355531	0.999537088519513	3	2	1	41	0	0	3	223	1.5	7	110	JAR_FilterBank	0	0.0256410256410256	0.0731707317073171	0	34.5983782428599	22.3211378042775
0	0	0.0170940170940171	0.0902881475181967	1.18175427340644	3	2	2	124	0	0	5	208	1.5	7	110	JAR_FilterBank	0	0.0178571428571429	0.0403225806451613	0.0341880341880342	34.5983782428599	22.3211378042775
0.0689655172413793	0	0.0526315789473684	4.35855767657194	2.21351609317625	3	2	1	149	0	0	8	193	1.5	7	110	JAR_FilterBank	0	0.0666666666666667	0.0536912751677852	0.0175438596491228	27.2615773334241	17.0259654353592
0.0769230769230769	0.00980392156862745	0.0340909090909091	4.56030792978337	2.1020609558876	3	2	1	227	0	0	15	264	1.5	7	110	JAR_FilterBank	0	0.0408163265306122	0.066079295154185	0	27.2615773334241	17.0259654353592
0	NaN	0	0.4837803488802	1.02222022840839	3	2	0	9	0	0	0	165	1.5	7	110	JAR_FilterBank	0	0	0	0	19.7327630434788	12.7651885897969
0	0	0	0.050590504372503	1.08640228709869	3	2	3	300	0	0	3	294	1.5	7	110	JAR_FilterBank	0	0	0.01	0.00364963503649635	19.7327630434788	12.7651885897969
0	0	0.0344827586206897	0.149479049567911	0.875188745068978	3	2	0	60	0	0	4	184	1.5	7	110	JAR_FilterBank	0	0.0357142857142857	0.0666666666666667	0.0172413793103448	26.1173740740351	14.9488580449005
0	0	0	0.126584097208842	1.0263398727609	3	2	2	200	0	0	2	240	1.5	7	110	JAR_FilterBank	0	0	0.01	0	26.1173740740351	14.9488580449005
0	0	0	0.126019983749566	0.813343743044287	3	2	2	94	0	0	2	229	1.5	7	110	JAR_FilterBank	0	0	0.0212765957446809	0	36.6943800628274	9.35134559698555
0	0	0.00709219858156028	0.0870692510119265	0.661666619629445	3	2	2	148	0	0	7	214	1.5	7	110	JAR_FilterBank	0	0.0163934426229508	0.0472972972972973	0.0141843971631206	36.6943800628274	9.35134559698555
0	0	0	0.11395357160534	0.711237543165246	3	2	1	135	0	0	0	219	1.5	7	110	JAR_FilterBank	0	0	0	0.024	32.008789583733	9.62125193038589
0	0	0	0.0498134922610251	0.904403417559501	3	2	1	77	0	0	0	219	1.5	7	110	JAR_FilterBank	0	0	0	0.012987012987013	32.008789583733	9.62125193038589
0	0	0	0.0435937362176557	0.661063197401648	3	2	1	166	0	0	0	211	1.5	7	110	JAR_FilterBank	0	0	0	0	25.2457782788279	2.83479331454093
0	0	0	0.22323653614855	1.18691953369162	3	2	1	61	0	0	0	190	1.5	7	110	JAR_FilterBank	0	0	0	0	25.2457782788279	2.83479331454093
0	0	0.0206896551724138	0.142473492734706	1.0065310627182	3	2	2	157	0	0	7	241	1.5	7	110	JAR_FilterBank	0	0.0408163265306122	0.0445859872611465	0.00689655172413793	34.3575300278289	10.6099888450417
0.125	0	0.0478723404255319	0.121057191648523	1.1115002785561	3	2	2	190	0	0	11	277	1.5	7	110	JAR_FilterBank	0	0.0769230769230769	0.0578947368421053	0.0106382978723404	34.3575300278289	10.6099888450417
0.133333333333333	0.0288461538461538	0.0588235294117647	2.17700784857417	1.96967555436747	3	2	3	185	0	0	16	253	1.5	7	110	JAR_FilterBank	0	0.0517241379310345	0.0864864864864865	0.0117647058823529	28.0601364655593	18.0646071992826
0	0	0.020979020979021	0.669729133647704	1.60523332282903	3	2	0	162	0	0	8	214	1.5	7	110	JAR_FilterBank	0	0.0178571428571429	0.0493827160493827	0.027972027972028	28.0601364655593	18.0646071992826
0	0	0	3.84244837566388	1.39092817491574	3	3	0	81	0	0	1	184	1	7	110	JAR_FilterBank	0	0	0.0123456790123457	0.0588235294117647	25.4904616045785	10.2104659805411
0	0.012	0.0246478873239437	5.20910095513397	1.89913410884654	3	3	2	286	0	0	10	410	1	7	110	JAR_FilterBank	0	0.0833333333333333	0.034965034965035	0.00352112676056338	25.4904616045785	10.2104659805411
0.5	0	0.2	6.52365468926916	2.25786974546217	3	3	0	17	0	0	5	188	1	7	110	JAR_FilterBank	0	0	0.294117647058824	0.133333333333333	25.4904616045785	10.2104659805411
0	0	0.0181818181818182	5.89330263701803	2.12159551499742	3	3	1	55	0	0	2	228	1	7	110	JAR_FilterBank	0	0.025	0.0363636363636364	0.0181818181818182	38.4051495990386	12.7712510364791
0.117647058823529	0.033112582781457	0.0333333333333333	9.94505635724822	2.97018992724231	3	3	2	297	0	0	19	290	1	7	110	JAR_FilterBank	0	0	0.063973063973064	0.0238095238095238	38.4051495990386	12.7712510364791
0	0	0	10.0576102471512	2.89510855463643	3	3	0	97	0	0	21	170	1	7	110	JAR_FilterBank	0	0	0.216494845360825	0.0645161290322581	38.4051495990386	12.7712510364791
0.0645161290322581	0.0277777777777778	0.0423728813559322	14.465063321118	3.42332302696337	3	3	2	124	0	0	10	212	1	7	110	JAR_FilterBank	0	0.0444444444444444	0.0806451612903226	0.0169491525423729	28.9532490369634	11.2614067703942
0.037037037037037	0.00763358778625954	0.0197044334975369	7.70723888861918	2.72284472644704	3	3	2	221	0	0	7	307	1	7	110	JAR_FilterBank	0	0.0444444444444444	0.0316742081447964	0.00985221674876847	28.9532490369634	11.2614067703942
0	0	0.130434782608696	8.82529664676681	2.45724499911229	3	3	0	24	0	0	9	167	1	7	110	JAR_FilterBank	0	0.0185185185185185	0.375	0	28.9532490369634	11.2614067703942
NaN	NaN	0.428571428571429	1.33645021602562	1.68207626808485	3	3	0	7	0	0	5	184	1	7	110	JAR_FilterBank	0	0.0588235294117647	0.714285714285714	0	-2.71856859107805	9.70682561591025
0	0.0206185567010309	0.0169491525423729	2.46848542317822	1.96992826394723	3	3	2	236	0	0	4	343	1	7	110	JAR_FilterBank	0	0	0.0169491525423729	0.00423728813559322	-2.71856859107805	9.70682561591025
NaN	NaN	0.666666666666667	1.29259436733029	1.76901031387412	3	3	0	3	0	0	2	199	1	7	110	JAR_FilterBank	0	0.0487804878048781	0.666666666666667	0	-2.71856859107805	9.70682561591025
0	0	0	5.65173655300893	2.19620376824296	3	3	1	24	0	0	2	178	1	7	110	JAR_FilterBank	0	0	0.0833333333333333	0.0416666666666667	22.3962192652416	9.73694447866605
0	0.0075187969924812	0.00946372239747634	2.93489715868553	1.97852391836274	3	3	3	322	0	0	4	450	1	7	110	JAR_FilterBank	0	0.0294117647058824	0.0124223602484472	0.00630914826498423	22.3962192652416	9.73694447866605
NaN	NaN	0.117647058823529	1.65945813003108	1.43899064294486	3	3	0	17	0	0	2	169	1	7	110	JAR_FilterBank	0	0.0444444444444444	0.117647058823529	0.0588235294117647	22.3962192652416	9.73694447866605
0	0	0.0204081632653061	6.49528996091807	1.96795071181803	3	3	1	147	0	0	4	228	1	7	110	JAR_FilterBank	0	0.0408163265306122	0.0272108843537415	0.0408163265306122	34.7877497723261	9.69467117674819
0	0	0	1.91507808493304	1.44963092987146	3	3	1	112	0	0	4	196	1	7	110	JAR_FilterBank	0	0	0.0357142857142857	0.00952380952380952	34.7877497723261	9.69467117674819
0	0	0	3.17139423384433	1.50685930689547	3	3	2	148	0	0	6	284	1	7	110	JAR_FilterBank	0	0	0.0405405405405405	0.0155038759689922	34.7877497723261	9.69467117674819
0	0.0287769784172662	0.0195121951219512	2.22080241712414	1.69208783862691	3	3	2	207	0	0	5	272	1	7	110	JAR_FilterBank	0	0	0.0241545893719807	0.0146341463414634	29.1143040096984	10.2974275613904
0	0	0.02	1.47268533087533	1.39571489287976	3	3	2	70	0	0	7	194	1	7	110	JAR_FilterBank	0	0.0208333333333333	0.1	0.04	29.1143040096984	10.2974275613904
0	NaN	0.166666666666667	2.15040154517577	1.31479092073362	3	3	0	7	0	0	3	182	1	7	110	JAR_FilterBank	0	0.0204081632653061	0.428571428571429	0.333333333333333	29.1143040096984	10.2974275613904
0	0	0	10.0270864031448	2.84854639588691	3	3	1	42	0	0	9	210	1	7	110	JAR_FilterBank	0	0	0.214285714285714	0.0731707317073171	25.3028916235195	21.1119972123394
0.0454545454545455	0.024390243902439	0.033210332103321	9.38203824118697	2.81286295406286	3	3	3	281	0	0	21	330	1	7	110	JAR_FilterBank	0	0.0357142857142857	0.0747330960854092	0.00738007380073801	25.3028916235195	21.1119972123394
0	0.285714285714286	0.0729166666666667	11.7105758285596	3.44194793234728	3	3	0	115	0	0	36	180	1	7	110	JAR_FilterBank	0	0.0806451612903226	0.31304347826087	0.09375	25.3028916235195	21.1119972123394
0.158730158730159	0.0555555555555556	0.0963302752293578	10.0207624396034	2.66468530714012	3	3	2	222	0	0	21	305	1	7	110	JAR_FilterBank	0	0.0645161290322581	0.0945945945945946	0.0137614678899083	21.6475812127608	9.12078154079001
0	0	0	7.0086009452213	1.95399369129356	3	3	2	175	0	0	3	234	1	7	110	JAR_FilterBank	0	0	0.0171428571428571	0	21.6475812127608	9.12078154079001
0	0	0.0151515151515152	6.91803485992674	2.12484124638919	3	3	1	203	0	0	9	301	1	7	110	JAR_FilterBank	0	0.0588235294117647	0.0443349753694581	0.0101010101010101	21.6475812127608	9.12078154079001
0	0.0123456790123457	0.00675675675675676	10.654197813709	2.92813634293748	3	3	1	157	0	0	7	206	1	7	110	JAR_FilterBank	0	0	0.0445859872611465	0.0337837837837838	33.0736303309669	12.2271884902713
0	0.0176470588235294	0.0274914089347079	14.6140039146444	3.8504908548105	3	3	3	355	0	0	28	315	1	7	110	JAR_FilterBank	0	0.0892857142857143	0.0788732394366197	0.013745704467354	33.0736303309669	12.2271884902713
0.0714285714285714	0.0188679245283019	0.0363636363636364	16.5912288091261	3.75541646997887	3	3	2	288	0	0	19	370	1	7	110	JAR_FilterBank	0	0.0952380952380952	0.0659722222222222	0.00727272727272727	33.0736303309669	12.2271884902713
0	NaN	0.0588235294117647	7.25315807517777	2.22089091679129	3	3	0	20	0	0	2	167	1	7	110	JAR_FilterBank	0	0.0192307692307692	0.1	0.294117647058824	9.37743280680519	12.9943306669513
0	0	0.0328947368421053	9.89689902034211	2.47318932415018	3	3	2	185	0	0	22	246	1	7	110	JAR_FilterBank	0	0.116279069767442	0.118918918918919	0	9.37743280680519	12.9943306669513
0	0.032967032967033	0.0427350427350427	8.82478238412424	2.45561110304614	3	3	2	246	0	0	19	333	1	7	110	JAR_FilterBank	0	0.105263157894737	0.0772357723577236	0.00854700854700855	9.37743280680519	12.9943306669513
0	0	0.0476190476190476	5.34384623431946	2.61868693086696	3	3	2	68	0	0	7	197	1	7	110	JAR_FilterBank	0	0.0545454545454545	0.102941176470588	0.0317460317460317	31.542601715331	19.1941275957501
0	0.0176991150442478	0.0204081632653061	6.50874117949487	2.18129511269327	3	3	1	149	0	0	6	272	1	7	110	JAR_FilterBank	0	0.0285714285714286	0.0402684563758389	0.0204081632653061	31.542601715331	19.1941275957501
0	0.025974025974026	0.0246913580246914	6.00857635157421	2.41096381919911	3	3	0	162	0	0	9	253	1	7	110	JAR_FilterBank	0	0.0625	0.0555555555555556	0.0123456790123457	31.542601715331	19.1941275957501
0	0	0.0125	3.20891919837432	1.66921139126244	3	3	1	81	0	0	3	196	1	7	110	JAR_FilterBank	0	0.0188679245283019	0.037037037037037	0	33.4976054940695	10.1400481310893
0	0.0198019801980198	0.0171428571428571	5.80725402389513	2.08976606706267	3	3	1	180	0	0	7	247	1	7	110	JAR_FilterBank	0	0.0169491525423729	0.0388888888888889	0.0171428571428571	33.4976054940695	10.1400481310893
0	0	0.016	5.78079950625308	1.64208569084516	3	3	2	143	0	0	8	235	1	7	110	JAR_FilterBank	0	0.0227272727272727	0.0559440559440559	0.024	33.4976054940695	10.1400481310893
0	NaN	NaN	5.5968325768078	2.00753456923882	3	3	0	2	0	0	1	178	1	7	110	JAR_FilterBank	0	0	0.5	0.5	-5.84784829881878	9.18189249221738
0	0	0.00862068965517241	5.58227608898585	1.88311275110714	3	3	0	120	0	0	1	233	1	7	110	JAR_FilterBank	0	0.0212765957446809	0.00833333333333333	0	-5.84784829881878	9.18189249221738
0	0	0.0174672489082969	6.09205836414795	2.07718693208608	3	3	2	238	0	0	13	280	1	7	110	JAR_FilterBank	0	0.0615384615384615	0.0546218487394958	0.0262008733624454	-5.84784829881878	9.18189249221738
0	0.0108695652173913	0.0129032258064516	8.64412219709306	2.26584984146252	3	3	3	160	0	0	4	254	1	7	110	JAR_FilterBank	0	0	0.025	0	36.5799794746027	14.3781739815583
0	0	0	6.31708161612184	1.87872089043787	3	3	0	66	0	0	8	168	1	7	110	JAR_FilterBank	0	0	0.121212121212121	0.0454545454545455	36.5799794746027	14.3781739815583
0.05	0	0.0149253731343284	8.37606717072073	2.39652678949173	3	3	1	144	0	0	6	231	1	7	110	JAR_FilterBank	0	0.0185185185185185	0.0416666666666667	0.0298507462686567	36.5799794746027	14.3781739815583
0	0	0.0275862068965517	6.73945079724671	2.52570929220449	3	3	2	149	0	0	7	217	1	7	110	JAR_FilterBank	0	0.0363636363636364	0.0469798657718121	0.0206896551724138	32.2819645908402	13.424506524246
0	0	0.0508474576271186	8.83809537492002	2.61693299312571	3	3	0	61	0	0	7	221	1	7	110	JAR_FilterBank	0	0.0909090909090909	0.114754098360656	0	32.2819645908402	13.424506524246
0	0.102564102564103	0.133333333333333	7.54568303534391	2.42043283654654	3	3	0	92	0	0	23	230	1	7	110	JAR_FilterBank	0	0.0476190476190476	0.25	0.0888888888888889	32.2819645908402	13.424506524246
0.130434782608696	0.0212765957446809	0.0353982300884956	12.1516742583089	3.0515067003897	3	3	1	115	0	0	5	210	1	7	110	JAR_FilterBank	0	0	0.0434782608695652	0.0530973451327434	26.7007076194354	16.531742944032
0	0.00625	0.0138248847926267	8.99448667904867	2.35096708390083	3	3	1	243	0	0	7	303	1	7	110	JAR_FilterBank	0	0.0408163265306122	0.0288065843621399	0.0138248847926267	26.7007076194354	16.531742944032
0.0454545454545455	0.0186915887850467	0.0430622009569378	8.50769279863017	2.65412667885025	3	3	1	219	0	0	16	262	1	7	110	JAR_FilterBank	0	0.0727272727272727	0.0730593607305936	0	26.7007076194354	16.531742944032
0	0	0.00746268656716418	10.0861090869725	2.5409843690561	3	3	2	143	0	0	9	213	1	7	110	JAR_FilterBank	0	0.0185185185185185	0.0629370629370629	0.0298507462686567	25.7900292341559	11.396443058578
0	NaN	0.133333333333333	7.44055679365502	2.23645255384682	3	3	0	15	0	0	2	171	1	7	110	JAR_FilterBank	0	0.0181818181818182	0.133333333333333	0.2	25.7900292341559	11.396443058578
0.136363636363636	0	0.0579710144927536	11.385530338763	2.9733343992634	3	3	2	220	0	0	15	282	1	7	110	JAR_FilterBank	0	0	0.0681818181818182	0.0289855072463768	25.7900292341559	11.396443058578
0	0.0512820512820513	0.0569105691056911	10.9618553483507	2.92177100133427	3	3	1	127	0	0	9	224	1	7	110	JAR_FilterBank	0	0.0555555555555556	0.0708661417322835	0.0487804878048781	24.777111562031	14.8019876862377
0.0666666666666667	0	0.046875	6.81258597465484	2.15078437400641	3	3	1	128	0	0	9	216	1	7	110	JAR_FilterBank	0	0.0909090909090909	0.0703125	0.015625	24.777111562031	14.8019876862377
0	0	0	11.9119960996101	3.1640378696346	3	3	1	76	0	0	8	195	1	7	110	JAR_FilterBank	0	0	0.105263157894737	0.1	24.777111562031	14.8019876862377
0	0	0.02	2.44449438244105	1.40407269428366	3	3	1	50	0	0	1	215	1	7	110	JAR_FilterBank	0	0.025	0.02	0	41.3054897543765	12.2023019957434
0	0.0106761565836299	0.012779552715655	9.07330374093091	2.51214290701663	3	3	2	317	0	0	4	443	1	7	110	JAR_FilterBank	0	0.0303030303030303	0.0126182965299685	0.00638977635782748	41.3054897543765	12.2023019957434
0	0.0108695652173913	0.0106951871657754	5.85501032576287	1.95150788198852	3	3	1	205	0	0	9	213	1	7	110	JAR_FilterBank	0	0.0140845070422535	0.0439024390243902	0.0053475935828877	41.3054897543765	12.2023019957434
0	0.0555555555555556	0.043010752688172	14.6014263525369	3.58714311455867	3	5	1	93	0	0	12	197	0.6	7	110	JAR_FilterBank	0	0.02	0.129032258064516	0.0752688172043011	25.5804265014835	13.3806393589627
0.0909090909090909	0.00543478260869565	0.0193798449612403	11.4708447736171	2.90068484872293	3	5	3	258	0	0	7	329	0.6	7	110	JAR_FilterBank	0	0.0238095238095238	0.0271317829457364	0.0116279069767442	25.5804265014835	13.3806393589627
0	0	0.0251256281407035	16.8690123387893	3.66750972248308	3	5	1	200	0	0	8	316	0.6	7	110	JAR_FilterBank	0	0.0833333333333333	0.04	0.0402010050251256	25.5804265014835	13.3806393589627
0.0769230769230769	0	0.04	16.9200395692159	3.91028286149943	3	5	1	79	0	0	11	199	0.6	7	110	JAR_FilterBank	0	0.0444444444444444	0.139240506329114	0.0133333333333333	25.5804265014835	13.3806393589627
0	0	0	13.4274570949734	3.38350404753953	3	5	1	29	0	0	3	203	0.6	7	110	JAR_FilterBank	0	0	0.103448275862069	0	25.5804265014835	13.3806393589627
0	0	0	16.178131023307	3.74625151007159	3	5	0	62	0	0	3	196	0.6	7	110	JAR_FilterBank	0	0	0.0483870967741935	0.0163934426229508	30.1972712282502	11.5510543850036
0	NaN	0.0416666666666667	15.0748008077048	3.47639628012183	3	5	0	24	0	0	3	156	0.6	7	110	JAR_FilterBank	0	0.0158730158730159	0.125	0.125	30.1972712282502	11.5510543850036
0.166666666666667	NaN	0.333333333333333	17.6344959475226	4.20952070480752	3	5	0	19	0	0	13	179	0.6	7	110	JAR_FilterBank	0	0.08	0.684210526315789	0.0666666666666667	30.1972712282502	11.5510543850036
NaN	NaN	0.142857142857143	17.919522626089	3.9276394296092	3	5	0	7	0	0	1	184	0.6	7	110	JAR_FilterBank	0	0.0222222222222222	0.142857142857143	0	30.1972712282502	11.5510543850036
0	0	0.0344827586206897	16.3751938175066	3.92676544784139	3	5	0	106	0	0	8	168	0.6	7	110	JAR_FilterBank	0	0.0441176470588235	0.0754716981132075	0.114942528735632	30.1972712282502	11.5510543850036
0.0833333333333333	0.0506329113924051	0.08	23.7039522941442	5.47931813999881	3	5	2	135	0	0	20	229	0.6	7	110	JAR_FilterBank	0	0.0740740740740741	0.148148148148148	0.024	30.1841531504306	18.1127872728392
0	NaN	0.181818181818182	18.7521392880439	4.44007720454147	3	5	0	23	0	0	13	161	0.6	7	110	JAR_FilterBank	0	0.0666666666666667	0.565217391304348	0.0909090909090909	30.1841531504306	18.1127872728392
0	0	0.133333333333333	21.8093088034538	4.95335879933345	3	5	0	64	0	0	14	134	0.6	7	110	JAR_FilterBank	0	0.0933333333333333	0.21875	0.1	30.1841531504306	18.1127872728392
0	0	0	16.2000789594068	3.91147495790255	3	5	1	56	0	0	0	219	0.6	7	110	JAR_FilterBank	0	0	0	0.0714285714285714	30.1841531504306	18.1127872728392
0.05	0.0405405405405405	0.0701754385964912	21.967474944613	4.79314767784406	3	5	0	116	0	0	10	195	0.6	7	110	JAR_FilterBank	0	0.0625	0.0862068965517241	0.0263157894736842	30.1841531504306	18.1127872728392
0.0294117647058824	0.0388349514563107	0.0588235294117647	21.9076301453803	5.43915674067852	3	5	2	262	0	0	56	261	0.6	7	110	JAR_FilterBank	0	0.131147540983607	0.213740458015267	0.0180995475113122	24.5334605759786	15.9954325212787
0.0625	0	0.0266666666666667	20.6806021696428	4.84561947671991	3	5	1	91	0	0	17	169	0.6	7	110	JAR_FilterBank	0	0.0153846153846154	0.186813186813187	0.0933333333333333	24.5334605759786	15.9954325212787
NaN	NaN	0.125	16.8122718238058	4.09792144525703	3	5	0	8	0	0	1	177	0.6	7	110	JAR_FilterBank	0	0.0192307692307692	0.125	0	24.5334605759786	15.9954325212787
0	NaN	0.153846153846154	13.7511237075216	3.33423648414906	3	5	0	13	0	0	3	162	0.6	7	110	JAR_FilterBank	0	0.0377358490566038	0.230769230769231	0.153846153846154	24.5334605759786	15.9954325212787
0.0588235294117647	0.0989010989010989	0.151041666666667	23.2767119093596	5.40846311927769	3	5	1	200	0	0	60	277	0.6	7	110	JAR_FilterBank	0	0.0888888888888889	0.3	0.0208333333333333	24.5334605759786	15.9954325212787
0	0.0161290322580645	0.024390243902439	15.4774185331589	3.59606808663196	3	5	0	82	0	0	3	236	0.6	7	110	JAR_FilterBank	0	0.0208333333333333	0.0365853658536585	0	36.4518076057277	10.4073436589483
0	0	0	14.5897609340063	3.39108847581599	3	5	1	51	0	0	0	203	0.6	7	110	JAR_FilterBank	0	0	0	0.0392156862745098	36.4518076057277	10.4073436589483
0.0555555555555556	0	0.032	19.737184267264	4.2688513426779	3	5	2	134	0	0	7	229	0.6	7	110	JAR_FilterBank	0	0.0204081632653061	0.0522388059701493	0.032	36.4518076057277	10.4073436589483
0.25	NaN	0.0625	14.1881124554724	3.42244878482094	3	5	0	16	0	0	2	187	0.6	7	110	JAR_FilterBank	0	0	0.125	0.0625	36.4518076057277	10.4073436589483
0	0	0.0303030303030303	12.8813055143684	3.29018384410212	3	5	1	72	0	0	7	159	0.6	7	110	JAR_FilterBank	0	0.0317460317460317	0.0972222222222222	0.0303030303030303	36.4518076057277	10.4073436589483
0.032258064516129	0	0.0238095238095238	17.5555549007239	4.22808014818569	3	5	2	209	0	0	18	242	0.6	7	110	JAR_FilterBank	0	0.0566037735849057	0.0861244019138756	0.0476190476190476	28.6735028181469	9.58821197648424
0	0	0.0615384615384615	19.6080500484166	4.55997417905616	3	5	1	76	0	0	9	158	0.6	7	110	JAR_FilterBank	0	0.0555555555555556	0.118421052631579	0.0923076923076923	28.6735028181469	9.58821197648424
0	NaN	0	17.0205466848567	4.04573945579135	3	5	0	7	0	0	1	168	0.6	7	110	JAR_FilterBank	0	0	0.142857142857143	0.285714285714286	28.6735028181469	9.58821197648424
0.142857142857143	0.25	0.178571428571429	18.8582050399075	4.30477086228957	3	5	0	31	0	0	8	145	0.6	7	110	JAR_FilterBank	0	0.0294117647058824	0.258064516129032	0.0714285714285714	28.6735028181469	9.58821197648424
0.0357142857142857	0.00694444444444444	0.01	20.3315387380631	4.737973776241	3	5	2	208	0	0	6	310	0.6	7	110	JAR_FilterBank	0	0	0.0288461538461538	0.025	28.6735028181469	9.58821197648424
0.105263157894737	0.0196078431372549	0.0515463917525773	19.3565430055345	4.32445657510276	3	5	1	141	0	0	14	227	0.6	7	110	JAR_FilterBank	0	0.0227272727272727	0.099290780141844	0.0515463917525773	17.9601660650274	14.9730047625277
0.08	0.0378378378378378	0.040650406504065	18.9153901721257	4.07889457937221	3	5	3	277	0	0	18	321	0.6	7	110	JAR_FilterBank	0	0	0.0649819494584837	0	17.9601660650274	14.9730047625277
0	0.166666666666667	0.0512820512820513	18.2852293617971	4.15825060533433	3	5	0	40	0	0	11	158	0.6	7	110	JAR_FilterBank	0	0.0163934426229508	0.275	0.102564102564103	17.9601660650274	14.9730047625277
0	0	0	15.9887943975438	3.71671920744218	3	5	0	78	0	0	4	200	0.6	7	110	JAR_FilterBank	0	0	0.0512820512820513	0.0350877192982456	17.9601660650274	14.9730047625277
0	NaN	0	20.381005110944	4.72372979105436	3	5	0	14	0	0	4	153	0.6	7	110	JAR_FilterBank	0	0	0.285714285714286	0.166666666666667	17.9601660650274	14.9730047625277
0	0	0.010989010989011	16.6905255286779	3.86724605416159	3	5	0	96	0	0	5	202	0.6	7	110	JAR_FilterBank	0	0.0178571428571429	0.0520833333333333	0.032967032967033	32.8847759307246	12.2427868495284
0	0	0.159090909090909	18.418802308273	4.32105299113079	3	5	1	96	0	0	19	199	0.6	7	110	JAR_FilterBank	0	0.0483870967741935	0.197916666666667	0.0454545454545455	32.8847759307246	12.2427868495284
0	0	0.019047619047619	15.731200746579	3.63994959398084	3	5	1	106	0	0	7	229	0.6	7	110	JAR_FilterBank	0	0.0350877192982456	0.0660377358490566	0.00952380952380952	32.8847759307246	12.2427868495284
0.25	NaN	0.150537634408602	15.5132976869659	3.62312509856357	3	5	0	95	0	0	25	166	0.6	7	110	JAR_FilterBank	0	0.0425531914893617	0.263157894736842	0.0537634408602151	32.8847759307246	12.2427868495284
0	0	0.00714285714285714	19.406124958295	4.46461488480513	3	5	1	151	0	0	8	258	0.6	7	110	JAR_FilterBank	0	0.02	0.0529801324503311	0.0285714285714286	32.8847759307246	12.2427868495284
0.0526315789473684	0.0566037735849057	0.03125	17.1695385705992	3.95041190246427	3	5	0	151	0	0	19	211	0.6	7	110	JAR_FilterBank	0	0	0.125827814569536	0.0625	20.8597914272049	10.3118275027167
0.0952380952380952	0	0.0317460317460317	13.7368024106705	3.44980757141136	3	5	3	204	0	0	13	295	0.6	7	110	JAR_FilterBank	0	0	0.0637254901960784	0.0211640211640212	20.8597914272049	10.3118275027167
0	0.0196078431372549	0.0104166666666667	15.6849264534623	3.5205749339009	3	5	0	156	0	0	27	206	0.6	7	110	JAR_FilterBank	0	0	0.173076923076923	0.0208333333333333	20.8597914272049	10.3118275027167
0	0	0	13.6682819201001	3.38349360561468	3	5	0	93	0	0	6	205	0.6	7	110	JAR_FilterBank	0	0	0.0645161290322581	0.032258064516129	20.8597914272049	10.3118275027167
0.130434782608696	0.0630630630630631	0.0680272108843537	17.5707502877629	3.88584931551203	3	5	2	213	0	0	30	257	0.6	7	110	JAR_FilterBank	0	0	0.140845070422535	0.00680272108843537	20.8597914272049	10.3118275027167
0	NaN	0	14.1732201047987	3.53618087432618	3	5	0	3	0	0	0	155	0.6	7	110	JAR_FilterBank	0	0	0	0.333333333333333	26.3107577601923	20.335294876132
0	0	0.0352941176470588	18.3222301444202	4.24773855032765	3	5	0	93	0	0	20	205	0.6	7	110	JAR_FilterBank	0	0.0416666666666667	0.21505376344086	0.0352941176470588	26.3107577601923	20.335294876132
0.0666666666666667	0	0.0521739130434783	18.5160562763647	4.47630151609795	3	5	3	118	0	0	17	200	0.6	7	110	JAR_FilterBank	0	0.0392156862745098	0.144067796610169	0.0347826086956522	26.3107577601923	20.335294876132
0.0285714285714286	0.0246913580246914	0.033195020746888	21.0868407355472	4.69842157388084	3	5	2	244	0	0	15	287	0.6	7	110	JAR_FilterBank	0	0.0344827586206897	0.0614754098360656	0.037344398340249	26.3107577601923	20.335294876132
0	0	0.104477611940299	19.0253490194996	4.32540810010723	3	5	1	69	0	0	23	149	0.6	7	110	JAR_FilterBank	0	0.0307692307692308	0.333333333333333	0.104477611940299	26.3107577601923	20.335294876132
0.108695652173913	0.0654205607476635	0.0594059405940594	27.5509798143004	6.17189175798071	3	5	3	203	0	0	21	273	0.6	7	110	JAR_FilterBank	0	0	0.103448275862069	0.0099009900990099	27.2719152015042	17.2258092418366
0	0	0.00862068965517241	12.6988642275348	3.07768695895781	3	5	2	132	0	0	11	219	0.6	7	110	JAR_FilterBank	0	0.0172413793103448	0.0833333333333333	0.00862068965517241	27.2719152015042	17.2258092418366
0.0833333333333333	0	0.0296296296296296	20.3965197688254	4.77117300440341	3	5	2	137	0	0	11	245	0.6	7	110	JAR_FilterBank	0	0.0434782608695652	0.0802919708029197	0.0444444444444444	27.2719152015042	17.2258092418366
0	0	0.103448275862069	20.4160799803088	4.76996344388705	3	5	0	65	0	0	11	147	0.6	7	110	JAR_FilterBank	0	0.0454545454545455	0.169230769230769	0.137931034482759	27.2719152015042	17.2258092418366
0.0357142857142857	0.0197368421052632	0.0271493212669683	21.6127623767456	5.24605283365634	3	5	1	232	0	0	15	311	0.6	7	110	JAR_FilterBank	0	0.0357142857142857	0.0646551724137931	0.0271493212669683	27.2719152015042	17.2258092418366
0	0	0.0232558139534884	22.8444036667705	5.41362699552494	3	5	1	95	0	0	5	178	0.6	7	110	JAR_FilterBank	0	0.0338983050847458	0.0526315789473684	0.0348837209302326	31.2410551983667	16.467317625929
0	0.0106382978723404	0.0239520958083832	19.2025418403398	4.60091329485964	3	5	0	189	0	0	26	214	0.6	7	110	JAR_FilterBank	0	0.0434782608695652	0.137566137566138	0.00598802395209581	31.2410551983667	16.467317625929
0	NaN	0	18.6021511472519	4.16313164305913	3	5	0	22	0	0	7	153	0.6	7	110	JAR_FilterBank	0	0	0.318181818181818	0.5	31.2410551983667	16.467317625929
0.0689655172413793	0.0113636363636364	0.0279329608938547	22.3105958111361	5.26633911248278	3	5	3	244	0	0	21	250	0.6	7	110	JAR_FilterBank	0	0	0.0860655737704918	0.00558659217877095	31.2410551983667	16.467317625929
0	NaN	0.285714285714286	20.2600242993045	4.70792423387519	3	5	0	16	0	0	8	188	0.6	7	110	JAR_FilterBank	0	0.0851063829787234	0.5	0	31.2410551983667	16.467317625929
0	0	0.0485436893203883	22.017046303233	6.2176535779654	3	7	1	105	0	0	23	186	0.428571428571429	7	110	JAR_FilterBank	0	0.0344827586206897	0.219047619047619	0.0970873786407767	23.7344362464114	11.6473982310115
0.153846153846154	0	0.0652173913043478	21.1582050400432	5.33628339737151	3	7	0	50	0	0	25	151	0.428571428571429	7	110	JAR_FilterBank	0	0	0.5	0.0652173913043478	23.7344362464114	11.6473982310115
0	0.0128205128205128	0.0181818181818182	26.8729990257576	6.95789557776044	3	7	1	112	0	0	15	260	0.428571428571429	7	110	JAR_FilterBank	0	0.0222222222222222	0.133928571428571	0.0272727272727273	23.7344362464114	11.6473982310115
0	0.02	0.0280373831775701	25.4765503461711	6.73316363846301	3	7	1	120	0	0	11	241	0.428571428571429	7	110	JAR_FilterBank	0	0.0192307692307692	0.0916666666666667	0.149532710280374	23.7344362464114	11.6473982310115
0	0	0.0769230769230769	22.1420467899336	5.68830530466554	3	7	1	86	0	0	14	214	0.428571428571429	7	110	JAR_FilterBank	0	0.0526315789473684	0.162790697674419	0.0128205128205128	23.7344362464114	11.6473982310115
0	0.0625	0.0615384615384615	27.8395922386044	7.07880831705053	3	7	1	71	0	0	17	206	0.428571428571429	7	110	JAR_FilterBank	0	0.04	0.23943661971831	0.0769230769230769	23.7344362464114	11.6473982310115
0	NaN	0.09375	25.1721480247198	6.52556135718348	3	7	0	38	0	0	20	165	0.428571428571429	7	110	JAR_FilterBank	0	0.0545454545454545	0.526315789473684	0.15625	23.7344362464114	11.6473982310115
0	NaN	0.157894736842105	24.4804711305279	6.28724315874284	3	7	0	22	0	0	18	174	0.428571428571429	7	110	JAR_FilterBank	0	0.0461538461538462	0.818181818181818	0.105263157894737	0.921041882232797	20.3544170870278
0	0.0357142857142857	0.037037037037037	24.3196963065877	5.87002787851584	3	7	0	57	0	0	10	194	0.428571428571429	7	110	JAR_FilterBank	0	0.0188679245283019	0.175438596491228	0	0.921041882232797	20.3544170870278
0.0869565217391304	0	0.0471698113207547	28.8861836220202	7.1644115221819	3	7	1	125	0	0	51	163	0.428571428571429	7	110	JAR_FilterBank	0	0.046875	0.408	0.122641509433962	0.921041882232797	20.3544170870278
0	NaN	0.0555555555555556	26.0646016833613	6.81573192377584	3	7	0	20	0	0	9	164	0.428571428571429	7	110	JAR_FilterBank	0	0.0169491525423729	0.45	0.222222222222222	0.921041882232797	20.3544170870278
0	0	0.142857142857143	25.8264913523378	6.72981056069804	3	7	1	52	0	0	21	182	0.428571428571429	7	110	JAR_FilterBank	0	0.130434782608696	0.403846153846154	0.0612244897959184	0.921041882232797	20.3544170870278
0.0588235294117647	0.0769230769230769	0.0778443113772455	27.2699860145002	7.14705006138727	3	7	1	179	0	0	36	238	0.428571428571429	7	110	JAR_FilterBank	0	0.0428571428571429	0.201117318435754	0.0538922155688623	0.921041882232797	20.3544170870278
0.0833333333333333	NaN	0.210526315789474	26.6312167978068	6.80489392486283	3	7	0	46	0	0	27	175	0.428571428571429	7	110	JAR_FilterBank	0	0.11864406779661	0.58695652173913	0.263157894736842	0.921041882232797	20.3544170870278
0.0588235294117647	0	0.0615384615384615	24.946781385426	6.97481625374653	3	7	1	76	0	0	30	181	0.428571428571429	7	110	JAR_FilterBank	0	0.0408163265306122	0.394736842105263	0.153846153846154	13.5855731421024	16.9997459579221
0.178571428571429	0.0344827586206897	0.0873015873015873	32.4762154812542	9.67213984291797	3	7	1	163	0	0	37	229	0.428571428571429	7	110	JAR_FilterBank	0	0.08	0.226993865030675	0.00793650793650794	13.5855731421024	16.9997459579221
0.179487179487179	0	0.111111111111111	27.383221328107	7.84245201743345	3	7	1	125	0	0	57	142	0.428571428571429	7	110	JAR_FilterBank	0	0.0625	0.456	0.121212121212121	13.5855731421024	16.9997459579221
0.0588235294117647	0.0392156862745098	0.0641025641025641	27.5006773383744	7.29478872630035	3	7	1	81	0	0	14	227	0.428571428571429	7	110	JAR_FilterBank	0	0.0434782608695652	0.172839506172839	0.0384615384615385	13.5855731421024	16.9997459579221
0.0357142857142857	0.0142857142857143	0.0367647058823529	26.7400168950503	7.11580466489646	3	7	1	160	0	0	20	213	0.428571428571429	7	110	JAR_FilterBank	0	0.0508474576271186	0.125	0.0294117647058824	13.5855731421024	16.9997459579221
0.157894736842105	0.0857142857142857	0.11965811965812	30.1393545956443	8.99384020251133	3	7	1	302	0	0	58	285	0.428571428571429	7	110	JAR_FilterBank	0	0.0545454545454545	0.19205298013245	0.0555555555555556	13.5855731421024	16.9997459579221
0.142857142857143	NaN	0.0980392156862745	24.8307463172645	6.6669741145304	3	7	0	52	0	0	19	144	0.428571428571429	7	110	JAR_FilterBank	0	0.0483870967741935	0.365384615384615	0.0980392156862745	13.5855731421024	16.9997459579221
0.0888888888888889	0.0508474576271186	0.0852272727272727	32.7508917735962	9.47011344451213	3	7	2	195	0	0	57	244	0.428571428571429	7	110	JAR_FilterBank	0	0.0384615384615385	0.292307692307692	0.0284090909090909	22.5279012582738	18.3185405502911
0.0357142857142857	0	0.0208333333333333	29.0639130102127	8.47370959048838	3	7	2	138	0	0	44	182	0.428571428571429	7	110	JAR_FilterBank	0	0.0169491525423729	0.318840579710145	0.166666666666667	22.5279012582738	18.3185405502911
0.153846153846154	0.0555555555555556	0.09375	30.5052735658153	8.67855842307359	3	7	0	119	0	0	40	169	0.428571428571429	7	110	JAR_FilterBank	0	0.0416666666666667	0.336134453781513	0.0416666666666667	22.5279012582738	18.3185405502911
0.0666666666666667	0.0666666666666667	0.0740740740740741	25.8716019655582	7.52458333636511	3	7	0	61	0	0	16	167	0.428571428571429	7	110	JAR_FilterBank	0	0.0333333333333333	0.262295081967213	0.111111111111111	22.5279012582738	18.3185405502911
0.105263157894737	0.259259259259259	0.226190476190476	29.1383420332567	8.37125966110954	3	7	0	95	0	0	34	146	0.428571428571429	7	110	JAR_FilterBank	0	0.140845070422535	0.357894736842105	0.107142857142857	22.5279012582738	18.3185405502911
0.107142857142857	0.151515151515152	0.209090909090909	29.1163599447323	8.54306584294736	3	7	1	146	0	0	73	195	0.428571428571429	7	110	JAR_FilterBank	0	0.153846153846154	0.5	0.0909090909090909	22.5279012582738	18.3185405502911
0	0.0636363636363636	0.0666666666666667	27.9832748385298	7.5305123187123	3	7	1	176	0	0	29	257	0.428571428571429	7	110	JAR_FilterBank	0	0.0517241379310345	0.164772727272727	0.0303030303030303	22.5279012582738	18.3185405502911
0	0	0	23.6757818822948	5.98080574160126	3	7	0	42	0	0	6	164	0.428571428571429	7	110	JAR_FilterBank	0	0	0.142857142857143	0.388888888888889	13.5589269027252	12.16422093613
0.0714285714285714	0.0666666666666667	0.116666666666667	26.5224542379184	7.54805289375531	3	7	1	120	0	0	28	229	0.428571428571429	7	110	JAR_FilterBank	0	0.0888888888888889	0.233333333333333	0.0333333333333333	13.5589269027252	12.16422093613
NaN	NaN	0.142857142857143	24.5065690636385	6.18008513313809	3	7	0	7	0	0	4	188	0.428571428571429	7	110	JAR_FilterBank	0	0.0212765957446809	0.571428571428571	0.285714285714286	13.5589269027252	12.16422093613
0.0434782608695652	0	0.0423728813559322	29.9564916405146	8.65157566733714	3	7	1	121	0	0	15	192	0.428571428571429	7	110	JAR_FilterBank	0	0	0.12396694214876	0.0254237288135593	13.5589269027252	12.16422093613
0.0476190476190476	0.125	0.0918367346938776	25.0868545422221	6.47862545532669	3	7	0	112	0	0	25	151	0.428571428571429	7	110	JAR_FilterBank	0	0.0555555555555556	0.223214285714286	0.0816326530612245	13.5589269027252	12.16422093613
0	0.0386473429951691	0.0300751879699248	30.1546714846711	7.90499265753802	3	7	2	295	0	0	23	325	0.428571428571429	7	110	JAR_FilterBank	0	0	0.0779661016949153	0.0037593984962406	13.5589269027252	12.16422093613
0	0.0666666666666667	0.0571428571428571	24.3186298255437	6.17876407187126	3	7	1	36	0	0	10	180	0.428571428571429	7	110	JAR_FilterBank	0	0.0172413793103448	0.277777777777778	0.0571428571428571	13.5589269027252	12.16422093613
0.125	0.102941176470588	0.20863309352518	26.7696635920928	7.39610310382991	3	7	2	145	0	0	46	272	0.428571428571429	7	110	JAR_FilterBank	0	0.104166666666667	0.317241379310345	0.0215827338129496	18.9610927903937	17.5216603069932
0	0	0.0561797752808989	24.270804429718	6.46592382374829	3	7	1	93	0	0	18	224	0.428571428571429	7	110	JAR_FilterBank	0	0.0980392156862745	0.193548387096774	0.0898876404494382	18.9610927903937	17.5216603069932
0.0625	0	0.212765957446809	23.3057526892742	5.98864177518087	3	7	0	47	0	0	26	228	0.428571428571429	7	110	JAR_FilterBank	0	0.0256410256410256	0.553191489361702	0.0425531914893617	18.9610927903937	17.5216603069932
0.142857142857143	0	0.0769230769230769	20.8830642522509	5.36690795668453	3	7	0	73	0	0	27	166	0.428571428571429	7	110	JAR_FilterBank	0	0.0181818181818182	0.36986301369863	0.107692307692308	18.9610927903937	17.5216603069932
0	NaN	0.104166666666667	27.9819757694934	7.34608058568255	3	7	0	51	0	0	24	137	0.428571428571429	7	110	JAR_FilterBank	0	0.0606060606060606	0.470588235294118	0.0208333333333333	18.9610927903937	17.5216603069932
0	0.116666666666667	0.102040816326531	21.5545771281251	5.57438184198718	3	7	2	246	0	0	41	316	0.428571428571429	7	110	JAR_FilterBank	0	0.0192307692307692	0.166666666666667	0.0489795918367347	18.9610927903937	17.5216603069932
0.0625	NaN	0.191489361702128	24.2102436321052	6.50911399825047	3	7	0	57	0	0	32	138	0.428571428571429	7	110	JAR_FilterBank	0	0.0769230769230769	0.56140350877193	0.106382978723404	18.9610927903937	17.5216603069932
0	NaN	0.0555555555555556	18.4080494883953	4.43928929451066	3	7	0	19	0	0	8	160	0.428571428571429	7	110	JAR_FilterBank	0	0.0172413793103448	0.421052631578947	0.222222222222222	2.77696465098231	12.568014371134
0.25	0.0736842105263158	0.144736842105263	24.6590737469706	6.42622494433576	3	7	2	167	0	0	33	284	0.428571428571429	7	110	JAR_FilterBank	0	0.103448275862069	0.197604790419162	0	2.77696465098231	12.568014371134
0.0625	NaN	0.134615384615385	25.6960895760222	6.41454403255013	3	7	0	71	0	0	26	153	0.428571428571429	7	110	JAR_FilterBank	0	0.0967741935483871	0.366197183098592	0.192307692307692	2.77696465098231	12.568014371134
0.111111111111111	0.0792079207920792	0.0816326530612245	22.9000464888622	5.94158208836946	3	7	1	159	0	0	22	251	0.428571428571429	7	110	JAR_FilterBank	0	0.0212765957446809	0.138364779874214	0.0272108843537415	2.77696465098231	12.568014371134
0	NaN	0.133333333333333	18.5594212042291	4.53752024083125	3	7	0	15	0	0	7	156	0.428571428571429	7	110	JAR_FilterBank	0	0.0344827586206897	0.466666666666667	0.133333333333333	2.77696465098231	12.568014371134
0.0714285714285714	0.0806451612903226	0.0869565217391304	24.4572688653332	6.2415397034802	3	7	2	167	0	0	26	292	0.428571428571429	7	110	JAR_FilterBank	0	0.0566037735849057	0.155688622754491	0.0062111801242236	2.77696465098231	12.568014371134
0	0	0.0512820512820513	19.4459784106791	4.95407208338698	3	7	1	41	0	0	6	152	0.428571428571429	7	110	JAR_FilterBank	0	0.0273972602739726	0.146341463414634	0.128205128205128	2.77696465098231	12.568014371134
0.0357142857142857	0.0142857142857143	0.0238095238095238	27.855527579019	7.32950028741834	3	7	2	161	0	0	30	218	0.428571428571429	7	110	JAR_FilterBank	0	0.0188679245283019	0.186335403726708	0.0476190476190476	27.7040172850845	17.3004012105294
0.0384615384615385	0.037037037037037	0.0660377358490566	26.4507239226907	7.17642298319267	3	7	1	122	0	0	14	182	0.428571428571429	7	110	JAR_FilterBank	0	0.0588235294117647	0.114754098360656	0.0566037735849057	27.7040172850845	17.3004012105294
0	NaN	0.111111111111111	30.6873267650734	9.19604162656524	3	7	0	80	0	0	44	163	0.428571428571429	7	110	JAR_FilterBank	0	0.12962962962963	0.55	0.0793650793650794	27.7040172850845	17.3004012105294
0	0	0.0465116279069767	25.6574447071253	7.3050826538772	3	7	0	59	0	0	40	172	0.428571428571429	7	110	JAR_FilterBank	0	0.0303030303030303	0.677966101694915	0.116279069767442	27.7040172850845	17.3004012105294
0	NaN	0.0952380952380952	23.3400730096264	6.14497429011453	3	7	0	23	0	0	10	167	0.428571428571429	7	110	JAR_FilterBank	0	0.0416666666666667	0.434782608695652	0.0952380952380952	27.7040172850845	17.3004012105294
0.130434782608696	0.142857142857143	0.139344262295082	28.5009225559768	8.29454372777837	3	7	1	134	0	0	54	178	0.428571428571429	7	110	JAR_FilterBank	0	0.101694915254237	0.402985074626866	0.0245901639344262	27.7040172850845	17.3004012105294
0	0	0.0625	31.4672311301396	9.34387547662158	3	7	1	106	0	0	44	181	0.428571428571429	7	110	JAR_FilterBank	0	0.0819672131147541	0.415094339622642	0.1125	27.7040172850845	17.3004012105294
0	0	0.0555555555555556	26.3705977473853	6.99462265543187	3	7	1	185	0	0	36	247	0.428571428571429	7	110	JAR_FilterBank	0	0.0833333333333333	0.194594594594595	0.0555555555555556	22.8349771193117	18.7338158097136
0	NaN	0.133333333333333	26.4103722652908	6.50147772196676	3	7	0	31	0	0	10	180	0.428571428571429	7	110	JAR_FilterBank	0	0.0652173913043478	0.32258064516129	0.1	22.8349771193117	18.7338158097136
0	0.0178571428571429	0.0227272727272727	19.894800618233	4.99608992639235	3	7	1	145	0	0	16	234	0.428571428571429	7	110	JAR_FilterBank	0	0.0487804878048781	0.110344827586207	0.0303030303030303	22.8349771193117	18.7338158097136
0.0588235294117647	0	0.0841584158415842	29.6057811379088	7.78187850157254	3	7	2	232	0	0	42	255	0.428571428571429	7	110	JAR_FilterBank	0	0.0888888888888889	0.181034482758621	0.0346534653465347	22.8349771193117	18.7338158097136
0	NaN	0	20.9436505368789	5.13906966725458	3	7	0	14	0	0	4	163	0.428571428571429	7	110	JAR_FilterBank	0	0	0.285714285714286	0.285714285714286	22.8349771193117	18.7338158097136
0	0.0294117647058824	0.0340136054421769	24.7356751366495	6.72645096223023	3	7	1	155	0	0	33	231	0.428571428571429	7	110	JAR_FilterBank	0	0.0392156862745098	0.212903225806452	0.0204081632653061	22.8349771193117	18.7338158097136
0	0	0.0925925925925926	20.4944202193955	5.20037256789104	3	7	1	54	0	0	10	178	0.428571428571429	7	110	JAR_FilterBank	0	0.0384615384615385	0.185185185185185	0.0185185185185185	22.8349771193117	18.7338158097136
0.0869565217391304	0.1875	0.0808080808080808	32.3408247973778	10.7385820906052	3	10	0	131	0	0	55	175	0.3	7	110	JAR_FilterBank	0	0.0307692307692308	0.419847328244275	0.0909090909090909	7.21836594272248	19.1468079900057
0	0.260869565217391	0.214285714285714	26.2851235764279	8.45933561321093	3	10	0	43	0	0	13	193	0.3	7	110	JAR_FilterBank	0	0.0638297872340425	0.302325581395349	0	7.21836594272248	19.1468079900057
0	NaN	0	26.910648048664	7.99721053347025	3	10	0	9	0	0	9	159	0.3	7	110	JAR_FilterBank	0	0	1	0	7.21836594272248	19.1468079900057
0.192307692307692	0.0932203389830508	0.116022099447514	31.4753525093613	10.7721949399103	3	10	1	288	0	0	94	243	0.3	7	110	JAR_FilterBank	0	0.0819672131147541	0.326388888888889	0.0386740331491713	7.21836594272248	19.1468079900057
0.166666666666667	0.03125	0.112068965517241	28.7418587648349	9.50210520042833	3	10	2	124	0	0	33	251	0.3	7	110	JAR_FilterBank	0	0.162162162162162	0.266129032258065	0.00862068965517241	7.21836594272248	19.1468079900057
0	0.0238095238095238	0.0467289719626168	30.7814902929672	10.2516450203595	3	10	1	129	0	0	39	167	0.3	7	110	JAR_FilterBank	0	0.0579710144927536	0.302325581395349	0.0560747663551402	7.21836594272248	19.1468079900057
0.0769230769230769	0	0.0677966101694915	30.4548512870574	10.058216676183	3	10	0	75	0	0	31	148	0.3	7	110	JAR_FilterBank	0	0.0434782608695652	0.413333333333333	0.11864406779661	7.21836594272248	19.1468079900057
0.111111111111111	NaN	0.2	29.0663295161684	9.39352652433846	3	10	0	90	0	0	44	153	0.3	7	110	JAR_FilterBank	0	0.172413793103448	0.488888888888889	0.106666666666667	7.21836594272248	19.1468079900057
0.0512820512820513	0.0909090909090909	0.0792682926829268	28.7716954904406	9.58869950789905	3	10	2	175	0	0	39	244	0.3	7	110	JAR_FilterBank	0	0.0612244897959184	0.222857142857143	0.0365853658536585	7.21836594272248	19.1468079900057
0.05	0	0.0963855421686747	31.6358012513097	10.7240827094232	3	10	0	92	0	0	31	149	0.3	7	110	JAR_FilterBank	0	0.0821917808219178	0.33695652173913	0.0602409638554217	7.21836594272248	19.1468079900057
0.2	NaN	0.2	25.7282921748899	8.44396248040487	3	10	0	38	0	0	22	185	0.3	7	110	JAR_FilterBank	0	0.0625	0.578947368421053	0.0571428571428571	7.18668994222478	18.5651895280948
0	0.0232558139534884	0.0491803278688525	28.3117010627237	9.40748219939918	3	10	0	147	0	0	51	173	0.3	7	110	JAR_FilterBank	0	0.0694444444444444	0.346938775510204	0.122950819672131	7.18668994222478	18.5651895280948
0.0588235294117647	0.0909090909090909	0.102272727272727	27.1318370715436	8.30909536222417	3	10	1	92	0	0	18	212	0.3	7	110	JAR_FilterBank	0	0.0625	0.195652173913043	0.102272727272727	7.18668994222478	18.5651895280948
0	0.113207547169811	0.117021276595745	26.051937114077	8.32657324432864	3	10	1	103	0	0	33	234	0.3	7	110	JAR_FilterBank	0	0.135135135135135	0.320388349514563	0.0957446808510638	7.18668994222478	18.5651895280948
0.12	0.0192307692307692	0.0566037735849057	27.6733465240296	8.58062980547062	3	10	1	116	0	0	17	194	0.3	7	110	JAR_FilterBank	0	0.0363636363636364	0.146551724137931	0.0283018867924528	7.18668994222478	18.5651895280948
0.05	0.0169491525423729	0.0564516129032258	28.2096245227766	8.94115970409553	3	10	1	126	0	0	22	239	0.3	7	110	JAR_FilterBank	0	0.0227272727272727	0.174603174603175	0.0645161290322581	7.18668994222478	18.5651895280948
0.0666666666666667	NaN	0.135135135135135	26.8655501883746	7.80214964022559	3	10	0	38	0	0	19	180	0.3	7	110	JAR_FilterBank	0	0.0952380952380952	0.5	0.108108108108108	7.18668994222478	18.5651895280948
0.03125	0.138888888888889	0.111111111111111	30.3622636497367	10.2698054376393	3	10	0	149	0	0	50	215	0.3	7	110	JAR_FilterBank	0	0.0363636363636364	0.335570469798658	0.0396825396825397	7.18668994222478	18.5651895280948
0	0.133720930232558	0.115555555555556	26.5670089491261	8.31581149209848	3	10	2	239	0	0	55	302	0.3	7	110	JAR_FilterBank	0	0.0566037735849057	0.230125523012552	0.04	7.18668994222478	18.5651895280948
0	0	0.134328358208955	27.5239499259907	8.87472865855308	3	10	0	78	0	0	41	160	0.3	7	110	JAR_FilterBank	0	0.129032258064516	0.525641025641026	0.119402985074627	7.18668994222478	18.5651895280948
0	0	0	22.9863600832293	6.72169052072966	3	10	0	78	0	0	5	226	0.3	7	110	JAR_FilterBank	0	0	0.0641025641025641	0.0512820512820513	33.6319885765095	12.3602282225279
0.0833333333333333	0.0454545454545455	0.0531914893617021	23.7716611074577	7.07179391719869	3	10	1	101	0	0	26	198	0.3	7	110	JAR_FilterBank	0	0.0377358490566038	0.257425742574257	0.0531914893617021	33.6319885765095	12.3602282225279
0.0294117647058824	0.06	0.0923076923076923	27.9572749201813	9.20621560567471	3	10	1	145	0	0	46	218	0.3	7	110	JAR_FilterBank	0	0.115384615384615	0.317241379310345	0.0384615384615385	33.6319885765095	12.3602282225279
0.117647058823529	0.116279069767442	0.161764705882353	32.5310123904107	10.7500123361283	3	10	2	162	0	0	55	254	0.3	7	110	JAR_FilterBank	0	0.153846153846154	0.339506172839506	0.0294117647058824	33.6319885765095	12.3602282225279
0.0416666666666667	0	0.126315789473684	32.5674620486795	10.5387644999771	3	10	0	112	0	0	55	186	0.3	7	110	JAR_FilterBank	0	0.192307692307692	0.491071428571429	0.0631578947368421	33.6319885765095	12.3602282225279
0.0882352941176471	0.13953488372093	0.108433734939759	27.3207157075708	8.60142919784515	3	10	1	176	0	0	52	215	0.3	7	110	JAR_FilterBank	0	0.05	0.295454545454545	0.120481927710843	33.6319885765095	12.3602282225279
0.0476190476190476	0.0673076923076923	0.0694444444444444	26.5943236460333	7.65335974261756	3	10	1	147	0	0	18	258	0.3	7	110	JAR_FilterBank	0	0.0465116279069767	0.122448979591837	0	33.6319885765095	12.3602282225279
0.136363636363636	0.291666666666667	0.136842105263158	32.27328627885	9.71140839903417	3	10	0	101	0	0	24	213	0.3	7	110	JAR_FilterBank	0	0.0192307692307692	0.237623762376238	0.0526315789473684	33.6319885765095	12.3602282225279
0.0769230769230769	0.0697674418604651	0.138211382113821	32.9358367873379	10.4552971102935	3	10	0	249	0	0	63	363	0.3	7	110	JAR_FilterBank	0	0.1875	0.253012048192771	0.024390243902439	33.6319885765095	12.3602282225279
0	0	0	25.0117726608459	7.40539158638399	3	10	1	57	0	0	10	223	0.3	7	110	JAR_FilterBank	0	0	0.175438596491228	0.0769230769230769	33.6319885765095	12.3602282225279
0	NaN	0.0175438596491228	27.7204303300358	8.1199936000687	3	10	0	61	0	0	34	155	0.3	7	110	JAR_FilterBank	0	0.0163934426229508	0.557377049180328	0.105263157894737	3.30888701055982	17.2365921035168
0.130434782608696	0.241379310344828	0.141025641025641	29.4329056172676	9.00390016428323	3	10	0	82	0	0	32	184	0.3	7	110	JAR_FilterBank	0	0.0172413793103448	0.390243902439024	0.0512820512820513	3.30888701055982	17.2365921035168
0.0526315789473684	0.222222222222222	0.156862745098039	32.2417855578549	10.026129738416	3	10	0	104	0	0	32	229	0.3	7	110	JAR_FilterBank	0	0.0754716981132075	0.307692307692308	0.0588235294117647	3.30888701055982	17.2365921035168
0	NaN	0.333333333333333	25.6867992273112	7.15578008737649	3	10	0	12	0	0	8	214	0.3	7	110	JAR_FilterBank	0	0.0930232558139535	0.666666666666667	0.25	3.30888701055982	17.2365921035168
0	0.0365853658536585	0.0384615384615385	29.9925078495154	9.06513171347836	3	10	0	191	0	0	29	238	0.3	7	110	JAR_FilterBank	0	0.0461538461538462	0.151832460732984	0.0604395604395604	3.30888701055982	17.2365921035168
0	0	0	26.0045149868713	7.64376125323133	3	10	0	7	0	0	1	148	0.3	7	110	JAR_FilterBank	0	0	0.142857142857143	0	3.30888701055982	17.2365921035168
0	0.0232558139534884	0.0576923076923077	26.2774030599893	7.6281843255581	3	10	0	164	0	0	28	225	0.3	7	110	JAR_FilterBank	0	0.0576923076923077	0.170731707317073	0.0641025641025641	3.30888701055982	17.2365921035168
0.104166666666667	0.0340909090909091	0.0597826086956522	28.2387020089679	8.61979994968943	3	10	2	202	0	0	28	275	0.3	7	110	JAR_FilterBank	0	0.0857142857142857	0.138613861386139	0.0489130434782609	3.30888701055982	17.2365921035168
NaN	NaN	0	25.4967486621224	6.92760949600278	3	10	0	2	0	0	0	190	0.3	7	110	JAR_FilterBank	0	0	0	0	3.30888701055982	17.2365921035168
0	NaN	0.05	25.363245232562	7.4781646651631	3	10	0	26	0	0	12	183	0.3	7	110	JAR_FilterBank	0	0.0227272727272727	0.461538461538462	0.25	3.30888701055982	17.2365921035168
0	NaN	0.0909090909090909	26.6086038685773	8.22813075212948	3	10	0	30	0	0	24	168	0.3	7	110	JAR_FilterBank	0	0.0363636363636364	0.8	0	5.31189758013808	17.1690384173339
0	NaN	0.181818181818182	25.1123865079837	7.47242380002502	3	10	0	13	0	0	8	179	0.3	7	110	JAR_FilterBank	0	0.0408163265306122	0.615384615384615	0.181818181818182	5.31189758013808	17.1690384173339
0.125	0.135135135135135	0.140495867768595	30.1467790674775	9.62865996086136	3	10	1	162	0	0	64	159	0.3	7	110	JAR_FilterBank	0	0.0833333333333333	0.395061728395062	0.132231404958678	5.31189758013808	17.1690384173339
0.137931034482759	0.142857142857143	0.168674698795181	27.4506771063442	9.36596349900684	3	10	0	88	0	0	40	148	0.3	7	110	JAR_FilterBank	0	0.0952380952380952	0.454545454545455	0.0843373493975904	5.31189758013808	17.1690384173339
0	0.0666666666666667	0.0185185185185185	24.132757425256	7.48827724964303	3	10	0	57	0	0	13	172	0.3	7	110	JAR_FilterBank	0	0	0.228070175438596	0.0740740740740741	5.31189758013808	17.1690384173339
0.0869565217391304	0.037037037037037	0.0494505494505494	27.0608517885079	8.11217482373448	3	10	2	183	0	0	20	291	0.3	7	110	JAR_FilterBank	0	0.0227272727272727	0.109289617486339	0.0274725274725275	5.31189758013808	17.1690384173339
0	NaN	0.0588235294117647	30.0640111593279	9.30758063289728	3	10	0	44	0	0	29	164	0.3	7	110	JAR_FilterBank	0	0.0350877192982456	0.659090909090909	0.0588235294117647	5.31189758013808	17.1690384173339
0	NaN	0.157894736842105	28.0175727717763	8.38261415387673	3	10	0	19	0	0	14	161	0.3	7	110	JAR_FilterBank	0	0.0545454545454545	0.736842105263158	0.210526315789474	5.31189758013808	17.1690384173339
0.117647058823529	0.0363636363636364	0.0725388601036269	29.3398273283848	9.53385486218572	3	10	1	227	0	0	49	255	0.3	7	110	JAR_FilterBank	0	0.111111111111111	0.215859030837004	0.0207253886010363	5.31189758013808	17.1690384173339
0.307692307692308	0.307692307692308	0.234042553191489	28.902491935249	8.99822402236736	3	10	0	67	0	0	40	170	0.3	7	110	JAR_FilterBank	0	0.0545454545454545	0.597014925373134	0.106382978723404	5.31189758013808	17.1690384173339
0	NaN	0.1	26.1433773916339	8.55991400496687	3	10	0	10	0	0	7	158	0.3	7	110	JAR_FilterBank	0	0	0.7	0.1	-1.84776702282915	17.165718894577
0.192307692307692	0.0975609756097561	0.134146341463415	26.6310287593975	8.49857991040814	3	10	0	83	0	0	29	213	0.3	7	110	JAR_FilterBank	0	0.04	0.349397590361446	0.024390243902439	-1.84776702282915	17.165718894577
0.2	0	0.148936170212766	31.7010933542493	9.95278540769658	3	10	0	52	0	0	28	133	0.3	7	110	JAR_FilterBank	0	0.0649350649350649	0.538461538461538	0.0638297872340425	-1.84776702282915	17.165718894577
0.0588235294117647	0.0333333333333333	0.148936170212766	32.5613237930985	11.4612070629727	3	10	1	122	0	0	62	164	0.3	7	110	JAR_FilterBank	0	0.140845070422535	0.508196721311475	0.0638297872340425	-1.84776702282915	17.165718894577
0	0	0.0444444444444444	25.8852189297259	8.2969893615795	3	10	0	98	0	0	44	186	0.3	7	110	JAR_FilterBank	0	0.0851063829787234	0.448979591836735	0.0444444444444444	-1.84776702282915	17.165718894577
0	0	0.272727272727273	30.350381096047	10.2216803501846	3	10	0	87	0	0	49	152	0.3	7	110	JAR_FilterBank	0	0.19047619047619	0.563218390804598	0.212121212121212	-1.84776702282915	17.165718894577
0	0.100719424460432	0.0988372093023256	29.6857956443171	9.46318394899611	3	10	2	177	0	0	29	293	0.3	7	110	JAR_FilterBank	0	0.0212765957446809	0.163841807909605	0.0174418604651163	-1.84776702282915	17.165718894577
0.0333333333333333	0.0612244897959184	0.162790697674419	32.3433432310032	10.5576959740438	3	10	0	147	0	0	68	174	0.3	7	110	JAR_FilterBank	0	0.17910447761194	0.462585034013605	0.0465116279069767	-1.84776702282915	17.165718894577
0	NaN	0.15625	27.7775420285626	8.58242577158198	3	10	0	38	0	0	21	153	0.3	7	110	JAR_FilterBank	0	0.0634920634920635	0.552631578947368	0.0625	-1.84776702282915	17.165718894577
0.194444444444444	0.0333333333333333	0.152380952380952	32.1083700097077	11.0565321353288	3	10	0	122	0	0	52	178	0.3	7	110	JAR_FilterBank	0	0.105263157894737	0.426229508196721	0.0952380952380952	-1.84776702282915	17.165718894577
0.133333333333333	0	0.112903225806452	36.9646320068213	15.7919493718782	3	20	0	66	0	0	41	152	0.15	7	110	JAR_FilterBank	0	0.0344827586206897	0.621212121212121	0.032258064516129	2.4032095259273	20.3872750771055
0	0.0806451612903226	0.0614035087719298	34.443089593317	15.0544428968805	3	20	0	117	0	0	28	246	0.15	7	110	JAR_FilterBank	0	0.0454545454545455	0.239316239316239	0.0175438596491228	2.4032095259273	20.3872750771055
0.0909090909090909	0.210526315789474	0.108695652173913	35.526176757437	15.6049792606282	3	20	0	46	0	0	24	193	0.15	7	110	JAR_FilterBank	0	0	0.521739130434783	0	2.4032095259273	20.3872750771055
0	0.0697674418604651	0.104761904761905	37.8310324826508	17.8657163734682	3	20	1	116	0	0	62	154	0.15	7	110	JAR_FilterBank	0	0.0987654320987654	0.53448275862069	0	2.4032095259273	20.3872750771055
0	0.08	0.12987012987013	36.7817317673361	16.6549942085351	3	20	0	94	0	0	52	194	0.15	7	110	JAR_FilterBank	0	0.0727272727272727	0.553191489361702	0.025974025974026	2.4032095259273	20.3872750771055
0	NaN	0.125	36.0662346559347	15.6750976772486	3	20	0	25	0	0	23	150	0.15	7	110	JAR_FilterBank	0	0.0428571428571429	0.92	0.0833333333333333	2.4032095259273	20.3872750771055
0.0740740740740741	0	0.0833333333333333	35.985183153752	16.230043784905	3	20	0	63	0	0	41	161	0.15	7	110	JAR_FilterBank	0	0.0545454545454545	0.650793650793651	0.1	2.4032095259273	20.3872750771055
0	0	0.0958904109589041	32.0231649739885	13.7671250715209	3	20	1	80	0	0	33	218	0.15	7	110	JAR_FilterBank	0	0.131578947368421	0.4125	0.0273972602739726	2.4032095259273	20.3872750771055
0.172413793103448	0.428571428571429	0.276315789473684	35.5043803261128	15.6111330750837	3	20	0	76	0	0	53	209	0.15	7	110	JAR_FilterBank	0	0.0512820512820513	0.697368421052632	0.0394736842105263	2.4032095259273	20.3872750771055
0	NaN	NaN	35.3231331487522	15.0790221830366	3	20	0	2	0	0	2	187	0.15	7	110	JAR_FilterBank	0	0	1	0	2.4032095259273	20.3872750771055
0.125	NaN	0.107142857142857	37.3662221294066	16.4686487360097	3	20	0	36	0	0	34	155	0.15	7	110	JAR_FilterBank	0	0.0169491525423729	0.944444444444444	0.0357142857142857	2.4032095259273	20.3872750771055
0	NaN	0.32258064516129	36.7071986769344	15.8471300366765	3	20	0	47	0	0	42	145	0.15	7	110	JAR_FilterBank	0	0.138888888888889	0.893617021276596	0	2.4032095259273	20.3872750771055
0.230769230769231	0.184210526315789	0.174825174825175	35.6208361833349	16.541498573437	3	20	1	153	0	0	85	215	0.15	7	110	JAR_FilterBank	0	0.105263157894737	0.555555555555556	0.048951048951049	2.4032095259273	20.3872750771055
NaN	NaN	0	32.6253239832154	13.6352065783439	3	20	0	3	0	0	1	166	0.15	7	110	JAR_FilterBank	0	0	0.333333333333333	0	2.4032095259273	20.3872750771055
0	NaN	0	34.5311930019183	14.265902259242	3	20	0	22	0	0	20	169	0.15	7	110	JAR_FilterBank	0	0	0.909090909090909	0.105263157894737	2.4032095259273	20.3872750771055
0.0689655172413793	0	0.12987012987013	36.7621546930229	15.8711422351239	3	20	1	78	0	0	47	165	0.15	7	110	JAR_FilterBank	0	0.0909090909090909	0.602564102564103	0	2.4032095259273	20.3872750771055
0.0588235294117647	0.333333333333333	0.236363636363636	35.8296407907609	16.3349651079677	3	20	0	65	0	0	50	136	0.15	7	110	JAR_FilterBank	0	0.08	0.769230769230769	0.0363636363636364	2.4032095259273	20.3872750771055
0.153846153846154	0.117647058823529	0.192307692307692	38.1695882725487	17.34769940477	3	20	1	112	0	0	70	162	0.15	7	110	JAR_FilterBank	0	0.0689655172413793	0.625	0.128205128205128	2.4032095259273	20.3872750771055
0	NaN	0.0769230769230769	35.4160401002434	15.2202613471673	3	20	0	15	0	0	13	196	0.15	7	110	JAR_FilterBank	0	0	0.866666666666667	0.153846153846154	2.4032095259273	20.3872750771055
0.142857142857143	NaN	0.0952380952380952	34.5852379667847	14.820557573677	3	20	0	21	0	0	13	178	0.15	7	110	JAR_FilterBank	0	0	0.619047619047619	0.0952380952380952	2.4032095259273	20.3872750771055
0.25	NaN	0.125	30.7093849213274	13.1568360091463	3	20	0	29	0	0	22	193	0.15	7	110	JAR_FilterBank	0	0.024390243902439	0.758620689655172	0.0833333333333333	-1.55460756859711	23.1346907610594
0.35	0.4	0.290322580645161	35.1546931224717	15.3513088131911	3	20	0	40	0	0	28	184	0.15	7	110	JAR_FilterBank	0	0	0.7	0.0645161290322581	-1.55460756859711	23.1346907610594
0	0.0975609756097561	0.102739726027397	35.5128431408508	14.9309957236246	3	20	1	157	0	0	35	262	0.15	7	110	JAR_FilterBank	0	0.05	0.222929936305732	0.0136986301369863	-1.55460756859711	23.1346907610594
0	NaN	0	32.2041584489383	13.0920521047771	3	20	0	3	0	0	3	197	0.15	7	110	JAR_FilterBank	0	0	1	0	-1.55460756859711	23.1346907610594
0	0	0.025	34.4628497428385	15.746002412639	3	20	0	47	0	0	41	164	0.15	7	110	JAR_FilterBank	0	0.0204081632653061	0.872340425531915	0.05	-1.55460756859711	23.1346907610594
0.0555555555555556	0.130434782608696	0.139344262295082	37.4334890844135	17.7096820307005	3	20	1	141	0	0	94	212	0.15	7	110	JAR_FilterBank	0	0.113207547169811	0.666666666666667	0.0327868852459016	-1.55460756859711	23.1346907610594
0.111111111111111	0.102040816326531	0.104761904761905	39.0114323883088	18.3941727818469	3	20	0	115	0	0	47	201	0.15	7	110	JAR_FilterBank	0	0.0566037735849057	0.408695652173913	0.0285714285714286	-1.55460756859711	23.1346907610594
0.151515151515152	0.428571428571429	0.252252252252252	37.4665095969071	16.6995298321893	3	20	0	115	0	0	68	215	0.15	7	110	JAR_FilterBank	0	0.0930232558139535	0.591304347826087	0.0540540540540541	-1.55460756859711	23.1346907610594
0.037037037037037	0.135135135135135	0.133333333333333	38.1638543784975	18.4220501376253	3	20	0	120	0	0	72	170	0.15	7	110	JAR_FilterBank	0	0.111111111111111	0.6	0.0476190476190476	-1.55460756859711	23.1346907610594
0.0909090909090909	0.269230769230769	0.132530120481928	28.3011361212399	12.424922648298	3	20	0	96	0	0	53	203	0.15	7	110	JAR_FilterBank	0	0.0227272727272727	0.552083333333333	0.0602409638554217	-1.55460756859711	23.1346907610594
0	NaN	0.19047619047619	35.4604013765777	15.8298690997708	3	20	0	54	0	0	40	152	0.15	7	110	JAR_FilterBank	0	0.11864406779661	0.740740740740741	0.19047619047619	-1.55460756859711	23.1346907610594
0.111111111111111	0	0.125	38.2629114963066	17.9190844544865	3	20	0	83	0	0	68	145	0.15	7	110	JAR_FilterBank	0	0.0757575757575758	0.819277108433735	0.0416666666666667	-1.55460756859711	23.1346907610594
0	NaN	0.0952380952380952	33.9610200785976	14.7304666684687	3	20	0	25	0	0	22	168	0.15	7	110	JAR_FilterBank	0	0.0357142857142857	0.88	0.0952380952380952	-1.55460756859711	23.1346907610594
0.0833333333333333	0	0.131147540983607	34.6506953110452	15.0701681548348	3	20	1	65	0	0	31	170	0.15	7	110	JAR_FilterBank	0	0.101694915254237	0.476923076923077	0.0655737704918033	-1.55460756859711	23.1346907610594
0.0526315789473684	0.047244094488189	0.0904522613065327	39.1031367802426	17.7731993244846	3	20	0	204	0	0	56	304	0.15	7	110	JAR_FilterBank	0	0.05	0.274509803921569	0.0100502512562814	-1.55460756859711	23.1346907610594
0.15	0.3	0.163934426229508	36.2365139620012	16.4573172803439	3	20	0	77	0	0	54	173	0.15	7	110	JAR_FilterBank	0	0.0677966101694915	0.701298701298701	0.0655737704918033	-1.55460756859711	23.1346907610594
0.25	0	0.148148148148148	33.6738228447023	14.7907050762278	3	20	0	56	0	0	26	186	0.15	7	110	JAR_FilterBank	0	0.0392156862745098	0.464285714285714	0	-1.55460756859711	23.1346907610594
NaN	NaN	0	35.4464509977063	16.0108854425953	3	20	0	2	0	0	2	177	0.15	7	110	JAR_FilterBank	0	0	1	0	-1.55460756859711	23.1346907610594
0.0476190476190476	NaN	0.137254901960784	38.112049600749	17.3408675279346	3	20	0	69	0	0	55	140	0.15	7	110	JAR_FilterBank	0	0.0869565217391304	0.797101449275362	0.0980392156862745	-1.55460756859711	23.1346907610594
0.3	0.333333333333333	0.307692307692308	37.4085643002084	16.6887771670858	3	20	0	62	0	0	49	156	0.15	7	110	JAR_FilterBank	0	0.0769230769230769	0.790322580645161	0.0384615384615385	-1.55460756859711	23.1346907610594
0	NaN	NaN	29.9568775866659	11.7256992843555	3	20	0	3	0	0	2	177	0.15	7	110	JAR_FilterBank	0	0	0.666666666666667	0	1.69999311437157	14.3715935266695
0.04	0	0.0754716981132075	33.8025447753125	14.9259769534835	3	20	0	58	0	0	42	165	0.15	7	110	JAR_FilterBank	0	0.0555555555555556	0.724137931034483	0.113207547169811	1.69999311437157	14.3715935266695
0.0476190476190476	0	0.155172413793103	38.8672635706051	18.1007341472142	3	20	0	72	0	0	61	122	0.15	7	110	JAR_FilterBank	0	0.0975609756097561	0.847222222222222	0.0517241379310345	1.69999311437157	14.3715935266695
0	NaN	0.0740740740740741	34.0121857068382	14.2761449865781	3	20	0	29	0	0	25	148	0.15	7	110	JAR_FilterBank	0	0.0303030303030303	0.862068965517241	0.111111111111111	1.69999311437157	14.3715935266695
0	NaN	0.2	37.5633596658934	18.1929951946751	3	20	0	59	0	0	48	202	0.15	7	110	JAR_FilterBank	0	0.125	0.813559322033898	0.0888888888888889	1.69999311437157	14.3715935266695
0.2	0.384615384615385	0.211764705882353	35.8751114954928	16.9689837152192	3	20	0	92	0	0	59	206	0.15	7	110	JAR_FilterBank	0	0.0512820512820513	0.641304347826087	0.105882352941176	1.69999311437157	14.3715935266695
0.230769230769231	0	0.215384615384615	34.8617859100459	16.3343515386388	3	20	0	71	0	0	49	164	0.15	7	110	JAR_FilterBank	0	0.0961538461538462	0.690140845070423	0.0615384615384615	1.69999311437157	14.3715935266695
0.0625	NaN	0.0833333333333333	34.7696771394417	15.8011938212384	3	20	0	36	0	0	28	185	0.15	7	110	JAR_FilterBank	0	0	0.777777777777778	0.0416666666666667	1.69999311437157	14.3715935266695
0.0930232558139535	0.153846153846154	0.170542635658915	38.346200001576	18.5104059917758	3	20	2	150	0	0	79	204	0.15	7	110	JAR_FilterBank	0	0.0425531914893617	0.526666666666667	0.0387596899224806	1.69999311437157	14.3715935266695
0.0909090909090909	NaN	0.0833333333333333	36.4845065693879	16.6506009831523	3	20	0	39	0	0	33	164	0.15	7	110	JAR_FilterBank	0	0.0169491525423729	0.846153846153846	0	1.69999311437157	14.3715935266695
0	0.142857142857143	0.151162790697674	37.4187859546872	18.5737831331737	3	20	0	103	0	0	59	194	0.15	7	110	JAR_FilterBank	0	0.15	0.572815533980582	0.0813953488372093	1.69999311437157	14.3715935266695
0	NaN	0.214285714285714	35.239405959423	14.9914781743313	3	20	0	14	0	0	10	173	0.15	7	110	JAR_FilterBank	0	0.0526315789473684	0.714285714285714	0.142857142857143	1.69999311437157	14.3715935266695
0.146341463414634	0.0789473684210526	0.144067796610169	34.6160333094667	16.1848230537868	3	20	1	140	0	0	73	182	0.15	7	110	JAR_FilterBank	0	0.125	0.521428571428571	0.0169491525423729	1.69999311437157	14.3715935266695
0.138888888888889	0.0769230769230769	0.182692307692308	38.591858283857	18.1743596992972	3	20	1	119	0	0	59	195	0.15	7	110	JAR_FilterBank	0	0.192982456140351	0.495798319327731	0.0576923076923077	1.69999311437157	14.3715935266695
0.0285714285714286	0.0303030303030303	0.0288461538461538	36.3615390135336	16.8609981568361	3	20	0	115	0	0	62	163	0.15	7	110	JAR_FilterBank	0	0.0153846153846154	0.539130434782609	0	1.69999311437157	14.3715935266695
0.194444444444444	0.388888888888889	0.222222222222222	36.1123488889385	16.4120441729531	3	20	0	73	0	0	49	186	0.15	7	110	JAR_FilterBank	0	0.0196078431372549	0.671232876712329	0.0277777777777778	1.69999311437157	14.3715935266695
0.147058823529412	0.0416666666666667	0.0787878787878788	35.0302392979198	16.3819969979702	3	20	1	184	0	0	72	248	0.15	7	110	JAR_FilterBank	0	0.0714285714285714	0.391304347826087	0.0181818181818182	1.69999311437157	14.3715935266695
0	0.0476190476190476	0.0526315789473684	34.2171413975125	16.2702176958593	3	20	0	84	0	0	42	158	0.15	7	110	JAR_FilterBank	0	0.0476190476190476	0.5	0.131578947368421	1.69999311437157	14.3715935266695
0	NaN	0.183673469387755	34.7236649828676	15.8359914646912	3	20	0	52	0	0	51	186	0.15	7	110	JAR_FilterBank	0	0.148936170212766	0.980769230769231	0.0204081632653061	1.69999311437157	14.3715935266695
0.409090909090909	0	0.280898876404494	35.7266940558212	16.4711444992805	3	20	0	94	0	0	76	180	0.15	7	110	JAR_FilterBank	0	0.0975609756097561	0.808510638297872	0.0112359550561798	1.69999311437157	14.3715935266695
0.0434782608695652	0	0.0375	8.914948928436	2.54931546644218	3	3	0	92	0	0	11	187	1	7	110	FilterBank	0	0.0212765957446809	0.119565217391304	0.075	21.6775115151077	18.1152728419981
0	0	0	4.90992895955469	2.0158534923178	3	3	1	65	0	0	7	197	1	7	110	FilterBank	0	0	0.107692307692308	0.0153846153846154	21.6775115151077	18.1152728419981
0.05	0	0.037037037037037	11.1893628665635	2.96495986327171	3	3	2	149	0	0	11	209	1	7	110	FilterBank	0	0.0615384615384615	0.0738255033557047	0.0148148148148148	21.6775115151077	18.1152728419981
0.03125	0.0535714285714286	0.0423728813559322	7.90842028183683	2.13827536258857	3	3	1	120	0	0	10	234	1	7	110	FilterBank	0	0.0263157894736842	0.0833333333333333	0.0169491525423729	25.4856318511374	11.6710313840382
0.04	0.0158730158730159	0.0256410256410256	4.75884669480019	2.05770076584933	3	3	0	172	0	0	9	190	1	7	110	FilterBank	0	0.0277777777777778	0.0523255813953488	0.00641025641025641	25.4856318511374	11.6710313840382
NaN	NaN	0	3.26036202202149	1.67261889616265	3	3	0	5	0	0	4	169	1	7	110	FilterBank	0	0	0.8	0	25.4856318511374	11.6710313840382
0	0	0	7.2519933896674	2.1717718446831	3	3	1	47	0	0	1	179	1	7	110	FilterBank	0	0	0.0212765957446809	0.0217391304347826	25.4971230855716	13.4379221062888
0.0526315789473684	0.0253164556962025	0.0217391304347826	12.6617711393106	2.77220198719156	3	3	2	159	0	0	4	211	1	7	110	FilterBank	0	0	0.0251572327044025	0.0217391304347826	25.4971230855716	13.4379221062888
0	0.00763358778625954	0.00537634408602151	10.897133425699	2.58299162267808	3	3	1	193	0	0	12	263	1	7	110	FilterBank	0	0	0.0621761658031088	0.00537634408602151	25.4971230855716	13.4379221062888
0.0652173913043478	0.0137931034482759	0.0341880341880342	11.1405397080657	2.87866019102619	3	3	2	243	0	0	12	275	1	7	110	FilterBank	0	0.0566037735849057	0.0493827160493827	0.00854700854700855	31.3475392409943	10.9053646917891
0	0.0454545454545455	0.0321543408360129	17.3731046319929	4.05832690455421	3	3	3	319	0	0	17	324	1	7	110	FilterBank	0	0	0.0532915360501567	0.00643086816720257	31.3475392409943	10.9053646917891
0	0	0.0227272727272727	10.7730935786103	2.77035933042691	3	3	0	56	0	0	3	151	1	7	110	FilterBank	0	0.0161290322580645	0.0535714285714286	0.136363636363636	31.3475392409943	10.9053646917891
0	0	0.00613496932515337	10.4936471494944	2.5601379677045	3	3	3	192	0	0	6	237	1	7	110	FilterBank	0	0	0.03125	0.0245398773006135	33.516209068999	14.217099102654
0	0	0	8.94607724958611	2.40210753172816	3	3	1	39	0	0	2	168	1	7	110	FilterBank	0	0	0.0512820512820513	0	33.516209068999	14.217099102654
0	0	0.00694444444444444	7.88209615174097	2.11317258287948	3	3	2	154	0	0	17	218	1	7	110	FilterBank	0	0.0169491525423729	0.11038961038961	0.0416666666666667	33.516209068999	14.217099102654
0.0769230769230769	0.0423728813559322	0.0327868852459016	9.7826771031665	2.69504926887191	3	3	0	188	0	0	14	307	1	7	110	FilterBank	0	0	0.074468085106383	0.0218579234972678	25.1321533360973	16.1066845752659
0.0555555555555556	0.00961538461538462	0.0326086956521739	8.51252132004963	2.4322831508751	3	3	1	197	0	0	14	269	1	7	110	FilterBank	0	0.0172413793103448	0.0710659898477157	0.0326086956521739	25.1321533360973	16.1066845752659
0.375	0.166666666666667	0.148148148148148	3.8537752809046	1.9037219545839	3	3	0	35	0	0	7	184	1	7	110	FilterBank	0	0	0.2	0.111111111111111	25.1321533360973	16.1066845752659
0.0909090909090909	0	0.0338983050847458	9.66464903152058	3.10513440838253	3	3	0	60	0	0	8	187	1	7	110	FilterBank	0	0.0172413793103448	0.133333333333333	0.0169491525423729	32.5279055613807	21.4657480109466
0	NaN	0.04	8.54848131850661	2.68888911330199	3	3	0	27	0	0	9	162	1	7	110	FilterBank	0	0.02	0.333333333333333	0.12	32.5279055613807	21.4657480109466
0	0.0102564102564103	0.00671140939597315	13.4657506559881	3.25730318159932	3	3	2	318	0	0	8	371	1	7	110	FilterBank	0	0	0.0251572327044025	0.00335570469798658	32.5279055613807	21.4657480109466
0	0	0	7.55601609932038	2.3027952261235	3	3	1	140	0	0	4	211	1	7	110	FilterBank	0	0	0.0285714285714286	0.0593220338983051	28.5502490044997	10.7345269631925
0	0	0.0153846153846154	8.52845623754271	2.43045581825655	3	3	0	70	0	0	5	162	1	7	110	FilterBank	0	0.0161290322580645	0.0714285714285714	0.230769230769231	28.5502490044997	10.7345269631925
0.0625	0.104838709677419	0.114942528735632	10.4805350121454	2.56523099591404	3	3	1	181	0	0	23	282	1	7	110	FilterBank	0	0.116279069767442	0.12707182320442	0.0172413793103448	28.5502490044997	10.7345269631925
0.0909090909090909	0	0.0242424242424242	12.4246093765219	3.20325269682112	3	3	1	169	0	0	6	242	1	7	110	FilterBank	0	0.0408163265306122	0.0355029585798817	0.0181818181818182	34.4641662624242	11.952428611575
0	0.0534351145038168	0.0564971751412429	12.4917865918806	3.37306841708254	3	3	2	246	0	0	29	287	1	7	110	FilterBank	0	0.0666666666666667	0.117886178861789	0.0338983050847458	34.4641662624242	11.952428611575
0.0625	0	0.0357142857142857	10.7663498222516	3.07178355362587	3	3	1	77	0	0	14	171	1	7	110	FilterBank	0	0.0192307692307692	0.181818181818182	0.107142857142857	34.4641662624242	11.952428611575
0	0	0	4.64003102399541	1.75982699823862	3	3	2	171	0	0	0	288	1	7	110	FilterBank	0	0	0	0.0116959064327485	37.4506482468805	10.3014021003645
0	0.0072992700729927	0.0228310502283105	5.07630136991415	2.05751936317865	3	3	3	227	0	0	8	291	1	7	110	FilterBank	0	0.0869565217391304	0.0352422907488987	0	37.4506482468805	10.3014021003645
0.0344827586206897	0	0.0347826086956522	8.33119816254587	2.25890593091921	3	3	0	116	0	0	8	191	1	7	110	FilterBank	0	0.0714285714285714	0.0689655172413793	0.0608695652173913	37.4506482468805	10.3014021003645
0	0	0.0566037735849057	3.69359748035825	1.8860124609315	3	3	1	54	0	0	6	208	1	7	110	FilterBank	0	0.0625	0.111111111111111	0	34.4810727614824	12.5813678145357
0	NaN	0	3.71974703691729	1.86172314348766	3	3	0	18	0	0	0	169	1	7	110	FilterBank	0	0	0	0.0555555555555556	34.4810727614824	12.5813678145357
0.032258064516129	NaN	0.125	1.70450727367905	1.47376099493388	3	3	0	48	0	0	6	147	1	7	110	FilterBank	0	0.0833333333333333	0.125	0.0833333333333333	34.4810727614824	12.5813678145357
0	NaN	0.142857142857143	3.61863081195356	1.73369339230929	3	3	0	14	0	0	5	168	1	7	110	FilterBank	0	0.0377358490566038	0.357142857142857	0.0714285714285714	1.44681421997007	13.5349927455023
0	0	0.00537634408602151	3.12208372549994	1.48624039697672	3	3	1	207	0	0	4	281	1	7	110	FilterBank	0	0	0.0193236714975845	0.032258064516129	1.44681421997007	13.5349927455023
0.04	0.0176991150442478	0.0711974110032362	5.16340445815979	2.45639163123224	3	3	2	309	0	0	24	408	1	7	110	FilterBank	0	0.137931034482759	0.0776699029126214	0.00323624595469256	1.44681421997007	13.5349927455023
0	0.0169491525423729	0.0204081632653061	9.89250080575789	2.64417584174856	3	3	2	206	0	0	5	285	1	7	110	FilterBank	0	0.0476190476190476	0.0242718446601942	0.0204081632653061	32.9750555045379	10.8477800116076
0.0869565217391304	0	0.0431654676258993	6.85952693906197	2.06252077173333	3	3	1	154	0	0	19	221	1	7	110	FilterBank	0	0.0175438596491228	0.123376623376623	0.0431654676258993	32.9750555045379	10.8477800116076
0	0	0.0222222222222222	7.29342611718468	2.38452962080982	3	3	0	98	0	0	10	195	1	7	110	FilterBank	0	0.0363636363636364	0.102040816326531	0.0111111111111111	32.9750555045379	10.8477800116076
0	0	0	7.34565413338273	2.27961975682949	3	3	1	100	0	0	0	253	1	7	110	FilterBank	0	0	0	0.01	39.8983407644325	8.73277204104277
0	NaN	0.075	4.92552118709012	1.63317259626796	3	3	0	53	0	0	6	155	1	7	110	FilterBank	0	0.0461538461538462	0.113207547169811	0.125	39.8983407644325	8.73277204104277
0	0.00934579439252336	0.00598802395209581	5.07814005942634	1.6600314786571	3	3	2	176	0	0	6	238	1	7	110	FilterBank	0	0	0.0340909090909091	0.0239520958083832	39.8983407644325	8.73277204104277
NaN	NaN	NaN	4.5303112002013	1.80966434841307	3	3	0	2	0	0	0	152	1	7	110	FilterBank	0	0	0	0	10.736749461903	14.5971084548076
0.0285714285714286	0.0160427807486631	0.0206896551724138	11.7333668156187	3.05753000626952	3	3	2	293	0	0	7	348	1	7	110	FilterBank	0	0.0185185185185185	0.0238907849829352	0.0482758620689655	10.736749461903	14.5971084548076
0.0416666666666667	0.0269058295964126	0.0520446096654275	15.2929148094807	3.71107066147874	3	3	2	270	0	0	16	395	1	7	110	FilterBank	0	0.027027027027027	0.0592592592592593	0	10.736749461903	14.5971084548076
0	0.0344827586206897	0.0512820512820513	15.0454501493246	3.2008918812544	3	3	0	79	0	0	6	198	1	7	110	FilterBank	0	0.0392156862745098	0.0759493670886076	0.0128205128205128	27.2437533548862	17.3909133421453
0	0.027027027027027	0.0375	11.8580308749705	3.05529896982738	3	3	2	162	0	0	12	251	1	7	110	FilterBank	0	0.0784313725490196	0.0740740740740741	0.04375	27.2437533548862	17.3909133421453
0	0	0.00975609756097561	11.0101963536529	3.06516722753457	3	3	2	213	0	0	16	261	1	7	110	FilterBank	0	0.0357142857142857	0.0751173708920188	0.024390243902439	27.2437533548862	17.3909133421453
0	0.0197368421052632	0.0210526315789474	6.05189307140082	2.19607937964123	3	3	1	302	0	0	16	316	1	7	110	FilterBank	0	0.0232558139534884	0.0529801324503311	0.0315789473684211	24.4837541925724	11.146596725714
0	0.0348837209302326	0.0517241379310345	2.79519759546002	1.48874647852976	3	3	1	117	0	0	7	232	1	7	110	FilterBank	0	0.0555555555555556	0.0598290598290598	0.0172413793103448	24.4837541925724	11.146596725714
0	0.0273972602739726	0.0321100917431193	7.33158047331309	2.26104233782766	3	3	4	244	0	0	14	296	1	7	110	FilterBank	0	0.04	0.0573770491803279	0.0275229357798165	24.4837541925724	11.146596725714
0	0.2	0.0833333333333333	3.12530939714898	1.76530072410551	3	3	1	43	0	0	3	194	1	7	110	FilterBank	0	0	0.0697674418604651	0.0555555555555556	13.5279268300959	14.2222769145955
0	0	0.0305343511450382	9.54815105453237	2.57353102619098	3	3	0	140	0	0	6	261	1	7	110	FilterBank	0	0.1	0.0428571428571429	0.00763358778625954	13.5279268300959	14.2222769145955
0.0166666666666667	0.0045045045045045	0.0184049079754601	6.15447803458876	2.02867825143642	3	3	5	348	0	0	14	372	1	7	110	FilterBank	0	0.03125	0.0402298850574713	0.0214723926380368	13.5279268300959	14.2222769145955
0	0	0.0333333333333333	10.776943815117	2.89787764984402	3	3	1	102	0	0	13	205	1	7	110	FilterBank	0	0.06	0.127450980392157	0.133333333333333	22.892413406504	14.6012255121842
0.03125	0.0163934426229508	0.0384615384615385	7.38413857300996	2.36645451664486	3	3	0	159	0	0	8	208	1	7	110	FilterBank	0	0.0588235294117647	0.050314465408805	0.0538461538461538	22.892413406504	14.6012255121842
0	0.0208333333333333	0.0368098159509202	5.42708032796476	2.02396828309403	3	3	1	169	0	0	21	236	1	7	110	FilterBank	0	0.0625	0.124260355029586	0.0368098159509202	22.892413406504	14.6012255121842
0	0	0.0144927536231884	8.57400969106886	2.30623637166505	3	3	1	138	0	0	6	227	1	7	110	FilterBank	0	0.0344827586206897	0.0434782608695652	0.0942028985507246	30.4448106735515	9.32028740161176
0	0.02	0.0502092050209205	11.5615055061865	2.74286999695758	3	3	4	240	0	0	21	277	1	7	110	FilterBank	0	0.160714285714286	0.0875	0.00836820083682008	30.4448106735515	9.32028740161176
0	0.0112359550561798	0.0202702702702703	9.55936688498783	2.40094345674429	3	3	3	162	0	0	9	241	1	7	110	FilterBank	0	0.0392156862745098	0.0555555555555556	0.0202702702702703	30.4448106735515	9.32028740161176
0.133333333333333	0.114285714285714	0.0972222222222222	21.5676614981423	4.51757523728596	3	5	1	72	0	0	12	200	0.6	7	110	FilterBank	0	0.0196078431372549	0.166666666666667	0.0833333333333333	29.054024778573	15.0205442124472
0	0	0.0714285714285714	18.9128241292135	4.20817715277198	3	5	2	105	0	0	17	213	0.6	7	110	FilterBank	0	0.111111111111111	0.161904761904762	0.0204081632653061	29.054024778573	15.0205442124472
0.357142857142857	0	0.208333333333333	22.1514748760865	4.74337921807533	3	5	0	55	0	0	15	155	0.6	7	110	FilterBank	0	0.0862068965517241	0.272727272727273	0.104166666666667	29.054024778573	15.0205442124472
0.0645161290322581	0.0459770114942529	0.0563380281690141	22.8020595960136	5.36176681452817	3	5	2	146	0	0	14	260	0.6	7	110	FilterBank	0	0.05	0.0958904109589041	0.0140845070422535	29.054024778573	15.0205442124472
0	0	0.0111111111111111	22.9869003012117	5.05217237446482	3	5	0	90	0	0	20	175	0.6	7	110	FilterBank	0	0	0.222222222222222	0.0333333333333333	29.054024778573	15.0205442124472
0.214285714285714	0.0588235294117647	0.126436781609195	24.1245669522671	5.95986996889196	3	5	1	108	0	0	39	176	0.6	7	110	FilterBank	0	0.116666666666667	0.361111111111111	0.0804597701149425	13.173918540485	14.2944359193666
0.05	0.00671140939597315	0.00952380952380952	23.9723478078439	5.76768922758605	3	5	2	228	0	0	8	253	0.6	7	110	FilterBank	0	0	0.0350877192982456	0.0428571428571429	13.173918540485	14.2944359193666
0	NaN	0.28	22.7837214104943	5.80252404877695	3	5	0	25	0	0	13	151	0.6	7	110	FilterBank	0	0.106060606060606	0.52	0.12	13.173918540485	14.2944359193666
0.0588235294117647	0.0232558139534884	0.0769230769230769	25.2730947385742	6.04720540668307	3	5	2	133	0	0	27	211	0.6	7	110	FilterBank	0	0.102040816326531	0.203007518796992	0.0427350427350427	13.173918540485	14.2944359193666
0.0625	0.0256410256410256	0.0253164556962025	20.381413229736	4.83794189090285	3	5	1	94	0	0	19	210	0.6	7	110	FilterBank	0	0	0.202127659574468	0.0253164556962025	13.173918540485	14.2944359193666
0.108108108108108	0	0.0596026490066225	22.7238085195382	5.70280307432744	3	5	1	159	0	0	19	198	0.6	7	110	FilterBank	0	0.0689655172413793	0.119496855345912	0.0860927152317881	24.475247731403	13.4670706665495
0	0.113636363636364	0.0919540229885057	20.9246172006087	5.00320258327442	3	5	1	105	0	0	27	179	0.6	7	110	FilterBank	0	0.0441176470588235	0.257142857142857	0.114942528735632	24.475247731403	13.4670706665495
0	0	0.0909090909090909	19.4814496996413	4.54863316698343	3	5	0	12	0	0	2	159	0.6	7	110	FilterBank	0	0.0166666666666667	0.166666666666667	0.181818181818182	24.475247731403	13.4670706665495
0.260869565217391	0.0333333333333333	0.125	17.2986984109259	4.0613041991773	3	5	0	65	0	0	12	201	0.6	7	110	FilterBank	0	0	0.184615384615385	0.0625	24.475247731403	13.4670706665495
0	0.0229007633587786	0.0448430493273543	23.5549642030953	5.53536971845883	3	5	2	263	0	0	24	261	0.6	7	110	FilterBank	0	0.107692307692308	0.091254752851711	0.031390134529148	24.475247731403	13.4670706665495
0.0357142857142857	0	0.0235294117647059	26.1496691159425	6.39174436151359	3	5	1	177	0	0	19	235	0.6	7	110	FilterBank	0	0.0483870967741935	0.107344632768362	0.0294117647058824	29.2458634900614	16.9687313223119
0	0	0.0384615384615385	17.7687679392588	4.234265204616	3	5	1	52	0	0	6	173	0.6	7	110	FilterBank	0	0.0294117647058824	0.115384615384615	0.0192307692307692	29.2458634900614	16.9687313223119
0.0909090909090909	0.0595238095238095	0.0571428571428571	30.802950334013	7.71970188845977	3	5	2	219	0	0	26	303	0.6	7	110	FilterBank	0	0.0789473684210526	0.118721461187215	0.019047619047619	29.2458634900614	16.9687313223119
0.0740740740740741	0.0555555555555556	0.0689655172413793	26.6298935010553	6.38208118339698	3	5	0	191	0	0	29	284	0.6	7	110	FilterBank	0	0.0714285714285714	0.151832460732984	0.0402298850574713	29.2458634900614	16.9687313223119
0.0888888888888889	0.018957345971564	0.0591715976331361	28.1288473574274	6.83322914780513	3	5	2	365	0	0	49	384	0.6	7	110	FilterBank	0	0.226415094339623	0.134246575342466	0.0266272189349112	29.2458634900614	16.9687313223119
0.172413793103448	0.103603603603604	0.129746835443038	25.2969069067019	6.11199241488575	3	5	1	383	0	0	77	353	0.6	7	110	FilterBank	0	0.0408163265306122	0.201044386422977	0.0126582278481013	17.5360482105064	17.6246018046325
0	0	0	19.8766245849798	4.75347551358853	3	5	0	17	0	0	4	169	0.6	7	110	FilterBank	0	0	0.235294117647059	0.176470588235294	17.5360482105064	17.6246018046325
0.0526315789473684	0.0454545454545455	0.0446927374301676	21.2602040526693	5.40301730423694	3	5	2	196	0	0	23	263	0.6	7	110	FilterBank	0	0.0169491525423729	0.11734693877551	0.0167597765363128	17.5360482105064	17.6246018046325
0.0869565217391304	0.263157894736842	0.170940170940171	22.0913753263434	5.48749036048893	3	5	0	190	0	0	72	171	0.6	7	110	FilterBank	0	0.04	0.378947368421053	0.0854700854700855	17.5360482105064	17.6246018046325
0.0769230769230769	0.0078740157480315	0.037037037037037	19.7282261983347	4.35565839963764	3	5	1	163	0	0	10	268	0.6	7	110	FilterBank	0	0.0517241379310345	0.0613496932515337	0.0185185185185185	17.5360482105064	17.6246018046325
0.0714285714285714	0.0285714285714286	0.0714285714285714	22.2412581025946	5.29532517060019	3	5	0	113	0	0	21	172	0.6	7	110	FilterBank	0	0.0434782608695652	0.185840707964602	0.0428571428571429	24.7065252964154	19.5934101409262
0	0	0.0714285714285714	18.2415372912392	4.17914789056452	3	5	1	45	0	0	13	175	0.6	7	110	FilterBank	0	0.06	0.288888888888889	0.19047619047619	24.7065252964154	19.5934101409262
0	0.0977443609022556	0.0773480662983425	17.023671355148	4.13128021302023	3	5	3	232	0	0	34	265	0.6	7	110	FilterBank	0	0.0188679245283019	0.146551724137931	0.0220994475138122	24.7065252964154	19.5934101409262
0.037037037037037	0.04375	0.0643939393939394	25.2869700233078	6.44167192398831	3	5	2	323	0	0	40	297	0.6	7	110	FilterBank	0	0.102040816326531	0.123839009287926	0.0340909090909091	24.7065252964154	19.5934101409262
0.0769230769230769	0	0.0394736842105263	21.6442663625015	5.26910703817422	3	5	1	127	0	0	17	177	0.6	7	110	FilterBank	0	0.0158730158730159	0.133858267716535	0.0394736842105263	24.7065252964154	19.5934101409262
0.0256410256410256	0.0256410256410256	0.0518518518518519	18.7811529468998	4.67429061398555	3	5	0	138	0	0	16	182	0.6	7	110	FilterBank	0	0.0555555555555556	0.115942028985507	0	26.3497726035326	12.7230643293422
0.0666666666666667	0.0588235294117647	0.0421052631578947	24.4304349291386	5.85806148073236	3	5	1	110	0	0	15	204	0.6	7	110	FilterBank	0	0.0172413793103448	0.136363636363636	0.0526315789473684	26.3497726035326	12.7230643293422
0.1	0.0384615384615385	0.0851063829787234	19.1384694925427	4.6107138985079	3	5	0	47	0	0	10	191	0.6	7	110	FilterBank	0	0.0377358490566038	0.212765957446809	0	26.3497726035326	12.7230643293422
0.108108108108108	0.0201342281879195	0.0932203389830508	25.4519600739617	5.65662304450448	3	5	2	261	0	0	37	280	0.6	7	110	FilterBank	0	0.125	0.14176245210728	0.0466101694915254	26.3497726035326	12.7230643293422
0.142857142857143	0.0303030303030303	0.114754098360656	20.693773450044	4.78354960480918	3	5	0	61	0	0	8	172	0.6	7	110	FilterBank	0	0.0149253731343284	0.131147540983607	0	26.3497726035326	12.7230643293422
0	0	0.0218068535825545	19.3791442286255	4.70457945561408	3	5	3	328	0	0	19	350	0.6	7	110	FilterBank	0	0.0909090909090909	0.0579268292682927	0.0155763239875389	35.2273518277325	10.9734374911285
0.0344827586206897	0.0202020202020202	0.0517241379310345	24.0292277515468	5.85805638984788	3	5	2	179	0	0	25	227	0.6	7	110	FilterBank	0	0.0757575757575758	0.139664804469274	0.0632183908045977	35.2273518277325	10.9734374911285
0	0.00543478260869565	0.0133333333333333	21.7702215376542	5.02374419619414	3	5	2	227	0	0	11	323	0.6	7	110	FilterBank	0	0.0408163265306122	0.0484581497797357	0.00444444444444444	35.2273518277325	10.9734374911285
0.0909090909090909	0	0.175	21.7219551788236	4.97970851023735	3	5	0	41	0	0	10	146	0.6	7	110	FilterBank	0	0.0333333333333333	0.24390243902439	0.05	35.2273518277325	10.9734374911285
0	0	0.0131578947368421	17.6607417448299	4.30318825141292	3	5	2	80	0	0	4	220	0.6	7	110	FilterBank	0	0	0.05	0.0263157894736842	35.2273518277325	10.9734374911285
0.107142857142857	0.0120481927710843	0.0252707581227437	23.2806260174159	5.4866046038022	3	5	0	333	0	0	38	429	0.6	7	110	FilterBank	0	0	0.114114114114114	0.0180505415162455	24.1886313064751	16.1497382897677
0	0.0434782608695652	0.051948051948052	26.5319745212912	6.39023114549307	3	5	0	209	0	0	53	288	0.6	7	110	FilterBank	0	0.128205128205128	0.253588516746411	0.0714285714285714	24.1886313064751	16.1497382897677
0	0.0259067357512953	0.0271317829457364	18.6954777270634	4.70295031460985	3	5	1	266	0	0	18	337	0.6	7	110	FilterBank	0	0.0377358490566038	0.0676691729323308	0.0310077519379845	24.1886313064751	16.1497382897677
0	0.0588235294117647	0.0285714285714286	16.6690658973889	4.04654127331394	3	5	1	38	0	0	8	199	0.6	7	110	FilterBank	0	0	0.210526315789474	0.0571428571428571	24.1886313064751	16.1497382897677
0	0.0526315789473684	0.0204081632653061	19.3965994106762	4.91800233646634	3	5	1	50	0	0	13	184	0.6	7	110	FilterBank	0	0	0.26	0.0204081632653061	24.1886313064751	16.1497382897677
0.0625	0	0.0246913580246914	19.8742359257042	4.61299734864899	3	5	1	82	0	0	5	191	0.6	7	110	FilterBank	0	0.0166666666666667	0.0609756097560976	0.0493827160493827	30.4951753842479	14.7140635026105
0	0	0.0833333333333333	17.6996893902901	4.2704741635785	3	5	0	36	0	0	17	184	0.6	7	110	FilterBank	0	0.0638297872340425	0.472222222222222	0.194444444444444	30.4951753842479	14.7140635026105
0.125	0.112612612612613	0.118881118881119	18.0029895448549	4.19846842591238	3	5	2	286	0	0	41	353	0.6	7	110	FilterBank	0	0.0952380952380952	0.143356643356643	0.013986013986014	30.4951753842479	14.7140635026105
0.0645161290322581	0	0.0510204081632653	16.1307447752358	3.90064809396829	3	5	1	99	0	0	13	181	0.6	7	110	FilterBank	0	0.0483870967741935	0.131313131313131	0.13265306122449	30.4951753842479	14.7140635026105
0	0.015625	0.0316455696202532	16.7795832097353	3.92842931875156	3	5	1	162	0	0	11	226	0.6	7	110	FilterBank	0	0.0612244897959184	0.0679012345679012	0.0189873417721519	30.4951753842479	14.7140635026105
0.0909090909090909	0	0.0869565217391304	12.9792668005526	3.42136320106626	3	5	1	46	0	0	13	195	0.6	7	110	FilterBank	0	0.0681818181818182	0.282608695652174	0.0869565217391304	18.1518119821763	17.7050647196757
0	0	0.0263157894736842	15.7432662669648	3.79943703349478	3	5	1	155	0	0	12	275	0.6	7	110	FilterBank	0	0.06	0.0774193548387097	0.00657894736842105	18.1518119821763	17.7050647196757
0	0.027027027027027	0.0405405405405405	14.4573763900292	3.61060159877672	3	5	0	76	0	0	12	208	0.6	7	110	FilterBank	0	0.0408163265306122	0.157894736842105	0.0945945945945946	18.1518119821763	17.7050647196757
0	0	0.02	11.9019513599407	3.04022833957709	3	5	1	51	0	0	5	235	0.6	7	110	FilterBank	0	0.0285714285714286	0.0980392156862745	0.04	18.1518119821763	17.7050647196757
0.181818181818182	0	0.087719298245614	16.0754603198109	3.98161950552242	3	5	1	70	0	0	19	186	0.6	7	110	FilterBank	0	0.0425531914893617	0.271428571428571	0.105263157894737	18.1518119821763	17.7050647196757
0	0	0.0285714285714286	18.3751441953306	4.19919189661777	3	5	3	263	0	0	31	282	0.6	7	110	FilterBank	0	0.0816326530612245	0.11787072243346	0.0380952380952381	25.7002890547377	10.9398200809541
0	0	0.0555555555555556	14.0016449510306	3.27111873807006	3	5	0	18	0	0	1	186	0.6	7	110	FilterBank	0	0.0204081632653061	0.0555555555555556	0.0555555555555556	25.7002890547377	10.9398200809541
0	0	0.0217391304347826	14.9881805041923	3.54684952470977	3	5	1	50	0	0	3	170	0.6	7	110	FilterBank	0	0.0166666666666667	0.06	0.152173913043478	25.7002890547377	10.9398200809541
0	0	0.121951219512195	15.7436259496341	3.85662657782937	3	5	1	44	0	0	10	186	0.6	7	110	FilterBank	0	0.106382978723404	0.227272727272727	0.121951219512195	25.7002890547377	10.9398200809541
NaN	NaN	0.428571428571429	8.98308183152394	2.37847464960926	3	5	0	7	0	0	6	189	0.6	7	110	FilterBank	0	0.0731707317073171	0.857142857142857	0	25.7002890547377	10.9398200809541
0.105263157894737	0.1	0.157303370786517	30.8336999833004	8.28478395595614	3	7	1	103	0	0	47	184	0.428571428571429	7	110	FilterBank	0	0.136363636363636	0.456310679611651	0.0337078651685393	15.9340927919965	20.227542837784
0.136363636363636	0.0615384615384615	0.0610687022900763	32.1518119477434	8.76184829571556	3	7	0	137	0	0	37	215	0.428571428571429	7	110	FilterBank	0	0.0172413793103448	0.27007299270073	0.0610687022900763	15.9340927919965	20.227542837784
0.130434782608696	0.0212765957446809	0.0483870967741935	31.3615044889006	8.65404767477712	3	7	1	128	0	0	31	224	0.428571428571429	7	110	FilterBank	0	0.0377358490566038	0.2421875	0.0564516129032258	15.9340927919965	20.227542837784
0.2	0.178571428571429	0.2	30.9084856031058	8.44107012508468	3	7	0	91	0	0	36	185	0.428571428571429	7	110	FilterBank	0	0.142857142857143	0.395604395604396	0.0470588235294118	15.9340927919965	20.227542837784
0	0.25	0.0652173913043478	28.9566875481902	7.40522142050285	3	7	0	48	0	0	12	169	0.428571428571429	7	110	FilterBank	0	0	0.25	0.0434782608695652	15.9340927919965	20.227542837784
0	0.363636363636364	0.240740740740741	24.9086665212054	6.97061189862199	3	7	0	62	0	0	40	186	0.428571428571429	7	110	FilterBank	0	0.140625	0.645161290322581	0.0925925925925926	15.9340927919965	20.227542837784
0	NaN	0	26.6683121800683	7.20066406824169	3	7	0	21	0	0	9	173	0.428571428571429	7	110	FilterBank	0	0	0.428571428571429	0.142857142857143	15.9340927919965	20.227542837784
0	NaN	0.266666666666667	26.2468895508936	6.70830773313335	3	7	0	15	0	0	6	154	0.428571428571429	7	110	FilterBank	0	0.0535714285714286	0.4	0.0666666666666667	2.6111016581498	17.4664277191011
0	0.0666666666666667	0.0545454545454545	25.8945393562272	7.20771906965963	3	7	1	80	0	0	32	168	0.428571428571429	7	110	FilterBank	0	0.0338983050847458	0.4	0.0727272727272727	2.6111016581498	17.4664277191011
NaN	NaN	0.166666666666667	22.5523436477572	5.71216514898332	3	7	0	12	0	0	2	157	0.428571428571429	7	110	FilterBank	0	0.0338983050847458	0.166666666666667	0.0833333333333333	2.6111016581498	17.4664277191011
0.241379310344828	0	0.137254901960784	30.1011885524789	7.99156876385505	3	7	0	112	0	0	37	169	0.428571428571429	7	110	FilterBank	0	0.107142857142857	0.330357142857143	0.0490196078431373	2.6111016581498	17.4664277191011
0.0526315789473684	0.0701754385964912	0.0588235294117647	26.2041332834062	7.22780958862174	3	7	1	126	0	0	17	192	0.428571428571429	7	110	FilterBank	0	0.0172413793103448	0.134920634920635	0.0756302521008403	2.6111016581498	17.4664277191011
0	0.0863309352517986	0.121212121212121	27.4561341184125	7.78035501719824	3	7	1	221	0	0	44	286	0.428571428571429	7	110	FilterBank	0	0.25531914893617	0.199095022624434	0.0303030303030303	2.6111016581498	17.4664277191011
0.0454545454545455	0	0.043010752688172	22.5641567822517	6.08190074370965	3	7	0	94	0	0	6	172	0.428571428571429	7	110	FilterBank	0	0.0491803278688525	0.0638297872340425	0.032258064516129	2.6111016581498	17.4664277191011
0.266666666666667	0.0740740740740741	0.14018691588785	27.8696650740214	7.33639242060549	3	7	2	117	0	0	24	259	0.428571428571429	7	110	FilterBank	0	0.0833333333333333	0.205128205128205	0	25.3129709116163	19.994591668072
0	NaN	0.161290322580645	23.5850043106792	6.00366175224533	3	7	0	34	0	0	14	156	0.428571428571429	7	110	FilterBank	0	0.0769230769230769	0.411764705882353	0.129032258064516	25.3129709116163	19.994591668072
0.238095238095238	0.333333333333333	0.185185185185185	23.0849427491484	6.06752818906015	3	7	0	95	0	0	50	151	0.428571428571429	7	110	FilterBank	0	0.101449275362319	0.526315789473684	0.148148148148148	25.3129709116163	19.994591668072
0.107142857142857	0.0588235294117647	0.130434782608696	28.7182068561127	7.67202993283832	3	7	1	136	0	0	33	205	0.428571428571429	7	110	FilterBank	0	0.0869565217391304	0.242647058823529	0.0521739130434783	25.3129709116163	19.994591668072
0.0526315789473684	0.0975609756097561	0.0697674418604651	23.6215196061005	6.03022294382721	3	7	1	99	0	0	27	193	0.428571428571429	7	110	FilterBank	0	0.0169491525423729	0.272727272727273	0.0465116279069767	25.3129709116163	19.994591668072
0.025	0	0.0333333333333333	25.4964713044718	6.71605182817817	3	7	1	173	0	0	23	226	0.428571428571429	7	110	FilterBank	0	0.0851063829787234	0.132947976878613	0.02	25.3129709116163	19.994591668072
0	NaN	0.037037037037037	26.1650736387722	6.7960426512662	3	7	0	30	0	0	19	201	0.428571428571429	7	110	FilterBank	0	0.0185185185185185	0.633333333333333	0.111111111111111	25.3129709116163	19.994591668072
0	0.0666666666666667	0.0588235294117647	23.1936846264765	6.11348085618431	3	7	2	174	0	0	22	220	0.428571428571429	7	110	FilterBank	0	0.0317460317460317	0.126436781609195	0.0529411764705882	24.2431889005533	13.7359517112046
0.0714285714285714	0	0.0873015873015873	27.7260248927569	7.18881418767034	3	7	0	131	0	0	40	182	0.428571428571429	7	110	FilterBank	0	0.0769230769230769	0.305343511450382	0.0634920634920635	24.2431889005533	13.7359517112046
0	0	0.0188679245283019	25.3221534720474	6.42084610572396	3	7	0	56	0	0	21	183	0.428571428571429	7	110	FilterBank	0	0	0.375	0.0566037735849057	24.2431889005533	13.7359517112046
0.2	0.0130718954248366	0.055793991416309	22.4948664516978	5.96311074863439	3	7	1	234	0	0	22	293	0.428571428571429	7	110	FilterBank	0	0.04	0.094017094017094	0.0214592274678112	24.2431889005533	13.7359517112046
0	0.0930232558139535	0.117241379310345	20.4282237849053	5.47857739750367	3	7	2	147	0	0	31	264	0.428571428571429	7	110	FilterBank	0	0.236842105263158	0.210884353741497	0.0551724137931034	24.2431889005533	13.7359517112046
0.192307692307692	0.02	0.105263157894737	24.6989579312407	6.33355687517804	3	7	1	134	0	0	28	213	0.428571428571429	7	110	FilterBank	0	0.152173913043478	0.208955223880597	0.0225563909774436	24.2431889005533	13.7359517112046
0	NaN	0	21.9142444497487	5.51714383735631	3	7	0	25	0	0	11	171	0.428571428571429	7	110	FilterBank	0	0	0.44	0.24	24.2431889005533	13.7359517112046
0.272727272727273	0.0683229813664596	0.100529100529101	24.0598309878227	5.4220611161643	3	7	1	190	0	0	25	292	0.428571428571429	7	110	FilterBank	0	0.0727272727272727	0.131578947368421	0.0211640211640212	29.2630536527921	9.26786470498652
0	0.0714285714285714	0.05	19.2804458011479	4.72514257033306	3	7	1	119	0	0	14	224	0.428571428571429	7	110	FilterBank	0	0.0238095238095238	0.117647058823529	0.01	29.2630536527921	9.26786470498652
0	0.0384615384615385	0.04	24.9935830351009	6.05480349492454	3	7	0	51	0	0	14	195	0.428571428571429	7	110	FilterBank	0	0.0217391304347826	0.274509803921569	0	29.2630536527921	9.26786470498652
0	NaN	0.142857142857143	21.6932681031204	5.10715273381586	3	7	0	7	0	0	3	184	0.428571428571429	7	110	FilterBank	0	0.0208333333333333	0.428571428571429	0.428571428571429	29.2630536527921	9.26786470498652
0.0588235294117647	0	0.0347826086956522	18.7324349254486	4.90842241269201	3	7	0	135	0	0	33	177	0.428571428571429	7	110	FilterBank	0	0.0178571428571429	0.244444444444444	0.0608695652173913	29.2630536527921	9.26786470498652
0	0	0.162162162162162	22.7322901225426	5.8383460003144	3	7	1	37	0	0	13	174	0.428571428571429	7	110	FilterBank	0	0.106382978723404	0.351351351351351	0.0810810810810811	29.2630536527921	9.26786470498652
0.1875	NaN	0.254545454545455	22.1496702299061	5.73608596517559	3	7	0	59	0	0	28	176	0.428571428571429	7	110	FilterBank	0	0.145833333333333	0.474576271186441	0.109090909090909	29.2630536527921	9.26786470498652
0.142857142857143	0.0242424242424242	0.0476190476190476	24.674383645076	6.74787364474901	3	7	1	251	0	0	19	309	0.428571428571429	7	110	FilterBank	0	0.0408163265306122	0.0756972111553785	0.0216450216450216	33.5752052857258	11.5558104040424
0	0.00862068965517241	0.0276243093922652	26.8308913329362	7.19151088022667	3	7	2	192	0	0	26	267	0.428571428571429	7	110	FilterBank	0	0.0851063829787234	0.135416666666667	0.0276243093922652	33.5752052857258	11.5558104040424
0.075	0.0476190476190476	0.0567375886524823	25.793627951574	6.98592519077864	3	7	1	153	0	0	34	213	0.428571428571429	7	110	FilterBank	0	0.0377358490566038	0.222222222222222	0.0354609929078014	33.5752052857258	11.5558104040424
0	0.133333333333333	0.12621359223301	24.1325542451251	6.19144554847591	3	7	1	104	0	0	22	251	0.428571428571429	7	110	FilterBank	0	0.0227272727272727	0.211538461538462	0.00970873786407767	33.5752052857258	11.5558104040424
0	NaN	0.037037037037037	21.3096602626098	5.61809575674821	3	7	0	38	0	0	23	184	0.428571428571429	7	110	FilterBank	0	0.0192307692307692	0.605263157894737	0.259259259259259	33.5752052857258	11.5558104040424
0	0	0.0571428571428571	24.4444780038737	6.25841136041744	3	7	0	76	0	0	19	154	0.428571428571429	7	110	FilterBank	0	0.0625	0.25	0.142857142857143	33.5752052857258	11.5558104040424
0	0.027027027027027	0.0337078651685393	23.532018732839	5.79149790478758	3	7	0	95	0	0	26	184	0.428571428571429	7	110	FilterBank	0	0.0357142857142857	0.273684210526316	0.0561797752808989	33.5752052857258	11.5558104040424
0	0.0232558139534884	0.0588235294117647	26.816819054301	6.86384305756624	3	7	2	68	0	0	6	188	0.428571428571429	7	110	FilterBank	0	0.046875	0.0882352941176471	0	39.2692973994384	17.655534956178
0.0294117647058824	0	0.0359712230215827	22.9674055701454	6.61214721414008	3	7	0	140	0	0	28	190	0.428571428571429	7	110	FilterBank	0	0.0666666666666667	0.2	0.0287769784172662	39.2692973994384	17.655534956178
0	0	0.032258064516129	24.0366388245279	6.25785058169177	3	7	0	33	0	0	16	147	0.428571428571429	7	110	FilterBank	0	0.0166666666666667	0.484848484848485	0.32258064516129	39.2692973994384	17.655534956178
0	0.0555555555555556	0.0533333333333333	26.1263090321192	6.5072336613319	3	7	0	76	0	0	26	163	0.428571428571429	7	110	FilterBank	0	0.0476190476190476	0.342105263157895	0.04	39.2692973994384	17.655534956178
0.157894736842105	0.0204081632653061	0.0526315789473684	25.6479033684156	6.55742052789219	3	7	1	223	0	0	24	283	0.428571428571429	7	110	FilterBank	0	0.0677966101694915	0.10762331838565	0.0263157894736842	39.2692973994384	17.655534956178
0	0	0.0227272727272727	27.9782865881967	7.81023728905237	3	7	0	90	0	0	15	173	0.428571428571429	7	110	FilterBank	0	0.0344827586206897	0.166666666666667	0.102272727272727	39.2692973994384	17.655534956178
0.0833333333333333	0.106060606060606	0.136363636363636	29.3467188388178	7.95049141861352	3	7	2	136	0	0	31	213	0.428571428571429	7	110	FilterBank	0	0.157894736842105	0.227941176470588	0.0378787878787879	39.2692973994384	17.655534956178
0	0	0.0151515151515152	23.5640870885029	6.37904166275063	3	7	1	71	0	0	8	208	0.428571428571429	7	110	FilterBank	0	0.02	0.112676056338028	0.0303030303030303	29.9678208405657	16.8660081766542
0	0	0.0344827586206897	18.2022405810361	4.73084683702822	3	7	0	29	0	0	3	158	0.428571428571429	7	110	FilterBank	0	0.02	0.103448275862069	0.0344827586206897	29.9678208405657	16.8660081766542
0.148148148148148	0.1	0.0925925925925926	27.0432274550684	7.46202186310696	3	7	0	57	0	0	17	216	0.428571428571429	7	110	FilterBank	0	0	0.298245614035088	0.0185185185185185	29.9678208405657	16.8660081766542
0.166666666666667	0.101694915254237	0.118518518518519	28.8559908050773	7.92176750145077	3	7	0	138	0	0	37	217	0.428571428571429	7	110	FilterBank	0	0.0655737704918033	0.268115942028986	0.037037037037037	29.9678208405657	16.8660081766542
0	0.0446428571428571	0.072463768115942	30.6452774220679	8.53718553634585	3	7	1	209	0	0	31	303	0.428571428571429	7	110	FilterBank	0	0.12962962962963	0.148325358851675	0.0531400966183575	29.9678208405657	16.8660081766542
0.125	0.151724137931034	0.192468619246862	26.5560667445162	6.89854291174157	3	7	1	247	0	0	64	305	0.428571428571429	7	110	FilterBank	0	0.0943396226415094	0.259109311740891	0.0376569037656904	29.9678208405657	16.8660081766542
0	0.05	0.0727272727272727	26.4051086575482	7.06834098073429	3	7	0	55	0	0	13	181	0.428571428571429	7	110	FilterBank	0	0.0491803278688525	0.236363636363636	0.109090909090909	29.9678208405657	16.8660081766542
0.0625	0.05	0.154761904761905	29.1490814630491	8.68127738082162	3	7	1	106	0	0	51	169	0.428571428571429	7	110	FilterBank	0	0.087719298245614	0.481132075471698	0.0952380952380952	13.3104509807127	19.7101315784908
0.1	0.0277777777777778	0.0579710144927536	20.7240477758183	5.49536790249063	3	7	0	99	0	0	15	207	0.428571428571429	7	110	FilterBank	0	0.02	0.151515151515152	0.0144927536231884	13.3104509807127	19.7101315784908
0.166666666666667	NaN	0.366197183098592	27.7539807063863	7.7672214502408	3	7	0	84	0	0	53	151	0.428571428571429	7	110	FilterBank	0	0.115942028985507	0.630952380952381	0.0704225352112676	13.3104509807127	19.7101315784908
0.08	0.0625	0.0916030534351145	31.4341383289334	9.31255369393887	3	7	0	148	0	0	45	196	0.428571428571429	7	110	FilterBank	0	0.0882352941176471	0.304054054054054	0.0610687022900763	13.3104509807127	19.7101315784908
0.04	0.0888888888888889	0.157407407407407	33.0170189806607	9.27422059247227	3	7	0	118	0	0	35	209	0.428571428571429	7	110	FilterBank	0	0.186440677966102	0.296610169491525	0.0740740740740741	13.3104509807127	19.7101315784908
0.1	0.0227272727272727	0.0532544378698225	30.1957199448058	8.47197411376436	3	7	1	190	0	0	34	280	0.428571428571429	7	110	FilterBank	0	0.087719298245614	0.178947368421053	0.0414201183431953	13.3104509807127	19.7101315784908
0.121951219512195	0.0181818181818182	0.0524193548387097	29.229275858657	7.99750131468691	3	7	3	265	0	0	39	304	0.428571428571429	7	110	FilterBank	0	0.0181818181818182	0.147169811320755	0.0201612903225806	13.3104509807127	19.7101315784908
0.2	0.244444444444444	0.236947791164659	40.1955214130118	15.550140508141	3	10	2	295	0	0	121	264	0.3	7	110	FilterBank	0	0.2	0.410169491525424	0.0281124497991968	16.4686276636282	20.7915589539904
0.0588235294117647	0.128205128205128	0.172043010752688	36.3043838812281	13.3752428576483	3	10	0	101	0	0	51	146	0.3	7	110	FilterBank	0	0.116279069767442	0.504950495049505	0.010752688172043	16.4686276636282	20.7915589539904
0	0.0930232558139535	0.119718309859155	32.8248439677855	11.7806153638459	3	10	1	169	0	0	51	227	0.3	7	110	FilterBank	0	0.163636363636364	0.301775147928994	0	16.4686276636282	20.7915589539904
0.113636363636364	0.119718309859155	0.118421052631579	32.7495853835483	12.3028146285866	3	10	2	248	0	0	71	301	0.3	7	110	FilterBank	0	0.0666666666666667	0.286290322580645	0.0307017543859649	16.4686276636282	20.7915589539904
0.0333333333333333	0.037037037037037	0.0967741935483871	38.7078572639429	14.2232575898083	3	10	0	203	0	0	58	237	0.3	7	110	FilterBank	0	0.150684931506849	0.285714285714286	0.021505376344086	16.4686276636282	20.7915589539904
0.181818181818182	0.0652173913043478	0.117647058823529	30.6322016611151	10.658474238851	3	10	0	88	0	0	28	202	0.3	7	110	FilterBank	0	0.0535714285714286	0.318181818181818	0.0352941176470588	16.4686276636282	20.7915589539904
0.205128205128205	0.0533333333333333	0.117977528089888	35.5070502189321	12.7748712462511	3	10	1	207	0	0	86	242	0.3	7	110	FilterBank	0	0.156862745098039	0.415458937198068	0.050561797752809	16.4686276636282	20.7915589539904
0.157894736842105	0.0952380952380952	0.149606299212598	35.3641724979737	13.031649060499	3	10	0	140	0	0	60	195	0.3	7	110	FilterBank	0	0.129032258064516	0.428571428571429	0.0236220472440945	16.4686276636282	20.7915589539904
0.0857142857142857	0.0476190476190476	0.0972222222222222	34.8871325454433	13.2270132560105	3	10	1	152	0	0	44	213	0.3	7	110	FilterBank	0	0.11864406779661	0.289473684210526	0.0694444444444444	16.4686276636282	20.7915589539904
0	NaN	0.230769230769231	27.0785456602705	8.87060882209614	3	10	0	27	0	0	19	169	0.3	7	110	FilterBank	0	0.103448275862069	0.703703703703704	0.0384615384615385	16.4686276636282	20.7915589539904
0.0526315789473684	0.0666666666666667	0.0786516853932584	30.2157687353716	9.56075539183083	3	10	2	97	0	0	22	201	0.3	7	110	FilterBank	0	0.0327868852459016	0.22680412371134	0.0898876404494382	25.2709822992568	21.1786084158535
0.166666666666667	0.1875	0.166666666666667	32.1623083291759	11.335557192667	3	10	1	135	0	0	61	160	0.3	7	110	FilterBank	0	0.0882352941176471	0.451851851851852	0.125	25.2709822992568	21.1786084158535
0	0.03125	0.0759493670886076	31.1539906243485	9.831009482482	3	10	1	82	0	0	29	162	0.3	7	110	FilterBank	0	0.0746268656716418	0.353658536585366	0.0759493670886076	25.2709822992568	21.1786084158535
0.0833333333333333	0.140350877192982	0.111111111111111	27.6302665331077	8.76954514318497	3	10	0	150	0	0	49	192	0.3	7	110	FilterBank	0	0.0158730158730159	0.326666666666667	0.0296296296296296	25.2709822992568	21.1786084158535
0.285714285714286	0.08	0.226190476190476	30.8717750545898	10.4168982334263	3	10	1	86	0	0	36	182	0.3	7	110	FilterBank	0	0.142857142857143	0.418604651162791	0.142857142857143	25.2709822992568	21.1786084158535
0	0.0847457627118644	0.09375	30.2606531944006	9.79044592651075	3	10	1	140	0	0	40	218	0.3	7	110	FilterBank	0	0.06	0.285714285714286	0.0546875	25.2709822992568	21.1786084158535
0	NaN	0	28.0678926657153	8.67172787157364	3	10	0	13	0	0	5	187	0.3	7	110	FilterBank	0	0	0.384615384615385	0.307692307692308	25.2709822992568	21.1786084158535
0	NaN	0.0625	29.2755482391624	9.86786149755526	3	10	0	55	0	0	39	161	0.3	7	110	FilterBank	0	0.0517241379310345	0.709090909090909	0.0833333333333333	25.2709822992568	21.1786084158535
0.181818181818182	0.133333333333333	0.166666666666667	28.340785251082	9.11495123882393	3	10	0	48	0	0	18	170	0.3	7	110	FilterBank	0	0.0178571428571429	0.375	0.104166666666667	25.2709822992568	21.1786084158535
0.129032258064516	0.0344827586206897	0.069364161849711	34.7910238539664	11.409856156403	3	10	2	206	0	0	43	245	0.3	7	110	FilterBank	0	0.05	0.20873786407767	0.0635838150289017	25.2709822992568	21.1786084158535
0.0909090909090909	0	0.0344827586206897	31.5692089569083	9.6748872141838	3	10	0	59	0	0	14	197	0.3	7	110	FilterBank	0	0.0178571428571429	0.23728813559322	0.0517241379310345	26.7385002514328	17.657888513416
0.105263157894737	0	0.280701754385965	34.8614231648756	11.4729901004562	3	10	0	65	0	0	40	141	0.3	7	110	FilterBank	0	0.205882352941176	0.615384615384615	0.087719298245614	26.7385002514328	17.657888513416
0	0	0.0961538461538462	32.7511515983326	11.1651349543283	3	10	0	62	0	0	39	144	0.3	7	110	FilterBank	0	0.0540540540540541	0.629032258064516	0.211538461538462	26.7385002514328	17.657888513416
0.130434782608696	0.00892857142857143	0.0476190476190476	32.0922597307166	10.6943574591174	3	10	2	176	0	0	39	261	0.3	7	110	FilterBank	0	0.04	0.221590909090909	0.0238095238095238	26.7385002514328	17.657888513416
0	NaN	0	27.3996546677804	8.38097549502503	3	10	0	8	0	0	5	176	0.3	7	110	FilterBank	0	0	0.625	0.166666666666667	26.7385002514328	17.657888513416
0.1	NaN	0.235294117647059	34.4936437842784	11.5908765058742	3	10	0	42	0	0	30	176	0.3	7	110	FilterBank	0	0.107692307692308	0.714285714285714	0.0882352941176471	26.7385002514328	17.657888513416
0.0666666666666667	0.0238095238095238	0.0673076923076923	33.8532340599577	11.2729551570979	3	10	2	132	0	0	33	163	0.3	7	110	FilterBank	0	0.0597014925373134	0.25	0.0769230769230769	26.7385002514328	17.657888513416
0	0	0.0789473684210526	33.0053020601	11.3162016249185	3	10	1	92	0	0	36	186	0.3	7	110	FilterBank	0	0.0909090909090909	0.391304347826087	0	26.7385002514328	17.657888513416
0	0	0.23728813559322	32.9665583064018	11.5298213608824	3	10	0	73	0	0	55	151	0.3	7	110	FilterBank	0	0.166666666666667	0.753424657534247	0.0847457627118644	26.7385002514328	17.657888513416
0.0952380952380952	0	0.156862745098039	33.6921712000252	11.4166745187791	3	10	1	63	0	0	34	139	0.3	7	110	FilterBank	0	0.0789473684210526	0.53968253968254	0.137254901960784	26.7385002514328	17.657888513416
0.151515151515152	0.0789473684210526	0.136645962732919	27.6741721822864	8.70196825733778	3	10	1	164	0	0	39	201	0.3	7	110	FilterBank	0	0.119402985074627	0.23780487804878	0.0869565217391304	16.8330233083534	14.0288899155704
0	0	0.0465116279069767	23.901963901471	7.06253358853671	3	10	0	49	0	0	30	170	0.3	7	110	FilterBank	0	0.0208333333333333	0.612244897959184	0.232558139534884	16.8330233083534	14.0288899155704
0.130434782608696	0.010752688172043	0.0463576158940397	26.8615064213967	7.88096301168385	3	10	1	152	0	0	30	267	0.3	7	110	FilterBank	0	0.0666666666666667	0.197368421052632	0.033112582781457	16.8330233083534	14.0288899155704
0	0	0.0769230769230769	28.867930043297	8.46251187735438	3	10	1	26	0	0	3	176	0.3	7	110	FilterBank	0	0	0.115384615384615	0	16.8330233083534	14.0288899155704
0.0416666666666667	0.09375	0.0930232558139535	26.8848380529379	8.18749325645551	3	10	1	95	0	0	22	181	0.3	7	110	FilterBank	0	0.0526315789473684	0.231578947368421	0.127906976744186	16.8330233083534	14.0288899155704
0.08	0.0810810810810811	0.118279569892473	27.1180389406075	7.609824826723	3	10	0	99	0	0	30	182	0.3	7	110	FilterBank	0	0.0892857142857143	0.303030303030303	0.0537634408602151	16.8330233083534	14.0288899155704
0.0555555555555556	0.0119047619047619	0.0526315789473684	27.5892073884675	8.15481432177415	3	10	2	135	0	0	14	263	0.3	7	110	FilterBank	0	0.0638297872340425	0.103703703703704	0.0150375939849624	16.8330233083534	14.0288899155704
0.0333333333333333	0.0363636363636364	0.0714285714285714	30.3882561118841	9.50469588205604	3	10	2	161	0	0	37	242	0.3	7	110	FilterBank	0	0.134615384615385	0.229813664596273	0.051948051948052	16.8330233083534	14.0288899155704
0	NaN	0.0769230769230769	23.545465327145	6.79129336168593	3	10	0	16	0	0	4	157	0.3	7	110	FilterBank	0	0.0166666666666667	0.25	0.538461538461538	16.8330233083534	14.0288899155704
0	NaN	0.107142857142857	30.2890770328516	9.11198058085858	3	10	0	29	0	0	17	173	0.3	7	110	FilterBank	0	0.0408163265306122	0.586206896551724	0.0714285714285714	16.8330233083534	14.0288899155704
0.0714285714285714	0.113636363636364	0.107142857142857	32.645544840312	10.3749890413597	3	10	0	111	0	0	38	185	0.3	7	110	FilterBank	0	0.0454545454545455	0.342342342342342	0.0476190476190476	18.3493470708592	21.4135197286632
0.181818181818182	0	0.162162162162162	28.4234356357771	9.50688087159664	3	10	1	130	0	0	69	191	0.3	7	110	FilterBank	0	0.0925925925925926	0.530769230769231	0.0540540540540541	18.3493470708592	21.4135197286632
0.0416666666666667	0.025	0.0454545454545455	29.2698453698202	9.43288576883492	3	10	0	99	0	0	24	199	0.3	7	110	FilterBank	0	0.037037037037037	0.242424242424242	0.0681818181818182	18.3493470708592	21.4135197286632
0.25	0	0.193548387096774	27.2070362959111	8.3260379083541	3	10	0	32	0	0	18	190	0.3	7	110	FilterBank	0	0	0.5625	0	18.3493470708592	21.4135197286632
0.178571428571429	0.0338983050847458	0.110169491525424	29.3927349790929	9.596829589746	3	10	0	122	0	0	34	217	0.3	7	110	FilterBank	0	0.0784313725490196	0.278688524590164	0.0254237288135593	18.3493470708592	21.4135197286632
0.0967741935483871	0.038961038961039	0.0934959349593496	30.9311964849009	10.4226457343364	3	10	1	268	0	0	58	319	0.3	7	110	FilterBank	0	0.119047619047619	0.216417910447761	0.0284552845528455	18.3493470708592	21.4135197286632
0.114285714285714	0.03125	0.0618556701030928	30.5414336826825	9.43378431071863	3	10	1	216	0	0	36	310	0.3	7	110	FilterBank	0	0.105263157894737	0.166666666666667	0.0360824742268041	18.3493470708592	21.4135197286632
0.111111111111111	NaN	0.153846153846154	29.2578545024261	9.17617461889031	3	10	0	30	0	0	25	117	0.3	7	110	FilterBank	0	0.0352941176470588	0.833333333333333	0	18.3493470708592	21.4135197286632
0.0555555555555556	0.0303030303030303	0.0879120879120879	29.0957762574171	9.23569562298197	3	10	0	109	0	0	42	196	0.3	7	110	FilterBank	0	0.0714285714285714	0.385321100917431	0.0879120879120879	18.3493470708592	21.4135197286632
0.194444444444444	0.0136363636363636	0.0629139072847682	27.2055745692157	8.81824006748179	3	10	2	314	0	0	52	347	0.3	7	110	FilterBank	0	0.152542372881356	0.165605095541401	0.00662251655629139	18.3493470708592	21.4135197286632
0	0.0379746835443038	0.047008547008547	30.5862682588051	9.91655398172178	3	10	0	246	0	0	45	340	0.3	7	110	FilterBank	0	0.102040816326531	0.182926829268293	0.0299145299145299	29.5600056870494	16.7111870951041
0.116666666666667	0.15	0.170731707317073	30.4845345819836	10.8968513948146	3	10	1	193	0	0	69	206	0.3	7	110	FilterBank	0	0.215686274509804	0.357512953367876	0.0609756097560976	29.5600056870494	16.7111870951041
0.125	0.0714285714285714	0.0833333333333333	26.6191382406389	8.15778664965265	3	10	1	87	0	0	19	249	0.3	7	110	FilterBank	0	0.0333333333333333	0.218390804597701	0.0238095238095238	29.5600056870494	16.7111870951041
0.0666666666666667	0.0806451612903226	0.101010101010101	34.6471324528701	11.8924191742869	3	10	1	223	0	0	53	249	0.3	7	110	FilterBank	0	0.129032258064516	0.237668161434978	0.0454545454545455	29.5600056870494	16.7111870951041
0.295081967213115	0.128712871287129	0.152073732718894	28.6177535750894	9.73979103009431	3	10	1	230	0	0	62	299	0.3	7	110	FilterBank	0	0.0526315789473684	0.269565217391304	0.0230414746543779	29.5600056870494	16.7111870951041
0.225806451612903	0	0.194029850746269	31.0123477798072	10.3793775514826	3	10	0	72	0	0	45	159	0.3	7	110	FilterBank	0	0.111111111111111	0.625	0.0597014925373134	29.5600056870494	16.7111870951041
0.125	0.0606060606060606	0.163120567375887	33.3497045109017	12.1263149722399	3	10	1	157	0	0	68	166	0.3	7	110	FilterBank	0	0.197183098591549	0.43312101910828	0.0567375886524823	29.5600056870494	16.7111870951041
0.0625	NaN	0.1	31.4100104061752	10.8256522158231	3	10	0	62	0	0	32	158	0.3	7	110	FilterBank	0	0.0740740740740741	0.516129032258065	0.12	29.5600056870494	16.7111870951041
0.0454545454545455	0.0909090909090909	0.0984455958549223	29.2911238092116	9.59301008150002	3	10	1	266	0	0	68	291	0.3	7	110	FilterBank	0	0.102040816326531	0.255639097744361	0.00518134715025907	29.5600056870494	16.7111870951041
0.0294117647058824	0.05	0.0825688073394495	33.9729727909765	11.9388085299795	3	10	1	119	0	0	42	165	0.3	7	110	FilterBank	0	0.0735294117647059	0.352941176470588	0.055045871559633	29.5600056870494	16.7111870951041
0.130434782608696	0	0.15625	37.5698074969049	16.7463384738637	3	20	0	68	0	0	61	157	0.15	7	110	FilterBank	0	0.111111111111111	0.897058823529412	0.03125	-3.72867093670843	23.5186264479073
0.181818181818182	0.173913043478261	0.195121951219512	35.063592760796	15.498560659737	3	20	0	98	0	0	59	196	0.15	7	110	FilterBank	0	0.1	0.602040816326531	0	-3.72867093670843	23.5186264479073
0	0.214285714285714	0.205882352941176	33.2910142665055	14.9258823184017	3	20	0	34	0	0	17	163	0.15	7	110	FilterBank	0	0	0.5	0.0882352941176471	-3.72867093670843	23.5186264479073
0.0909090909090909	NaN	0.193548387096774	32.941603106442	14.7441017346206	3	20	0	38	0	0	33	153	0.15	7	110	FilterBank	0	0.0806451612903226	0.868421052631579	0	-3.72867093670843	23.5186264479073
0	NaN	0	31.9936051184004	13.8951278388563	3	20	0	15	0	0	13	171	0.15	7	110	FilterBank	0	0	0.866666666666667	0.0666666666666667	-3.72867093670843	23.5186264479073
0	0	0	35.3849874167052	15.4798580101725	3	20	0	31	0	0	25	156	0.15	7	110	FilterBank	0	0	0.806451612903226	0.133333333333333	-3.72867093670843	23.5186264479073
0.125	0	0.121951219512195	32.215359146457	13.9469438134541	3	20	0	44	0	0	30	196	0.15	7	110	FilterBank	0	0.025	0.681818181818182	0.195121951219512	-3.72867093670843	23.5186264479073
0	NaN	0	34.3228082601558	14.5173487863688	3	20	0	5	0	0	4	178	0.15	7	110	FilterBank	0	0	0.8	0.2	-3.72867093670843	23.5186264479073
0.239130434782609	0.0769230769230769	0.203703703703704	38.1833982521904	18.4124048002716	3	20	1	115	0	0	70	196	0.15	7	110	FilterBank	0	0.181818181818182	0.608695652173913	0.0185185185185185	-3.72867093670843	23.5186264479073
0.0769230769230769	0	0.131578947368421	36.2324525646407	15.5203407061699	3	20	0	45	0	0	30	199	0.15	7	110	FilterBank	0	0.08	0.666666666666667	0.105263157894737	-3.72867093670843	23.5186264479073
0.111111111111111	0	0.236363636363636	36.6949945849043	16.2357711463262	3	20	0	57	0	0	47	209	0.15	7	110	FilterBank	0	0.122448979591837	0.824561403508772	0.0181818181818182	-3.72867093670843	23.5186264479073
0.176470588235294	0.0714285714285714	0.168316831683168	40.438235228901	18.3981549946272	3	20	1	117	0	0	70	211	0.15	7	110	FilterBank	0	0.160714285714286	0.598290598290598	0.0396039603960396	-3.72867093670843	23.5186264479073
0	0	0.1	36.2098916143455	16.3600241621773	3	20	0	31	0	0	27	143	0.15	7	110	FilterBank	0	0.0422535211267606	0.870967741935484	0.0666666666666667	-3.72867093670843	23.5186264479073
0.0689655172413793	NaN	0.103448275862069	36.2873675012103	16.4022032221938	3	20	0	72	0	0	57	134	0.15	7	110	FilterBank	0	0.0588235294117647	0.791666666666667	0.103448275862069	-3.72867093670843	23.5186264479073
0.114285714285714	0.153846153846154	0.330882352941176	37.7667306752679	17.3670031842281	3	20	0	155	0	0	123	201	0.15	7	110	FilterBank	0	0.228070175438596	0.793548387096774	0.0220588235294118	-3.72867093670843	23.5186264479073
0.0416666666666667	0.120689655172414	0.163793103448276	34.9440815077446	15.6759513280931	3	20	1	142	0	0	72	227	0.15	7	110	FilterBank	0	0.173913043478261	0.507042253521127	0.0172413793103448	-3.72867093670843	23.5186264479073
0.0384615384615385	0.12	0.120481927710843	38.8243221759789	17.6852780516524	3	20	1	92	0	0	53	189	0.15	7	110	FilterBank	0	0.103448275862069	0.576086956521739	0.036144578313253	-3.72867093670843	23.5186264479073
0.12	0.125	0.207317073170732	38.0777820460069	17.6828824470673	3	20	1	89	0	0	49	215	0.15	7	110	FilterBank	0	0.191489361702128	0.550561797752809	0.0609756097560976	-3.72867093670843	23.5186264479073
0.0769230769230769	0	0.164179104477612	39.1455104829652	17.6974601835313	3	20	0	85	0	0	70	148	0.15	7	110	FilterBank	0	0.130434782608696	0.823529411764706	0.0298507462686567	-3.72867093670843	23.5186264479073
0.103448275862069	0	0.19811320754717	36.8218124937563	17.2506618156326	3	20	0	114	0	0	89	184	0.15	7	110	FilterBank	0	0.0819672131147541	0.780701754385965	0.0471698113207547	-3.72867093670843	23.5186264479073
0	0	0.0666666666666667	35.8025714012126	16.8875614787795	3	20	0	124	0	0	56	199	0.15	7	110	FilterBank	0	0.14	0.451612903225806	0.0857142857142857	19.0495912078452	21.3992196453227
0	0.0816326530612245	0.0925925925925926	39.4896054807627	18.8229717235844	3	20	1	120	0	0	60	205	0.15	7	110	FilterBank	0	0.0806451612903226	0.5	0.037037037037037	19.0495912078452	21.3992196453227
0	0	0	35.1214747637435	16.5646492723965	3	20	0	37	0	0	29	169	0.15	7	110	FilterBank	0	0	0.783783783783784	0.0606060606060606	19.0495912078452	21.3992196453227
0	0	0.0222222222222222	37.0919559067028	17.1297740291539	3	20	0	50	0	0	45	170	0.15	7	110	FilterBank	0	0.0181818181818182	0.9	0.0444444444444444	19.0495912078452	21.3992196453227
0.0666666666666667	0.1	0.181818181818182	33.2070420053866	14.9361023527968	3	20	0	55	0	0	31	181	0.15	7	110	FilterBank	0	0.0666666666666667	0.563636363636364	0	19.0495912078452	21.3992196453227
0.268292682926829	0.153846153846154	0.21978021978022	39.7368926640273	18.3332576136593	3	20	1	110	0	0	75	167	0.15	7	110	FilterBank	0	0.0491803278688525	0.681818181818182	0.043956043956044	19.0495912078452	21.3992196453227
0	NaN	0.166666666666667	30.6442029069839	13.3061166681257	3	20	0	13	0	0	10	197	0.15	7	110	FilterBank	0	0	0.769230769230769	0.0833333333333333	19.0495912078452	21.3992196453227
0.024390243902439	0.037037037037037	0.0548780487804878	36.1206307316664	17.3243934214371	3	20	1	187	0	0	66	234	0.15	7	110	FilterBank	0	0.0816326530612245	0.352941176470588	0.0609756097560976	19.0495912078452	21.3992196453227
0	0	0.0909090909090909	34.1897579863356	16.3818583915543	3	20	0	62	0	0	45	170	0.15	7	110	FilterBank	0	0.0769230769230769	0.725806451612903	0.0545454545454545	19.0495912078452	21.3992196453227
0.0526315789473684	0	0.168831168831169	34.6601371563324	15.8697252314118	3	20	1	79	0	0	30	176	0.15	7	110	FilterBank	0	0.147540983606557	0.379746835443038	0.038961038961039	19.0495912078452	21.3992196453227
0.173913043478261	0.12	0.146496815286624	40.0703728697359	18.6696766546526	3	20	1	213	0	0	112	244	0.15	7	110	FilterBank	0	0.0425531914893617	0.525821596244131	0.0573248407643312	19.0495912078452	21.3992196453227
0.142857142857143	0	0.244897959183673	37.2249397537104	16.6173411656002	3	20	0	58	0	0	51	148	0.15	7	110	FilterBank	0	0.126984126984127	0.879310344827586	0.0408163265306122	19.0495912078452	21.3992196453227
0.111111111111111	0.25	0.209876543209877	34.2837933901196	15.7267285658123	3	20	0	83	0	0	69	176	0.15	7	110	FilterBank	0	0.0851063829787234	0.831325301204819	0.037037037037037	19.0495912078452	21.3992196453227
0.291666666666667	0	0.19047619047619	40.0097808161183	18.2796333810195	3	20	1	68	0	0	36	203	0.15	7	110	FilterBank	0	0.0625	0.529411764705882	0.0476190476190476	19.0495912078452	21.3992196453227
0.24	0.25	0.185185185185185	38.8069745158248	18.6216290712989	3	20	0	89	0	0	65	141	0.15	7	110	FilterBank	0	0.0675675675675676	0.730337078651685	0.0123456790123457	19.0495912078452	21.3992196453227
0.210526315789474	0.0476190476190476	0.157894736842105	35.7785183076878	16.8889132402781	3	20	0	68	0	0	38	177	0.15	7	110	FilterBank	0	0.0689655172413793	0.558823529411765	0.0350877192982456	19.0495912078452	21.3992196453227
0.037037037037037	0.0238095238095238	0.183333333333333	39.15761606288	18.84306828625	3	20	1	127	0	0	67	172	0.15	7	110	FilterBank	0	0.277777777777778	0.52755905511811	0.025	19.0495912078452	21.3992196453227
0.21875	NaN	0.22972972972973	40.1667437371726	18.8642836877361	3	20	0	93	0	0	77	154	0.15	7	110	FilterBank	0	0.142857142857143	0.827956989247312	0.027027027027027	19.0495912078452	21.3992196453227
0.103448275862069	0.2	0.156626506024096	35.404081044189	16.4759612782544	3	20	0	94	0	0	64	165	0.15	7	110	FilterBank	0	0.0943396226415094	0.680851063829787	0.0481927710843374	19.0495912078452	21.3992196453227
0.134615384615385	0.130434782608696	0.2	36.7497647234636	18.3782337816126	3	20	1	193	0	0	104	191	0.15	7	110	FilterBank	0	0.234375	0.538860103626943	0.0235294117647059	19.0495912078452	21.3992196453227
0.0714285714285714	0.094017094017094	0.0875912408759124	34.9876074736236	15.2666141469113	3	20	1	146	0	0	27	287	0.15	7	110	FilterBank	0	0	0.184931506849315	0	31.1287161958132	15.1860925505349
0.125	NaN	0.111111111111111	33.0172728573737	13.9173016096116	3	20	0	21	0	0	18	175	0.15	7	110	FilterBank	0	0	0.857142857142857	0.0555555555555556	31.1287161958132	15.1860925505349
0.12	0	0.134615384615385	34.8023324577437	14.9874491665845	3	20	0	59	0	0	46	171	0.15	7	110	FilterBank	0	0.0363636363636364	0.779661016949153	0.153846153846154	31.1287161958132	15.1860925505349
0.2	0.0333333333333333	0.153846153846154	31.8943688545732	13.4278000232943	3	20	0	110	0	0	54	203	0.15	7	110	FilterBank	0	0.0232558139534884	0.490909090909091	0.0673076923076923	31.1287161958132	15.1860925505349
0.0232558139534884	0.036144578313253	0.126903553299492	37.5478934787709	18.4607579745219	3	20	1	213	0	0	83	239	0.15	7	110	FilterBank	0	0.148148148148148	0.389671361502347	0.0355329949238579	31.1287161958132	15.1860925505349
0.241379310344828	0.0625	0.214285714285714	34.9621816217945	15.141510483036	3	20	1	74	0	0	40	169	0.15	7	110	FilterBank	0	0.122448979591837	0.540540540540541	0.0285714285714286	31.1287161958132	15.1860925505349
0.0833333333333333	0	0.0526315789473684	34.3177084053965	14.9823307302027	3	20	0	62	0	0	17	203	0.15	7	110	FilterBank	0	0.0425531914893617	0.274193548387097	0.0701754385964912	31.1287161958132	15.1860925505349
0.0697674418604651	0.0111111111111111	0.0721153846153846	38.5164318731539	16.9539347808254	3	20	1	213	0	0	60	283	0.15	7	110	FilterBank	0	0.0769230769230769	0.28169014084507	0.0336538461538462	31.1287161958132	15.1860925505349
0.25	NaN	0.1875	35.1967646965981	15.5180200036036	3	20	0	32	0	0	19	157	0.15	7	110	FilterBank	0	0.0172413793103448	0.59375	0.0625	31.1287161958132	15.1860925505349
0	NaN	0.15	33.127924490338	14.3729955972469	3	20	0	20	0	0	17	186	0.15	7	110	FilterBank	0	0.0612244897959184	0.85	0.1	31.1287161958132	15.1860925505349
0.16	0.108108108108108	0.171428571428571	36.2707623542997	16.0408057444374	3	20	0	108	0	0	49	180	0.15	7	110	FilterBank	0	0.0666666666666667	0.453703703703704	0.0380952380952381	31.1287161958132	15.1860925505349
0	0.0714285714285714	0.0540540540540541	34.0914659971661	13.9655136022146	3	20	1	39	0	0	19	183	0.15	7	110	FilterBank	0	0	0.487179487179487	0.0540540540540541	31.1287161958132	15.1860925505349
0.176470588235294	NaN	0.413793103448276	34.9965892612165	14.9431563381684	3	20	0	30	0	0	25	195	0.15	7	110	FilterBank	0	0.146341463414634	0.833333333333333	0.0344827586206897	31.1287161958132	15.1860925505349
0	0	0.0638297872340425	34.6290735049944	15.1359982466749	3	20	0	55	0	0	43	162	0.15	7	110	FilterBank	0	0.0508474576271186	0.781818181818182	0.148936170212766	31.1287161958132	15.1860925505349
0.0740740740740741	0	0.123456790123457	34.3646730733156	14.9384941010897	3	20	0	85	0	0	59	175	0.15	7	110	FilterBank	0	0.0392156862745098	0.694117647058824	0	31.1287161958132	15.1860925505349
0.15	0.0344827586206897	0.230088495575221	36.6398145623816	16.1296101407998	3	20	0	117	0	0	62	174	0.15	7	110	FilterBank	0	0.0793650793650794	0.52991452991453	0.0265486725663717	31.1287161958132	15.1860925505349
0	0	0.1	32.1534683541175	14.1990277280754	3	20	0	22	0	0	17	166	0.15	7	110	FilterBank	0	0.0169491525423729	0.772727272727273	0.1	31.1287161958132	15.1860925505349
0.125	0.222222222222222	0.181818181818182	37.100930953129	16.3688752673022	3	20	0	110	0	0	47	177	0.15	7	110	FilterBank	0	0.072463768115942	0.427272727272727	0.0818181818181818	31.1287161958132	15.1860925505349
0	NaN	0.177777777777778	38.0410746356914	16.7189407574932	3	20	0	47	0	0	35	151	0.15	7	110	FilterBank	0	0.129032258064516	0.74468085106383	0.133333333333333	31.1287161958132	15.1860925505349
0	0.444444444444444	0.220779220779221	37.6669057274594	17.002723619052	3	20	0	82	0	0	60	157	0.15	7	110	FilterBank	0	0.126984126984127	0.731707317073171	0.0779220779220779	31.1287161958132	15.1860925505349
0	0	0	0	0	3	1	1	99	0	0	1	184	3	7	110	FilterBank	0	0	0.0101010101010101	0	31.1316926110103	0.140438586998893
0	0	0	0	0	3	1	0	103	0	0	0	237	3	7	110	FilterBank	0	0	0	0	30.1707359602012	5.15198452766512
NaN	NaN	0	0	0	3	1	0	5	0	0	0	169	3	7	110	FilterBank	0	0	0	0	7.1010824353371	NaN
NaN	NaN	0	0	0	3	1	0	6	0	0	0	177	3	7	110	FilterBank	0	0	0	0	4.94058581228604	0.402107295090228
0	0	0	0	0	3	1	1	228	0	0	0	300	3	7	110	FilterBank	0	0	0	0	29.8263175748379	8.50632473087399
0	0	0	0	0	3	1	1	23	0	0	0	183	3	7	110	FilterBank	0	0	0	0	38.6857389579983	0.566511489195328
0	0	0	0	0	3	1	1	185	0	0	0	267	3	7	110	FilterBank	0	0	0	0	29.7965345753762	2.60153573825679
0	0	0.0106382978723404	0	0	3	1	1	98	0	0	1	210	3	7	110	FilterBank	0	0.0222222222222222	0.0102040816326531	0	22.0395847600904	-1.043241240707
0	0	0	0	0	3	1	2	353	0	0	0	403	3	7	110	FilterBank	0	0	0	0	37.7006056683447	2.10078501633535
0	0	0	0	0	3	1	1	59	0	0	0	197	3	7	110	FilterBank	0	0	0	0	22.4351832944123	1.05042490224213
0	0	0	0	0	3	1	2	224	0	0	0	208	3	7	110	FilterBank	0	0	0	0	25.3995874415804	-2.0955190644939
0	0	0	0	0	3	1	1	249	0	0	0	282	3	7	110	FilterBank	0	0	0	0	34.8753603592809	-2.16824309636502
0	0	0	0	0	3	1	1	112	0	0	0	219	3	7	110	FilterBank	0	0	0	0	34.8394742001811	2.38623742823597
0	0	0	0	0	3	1	2	241	0	0	0	276	3	7	110	FilterBank	0	0	0	0	33.6716351898252	-3.00644784025244
0	0	0	0	0	3	1	0	150	0	0	1	212	3	7	110	FilterBank	0	0	0.00666666666666667	0	30.6272090089026	1.38755675368989
0	0	0.0037593984962406	0	0	3	1	2	269	0	0	1	318	3	7	110	FilterBank	0	0.0149253731343284	0.00371747211895911	0	33.9129505441057	-1.68408226135557
0	0	0	0	0	3	1	1	205	0	0	0	253	3	7	110	FilterBank	0	0	0	0	30.8857712834242	0.570037196244971
0	0	0.00558659217877095	0	0	3	1	1	179	0	0	1	265	3	7	110	FilterBank	0	0.0227272727272727	0.00558659217877095	0	22.405115994284	4.14950360854403
0	0	0	0	0	3	1	2	138	0	0	0	236	3	7	110	FilterBank	0	0	0	0	31.6875704319173	3.06389566074117
0	0	0	0	0	3	1	2	167	0	0	0	258	3	7	110	FilterBank	0	0	0	0	34.7825080888012	7.47092450639717
0	0	0.00709219858156028	0	0	3	1	1	148	0	0	1	215	3	7	110	JAR_FilterBank	0	0.0163934426229508	0.00675675675675676	0.00709219858156028	33.7786975035826	1.53409403361252
0	0	0	0	0	3	1	1	62	0	0	0	159	3	7	110	JAR_FilterBank	0	0	0	0	31.5737118748013	NaN
0	0	0	0	0	3	1	0	205	0	0	0	234	3	7	110	JAR_FilterBank	0	0	0	0	28.3382339139839	5.36892082065826
0	0	0	0	0	3	1	1	296	0	0	0	340	3	7	110	JAR_FilterBank	0	0	0	0.0034965034965035	24.9279892636006	-0.402438608679976
0	0	0	0	0	3	1	2	179	0	0	0	288	3	7	110	JAR_FilterBank	0	0	0	0.00558659217877095	35.5710525704547	10.3746893605009
0	0	0	0	0	3	1	1	222	0	0	0	251	3	7	110	JAR_FilterBank	0	0	0	0	31.1476923313908	0.501341164851388
0	0	0	0	0	3	1	3	166	0	0	0	278	3	7	110	JAR_FilterBank	0	0	0	0	32.1004261127691	2.18817702307156
0	0	0	0	0	3	1	1	171	0	0	0	285	3	7	110	JAR_FilterBank	0	0	0	0	35.6474747421643	7.31037939069087
0	0	0	0	0	3	1	0	62	0	0	0	155	3	7	110	JAR_FilterBank	0	0	0	0	23.0439919371389	5.10624237083469
0	0	0	0	0	3	1	2	121	0	0	0	214	3	7	110	JAR_FilterBank	0	0	0	0	28.7406222294434	5.99930901912884
0	0	0.0029585798816568	0	0	3	1	3	345	0	0	1	398	3	7	110	JAR_FilterBank	0	0.0208333333333333	0.00289855072463768	0	32.2113235220909	2.58124752028554
0	0	0	0	0	3	1	2	290	0	0	0	333	3	7	110	JAR_FilterBank	0	0	0	0	27.7409651470973	-4.37352918353282
0	0	0	0	0	3	1	4	304	0	0	0	351	3	7	110	JAR_FilterBank	0	0	0	0	34.3650440098792	8.04446853387875
NaN	NaN	NaN	0	0	3	1	0	8	0	0	0	171	3	7	110	JAR_FilterBank	0	0	0	0	13.4350536957436	1.15193446795266
0	0	0	0	0	3	1	2	221	0	0	0	300	3	7	110	JAR_FilterBank	0	0	0	0	27.2272476498222	1.89207785071749
0	0	0	0	0	3	1	2	214	0	0	0	245	3	7	110	JAR_FilterBank	0	0	0	0	30.8629902918888	1.04038326513592
0	0	0	0	0	3	1	1	185	0	0	0	307	3	7	110	JAR_FilterBank	0	0	0	0	33.2594945478362	-1.8629551335857
0	0	0	0	0	3	1	4	285	0	0	1	346	3	7	110	JAR_FilterBank	0	0	0.00350877192982456	0.00727272727272727	37.3445637901736	2.99152132887629
0	0	0	0	0	3	1	1	131	0	0	0	204	3	7	110	JAR_FilterBank	0	0	0	0	30.6233458859437	-0.201363799972541
0	0	0	0	0	3	1	2	256	0	0	0	307	3	7	110	JAR_FilterBank	0	0	0	0	33.1059133351522	8.18508935795975
0	0	0.00531914893617021	0.841975788525695	2.06270575637788	3	2	2	190	0	0	4	315	1.5	7	110	FilterBank	0	0.0238095238095238	0.0210526315789474	0	36.2220508964285	15.3494469268073
0	0	0.0934579439252336	0.843401578454389	1.6796041898698	3	2	0	114	0	0	19	184	1.5	7	110	FilterBank	0	0.15625	0.166666666666667	0	23.66570307722	15.2920465184508
0	0	0	0.0224452102350647	0.628785968685144	3	2	4	273	0	0	0	293	1.5	7	110	FilterBank	0	0	0	0	34.0281281443065	10.9650282939495
0	0	0	0.129338203750695	0.887309017338141	3	2	0	36	0	0	2	195	1.5	7	110	FilterBank	0	0	0.0555555555555556	0	23.658073754214	11.1733611669153
0	0	0.0144927536231884	3.15965309788199	1.88372920926643	3	2	3	219	0	0	12	249	1.5	7	110	FilterBank	0	0.0428571428571429	0.0547945205479452	0	37.2420345402051	12.2317993914679
0	0.0287081339712919	0.0352112676056338	3.4896874233868	1.99204711550246	3	2	3	304	0	0	17	307	1.5	7	110	FilterBank	0	0.0588235294117647	0.0559210526315789	0.00704225352112676	26.9963729043296	13.5845202490299
0	0	0.0131578947368421	0.0303686208981308	0.895950390277579	3	2	3	196	0	0	4	246	1.5	7	110	FilterBank	0	0.0188679245283019	0.0204081632653061	0.00657894736842105	31.7197455043697	8.07594087224789
0	0	0	0.175899093098039	1.04643620996409	3	2	0	63	0	0	1	204	1.5	7	110	FilterBank	0	0	0.0158730158730159	0	30.4696450364684	9.83359981152662
0.05	0	0.0294117647058824	0.424079718899181	1.30850807919057	3	2	2	171	0	0	9	240	1.5	7	110	FilterBank	0	0.0666666666666667	0.0526315789473684	0.0147058823529412	27.9345895898537	15.5679882975662
0	0	0	0.150375009021327	1.02517478268319	3	2	1	44	0	0	0	177	1.5	7	110	FilterBank	0	0	0	0.0697674418604651	29.2329106566628	14.1962571267423
0	0.0454545454545455	0.0303030303030303	1.90078645136142	1.93319633589417	3	2	0	87	0	0	7	170	1.5	7	110	FilterBank	0	0.0151515151515152	0.0804597701149425	0.0303030303030303	21.3380691391085	18.2766504951873
0	0	0.0975609756097561	2.16458563808086	1.73839846048723	3	2	0	156	0	0	28	182	1.5	7	110	FilterBank	0	0.19047619047619	0.179487179487179	0.0975609756097561	18.1585407462384	14.5627646435199
0.0357142857142857	0	0.00873362445414847	0.0665918572490302	0.867932147926041	3	2	3	229	0	0	2	323	1.5	7	110	FilterBank	0	0.0238095238095238	0.00873362445414847	0	33.2594896208182	8.16580081723097
0	0	0	0.0762217769044104	0.650384913551343	3	2	2	184	0	0	0	295	1.5	7	110	FilterBank	0	0	0	0.00552486187845304	33.5682055041238	8.36356233628309
0.0666666666666667	0	0.00480769230769231	1.58626471332887	1.67077235958181	3	2	2	223	0	0	3	261	1.5	7	110	FilterBank	0	0	0.0134529147982063	0	30.1472613011288	16.8954412774271
0.0625	0	0.00862068965517241	1.65288321689372	1.58611128639127	3	2	2	123	0	0	2	209	1.5	7	110	FilterBank	0	0	0.016260162601626	0	35.3101904338331	15.8331726526824
0	0.00980392156862745	0.00862068965517241	0.0145785407021606	1.07155517121443	3	2	1	122	0	0	2	272	1.5	7	110	FilterBank	0	0	0.0163934426229508	0	35.1178894717434	8.41630819041999
0	0	0.0128205128205128	0.0224108763192664	1.11068450751335	3	2	1	78	0	0	1	207	1.5	7	110	FilterBank	0	0.02	0.0128205128205128	0.0128205128205128	33.6395317205174	19.8183875551747
0	0.0272108843537415	0.0338164251207729	2.88753035035529	2.16113031835764	3	2	1	214	0	0	11	271	1.5	7	110	FilterBank	0	0.0434782608695652	0.0514018691588785	0.00483091787439614	27.9641148780795	14.6224942059418
0	0.0344827586206897	0.0172413793103448	2.47199800309864	2.1290829750946	3	2	1	143	0	0	6	204	1.5	7	110	FilterBank	0	0	0.041958041958042	0.0431034482758621	27.825682853601	17.3362360198918
0	0	0.0140845070422535	1.00846914290077	1.54874923242095	3	2	2	73	0	0	5	237	1.5	7	110	JAR_FilterBank	0	0.0222222222222222	0.0684931506849315	0.0422535211267606	29.9396848705952	11.2498322062641
0.0434782608695652	0.0427807486631016	0.0362903225806452	0.754957570590745	1.60484260490421	3	2	1	279	0	0	14	368	1.5	7	110	JAR_FilterBank	0	0	0.0501792114695341	0.00403225806451613	24.0015500385398	13.992495245341
0	0	0.0212765957446809	0.0359075478456117	0.815412312561356	3	2	0	50	0	0	2	201	1.5	7	110	JAR_FilterBank	0	0	0.04	0	31.535228692622	14.8178199397588
0	0	0.0303030303030303	0.0287761277336726	0.798218352723723	3	2	1	33	0	0	3	188	1.5	7	110	JAR_FilterBank	0	0.0181818181818182	0.0909090909090909	0	31.2877342495944	10.6801313732864
0	0	0.0697674418604651	1.56353113407319	1.70434116781195	3	2	0	50	0	0	8	183	1.5	7	110	JAR_FilterBank	0	0.0491803278688525	0.16	0.0232558139534884	25.6322255596349	13.4828308964683
0.027027027027027	0	0.0223463687150838	0.304993547413738	1.35014446606394	3	2	2	255	0	0	16	236	1.5	7	110	JAR_FilterBank	0	0.0392156862745098	0.0627450980392157	0.00558659217877095	27.9076632689817	9.59027963902447
0	0.0132450331125828	0.0167597765363128	0.162617755766088	1.18727950177407	3	2	2	186	0	0	4	298	1.5	7	110	JAR_FilterBank	0	0.025	0.021505376344086	0.0111731843575419	33.3415605400124	12.8733066031417
0	0	0	0.080836683637153	0.636889643789981	3	2	2	145	0	0	2	204	1.5	7	110	JAR_FilterBank	0	0	0.0137931034482759	0	30.1792892814469	7.74257384670582
0	0	0.019047619047619	0.0831425130489986	0.697449155379401	3	2	1	107	0	0	3	232	1.5	7	110	JAR_FilterBank	0	0.0416666666666667	0.0280373831775701	0.019047619047619	35.7389620328716	10.1070747204835
0	0	0.00763358778625954	0.131726115337375	1.0230191096333	3	2	2	138	0	0	3	266	1.5	7	110	JAR_FilterBank	0	0.0232558139534884	0.0217391304347826	0	33.9728281475011	13.5194558735943
0.166666666666667	0	0.0263157894736842	0.165312762038677	1.10101305009341	3	2	0	38	0	0	1	163	1.5	7	110	JAR_FilterBank	0	0	0.0263157894736842	0	12.7971184689477	14.6479121943495
0	0.00740740740740741	0.0256410256410256	0.16926109093771	1.17819290707085	3	2	3	208	0	0	6	301	1.5	7	110	JAR_FilterBank	0	0.102564102564103	0.0288461538461538	0	31.9078773475968	11.5891133695049
0.04	0.0212765957446809	0.0181818181818182	0.45797008012332	2.05496985913424	3	2	0	161	0	0	6	203	1.5	7	110	JAR_FilterBank	0	0	0.0372670807453416	0.00909090909090909	23.1308652153547	17.7213094577227
0	0.0112359550561798	0.00649350649350649	2.13084071611652	1.97595772959081	3	2	2	180	0	0	9	230	1.5	7	110	JAR_FilterBank	0	0	0.05	0.0324675324675325	29.6517837697368	14.1698289411371
0	0	0.0459770114942529	0.925591849557285	1.86614983991949	3	2	2	88	0	0	7	207	1.5	7	110	JAR_FilterBank	0	0.0645161290322581	0.0795454545454545	0	35.938381528611	19.4974435952375
0	0	0.036144578313253	0.328493138664203	1.29794765502449	3	2	1	93	0	0	5	191	1.5	7	110	JAR_FilterBank	0	0.0517241379310345	0.0537634408602151	0.036144578313253	26.7736688774844	11.6486711734075
0	0	0.016260162601626	0.0728117845075828	0.647026473735406	3	2	2	123	0	0	2	238	1.5	7	110	JAR_FilterBank	0	0.0217391304347826	0.016260162601626	0.016260162601626	35.9929291138752	9.04741094115345
0	0	0.0158730158730159	0.0693918923040026	0.608624893949111	3	2	0	63	0	0	2	175	1.5	7	110	JAR_FilterBank	0	0.0204081632653061	0.0317460317460317	0	28.6528201947118	12.7836216904506
0	0.00552486187845304	0.00766283524904215	0.610950795176877	1.51873490033627	3	2	4	278	0	0	6	321	1.5	7	110	JAR_FilterBank	0	0.0188679245283019	0.0215827338129496	0.0191570881226054	33.5169569687344	12.1214222371766
0	0	0.00625	1.50413920729613	1.59105384453007	3	2	2	165	0	0	4	274	1.5	7	110	JAR_FilterBank	0	0.0166666666666667	0.0242424242424242	0.00625	36.2938266079435	9.62566708217777
NaN	NaN	0.166666666666667	8.76509541031423	2.17781037007481	3	3	0	6	0	0	1	167	1	7	110	FilterBank	0	0.0181818181818182	0.166666666666667	0.5	6.64207466876739	9.9033365566904
0.0967741935483871	0.0367647058823529	0.0541871921182266	12.8357674082229	2.97602852767542	3	3	2	260	0	0	22	268	1	7	110	FilterBank	0	0.0545454545454545	0.0846153846153846	0	26.865727714601	15.1929787556855
0	0	0.0235294117647059	12.1157739664077	2.81521773225138	3	3	1	87	0	0	7	172	1	7	110	FilterBank	0	0.0263157894736842	0.0804597701149425	0.0235294117647059	33.7789626313772	12.5059472483478
0	0	0.0833333333333333	9.05975655159377	2.94221194813918	3	3	1	61	0	0	7	206	1	7	110	FilterBank	0	0.0925925925925926	0.114754098360656	0.0166666666666667	33.0311507465471	19.6797131100263
0	0	0	6.97683512422657	2.78332329280298	3	3	1	47	0	0	6	198	1	7	110	FilterBank	0	0	0.127659574468085	0.108695652173913	22.8427404413298	15.2569195319513
0.0666666666666667	NaN	0.0555555555555556	6.23512176503998	2.59108994382898	3	3	0	58	0	0	19	177	1	7	110	FilterBank	0	0.0217391304347826	0.327586206896552	0.111111111111111	7.86044004587767	14.3930760328653
0	0.0588235294117647	0.0789473684210526	19.2726515265327	4.31910978038021	3	3	1	118	0	0	16	239	1	7	110	FilterBank	0	0.0909090909090909	0.135593220338983	0.0701754385964912	24.011155807749	17.7557368903275
0	0.0714285714285714	0.0634920634920635	15.8979408434047	3.7921580927303	3	3	1	132	0	0	21	190	1	7	110	FilterBank	0	0.0847457627118644	0.159090909090909	0.0396825396825397	21.145696692879	24.5758189027406
0.0333333333333333	0.00431034482758621	0.0160771704180064	11.0498322232991	3.37433864175554	3	3	4	334	0	0	14	432	1	7	110	FilterBank	0	0	0.0419161676646707	0.0128617363344051	33.4341534348626	13.5424420748156
0	0.111111111111111	0.0735294117647059	14.2430741955415	3.26756640628975	3	3	1	69	0	0	7	204	1	7	110	FilterBank	0	0.0204081632653061	0.101449275362319	0.0147058823529412	30.7196359150641	17.5758129985266
0	NaN	0.0303030303030303	14.3871059168327	3.32484973713063	3	3	0	97	0	0	24	138	1	7	110	FilterBank	0	0.0303030303030303	0.247422680412371	0.196969696969697	11.8876544727956	16.8936476955209
0.0769230769230769	0	0.0277777777777778	14.2877404970908	3.17955039500934	3	3	2	221	0	0	14	259	1	7	110	FilterBank	0	0.0555555555555556	0.0633484162895928	0.0222222222222222	28.3441641451524	12.3021582967276
0.0666666666666667	NaN	0.0392156862745098	12.3348354233109	3.25673467416515	3	3	0	59	0	0	4	182	1	7	110	FilterBank	0	0.0204081632653061	0.0677966101694915	0.0588235294117647	10.6851104302509	18.6666124566091
0	0	0.0153846153846154	9.89316343073742	2.74594553501895	3	3	1	142	0	0	13	158	1	7	110	FilterBank	0	0.0266666666666667	0.0915492957746479	0.0846153846153846	21.7516608325727	16.0554525698445
0	0	0.04	11.5366500755092	3.48450620938178	3	3	1	50	0	0	6	151	1	7	110	FilterBank	0	0.03125	0.12	0	26.4408969196722	23.1781790206438
0	0	0	2.14469188887696	1.90651474454112	3	3	0	39	0	0	3	190	1	7	110	FilterBank	0	0	0.0769230769230769	0	33.4329816672985	13.9819882432313
0	0	0.0289855072463768	2.15738293985457	1.72926147563216	3	3	1	69	0	0	2	195	1	7	110	FilterBank	0	0.0416666666666667	0.0289855072463768	0	30.2194517361998	10.5857803048634
0	0	0.0151515151515152	1.57431811795923	1.33588453234883	3	3	1	66	0	0	1	200	1	7	110	FilterBank	0	0.0208333333333333	0.0151515151515152	0.0454545454545455	32.0180755779225	8.87045964379757
0	0	0.0176991150442478	6.33608675104757	2.36548581330737	3	3	2	150	0	0	23	192	1	7	110	FilterBank	0	0.0307692307692308	0.153333333333333	0.0265486725663717	24.8419469828055	12.837851743458
0	0	0.0625	13.2428900919583	2.99546852116852	3	3	0	39	0	0	15	160	1	7	110	FilterBank	0	0.0377358490566038	0.384615384615385	0.0625	13.2106594349096	19.3166903420376
0.0238095238095238	0	0.047244094488189	10.1595363886261	2.7724179798133	3	3	1	152	0	0	21	178	1	7	110	FilterBank	0	0.0666666666666667	0.138157894736842	0.0236220472440945	26.4669409576136	16.3015353182869
0	0	0.0748299319727891	17.449110078639	3.80857820782696	3	3	0	176	0	0	43	245	1	7	110	JAR_FilterBank	0	0.0697674418604651	0.244318181818182	0.0340136054421769	22.7242622508589	21.4993879945609
0	0.0245398773006135	0.0278884462151394	11.7454616084423	2.8759238628212	3	3	2	269	0	0	21	293	1	7	110	JAR_FilterBank	0	0.0428571428571429	0.0780669144981413	0.0159362549800797	29.7364862680299	11.3260666894064
0	0	0.0379746835443038	13.6982630844062	3.28158033620243	3	3	2	194	0	0	27	256	1	7	110	JAR_FilterBank	0	0.0227272727272727	0.139175257731959	0.0253164556962025	26.8010329520502	18.2672834586993
0.0769230769230769	0.0714285714285714	0.0632911392405063	6.97803411585615	2.20835260291456	3	3	1	91	0	0	9	176	1	7	110	JAR_FilterBank	0	0.0327868852459016	0.0989010989010989	0.0506329113924051	26.0741929856491	15.7322014693222
0	0.0285714285714286	0.0666666666666667	5.60612358648599	1.9842975250109	3	3	1	60	0	0	8	193	1	7	110	JAR_FilterBank	0	0.0576923076923077	0.133333333333333	0	36.0051746239922	11.4474213532485
0	0.0346320346320346	0.027972027972028	6.07476017336235	2.13947151024013	3	3	1	292	0	0	9	371	1	7	110	JAR_FilterBank	0	0	0.0308219178082192	0.00699300699300699	30.5295954211544	16.4019075186742
0	0.00454545454545455	0.012779552715655	10.4705498018288	2.56535375127855	3	3	2	335	0	0	9	353	1	7	110	JAR_FilterBank	0	0.0434782608695652	0.026865671641791	0.00319488817891374	34.4721999687032	11.4626882593949
0	NaN	0.0333333333333333	6.90506418928012	2.25144232168894	3	3	0	30	0	0	1	165	1	7	110	JAR_FilterBank	0	0.0181818181818182	0.0333333333333333	0.233333333333333	21.6586861240818	12.312362301686
0	0	0.0163934426229508	8.68573656472332	2.42159138941314	3	3	1	197	0	0	15	294	1	7	110	JAR_FilterBank	0	0.0363636363636364	0.0761421319796954	0.0327868852459016	35.5739818850139	10.2108621670728
0.0645161290322581	0.0126582278481013	0.0229357798165138	14.3050397064055	3.46466260787654	3	3	1	258	0	0	8	273	1	7	110	JAR_FilterBank	0	0	0.0310077519379845	0.0137614678899083	29.4306622392403	14.1611004611944
0	0.333333333333333	0.102564102564103	8.71866026116745	2.59759626272965	3	3	0	79	0	0	14	182	1	7	110	JAR_FilterBank	0	0.09375	0.177215189873418	0.0512820512820513	22.3562681396301	19.2728564768443
0.117647058823529	0.0625	0.136645962732919	15.6847253926256	3.75867615068748	3	3	1	176	0	0	69	253	1	7	110	JAR_FilterBank	0	0.0652173913043478	0.392045454545455	0.0372670807453416	11.0934746100242	19.614670563116
0.0333333333333333	0.0158730158730159	0.0184696569920844	4.19334322209292	1.52860501794405	3	3	1	380	0	0	7	423	1	7	110	JAR_FilterBank	0	0.0208333333333333	0.0184210526315789	0.00527704485488127	26.3228697391065	6.13937947637192
0	0.0383386581469649	0.0333333333333333	11.9632709606302	2.69603352772918	3	3	2	395	0	0	29	434	1	7	110	JAR_FilterBank	0	0	0.0734177215189873	0.00277777777777778	24.0873438260414	10.6618827535031
NaN	NaN	NaN	1.48265414307799	0.914645843313976	3	3	0	0	0	0	0	100	1	7	110	JAR_FilterBank	NaN	0	NaN	0	NaN	NaN
0	0	0.0072463768115942	3.8143498553595	1.59126424430126	3	3	1	160	0	0	2	192	1	7	110	JAR_FilterBank	0	0	0.0125	0.0289855072463768	24.7715887510782	9.34195380242719
NaN	NaN	0.0769230769230769	3.437838574034	1.9713908357241	3	3	0	13	0	0	4	180	1	7	110	JAR_FilterBank	0	0.0188679245283019	0.307692307692308	0.153846153846154	12.3300185708532	13.582396108392
0	0	0	5.64140822311065	2.31113957888647	3	3	1	57	0	0	2	220	1	7	110	JAR_FilterBank	0	0	0.0350877192982456	0.0175438596491228	38.0190097159535	10.5922487944465
0.0645161290322581	0	0.0263157894736842	4.4012617743277	2.09853007030892	3	3	2	165	0	0	8	236	1	7	110	JAR_FilterBank	0	0.0384615384615385	0.0484848484848485	0.0263157894736842	32.5890071284532	13.3902136847558
0.111111111111111	0	0.0461538461538462	4.49124276432783	1.86788133611026	3	3	1	78	0	0	7	197	1	7	110	JAR_FilterBank	0	0	0.0897435897435897	0	20.7074598894508	14.536796881177
0.0869565217391304	NaN	0.111111111111111	2.70490618733524	1.69955057219895	3	3	0	27	0	0	4	187	1	7	110	JAR_FilterBank	0	0.0263157894736842	0.148148148148148	0	11.5810537870165	10.4446249513694
0	0	0.032258064516129	19.8200384939176	5.21395527936835	3	5	1	68	0	0	17	214	0.6	7	110	FilterBank	0	0.0350877192982456	0.25	0.129032258064516	20.6069643150602	14.7831702045811
0	0.0168067226890756	0.0379746835443038	22.5779609353307	5.36705916612127	3	5	1	160	0	0	16	292	0.6	7	110	FilterBank	0	0.0714285714285714	0.1	0.0569620253164557	30.1214295588855	15.3510309252629
0	0.0333333333333333	0.0169491525423729	23.6553433720121	5.87473301585323	3	5	0	59	0	0	6	151	0.6	7	110	FilterBank	0	0	0.101694915254237	0.0169491525423729	27.6272906403747	18.3570366588393
0.0540540540540541	0.0127388535031847	0.0343347639484979	25.6319359984583	6.25869675753303	3	5	2	243	0	0	20	277	0.6	7	110	FilterBank	0	0.0491803278688525	0.0823045267489712	0.0600858369098712	32.6821258648672	15.2011668656736
0.0862068965517241	0.036697247706422	0.102941176470588	25.9319497148432	5.98900060778042	3	5	2	220	0	0	34	258	0.6	7	110	FilterBank	0	0.238095238095238	0.154545454545455	0.00490196078431373	25.1081148106207	15.7679320014986
0.0212765957446809	0.0146341463414634	0.0292207792207792	23.6876304860924	5.51444327111866	3	5	3	346	0	0	20	325	0.6	7	110	FilterBank	0	0.087719298245614	0.0578034682080925	0.0194805194805195	31.5352680011943	10.3325733474322
0	0.0806451612903226	0.0887096774193548	21.8636210799709	5.29253500047107	3	5	0	132	0	0	21	239	0.6	7	110	FilterBank	0	0.12	0.159090909090909	0.0564516129032258	23.1968003208324	14.1036114551305
0.185185185185185	0.173708920187793	0.176470588235294	25.7598657820971	6.3193722519072	3	5	1	259	0	0	46	345	0.6	7	110	FilterBank	0	0.0666666666666667	0.177606177606178	0.0117647058823529	17.3368299939258	16.5229896546756
0	NaN	0	17.7179648871993	3.85973215120907	3	5	0	7	0	0	1	184	0.6	7	110	FilterBank	0	0	0.142857142857143	0.428571428571429	2.91504521873212	14.1777598027834
0	NaN	0.2	15.0015721704776	3.66339886156283	3	5	0	5	0	0	1	164	0.6	7	110	FilterBank	0	0.0169491525423729	0.2	0.2	0.421276084133882	12.5517493654428
0.0454545454545455	0	0.0169491525423729	26.1654317963563	6.23763608542718	3	5	1	213	0	0	25	237	0.6	7	110	FilterBank	0	0.0338983050847458	0.117370892018779	0.0225988700564972	26.9186901028422	16.5227468090083
0.142857142857143	NaN	0.130434782608696	20.2774843695578	4.99306201020153	3	5	0	27	0	0	9	175	0.6	7	110	FilterBank	0	0.0384615384615385	0.333333333333333	0.0869565217391304	3.4282012532494	17.1685230031119
0.0256410256410256	0.0392156862745098	0.0871794871794872	27.1394593248627	6.71662290918656	3	5	2	236	0	0	47	246	0.6	7	110	FilterBank	0	0.192982456140351	0.199152542372881	0.041025641025641	27.2378191311073	17.2179975573799
0	0.0645161290322581	0.107594936708861	27.2814300960197	6.71560778564664	3	5	1	223	0	0	51	227	0.6	7	110	FilterBank	0	0.114754098360656	0.228699551569507	0.10126582278481	21.5990642750803	18.4545066250124
0.0666666666666667	0.0131578947368421	0.0923076923076923	22.8603436962463	5.17403302022051	3	5	1	144	0	0	25	235	0.6	7	110	FilterBank	0	0.105263157894737	0.173611111111111	0.0153846153846154	23.9655091668161	14.7361177584326
0.0769230769230769	0	0.0581395348837209	19.3105765006728	4.80204834830501	3	5	0	95	0	0	9	213	0.6	7	110	FilterBank	0	0.0638297872340425	0.0947368421052632	0.0813953488372093	27.1057135391075	16.5309285529671
0	0.103092783505155	0.123287671232877	22.0515562124896	5.37380765078853	3	5	1	155	0	0	38	232	0.6	7	110	FilterBank	0	0.125	0.245161290322581	0.0205479452054795	22.3216712367539	16.2021771382327
0.146341463414634	0.0595744680851064	0.0771704180064309	26.0673585206921	6.25643780286858	3	5	3	327	0	0	42	358	0.6	7	110	FilterBank	0	0.0714285714285714	0.128440366972477	0.0160771704180064	26.6347350683001	18.0539585979319
0	0	0.0793650793650794	20.2692526550227	4.92064310691154	3	5	0	66	0	0	23	174	0.6	7	110	FilterBank	0	0.0819672131147541	0.348484848484849	0.0476190476190476	21.3355128658385	13.9984991404305
0.0740740740740741	0.206896551724138	0.228571428571429	24.0942935144821	6.13623554109001	3	5	0	126	0	0	45	166	0.6	7	110	FilterBank	0	0.191176470588235	0.357142857142857	0.0666666666666667	9.09527860451924	17.0434234954315
0	0.0645161290322581	0.0485074626865672	15.4629290933467	3.8344563866915	3	5	1	284	0	0	35	332	0.6	7	110	JAR_FilterBank	0	0	0.123239436619718	0.0223880597014925	22.9509427211162	12.8150882378496
0.166666666666667	0.0666666666666667	0.105263157894737	20.2272248007581	4.6822249440874	3	5	0	58	0	0	8	180	0.6	7	110	JAR_FilterBank	0	0.0731707317073171	0.137931034482759	0.105263157894737	15.4769999799335	14.9609926073989
0	0	0.0124223602484472	21.4643616129271	5.20129317539449	3	5	3	182	0	0	30	222	0.6	7	110	JAR_FilterBank	0	0.0350877192982456	0.164835164835165	0.0186335403726708	29.4261485527525	12.9528363294848
0	0	0.0493827160493827	16.1729384958763	4.14696060494327	3	5	1	87	0	0	8	192	0.6	7	110	JAR_FilterBank	0	0.0655737704918033	0.0919540229885057	0.0864197530864197	26.3644775346091	11.7723532624644
0	0.0434782608695652	0.06	21.3345818238222	4.77234950813699	3	5	0	60	0	0	10	205	0.6	7	110	JAR_FilterBank	0	0.0232558139534884	0.166666666666667	0.08	22.1455208981266	15.582057104016
0	NaN	0.0526315789473684	21.1850993344195	5.20736019585979	3	5	0	21	0	0	6	150	0.6	7	110	JAR_FilterBank	0	0.0149253731343284	0.285714285714286	0.263157894736842	8.2877890707757	15.3803938554099
0.0384615384615385	0	0.0459770114942529	24.9770498239543	6.13391649188729	3	5	0	103	0	0	23	167	0.6	7	110	JAR_FilterBank	0	0.0338983050847458	0.223300970873786	0.172413793103448	16.769997214153	16.7953105088587
0.114285714285714	0.00985221674876847	0.0328467153284672	20.022459591505	5.02205013471773	3	5	2	282	0	0	18	329	0.6	7	110	JAR_FilterBank	0	0.0338983050847458	0.0638297872340425	0.00364963503649635	34.5296827856688	13.8313576225996
0.173913043478261	0	0.120879120879121	22.7274683871325	5.36592838191387	3	5	1	102	0	0	18	208	0.6	7	110	JAR_FilterBank	0	0.0909090909090909	0.176470588235294	0.0549450549450549	20.5879596071758	16.5193030904431
0.236111111111111	0.136363636363636	0.159090909090909	26.096289008501	6.39697975774104	3	5	1	151	0	0	41	170	0.6	7	110	JAR_FilterBank	0	0.0192307692307692	0.271523178807947	0.0151515151515152	14.7260992224425	17.2995577595012
0	0.25	0.0833333333333333	18.2932142100336	4.33893177650463	3	5	0	78	0	0	12	163	0.6	7	110	JAR_FilterBank	0	0.0344827586206897	0.153846153846154	0.166666666666667	12.6802364264422	13.6337847762427
0	0	0	16.8774723745796	4.06116122720829	3	5	1	44	0	0	3	172	0.6	7	110	JAR_FilterBank	0	0	0.0681818181818182	0.0454545454545455	30.2788941277754	14.7268694284955
0	0.0294117647058824	0.015625	20.0042596460815	4.49576816142536	3	5	1	77	0	0	6	199	0.6	7	110	JAR_FilterBank	0	0	0.0779220779220779	0.03125	29.156390385573	17.5383570356765
0.0612244897959184	0.0478260869565217	0.0428134556574924	23.6115930819338	5.69669948544478	3	5	3	392	0	0	40	351	0.6	7	110	JAR_FilterBank	0	0	0.102040816326531	0.00917431192660551	28.297856699838	13.6283017755389
0	0.0392156862745098	0.0303030303030303	24.8842243755092	5.92011131889725	3	5	1	115	0	0	10	198	0.6	7	110	JAR_FilterBank	0	0.0185185185185185	0.0869565217391304	0.0707070707070707	29.3761503599247	15.9537062510363
0.05	0.047244094488189	0.065989847715736	26.1336504566441	6.04509213983246	3	5	1	197	0	0	14	273	0.6	7	110	JAR_FilterBank	0	0.0461538461538462	0.0710659898477157	0.0203045685279188	36.8952700901967	17.0186230574831
0	NaN	0	19.7750311395324	4.37991411405587	3	5	0	37	0	0	7	214	0.6	7	110	JAR_FilterBank	0	0	0.189189189189189	0.25	16.8058744182319	12.2674485733945
0	0	0	19.9814379313235	4.64843373624536	3	5	1	45	0	0	4	215	0.6	7	110	JAR_FilterBank	0	0	0.0888888888888889	0.0227272727272727	34.7615033356255	11.9155023057146
0.027027027027027	0.116788321167883	0.0901287553648069	25.5073593704498	6.00338402861914	3	5	2	246	0	0	31	294	0.6	7	110	JAR_FilterBank	0	0.0714285714285714	0.126016260162602	0.0729613733905579	23.4588076314656	16.8912399903093
0	0	0.0155038759689922	18.1407626796362	4.51600640285061	3	5	2	129	0	0	5	214	0.6	7	110	JAR_FilterBank	0	0.0303030303030303	0.0387596899224806	0.0465116279069767	36.693411228189	14.4581772456178
0.05	0	0.0833333333333333	27.2017406670873	8.15183526865258	3	7	1	134	0	0	27	190	0.428571428571429	7	110	FilterBank	0	0.131147540983607	0.201492537313433	0.0833333333333333	20.1878815962897	15.9241991571513
0.0434782608695652	0	0.087719298245614	26.2989133519279	7.56704406704008	3	7	1	67	0	0	33	146	0.428571428571429	7	110	FilterBank	0	0.0555555555555556	0.492537313432836	0.105263157894737	10.3826849970974	14.9617833407025
0	0.0833333333333333	0.0816326530612245	30.4122884568791	8.74797993889578	3	7	1	141	0	0	42	182	0.428571428571429	7	110	FilterBank	0	0.0694444444444444	0.297872340425532	0.0612244897959184	16.4525517904745	20.6787939204852
0.0769230769230769	0.0153846153846154	0.056	28.8689977092046	8.19611665087428	3	7	1	149	0	0	38	209	0.428571428571429	7	110	FilterBank	0	0.0740740740740741	0.25503355704698	0.016	24.2915243965199	20.1277085813337
0	NaN	0.0588235294117647	28.3362426271484	8.0385767538355	3	7	0	57	0	0	28	132	0.428571428571429	7	110	FilterBank	0	0.04	0.491228070175439	0.0980392156862745	8.42340623171984	19.9336805473862
0	0	0.0512820512820513	25.7907188213087	6.99104914455853	3	7	1	50	0	0	14	196	0.428571428571429	7	110	FilterBank	0	0.0434782608695652	0.28	0.0769230769230769	23.6904908003412	16.0004343059365
0	0.0465116279069767	0.102564102564103	25.9641918006943	7.34446424993009	3	7	1	87	0	0	21	186	0.428571428571429	7	110	FilterBank	0	0.0895522388059701	0.241379310344828	0	28.1114643621005	16.7683807028857
0	0.0769230769230769	0.08	26.9849487227185	7.58472721512503	3	7	0	182	0	0	32	254	0.428571428571429	7	110	FilterBank	0	0.2	0.175824175824176	0.0285714285714286	26.4140432341983	18.2888916688828
0.0357142857142857	0.0714285714285714	0.107843137254902	30.89353857302	8.73877652167785	3	7	1	120	0	0	47	192	0.428571428571429	7	110	FilterBank	0	0.0833333333333333	0.391666666666667	0.0980392156862745	18.5937584832436	19.0245717913121
0	0	0.00909090909090909	27.1478960776521	7.4353880154979	3	7	0	119	0	0	17	222	0.428571428571429	7	110	FilterBank	0	0	0.142857142857143	0.0363636363636364	26.5440447826998	17.9646069922258
0	0.102564102564103	0.0975609756097561	30.1483095396467	8.83240906093005	3	7	0	147	0	0	47	199	0.428571428571429	7	110	FilterBank	0	0.12280701754386	0.319727891156463	0.0975609756097561	20.382872332365	17.3529247654777
0.0645161290322581	0.0633802816901408	0.126086956521739	28.9768586703932	8.20590811423629	3	7	1	250	0	0	55	272	0.428571428571429	7	110	FilterBank	0	0.2	0.22	0.0391304347826087	25.2353804346014	15.6519346413214
0.4	0	0.225806451612903	25.714846559994	6.96602955232391	3	7	1	74	0	0	27	193	0.428571428571429	7	110	FilterBank	0	0.0952380952380952	0.364864864864865	0.032258064516129	13.9557532037899	16.9422511573245
0.128205128205128	0.0888888888888889	0.1	27.3871501673711	7.52257612170698	3	7	2	180	0	0	42	211	0.428571428571429	7	110	FilterBank	0	0.0606060606060606	0.233333333333333	0.0235294117647059	25.2160510097805	15.0743807400694
0	NaN	NaN	17.773388378907	4.39577121972182	3	7	0	2	0	0	1	162	0.428571428571429	7	110	FilterBank	0	0.0172413793103448	0.5	0.5	4.25602961980343	12.674427169392
0.05	0.0222222222222222	0.0679611650485437	26.6370953843763	7.00703431968621	3	7	2	113	0	0	19	216	0.428571428571429	7	110	FilterBank	0	0.0444444444444444	0.168141592920354	0.0388349514563107	26.516302670852	16.7803618455669
0	0.0188679245283019	0.0384615384615385	29.8031143618511	8.13757508872527	3	7	0	169	0	0	29	225	0.428571428571429	7	110	FilterBank	0	0.0833333333333333	0.171597633136095	0.0576923076923077	24.4634488414805	17.6959912131539
0	0.0333333333333333	0.0645161290322581	22.3692233410886	5.95854119203416	3	7	0	64	0	0	20	179	0.428571428571429	7	110	FilterBank	0	0.0434782608695652	0.3125	0	24.9801129419444	15.5790094564683
0	0	0.104477611940299	27.8672535097843	7.38779386186291	3	7	0	71	0	0	24	172	0.428571428571429	7	110	FilterBank	0	0.0847457627118644	0.338028169014085	0	24.0363805955391	19.3968203220657
0.0416666666666667	0	0.0336134453781513	20.690106665623	5.56301127059112	3	7	1	122	0	0	11	208	0.428571428571429	7	110	FilterBank	0	0.0545454545454545	0.0901639344262295	0.0252100840336134	31.2932948074912	11.9970467924979
0.115384615384615	0.0975609756097561	0.126126126126126	30.455193801641	8.14869873358469	3	7	0	124	0	0	40	214	0.428571428571429	7	110	FilterBank	0	0.0434782608695652	0.32258064516129	0.0630630630630631	19.6700814411954	18.9075363152156
0	0.0512820512820513	0.0821917808219178	28.2734490892068	7.3959179367103	3	7	1	82	0	0	23	228	0.428571428571429	7	110	JAR_FilterBank	0	0.0952380952380952	0.280487804878049	0.0136986301369863	24.6336430867966	20.7829032543031
0.125	NaN	0.157894736842105	26.1759573905902	7.29857376418563	3	7	0	57	0	0	20	127	0.428571428571429	7	110	JAR_FilterBank	0	0.0694444444444444	0.350877192982456	0.105263157894737	4.9888426659038	15.3994835752166
0.0444444444444444	0.0452261306532663	0.0528169014084507	32.1410851773235	9.12202988040981	3	7	4	313	0	0	40	362	0.428571428571429	7	110	JAR_FilterBank	0	0.0754716981132075	0.12779552715655	0.0422535211267606	30.8346018333146	13.2532155835064
0.0833333333333333	0.0285714285714286	0.12	28.8171969887512	8.16671761411515	3	7	1	109	0	0	31	175	0.428571428571429	7	110	JAR_FilterBank	0	0.147540983606557	0.284403669724771	0.1	20.5526508675992	18.5456224990049
0.142857142857143	NaN	0.0892857142857143	25.7757099530364	7.0454461001486	3	7	0	72	0	0	24	174	0.428571428571429	7	110	JAR_FilterBank	0	0.0212765957446809	0.333333333333333	0.160714285714286	10.6310800143632	13.9272039867504
0	0.0608695652173913	0.0540540540540541	26.2522956809645	6.99481676320156	3	7	1	194	0	0	27	286	0.428571428571429	7	110	JAR_FilterBank	0	0.075	0.139175257731959	0.0324324324324324	27.8451044573798	15.1957703449346
0	0.151515151515152	0.12621359223301	28.2538955830603	7.92219872134576	3	7	0	113	0	0	37	216	0.428571428571429	7	110	JAR_FilterBank	0	0.0535714285714286	0.327433628318584	0.0194174757281553	18.9910628861224	18.8228538882867
0.0666666666666667	0.00613496932515337	0.0409090909090909	29.20334406495	7.65818484425259	3	7	1	224	0	0	22	310	0.428571428571429	7	110	JAR_FilterBank	0	0.0727272727272727	0.0982142857142857	0.0636363636363636	26.2770700756052	16.041828268515
0.142857142857143	0	0.0487804878048781	20.1805091265783	5.53247595360726	3	7	1	43	0	0	11	193	0.428571428571429	7	110	JAR_FilterBank	0	0	0.255813953488372	0	22.114249286495	9.23925893151064
0.0416666666666667	0.0303030303030303	0.0740740740740741	28.1328650869978	7.61273891615174	3	7	2	112	0	0	18	197	0.428571428571429	7	110	JAR_FilterBank	0	0.0338983050847458	0.160714285714286	0.0740740740740741	29.1901855106813	21.5262787979601
0.1	0.0476190476190476	0.0654205607476635	30.478772909631	7.91155455111232	3	7	0	113	0	0	27	161	0.428571428571429	7	110	JAR_FilterBank	0	0.0375	0.238938053097345	0.0747663551401869	20.662395987407	18.9416680864945
0	NaN	0.0892857142857143	23.9480096890605	6.35409790703855	3	7	0	60	0	0	21	152	0.428571428571429	7	110	JAR_FilterBank	0	0.0344827586206897	0.35	0.160714285714286	6.72406868586319	14.3885878941048
0	0.0163934426229508	0.021505376344086	23.9985623786756	5.95877850475965	3	7	1	93	0	0	12	207	0.428571428571429	7	110	JAR_FilterBank	0	0.02	0.129032258064516	0.032258064516129	33.7480263813778	14.3768773010993
0	0	0.103448275862069	27.3173996120681	7.46324947977124	3	7	0	64	0	0	29	137	0.428571428571429	7	110	JAR_FilterBank	0	0.0895522388059701	0.453125	0.0862068965517241	3.24453322274318	18.810488022344
0	0.05	0.0956521739130435	32.0330935072395	9.23803011897747	3	7	0	126	0	0	37	212	0.428571428571429	7	110	JAR_FilterBank	0	0.0892857142857143	0.293650793650794	0.0347826086956522	19.7102732432034	19.9002446196393
0.0666666666666667	0.125	0.113821138211382	29.3785528620345	9.13755805424192	3	7	0	151	0	0	50	197	0.428571428571429	7	110	JAR_FilterBank	0	0.0862068965517241	0.33112582781457	0.024390243902439	20.2901862870124	18.3297677306413
0.0333333333333333	0	0.0983606557377049	28.415597774941	8.58616603446383	3	7	1	148	0	0	59	173	0.428571428571429	7	110	JAR_FilterBank	0	0.161290322580645	0.398648648648649	0.0983606557377049	19.0572277829457	19.0349379420103
0.0285714285714286	0.037037037037037	0.0612244897959184	30.1792214406265	9.0200780907137	3	7	0	158	0	0	40	167	0.428571428571429	7	110	JAR_FilterBank	0	0.0821917808219178	0.253164556962025	0.0884353741496599	18.4130187008749	15.4641386003518
0.107142857142857	0.0384615384615385	0.0752688172043011	27.2706550792628	8.34483916046695	3	7	0	117	0	0	40	158	0.428571428571429	7	110	JAR_FilterBank	0	0.0333333333333333	0.341880341880342	0.118279569892473	15.8554859363629	17.2109736853852
0.0952380952380952	0.0930232558139535	0.0923076923076923	30.1199783320903	9.20545290887286	3	7	1	203	0	0	43	249	0.428571428571429	7	110	JAR_FilterBank	0	0.0597014925373134	0.211822660098522	0.00512820512820513	23.6792338734296	16.9480268901903
0.0952380952380952	0.230769230769231	0.125	29.0707431957846	8.66079995969882	3	7	0	106	0	0	41	165	0.428571428571429	7	110	JAR_FilterBank	0	0.046875	0.386792452830189	0.03125	10.2644564906958	20.0372868325821
0.230769230769231	NaN	0.192307692307692	29.3535401846108	8.65293510408473	3	10	0	35	0	0	19	165	0.3	7	110	FilterBank	0	0.0434782608695652	0.542857142857143	0.0384615384615385	5.56949795520004	21.1967955426175
0.161290322580645	0.333333333333333	0.169491525423729	27.8724686999654	9.08575870302653	3	10	0	81	0	0	41	171	0.3	7	110	FilterBank	0	0.0392156862745098	0.506172839506173	0.11864406779661	8.48436671423454	18.0070140456847
0.217391304347826	0.266666666666667	0.191489361702128	30.3265788919721	8.9602188565017	3	10	0	52	0	0	21	196	0.3	7	110	FilterBank	0	0	0.403846153846154	0.0425531914893617	8.46233673205675	20.0608763742327
0.0909090909090909	0.024390243902439	0.076271186440678	28.5815961397785	9.17145408535321	3	10	1	126	0	0	31	183	0.3	7	110	FilterBank	0	0.0689655172413793	0.246031746031746	0.11864406779661	21.1110513932961	15.8427189479635
0.117647058823529	0.103092783505155	0.145038167938931	20.9691577741408	6.48087794349407	3	10	0	131	0	0	23	234	0.3	7	110	FilterBank	0	0.104166666666667	0.175572519083969	0.0152671755725191	14.8512156371404	11.8347638475868
0.136363636363636	0.00408163265306122	0.0484848484848485	27.3313318289782	8.81999860684038	3	10	1	375	0	0	49	374	0.3	7	110	FilterBank	0	0.188679245283019	0.130666666666667	0.00909090909090909	30.2186675157866	10.8828084644128
0.153846153846154	0	0.195652173913043	27.1071936958327	8.26339007865321	3	10	0	56	0	0	33	146	0.3	7	110	FilterBank	0	0.0833333333333333	0.589285714285714	0.108695652173913	2.4960762818161	16.5047200210816
0.117647058823529	0.027027027027027	0.0517241379310345	29.5868259247783	9.01636658130131	3	10	1	58	0	0	6	202	0.3	7	110	FilterBank	0	0	0.103448275862069	0	36.0819707184112	19.749083314585
0.0666666666666667	0	0.0248447204968944	22.9661075182823	7.02352463649511	3	10	2	172	0	0	16	277	0.3	7	110	FilterBank	0	0.0652173913043478	0.0930232558139535	0.0559006211180124	34.9634978127528	10.1568390034229
0	NaN	0	24.0456855458003	6.75400383862127	3	10	0	6	0	0	3	165	0.3	7	110	FilterBank	0	0	0.5	0.4	2.28392108973914	14.9289040674834
0	0	0.0555555555555556	28.8989633195274	9.41167093052388	3	10	0	72	0	0	39	159	0.3	7	110	FilterBank	0	0.0476190476190476	0.541666666666667	0.185185185185185	0.988501462330462	16.1248016300287
0.125	0.0842105263157895	0.10880829015544	32.9675350212271	11.3528526919369	3	10	1	248	0	0	79	244	0.3	7	110	FilterBank	0	0.102040816326531	0.318548387096774	0.0414507772020725	20.9630544998414	15.5254113867076
0.181818181818182	0	0.102941176470588	28.4613923483673	9.4125351083396	3	10	1	76	0	0	36	172	0.3	7	110	FilterBank	0	0.0181818181818182	0.473684210526316	0.102941176470588	12.913497513854	16.4041724444957
0.189189189189189	0.0181818181818182	0.0729166666666667	32.0621510269239	11.1008055911975	3	10	1	219	0	0	51	243	0.3	7	110	FilterBank	0	0.0819672131147541	0.232876712328767	0.0364583333333333	24.3823124032624	16.5467301141043
0.1	0.0294117647058824	0.0666666666666667	31.3690861102656	9.74848669978669	3	10	1	60	0	0	13	233	0.3	7	110	FilterBank	0	0.0277777777777778	0.216666666666667	0	33.8592257457495	15.7499504030356
0.166666666666667	0.0666666666666667	0.108910891089109	32.6858525843579	11.5875227796301	3	10	2	106	0	0	28	189	0.3	7	110	FilterBank	0	0.0740740740740741	0.264150943396226	0.0891089108910891	22.5304270855329	17.4784587764243
0.0454545454545455	NaN	0.0447761194029851	33.2440101445867	11.0652811092715	3	10	0	85	0	0	44	134	0.3	7	110	FilterBank	0	0.0285714285714286	0.517647058823529	0.223880597014925	6.35350635809952	19.0141078207589
0.12	0.0909090909090909	0.168674698795181	31.8711026249633	10.0662062717958	3	10	1	90	0	0	32	185	0.3	7	110	FilterBank	0	0.12280701754386	0.355555555555556	0.0481927710843374	20.3644173404394	18.8106743915349
0.136363636363636	0.0267379679144385	0.0610687022900763	34.2887146413357	12.1281742106812	3	10	2	277	0	0	36	328	0.3	7	110	FilterBank	0	0.104166666666667	0.129963898916967	0.0419847328244275	29.2900329625348	15.5028460822166
0.222222222222222	0.4	0.239130434782609	28.3227224316093	9.05161191698014	3	10	0	49	0	0	25	182	0.3	7	110	FilterBank	0	0.0666666666666667	0.510204081632653	0.108695652173913	6.39574341902015	14.0936007176057
0	NaN	0.0606060606060606	28.9077262557092	8.89457490330073	3	10	0	37	0	0	24	172	0.3	7	110	JAR_FilterBank	0	0.0392156862745098	0.648648648648649	0.272727272727273	-0.856316156133879	18.2739427821565
0	0.040983606557377	0.103825136612022	35.8486045886272	11.5766838805595	3	10	2	198	0	0	50	263	0.3	7	110	JAR_FilterBank	0	0.259259259259259	0.252525252525253	0.0163934426229508	26.4198566341189	17.5826605972483
0.0769230769230769	0	0.168539325842697	32.3287404391493	10.2422650739976	3	10	0	95	0	0	53	210	0.3	7	110	JAR_FilterBank	0	0.0545454545454545	0.557894736842105	0.0224719101123595	12.3081247254049	21.773035679969
0.0689655172413793	0.0545454545454545	0.0616438356164384	34.1262453137277	10.9957592704992	3	10	0	151	0	0	45	220	0.3	7	110	JAR_FilterBank	0	0.046875	0.298013245033113	0.0547945205479452	21.9701130177081	19.6126747295525
0.0416666666666667	0.0581395348837209	0.0844155844155844	32.4876584729723	10.5624025989602	3	10	0	161	0	0	26	227	0.3	7	110	JAR_FilterBank	0	0.114754098360656	0.161490683229814	0.0194805194805195	28.8814071796979	15.7800126626204
0	0.222222222222222	0.116666666666667	31.1297506322361	9.52564643913868	3	10	1	63	0	0	18	228	0.3	7	110	JAR_FilterBank	0	0.113636363636364	0.285714285714286	0.0666666666666667	27.0736681368101	20.0375883108756
0	0.0888888888888889	0.173333333333333	31.3509921145596	10.1698190139097	3	10	1	81	0	0	31	225	0.3	7	110	JAR_FilterBank	0	0.230769230769231	0.382716049382716	0.0266666666666667	17.8521488627667	18.5057965127441
0.0434782608695652	0	0.0487804878048781	33.1872109827068	10.9592680008792	3	10	0	95	0	0	39	179	0.3	7	110	JAR_FilterBank	0	0.0483870967741935	0.410526315789474	0.170731707317073	14.1750293990979	19.6105466175549
0	0	0.152380952380952	32.814906142414	10.5020860598969	3	10	0	111	0	0	49	226	0.3	7	110	JAR_FilterBank	0	0.0701754385964912	0.441441441441441	0.0761904761904762	12.0300315835642	22.6020957414644
0	NaN	0	27.4989720697637	7.90847056934981	3	10	0	16	0	0	11	139	0.3	7	110	JAR_FilterBank	0	0	0.6875	0.0625	1.29788862407123	14.4710406519162
0.125	0.0943396226415094	0.12	35.4856078077242	11.7116614720912	3	10	0	142	0	0	48	198	0.3	7	110	JAR_FilterBank	0	0.103448275862069	0.338028169014085	0.104	20.9787786912623	19.936112278744
0.333333333333333	NaN	0.19047619047619	29.2725433232905	9.36173115360751	3	10	0	50	0	0	25	178	0.3	7	110	JAR_FilterBank	0	0.0222222222222222	0.5	0.119047619047619	3.87535168204693	20.2768823986945
0	0.0333333333333333	0.128205128205128	29.9031537259705	9.61856468290804	3	10	0	92	0	0	39	208	0.3	7	110	JAR_FilterBank	0	0.145161290322581	0.423913043478261	0.153846153846154	14.6022024819239	17.4003852014827
0	0.02	0.0185185185185185	24.7045210761098	7.58318174237555	3	10	0	112	0	0	10	196	0.3	7	110	JAR_FilterBank	0	0	0.0892857142857143	0.037037037037037	27.5492434858218	13.9996697049033
0.172413793103448	0.0824742268041237	0.0890052356020942	31.5351713748337	10.7842849855446	3	10	0	200	0	0	43	257	0.3	7	110	JAR_FilterBank	0	0.06	0.215	0.0523560209424084	21.9135282109608	16.060988922143
0.173913043478261	0.175572519083969	0.146245059288538	35.4516258452525	11.934745185445	3	10	1	273	0	0	78	295	0.3	7	110	JAR_FilterBank	0	0.0943396226415094	0.285714285714286	0.0276679841897233	24.4050353029499	20.0185654262623
0.0952380952380952	0.122448979591837	0.114649681528662	35.3435446507143	12.1561340999835	3	10	2	188	0	0	57	239	0.3	7	110	JAR_FilterBank	0	0.148936170212766	0.303191489361702	0.0700636942675159	22.469429722319	20.2772086038418
0.107142857142857	0.384615384615385	0.125	29.0235808868844	9.64081674357639	3	10	0	83	0	0	44	185	0.3	7	110	JAR_FilterBank	0	0.0212765957446809	0.530120481927711	0.0833333333333333	4.86267448714123	18.789937934109
0.0833333333333333	0	0.08	29.0213993750899	9.2924517970933	3	10	0	27	0	0	10	180	0.3	7	110	JAR_FilterBank	0	0.0192307692307692	0.37037037037037	0.12	21.5114245655677	18.2036219534073
0	0.153846153846154	0.102564102564103	32.5787223877093	10.2883106949128	3	10	0	79	0	0	39	221	0.3	7	110	JAR_FilterBank	0	0.0666666666666667	0.493670886075949	0.0641025641025641	12.4751391526177	22.9564166875018
0.0731707317073171	0.09375	0.165289256198347	40.5860546712541	19.7691303252041	3	20	1	144	0	0	98	157	0.15	7	110	FilterBank	0	0.17910447761194	0.680555555555556	0.0330578512396694	8.32896727150851	24.1587733061759
0.214285714285714	0	0.154761904761905	37.1058968592914	17.2583173278915	3	20	0	105	0	0	83	186	0.15	7	110	FilterBank	0	0.04	0.79047619047619	0.0714285714285714	3.56303984689191	22.5860519061943
0.1	0.106666666666667	0.121076233183857	37.4903464438602	18.0349796920161	3	20	1	232	0	0	73	295	0.15	7	110	FilterBank	0	0.16	0.314655172413793	0.0358744394618834	24.593020265994	20.5972552602625
0.217391304347826	0.164383561643836	0.227777777777778	39.4710643633457	19.8646193063984	3	20	1	187	0	0	88	214	0.15	7	110	FilterBank	0	0.215384615384615	0.470588235294118	0.0166666666666667	15.3053057490369	21.4911253593159
0.162790697674419	0.0909090909090909	0.216216216216216	37.3619169688095	17.8709505425154	3	20	1	125	0	0	79	199	0.15	7	110	FilterBank	0	0.192982456140351	0.632	0.027027027027027	13.5482984711487	20.2784965767274
0.129032258064516	NaN	0.17741935483871	34.6361555437084	16.5258996325133	3	20	0	67	0	0	58	171	0.15	7	110	FilterBank	0	0.12280701754386	0.865671641791045	0.0483870967741935	0.464792382689428	20.8917984170624
0.0869565217391304	0.0641025641025641	0.1	34.661103511654	15.5578316513044	3	20	0	142	0	0	40	296	0.15	7	110	FilterBank	0	0.128205128205128	0.28169014084507	0.0428571428571429	22.357026086035	17.0498890849129
0.0625	NaN	0.0645161290322581	31.1544778000221	13.7514143596419	3	20	0	46	0	0	40	177	0.15	7	110	FilterBank	0	0.0196078431372549	0.869565217391304	0.129032258064516	-1.17324717782795	22.3267556805204
0.130434782608696	0.375	0.188679245283019	34.5092992612033	15.5058885184349	3	20	0	62	0	0	47	186	0.15	7	110	FilterBank	0	0.0909090909090909	0.758064516129032	0.0377358490566038	5.58161735441622	21.5925325040923
0.0666666666666667	0	0.075	33.5255419140479	15.4088286597095	3	20	0	41	0	0	37	191	0.15	7	110	FilterBank	0	0.0416666666666667	0.902439024390244	0.05	-2.84008730556103	19.9088887147756
0.186046511627907	0.148148148148148	0.169491525423729	38.1430981930824	18.1832014509969	3	20	1	127	0	0	52	191	0.15	7	110	FilterBank	0	0.0634920634920635	0.409448818897638	0.00847457627118644	19.9851913456993	22.2507338397154
0.0333333333333333	0.0384615384615385	0.0659340659340659	37.6990917944571	18.465305446755	3	20	1	102	0	0	59	151	0.15	7	110	FilterBank	0	0.0563380281690141	0.57843137254902	0.0659340659340659	13.5807736590212	21.4887223103335
0	0	0.0526315789473684	33.6372219059142	14.5249667267795	3	20	1	39	0	0	8	221	0.15	7	110	FilterBank	0	0.05	0.205128205128205	0.0263157894736842	30.9244224253454	21.1576099689122
0.0303030303030303	0	0.265060240963855	37.0237956272698	17.8950141611797	3	20	0	91	0	0	79	154	0.15	7	110	FilterBank	0	0.315789473684211	0.868131868131868	0.0602409638554217	-0.27312821099406	23.5810939476336
0.0930232558139535	0	0.153846153846154	40.6524667948234	20.4114853182727	3	20	0	138	0	0	110	146	0.15	7	110	FilterBank	0	0.184615384615385	0.797101449275362	0.0673076923076923	0.978656829410595	26.1597484631541
0	0	0.152542372881356	40.6578759079687	19.375785824418	3	20	1	62	0	0	45	138	0.15	7	110	FilterBank	0	0.126760563380282	0.725806451612903	0.0847457627118644	-0.383899319987784	24.694162172541
0.115384615384615	0.037037037037037	0.146341463414634	35.4376463538273	16.6154384152151	3	20	0	95	0	0	42	185	0.15	7	110	FilterBank	0	0.153846153846154	0.442105263157895	0.0609756097560976	16.5512569864568	21.7389533116032
0	NaN	0.109090909090909	36.5064599502591	17.3514512871165	3	20	0	80	0	0	72	170	0.15	7	110	FilterBank	0	0.108695652173913	0.9	0.0545454545454545	2.44024886313593	24.2532016077667
0	0	0.121951219512195	39.4942390519356	19.0472874767797	3	20	0	43	0	0	35	144	0.15	7	110	FilterBank	0	0.072463768115942	0.813953488372093	0.0731707317073171	3.60945941668652	24.342634094471
0.0714285714285714	0.0618556701030928	0.112299465240642	38.3007366752625	18.3298340718619	3	20	1	203	0	0	81	270	0.15	7	110	FilterBank	0	0.183673469387755	0.399014778325123	0.0160427807486631	19.8700197608783	20.2575336112282
0.1	0.3	0.290322580645161	37.0147103629373	16.3413575648514	3	20	1	37	0	0	25	203	0.15	7	110	JAR_FilterBank	0	0.0943396226415094	0.675675675675676	0	12.4485169529727	22.8022791379811
0	NaN	0.24	36.188346596398	16.1645747177208	3	20	0	30	0	0	22	147	0.15	7	110	JAR_FilterBank	0	0.046875	0.733333333333333	0.12	-2.56328017932197	22.5344185874533
0.272727272727273	0.5	0.260869565217391	34.868808617933	14.727140085803	3	20	0	23	0	0	14	162	0.15	7	110	JAR_FilterBank	0	0	0.608695652173913	0	5.93520174851246	23.1630907220978
0	0	0	32.6926541971513	13.8367995538227	3	20	0	26	0	0	21	170	0.15	7	110	JAR_FilterBank	0	0	0.807692307692308	0.0416666666666667	-0.859921743475444	19.2693532109832
0.2	NaN	0.348837209302326	37.6967996341507	18.1306680898997	3	20	0	46	0	0	34	202	0.15	7	110	JAR_FilterBank	0	0.155172413793103	0.739130434782609	0.0465116279069767	3.68517829387405	24.4968214806161
0.0769230769230769	0.333333333333333	0.254901960784314	35.8367218055481	16.6867195065264	3	20	0	57	0	0	47	134	0.15	7	110	JAR_FilterBank	0	0.146666666666667	0.824561403508772	0.0980392156862745	2.52043247703267	24.6040238313838
0.238095238095238	0	0.224137931034483	37.2700798704859	17.8424519812593	3	20	0	64	0	0	43	135	0.15	7	110	JAR_FilterBank	0	0.0833333333333333	0.671875	0	1.65655584290933	22.7333506052892
0	NaN	0.222222222222222	34.4557933480499	15.3183506895477	3	20	0	20	0	0	15	203	0.15	7	110	JAR_FilterBank	0	0.0454545454545455	0.75	0.166666666666667	-0.77570547563618	19.77804982243
0.032258064516129	0	0.181818181818182	38.1676198976905	17.9275017022196	3	20	0	104	0	0	82	119	0.15	7	110	JAR_FilterBank	0	0.1625	0.788461538461538	0.0568181818181818	-0.571025154387297	23.0696247384451
0.0303030303030303	0	0.0493827160493827	38.3065359754321	17.956827680599	3	20	1	87	0	0	57	223	0.15	7	110	JAR_FilterBank	0	0.05	0.655172413793103	0.0493827160493827	9.71908573213719	22.5738375320489
0.0833333333333333	0	0.0666666666666667	36.8724127946284	16.462942886784	3	20	0	36	0	0	31	141	0.15	7	110	JAR_FilterBank	0	0.0147058823529412	0.861111111111111	0.0666666666666667	-6.47726650374328	23.1739264771987
0.206896551724138	0.0967741935483871	0.156716417910448	36.1394716704613	16.5633417760076	3	20	1	162	0	0	63	253	0.15	7	110	JAR_FilterBank	0	0	0.388888888888889	0.0373134328358209	20.5127927579931	19.0281991579847
0.0909090909090909	NaN	0.1	35.2208977577005	15.4672424960615	3	20	0	38	0	0	32	170	0.15	7	110	JAR_FilterBank	0	0.0384615384615385	0.842105263157895	0.1	-2.41254830513824	23.2082116834851
0	NaN	0.105263157894737	35.339298337146	15.1709368230782	3	20	0	21	0	0	21	144	0.15	7	110	JAR_FilterBank	0	0.0333333333333333	1	0	-8.69865857627068	20.0228356630955
0.0512820512820513	0.133333333333333	0.155963302752294	39.5434544828183	19.3957011210573	3	20	1	146	0	0	102	132	0.15	7	110	JAR_FilterBank	0	0.168831168831169	0.698630136986301	0.0642201834862385	6.47920980815253	23.5870254249928
0.28125	0	0.259259259259259	38.4536331801301	17.897841858521	3	20	1	104	0	0	63	164	0.15	7	110	JAR_FilterBank	0	0.140350877192982	0.605769230769231	0.0246913580246914	11.6340308272154	22.6612122464233
0.0526315789473684	0.05	0.0392156862745098	36.7658776743291	16.2023854671167	3	20	0	56	0	0	21	169	0.15	7	110	JAR_FilterBank	0	0	0.375	0.117647058823529	18.9865576024742	20.8115867329558
0.0909090909090909	0.133333333333333	0.151515151515152	35.9218495048578	16.0821786075356	3	20	1	37	0	0	14	182	0.15	7	110	JAR_FilterBank	0	0.0392156862745098	0.378378378378378	0.0606060606060606	23.2106067385081	22.0137770782795
0.0833333333333333	NaN	0.0952380952380952	36.4358721725808	16.3439779625084	3	20	0	30	0	0	21	178	0.15	7	110	JAR_FilterBank	0	0.0192307692307692	0.7	0.0952380952380952	2.51890715514877	25.2162468566347
0.0666666666666667	NaN	0.0465116279069767	37.8952842928151	18.0656944278812	3	20	0	47	0	0	36	146	0.15	7	110	JAR_FilterBank	0	0.0147058823529412	0.765957446808511	0.0930232558139535	0.590647124895375	23.7151880479842
