# Supplementary material for: A sensorimotor model shows why a spectral jamming avoidance response does not help bats deal with jamming
Source: eLife. 2020 Jul 28;9:e55539. doi: 10.7554/eLife.55539 (PMC7406351; doi:10.7554/eLife.55539)
Supplement: Figure 3—figure supplement 1—source data 2. [file elife-55539-fig3-figsupp1-data2.txt]

Approach_MaskingRatioToHunted	Buzz_MaskingRatioToHunted	InterferenceToHuntedRatio	MaskingLevelDB_Q90	MaskingLevelDB_ave	NumOfPreys	NumberOfBats	NumberOfCatches	NumberOfDetections	NumberOfInreferencesFromDirectCalls	NumberOfInreferencesFromMasking	NumberOfInterfernces	NumberOfPulses	PreyTOBatsRatio	PulseDuration_Search	PulsePower	ReceiverType	Reference_PowerDetector_TotalRatio	Search_MaskingRatioToHunted	TotalInterferenceRatio	fb_FA_rate	fb_det_SIRdb	fb_masking_powerdb
0	0.0164835164835165	0.0275590551181102	13.8786992640943	3.4933640963219	10	3	2	404	0	0	33	331	3.33333333333333	7	110	FilterBank	0	0.0833333333333333	0.0816831683168317	0.031496062992126	25.3971538651563	10.9160164998368
0.0227272727272727	0.0342205323193916	0.031700288184438	15.0955266713264	3.59547308008993	10	3	3	437	0	0	25	402	3.33333333333333	7	110	FilterBank	0	0.025	0.05720823798627	0.00576368876080692	25.3971538651563	10.9160164998368
0.0185185185185185	0.0107142857142857	0.0112044817927171	14.9573921230708	3.46513656690625	10	3	4	435	0	0	23	404	3.33333333333333	7	110	FilterBank	0	0	0.0528735632183908	0.0140056022408964	25.3971538651563	10.9160164998368
0.037037037037037	0.0449438202247191	0.0514285714285714	7.00125915454282	2.29033181787621	10	3	1	212	0	0	25	256	3.33333333333333	7	110	FilterBank	0	0.0714285714285714	0.117924528301887	0.0171428571428571	21.1113907333838	11.3114125534804
0.027027027027027	0.0693430656934307	0.0616621983914209	10.3254705627046	2.70477458550454	10	3	2	471	0	0	54	403	3.33333333333333	7	110	FilterBank	0	0.0731707317073171	0.114649681528662	0.0160857908847185	21.1113907333838	11.3114125534804
0.0819672131147541	0.0326086956521739	0.079646017699115	15.1713463974963	3.3979251239927	10	3	1	292	0	0	48	248	3.33333333333333	7	110	FilterBank	0	0.162790697674419	0.164383561643836	0.0619469026548673	21.1113907333838	11.3114125534804
0.0847457627118644	0.00662251655629139	0.033210332103321	7.92862244623183	2.40146919913454	10	3	3	339	0	0	19	316	3.33333333333333	7	110	FilterBank	0	0.0555555555555556	0.056047197640118	0.00738007380073801	28.7665637715233	8.64728568110016
0.0697674418604651	0	0.0263157894736842	14.3145298463512	3.73696141307026	10	3	4	263	0	0	16	288	3.33333333333333	7	110	FilterBank	0	0.0566037735849057	0.0608365019011407	0.0263157894736842	28.7665637715233	8.64728568110016
0	0	0.016304347826087	16.1493167423701	3.71843899703799	10	3	1	239	0	0	34	226	3.33333333333333	7	110	FilterBank	0	0.0666666666666667	0.142259414225941	0.0489130434782609	28.7665637715233	8.64728568110016
0.0338983050847458	0.0144927536231884	0.0212314225053079	12.113887749814	3.15131427530317	10	3	4	645	0	0	37	484	3.33333333333333	7	110	FilterBank	0	0.0476190476190476	0.0573643410852713	0.00424628450106157	26.9404308934467	9.0732761106345
0.0476190476190476	0.0454545454545455	0.0461165048543689	15.4191743052704	4.09204319014351	10	3	2	498	0	0	45	443	3.33333333333333	7	110	FilterBank	0	0.0540540540540541	0.0903614457831325	0.0121359223300971	26.9404308934467	9.0732761106345
0	0	0.0212765957446809	9.38249353580723	2.62589243377001	10	3	1	123	0	0	18	211	3.33333333333333	7	110	FilterBank	0	0.0476190476190476	0.146341463414634	0.074468085106383	26.9404308934467	9.0732761106345
0.0470588235294118	0.0223880597014925	0.0241379310344828	12.1676143202665	3.25489154986918	10	3	4	400	0	0	18	343	3.33333333333333	7	110	FilterBank	0	0	0.045	0.0206896551724138	25.0521481084644	11.0137120559764
0	0.0072463768115942	0.0075187969924812	9.93805789547042	2.64054015501098	10	3	7	781	0	0	36	539	3.33333333333333	7	110	FilterBank	0	0.0227272727272727	0.0460947503201024	0.0056390977443609	25.0521481084644	11.0137120559764
0.0689655172413793	0.00483091787439614	0.0176678445229682	6.16795273071134	1.70027607921367	10	3	3	330	0	0	15	375	3.33333333333333	7	110	FilterBank	0	0	0.0454545454545455	0	25.0521481084644	11.0137120559764
0.032258064516129	0.0276679841897233	0.0406976744186047	9.31717278957354	2.61364028552998	10	3	3	440	0	0	32	374	3.33333333333333	7	110	FilterBank	0	0.08	0.0727272727272727	0.00872093023255814	27.6522062730752	11.1920583115379
0	0.0363636363636364	0.046242774566474	9.4754149309249	2.58788876241887	10	3	2	216	0	0	27	250	3.33333333333333	7	110	FilterBank	0	0.0769230769230769	0.125	0.0289017341040462	27.6522062730752	11.1920583115379
0	0.0333333333333333	0.0507246376811594	6.28512688279085	1.81643182233564	10	3	1	192	0	0	20	216	3.33333333333333	7	110	FilterBank	0	0.0434782608695652	0.104166666666667	0.036231884057971	27.6522062730752	11.1920583115379
0.0377358490566038	0	0.0160427807486631	9.69653675812818	2.72470420221416	10	3	3	277	0	0	25	245	3.33333333333333	7	110	FilterBank	0	0.027027027027027	0.0902527075812274	0.0267379679144385	22.4853897374544	9.58630770273342
0.0350877192982456	0.0185185185185185	0.0293159609120521	12.7445341114624	3.01783106414757	10	3	5	463	0	0	40	345	3.33333333333333	7	110	FilterBank	0	0.075	0.0863930885529158	0.00325732899022801	22.4853897374544	9.58630770273342
0	0	0.015625	9.08454878706451	2.47915319058197	10	3	3	159	0	0	8	222	3.33333333333333	7	110	FilterBank	0	0.0434782608695652	0.050314465408805	0.015625	22.4853897374544	9.58630770273342
0.0666666666666667	0.0188679245283019	0.0423728813559322	17.1446714463547	3.95512072056929	10	3	3	153	0	0	14	233	3.33333333333333	7	110	FilterBank	0	0.0227272727272727	0.0915032679738562	0.0254237288135593	25.6686392887008	18.3325613760399
0.037037037037037	0	0.0277777777777778	11.3763620142647	2.97026309223544	10	3	2	216	0	0	12	259	3.33333333333333	7	110	FilterBank	0	0.0576923076923077	0.0555555555555556	0.0388888888888889	25.6686392887008	18.3325613760399
0.0227272727272727	0	0.03	12.6173516087904	3.00857666324148	10	3	2	291	0	0	16	205	3.33333333333333	7	110	FilterBank	0	0.0327868852459016	0.0549828178694158	0.035	25.6686392887008	18.3325613760399
0	0.0257234726688103	0.0238726790450928	9.97539386974285	2.97437396436307	10	3	3	412	0	0	20	445	3.33333333333333	7	110	FilterBank	0	0.027027027027027	0.0485436893203883	0.00795755968169761	29.1729886039432	13.4417936850555
0.185714285714286	0	0.0559701492537313	13.3842114580019	3.1418430042632	10	3	5	382	0	0	36	300	3.33333333333333	7	110	FilterBank	0	0.0263157894736842	0.0942408376963351	0.0261194029850746	29.1729886039432	13.4417936850555
0	NaN	0.02	6.32817403158906	2.11728604615422	10	3	0	60	0	0	12	174	3.33333333333333	7	110	FilterBank	0	0.0227272727272727	0.2	0.12	29.1729886039432	13.4417936850555
0	0	0.00865800865800866	7.79887292856374	2.36660050247949	10	3	2	293	0	0	18	283	3.33333333333333	7	110	FilterBank	0	0.032258064516129	0.0614334470989761	0.012987012987013	30.5961641833716	12.3247824826136
0	0.00483091787439614	0.003690036900369	7.31392225109345	2.20968689338093	10	3	3	346	0	0	12	387	3.33333333333333	7	110	FilterBank	0	0	0.0346820809248555	0.00738007380073801	30.5961641833716	12.3247824826136
0.117647058823529	0	0.0207253886010363	5.62775333053496	1.69117677285195	10	3	1	202	0	0	7	281	3.33333333333333	7	110	FilterBank	0	0	0.0346534653465347	0	30.5961641833716	12.3247824826136
0.0350877192982456	0.0459770114942529	0.0622710622710623	20.1276636387081	4.97106113941276	10	3	4	413	0	0	48	314	3.33333333333333	7	110	FilterBank	0	0.142857142857143	0.116222760290557	0.010989010989011	22.6534809698954	13.7214560375213
0.027027027027027	0.0240963855421687	0.0342857142857143	12.4554692723372	3.52436692697551	10	3	1	256	0	0	43	233	3.33333333333333	7	110	FilterBank	0	0.0612244897959184	0.16796875	0.0285714285714286	22.6534809698954	13.7214560375213
0	0	0.00448430493273543	19.5041185722234	4.4493567344591	10	3	4	334	0	0	44	270	3.33333333333333	7	110	FilterBank	0	0.0222222222222222	0.131736526946108	0.0448430493273543	22.6534809698954	13.7214560375213
0.0285714285714286	0.0174825174825175	0.025	10.4418426326536	2.76585919268437	10	3	3	479	0	0	20	425	3.33333333333333	7	110	FilterBank	0	0.075	0.0417536534446764	0.00833333333333333	29.9004579559556	10.4689279272649
0.0555555555555556	0.0159744408945687	0.0183246073298429	6.95226403275331	1.95646250615885	10	3	3	423	0	0	12	485	3.33333333333333	7	110	FilterBank	0	0	0.0283687943262411	0	29.9004579559556	10.4689279272649
0.0571428571428571	0	0.028	9.49152337794379	2.56686808549561	10	3	1	367	0	0	27	273	3.33333333333333	7	110	FilterBank	0	0.0638297872340425	0.0735694822888283	0.048	29.9004579559556	10.4689279272649
0.0277777777777778	0.0486111111111111	0.051792828685259	17.9764334537071	4.04377057530732	10	3	1	344	0	0	66	272	3.33333333333333	7	110	FilterBank	0	0.0677966101694915	0.191860465116279	0.047808764940239	18.9234120985714	15.5575220892858
0	0.0333333333333333	0.050314465408805	12.8531457347566	3.36438098879252	10	3	3	198	0	0	21	232	3.33333333333333	7	110	FilterBank	0	0.117647058823529	0.106060606060606	0.050314465408805	18.9234120985714	15.5575220892858
0.111111111111111	0.0444444444444444	0.0740740740740741	14.81067142132	3.6449521737458	10	3	3	370	0	0	66	319	3.33333333333333	7	110	FilterBank	0	0.125	0.178378378378378	0.0111111111111111	18.9234120985714	15.5575220892858
0.0196078431372549	0.0196850393700787	0.0229226361031519	13.2827932586458	3.31712637119883	10	3	3	469	0	0	29	398	3.33333333333333	7	110	FilterBank	0	0.03125	0.0618336886993603	0.00573065902578797	28.4565672201707	7.08154305668454
0	0.0460526315789474	0.055045871559633	8.71426463741292	2.45898568515003	10	3	2	267	0	0	27	288	3.33333333333333	7	110	FilterBank	0	0.0851063829787234	0.101123595505618	0.018348623853211	28.4565672201707	7.08154305668454
0	0.0421052631578947	0.0335820895522388	10.3554634969592	2.74820911845675	10	3	2	330	0	0	24	348	3.33333333333333	7	110	FilterBank	0	0	0.0727272727272727	0.0223880597014925	28.4565672201707	7.08154305668454
0.161290322580645	0.0378787878787879	0.0808510638297872	22.4361344237395	5.45877694975415	10	3	2	573	0	0	117	284	3.33333333333333	7	110	FilterBank	0	0.0555555555555556	0.204188481675393	0.025531914893617	16.3320164617518	14.3600945108199
0.0181818181818182	0.0263157894736842	0.0411985018726592	21.1591888181965	5.15274903875566	10	3	4	349	0	0	39	341	3.33333333333333	7	110	FilterBank	0	0.09375	0.111747851002865	0.0262172284644195	16.3320164617518	14.3600945108199
0	0.0272727272727273	0.0301003344481605	15.4595560217132	4.10696103914688	10	3	2	454	0	0	46	370	3.33333333333333	7	110	FilterBank	0	0.0588235294117647	0.101321585903084	0.0367892976588629	16.3320164617518	14.3600945108199
0	0.0416666666666667	0.055793991416309	16.5814513590553	4.03320101546864	10	3	4	312	0	0	47	300	3.33333333333333	7	110	FilterBank	0	0.107142857142857	0.150641025641026	0.00429184549356223	23.7721331243726	14.358751473695
0.0625	0	0.0331491712707182	12.5902397864105	3.33863992059365	10	3	1	257	0	0	20	243	3.33333333333333	7	110	FilterBank	0	0.0512820512820513	0.0778210116731518	0.0220994475138122	23.7721331243726	14.358751473695
0	0.0101351351351351	0.00802139037433155	17.5916501640395	4.28485139064446	10	3	6	555	0	0	51	431	3.33333333333333	7	110	FilterBank	0	0	0.0918918918918919	0.0133689839572193	23.7721331243726	14.358751473695
0.0666666666666667	0.0576131687242798	0.050314465408805	12.9575018499736	3.51395031386574	10	3	2	376	0	0	43	364	3.33333333333333	7	110	FilterBank	0	0	0.11436170212766	0.0157232704402516	22.8773895723968	8.73144535173886
0.0606060606060606	0.0263852242744063	0.0266075388026608	20.1980121993303	4.74211038070432	10	3	5	724	0	0	56	486	3.33333333333333	7	110	FilterBank	0	0	0.0773480662983425	0.00886917960088692	22.8773895723968	8.73144535173886
0.0810810810810811	0.135135135135135	0.0755813953488372	16.7334188445355	4.769441170488	10	3	0	258	0	0	38	198	3.33333333333333	7	110	FilterBank	0	0	0.147286821705426	0.0697674418604651	22.8773895723968	8.73144535173886
0	0.010989010989011	0.0271317829457364	7.40481242133341	1.90624039734576	10	3	2	317	0	0	22	333	3.33333333333333	7	110	FilterBank	0	0.024390243902439	0.0694006309148265	0.00387596899224806	27.7945476099677	6.11890988228005
0	0.0306748466257669	0.0267857142857143	9.37532635324536	2.83876305560407	10	3	2	282	0	0	19	323	3.33333333333333	7	110	FilterBank	0	0.0232558139534884	0.0673758865248227	0.0178571428571429	27.7945476099677	6.11890988228005
0	0.00495049504950495	0.0072202166064982	10.7791071620589	2.69288109872071	10	3	1	323	0	0	16	333	3.33333333333333	7	110	FilterBank	0	0.0172413793103448	0.0495356037151703	0.0216606498194946	27.7945476099677	6.11890988228005
0.0476190476190476	0.0263157894736842	0.032051282051282	20.0198216908017	4.66929684227318	10	3	2	378	0	0	40	369	3.33333333333333	7	110	FilterBank	0	0.0476190476190476	0.105820105820106	0.0256410256410256	28.0160483834158	12.6786243674923
0.03125	0.00564971751412429	0.0154440154440154	14.9128936981019	3.68833622031733	10	3	4	339	0	0	20	320	3.33333333333333	7	110	FilterBank	0	0.0188679245283019	0.0589970501474926	0.0193050193050193	28.0160483834158	12.6786243674923
0.0512820512820513	0	0.027027027027027	15.5917464854145	3.59084439562547	10	3	1	143	0	0	16	179	3.33333333333333	7	110	FilterBank	0	0.0166666666666667	0.111888111888112	0.117117117117117	28.0160483834158	12.6786243674923
0	0.008	0.0531400966183575	9.89518700342382	2.68257933377652	10	3	4	293	0	0	31	283	3.33333333333333	7	110	FilterBank	0	0.111111111111111	0.10580204778157	0.0193236714975845	28.4343546576299	9.66832080541624
0.0384615384615385	0.00645161290322581	0.0149253731343284	8.67677781809826	2.41483659571668	10	3	3	455	0	0	25	314	3.33333333333333	7	110	FilterBank	0	0.0238095238095238	0.0549450549450549	0.00373134328358209	28.4343546576299	9.66832080541624
0.125	0.065843621399177	0.0728476821192053	11.0675714106396	2.7934281144462	10	3	2	420	0	0	47	405	3.33333333333333	7	110	FilterBank	0	0.12	0.111904761904762	0.00993377483443709	28.4343546576299	9.66832080541624
0.172413793103448	0.00947867298578199	0.0441176470588235	24.6713565977401	7.07084600233763	10	5	2	306	0	0	30	352	2	7	110	FilterBank	0	0.0925925925925926	0.0980392156862745	0.0183823529411765	31.5296494285179	12.3455365123624
0.0454545454545455	0	0.0444444444444444	18.4978183593819	5.16813986687148	10	5	0	117	0	0	27	169	2	7	110	FilterBank	0	0.05	0.230769230769231	0.155555555555556	31.5296494285179	12.3455365123624
0.0892857142857143	0.112676056338028	0.110169491525424	24.9499829766341	6.68123498980032	10	5	2	337	0	0	59	297	2	7	110	FilterBank	0	0.111111111111111	0.175074183976261	0.0127118644067797	31.5296494285179	12.3455365123624
0.0256410256410256	0.0294117647058824	0.0300751879699248	17.8211276528315	4.56312194048656	10	5	3	297	0	0	27	307	2	7	110	FilterBank	0	0	0.0909090909090909	0.018796992481203	31.5296494285179	12.3455365123624
0.0476190476190476	0.0285714285714286	0.0344827586206897	21.4940417806751	5.76358103556592	10	5	2	135	0	0	18	203	2	7	110	FilterBank	0	0	0.133333333333333	0	31.5296494285179	12.3455365123624
0.0363636363636364	0.023489932885906	0.0327455919395466	19.3977302298349	5.19282007043157	10	5	4	566	0	0	62	407	2	7	110	FilterBank	0	0.0851063829787234	0.109540636042403	0.0226700251889169	27.1478299646971	8.89570498132334
0.161290322580645	0	0.0503597122302158	21.898466692321	5.93515627794498	10	5	1	163	0	0	20	289	2	7	110	FilterBank	0	0.0294117647058824	0.122699386503067	0.0359712230215827	27.1478299646971	8.89570498132334
0.0384615384615385	0.0166666666666667	0.0275590551181102	25.8481241477427	6.63846822270004	10	5	2	301	0	0	36	327	2	7	110	FilterBank	0	0.037037037037037	0.119601328903654	0.0275590551181102	27.1478299646971	8.89570498132334
0.0754716981132075	0.0317460317460317	0.05	28.7806487971721	7.36111282871792	10	5	2	362	0	0	38	382	2	7	110	FilterBank	0	0.025	0.104972375690608	0.0233333333333333	27.1478299646971	8.89570498132334
0	0.033175355450237	0.0451388888888889	20.8380508443429	5.72206058353414	10	5	3	339	0	0	46	323	2	7	110	FilterBank	0	0.0967741935483871	0.135693215339233	0.0208333333333333	27.1478299646971	8.89570498132334
0	0.0479041916167665	0.0493273542600897	22.720353761562	5.8595206906718	10	5	3	248	0	0	32	338	2	7	110	FilterBank	0	0.0512820512820513	0.129032258064516	0.0224215246636771	27.0773382312581	12.6730504325088
0.133333333333333	0.0062111801242236	0.064638783269962	19.6664676957828	5.42882224389951	10	5	1	327	0	0	57	271	2	7	110	FilterBank	0	0.161290322580645	0.174311926605505	0.026615969581749	27.0773382312581	12.6730504325088
0	0.028169014084507	0.0584415584415584	25.7852013523869	7.17225736906679	10	5	0	202	0	0	39	227	2	7	110	FilterBank	0	0.116666666666667	0.193069306930693	0.0454545454545455	27.0773382312581	12.6730504325088
0	0	0.0306748466257669	24.2267625784108	6.61938657923182	10	5	4	210	0	0	40	238	2	7	110	FilterBank	0	0.0862068965517241	0.19047619047619	0.0184049079754601	27.0773382312581	12.6730504325088
0.0476190476190476	0	0.074468085106383	21.0976775348019	5.84991344827352	10	5	2	166	0	0	36	219	2	7	110	FilterBank	0	0.0930232558139535	0.216867469879518	0.074468085106383	27.0773382312581	12.6730504325088
0.116279069767442	0.0561797752808989	0.103626943005181	21.1830887638551	6.17632110146045	10	5	1	238	0	0	47	213	2	7	110	FilterBank	0	0.125	0.197478991596639	0.0829015544041451	16.3463032703601	13.1801236892604
0.037037037037037	0.155038759689922	0.168181818181818	23.4424468039636	6.39520017719521	10	5	3	322	0	0	101	332	2	7	110	FilterBank	0	0.219512195121951	0.313664596273292	0.0318181818181818	16.3463032703601	13.1801236892604
0.037037037037037	0.0187265917602996	0.0268948655256724	21.9744265831171	6.02201621198023	10	5	3	486	0	0	46	439	2	7	110	FilterBank	0	0.0697674418604651	0.0946502057613169	0.0146699266503667	16.3463032703601	13.1801236892604
0.025	0.0535714285714286	0.041958041958042	20.7603559700495	5.87763583534302	10	5	1	216	0	0	43	249	2	7	110	FilterBank	0	0.05	0.199074074074074	0.0769230769230769	16.3463032703601	13.1801236892604
0.0408163265306122	0.0223463687150838	0.0649350649350649	27.5733376987776	7.59234163514984	10	5	3	395	0	0	71	370	2	7	110	FilterBank	0	0.0731707317073171	0.179746835443038	0.0227272727272727	16.3463032703601	13.1801236892604
0.111111111111111	0.0465116279069767	0.0949367088607595	25.2074133597256	6.95498227552648	10	5	1	187	0	0	42	265	2	7	110	FilterBank	0	0.0425531914893617	0.224598930481283	0.0569620253164557	17.1375941879278	15.8604699813404
0.0277777777777778	0.00970873786407767	0.0186915887850467	20.2337478457832	5.18885958411582	10	5	1	292	0	0	34	278	2	7	110	FilterBank	0	0	0.116438356164384	0.0327102803738318	17.1375941879278	15.8604699813404
0.0909090909090909	0.0205278592375367	0.0350877192982456	23.8518011342578	6.56497218399845	10	5	4	612	0	0	80	460	2	7	110	FilterBank	0	0.0476190476190476	0.130718954248366	0.0197368421052632	17.1375941879278	15.8604699813404
0	0.00505050505050505	0.0108695652173913	21.3934987285395	6.04227052491727	10	5	2	460	0	0	35	331	2	7	110	FilterBank	0	0.0344827586206897	0.0760869565217391	0.0326086956521739	17.1375941879278	15.8604699813404
0.0967741935483871	0.0161290322580645	0.109489051094891	22.2354033047336	6.38148876105448	10	5	2	195	0	0	39	214	2	7	110	FilterBank	0	0.207547169811321	0.2	0.0437956204379562	17.1375941879278	15.8604699813404
0.0652173913043478	0.043010752688172	0.0684931506849315	24.817882940614	7.03757864523351	10	5	3	265	0	0	50	237	2	7	110	FilterBank	0	0.122448979591837	0.188679245283019	0.0319634703196347	20.300914088718	13.3502689541062
0.0357142857142857	0	0.0648148148148148	17.9185937270003	4.49239818454154	10	5	0	144	0	0	17	137	2	7	110	FilterBank	0	0.0317460317460317	0.118055555555556	0.0648148148148148	20.300914088718	13.3502689541062
0	0.0523560209424084	0.0452961672473868	25.2288770071277	7.06711360415523	10	5	1	432	0	0	75	325	2	7	110	FilterBank	0	0.0612244897959184	0.173611111111111	0.0348432055749129	20.300914088718	13.3502689541062
0.126760563380282	0.0158730158730159	0.0610932475884244	23.9332439346206	6.41385767943617	10	5	3	386	0	0	62	347	2	7	110	FilterBank	0	0.147058823529412	0.160621761658031	0.0385852090032154	20.300914088718	13.3502689541062
0	0	0.044	24.4527773238815	6.77713959832518	10	5	2	340	0	0	73	267	2	7	110	FilterBank	0	0.163636363636364	0.214705882352941	0.02	20.300914088718	13.3502689541062
0.105263157894737	0.016304347826087	0.0426356589147287	23.6195030147521	6.19997563011088	10	5	4	307	0	0	48	323	2	7	110	FilterBank	0	0.04	0.156351791530945	0.0271317829457364	30.7390805736069	12.5168929710499
0	0.010989010989011	0.0144927536231884	20.1282956803278	5.44466868201713	10	5	2	226	0	0	39	268	2	7	110	FilterBank	0	0.0238095238095238	0.172566371681416	0.0289855072463768	30.7390805736069	12.5168929710499
0.102564102564103	0	0.0406091370558376	20.8554369680799	5.68658286972084	10	5	1	297	0	0	53	254	2	7	110	FilterBank	0	0.0727272727272727	0.178451178451178	0.0406091370558376	30.7390805736069	12.5168929710499
0.113207547169811	0.0806451612903226	0.109090909090909	24.9556987687269	6.86802169214358	10	5	2	394	0	0	81	281	2	7	110	FilterBank	0	0.111111111111111	0.205583756345178	0.0227272727272727	30.7390805736069	12.5168929710499
0.0930232558139535	0.0355555555555556	0.0504731861198738	23.1547212628628	6.46429257189869	10	5	2	447	0	0	66	343	2	7	110	FilterBank	0	0.0714285714285714	0.147651006711409	0.00946372239747634	30.7390805736069	12.5168929710499
0.0769230769230769	0.0162162162162162	0.0340909090909091	21.4332816964904	5.56867393389619	10	5	4	340	0	0	48	336	2	7	110	FilterBank	0	0.0769230769230769	0.141176470588235	0.0151515151515152	26.4812202861099	14.1188980768951
0.0344827586206897	0.045045045045045	0.0602409638554217	18.8924636403072	4.92806933567473	10	5	2	249	0	0	34	279	2	7	110	FilterBank	0	0.111111111111111	0.136546184738956	0.0421686746987952	26.4812202861099	14.1188980768951
0.0540540540540541	0	0.024390243902439	24.1609676818257	6.75491220314132	10	5	1	231	0	0	34	213	2	7	110	FilterBank	0	0.0384615384615385	0.147186147186147	0.0304878048780488	26.4812202861099	14.1188980768951
0.032258064516129	0	0.012987012987013	13.7892663930343	3.57151284341246	10	5	1	194	0	0	12	242	2	7	110	FilterBank	0	0.0222222222222222	0.0618556701030928	0.0194805194805195	26.4812202861099	14.1188980768951
0.142857142857143	0.0232558139534884	0.0852713178294574	21.7279783615203	6.19631093899869	10	5	2	198	0	0	61	192	2	7	110	FilterBank	0	0.0727272727272727	0.308080808080808	0.0930232558139535	26.4812202861099	14.1188980768951
0.134328358208955	0.0485074626865672	0.0718085106382979	26.7871018377001	7.20670351005894	10	5	4	546	0	0	79	385	2	7	110	FilterBank	0	0.1	0.144688644688645	0.0132978723404255	26.7807853997007	13.6943410791029
0.175	0	0.0707964601769911	22.7404731127886	5.95779395449682	10	5	0	171	0	0	44	203	2	7	110	FilterBank	0	0.0238095238095238	0.257309941520468	0.115044247787611	26.7807853997007	13.6943410791029
0.0833333333333333	0.0275229357798165	0.049645390070922	25.5502325689238	6.39327942109422	10	5	3	325	0	0	36	395	2	7	110	FilterBank	0	0.161290322580645	0.110769230769231	0.0141843971631206	26.7807853997007	13.6943410791029
0.0487804878048781	0.0125	0.050561797752809	18.7644948710327	5.15603014035988	10	5	4	228	0	0	34	222	2	7	110	FilterBank	0	0	0.149122807017544	0.0449438202247191	26.7807853997007	13.6943410791029
0.025	0.0163934426229508	0.0320284697508897	21.066951915849	5.8907324660808	10	5	3	353	0	0	50	311	2	7	110	FilterBank	0	0.087719298245614	0.141643059490085	0.0284697508896797	26.7807853997007	13.6943410791029
0.166666666666667	0	0.0780141843971631	17.7575790074143	4.74735874001287	10	5	1	204	0	0	26	216	2	7	110	FilterBank	0	0.0465116279069767	0.127450980392157	0.0638297872340425	22.3601447271127	9.44903444741408
0.125	0	0.1	26.7940785614059	7.4622660059376	10	5	3	306	0	0	71	263	2	7	110	FilterBank	0	0.224489795918367	0.23202614379085	0.0421052631578947	22.3601447271127	9.44903444741408
0.121621621621622	0.0149253731343284	0.0666666666666667	25.0486229939187	7.43299593105096	10	5	3	255	0	0	49	287	2	7	110	FilterBank	0	0.1	0.192156862745098	0.0358974358974359	22.3601447271127	9.44903444741408
0.107142857142857	0.0222222222222222	0.0516431924882629	22.5411036835449	6.24814745682483	10	5	1	271	0	0	45	257	2	7	110	FilterBank	0	0.0625	0.166051660516605	0.0328638497652582	22.3601447271127	9.44903444741408
0.05	0.047244094488189	0.0696969696969697	23.947462258665	6.50703934153523	10	5	3	377	0	0	52	356	2	7	110	FilterBank	0	0.147540983606557	0.137931034482759	0.0242424242424242	22.3601447271127	9.44903444741408
0.127659574468085	0.0463917525773196	0.0818713450292398	23.8287619115354	6.7883720750683	10	5	2	636	0	0	122	348	2	7	110	FilterBank	0	0.131578947368421	0.191823899371069	0	18.8967881291957	13.2212321833934
0.0416666666666667	NaN	0.0434782608695652	20.420285203396	5.5154264703678	10	5	0	73	0	0	22	193	2	7	110	FilterBank	0	0.027027027027027	0.301369863013699	0.108695652173913	18.8967881291957	13.2212321833934
0.05	0.0125786163522013	0.0929368029739777	24.1341761361991	6.36795103388725	10	5	1	375	0	0	111	371	2	7	110	FilterBank	0	0.1	0.296	0.0260223048327138	18.8967881291957	13.2212321833934
0.119047619047619	0.099009900990099	0.18595041322314	25.1337693950883	6.90087023542123	10	5	3	308	0	0	98	325	2	7	110	FilterBank	0	0.09375	0.318181818181818	0.0289256198347107	18.8967881291957	13.2212321833934
0.0425531914893617	0.05	0.0639269406392694	24.2378712871646	6.73068012855612	10	5	0	333	0	0	79	260	2	7	110	FilterBank	0	0.132075471698113	0.237237237237237	0.0502283105022831	18.8967881291957	13.2212321833934
0	0.032051282051282	0.0253164556962025	20.2412223764686	5.30387281371913	10	5	1	312	0	0	37	304	2	7	110	FilterBank	0	0.0238095238095238	0.118589743589744	0.0590717299578059	25.9377156796564	10.4796589371396
0.0263157894736842	0.00694444444444444	0.0216450216450216	21.7064366417166	5.67622158193173	10	5	2	359	0	0	41	308	2	7	110	FilterBank	0	0.0256410256410256	0.114206128133705	0.0216450216450216	25.9377156796564	10.4796589371396
0	0.027027027027027	0.0180995475113122	15.110089869708	3.87829991609524	10	5	3	270	0	0	22	290	2	7	110	FilterBank	0	0	0.0814814814814815	0.0588235294117647	25.9377156796564	10.4796589371396
0.0571428571428571	0.0564516129032258	0.0544554455445545	24.9503567697026	7.01826331987672	10	5	2	254	0	0	32	269	2	7	110	FilterBank	0	0.0384615384615385	0.125984251968504	0.0247524752475248	25.9377156796564	10.4796589371396
0.117647058823529	0.0528846153846154	0.0810810810810811	23.8279572018337	6.52700187188351	10	5	2	393	0	0	60	341	2	7	110	FilterBank	0	0.133333333333333	0.152671755725191	0.0236486486486486	25.9377156796564	10.4796589371396
0.0606060606060606	0	0.0769230769230769	21.9843565268589	6.50018695163885	10	7	3	172	0	0	41	239	1.42857142857143	7	110	FilterBank	0	0.13953488372093	0.238372093023256	0.0923076923076923	24.0235285928123	11.688452054189
0.0512820512820513	0	0.0262172284644195	28.4266131447323	8.71941053487995	10	7	2	415	0	0	56	286	1.42857142857143	7	110	FilterBank	0	0.0746268656716418	0.134939759036145	0.0449438202247191	24.0235285928123	11.688452054189
0	0.0303030303030303	0.0654761904761905	23.3595389866083	7.01341404558902	10	7	3	228	0	0	44	270	1.42857142857143	7	110	FilterBank	0	0.0540540540540541	0.192982456140351	0.0714285714285714	24.0235285928123	11.688452054189
0.037037037037037	0.00549450549450549	0.0215827338129496	29.8046781177759	9.25339188961062	10	7	5	401	0	0	63	316	1.42857142857143	7	110	FilterBank	0	0.0588235294117647	0.1571072319202	0.039568345323741	24.0235285928123	11.688452054189
0.0833333333333333	0.0140845070422535	0.0267857142857143	22.9549007893311	6.59254270750422	10	7	2	133	0	0	18	248	1.42857142857143	7	110	FilterBank	0	0	0.135338345864662	0	24.0235285928123	11.688452054189
0.0227272727272727	0.0109090909090909	0.0213903743315508	25.1454721799661	8.07978431033587	10	7	3	557	0	0	87	402	1.42857142857143	7	110	FilterBank	0	0.0851063829787234	0.156193895870736	0.0374331550802139	24.0235285928123	11.688452054189
0.0806451612903226	0.0622406639004149	0.0809248554913295	27.2349909618401	8.33104951260302	10	7	4	515	0	0	96	372	1.42857142857143	7	110	FilterBank	0	0.181818181818182	0.186407766990291	0.0202312138728324	24.0235285928123	11.688452054189
0.0222222222222222	0.0305343511450382	0.0622406639004149	24.8920136845045	7.03324894580989	10	7	1	332	0	0	64	291	1.42857142857143	7	110	FilterBank	0	0.155555555555556	0.192771084337349	0.0497925311203319	24.8786652332332	11.9360733911001
0.0208333333333333	0.00793650793650794	0.0293255131964809	23.4920554200126	6.57202959484711	10	7	4	398	0	0	36	410	1.42857142857143	7	110	FilterBank	0	0.103448275862069	0.0904522613065327	0.0117302052785924	24.8786652332332	11.9360733911001
0.024390243902439	0.0612244897959184	0.0714285714285714	24.6437991390659	7.87664880904575	10	7	0	306	0	0	92	227	1.42857142857143	7	110	FilterBank	0	0.0714285714285714	0.300653594771242	0.107142857142857	24.8786652332332	11.9360733911001
0.04	0.0247524752475248	0.0350194552529183	23.1076835242469	6.89473485934315	10	7	4	329	0	0	49	362	1.42857142857143	7	110	FilterBank	0	0.0571428571428571	0.148936170212766	0.0311284046692607	24.8786652332332	11.9360733911001
0	0.0126582278481013	0.0181818181818182	23.2464657886486	6.97715568509488	10	7	2	232	0	0	47	244	1.42857142857143	7	110	FilterBank	0	0.0434782608695652	0.202586206896552	0.0484848484848485	24.8786652332332	11.9360733911001
0	0	0.0354609929078014	21.0666798011372	5.68921068711853	10	7	3	198	0	0	25	254	1.42857142857143	7	110	FilterBank	0	0.0303030303030303	0.126262626262626	0.0283687943262411	24.8786652332332	11.9360733911001
0.0153846153846154	0.052	0.0666666666666667	27.5036461779304	8.5884903486528	10	7	3	491	0	0	75	383	1.42857142857143	7	110	FilterBank	0	0.1875	0.152749490835031	0.016	24.8786652332332	11.9360733911001
0.0425531914893617	0.00746268656716418	0.0675105485232067	28.3403407208897	9.52961636911112	10	7	2	364	0	0	105	264	1.42857142857143	7	110	FilterBank	0	0.175438596491228	0.288461538461538	0.0506329113924051	22.3395330219919	13.8778330608103
0.208333333333333	0.0289855072463768	0.106508875739645	27.8709007372377	8.70971723795783	10	7	3	225	0	0	62	209	1.42857142857143	7	110	FilterBank	0	0.0701754385964912	0.275555555555556	0.0769230769230769	22.3395330219919	13.8778330608103
0.06	0.0769230769230769	0.0739130434782609	27.2536913324567	8.22474729758592	10	7	3	326	0	0	85	311	1.42857142857143	7	110	FilterBank	0	0	0.260736196319018	0.0260869565217391	22.3395330219919	13.8778330608103
0.14	0.0309278350515464	0.0851063829787234	29.6150623738107	9.4183938754285	10	7	1	267	0	0	76	258	1.42857142857143	7	110	FilterBank	0	0.1	0.284644194756554	0.0265957446808511	22.3395330219919	13.8778330608103
0.0714285714285714	0	0.08	28.8683858192272	9.49725523248215	10	7	1	156	0	0	80	178	1.42857142857143	7	110	FilterBank	0	0.0677966101694915	0.512820512820513	0.16	22.3395330219919	13.8778330608103
0.0731707317073171	0	0.104712041884817	28.2974936482707	8.88758634995983	10	7	0	266	0	0	81	206	1.42857142857143	7	110	FilterBank	0	0.153846153846154	0.304511278195489	0.0785340314136126	22.3395330219919	13.8778330608103
0	0.0238095238095238	0.0506329113924051	25.8338695832795	7.45228916915403	10	7	1	220	0	0	45	245	1.42857142857143	7	110	FilterBank	0	0.127659574468085	0.204545454545455	0.0569620253164557	22.3395330219919	13.8778330608103
0.0833333333333333	0.0761421319796954	0.0785562632696391	26.0665657820627	8.06422029831582	10	7	4	626	0	0	103	514	1.42857142857143	7	110	FilterBank	0	0.0882352941176471	0.164536741214058	0.0191082802547771	23.3466180575252	10.5449296038547
0.0625	0.0195121951219512	0.0420711974110032	26.0490229582722	8.04510935339561	10	7	4	436	0	0	75	348	1.42857142857143	7	110	FilterBank	0	0.0769230769230769	0.172018348623853	0.029126213592233	23.3466180575252	10.5449296038547
0	0.0461538461538462	0.0393013100436681	21.013165623141	6.35940299248369	10	7	2	353	0	0	57	291	1.42857142857143	7	110	FilterBank	0	0.0588235294117647	0.161473087818697	0.0393013100436681	23.3466180575252	10.5449296038547
0.0344827586206897	0	0.0204081632653061	23.1233088544323	7.15607701622654	10	7	2	201	0	0	52	234	1.42857142857143	7	110	FilterBank	0	0.037037037037037	0.258706467661692	0.0204081632653061	23.3466180575252	10.5449296038547
0.0606060606060606	0.09	0.093984962406015	25.0617828037143	7.59977907754852	10	7	2	378	0	0	77	345	1.42857142857143	7	110	FilterBank	0	0.0714285714285714	0.203703703703704	0.0075187969924812	23.3466180575252	10.5449296038547
0.0408163265306122	0	0.0118110236220472	23.1598847184047	6.92225198720631	10	7	2	316	0	0	42	333	1.42857142857143	7	110	FilterBank	0	0	0.132911392405063	0.0275590551181102	23.3466180575252	10.5449296038547
0	0.163265306122449	0.125	24.2032529315473	7.40411373973132	10	7	1	267	0	0	79	242	1.42857142857143	7	110	FilterBank	0	0.0833333333333333	0.295880149812734	0.0595238095238095	23.3466180575252	10.5449296038547
0.0555555555555556	0.09	0.0996677740863787	25.6869734332131	8.25628809123753	10	7	2	405	0	0	102	317	1.42857142857143	7	110	FilterBank	0	0.166666666666667	0.251851851851852	0.0199335548172757	20.5309552456101	11.7217590963058
0.122448979591837	0.0958083832335329	0.0898876404494382	29.3038846012879	9.58718729159168	10	7	3	362	0	0	88	281	1.42857142857143	7	110	FilterBank	0	0.032258064516129	0.243093922651934	0.0262172284644195	20.5309552456101	11.7217590963058
0.108108108108108	0.0636942675159236	0.0822510822510823	24.4009895377956	7.99517102624678	10	7	2	362	0	0	93	288	1.42857142857143	7	110	FilterBank	0	0.102040816326531	0.256906077348066	0.0432900432900433	20.5309552456101	11.7217590963058
0.0677966101694915	0.051792828685259	0.0708215297450425	26.5895896470192	8.55292148029975	10	7	5	453	0	0	86	373	1.42857142857143	7	110	FilterBank	0	0.179487179487179	0.189845474613687	0.0311614730878187	20.5309552456101	11.7217590963058
0	0.01	0.0393258426966292	23.7312317516716	7.10710034922289	10	7	2	223	0	0	46	265	1.42857142857143	7	110	FilterBank	0	0.0952380952380952	0.20627802690583	0.0449438202247191	20.5309552456101	11.7217590963058
0.172413793103448	0.184782608695652	0.174496644295302	24.1372627975174	7.77576599120583	10	7	1	172	0	0	59	246	1.42857142857143	7	110	FilterBank	0	0.0888888888888889	0.343023255813953	0.0604026845637584	20.5309552456101	11.7217590963058
0	0.0975609756097561	0.117647058823529	27.315451840603	8.82402627354143	10	7	2	323	0	0	93	286	1.42857142857143	7	110	FilterBank	0	0.282051282051282	0.287925696594427	0.0245098039215686	20.5309552456101	11.7217590963058
0.0697674418604651	0.0606060606060606	0.0692771084337349	27.941351729355	9.34450468510172	10	7	4	457	0	0	74	393	1.42857142857143	7	110	FilterBank	0	0.1	0.161925601750547	0.0150602409638554	24.1237507342082	12.4569325678493
0.148148148148148	0.0816326530612245	0.144278606965174	28.6734440811329	9.68471283492056	10	7	2	389	0	0	135	246	1.42857142857143	7	110	FilterBank	0	0.239130434782609	0.347043701799486	0.0348258706467662	24.1237507342082	12.4569325678493
0.189189189189189	0	0.247422680412371	30.2211479848079	9.96745676768805	10	7	0	181	0	0	106	141	1.42857142857143	7	110	FilterBank	0	0.246376811594203	0.585635359116022	0.123711340206186	24.1237507342082	12.4569325678493
0.109090909090909	0.114035087719298	0.124378109452736	31.7466888322653	10.8664634680979	10	7	3	335	0	0	92	276	1.42857142857143	7	110	FilterBank	0	0.153846153846154	0.274626865671642	0.0398009950248756	24.1237507342082	12.4569325678493
0.0967741935483871	0.206896551724138	0.159722222222222	28.6146522594209	9.19621875351121	10	7	0	253	0	0	95	220	1.42857142857143	7	110	FilterBank	0	0.0980392156862745	0.375494071146245	0.0555555555555556	24.1237507342082	12.4569325678493
0	0	0.0297029702970297	27.1578357839442	8.95451279392141	10	7	1	137	0	0	48	198	1.42857142857143	7	110	FilterBank	0	0.0576923076923077	0.35036496350365	0.108910891089109	24.1237507342082	12.4569325678493
0.111111111111111	0.0447761194029851	0.101587301587302	31.0384915112741	10.210274656938	10	7	3	507	0	0	105	334	1.42857142857143	7	110	FilterBank	0	0.169811320754717	0.207100591715976	0.0476190476190476	24.1237507342082	12.4569325678493
0.0833333333333333	0.0760869565217391	0.0718562874251497	26.0160906198708	7.94305853231133	10	7	2	241	0	0	68	246	1.42857142857143	7	110	FilterBank	0	0.0204081632653061	0.282157676348548	0.0419161676646707	24.2822365439038	13.742738552771
0.133333333333333	0.072289156626506	0.11986301369863	32.165861587567	11.0902051534347	10	7	3	408	0	0	115	367	1.42857142857143	7	110	FilterBank	0	0.323529411764706	0.281862745098039	0.0136986301369863	24.2822365439038	13.742738552771
0.18	0.0208333333333333	0.114649681528662	31.7808973485605	10.6074745116255	10	7	1	274	0	0	95	235	1.42857142857143	7	110	FilterBank	0	0.133333333333333	0.346715328467153	0.159235668789809	24.2822365439038	13.742738552771
0.254237288135593	0.0277777777777778	0.0766871165644172	28.2314332618725	8.97669639238163	10	7	3	501	0	0	122	341	1.42857142857143	7	110	FilterBank	0	0.0869565217391304	0.243512974051896	0.0214723926380368	24.2822365439038	13.742738552771
0	0.0531400966183575	0.0640569395017794	25.7447121024162	7.75731686062688	10	7	3	332	0	0	54	360	1.42857142857143	7	110	FilterBank	0	0.0975609756097561	0.162650602409639	0.0320284697508897	24.2822365439038	13.742738552771
0.12	0.049079754601227	0.0858208955223881	29.4429120914487	9.30215496092773	10	7	5	370	0	0	95	286	1.42857142857143	7	110	FilterBank	0	0.140350877192982	0.256756756756757	0.0447761194029851	24.2822365439038	13.742738552771
0.0540540540540541	0.0675675675675676	0.0898203592814371	26.7858986011789	8.28535378990481	10	7	2	218	0	0	67	267	1.42857142857143	7	110	FilterBank	0	0.0555555555555556	0.307339449541284	0.0479041916167665	24.2822365439038	13.742738552771
0.06	0.0340909090909091	0.0590405904059041	28.7639868410053	9.5842821546253	10	7	3	331	0	0	69	306	1.42857142857143	7	110	FilterBank	0	0.137254901960784	0.208459214501511	0.0479704797047971	26.7247424407008	13.9899592688227
0.0384615384615385	0.0862068965517241	0.112676056338028	28.3251329845508	9.04706189851051	10	7	0	179	0	0	73	195	1.42857142857143	7	110	FilterBank	0	0.153846153846154	0.407821229050279	0.0774647887323944	26.7247424407008	13.9899592688227
0.153846153846154	NaN	0.166666666666667	24.9686596740652	7.8489994916188	10	7	0	48	0	0	23	155	1.42857142857143	7	110	FilterBank	0	0.087719298245614	0.479166666666667	0.0476190476190476	26.7247424407008	13.9899592688227
0.166666666666667	0.00925925925925926	0.0602409638554217	25.1419461640784	7.72885538769104	10	7	1	177	0	0	36	238	1.42857142857143	7	110	FilterBank	0	0.09375	0.203389830508475	0.0180722891566265	26.7247424407008	13.9899592688227
0.0909090909090909	0	0.121621621621622	27.6639781036449	8.42986766213401	10	7	1	94	0	0	40	171	1.42857142857143	7	110	FilterBank	0	0.134615384615385	0.425531914893617	0.0810810810810811	26.7247424407008	13.9899592688227
0.0571428571428571	0.0493150684931507	0.0702947845804989	29.5854274302924	9.20802552799416	10	7	2	495	0	0	85	469	1.42857142857143	7	110	FilterBank	0	0.211538461538462	0.171717171717172	0.0249433106575964	26.7247424407008	13.9899592688227
0.158730158730159	0.0658682634730539	0.0842490842490843	30.1523154727759	9.5665441005807	10	7	4	448	0	0	126	308	1.42857142857143	7	110	FilterBank	0	0.0434782608695652	0.28125	0.0549450549450549	26.7247424407008	13.9899592688227
0.0588235294117647	0.0588235294117647	0.0627615062761506	25.205786237862	7.20089751170173	10	7	2	290	0	0	50	349	1.42857142857143	7	110	FilterBank	0	0.0606060606060606	0.172413793103448	0.0418410041841004	22.9156418156079	13.0071470253736
0.0925925925925926	0.150442477876106	0.121037463976945	25.0481592789384	7.81212704802393	10	7	2	472	0	0	128	388	1.42857142857143	7	110	FilterBank	0	0.0882352941176471	0.271186440677966	0.0201729106628242	22.9156418156079	13.0071470253736
0.171428571428571	0.0888888888888889	0.118055555555556	21.5724866690071	6.07187924546588	10	7	1	170	0	0	41	240	1.42857142857143	7	110	FilterBank	0	0.0769230769230769	0.241176470588235	0.0277777777777778	22.9156418156079	13.0071470253736
0.032258064516129	0.0313725490196078	0.031700288184438	27.5563087258541	7.91464628719562	10	7	3	385	0	0	42	417	1.42857142857143	7	110	FilterBank	0	0.0476190476190476	0.109090909090909	0.037463976945245	22.9156418156079	13.0071470253736
0.210526315789474	0.0649350649350649	0.158227848101266	22.5943456918275	6.3984705429627	10	7	2	187	0	0	49	258	1.42857142857143	7	110	FilterBank	0	0.0476190476190476	0.262032085561497	0	22.9156418156079	13.0071470253736
0.0277777777777778	0.0106951871657754	0.0204081632653061	21.1640651400128	5.75552869813105	10	7	4	398	0	0	30	337	1.42857142857143	7	110	FilterBank	0	0.0512820512820513	0.0753768844221105	0.0204081632653061	22.9156418156079	13.0071470253736
0.135135135135135	0.0540540540540541	0.0829268292682927	19.1980400019534	5.95025276487237	10	7	4	296	0	0	58	315	1.42857142857143	7	110	FilterBank	0	0.151515151515152	0.195945945945946	0.0487804878048781	22.9156418156079	13.0071470253736
0.130434782608696	0	0.161290322580645	28.7159312669584	10.3954335633491	10	10	0	97	0	0	62	149	1	7	110	FilterBank	0	0.116666666666667	0.639175257731959	0.0967741935483871	0.678949726683463	17.1867975220297
0.119047619047619	0.222222222222222	0.17989417989418	29.120534568894	10.7344822001234	10	10	1	248	0	0	108	275	1	7	110	FilterBank	0	0.108108108108108	0.435483870967742	0.0423280423280423	0.678949726683463	17.1867975220297
0.0645161290322581	0	0.146666666666667	31.8268213673312	11.514717515024	10	10	0	139	0	0	103	168	1	7	110	FilterBank	0	0.125	0.741007194244604	0.2	0.678949726683463	17.1867975220297
0.179487179487179	0.0727272727272727	0.174825174825175	32.7829853298708	12.1202383210112	10	10	1	191	0	0	92	214	1	7	110	FilterBank	0	0.175438596491228	0.481675392670157	0.0699300699300699	0.678949726683463	17.1867975220297
0.151515151515152	0.15625	0.216216216216216	31.4794583171784	11.8905789000321	10	10	2	211	0	0	119	214	1	7	110	FilterBank	0	0.283018867924528	0.563981042654028	0.0540540540540541	0.678949726683463	17.1867975220297
0.133333333333333	0.0714285714285714	0.132231404958678	34.1655140787824	12.573248530516	10	10	2	181	0	0	78	243	1	7	110	FilterBank	0	0.137931034482759	0.430939226519337	0.0909090909090909	0.678949726683463	17.1867975220297
0.0816326530612245	0.0153846153846154	0.0606060606060606	33.5218278163378	13.4588306696391	10	10	3	430	0	0	103	375	1	7	110	FilterBank	0	0.189655172413793	0.23953488372093	0.0247933884297521	0.678949726683463	17.1867975220297
0.137254901960784	0.211764705882353	0.19047619047619	30.4016678279104	11.3939615828928	10	10	1	258	0	0	97	227	1	7	110	FilterBank	0	0.192307692307692	0.375968992248062	0.0476190476190476	0.678949726683463	17.1867975220297
0.163265306122449	0.0461538461538462	0.0867924528301887	35.6086932960423	13.4041628359937	10	10	1	422	0	0	142	317	1	7	110	FilterBank	0	0.145161290322581	0.336492890995261	0.0566037735849057	0.678949726683463	17.1867975220297
0.113636363636364	0.0869565217391304	0.141732283464567	30.7321745409808	12.1174434777503	10	10	0	229	0	0	137	167	1	7	110	FilterBank	0	0.189655172413793	0.59825327510917	0.078740157480315	0.678949726683463	17.1867975220297
0.111111111111111	0	0.198275862068966	35.8971860403344	14.3291527841441	10	10	0	177	0	0	122	130	1	7	110	FilterBank	0	0.227848101265823	0.689265536723164	0.103448275862069	3.74686007386615	20.6224383827378
0	0.333333333333333	0.228260869565217	32.0124200512402	13.1437622981116	10	10	0	166	0	0	123	189	1	7	110	FilterBank	0	0.263157894736842	0.740963855421687	0.108695652173913	3.74686007386615	20.6224383827378
0.0882352941176471	0.121212121212121	0.150819672131148	37.5003539475879	14.9037718624721	10	10	2	507	0	0	160	365	1	7	110	FilterBank	0	0.206896551724138	0.315581854043393	0.0163934426229508	3.74686007386615	20.6224383827378
0.305084745762712	0.0777777777777778	0.134782608695652	38.1643919480669	15.2684576706668	10	10	1	345	0	0	173	286	1	7	110	FilterBank	0	0.133333333333333	0.501449275362319	0.0565217391304348	3.74686007386615	20.6224383827378
0.228070175438596	0.0558659217877095	0.152727272727273	32.9389120327405	12.6946264242668	10	10	2	386	0	0	141	306	1	7	110	FilterBank	0	0.289473684210526	0.365284974093264	0.0145454545454545	3.74686007386615	20.6224383827378
0	0.0434782608695652	0.122641509433962	35.5145726750556	13.3028891771948	10	10	0	160	0	0	95	168	1	7	110	FilterBank	0	0.193548387096774	0.59375	0.0566037735849057	3.74686007386615	20.6224383827378
0.125	0.0227272727272727	0.0714285714285714	34.9574347445104	13.4968454693202	10	10	1	181	0	0	73	201	1	7	110	FilterBank	0	0.0740740740740741	0.403314917127072	0.0952380952380952	3.74686007386615	20.6224383827378
0.0263157894736842	0.0150375939849624	0.0416666666666667	33.1666810754345	13.5796688028904	10	10	1	287	0	0	107	281	1	7	110	FilterBank	0	0.102040816326531	0.372822299651568	0.0555555555555556	3.74686007386615	20.6224383827378
0.174603174603175	0.1	0.174418604651163	33.3499212119067	13.8517471365933	10	10	2	259	0	0	118	194	1	7	110	FilterBank	0	0.115384615384615	0.455598455598456	0.11046511627907	3.74686007386615	20.6224383827378
0.107142857142857	0	0.149122807017544	30.9504716929683	11.6260734226649	10	10	1	168	0	0	69	214	1	7	110	FilterBank	0	0.127659574468085	0.410714285714286	0.0087719298245614	3.74686007386615	20.6224383827378
0.142857142857143	0.005	0.043046357615894	34.1579041744605	13.3579266147687	10	10	2	327	0	0	70	345	1	7	110	FilterBank	0	0.0740740740740741	0.214067278287462	0.0132450331125828	29.5197348032817	16.5625726818447
0.179487179487179	0.0461538461538462	0.133333333333333	34.2009064345483	13.8299151329332	10	10	1	239	0	0	93	228	1	7	110	FilterBank	0	0.166666666666667	0.389121338912134	0.105555555555556	29.5197348032817	16.5625726818447
0.0666666666666667	0.0645161290322581	0.114173228346457	32.6704126929563	12.3664061711909	10	10	3	338	0	0	127	286	1	7	110	FilterBank	0	0.222222222222222	0.375739644970414	0.0196850393700787	29.5197348032817	16.5625726818447
0.133333333333333	0.0359712230215827	0.120141342756184	35.4519453306584	13.4896527425623	10	10	1	378	0	0	142	315	1	7	110	FilterBank	0	0.387755102040816	0.375661375661376	0.0459363957597173	29.5197348032817	16.5625726818447
0	0.0099009900990099	0.0459770114942529	30.5941431611119	11.349201509309	10	10	1	192	0	0	36	274	1	7	110	FilterBank	0	0.0851063829787234	0.1875	0.0574712643678161	29.5197348032817	16.5625726818447
0.0294117647058824	0.0694444444444444	0.099290780141844	27.5288488063959	10.0114317473604	10	10	0	185	0	0	78	229	1	7	110	FilterBank	0	0.137254901960784	0.421621621621622	0.0709219858156028	29.5197348032817	16.5625726818447
0.0576923076923077	0.0483870967741935	0.0592255125284738	33.7518788306307	13.1170503573584	10	10	1	563	0	0	134	454	1	7	110	FilterBank	0	0.19047619047619	0.238010657193606	0.0478359908883827	29.5197348032817	16.5625726818447
0.03125	0.0276679841897233	0.0441988950276243	34.1797172997699	13.8099898721238	10	10	4	461	0	0	105	369	1	7	110	FilterBank	0	0.137254901960784	0.227765726681128	0.0331491712707182	29.5197348032817	16.5625726818447
0.17910447761194	0.121212121212121	0.153034300791557	35.8630609883513	14.1130434230718	10	10	2	483	0	0	176	394	1	7	110	FilterBank	0	0.0888888888888889	0.364389233954451	0.0211081794195251	29.5197348032817	16.5625726818447
0	0	0.0552763819095477	29.5090159588377	11.4850502100504	10	10	0	254	0	0	69	254	1	7	110	FilterBank	0	0.2	0.271653543307087	0.0653266331658292	29.5197348032817	16.5625726818447
0.119047619047619	0.012987012987013	0.0648648648648649	32.1672230810033	11.5191680162707	10	10	1	225	0	0	63	267	1	7	110	FilterBank	0	0.05	0.28	0.0594594594594595	21.8376281989162	15.1471854579355
0.161290322580645	0.125	0.136986301369863	33.9132445307325	11.7855749408192	10	10	2	367	0	0	137	334	1	7	110	FilterBank	0	0.175	0.373297002724796	0.0273972602739726	21.8376281989162	15.1471854579355
0.0740740740740741	0.0185185185185185	0.0852713178294574	34.8441198294821	13.4356699548294	10	10	0	164	0	0	55	238	1	7	110	FilterBank	0	0.162790697674419	0.335365853658537	0.0930232558139535	21.8376281989162	15.1471854579355
0.0222222222222222	0.0324675324675325	0.0798319327731092	26.0967689416963	8.65832575568865	10	10	3	284	0	0	73	320	1	7	110	FilterBank	0	0.0333333333333333	0.257042253521127	0.0210084033613445	21.8376281989162	15.1471854579355
0.0625	0.138461538461538	0.130813953488372	34.0538301351901	12.9866532934242	10	10	1	471	0	0	146	392	1	7	110	FilterBank	0	0.147058823529412	0.309978768577495	0.0377906976744186	21.8376281989162	15.1471854579355
0.108108108108108	0	0.122222222222222	30.4120729189208	11.3101166778678	10	10	0	128	0	0	73	121	1	7	110	FilterBank	0	0.0864197530864197	0.5703125	0.188888888888889	21.8376281989162	15.1471854579355
0.214285714285714	0.0628930817610063	0.0872727272727273	34.6798583775859	13.4157010545929	10	10	1	363	0	0	133	319	1	7	110	FilterBank	0	0.024390243902439	0.366391184573003	0.0327272727272727	21.8376281989162	15.1471854579355
0.209677419354839	0.103448275862069	0.21875	36.38395453396	14.6393452177284	10	10	1	223	0	0	120	207	1	7	110	FilterBank	0	0.326086956521739	0.538116591928251	0.03125	21.8376281989162	15.1471854579355
0.138888888888889	0.0454545454545455	0.111486486486486	35.7420177458363	13.8159487895324	10	10	1	352	0	0	138	348	1	7	110	FilterBank	0	0.1	0.392045454545455	0.0608108108108108	21.8376281989162	15.1471854579355
0.0408163265306122	0.00943396226415094	0.087719298245614	32.2646629141176	12.0928040149161	10	10	1	291	0	0	81	246	1	7	110	FilterBank	0	0.196078431372549	0.278350515463918	0.0482456140350877	21.8376281989162	15.1471854579355
0.135135135135135	0.208333333333333	0.231884057971014	32.3052972809258	12.2932194426508	10	10	1	197	0	0	102	196	1	7	110	FilterBank	0	0.226415094339623	0.517766497461929	0.0652173913043478	8.23929778149256	17.5599711354785
0.127272727272727	0.0863309352517986	0.108333333333333	33.703881943146	12.9041196071307	10	10	2	390	0	0	166	307	1	7	110	FilterBank	0	0.102564102564103	0.425641025641026	0.025	8.23929778149256	17.5599711354785
0.0444444444444444	0.0726256983240224	0.102661596958175	31.2534225144521	11.7711873415775	10	10	2	329	0	0	98	335	1	7	110	FilterBank	0	0.219512195121951	0.297872340425532	0.0418250950570342	8.23929778149256	17.5599711354785
0.0350877192982456	0.0444444444444444	0.0691056910569106	34.4445708058967	13.9871383752094	10	10	2	383	0	0	93	297	1	7	110	FilterBank	0	0.170212765957447	0.242819843342037	0.032520325203252	8.23929778149256	17.5599711354785
0.150943396226415	0.169642857142857	0.184684684684685	34.9948559096253	14.8965292939337	10	10	2	372	0	0	145	263	1	7	110	FilterBank	0	0.157894736842105	0.389784946236559	0.045045045045045	8.23929778149256	17.5599711354785
0.214285714285714	0.2	0.223404255319149	30.9511941849142	11.5833239821122	10	10	2	161	0	0	104	209	1	7	110	FilterBank	0	0.15	0.645962732919255	0.0531914893617021	8.23929778149256	17.5599711354785
0.0540540540540541	0.0364963503649635	0.0978723404255319	35.2064023359824	13.6495010370157	10	10	1	352	0	0	136	281	1	7	110	FilterBank	0	0.131147540983607	0.386363636363636	0.0808510638297872	8.23929778149256	17.5599711354785
0.0540540540540541	0.021505376344086	0.0574712643678161	33.0919691757998	12.5410044535786	10	10	1	229	0	0	87	229	1	7	110	FilterBank	0	0.0714285714285714	0.379912663755459	0.0344827586206897	8.23929778149256	17.5599711354785
0	0	0.0666666666666667	27.8563080626181	9.94004446765812	10	10	0	71	0	0	52	168	1	7	110	FilterBank	0	0.0638297872340425	0.732394366197183	0.111111111111111	8.23929778149256	17.5599711354785
0.166666666666667	0.168067226890756	0.173469387755102	35.146696427236	14.1516340356763	10	10	2	278	0	0	124	289	1	7	110	FilterBank	0	0.122448979591837	0.446043165467626	0.0204081632653061	8.23929778149256	17.5599711354785
0.0681818181818182	0.0991379310344828	0.0966767371601208	34.3023018450506	14.0635065814918	10	10	4	604	0	0	186	342	1	7	110	FilterBank	0	0.105263157894737	0.30794701986755	0.0211480362537764	19.7932803840597	15.5292513148413
0.25	0.148148148148148	0.155038759689922	33.54556329848	13.1462289834411	10	10	0	172	0	0	84	193	1	7	110	FilterBank	0	0.105263157894737	0.488372093023256	0.0697674418604651	19.7932803840597	15.5292513148413
0.133333333333333	0.155555555555556	0.175757575757576	35.9595367886915	13.6566968497045	10	10	1	246	0	0	129	201	1	7	110	FilterBank	0	0.23728813559322	0.524390243902439	0.0484848484848485	19.7932803840597	15.5292513148413
0.0232558139534884	0.0133333333333333	0.0289017341040462	35.5549088361292	14.4631549438211	10	10	1	195	0	0	48	217	1	7	110	FilterBank	0	0.0428571428571429	0.246153846153846	0.0173410404624277	19.7932803840597	15.5292513148413
0.0357142857142857	0.0326086956521739	0.0330578512396694	32.6514422004322	12.3749549007045	10	10	3	262	0	0	39	340	1	7	110	FilterBank	0	0.02	0.148854961832061	0.0165289256198347	19.7932803840597	15.5292513148413
0.0294117647058824	0.0849056603773585	0.07981220657277	32.4939220466214	12.3953452328047	10	10	1	281	0	0	78	300	1	7	110	FilterBank	0	0.0652173913043478	0.277580071174377	0.0140845070422535	19.7932803840597	15.5292513148413
0.0882352941176471	0.0681818181818182	0.0791666666666667	35.6266458599538	13.8157224308559	10	10	1	316	0	0	108	298	1	7	110	FilterBank	0	0.109090909090909	0.341772151898734	0.05	19.7932803840597	15.5292513148413
0.0465116279069767	0.0833333333333333	0.201550387596899	36.0220423842781	14.0854032222663	10	10	0	213	0	0	121	176	1	7	110	FilterBank	0	0.186440677966102	0.568075117370892	0.10077519379845	19.7932803840597	15.5292513148413
0.0909090909090909	0.173913043478261	0.126760563380282	30.0060660894876	11.1336712451767	10	10	0	81	0	0	38	211	1	7	110	FilterBank	0	0.0555555555555556	0.469135802469136	0.112676056338028	19.7932803840597	15.5292513148413
0.0681818181818182	0.113636363636364	0.142857142857143	33.9247390476468	12.8843597642489	10	10	0	190	0	0	95	228	1	7	110	FilterBank	0	0.225	0.5	0.103174603174603	19.7932803840597	15.5292513148413
0.0294117647058824	0.277777777777778	0.251700680272109	43.5866851672023	22.6972977219295	10	20	0	201	0	0	156	204	0.5	7	110	FilterBank	0	0.220338983050847	0.776119402985075	0.0884353741496599	3.9547965769946	25.2053874772985
0.2	0.259259259259259	0.25	44.9262796328018	24.5387914772498	10	20	0	340	0	0	258	201	0.5	7	110	FilterBank	0	0.25	0.758823529411765	0.0585106382978723	3.9547965769946	25.2053874772985
0.196078431372549	0.116666666666667	0.155844155844156	37.1402522007292	20.2995939539114	10	20	1	229	0	0	134	219	0.5	7	110	FilterBank	0	0.102040816326531	0.585152838427948	0.0454545454545455	3.9547965769946	25.2053874772985
0.317460317460317	0.195121951219512	0.238095238095238	38.9706336630878	20.2882410615651	10	20	0	204	0	0	130	187	0.5	7	110	FilterBank	0	0.1	0.637254901960784	0.0178571428571429	3.9547965769946	25.2053874772985
0.211538461538462	0.155555555555556	0.18	38.8690053629946	20.3250082108293	10	20	1	305	0	0	164	249	0.5	7	110	FilterBank	0	0.108695652173913	0.537704918032787	0.045	3.9547965769946	25.2053874772985
0.184210526315789	0.216666666666667	0.197452229299363	38.6328435645543	20.6420512656584	10	20	0	224	0	0	151	218	0.5	7	110	FilterBank	0	0.217391304347826	0.674107142857143	0.089171974522293	3.9547965769946	25.2053874772985
0.148936170212766	0.101694915254237	0.166666666666667	39.5188677787873	20.8300952809218	10	20	0	215	0	0	151	197	0.5	7	110	FilterBank	0	0.17741935483871	0.702325581395349	0.0208333333333333	3.9547965769946	25.2053874772985
0.25	0	0.238636363636364	39.8300402739305	19.6392036368608	10	20	0	162	0	0	146	163	0.5	7	110	FilterBank	0	0.207547169811321	0.901234567901235	0.0454545454545455	3.9547965769946	25.2053874772985
0.0882352941176471	0.142857142857143	0.162162162162162	45.1825004388354	25.0969400222569	10	20	1	176	0	0	139	167	0.5	7	110	FilterBank	0	0.166666666666667	0.789772727272727	0.108108108108108	3.9547965769946	25.2053874772985
0.0952380952380952	0.0517241379310345	0.122448979591837	36.5755282865347	18.8318118337131	10	20	0	191	0	0	101	260	0.5	7	110	FilterBank	0	0.117647058823529	0.528795811518325	0.0136054421768707	3.9547965769946	25.2053874772985
0.338709677419355	0.166666666666667	0.248447204968944	41.6175563021369	23.7079789171742	10	20	0	313	0	0	262	185	0.5	7	110	FilterBank	0	0.209677419354839	0.837060702875399	0.0434782608695652	3.9547965769946	25.2053874772985
0.0789473684210526	0.139240506329114	0.162650602409639	39.9447595430956	21.5912653313219	10	20	2	209	0	0	116	222	0.5	7	110	FilterBank	0	0.206896551724138	0.555023923444976	0.036144578313253	3.9547965769946	25.2053874772985
0.0555555555555556	0	0.175925925925926	38.7937108149767	21.0044914017631	10	20	0	217	0	0	196	167	0.5	7	110	FilterBank	0	0.183333333333333	0.903225806451613	0.0833333333333333	3.9547965769946	25.2053874772985
0.155555555555556	0.0681818181818182	0.136363636363636	37.2561905150743	19.5093885155405	10	20	1	245	0	0	144	298	0.5	7	110	FilterBank	0	0.2	0.587755102040816	0.0170454545454545	3.9547965769946	25.2053874772985
0.0810810810810811	0.104761904761905	0.141630901287554	41.3893156120143	23.4109709089541	10	20	0	366	0	0	209	244	0.5	7	110	FilterBank	0	0.188405797101449	0.57103825136612	0.0600858369098712	3.9547965769946	25.2053874772985
0.12280701754386	0.0833333333333333	0.193548387096774	41.1152896762465	22.6577574423547	10	20	0	260	0	0	194	189	0.5	7	110	FilterBank	0	0.253968253968254	0.746153846153846	0.0387096774193548	3.9547965769946	25.2053874772985
0.0909090909090909	0.0833333333333333	0.201612903225806	38.8110892019603	19.5082613613434	10	20	0	203	0	0	150	225	0.5	7	110	FilterBank	0	0.0666666666666667	0.738916256157635	0.0483870967741935	3.9547965769946	25.2053874772985
0.166666666666667	0.123076923076923	0.148148148148148	45.1414996663769	25.3023357729213	10	20	0	303	0	0	198	197	0.5	7	110	FilterBank	0	0.15	0.653465346534653	0.0317460317460317	3.9547965769946	25.2053874772985
0.0512820512820513	0.0153846153846154	0.0338983050847458	36.5217042045911	19.472954875693	10	20	0	174	0	0	72	237	0.5	7	110	FilterBank	0	0	0.413793103448276	0.076271186440678	3.9547965769946	25.2053874772985
0.125	0.0540540540540541	0.0956521739130435	37.6288091275187	19.8951229625949	10	20	1	154	0	0	104	189	0.5	7	110	FilterBank	0	0.087719298245614	0.675324675324675	0.0434782608695652	3.9547965769946	25.2053874772985
0.0634920634920635	0.227272727272727	0.181208053691275	39.7958490802819	21.7275767922994	10	20	1	255	0	0	171	219	0.5	7	110	FilterBank	0	0.230769230769231	0.670588235294118	0.0536912751677852	7.51202490889818	22.1564298710841
0.0465116279069767	0.0795454545454545	0.131979695431472	40.3832500120412	21.8620304717888	10	20	1	306	0	0	182	225	0.5	7	110	FilterBank	0	0.254237288135593	0.594771241830065	0.0203045685279188	7.51202490889818	22.1564298710841
0.150684931506849	0.192660550458716	0.185654008438819	41.0740688604403	22.3836090227815	10	20	1	377	0	0	225	244	0.5	7	110	FilterBank	0	0.188679245283019	0.596816976127321	0.0337552742616034	7.51202490889818	22.1564298710841
0.115384615384615	0.0512820512820513	0.0679611650485437	37.4336951453867	19.12391062283	10	20	1	158	0	0	99	186	0.5	7	110	FilterBank	0	0.0181818181818182	0.626582278481013	0.0485436893203883	7.51202490889818	22.1564298710841
0.157894736842105	0.0649350649350649	0.173708920187793	42.8699174873286	23.3883549249471	10	20	2	346	0	0	192	243	0.5	7	110	FilterBank	0	0.283018867924528	0.554913294797688	0.0234741784037559	7.51202490889818	22.1564298710841
0.0238095238095238	0.13	0.158163265306122	40.2720931324207	21.6784387845048	10	20	0	287	0	0	179	214	0.5	7	110	FilterBank	0	0.23943661971831	0.623693379790941	0.0102040816326531	7.51202490889818	22.1564298710841
0.131578947368421	0.11864406779661	0.215686274509804	41.1647558893891	21.5842099871107	10	20	4	239	0	0	158	223	0.5	7	110	FilterBank	0	0.297872340425532	0.661087866108787	0.0392156862745098	7.51202490889818	22.1564298710841
0.169230769230769	0.123456790123457	0.182741116751269	40.5512512479009	20.3771966363897	10	20	1	336	0	0	191	247	0.5	7	110	FilterBank	0	0.205882352941176	0.568452380952381	0.0558375634517767	7.51202490889818	22.1564298710841
0.0555555555555556	0	0.285714285714286	38.7332479419512	18.8628684417427	10	20	0	106	0	0	101	161	0.5	7	110	FilterBank	0	0.23728813559322	0.952830188679245	0.0158730158730159	7.51202490889818	22.1564298710841
0.171428571428571	0	0.192307692307692	41.2549764787956	20.3955348300749	10	20	0	65	0	0	49	188	0.5	7	110	FilterBank	0	0.08	0.753846153846154	0.0384615384615385	7.51202490889818	22.1564298710841
0.177777777777778	0.146666666666667	0.198675496688742	40.4783156525276	19.9174396083204	10	20	2	221	0	0	126	248	0.5	7	110	FilterBank	0	0.181818181818182	0.570135746606335	0.0463576158940397	7.51202490889818	22.1564298710841
0.171428571428571	0	0.260869565217391	41.101881297924	21.1310911574052	10	20	0	185	0	0	126	162	0.5	7	110	FilterBank	0	0.389830508474576	0.681081081081081	0.0521739130434783	7.51202490889818	22.1564298710841
0.14	0.0625	0.226415094339623	37.8252785323687	19.8567400639858	10	20	0	235	0	0	150	205	0.5	7	110	FilterBank	0	0.102040816326531	0.638297872340426	0.0628930817610063	7.51202490889818	22.1564298710841
0.0625	0.0397350993377483	0.0745614035087719	38.270643316086	21.1834289063939	10	20	1	262	0	0	91	267	0.5	7	110	FilterBank	0	0.121212121212121	0.347328244274809	0.0350877192982456	7.51202490889818	22.1564298710841
0.0930232558139535	0.0338983050847458	0.118556701030928	37.9446098723333	20.1795344420542	10	20	1	274	0	0	172	261	0.5	7	110	FilterBank	0	0.244444444444444	0.627737226277372	0.0206185567010309	7.51202490889818	22.1564298710841
0.114285714285714	0	0.21875	38.9770241858673	19.5515622904213	10	20	0	163	0	0	137	177	0.5	7	110	FilterBank	0	0.218181818181818	0.840490797546012	0.0729166666666667	7.51202490889818	22.1564298710841
0.075	0.0454545454545455	0.184210526315789	42.4581285505614	23.4147187807956	10	20	0	218	0	0	151	171	0.5	7	110	FilterBank	0	0.216216216216216	0.692660550458716	0.0263157894736842	7.51202490889818	22.1564298710841
0.117647058823529	0.134615384615385	0.1484375	39.7531607881933	20.2043750518758	10	20	0	210	0	0	131	225	0.5	7	110	FilterBank	0	0.142857142857143	0.623809523809524	0.015625	7.51202490889818	22.1564298710841
0.204545454545455	0.0625	0.163522012578616	40.5762764867367	20.649337711067	10	20	1	260	0	0	158	215	0.5	7	110	FilterBank	0	0.122448979591837	0.607692307692308	0.0566037735849057	7.51202490889818	22.1564298710841
0.05	0.119047619047619	0.118811881188119	39.6109933917619	19.8228467193344	10	20	1	135	0	0	79	224	0.5	7	110	FilterBank	0	0.0754716981132075	0.585185185185185	0.108910891089109	7.51202490889818	22.1564298710841
0.0487804878048781	0	0.141304347826087	39.0958693486865	20.1338258289702	10	20	0	142	0	0	107	187	0.5	7	110	FilterBank	0	0.195652173913043	0.753521126760563	0.0869565217391304	4.5203596840233	23.7368688966514
0.0666666666666667	0.0757575757575758	0.107142857142857	38.6459864077688	18.3849982139477	10	20	1	289	0	0	127	311	0.5	7	110	FilterBank	0	0.108695652173913	0.439446366782007	0.0401785714285714	4.5203596840233	23.7368688966514
0.106382978723404	0.291666666666667	0.19327731092437	40.5796895308103	20.7213237244711	10	20	0	204	0	0	154	165	0.5	7	110	FilterBank	0	0.153846153846154	0.754901960784314	0.0840336134453782	4.5203596840233	23.7368688966514
0.15625	0.0952380952380952	0.252100840336134	41.1008065405252	22.005392356966	10	20	1	193	0	0	151	174	0.5	7	110	FilterBank	0	0.301587301587302	0.782383419689119	0.0588235294117647	4.5203596840233	23.7368688966514
0.135135135135135	0	0.215909090909091	36.2831286098944	17.9687486652887	10	20	1	115	0	0	92	175	0.5	7	110	FilterBank	0	0.170212765957447	0.8	0.0681818181818182	4.5203596840233	23.7368688966514
0.195121951219512	0.416666666666667	0.278846153846154	40.4498036057134	20.8805594744041	10	20	0	198	0	0	172	159	0.5	7	110	FilterBank	0	0.222222222222222	0.868686868686869	0.0480769230769231	4.5203596840233	23.7368688966514
0.0294117647058824	0.0410958904109589	0.135416666666667	40.5827142773575	21.2729077430554	10	20	2	317	0	0	181	230	0.5	7	110	FilterBank	0	0.196969696969697	0.570977917981073	0.0364583333333333	4.5203596840233	23.7368688966514
0.294117647058824	0	0.336633663366337	37.385822070979	19.2070303861776	10	20	1	187	0	0	156	163	0.5	7	110	FilterBank	0	0.274509803921569	0.834224598930481	0.0693069306930693	4.5203596840233	23.7368688966514
0.166666666666667	0.128571428571429	0.170731707317073	41.5280228609766	22.2448942170428	10	20	1	323	0	0	208	242	0.5	7	110	FilterBank	0	0.211538461538462	0.643962848297214	0.024390243902439	4.5203596840233	23.7368688966514
0.13953488372093	0.0463917525773196	0.129682997118156	41.4201198609774	21.0068772919198	10	20	3	466	0	0	167	378	0.5	7	110	FilterBank	0	0.117647058823529	0.358369098712446	0.0144092219020173	4.5203596840233	23.7368688966514
0.145833333333333	0.1	0.164444444444444	40.8934413891283	21.7182536867645	10	20	1	280	0	0	164	302	0.5	7	110	FilterBank	0	0.25	0.585714285714286	0.0355555555555556	4.5203596840233	23.7368688966514
0.13953488372093	0.0204081632653061	0.159235668789809	42.3370327071297	21.9709258689892	10	20	1	213	0	0	136	243	0.5	7	110	FilterBank	0	0.185185185185185	0.63849765258216	0.0636942675159236	4.5203596840233	23.7368688966514
0.148148148148148	0.121212121212121	0.228571428571429	38.4076937945908	18.2445518211063	10	20	1	129	0	0	83	188	0.5	7	110	FilterBank	0	0.140350877192982	0.643410852713178	0.019047619047619	4.5203596840233	23.7368688966514
0.0909090909090909	0.0857142857142857	0.155405405405405	34.4372671251048	16.9218684259262	10	20	1	274	0	0	180	195	0.5	7	110	FilterBank	0	0.0816326530612245	0.656934306569343	0.027027027027027	4.5203596840233	23.7368688966514
0.170731707317073	0.0714285714285714	0.138888888888889	38.4870846288579	19.281517232298	10	20	1	229	0	0	126	259	0.5	7	110	FilterBank	0	0.0833333333333333	0.550218340611354	0.05	4.5203596840233	23.7368688966514
0.155555555555556	0.206896551724138	0.205128205128205	36.5299971154982	18.4873748978157	10	20	1	175	0	0	111	234	0.5	7	110	FilterBank	0	0.222222222222222	0.634285714285714	0.0170940170940171	4.5203596840233	23.7368688966514
0	0	0.197802197802198	36.7693150499407	18.6463286493368	10	20	0	144	0	0	123	152	0.5	7	110	FilterBank	0	0.145161290322581	0.854166666666667	0.032967032967033	4.5203596840233	23.7368688966514
0.1	0.0260869565217391	0.0895522388059701	39.8512865200578	20.8423739726792	10	20	3	229	0	0	78	248	0.5	7	110	FilterBank	0	0.11864406779661	0.34061135371179	0.0149253731343284	4.5203596840233	23.7368688966514
0.181818181818182	0	0.170731707317073	39.1417212755805	18.9103010341558	10	20	0	138	0	0	114	171	0.5	7	110	FilterBank	0	0.117647058823529	0.826086956521739	0.0609756097560976	4.5203596840233	23.7368688966514
0.147540983606557	0.131578947368421	0.160377358490566	42.5739363183659	22.4470712536084	10	20	3	286	0	0	177	252	0.5	7	110	FilterBank	0	0.176470588235294	0.618881118881119	0.0471698113207547	4.5203596840233	23.7368688966514
0	0.00552486187845304	0.0078740157480315	2.47155145871462	1.47101522595083	10	2	3	306	0	0	5	342	5	7	110	JAR_FilterBank	0	0.0263157894736842	0.0163398692810458	0.00393700787401575	26.7126870309162	9.32524192721048
0.032258064516129	0	0.00434782608695652	2.10533490596534	1.25558172089088	10	2	3	342	0	0	12	298	5	7	110	JAR_FilterBank	0	0	0.0350877192982456	0.0130434782608696	26.7126870309162	9.32524192721048
0	0.0169491525423729	0.0228310502283105	2.37073818191495	1.65476190641056	10	2	2	290	0	0	14	247	5	7	110	JAR_FilterBank	0	0.0491803278688525	0.0482758620689655	0.0091324200913242	24.5338429076166	13.1448444723265
0.0333333333333333	0.0251256281407035	0.040590405904059	5.86206944784575	2.37629353587715	10	2	2	315	0	0	25	334	5	7	110	JAR_FilterBank	0	0.108695652173913	0.0793650793650794	0	24.5338429076166	13.1448444723265
0	0.025	0.0257731958762887	1.89464200354591	1.34815698271328	10	2	2	222	0	0	12	282	5	7	110	JAR_FilterBank	0	0.0238095238095238	0.0540540540540541	0.0206185567010309	26.4665069872983	9.19180980542938
0	0	0	0.900424888586052	1.04733434972969	10	2	3	218	0	0	3	251	5	7	110	JAR_FilterBank	0	0	0.0137614678899083	0.0106382978723404	26.4665069872983	9.19180980542938
0	0.00434782608695652	0.0032258064516129	2.03718061440685	1.42195453316185	10	2	3	372	0	0	7	366	5	7	110	JAR_FilterBank	0	0	0.0188172043010753	0.00645161290322581	28.0784880714887	8.29720008074015
0.0212765957446809	0.0149253731343284	0.0140056022408964	2.80362237638446	1.79926931349617	10	2	5	390	0	0	8	402	5	7	110	JAR_FilterBank	0	0	0.0205128205128205	0.0140056022408964	28.0784880714887	8.29720008074015
0.0222222222222222	0	0.0066006600660066	2.58613606255036	1.39993257249035	10	2	3	346	0	0	11	351	5	7	110	JAR_FilterBank	0	0.0232558139534884	0.0317919075144509	0.0033003300330033	33.6271425664428	6.91136390174093
0	0	0	3.00797985106987	1.50198346947015	10	2	6	597	0	0	8	462	5	7	110	JAR_FilterBank	0	0	0.0134003350083752	0.00454545454545455	33.6271425664428	6.91136390174093
0.0434782608695652	0.00515463917525773	0.027027027027027	3.22313267809012	1.75573883467991	10	2	1	398	0	0	29	336	5	7	110	JAR_FilterBank	0	0.121951219512195	0.0728643216080402	0.0168918918918919	26.2983208385918	11.0775123349325
0	0.00564971751412429	0.0110294117647059	3.77058592088248	1.99958175218801	10	2	4	375	0	0	19	326	5	7	110	JAR_FilterBank	0	0.0526315789473684	0.0506666666666667	0.0294117647058824	26.2983208385918	11.0775123349325
0	0	0	0.162054648448728	0.692447114739655	10	2	2	474	0	0	4	442	5	7	110	JAR_FilterBank	0	0	0.00843881856540084	0.0050251256281407	28.1717824048884	7.1925013816908
0	0	0	0.501515257022512	0.77118919277052	10	2	3	362	0	0	0	417	5	7	110	JAR_FilterBank	0	0	0	0	28.1717824048884	7.1925013816908
0.0263157894736842	0.00588235294117647	0.0127659574468085	0.999891270905201	1.24257021515456	10	2	3	296	0	0	9	327	5	7	110	JAR_FilterBank	0	0.0303030303030303	0.0304054054054054	0.0127659574468085	31.3078437515883	10.7514333499945
0.0625	0.0136986301369863	0.0185185185185185	0.658628264889539	1.0918281147331	10	2	3	454	0	0	18	401	5	7	110	JAR_FilterBank	0	0.02	0.039647577092511	0.0105820105820106	31.3078437515883	10.7514333499945
0	0.0295081967213115	0.0227272727272727	5.37279547033161	2.12963777854145	10	2	2	573	0	0	15	403	5	7	110	JAR_FilterBank	0	0	0.0261780104712042	0.00505050505050505	27.6334617156631	14.5584754156636
0.0363636363636364	0.0119521912350598	0.0261627906976744	5.09047272644562	2.05992599260526	10	2	5	459	0	0	21	367	5	7	110	JAR_FilterBank	0	0.0769230769230769	0.0457516339869281	0.0174418604651163	27.6334617156631	14.5584754156636
0	0.0239234449760766	0.0413533834586466	3.28133993655607	1.47218238979745	10	2	3	358	0	0	20	323	5	7	110	JAR_FilterBank	0	0.107142857142857	0.0558659217877095	0.0263157894736842	24.6717162955155	8.85842206798254
0.0263157894736842	0	0.00395256916996047	3.7491003869198	1.80606177104283	10	2	4	379	0	0	19	321	5	7	110	JAR_FilterBank	0	0	0.050131926121372	0	24.6717162955155	8.85842206798254
0	0.00564971751412429	0.0155642023346304	2.10002752009928	1.39254986435671	10	2	3	288	0	0	12	322	5	7	110	JAR_FilterBank	0	0.0571428571428571	0.0416666666666667	0	25.8163456106793	10.0466328778524
0.0294117647058824	0	0.012448132780083	1.38285328387465	1.26866504023299	10	2	2	319	0	0	12	297	5	7	110	JAR_FilterBank	0	0	0.0376175548589342	0.024896265560166	25.8163456106793	10.0466328778524
0	0.0220264317180617	0.0269461077844311	6.2144020955	2.46464892796976	10	2	4	426	0	0	17	383	5	7	110	JAR_FilterBank	0	0.0666666666666667	0.039906103286385	0.00598802395209581	28.4828756325652	11.3154149348297
0.0408163265306122	0.0184049079754601	0.0271186440677966	7.7598777208876	2.50183437533946	10	2	3	404	0	0	20	317	5	7	110	JAR_FilterBank	0	0.0212765957446809	0.0495049504950495	0.023728813559322	28.4828756325652	11.3154149348297
0	0	0.0142857142857143	1.3838490637616	1.46773915437023	10	2	1	76	0	0	5	226	5	7	110	JAR_FilterBank	0	0.024390243902439	0.0657894736842105	0.0428571428571429	30.8114077747271	13.7875339171584
0.037037037037037	0	0.0193236714975845	0.84590333306379	1.53325997348068	10	2	2	246	0	0	12	298	5	7	110	JAR_FilterBank	0	0.0434782608695652	0.0487804878048781	0.00483091787439614	30.8114077747271	13.7875339171584
0.0175438596491228	0	0.00775193798449612	1.21701200165482	1.39835430907376	10	2	3	337	0	0	12	305	5	7	110	JAR_FilterBank	0	0.0263157894736842	0.0356083086053412	0.00775193798449612	28.8308140012427	11.5735752267428
0	0	0.00628930817610063	0.596465442396037	1.15762018073807	10	2	1	245	0	0	13	242	5	7	110	JAR_FilterBank	0	0	0.0530612244897959	0.0125786163522013	28.8308140012427	11.5735752267428
0	0	0	0.830914292676724	1.48973028821148	10	2	2	295	0	0	2	257	5	7	110	JAR_FilterBank	0	0	0.00677966101694915	0	28.7306101243027	13.1065721565009
0	0	0.0151515151515152	4.589959165647	1.85934417789241	10	2	3	285	0	0	7	272	5	7	110	JAR_FilterBank	0	0.0625	0.0245614035087719	0.0252525252525253	28.7306101243027	13.1065721565009
0	0	0.0229885057471264	3.88314303304968	1.64723594661957	10	2	2	303	0	0	19	267	5	7	110	JAR_FilterBank	0	0.0625	0.0627062706270627	0.0172413793103448	21.2207214311716	10.205084101653
0.0256410256410256	0	0.0075187969924812	1.99596913338597	1.43299041074563	10	2	5	515	0	0	11	449	5	7	110	JAR_FilterBank	0	0.0434782608695652	0.0213592233009709	0.0025062656641604	21.2207214311716	10.205084101653
0	0.0056980056980057	0.0146443514644351	8.54899286234024	2.83407202169526	10	2	6	789	0	0	52	491	5	7	110	JAR_FilterBank	0	0.111111111111111	0.0659062103929024	0.00418410041841004	24.6448562633423	16.1854984807506
0.0444444444444444	0.0241935483870968	0.042	5.71175646613218	2.18949567759513	10	2	5	583	0	0	43	516	5	7	110	JAR_FilterBank	0	0.0208333333333333	0.0737564322469983	0.008	24.6448562633423	16.1854984807506
0.0175438596491228	0.00689655172413793	0.0123456790123457	5.37037147727478	2.12276445467718	10	2	3	331	0	0	15	278	5	7	110	JAR_FilterBank	0	0.0181818181818182	0.0453172205438066	0.00411522633744856	26.0212233409733	13.6693496152237
0.0487804878048781	0.00529100529100529	0.0135135135135135	2.78817081331824	1.64485393870321	10	2	1	373	0	0	18	303	5	7	110	JAR_FilterBank	0	0	0.0482573726541555	0.0135135135135135	26.0212233409733	13.6693496152237
0	0	0.00348432055749129	0.376591242247006	0.680861688715209	10	2	2	320	0	0	8	344	5	7	110	JAR_FilterBank	0	0.0294117647058824	0.025	0	32.4260633655422	6.25021727595474
0	0	0.00632911392405063	0.195357995860584	0.629457994261463	10	2	3	407	0	0	8	403	5	7	110	JAR_FilterBank	0	0.0487804878048781	0.0196560196560197	0.0126582278481013	32.4260633655422	6.25021727595474
0.0697674418604651	0.00591715976331361	0.0241935483870968	2.61034250581013	1.70814873168335	10	2	4	397	0	0	22	317	5	7	110	JAR_FilterBank	0	0.0444444444444444	0.0554156171284635	0	26.8137102247707	9.40565282215044
0.117647058823529	0.0318725099601594	0.0412698412698413	7.56593479256166	2.37638927849327	10	2	3	419	0	0	39	392	5	7	110	JAR_FilterBank	0	0.0303030303030303	0.0930787589498807	0.00317460317460317	26.8137102247707	9.40565282215044
0	0	0.00338983050847458	0.32296658974565	0.978317865336511	10	2	2	367	0	0	7	345	5	7	110	JAR_FilterBank	0	0.032258064516129	0.0190735694822888	0	28.320248512098	7.75611381686018
0	0	0.00595238095238095	1.17548627914368	1.00627761064174	10	2	1	195	0	0	7	274	5	7	110	JAR_FilterBank	0	0.0172413793103448	0.0358974358974359	0.0238095238095238	28.320248512098	7.75611381686018
0	0	0	0.262088793588562	0.793413806751409	10	2	5	468	0	0	2	397	5	7	110	JAR_FilterBank	0	0	0.00427350427350427	0	28.9059230050292	4.18266862348804
0	0	0.00574712643678161	0.695239237078802	0.965151564700451	10	2	0	183	0	0	2	301	5	7	110	JAR_FilterBank	0	0.0217391304347826	0.0109289617486339	0	28.9059230050292	4.18266862348804
0.05	0.00917431192660551	0.0153061224489796	2.51150335381834	1.55164468090108	10	2	3	244	0	0	13	265	5	7	110	JAR_FilterBank	0	0	0.0532786885245902	0.0102040816326531	27.1002860227	11.8450426673765
0.0740740740740741	0.0481283422459893	0.0416666666666667	2.66166541182151	1.86288966388426	10	2	2	315	0	0	28	295	5	7	110	JAR_FilterBank	0	0	0.0888888888888889	0.0189393939393939	27.1002860227	11.8450426673765
0	0	0.0193548387096774	2.25653447824827	1.41418031098623	10	2	2	186	0	0	20	223	5	7	110	JAR_FilterBank	0	0.0535714285714286	0.10752688172043	0.0258064516129032	27.4582605331235	8.50321908832543
0	0.037037037037037	0.0212765957446809	1.45040397752105	1.20267856587166	10	2	1	165	0	0	12	195	5	7	110	JAR_FilterBank	0	0.0172413793103448	0.0727272727272727	0.0141843971631206	27.4582605331235	8.50321908832543
0	0.0192307692307692	0.0169491525423729	0.49709546683092	0.73685627031759	10	2	2	328	0	0	11	353	5	7	110	JAR_FilterBank	0	0.0263157894736842	0.0335365853658537	0.00677966101694915	24.7502672312511	6.32259673629306
0.0606060606060606	0.0292887029288703	0.034375	0.635311542952003	1.01580157659387	10	2	4	407	0	0	22	365	5	7	110	JAR_FilterBank	0	0.0454545454545455	0.0540540540540541	0.003125	24.7502672312511	6.32259673629306
0	0	0.00671140939597315	3.32431007697502	1.77884530940623	10	2	2	160	0	0	3	261	5	7	110	JAR_FilterBank	0	0.0188679245283019	0.01875	0.0268456375838926	32.0977478289606	11.648172437971
0.0416666666666667	0	0.00772200772200772	1.40416210509645	1.50774777638763	10	2	2	298	0	0	4	308	5	7	110	JAR_FilterBank	0	0	0.0134228187919463	0	32.0977478289606	11.648172437971
0.04	0	0.0110192837465565	1.13015940133678	1.18261577577255	10	2	4	592	0	0	16	381	5	7	110	JAR_FilterBank	0	0	0.027027027027027	0	25.1455021496277	6.560593528253
0	0	0.0167364016736402	2.17439034548072	1.27618186289323	10	2	2	376	0	0	16	336	5	7	110	JAR_FilterBank	0	0.0869565217391304	0.0425531914893617	0.0125523012552301	25.1455021496277	6.560593528253
0	0.00671140939597315	0.0176991150442478	6.39847012627605	2.08454149360486	10	2	1	308	0	0	20	284	5	7	110	JAR_FilterBank	0	0.0508474576271186	0.0649350649350649	0.0176991150442478	28.4933619132481	9.93229732057416
0.0526315789473684	0.0188679245283019	0.0305343511450382	7.5257800906159	2.43979052627552	10	2	3	318	0	0	20	276	5	7	110	JAR_FilterBank	0	0.0447761194029851	0.0628930817610063	0.00763358778625954	28.4933619132481	9.93229732057416
0	0	0	0.925177714333023	1.44590378392679	10	2	2	198	0	0	1	303	5	7	110	JAR_FilterBank	0	0	0.00505050505050505	0.0104166666666667	37.1486880433859	13.8823745575972
0.0357142857142857	0.00826446280991736	0.0104166666666667	2.20250748301695	1.59360908147331	10	2	3	320	0	0	6	388	5	7	110	JAR_FilterBank	0	0	0.01875	0	37.1486880433859	13.8823745575972
0.0625	NaN	0.0136986301369863	6.62298445630983	2.91825491005393	10	2	2	79	0	0	10	197	5	7	110	JAR_FilterBank	0	0	0.126582278481013	0.0547945205479452	27.9442892673438	21.1091399991541
0.0333333333333333	0.00363636363636364	0.0476190476190476	2.90990299454975	2.52614631260014	10	2	3	421	0	0	40	420	5	7	110	JAR_FilterBank	0	0	0.0950118764845606	0	27.9442892673438	21.1091399991541
0.133333333333333	0.08	0.0909090909090909	11.2123033837795	3.19685348767391	10	3	2	230	0	0	35	301	3.33333333333333	7	110	JAR_FilterBank	0	0.0377358490566038	0.152173913043478	0.00505050505050505	23.7031190900937	12.634321549345
0	0	0.0263157894736842	13.6341839755877	3.29242242688035	10	3	1	147	0	0	17	233	3.33333333333333	7	110	JAR_FilterBank	0	0.0681818181818182	0.115646258503401	0.087719298245614	23.7031190900937	12.634321549345
0.0350877192982456	0.0196850393700787	0.0338028169014084	16.3161425890393	3.95932330039729	10	3	4	567	0	0	40	374	3.33333333333333	7	110	JAR_FilterBank	0	0.104166666666667	0.0705467372134039	0.0169014084507042	23.7031190900937	12.634321549345
0.0526315789473684	0	0.0147783251231527	12.4745208760669	3.21302370810889	10	3	4	443	0	0	14	460	3.33333333333333	7	110	JAR_FilterBank	0	0.0294117647058824	0.0316027088036117	0.00738916256157635	32.3512055718609	11.879699183166
0.0588235294117647	0	0.151260504201681	12.4025338254477	3.07463273524616	10	3	0	164	0	0	48	220	3.33333333333333	7	110	JAR_FilterBank	0	0.212765957446809	0.292682926829268	0.0756302521008403	32.3512055718609	11.879699183166
0.0227272727272727	0.0185185185185185	0.0219435736677116	8.2211998879131	2.32071058291694	10	3	3	414	0	0	11	324	3.33333333333333	7	110	JAR_FilterBank	0	0.0350877192982456	0.0265700483091787	0.0188087774294671	32.3512055718609	11.879699183166
0	0.00803212851405622	0.0123076923076923	17.8727493802722	4.12700914233908	10	3	3	377	0	0	12	384	3.33333333333333	7	110	JAR_FilterBank	0	0.0512820512820513	0.0318302387267905	0.00615384615384615	30.1739087417149	12.8044092225163
0.111111111111111	0.0152671755725191	0.0528846153846154	17.5363338367958	4.57461359698092	10	3	3	248	0	0	30	279	3.33333333333333	7	110	JAR_FilterBank	0	0.0925925925925926	0.120967741935484	0.0288461538461538	30.1739087417149	12.8044092225163
0.0454545454545455	0	0.0569105691056911	16.6409250592644	3.99163939379412	10	3	2	149	0	0	27	206	3.33333333333333	7	110	JAR_FilterBank	0	0.0701754385964912	0.181208053691275	0.0731707317073171	30.1739087417149	12.8044092225163
0.0526315789473684	0	0.0232558139534884	7.80657527712324	2.34447905616658	10	3	2	134	0	0	26	189	3.33333333333333	7	110	JAR_FilterBank	0	0.0169491525423729	0.194029850746269	0.0581395348837209	20.3978366438415	10.9250714472517
0.0377358490566038	0.0247933884297521	0.0362537764350453	15.720716764229	3.61865800386997	10	3	2	418	0	0	38	386	3.33333333333333	7	110	JAR_FilterBank	0	0.114285714285714	0.0909090909090909	0.0302114803625378	20.3978366438415	10.9250714472517
0.0161290322580645	0.024	0.0362116991643454	16.4629096912774	3.86882352218618	10	3	4	559	0	0	61	368	3.33333333333333	7	110	JAR_FilterBank	0	0.1	0.10912343470483	0.0194986072423398	20.3978366438415	10.9250714472517
0	0.00668896321070234	0.010230179028133	11.396361533744	2.8396000414841	10	3	3	516	0	0	30	431	3.33333333333333	7	110	JAR_FilterBank	0	0	0.0581395348837209	0	31.7062129735595	6.08047313539468
0.0357142857142857	0.0206896551724138	0.0256410256410256	12.1427964960607	3.37076249353742	10	3	2	227	0	0	15	297	3.33333333333333	7	110	JAR_FilterBank	0	0.0232558139534884	0.066079295154185	0.0256410256410256	31.7062129735595	6.08047313539468
0	0	0.0125786163522013	12.2044217603357	3.05121103044985	10	3	5	493	0	0	40	328	3.33333333333333	7	110	JAR_FilterBank	0	0.0769230769230769	0.0811359026369168	0.0188679245283019	31.7062129735595	6.08047313539468
0.0277777777777778	0.0148148148148148	0.0164271047227926	14.2134532381015	3.53169448600004	10	3	6	589	0	0	33	504	3.33333333333333	7	110	JAR_FilterBank	0	0.02	0.0560271646859083	0.00205338809034908	31.3127545647869	9.39222831198965
0.0612244897959184	0	0.0666666666666667	14.6359236375145	3.46028492476038	10	3	1	255	0	0	38	221	3.33333333333333	7	110	JAR_FilterBank	0	0.133333333333333	0.149019607843137	0.0111111111111111	31.3127545647869	9.39222831198965
0	0.0430622009569378	0.0533333333333333	18.1905193100046	4.39108564728299	10	3	3	437	0	0	54	327	3.33333333333333	7	110	JAR_FilterBank	0	0.12962962962963	0.123569794050343	0.0233333333333333	31.3127545647869	9.39222831198965
0.0909090909090909	0.0166666666666667	0.0428015564202335	11.4099299859486	3.10468715762652	10	3	2	324	0	0	24	384	3.33333333333333	7	110	JAR_FilterBank	0	0	0.0740740740740741	0.0233463035019455	30.7676496606747	12.1811707686202
0	0	0.00740740740740741	5.56465260607874	1.83595511510956	10	3	2	175	0	0	7	229	3.33333333333333	7	110	JAR_FilterBank	0	0.02	0.04	0.037037037037037	30.7676496606747	12.1811707686202
0.0540540540540541	0.0503875968992248	0.0563002680965147	11.3689307733413	2.93851939163893	10	3	1	406	0	0	28	419	3.33333333333333	7	110	JAR_FilterBank	0	0.125	0.0689655172413793	0.0134048257372654	30.7676496606747	12.1811707686202
0	0.0265486725663717	0.0453074433656958	11.8185730948102	3.0148771967434	10	3	1	370	0	0	27	343	3.33333333333333	7	110	JAR_FilterBank	0	0.133333333333333	0.072972972972973	0.0226537216828479	28.0703956381108	9.76560678912054
0.0566037735849057	0.0226537216828479	0.025706940874036	12.0125150160437	3.3509580123909	10	3	3	509	0	0	43	450	3.33333333333333	7	110	JAR_FilterBank	0	0	0.0844793713163065	0.0051413881748072	28.0703956381108	9.76560678912054
0.0833333333333333	0.00869565217391304	0.0233918128654971	11.1557559720201	3.09136186170767	10	3	4	192	0	0	13	284	3.33333333333333	7	110	JAR_FilterBank	0	0	0.0677083333333333	0.0116959064327485	28.0703956381108	9.76560678912054
0	0	0.0269360269360269	14.8955148391127	3.53848301983533	10	3	3	331	0	0	36	365	3.33333333333333	7	110	JAR_FilterBank	0	0.170212765957447	0.108761329305136	0.0202020202020202	32.1090749934223	12.3256321943995
0.0517241379310345	0.0050251256281407	0.0261437908496732	14.3935804679263	3.57524326444998	10	3	2	412	0	0	24	319	3.33333333333333	7	110	JAR_FilterBank	0	0.0526315789473684	0.058252427184466	0.0130718954248366	32.1090749934223	12.3256321943995
0	0	0.0301204819277108	16.1696797712151	4.10187427846204	10	3	3	281	0	0	28	218	3.33333333333333	7	110	JAR_FilterBank	0	0.0806451612903226	0.099644128113879	0.0542168674698795	32.1090749934223	12.3256321943995
0	0.0136986301369863	0.0174216027874564	5.61094737841184	1.97468026276731	10	3	3	298	0	0	10	362	3.33333333333333	7	110	JAR_FilterBank	0	0.0416666666666667	0.0335570469798658	0.0104529616724739	28.0392565237948	10.5362032030469
0.0263157894736842	0	0.0136986301369863	7.20810833553391	2.06155059336154	10	3	3	373	0	0	15	310	3.33333333333333	7	110	JAR_FilterBank	0	0.0188679245283019	0.0402144772117962	0.0136986301369863	28.0392565237948	10.5362032030469
0	0	0.00613496932515337	9.99623900955043	2.67841279023416	10	3	2	410	0	0	18	384	3.33333333333333	7	110	JAR_FilterBank	0	0	0.0439024390243902	0.0276073619631902	28.0392565237948	10.5362032030469
0	0.0116959064327485	0.0282258064516129	12.3734916920245	3.19970056458804	10	3	2	355	0	0	33	293	3.33333333333333	7	110	JAR_FilterBank	0	0.0833333333333333	0.0929577464788732	0.0564516129032258	22.7795523071882	11.998216559773
0.0652173913043478	0	0.0211640211640212	14.8588707462186	3.85459619875791	10	3	1	245	0	0	37	250	3.33333333333333	7	110	JAR_FilterBank	0	0	0.151020408163265	0.0582010582010582	22.7795523071882	11.998216559773
0.108108108108108	0	0.0202020202020202	15.4790674688745	3.68520561548065	10	3	1	292	0	0	34	261	3.33333333333333	7	110	JAR_FilterBank	0	0	0.116438356164384	0.0353535353535354	22.7795523071882	11.998216559773
0.0645161290322581	0.0711743772241993	0.0656167979002625	18.4389506147608	4.76314224095241	10	3	6	477	0	0	58	408	3.33333333333333	7	110	JAR_FilterBank	0	0.025	0.121593291404612	0.010498687664042	27.4369275778303	13.2133388104602
0.0769230769230769	0.0153846153846154	0.0459770114942529	16.4152519039576	4.11337242645928	10	3	3	358	0	0	37	270	3.33333333333333	7	110	JAR_FilterBank	0	0.0943396226415094	0.103351955307263	0.0498084291187739	27.4369275778303	13.2133388104602
0.032258064516129	0.0173410404624277	0.0673400673400673	20.1704387803617	4.70153778455198	10	3	4	429	0	0	64	320	3.33333333333333	7	110	JAR_FilterBank	0	0.0909090909090909	0.149184149184149	0.0134680134680135	27.4369275778303	13.2133388104602
0.06	0.0816326530612245	0.144186046511628	26.6709955707646	6.31749089150714	10	3	2	343	0	0	128	256	3.33333333333333	7	110	JAR_FilterBank	0	0.195652173913043	0.373177842565598	0.0930232558139535	13.1325317159968	18.1578253296673
0.0681818181818182	0.0591397849462366	0.0569620253164557	23.7217524634007	5.82643536179235	10	3	2	435	0	0	60	352	3.33333333333333	7	110	JAR_FilterBank	0	0.08	0.137931034482759	0.0221518987341772	13.1325317159968	18.1578253296673
0	0.0353982300884956	0.0394736842105263	23.208666339669	5.6785633495216	10	3	1	274	0	0	43	286	3.33333333333333	7	110	JAR_FilterBank	0	0.0851063829787234	0.156934306569343	0.0263157894736842	13.1325317159968	18.1578253296673
0.0327868852459016	0.0099009900990099	0.0172839506172839	14.8119609169495	3.50569481812915	10	3	5	556	0	0	47	414	3.33333333333333	7	110	JAR_FilterBank	0	0.04	0.0845323741007194	0.00246913580246914	27.2618409109726	9.66640128318969
0	0.0671936758893281	0.0586206896551724	15.7102423446638	3.82629529556176	10	3	2	345	0	0	38	382	3.33333333333333	7	110	JAR_FilterBank	0	0	0.110144927536232	0.0137931034482759	27.2618409109726	9.66640128318969
0	0.010752688172043	0.0132450331125828	15.3230551074431	3.80411137563657	10	3	0	206	0	0	19	247	3.33333333333333	7	110	JAR_FilterBank	0	0.0188679245283019	0.0922330097087379	0.0132450331125828	27.2618409109726	9.66640128318969
0	0.028125	0.032	10.3171703936119	2.6716905769649	10	3	3	424	0	0	17	453	3.33333333333333	7	110	JAR_FilterBank	0	0.075	0.0400943396226415	0	29.0296869661044	7.20586752558974
0.0178571428571429	0.0158227848101266	0.0166666666666667	7.75969635030147	2.2886228525047	10	3	5	478	0	0	30	430	3.33333333333333	7	110	JAR_FilterBank	0	0.0238095238095238	0.0627615062761506	0.00476190476190476	29.0296869661044	7.20586752558974
0	0	0	6.85210536808156	1.96547870641227	10	3	5	381	0	0	14	366	3.33333333333333	7	110	JAR_FilterBank	0	0	0.036745406824147	0.00964630225080386	29.0296869661044	7.20586752558974
0.0476190476190476	0.00763358778625954	0.0177304964539007	10.4210323935284	2.88980773427919	10	3	3	361	0	0	17	318	3.33333333333333	7	110	JAR_FilterBank	0	0.0222222222222222	0.0470914127423823	0.0141843971631206	24.2935918927832	19.3763429997025
0.025	0	0.00704225352112676	12.4029701434021	3.31908039076834	10	3	3	349	0	0	12	361	3.33333333333333	7	110	JAR_FilterBank	0	0.0212765957446809	0.0343839541547278	0.00704225352112676	24.2935918927832	19.3763429997025
0.0645161290322581	0.0689655172413793	0.089622641509434	8.69362880384255	2.20229612916993	10	3	2	251	0	0	31	323	3.33333333333333	7	110	JAR_FilterBank	0	0.166666666666667	0.123505976095618	0.0188679245283019	24.2935918927832	19.3763429997025
0.037037037037037	0	0.014336917562724	19.8849429144917	4.39001123370785	10	3	2	341	0	0	26	336	3.33333333333333	7	110	JAR_FilterBank	0	0.0476190476190476	0.0762463343108504	0.025089605734767	30.1920752540305	12.4519840431277
0.0227272727272727	0.00308641975308642	0.0234741784037559	20.3696445527748	4.23588386816478	10	3	3	487	0	0	35	481	3.33333333333333	7	110	JAR_FilterBank	0	0.151515151515152	0.0718685831622177	0.00234741784037559	30.1920752540305	12.4519840431277
0.0952380952380952	0	0.112	17.3534401762263	4.0448440533167	10	3	2	168	0	0	27	198	3.33333333333333	7	110	JAR_FilterBank	0	0.15	0.160714285714286	0.04	30.1920752540305	12.4519840431277
0.0465116279069767	0.00714285714285714	0.0135135135135135	15.4900314629351	3.33781157346614	10	3	3	519	0	0	38	414	3.33333333333333	7	110	JAR_FilterBank	0	0.0285714285714286	0.0732177263969171	0	27.2986758148833	10.9797154316462
0	0.0087719298245614	0.025	8.08909388499054	2.32786527581352	10	3	3	422	0	0	24	360	3.33333333333333	7	110	JAR_FilterBank	0	0.102564102564103	0.0568720379146919	0.00625	27.2986758148833	10.9797154316462
0	0.0218181818181818	0.02710027100271	11.7666089681298	3.01433763993982	10	3	4	405	0	0	17	403	3.33333333333333	7	110	JAR_FilterBank	0	0.0869565217391304	0.0419753086419753	0.02710027100271	27.2986758148833	10.9797154316462
0.0294117647058824	0.0717299578059072	0.0727848101265823	19.1829794418079	4.73904668647613	10	3	4	436	0	0	61	352	3.33333333333333	7	110	JAR_FilterBank	0	0.0566037735849057	0.139908256880734	0.0126582278481013	23.769475697098	11.5593505529831
0.0188679245283019	0.0501672240802676	0.0551378446115288	19.5839845797155	5.27011297481959	10	3	4	708	0	0	99	414	3.33333333333333	7	110	JAR_FilterBank	0	0.0681818181818182	0.139830508474576	0.0200501253132832	23.769475697098	11.5593505529831
0.0285714285714286	0.0684931506849315	0.0704607046070461	21.1536875838591	5.09542141974737	10	3	2	587	0	0	81	419	3.33333333333333	7	110	JAR_FilterBank	0	0.0888888888888889	0.137989778534923	0.021680216802168	23.769475697098	11.5593505529831
0.0178571428571429	0.00970873786407767	0.0358306188925081	12.7612026209359	3.10239372804224	10	3	2	391	0	0	35	346	3.33333333333333	7	110	JAR_FilterBank	0	0.186046511627907	0.0895140664961637	0.00977198697068404	28.8094917979193	11.8296770739502
0	0.0126582278481013	0.0340136054421769	11.7821692874247	3.13928615054275	10	3	3	167	0	0	20	220	3.33333333333333	7	110	JAR_FilterBank	0	0.0909090909090909	0.119760479041916	0.0340136054421769	28.8094917979193	11.8296770739502
0	0.0131578947368421	0.0310077519379845	9.22826311035496	2.54469287878068	10	3	1	162	0	0	11	242	3.33333333333333	7	110	JAR_FilterBank	0	0.0612244897959184	0.0679012345679012	0.0387596899224806	28.8094917979193	11.8296770739502
0.127659574468085	0.0111111111111111	0.0611111111111111	25.5167532865805	6.83841851804002	10	5	2	299	0	0	53	281	2	7	110	JAR_FilterBank	0	0.0434782608695652	0.177257525083612	0.0444444444444444	21.5646275671078	13.5506319846627
0.024390243902439	0.0335570469798658	0.0340425531914894	24.5397131252585	6.81831860810555	10	5	1	313	0	0	55	323	2	7	110	JAR_FilterBank	0	0.0217391304347826	0.175718849840256	0.0382978723404255	21.5646275671078	13.5506319846627
0	0.0277777777777778	0.0410958904109589	17.6751760709413	4.47181466615118	10	5	1	105	0	0	25	201	2	7	110	JAR_FilterBank	0	0	0.238095238095238	0.0958904109589041	21.5646275671078	13.5506319846627
0.115384615384615	0.0771929824561404	0.0739644970414201	19.6076796595422	5.14480942344253	10	5	2	377	0	0	45	416	2	7	110	JAR_FilterBank	0	0	0.119363395225464	0.00887573964497041	21.5646275671078	13.5506319846627
0	0.0752688172043011	0.0705882352941176	21.336499367181	5.40417711926894	10	5	3	515	0	0	49	516	2	7	110	JAR_FilterBank	0	0.08	0.0951456310679612	0.00941176470588235	21.5646275671078	13.5506319846627
0.05	0	0.032258064516129	19.5594482079018	4.99517168881297	10	5	2	250	0	0	35	254	2	7	110	JAR_FilterBank	0	0.0392156862745098	0.14	0.0368663594470046	27.2333202315852	13.6448759049957
0.119047619047619	0.0144927536231884	0.0540540540540541	17.3610377670541	4.75339623772958	10	5	1	195	0	0	29	245	2	7	110	JAR_FilterBank	0	0.0294117647058824	0.148717948717949	0.0472972972972973	27.2333202315852	13.6448759049957
0.0606060606060606	0.00568181818181818	0.016	17.3893796036071	4.28382239979957	10	5	2	294	0	0	16	343	2	7	110	JAR_FilterBank	0	0	0.054421768707483	0.02	27.2333202315852	13.6448759049957
0.0526315789473684	0.0122699386503067	0.0283400809716599	16.7153857312539	4.4248632738018	10	5	2	291	0	0	26	301	2	7	110	JAR_FilterBank	0	0.0612244897959184	0.0893470790378007	0.0364372469635627	27.2333202315852	13.6448759049957
0.0943396226415094	0	0.0307692307692308	19.0671714652027	4.92963671549063	10	5	4	635	0	0	61	399	2	7	110	JAR_FilterBank	0	0.0666666666666667	0.0960629921259843	0.00256410256410256	27.2333202315852	13.6448759049957
0.03125	0.00904977375565611	0.0278745644599303	20.5509184239682	5.52590579695631	10	5	3	311	0	0	30	372	2	7	110	JAR_FilterBank	0	0.0697674418604651	0.0964630225080386	0.0139372822299652	33.5247016833449	8.35948500818744
0.186046511627907	0.069620253164557	0.0885608856088561	24.4721421878109	6.71768324701292	10	5	1	367	0	0	91	303	2	7	110	JAR_FilterBank	0	0.08	0.247956403269755	0.00738007380073801	33.5247016833449	8.35948500818744
0	0.0491803278688525	0.063758389261745	24.8933376960702	7.02004037169766	10	5	3	409	0	0	75	370	2	7	110	JAR_FilterBank	0	0.111111111111111	0.183374083129584	0.0369127516778524	33.5247016833449	8.35948500818744
0.0731707317073171	0.071969696969697	0.0741758241758242	27.9626034338643	7.36317523793273	10	5	1	442	0	0	70	385	2	7	110	JAR_FilterBank	0	0.0714285714285714	0.158371040723982	0.021978021978022	33.5247016833449	8.35948500818744
0.0303030303030303	0.0645161290322581	0.0701754385964912	23.4695657673495	6.55251037515358	10	5	2	307	0	0	81	253	2	7	110	JAR_FilterBank	0	0.04	0.263843648208469	0.0701754385964912	33.5247016833449	8.35948500818744
0	0.00649350649350649	0.0133333333333333	19.1927686276314	4.75062211029338	10	5	2	269	0	0	21	319	2	7	110	JAR_FilterBank	0	0.0294117647058824	0.0780669144981413	0.0133333333333333	25.9841433697223	14.0123182112057
0	0	0	17.347483351882	4.52478733700896	10	5	0	50	0	0	6	212	2	7	110	JAR_FilterBank	0	0	0.12	0.0454545454545455	25.9841433697223	14.0123182112057
0.0232558139534884	0.00854700854700855	0.0327102803738318	18.1380628682079	4.64614012505559	10	5	4	286	0	0	33	271	2	7	110	JAR_FilterBank	0	0.116279069767442	0.115384615384615	0.0233644859813084	25.9841433697223	14.0123182112057
0.0263157894736842	0.0621468926553672	0.0560344827586207	21.7305244087606	5.42721925993794	10	5	4	334	0	0	38	317	2	7	110	JAR_FilterBank	0	0.0222222222222222	0.11377245508982	0.0172413793103448	25.9841433697223	14.0123182112057
0.0277777777777778	0.0222222222222222	0.0444444444444444	19.7736699996109	4.87117371707943	10	5	2	170	0	0	24	176	2	7	110	JAR_FilterBank	0	0.0476190476190476	0.141176470588235	0.0962962962962963	25.9841433697223	14.0123182112057
0.133333333333333	0.0444444444444444	0.0730593607305936	26.0039093345101	7.25184336355352	10	5	2	261	0	0	53	268	2	7	110	JAR_FilterBank	0	0.08	0.203065134099617	0.0410958904109589	22.1975011555614	15.5529302869642
0.0833333333333333	0.0930232558139535	0.135593220338983	22.4906870454279	6.2028236367736	10	5	2	215	0	0	46	224	2	7	110	JAR_FilterBank	0	0.109090909090909	0.213953488372093	0.0395480225988701	22.1975011555614	15.5529302869642
0	0	0.0388349514563107	17.1812657347367	4.92169200463907	10	5	2	233	0	0	28	303	2	7	110	JAR_FilterBank	0	0.0454545454545455	0.120171673819742	0.0436893203883495	22.1975011555614	15.5529302869642
0.127659574468085	0.133928571428571	0.103734439834025	23.6466173497749	6.26833042764979	10	5	3	277	0	0	52	286	2	7	110	JAR_FilterBank	0	0.0681818181818182	0.187725631768953	0.103734439834025	22.1975011555614	15.5529302869642
0.0392156862745098	0.0930232558139535	0.0974212034383954	26.2189923862381	7.3421743632704	10	5	3	499	0	0	98	421	2	7	110	JAR_FilterBank	0	0.0540540540540541	0.196392785571142	0.0659025787965616	22.1975011555614	15.5529302869642
0	0.0493827160493827	0.0405405405405405	18.2845102136268	4.54073808883917	10	5	3	249	0	0	30	363	2	7	110	JAR_FilterBank	0	0	0.120481927710843	0.0540540540540541	28.1931582317928	8.58992538637441
0	0.01953125	0.0212121212121212	21.2080603208571	5.31823954448547	10	5	4	378	0	0	28	406	2	7	110	JAR_FilterBank	0	0.0645161290322581	0.0740740740740741	0.0151515151515152	28.1931582317928	8.58992538637441
0	0.0120967741935484	0.0152905198776758	23.0760466093096	6.22510775900945	10	5	3	413	0	0	43	366	2	7	110	JAR_FilterBank	0	0.0377358490566038	0.104116222760291	0.0122324159021407	28.1931582317928	8.58992538637441
0	0.0494505494505494	0.0534351145038168	19.4354008728473	5.41246634699103	10	5	2	343	0	0	42	307	2	7	110	JAR_FilterBank	0	0.0689655172413793	0.122448979591837	0.0267175572519084	28.1931582317928	8.58992538637441
0.119047619047619	0	0.0206896551724138	16.7858979084102	4.71797640220747	10	5	2	451	0	0	45	299	2	7	110	JAR_FilterBank	0	0.0196078431372549	0.0997782705099778	0.0517241379310345	28.1931582317928	8.58992538637441
0.04	0.0318302387267905	0.0412147505422994	24.7439273899979	6.48346348570729	10	5	4	590	0	0	58	502	2	7	110	JAR_FilterBank	0	0.09375	0.0983050847457627	0.0108459869848156	26.3272991545465	11.6988058746355
0	0.0176470588235294	0.0128755364806867	15.0123885744425	3.82566312981234	10	5	1	239	0	0	7	331	2	7	110	JAR_FilterBank	0	0	0.0292887029288703	0.00858369098712446	26.3272991545465	11.6988058746355
0.0769230769230769	0.09375	0.0974025974025974	22.5903977231829	6.41905424663095	10	5	1	200	0	0	59	225	2	7	110	JAR_FilterBank	0	0.119047619047619	0.295	0.051948051948052	26.3272991545465	11.6988058746355
0	0.0245901639344262	0.0531400966183575	25.8389615705677	7.35490294150807	10	5	4	339	0	0	62	283	2	7	110	JAR_FilterBank	0	0.0666666666666667	0.182890855457227	0.0338164251207729	26.3272991545465	11.6988058746355
0.0886075949367089	0.0393258426966292	0.0477815699658703	24.9215297282677	6.5961105423318	10	5	2	400	0	0	59	305	2	7	110	JAR_FilterBank	0	0	0.1475	0.0443686006825939	26.3272991545465	11.6988058746355
0.147058823529412	0.032967032967033	0.0829015544041451	19.8475662469613	5.58859016518695	10	5	3	231	0	0	38	265	2	7	110	JAR_FilterBank	0	0.0638297872340425	0.164502164502165	0.0414507772020725	23.5511246576414	12.3179556167924
0.02	0.0212765957446809	0.0195729537366548	22.7616158547541	6.06319574974022	10	5	4	738	0	0	52	573	2	7	110	JAR_FilterBank	0	0	0.0704607046070461	0.00711743772241993	23.5511246576414	12.3179556167924
0	0	0.0248447204968944	15.7730425282992	4.23403460410168	10	5	2	208	0	0	18	246	2	7	110	JAR_FilterBank	0	0.0540540540540541	0.0865384615384615	0.031055900621118	23.5511246576414	12.3179556167924
0	0.0349854227405248	0.0318627450980392	16.8959709566285	4.53724472517193	10	5	3	428	0	0	22	499	2	7	110	JAR_FilterBank	0	0.0357142857142857	0.0514018691588785	0.00980392156862745	23.5511246576414	12.3179556167924
0	0.032258064516129	0.0634920634920635	18.6320991735084	5.02255699837673	10	5	0	169	0	0	39	234	2	7	110	JAR_FilterBank	0	0.0555555555555556	0.230769230769231	0.0555555555555556	23.5511246576414	12.3179556167924
0.0952380952380952	0.107266435986159	0.121145374449339	21.3773852563992	6.07849229097259	10	5	4	544	0	0	108	459	2	7	110	JAR_FilterBank	0	0.133333333333333	0.198529411764706	0.0374449339207048	19.5256056282842	12.1832738919492
0.0666666666666667	0	0.0957446808510638	20.2490898591391	5.21463248516687	10	5	1	128	0	0	33	184	2	7	110	JAR_FilterBank	0	0.0377358490566038	0.2578125	0.127659574468085	19.5256056282842	12.1832738919492
0	0.0476190476190476	0.0654205607476635	19.8235943602937	5.17857433092475	10	5	2	122	0	0	16	189	2	7	110	JAR_FilterBank	0	0.0465116279069767	0.131147540983607	0.0373831775700935	19.5256056282842	12.1832738919492
0	0.0406091370558376	0.0408805031446541	23.6367469239538	6.70600346811385	10	5	3	431	0	0	72	351	2	7	110	JAR_FilterBank	0	0.0535714285714286	0.167053364269142	0.0283018867924528	19.5256056282842	12.1832738919492
0.0985915492957746	0.0169491525423729	0.0467836257309941	22.4880509983725	6.28440727730356	10	5	5	392	0	0	40	383	2	7	110	JAR_FilterBank	0	0.0833333333333333	0.102040816326531	0.0204678362573099	19.5256056282842	12.1832738919492
0.0952380952380952	0.072	0.0901287553648069	26.1992730874422	7.46874880957805	10	5	3	314	0	0	60	261	2	7	110	JAR_FilterBank	0	0.08	0.191082802547771	0.0386266094420601	22.072268642386	14.2650640346215
0	0.0364963503649635	0.042654028436019	20.7032876672798	5.47006565982604	10	5	1	375	0	0	73	287	2	7	110	JAR_FilterBank	0	0.0851063829787234	0.194666666666667	0.028436018957346	22.072268642386	14.2650640346215
0.119047619047619	0.0198412698412698	0.0583090379008746	20.1631600509324	5.71375269889739	10	5	3	526	0	0	64	357	2	7	110	JAR_FilterBank	0	0.12280701754386	0.121673003802281	0.0233236151603499	22.072268642386	14.2650640346215
0.111111111111111	0.0358974358974359	0.0533333333333333	23.1930199381174	6.3290465251568	10	5	3	347	0	0	49	359	2	7	110	JAR_FilterBank	0	0.0476190476190476	0.141210374639769	0.0233333333333333	22.072268642386	14.2650640346215
0.0819672131147541	0.0330578512396694	0.0485714285714286	26.4032058253907	7.39257187713394	10	5	3	504	0	0	90	357	2	7	110	JAR_FilterBank	0	0.0769230769230769	0.178571428571429	0.0371428571428571	22.072268642386	14.2650640346215
0.0740740740740741	0.0376569037656904	0.0712166172106825	22.6546631734997	6.20074673819763	10	5	5	421	0	0	81	357	2	7	110	JAR_FilterBank	0	0.166666666666667	0.192399049881235	0.0356083086053412	26.9065001225231	10.8987796577176
0.133333333333333	0.0700389105058366	0.0848806366047745	23.9780817130541	6.90537012569695	10	5	5	566	0	0	89	387	2	7	110	JAR_FilterBank	0	0.0769230769230769	0.157243816254417	0.00795755968169761	26.9065001225231	10.8987796577176
0	0.00478468899521531	0.0203389830508475	23.1057080547035	6.27658495253084	10	5	3	454	0	0	50	320	2	7	110	JAR_FilterBank	0	0.0793650793650794	0.110132158590308	0.0610169491525424	26.9065001225231	10.8987796577176
0.0344827586206897	0.0072463768115942	0.0278884462151394	21.58944597864	5.97168829247184	10	5	3	381	0	0	70	308	2	7	110	JAR_FilterBank	0	0.0666666666666667	0.183727034120735	0.0318725099601594	26.9065001225231	10.8987796577176
0	NaN	0.0689655172413793	19.9117192826886	5.03610754000363	10	5	0	32	0	0	9	184	2	7	110	JAR_FilterBank	0	0.05	0.28125	0.172413793103448	26.9065001225231	10.8987796577176
0.103448275862069	0.0192307692307692	0.107913669064748	27.8406828002965	7.0410186907102	10	5	2	201	0	0	65	237	2	7	110	JAR_FilterBank	0	0.104166666666667	0.323383084577114	0.0935251798561151	15.5089987640044	17.8385513601694
0.179487179487179	0.0740740740740741	0.122222222222222	18.2662047627887	4.59664235034014	10	5	1	101	0	0	28	217	2	7	110	JAR_FilterBank	0	0.0277777777777778	0.277227722772277	0.0555555555555556	15.5089987640044	17.8385513601694
0	0.0504201680672269	0.0303030303030303	25.1811109496189	6.36085188638605	10	5	2	278	0	0	59	263	2	7	110	JAR_FilterBank	0	0	0.212230215827338	0.0353535353535354	15.5089987640044	17.8385513601694
0	0	0.1	26.2987502667522	6.48063787674368	10	5	0	176	0	0	49	207	2	7	110	JAR_FilterBank	0	0.150943396226415	0.278409090909091	0.07	15.5089987640044	17.8385513601694
0.0769230769230769	0	0.0510204081632653	26.6201568333972	7.1428554288968	10	5	1	493	0	0	111	341	2	7	110	JAR_FilterBank	0	0.234042553191489	0.225152129817444	0.0272108843537415	15.5089987640044	17.8385513601694
0.0625	0	0.111111111111111	24.3734073305432	8.03413213164353	10	7	0	183	0	0	85	144	1.42857142857143	7	110	JAR_FilterBank	0	0.140625	0.46448087431694	0.166666666666667	7.26075536236225	13.3057056926731
0.037037037037037	0	0.0729166666666667	28.7315494121441	9.07502369925967	10	7	1	121	0	0	51	180	1.42857142857143	7	110	JAR_FilterBank	0	0.0754716981132075	0.421487603305785	0.125	7.26075536236225	13.3057056926731
0	0.0625	0.0842490842490843	24.8322573999933	7.1195334615238	10	7	1	306	0	0	50	340	1.42857142857143	7	110	JAR_FilterBank	0	0.204081632653061	0.163398692810458	0.0183150183150183	7.26075536236225	13.3057056926731
0	0	0.013986013986014	24.62018239897	7.14907876810409	10	7	2	184	0	0	31	219	1.42857142857143	7	110	JAR_FilterBank	0	0.0181818181818182	0.168478260869565	0.048951048951049	7.26075536236225	13.3057056926731
0.133333333333333	0.105263157894737	0.111111111111111	27.7471355021914	8.52013474396859	10	7	1	176	0	0	48	205	1.42857142857143	7	110	JAR_FilterBank	0	0.0784313725490196	0.272727272727273	0.0694444444444444	7.26075536236225	13.3057056926731
0.12	0.0540540540540541	0.117370892018779	30.2403981025961	9.26756217394339	10	7	2	294	0	0	91	248	1.42857142857143	7	110	JAR_FilterBank	0	0.159090909090909	0.30952380952381	0.0187793427230047	7.26075536236225	13.3057056926731
0.0327868852459016	0.0869565217391304	0.0861111111111111	32.1259359213675	10.0013232363407	10	7	3	488	0	0	110	375	1.42857142857143	7	110	JAR_FilterBank	0	0.0769230769230769	0.225409836065574	0.0361111111111111	7.26075536236225	13.3057056926731
0.103448275862069	0.333333333333333	0.0989010989010989	27.8061466749426	8.22446560933234	10	7	0	132	0	0	54	185	1.42857142857143	7	110	JAR_FilterBank	0	0.0217391304347826	0.409090909090909	0.186813186813187	7.16569473907325	17.1608040519454
0	0.0714285714285714	0.0266666666666667	28.7251451468951	8.12327178390262	10	7	1	94	0	0	38	219	1.42857142857143	7	110	JAR_FilterBank	0	0.0196078431372549	0.404255319148936	0.12	7.16569473907325	17.1608040519454
0	0.0188679245283019	0.072463768115942	24.7746524452532	7.28978339524489	10	7	2	187	0	0	62	197	1.42857142857143	7	110	JAR_FilterBank	0	0.0806451612903226	0.331550802139037	0.072463768115942	7.16569473907325	17.1608040519454
0.0285714285714286	0.016	0.0548523206751055	29.9363147264401	9.10914440526428	10	7	2	349	0	0	80	287	1.42857142857143	7	110	JAR_FilterBank	0	0.142857142857143	0.229226361031519	0.0421940928270042	7.16569473907325	17.1608040519454
0.219512195121951	0.25	0.183098591549296	28.0389426635642	8.53391877248965	10	7	0	194	0	0	84	226	1.42857142857143	7	110	JAR_FilterBank	0	0.0816326530612245	0.43298969072165	0.119718309859155	7.16569473907325	17.1608040519454
0.0363636363636364	0.0264900662251656	0.0416666666666667	25.3849872239094	7.72674942192914	10	7	4	287	0	0	45	281	1.42857142857143	7	110	JAR_FilterBank	0	0.0638297872340425	0.156794425087108	0.0208333333333333	7.16569473907325	17.1608040519454
0	0.0344827586206897	0.0823529411764706	23.0428123800827	7.00521706039355	10	7	2	133	0	0	41	187	1.42857142857143	7	110	JAR_FilterBank	0	0.0925925925925926	0.308270676691729	0.0941176470588235	7.16569473907325	17.1608040519454
0.196078431372549	0.0666666666666667	0.0993975903614458	31.7372908825109	9.41725287932887	10	7	3	408	0	0	96	395	1.42857142857143	7	110	JAR_FilterBank	0	0.14	0.235294117647059	0.0271084337349398	22.4545203419557	14.7358931957895
0.0961538461538462	0	0.0677083333333333	25.2470084576174	7.51101168119815	10	7	1	223	0	0	39	284	1.42857142857143	7	110	JAR_FilterBank	0	0.032258064516129	0.174887892376682	0.03125	22.4545203419557	14.7358931957895
0.0588235294117647	0.0588235294117647	0.0723684210526316	23.6720084179979	7.45634720741518	10	7	1	195	0	0	52	226	1.42857142857143	7	110	JAR_FilterBank	0	0.0727272727272727	0.266666666666667	0.0723684210526316	22.4545203419557	14.7358931957895
0.12280701754386	0.119565217391304	0.131313131313131	32.5991791198281	10.0756093087297	10	7	2	267	0	0	89	268	1.42857142857143	7	110	JAR_FilterBank	0	0.156862745098039	0.333333333333333	0.0404040404040404	22.4545203419557	14.7358931957895
0.161290322580645	0.00518134715025907	0.076158940397351	30.047317443916	9.52448027185783	10	7	2	356	0	0	73	322	1.42857142857143	7	110	JAR_FilterBank	0	0.2	0.205056179775281	0.0298013245033113	22.4545203419557	14.7358931957895
0.142857142857143	0.0909090909090909	0.135714285714286	30.0026846444203	8.55867156354983	10	7	0	181	0	0	66	227	1.42857142857143	7	110	JAR_FilterBank	0	0.104166666666667	0.364640883977901	0.0642857142857143	22.4545203419557	14.7358931957895
0	0.0251572327044025	0.0413793103448276	27.5537752784561	8.55897226664352	10	7	2	359	0	0	63	329	1.42857142857143	7	110	JAR_FilterBank	0	0.0425531914893617	0.175487465181058	0.0344827586206897	22.4545203419557	14.7358931957895
0.0425531914893617	0.115044247787611	0.110599078341014	34.2418766583831	12.171721699679	10	7	1	338	0	0	112	229	1.42857142857143	7	110	JAR_FilterBank	0	0.138461538461538	0.331360946745562	0.0552995391705069	16.3305788695372	16.3149941196531
0.225352112676056	0.232876712328767	0.217054263565891	32.9232316985753	12.13787137724	10	7	2	380	0	0	143	299	1.42857142857143	7	110	JAR_FilterBank	0	0.166666666666667	0.376315789473684	0.0193798449612403	16.3305788695372	16.3149941196531
0.142857142857143	0.0738255033557047	0.101123595505618	33.2893488785309	10.9541343913442	10	7	2	360	0	0	124	285	1.42857142857143	7	110	JAR_FilterBank	0	0.132075471698113	0.344444444444444	0.0299625468164794	16.3305788695372	16.3149941196531
0.132075471698113	0.114285714285714	0.125748502994012	32.1823403301928	11.1247120304076	10	7	0	256	0	0	99	223	1.42857142857143	7	110	JAR_FilterBank	0	0.108695652173913	0.38671875	0.0838323353293413	16.3305788695372	16.3149941196531
0.0789473684210526	0.06	0.113861386138614	32.6201412205948	11.7315341128646	10	7	1	309	0	0	99	244	1.42857142857143	7	110	JAR_FilterBank	0	0.236363636363636	0.320388349514563	0.0495049504950495	16.3305788695372	16.3149941196531
0.178571428571429	0.0401606425702811	0.0867052023121387	31.256107734712	10.6281713097496	10	7	3	446	0	0	114	363	1.42857142857143	7	110	JAR_FilterBank	0	0.176470588235294	0.255605381165919	0.0289017341040462	16.3305788695372	16.3149941196531
0.032258064516129	0.114285714285714	0.109848484848485	29.0503235603863	9.94890961210433	10	7	2	367	0	0	105	309	1.42857142857143	7	110	JAR_FilterBank	0	0.14	0.286103542234332	0.0454545454545455	16.3305788695372	16.3149941196531
0.0923076923076923	0.0258064516129032	0.0915032679738562	25.6173981242336	8.07077882642156	10	7	2	386	0	0	96	339	1.42857142857143	7	110	JAR_FilterBank	0	0.0344827586206897	0.248704663212435	0.0261437908496732	20.8543000948923	12.8480462530346
0	0	0.024390243902439	23.2859010014065	6.83490499557552	10	7	1	245	0	0	56	245	1.42857142857143	7	110	JAR_FilterBank	0	0.0819672131147541	0.228571428571429	0.0536585365853659	20.8543000948923	12.8480462530346
0.0816326530612245	0.0666666666666667	0.102439024390244	25.7035037354093	8.02348137738927	10	7	1	321	0	0	91	217	1.42857142857143	7	110	JAR_FilterBank	0	0.1	0.283489096573209	0.102439024390244	20.8543000948923	12.8480462530346
0.02	0.0161290322580645	0.0636704119850187	27.7004200638755	9.06195716516286	10	7	1	392	0	0	113	303	1.42857142857143	7	110	JAR_FilterBank	0	0.111111111111111	0.288265306122449	0.0262172284644195	20.8543000948923	12.8480462530346
0	0.0185185185185185	0.0130718954248366	24.4027737692165	7.3761558265863	10	7	0	190	0	0	45	220	1.42857142857143	7	110	JAR_FilterBank	0	0.0178571428571429	0.236842105263158	0.0784313725490196	20.8543000948923	12.8480462530346
0.185185185185185	0.154228855721393	0.147887323943662	27.7886755911137	8.11638612956489	10	7	2	307	0	0	67	328	1.42857142857143	7	110	JAR_FilterBank	0	0.113207547169811	0.218241042345277	0.0105633802816901	20.8543000948923	12.8480462530346
0	0.0303030303030303	0.0424242424242424	26.5929338265538	8.2442691830255	10	7	1	473	0	0	80	349	1.42857142857143	7	110	JAR_FilterBank	0	0.132075471698113	0.169133192389006	0.0242424242424242	20.8543000948923	12.8480462530346
0.0344827586206897	0.0333333333333333	0.0601503759398496	24.7783041243879	7.56228131616343	10	7	1	175	0	0	51	217	1.42857142857143	7	110	JAR_FilterBank	0	0.0222222222222222	0.291428571428571	0.0676691729323308	20.6701680558092	15.3616943216668
0.0769230769230769	0.00943396226415094	0.047808764940239	26.1108659582762	8.18754398498661	10	7	0	313	0	0	63	285	1.42857142857143	7	110	JAR_FilterBank	0	0.166666666666667	0.201277955271566	0.0358565737051793	20.6701680558092	15.3616943216668
0.0476190476190476	0.04	0.0857142857142857	29.8405708869607	9.7927729383187	10	7	3	287	0	0	84	250	1.42857142857143	7	110	JAR_FilterBank	0	0.160714285714286	0.292682926829268	0.0457142857142857	20.6701680558092	15.3616943216668
0.189189189189189	0.0133333333333333	0.0775862068965517	25.9819409887458	8.14293392875869	10	7	2	295	0	0	53	303	1.42857142857143	7	110	JAR_FilterBank	0	0.152173913043478	0.179661016949153	0.0603448275862069	20.6701680558092	15.3616943216668
0.0303030303030303	0.0975609756097561	0.0833333333333333	28.8631300578649	8.9958182334941	10	7	1	204	0	0	100	213	1.42857142857143	7	110	JAR_FilterBank	0	0.06	0.490196078431373	0.053030303030303	20.6701680558092	15.3616943216668
0	0.0317460317460317	0.0405405405405405	26.8777381239879	8.01199406973016	10	7	1	199	0	0	54	193	1.42857142857143	7	110	JAR_FilterBank	0	0.0447761194029851	0.271356783919598	0.0472972972972973	20.6701680558092	15.3616943216668
0.0238095238095238	0.04	0.0532915360501567	26.5866768895093	8.6379920609273	10	7	2	508	0	0	112	352	1.42857142857143	7	110	JAR_FilterBank	0	0.12280701754386	0.220472440944882	0.0250783699059561	20.6701680558092	15.3616943216668
0.0909090909090909	0.0355029585798817	0.0760456273764259	28.7979288771223	8.62663682146491	10	7	3	307	0	0	47	316	1.42857142857143	7	110	JAR_FilterBank	0	0.185185185185185	0.153094462540717	0.0304182509505703	26.3487105046602	14.710689235112
0.0588235294117647	0.0114285714285714	0.0291666666666667	20.6812907576743	6.08068368347865	10	7	2	315	0	0	46	358	1.42857142857143	7	110	JAR_FilterBank	0	0.111111111111111	0.146031746031746	0.0125	26.3487105046602	14.710689235112
0.108695652173913	0	0.0759493670886076	29.0238194263998	9.27187716401783	10	7	2	239	0	0	78	262	1.42857142857143	7	110	JAR_FilterBank	0	0.134615384615385	0.326359832635983	0.0569620253164557	26.3487105046602	14.710689235112
0.0789473684210526	0	0.173913043478261	28.8717800420732	8.68387197354424	10	7	1	154	0	0	78	199	1.42857142857143	7	110	JAR_FilterBank	0	0.211538461538462	0.506493506493506	0.16304347826087	26.3487105046602	14.710689235112
0.0967741935483871	0	0.106194690265487	27.9050750008204	8.64230017115685	10	7	1	166	0	0	82	230	1.42857142857143	7	110	JAR_FilterBank	0	0.173076923076923	0.493975903614458	0.0353982300884956	26.3487105046602	14.710689235112
0.0555555555555556	0.0459770114942529	0.0645161290322581	30.0148658083939	9.29261535379582	10	7	1	250	0	0	51	237	1.42857142857143	7	110	JAR_FilterBank	0	0.0487804878048781	0.204	0.043010752688172	26.3487105046602	14.710689235112
0.227272727272727	0	0.136752136752137	26.6139339124324	8.50975616200698	10	7	1	147	0	0	55	235	1.42857142857143	7	110	JAR_FilterBank	0	0.196078431372549	0.374149659863946	0.0341880341880342	26.3487105046602	14.710689235112
0.0444444444444444	0.0182926829268293	0.0483271375464684	31.1179878124973	10.2436436162688	10	7	3	362	0	0	81	315	1.42857142857143	7	110	JAR_FilterBank	0	0.13953488372093	0.223756906077348	0.0520446096654275	25.6256549428487	14.9481115034686
0.142857142857143	0.260869565217391	0.188235294117647	27.7348134544033	9.12520972882122	10	7	0	151	0	0	90	192	1.42857142857143	7	110	JAR_FilterBank	0	0.125	0.596026490066225	0.0705882352941176	25.6256549428487	14.9481115034686
0.0666666666666667	0.0375	0.124223602484472	28.7204882324834	9.35118813794889	10	7	2	232	0	0	72	225	1.42857142857143	7	110	JAR_FilterBank	0	0.254237288135593	0.310344827586207	0.0372670807453416	25.6256549428487	14.9481115034686
0.0769230769230769	0.115384615384615	0.115606936416185	25.5633361651743	7.90396119471172	10	7	1	190	0	0	42	266	1.42857142857143	7	110	JAR_FilterBank	0	0.121951219512195	0.221052631578947	0.023121387283237	25.6256549428487	14.9481115034686
0.0392156862745098	0.0333333333333333	0.0531914893617021	30.2037114248405	9.96597821281632	10	7	2	349	0	0	80	296	1.42857142857143	7	110	JAR_FilterBank	0	0.111111111111111	0.229226361031519	0.0638297872340425	25.6256549428487	14.9481115034686
0.212121212121212	0.0340909090909091	0.121052631578947	30.9487584772911	10.0746243887816	10	7	2	319	0	0	114	220	1.42857142857143	7	110	JAR_FilterBank	0	0.0909090909090909	0.357366771159875	0.0526315789473684	25.6256549428487	14.9481115034686
0.2	0.125	0.241758241758242	26.890420875037	9.25243333650161	10	7	0	130	0	0	68	160	1.42857142857143	7	110	JAR_FilterBank	0	0.209677419354839	0.523076923076923	0.0879120879120879	25.6256549428487	14.9481115034686
0.0833333333333333	0.019047619047619	0.0416666666666667	29.7560630847353	10.0477322024895	10	7	2	410	0	0	88	350	1.42857142857143	7	110	JAR_FilterBank	0	0.113636363636364	0.214634146341463	0.0128205128205128	26.6027365349709	12.5684290783243
0.159420289855072	0.0452830188679245	0.0906666666666667	28.2865514612055	9.67541984302752	10	7	3	469	0	0	109	389	1.42857142857143	7	110	JAR_FilterBank	0	0.214285714285714	0.232409381663113	0.008	26.6027365349709	12.5684290783243
0.0925925925925926	0.038659793814433	0.0476190476190476	31.6008957772577	10.2999571369502	10	7	3	673	0	0	114	556	1.42857142857143	7	110	JAR_FilterBank	0	0.125	0.169390787518574	0.0144927536231884	26.6027365349709	12.5684290783243
0.191489361702128	0.12396694214876	0.145454545454545	32.5983683963527	11.3606679092448	10	7	3	326	0	0	140	268	1.42857142857143	7	110	JAR_FilterBank	0	0.140350877192982	0.429447852760736	0.0409090909090909	26.6027365349709	12.5684290783243
0.0476190476190476	0.10625	0.122605363984674	32.0177371475435	10.9096559091433	10	7	0	399	0	0	122	273	1.42857142857143	7	110	JAR_FilterBank	0	0.17741935483871	0.305764411027569	0.0268199233716475	26.6027365349709	12.5684290783243
0.0232558139534884	0.0676691729323308	0.0660660660660661	27.3356718919733	9.09455792643262	10	7	3	381	0	0	55	410	1.42857142857143	7	110	JAR_FilterBank	0	0.0294117647058824	0.144356955380577	0.018018018018018	26.6027365349709	12.5684290783243
0.215686274509804	0.0368421052631579	0.0909090909090909	32.9621587242724	11.1982757457048	10	7	2	392	0	0	100	350	1.42857142857143	7	110	JAR_FilterBank	0	0.142857142857143	0.255102040816327	0.0290909090909091	26.6027365349709	12.5684290783243
0.0465116279069767	0.2	0.122137404580153	29.3572203643728	10.7402752040151	10	10	1	200	0	0	120	159	1	7	110	JAR_FilterBank	0	0.145161290322581	0.6	0.0381679389312977	5.97887740700733	16.6290792293015
0.103448275862069	0.0258620689655172	0.09375	30.662158632201	11.4555381544615	10	10	2	400	0	0	113	242	1	7	110	JAR_FilterBank	0	0.169230769230769	0.2825	0.0267857142857143	5.97887740700733	16.6290792293015
0.0930232558139535	0.0652173913043478	0.141304347826087	32.9392081024143	13.2615657138714	10	10	2	242	0	0	94	211	1	7	110	JAR_FilterBank	0	0.202898550724638	0.388429752066116	0.0434782608695652	5.97887740700733	16.6290792293015
0.172413793103448	0.0784313725490196	0.211267605633803	28.5200828547504	10.2620203437666	10	10	2	183	0	0	96	226	1	7	110	JAR_FilterBank	0	0.272727272727273	0.524590163934426	0.0352112676056338	5.97887740700733	16.6290792293015
0.120689655172414	0.0636363636363636	0.0826086956521739	32.2741012329332	12.4035625009361	10	10	2	334	0	0	104	238	1	7	110	JAR_FilterBank	0	0.0892857142857143	0.311377245508982	0.0652173913043478	5.97887740700733	16.6290792293015
0.114285714285714	0.0994475138121547	0.117647058823529	31.4796323749787	12.0677079684626	10	10	3	345	0	0	83	329	1	7	110	JAR_FilterBank	0	0.0188679245283019	0.240579710144928	0.0220588235294118	5.97887740700733	16.6290792293015
0.145833333333333	0.02	0.0972222222222222	29.742893066555	11.2625813454364	10	10	0	217	0	0	77	231	1	7	110	JAR_FilterBank	0	0.0606060606060606	0.354838709677419	0.0486111111111111	5.97887740700733	16.6290792293015
0.0571428571428571	0	0.0961538461538462	32.5769868624386	12.25963572177	10	10	0	138	0	0	76	167	1	7	110	JAR_FilterBank	0	0.0882352941176471	0.550724637681159	0.105769230769231	5.97887740700733	16.6290792293015
0	0.0490196078431373	0.0609756097560976	31.3610309040379	11.4832169970405	10	10	2	193	0	0	54	264	1	7	110	JAR_FilterBank	0	0.0714285714285714	0.27979274611399	0.0487804878048781	5.97887740700733	16.6290792293015
0.113207547169811	0.0235294117647059	0.0954198473282443	28.2954485252144	10.7604316912004	10	10	3	326	0	0	73	329	1	7	110	JAR_FilterBank	0	0.179487179487179	0.223926380368098	0.0343511450381679	5.97887740700733	16.6290792293015
0.147058823529412	0.0833333333333333	0.198412698412698	29.8179296522399	10.8310425358664	10	10	0	176	0	0	82	212	1	7	110	JAR_FilterBank	0	0.295454545454545	0.465909090909091	0.119047619047619	16.9447222554651	17.0980451424679
0.0754716981132075	0.0314465408805031	0.0842105263157895	31.1666296811897	11.3820264346304	10	10	2	350	0	0	104	299	1	7	110	JAR_FilterBank	0	0.166666666666667	0.297142857142857	0.0491228070175439	16.9447222554651	17.0980451424679
0.135135135135135	0.024822695035461	0.0392156862745098	29.9323885658437	9.95553741883389	10	10	2	403	0	0	44	431	1	7	110	JAR_FilterBank	0	0.0294117647058824	0.109181141439206	0.0224089635854342	16.9447222554651	17.0980451424679
0.0606060606060606	0	0.0504201680672269	29.6883777392587	10.7367843479206	10	10	1	220	0	0	78	190	1	7	110	JAR_FilterBank	0	0.0754716981132075	0.354545454545455	0.0840336134453782	16.9447222554651	17.0980451424679
0.127659574468085	0.0186335403726708	0.0572519083969466	30.3215234116917	11.1197940475585	10	10	2	378	0	0	109	311	1	7	110	JAR_FilterBank	0	0.128205128205128	0.288359788359788	0.0381679389312977	16.9447222554651	17.0980451424679
0.0606060606060606	0.0136986301369863	0.0473933649289099	25.4888989975711	8.45930902636578	10	10	4	239	0	0	34	304	1	7	110	JAR_FilterBank	0	0.15	0.142259414225941	0.028436018957346	16.9447222554651	17.0980451424679
0.113636363636364	0.0666666666666667	0.125	32.4039153473321	12.9368974441967	10	10	2	246	0	0	121	180	1	7	110	JAR_FilterBank	0	0.135135135135135	0.491869918699187	0.075	16.9447222554651	17.0980451424679
0.183673469387755	0.04	0.0996309963099631	31.1973023058405	11.5658526798456	10	10	2	368	0	0	109	329	1	7	110	JAR_FilterBank	0	0.275	0.296195652173913	0.022140221402214	16.9447222554651	17.0980451424679
0.0606060606060606	0	0.0689655172413793	30.9280367349545	11.0725525770644	10	10	1	178	0	0	86	199	1	7	110	JAR_FilterBank	0	0.111111111111111	0.48314606741573	0.0172413793103448	16.9447222554651	17.0980451424679
0.0909090909090909	0.0967741935483871	0.139013452914798	31.2986113835977	11.3921439437796	10	10	1	267	0	0	99	248	1	7	110	JAR_FilterBank	0	0.181818181818182	0.370786516853933	0.0269058295964126	16.9447222554651	17.0980451424679
0.125	0	0.183333333333333	32.5467785287298	11.3021775743604	10	10	0	98	0	0	75	167	1	7	110	JAR_FilterBank	0	0.137254901960784	0.76530612244898	0.0666666666666667	-0.259121237835975	20.4991379760665
0.075	0.103626943005181	0.125	33.9564484534992	12.6768825863951	10	10	2	391	0	0	124	307	1	7	110	JAR_FilterBank	0	0.169230769230769	0.317135549872123	0.03125	-0.259121237835975	20.4991379760665
0.0454545454545455	0.179487179487179	0.161676646706587	27.2047175563515	8.82804047661446	10	10	1	179	0	0	52	285	1	7	110	JAR_FilterBank	0	0.0526315789473684	0.290502793296089	0.0658682634730539	-0.259121237835975	20.4991379760665
0	0	0.0648148148148148	25.1939217531435	8.37580914641026	10	10	1	148	0	0	42	207	1	7	110	JAR_FilterBank	0	0.0666666666666667	0.283783783783784	0.0833333333333333	-0.259121237835975	20.4991379760665
0.181818181818182	0.0927835051546392	0.14572864321608	31.9943936900782	12.3363298819062	10	10	2	271	0	0	93	216	1	7	110	JAR_FilterBank	0	0.180327868852459	0.343173431734317	0.0351758793969849	-0.259121237835975	20.4991379760665
0.186046511627907	0	0.175257731958763	25.2279641444439	9.27693656408583	10	10	0	155	0	0	81	173	1	7	110	JAR_FilterBank	0	0.0851063829787234	0.52258064516129	0.134020618556701	-0.259121237835975	20.4991379760665
0.128205128205128	0.0757575757575758	0.113333333333333	32.4838768382482	11.966158491524	10	10	2	196	0	0	82	234	1	7	110	JAR_FilterBank	0	0.0930232558139535	0.418367346938776	0.0733333333333333	-0.259121237835975	20.4991379760665
0.206349206349206	0.0638297872340425	0.229299363057325	32.5962785109571	12.1391193253065	10	10	1	298	0	0	151	221	1	7	110	JAR_FilterBank	0	0.285714285714286	0.506711409395973	0.0445859872611465	-0.259121237835975	20.4991379760665
0.025	0	0.0824175824175824	31.6521458340783	12.0738149549176	10	10	2	274	0	0	87	200	1	7	110	JAR_FilterBank	0	0.191780821917808	0.317518248175182	0.0879120879120879	-0.259121237835975	20.4991379760665
0.285714285714286	0.0638297872340425	0.152380952380952	28.5636390459311	9.57799315499614	10	10	2	134	0	0	53	211	1	7	110	JAR_FilterBank	0	0.0980392156862745	0.395522388059701	0.0857142857142857	-0.259121237835975	20.4991379760665
0	0	0.0851063829787234	25.0272146466079	7.91143179297369	10	10	1	62	0	0	26	202	1	7	110	JAR_FilterBank	0	0.0681818181818182	0.419354838709677	0	14.8838478554788	14.8398775513267
0.1	0.123456790123457	0.104166666666667	33.6863562084366	12.9419754848063	10	10	1	295	0	0	107	277	1	7	110	JAR_FilterBank	0	0.024390243902439	0.36271186440678	0.0572916666666667	14.8838478554788	14.8398775513267
0.264150943396226	0.116666666666667	0.204761904761905	34.6207603921679	13.2677284335291	10	10	2	319	0	0	149	287	1	7	110	JAR_FilterBank	0	0.189189189189189	0.467084639498433	0.0904761904761905	14.8838478554788	14.8398775513267
0.0333333333333333	0	0.0869565217391304	29.6634664684127	10.5770277315694	10	10	0	116	0	0	80	200	1	7	110	JAR_FilterBank	0	0.0227272727272727	0.689655172413793	0.130434782608696	14.8838478554788	14.8398775513267
0.0263157894736842	0.018348623853211	0.0631578947368421	29.5052339386977	9.73375455645835	10	10	2	289	0	0	68	265	1	7	110	JAR_FilterBank	0	0.19047619047619	0.235294117647059	0.0157894736842105	14.8838478554788	14.8398775513267
0.137931034482759	0.0833333333333333	0.131578947368421	28.6987411680215	10.2413563869026	10	10	1	195	0	0	65	272	1	7	110	JAR_FilterBank	0	0.102564102564103	0.333333333333333	0.0614035087719298	14.8838478554788	14.8398775513267
0.0222222222222222	0.0337078651685393	0.0558659217877095	28.4634738889111	10.6130700437798	10	10	3	261	0	0	91	236	1	7	110	JAR_FilterBank	0	0.0909090909090909	0.348659003831418	0.0837988826815642	14.8838478554788	14.8398775513267
0.246753246753247	0.0597014925373134	0.116129032258065	29.7821390390757	11.1007865114675	10	10	4	556	0	0	176	360	1	7	110	JAR_FilterBank	0	0.137931034482759	0.316546762589928	0.0387096774193548	14.8838478554788	14.8398775513267
0.105263157894737	0.0246913580246914	0.0648648648648649	26.4111082836642	9.79433198024029	10	10	1	285	0	0	84	230	1	7	110	JAR_FilterBank	0	0.0652173913043478	0.294736842105263	0.0864864864864865	14.8838478554788	14.8398775513267
0.138888888888889	0.024390243902439	0.0514285714285714	30.5192709333872	11.2027345991326	10	10	5	508	0	0	122	370	1	7	110	JAR_FilterBank	0	0.02	0.240157480314961	0.0142857142857143	14.8838478554788	14.8398775513267
0.108108108108108	0.0303030303030303	0.0860927152317881	29.3530798620329	10.8183882325359	10	10	1	179	0	0	65	225	1	7	110	JAR_FilterBank	0	0.148936170212766	0.363128491620112	0.0397350993377483	21.8210757834882	15.9410539305204
0.0714285714285714	0.0526315789473684	0.099009900990099	25.6746701869943	9.15925386263885	10	10	1	136	0	0	55	218	1	7	110	JAR_FilterBank	0	0.128205128205128	0.404411764705882	0.0693069306930693	21.8210757834882	15.9410539305204
0.0625	0	0.0851063829787234	32.7410781030836	12.1282695347884	10	10	1	141	0	0	82	175	1	7	110	JAR_FilterBank	0	0.09375	0.581560283687943	0.074468085106383	21.8210757834882	15.9410539305204
0.0697674418604651	0.166666666666667	0.157534246575342	30.4519374597565	11.0881473717841	10	10	0	180	0	0	99	161	1	7	110	JAR_FilterBank	0	0.17741935483871	0.55	0.0273972602739726	21.8210757834882	15.9410539305204
0.106382978723404	0.02	0.0769230769230769	32.8011789955309	12.193684493362	10	10	2	350	0	0	105	318	1	7	110	JAR_FilterBank	0	0.0833333333333333	0.3	0.0423076923076923	21.8210757834882	15.9410539305204
0.0869565217391304	0.133333333333333	0.1328125	33.94585520094	12.5457635369535	10	10	0	190	0	0	118	171	1	7	110	JAR_FilterBank	0	0.125	0.621052631578947	0.0390625	21.8210757834882	15.9410539305204
0.103448275862069	0.197183098591549	0.169934640522876	32.1738967333665	11.9109803070611	10	10	1	193	0	0	81	228	1	7	110	JAR_FilterBank	0	0.0576923076923077	0.419689119170984	0.0457516339869281	21.8210757834882	15.9410539305204
0.0540540540540541	0.0754716981132075	0.0789473684210526	30.6745226312194	11.4384966149082	10	10	3	205	0	0	60	190	1	7	110	JAR_FilterBank	0	0.0819672131147541	0.292682926829268	0.0526315789473684	21.8210757834882	15.9410539305204
0.0909090909090909	0.0894308943089431	0.120418848167539	31.287077104703	11.0337188816337	10	10	2	298	0	0	76	265	1	7	110	JAR_FilterBank	0	0.0555555555555556	0.25503355704698	0.0104712041884817	21.8210757834882	15.9410539305204
0	0.0632183908045977	0.047244094488189	27.0038780952166	9.32275449856093	10	10	2	372	0	0	87	337	1	7	110	JAR_FilterBank	0	0.0285714285714286	0.233870967741935	0.0354330708661417	21.8210757834882	15.9410539305204
0.0555555555555556	0.0131578947368421	0.0786516853932584	33.8194567064913	12.2126547270209	10	10	1	276	0	0	117	243	1	7	110	JAR_FilterBank	0	0.22	0.423913043478261	0.0842696629213483	17.2297131422981	18.3579402574804
0	0	0.0618556701030928	30.8415119110247	10.9974481506288	10	10	1	130	0	0	72	185	1	7	110	JAR_FilterBank	0	0.111111111111111	0.553846153846154	0.0515463917525773	17.2297131422981	18.3579402574804
0.185185185185185	0.117021276595745	0.186528497409326	29.2005750383643	11.1073732740872	10	10	0	330	0	0	132	257	1	7	110	JAR_FilterBank	0	0.224489795918367	0.4	0.0362694300518135	17.2297131422981	18.3579402574804
0.142857142857143	0.0616740088105727	0.114114114114114	34.9021341475369	12.8410403804939	10	10	3	410	0	0	111	393	1	7	110	JAR_FilterBank	0	0.285714285714286	0.270731707317073	0.03003003003003	17.2297131422981	18.3579402574804
0	0.105527638190955	0.108614232209738	31.6673665260178	11.0443060958525	10	10	1	383	0	0	120	325	1	7	110	JAR_FilterBank	0	0.156862745098039	0.31331592689295	0.0411985018726592	17.2297131422981	18.3579402574804
0.23728813559322	0.0185185185185185	0.127167630057803	29.9168189679627	10.2279489303477	10	10	1	256	0	0	103	225	1	7	110	JAR_FilterBank	0	0.0666666666666667	0.40234375	0.0404624277456647	17.2297131422981	18.3579402574804
0.0869565217391304	0.0196078431372549	0.0691489361702128	31.422252388918	11.7728797420144	10	10	1	245	0	0	66	248	1	7	110	JAR_FilterBank	0	0.125	0.269387755102041	0.0425531914893617	17.2297131422981	18.3579402574804
0.166666666666667	0.333333333333333	0.196969696969697	28.8738948949018	9.80567098559099	10	10	0	97	0	0	56	179	1	7	110	JAR_FilterBank	0	0.0681818181818182	0.577319587628866	0.151515151515152	17.2297131422981	18.3579402574804
0.0888888888888889	0.0372670807453416	0.0711462450592885	34.6775888598529	12.6944743664166	10	10	2	336	0	0	102	312	1	7	110	JAR_FilterBank	0	0.0487804878048781	0.303571428571429	0.0671936758893281	17.2297131422981	18.3579402574804
0.0606060606060606	0.0740740740740741	0.11864406779661	32.2291192592559	11.3693923335512	10	10	0	166	0	0	90	185	1	7	110	JAR_FilterBank	0	0.109375	0.542168674698795	0.0932203389830508	17.2297131422981	18.3579402574804
0.05	0	0.0470588235294118	36.4576394447502	17.5376662892952	10	20	1	103	0	0	73	199	0.5	7	110	JAR_FilterBank	0	0.05	0.70873786407767	0.0470588235294118	4.89454278776876	21.3733624259306
0.0454545454545455	0.214285714285714	0.22	37.2922953173727	19.2422308268569	10	20	0	223	0	0	171	175	0.5	7	110	JAR_FilterBank	0	0.241379310344828	0.766816143497758	0.02	4.89454278776876	21.3733624259306
0.14	0.19047619047619	0.205882352941176	35.7247148195882	17.9720110055025	10	20	2	197	0	0	121	210	0.5	7	110	JAR_FilterBank	0	0.130434782608696	0.614213197969543	0.0588235294117647	4.89454278776876	21.3733624259306
0.125	0.0952380952380952	0.133971291866029	39.0842312842024	19.616372999712	10	20	2	280	0	0	148	245	0.5	7	110	JAR_FilterBank	0	0.108695652173913	0.528571428571429	0.0382775119617225	4.89454278776876	21.3733624259306
0.232876712328767	0.0681818181818182	0.173410404624277	37.9882958651024	19.5092896702453	10	20	2	259	0	0	161	206	0.5	7	110	JAR_FilterBank	0	0.137254901960784	0.621621621621622	0.0520231213872832	4.89454278776876	21.3733624259306
0.108695652173913	0.125	0.156626506024096	42.0355886994005	21.0434945674571	10	20	0	277	0	0	197	218	0.5	7	110	JAR_FilterBank	0	0.12280701754386	0.711191335740072	0.0301204819277108	4.89454278776876	21.3733624259306
0	0.212121212121212	0.169354838709677	38.2235162867463	18.8939347282001	10	20	1	305	0	0	143	338	0.5	7	110	JAR_FilterBank	0	0.0256410256410256	0.468852459016393	0.00403225806451613	4.89454278776876	21.3733624259306
0.0526315789473684	0.133333333333333	0.12621359223301	37.1068186349327	17.5940841953913	10	20	0	138	0	0	89	185	0.5	7	110	JAR_FilterBank	0	0.0980392156862745	0.644927536231884	0.0679611650485437	4.89454278776876	21.3733624259306
0.0277777777777778	0.176470588235294	0.189473684210526	38.738509992512	20.305387899827	10	20	1	238	0	0	168	235	0.5	7	110	JAR_FilterBank	0	0.26	0.705882352941177	0.0421052631578947	4.89454278776876	21.3733624259306
0.127659574468085	0.125	0.169354838709677	40.8739660950559	20.4039229879106	10	20	0	148	0	0	108	220	0.5	7	110	JAR_FilterBank	0	0.0588235294117647	0.72972972972973	0.0887096774193548	4.89454278776876	21.3733624259306
0.0869565217391304	0.147058823529412	0.163934426229508	32.7127826296214	14.8386460339612	10	20	0	153	0	0	64	251	0.5	7	110	JAR_FilterBank	0	0.0666666666666667	0.418300653594771	0.0573770491803279	4.89454278776876	21.3733624259306
0.192307692307692	0.147058823529412	0.181818181818182	40.2023722558381	18.8293269260272	10	20	1	173	0	0	110	195	0.5	7	110	JAR_FilterBank	0	0.0697674418604651	0.635838150289017	0.0495867768595041	4.89454278776876	21.3733624259306
0.274193548387097	0.12280701754386	0.196319018404908	39.8040821853985	20.7803653752581	10	20	1	275	0	0	171	197	0.5	7	110	JAR_FilterBank	0	0.11864406779661	0.621818181818182	0.0552147239263804	4.89454278776876	21.3733624259306
0.0434782608695652	0.12	0.144736842105263	42.3297099414753	22.2748804130736	10	20	1	267	0	0	190	183	0.5	7	110	JAR_FilterBank	0	0.214285714285714	0.711610486891386	0.0789473684210526	4.89454278776876	21.3733624259306
0.0980392156862745	0.0886075949367089	0.106951871657754	37.8700821192518	18.7523813051164	10	20	2	256	0	0	124	251	0.5	7	110	JAR_FilterBank	0	0.152173913043478	0.484375	0.0160427807486631	4.89454278776876	21.3733624259306
0.0769230769230769	0.3	0.175438596491228	40.5198096909311	21.085956478968	10	20	0	185	0	0	138	161	0.5	7	110	JAR_FilterBank	0	0.114754098360656	0.745945945945946	0.0964912280701754	4.89454278776876	21.3733624259306
0.107142857142857	0.133333333333333	0.208053691275168	40.8909086326449	21.6800363334722	10	20	1	227	0	0	157	168	0.5	7	110	JAR_FilterBank	0	0.220588235294118	0.691629955947137	0.0268456375838926	4.89454278776876	21.3733624259306
0.111111111111111	0.285714285714286	0.210084033613445	34.842257773812	17.4352019886123	10	20	0	202	0	0	155	182	0.5	7	110	JAR_FilterBank	0	0.148936170212766	0.767326732673267	0.092436974789916	4.89454278776876	21.3733624259306
0.212121212121212	0.125	0.19047619047619	35.7294354193148	17.1505961044322	10	20	1	141	0	0	86	208	0.5	7	110	JAR_FilterBank	0	0.0909090909090909	0.609929078014184	0.0857142857142857	4.89454278776876	21.3733624259306
0.147058823529412	0	0.230769230769231	38.6036037311195	18.7934750888017	10	20	0	110	0	0	102	187	0.5	7	110	JAR_FilterBank	0	0.133333333333333	0.927272727272727	0.0128205128205128	4.89454278776876	21.3733624259306
0.0769230769230769	0.113207547169811	0.103703703703704	42.8219803377834	23.4325361252115	10	20	0	221	0	0	149	210	0.5	7	110	JAR_FilterBank	0	0.0555555555555556	0.67420814479638	0.0148148148148148	10.836712603566	25.5264964499125
0	0.0526315789473684	0.101010101010101	39.6336323927891	19.7225824326796	10	20	0	167	0	0	91	199	0.5	7	110	JAR_FilterBank	0	0.0847457627118644	0.544910179640719	0.0303030303030303	10.836712603566	25.5264964499125
0	0.0909090909090909	0.0864197530864197	35.1312282351419	17.4137820645148	10	20	1	100	0	0	51	220	0.5	7	110	JAR_FilterBank	0	0.0454545454545455	0.51	0.0123456790123457	10.836712603566	25.5264964499125
0.0925925925925926	0.262295081967213	0.193181818181818	43.9479590976571	25.0990822547583	10	20	0	299	0	0	210	190	0.5	7	110	JAR_FilterBank	0	0.181818181818182	0.702341137123746	0.0625	10.836712603566	25.5264964499125
0.0909090909090909	0	0.170212765957447	40.8396544398188	21.838146090918	10	20	0	214	0	0	150	163	0.5	7	110	JAR_FilterBank	0	0.261538461538462	0.700934579439252	0.0283687943262411	10.836712603566	25.5264964499125
0.268292682926829	0.3125	0.17687074829932	40.1336959721176	21.3909745288452	10	20	0	208	0	0	142	207	0.5	7	110	JAR_FilterBank	0	0.0727272727272727	0.682692307692308	0.0748299319727891	10.836712603566	25.5264964499125
0.106382978723404	0.153846153846154	0.209302325581395	39.5691275517023	22.0369905877967	10	20	3	276	0	0	171	198	0.5	7	110	JAR_FilterBank	0	0.262295081967213	0.619565217391304	0.0232558139534884	10.836712603566	25.5264964499125
0.133333333333333	NaN	0.210526315789474	40.7266524311127	20.7857916417457	10	20	0	105	0	0	98	172	0.5	7	110	JAR_FilterBank	0	0.235294117647059	0.933333333333333	0.0131578947368421	10.836712603566	25.5264964499125
0.0606060606060606	0.466666666666667	0.167883211678832	40.5663948597762	22.2011892477334	10	20	0	245	0	0	172	188	0.5	7	110	JAR_FilterBank	0	0.152542372881356	0.702040816326531	0.0656934306569343	10.836712603566	25.5264964499125
0.131578947368421	0.0625	0.128712871287129	39.4117458995189	21.2691425350004	10	20	0	184	0	0	136	160	0.5	7	110	JAR_FilterBank	0	0.120689655172414	0.739130434782609	0.0297029702970297	10.836712603566	25.5264964499125
0.152173913043478	0.144230769230769	0.165898617511521	40.7210740759062	22.9069741108265	10	20	2	308	0	0	175	244	0.5	7	110	JAR_FilterBank	0	0.184615384615385	0.568181818181818	0.0368663594470046	10.836712603566	25.5264964499125
0	0.112676056338028	0.119047619047619	41.2725165442677	21.4090452420963	10	20	1	235	0	0	136	219	0.5	7	110	JAR_FilterBank	0	0.173076923076923	0.578723404255319	0.0476190476190476	10.836712603566	25.5264964499125
0.212765957446809	0.257575757575758	0.223463687150838	44.5359194064207	24.8767808794303	10	20	0	280	0	0	173	224	0.5	7	110	JAR_FilterBank	0	0.132352941176471	0.617857142857143	0.0279329608938547	10.836712603566	25.5264964499125
0.17741935483871	0.22	0.193181818181818	40.5020139997831	21.3498521828871	10	20	1	286	0	0	175	218	0.5	7	110	JAR_FilterBank	0	0.142857142857143	0.611888111888112	0.0340909090909091	10.836712603566	25.5264964499125
0.128205128205128	0.268292682926829	0.286585365853659	42.8519257016283	22.7612045105135	10	20	0	211	0	0	157	215	0.5	7	110	JAR_FilterBank	0	0.242857142857143	0.744075829383886	0.0548780487804878	10.836712603566	25.5264964499125
0.133333333333333	0.0402684563758389	0.116279069767442	43.9584950733275	23.9086056248551	10	20	3	309	0	0	141	291	0.5	7	110	JAR_FilterBank	0	0.166666666666667	0.456310679611651	0.0271317829457364	10.836712603566	25.5264964499125
0	0.0416666666666667	0.0717488789237668	39.2418748340141	21.3508669753477	10	20	2	268	0	0	97	281	0.5	7	110	JAR_FilterBank	0	0.163636363636364	0.361940298507463	0.0224215246636771	10.836712603566	25.5264964499125
0.137254901960784	0.12396694214876	0.213973799126638	41.5256253431779	22.7290247262625	10	20	3	344	0	0	182	282	0.5	7	110	JAR_FilterBank	0	0.282608695652174	0.529069767441861	0.0262008733624454	10.836712603566	25.5264964499125
0.119047619047619	0.073394495412844	0.0909090909090909	40.7198668628231	20.5788065018284	10	20	1	301	0	0	132	263	0.5	7	110	JAR_FilterBank	0	0.113207547169811	0.438538205980066	0.025974025974026	10.836712603566	25.5264964499125
0.2	0.0621468926553672	0.111524163568773	41.3217655922569	22.9319584045661	10	20	1	324	0	0	124	320	0.5	7	110	JAR_FilterBank	0	0.145454545454545	0.382716049382716	0	10.836712603566	25.5264964499125
0.243243243243243	0.147058823529412	0.248677248677249	39.4692272827489	20.6377138397454	10	20	2	276	0	0	168	213	0.5	7	110	JAR_FilterBank	0	0.318181818181818	0.608695652173913	0.0264550264550265	12.5051468142785	20.8200680580138
0.0909090909090909	0.00833333333333333	0.104265402843602	36.4245941627457	19.0880273719557	10	20	3	308	0	0	130	265	0.5	7	110	JAR_FilterBank	0	0.192982456140351	0.422077922077922	0.037914691943128	12.5051468142785	20.8200680580138
0.162162162162162	0.25	0.198412698412698	39.1703151070971	19.7021400027842	10	20	0	181	0	0	140	186	0.5	7	110	JAR_FilterBank	0	0.175438596491228	0.773480662983425	0.00793650793650794	12.5051468142785	20.8200680580138
0.151515151515152	0.0373831775700935	0.087378640776699	38.0717508983178	19.1130979182153	10	20	2	286	0	0	134	280	0.5	7	110	JAR_FilterBank	0	0.111111111111111	0.468531468531469	0.0194174757281553	12.5051468142785	20.8200680580138
0.2	0.122093023255814	0.145695364238411	42.5055067543802	22.2463249419736	10	20	2	420	0	0	221	385	0.5	7	110	JAR_FilterBank	0	0.214285714285714	0.526190476190476	0.0231788079470199	12.5051468142785	20.8200680580138
0.239130434782609	0.125	0.223776223776224	40.864926236287	20.5643658128633	10	20	0	238	0	0	168	182	0.5	7	110	JAR_FilterBank	0	0.189655172413793	0.705882352941177	0.0909090909090909	12.5051468142785	20.8200680580138
0.147058823529412	0.458333333333333	0.27	35.9370414890447	16.6014304778594	10	20	0	177	0	0	133	203	0.5	7	110	JAR_FilterBank	0	0.2	0.751412429378531	0.04	12.5051468142785	20.8200680580138
0.215686274509804	0.176470588235294	0.201646090534979	37.2221620378181	19.9788921990412	10	20	2	338	0	0	176	291	0.5	7	110	JAR_FilterBank	0	0.196078431372549	0.520710059171598	0.00823045267489712	12.5051468142785	20.8200680580138
0.253968253968254	0.0549450549450549	0.120104438642298	39.5279820137906	21.4193603628963	10	20	4	548	0	0	196	409	0.5	7	110	JAR_FilterBank	0	0.28	0.357664233576642	0.0130548302872063	12.5051468142785	20.8200680580138
0.193548387096774	0.4	0.294117647058824	36.1089502192051	18.0794048502278	10	20	0	153	0	0	128	159	0.5	7	110	JAR_FilterBank	0	0.233333333333333	0.836601307189543	0.0705882352941176	12.5051468142785	20.8200680580138
0.184615384615385	0.076271186440678	0.130801687763713	39.8422313820554	21.161506074411	10	20	1	389	0	0	158	268	0.5	7	110	JAR_FilterBank	0	0.142857142857143	0.406169665809769	0.0168776371308017	12.5051468142785	20.8200680580138
0.138888888888889	0.157894736842105	0.166666666666667	38.1039120412282	17.9839633179906	10	20	1	135	0	0	104	173	0.5	7	110	JAR_FilterBank	0	0.105263157894737	0.77037037037037	0.0357142857142857	12.5051468142785	20.8200680580138
0.176470588235294	0.176470588235294	0.206521739130435	37.3519583168481	18.4610072045646	10	20	0	138	0	0	101	177	0.5	7	110	JAR_FilterBank	0	0.169811320754717	0.731884057971015	0.0652173913043478	12.5051468142785	20.8200680580138
0.37037037037037	0	0.306451612903226	36.258716258153	17.9987491569453	10	20	0	111	0	0	96	166	0.5	7	110	JAR_FilterBank	0	0.148936170212766	0.864864864864865	0.0645161290322581	12.5051468142785	20.8200680580138
0.183673469387755	0.214285714285714	0.181818181818182	40.773117365056	20.9049922535521	10	20	0	236	0	0	206	247	0.5	7	110	JAR_FilterBank	0	0.325	0.872881355932203	0.027972027972028	12.5051468142785	20.8200680580138
0.0285714285714286	0.375	0.105263157894737	34.3223716520359	16.8324223362278	10	20	0	107	0	0	88	162	0.5	7	110	JAR_FilterBank	0	0.0526315789473684	0.822429906542056	0.0526315789473684	12.5051468142785	20.8200680580138
0.0465116279069767	0	0.126126126126126	38.2339239496919	20.2367718303849	10	20	1	209	0	0	158	165	0.5	7	110	JAR_FilterBank	0	0.2	0.755980861244019	0.0720720720720721	12.5051468142785	20.8200680580138
0.0833333333333333	0.146341463414634	0.141732283464567	35.9136931221513	17.0712654500231	10	20	3	380	0	0	173	307	0.5	7	110	JAR_FilterBank	0	0.113636363636364	0.455263157894737	0.0078740157480315	12.5051468142785	20.8200680580138
0.225806451612903	0.132075471698113	0.182978723404255	37.8281005366348	20.4770111776117	10	20	1	313	0	0	169	291	0.5	7	110	JAR_FilterBank	0	0.371428571428571	0.539936102236422	0.0297872340425532	12.5051468142785	20.8200680580138
0.179487179487179	0.0833333333333333	0.207207207207207	37.7268204983531	19.3007617683419	10	20	1	184	0	0	136	169	0.5	7	110	JAR_FilterBank	0	0.19672131147541	0.739130434782609	0.045045045045045	12.5051468142785	20.8200680580138
0	0	0	0	0	10	1	4	272	0	0	1	271	10	7	110	JAR_FilterBank	0	0	0.00367647058823529	0	27.163187178015	-4.48447024506091
0	0	0	0	0	10	1	4	515	0	0	1	376	10	7	110	JAR_FilterBank	0	0	0.00194174757281553	0.00284090909090909	26.0738040433726	1.68289987152707
0	0	0	0	0	10	1	2	348	0	0	0	290	10	7	110	JAR_FilterBank	0	0	0	0	25.7372215206759	8.15040231922315
0	0	0	0	0	10	1	3	139	0	0	0	238	10	7	110	JAR_FilterBank	0	0	0	0.008	33.1289648281751	0.304038237439637
0	0	0	0	0	10	1	5	394	0	0	0	396	10	7	110	JAR_FilterBank	0	0	0	0.0028169014084507	35.7098743455771	3.88554359017507
0	0	0	0	0	10	1	0	286	0	0	0	338	10	7	110	JAR_FilterBank	0	0	0	0.00377358490566038	34.1184817116852	2.79259846508025
0	0	0.00558659217877095	0	0	10	1	2	240	0	0	1	227	10	7	110	JAR_FilterBank	0	0.0163934426229508	0.00416666666666667	0.00558659217877095	26.9171504963794	2.2800293482871
0	0	0	0	0	10	1	4	293	0	0	0	271	10	7	110	JAR_FilterBank	0	0	0	0	29.1570125244232	3.7898371471552
0	0	0.00311526479750779	0	0	10	1	3	475	0	0	2	335	10	7	110	JAR_FilterBank	0	0.0158730158730159	0.00421052631578947	0.00311526479750779	23.0557121988788	3.47856369827545
0	0	0	0	0	10	1	1	332	0	0	0	342	10	7	110	JAR_FilterBank	0	0	0	0	32.8386118465362	10.7714588294333
0	0	0	0	0	10	1	3	514	0	0	0	458	10	7	110	JAR_FilterBank	0	0	0	0	34.3575372642349	-0.292343295130138
0	0	0	0	0	10	1	1	174	0	0	0	250	10	7	110	JAR_FilterBank	0	0	0	0	33.2455385931727	7.07668483049179
0	0	0	0	0	10	1	1	141	0	0	0	216	10	7	110	JAR_FilterBank	0	0	0	0	24.0869717877261	3.96170351749096
0	0	0	0	0	10	1	4	464	0	0	0	304	10	7	110	JAR_FilterBank	0	0	0	0	24.3819991565583	0.364016889210855
0	0	0	0	0	10	1	4	468	0	0	0	408	10	7	110	JAR_FilterBank	0	0	0	0	27.0694412849213	5.44915952511865
0	0	0	0	0	10	1	1	298	0	0	0	257	10	7	110	JAR_FilterBank	0	0	0	0	27.1520806062942	-1.12848960222751
0	0	0	0	0	10	1	3	324	0	0	0	329	10	7	110	JAR_FilterBank	0	0	0	0	27.0763812014083	1.0663764260276
0	0	0	0	0	10	1	1	260	0	0	0	243	10	7	110	JAR_FilterBank	0	0	0	0	24.3156630061108	-5.29645004289358
0	0	0.00775193798449612	0	0	10	1	1	336	0	0	3	332	10	7	110	JAR_FilterBank	0	0.0434782608695652	0.00892857142857143	0	28.9646958221871	-0.989036032043325
0	0	0	0	0	10	1	2	196	0	0	0	273	10	7	110	JAR_FilterBank	0	0	0	0	28.2450302674455	-1.27668883507569
0	0	0	0	0	10	1	1	146	0	0	0	220	10	7	110	JAR_FilterBank	0	0	0	0	22.1246198263762	4.32145361834716
0	0	0.00364963503649635	0	0	10	1	1	390	0	0	1	347	10	7	110	JAR_FilterBank	0	0	0.00256410256410256	0	25.5654375855948	-0.156832815763253
0	0	0	0	0	10	1	4	460	0	0	0	411	10	7	110	JAR_FilterBank	0	0	0	0	30.0451049008598	1.36057065222204
0	0	0	0	0	10	1	4	342	0	0	2	324	10	7	110	JAR_FilterBank	0	0	0.00584795321637427	0	29.7741727303029	0.736607345099186
0	0	0	0	0	10	1	4	415	0	0	0	395	10	7	110	JAR_FilterBank	0	0	0	0	30.9867296446756	3.73351214080052
0	0	0	0	0	10	1	3	313	0	0	0	335	10	7	110	JAR_FilterBank	0	0	0	0	33.6593974810122	2.18012411107179
0	0	0	0	0	10	1	4	519	0	0	0	447	10	7	110	JAR_FilterBank	0	0	0	0	29.4929491252623	NaN
0	0	0	0	0	10	1	5	741	0	0	1	489	10	7	110	JAR_FilterBank	0	0	0.00134952766531714	0	28.0232852506004	1.27488829615974
0	0	0	0	0	10	1	5	525	0	0	0	462	10	7	110	JAR_FilterBank	0	0	0	0	34.0832016785548	4.26451483889917
0	0	0	0	0	10	1	5	437	0	0	0	357	10	7	110	JAR_FilterBank	0	0	0	0	29.9889169241393	0.964629347615256
0	0	0	0	0	10	1	4	389	0	0	0	401	10	7	110	JAR_FilterBank	0	0	0	0	30.7137494931779	2.64805294825285
0	0	0	0	0	10	1	2	370	0	0	1	303	10	7	110	JAR_FilterBank	0	0	0.0027027027027027	0.00354609929078014	28.5870698722632	6.45812531362969
0	0	0	0	0	10	1	5	464	0	0	0	491	10	7	110	JAR_FilterBank	0	0	0	0	33.4811880408179	0.337170276262804
0	0	0	0	0	10	1	3	508	0	0	0	479	10	7	110	JAR_FilterBank	0	0	0	0.00232558139534884	26.8300280516993	-1.32627205321263
0	0	0	0	0	10	1	3	318	0	0	1	286	10	7	110	JAR_FilterBank	0	0	0.00314465408805031	0	29.4821012403798	-1.94723019238168
0	0	0	0	0	10	1	2	322	0	0	0	369	10	7	110	JAR_FilterBank	0	0	0	0	30.6134758241101	-0.350431483017594
0	0	0.00396825396825397	0	0	10	1	2	353	0	0	3	310	10	7	110	JAR_FilterBank	0	0.0185185185185185	0.0084985835694051	0	27.7707309807612	2.40051290867119
0	0	0	0	0	10	1	4	580	0	0	1	430	10	7	110	JAR_FilterBank	0	0	0.00172413793103448	0	24.2613632389045	-0.323118614615765
0	0	0	0	0	10	1	3	488	0	0	0	450	10	7	110	JAR_FilterBank	0	0	0	0	28.2503004671784	-1.98488408421663
0	0	0	0	0	10	1	3	389	0	0	0	310	10	7	110	JAR_FilterBank	0	0	0	0	27.0960213454126	-2.76409587769185
0	0	0	0	0	10	1	2	320	0	0	0	292	10	7	110	JAR_FilterBank	0	0	0	0	30.0766229703489	1.44937842280518
0	0	0	0	0	10	1	5	338	0	0	0	367	10	7	110	JAR_FilterBank	0	0	0	0	34.7533006510846	-2.01246762614088
0	0	0	0	0	10	1	3	604	0	0	1	550	10	7	110	JAR_FilterBank	0	0	0.00165562913907285	0	31.6843386971091	0.618751977058212
0	0	0	0	0	10	1	3	450	0	0	1	386	10	7	110	JAR_FilterBank	0	0	0.00222222222222222	0	25.8257116938843	-0.825068539834139
0	0	0	0	0	10	1	2	278	0	0	0	283	10	7	110	JAR_FilterBank	0	0	0	0.012987012987013	28.5874019660988	1.04162405573962
0	0	0	0	0	10	1	1	126	0	0	1	227	10	7	110	JAR_FilterBank	0	0	0.00793650793650794	0.00869565217391304	24.7999972645395	4.41893446721999
0	0	0	0	0	10	1	0	86	0	0	0	208	10	7	110	JAR_FilterBank	0	0	0	0	25.3841390840036	2.62151161866335
0	0	0	0	0	10	1	3	498	0	0	2	378	10	7	110	JAR_FilterBank	0	0	0.00401606425702811	0	27.0124172218559	-0.293265872503335
0	0	0	0	0	10	1	5	628	0	0	1	575	10	7	110	JAR_FilterBank	0	0	0.00159235668789809	0	26.7640130823674	1.59986650516571
0	0	0	0	0	10	1	5	641	0	0	0	555	10	7	110	JAR_FilterBank	0	0	0	0	26.6941235672727	1.31698318228907
0	0	0	0	0	10	1	3	285	0	0	1	291	10	7	110	JAR_FilterBank	0	0	0.00350877192982456	0	33.9613809411519	1.18720397239512
0	0	0	0	0	10	1	3	241	0	0	0	330	10	7	110	JAR_FilterBank	0	0	0	0	31.2395567005794	-0.29883675072746
0	0	0	0	0	10	1	4	391	0	0	0	398	10	7	110	JAR_FilterBank	0	0	0	0	29.949304625496	5.26672964876247
0	0	0	0	0	10	1	3	425	0	0	0	335	10	7	110	JAR_FilterBank	0	0	0	0	29.2922331226797	1.26490430679175
0	0	0	0	0	10	1	4	495	0	0	0	436	10	7	110	JAR_FilterBank	0	0	0	0.00237529691211401	29.9030300502959	0.55854078437357
0	0	0	0	0	10	1	4	427	0	0	1	365	10	7	110	JAR_FilterBank	0	0	0.00234192037470726	0	26.4820242380598	9.50733537498759
0	0	0	0	0	10	1	2	325	0	0	1	351	10	7	110	JAR_FilterBank	0	0	0.00307692307692308	0	26.8026193380567	0.696503110982955
0	0	0.00423728813559322	0	0	10	1	2	289	0	0	3	309	10	7	110	JAR_FilterBank	0	0.0222222222222222	0.0103806228373702	0	29.7637131467623	0.722100143434368
0	0	0	0	0	10	1	3	369	0	0	0	335	10	7	110	JAR_FilterBank	0	0	0	0	32.4344398134711	-1.01820849818359
0	0	0.00371747211895911	0	0	10	1	2	287	0	0	1	325	10	7	110	JAR_FilterBank	0	0.0188679245283019	0.00348432055749129	0	28.9270205055917	2.22102165605893
0.0681818181818182	0.0625	0.0869565217391304	30.6198669546599	8.9604029869755	10	7	3	381	0	0	110	271	1.42857142857143	7	110	JAR_FilterBank	0	0.137254901960784	0.288713910761155	0.0304347826086957	19.745203543411	16.6761343417815
0.027027027027027	0.0272108843537415	0.0268096514745308	25.2177839145887	7.21920814449697	10	7	3	430	0	0	49	444	1.42857142857143	7	110	JAR_FilterBank	0	0.03125	0.113953488372093	0.0160857908847185	19.745203543411	16.6761343417815
0.0857142857142857	0.0549828178694158	0.0612813370473538	26.971814221803	8.25243931549989	10	7	4	499	0	0	76	435	1.42857142857143	7	110	JAR_FilterBank	0	0.0540540540540541	0.152304609218437	0.011142061281337	19.745203543411	16.6761343417815
0.0277777777777778	0	0.0384615384615385	25.9853005212548	7.87163275942981	10	7	1	237	0	0	48	191	1.42857142857143	7	110	JAR_FilterBank	0	0.0769230769230769	0.20253164556962	0.108974358974359	19.745203543411	16.6761343417815
0	0.0465116279069767	0.130769230769231	28.0326853647734	8.33723509415044	10	7	1	194	0	0	72	190	1.42857142857143	7	110	JAR_FilterBank	0	0.1875	0.371134020618557	0.138461538461538	19.745203543411	16.6761343417815
0.0681818181818182	0.0425531914893617	0.0909090909090909	22.5594910062573	6.91773652238514	10	7	0	197	0	0	60	212	1.42857142857143	7	110	JAR_FilterBank	0	0.142857142857143	0.304568527918782	0.0833333333333333	19.745203543411	16.6761343417815
0.142857142857143	0.0199203187250996	0.040133779264214	28.1854916622082	8.38984943071478	10	7	2	349	0	0	49	402	1.42857142857143	7	110	JAR_FilterBank	0	0.108108108108108	0.140401146131805	0.0434782608695652	19.745203543411	16.6761343417815
0	0	0.0163265306122449	22.3814474071439	6.44313489465026	10	7	4	281	0	0	22	354	1.42857142857143	7	110	JAR_FilterBank	0	0.1	0.0782918149466192	0.0122448979591837	33.619929664016	14.45539325174
0	0.125	0.10655737704918	24.0407894419187	7.25758430100699	10	7	1	163	0	0	61	199	1.42857142857143	7	110	JAR_FilterBank	0	0.191489361702128	0.374233128834356	0.0737704918032787	33.619929664016	14.45539325174
0	0.0740740740740741	0.106382978723404	22.2718145212863	7.07135272570589	10	7	1	127	0	0	43	173	1.42857142857143	7	110	JAR_FilterBank	0	0.107692307692308	0.338582677165354	0.106382978723404	33.619929664016	14.45539325174
0.1	0	0.117647058823529	25.2481653351091	8.07506316857991	10	7	1	308	0	0	87	232	1.42857142857143	7	110	JAR_FilterBank	0	0.285714285714286	0.282467532467532	0.0980392156862745	33.619929664016	14.45539325174
0	0.015625	0.0300429184549356	21.9722350650528	6.55246203053265	10	7	2	297	0	0	53	275	1.42857142857143	7	110	JAR_FilterBank	0	0.0681818181818182	0.178451178451178	0.0515021459227468	33.619929664016	14.45539325174
0.105263157894737	0.0776699029126214	0.086734693877551	23.1619122737697	6.92580823841747	10	7	0	221	0	0	50	270	1.42857142857143	7	110	JAR_FilterBank	0	0.0666666666666667	0.226244343891403	0.0408163265306122	33.619929664016	14.45539325174
0.0952380952380952	0.00628930817610063	0.0397111913357401	26.2381545135953	8.0623649799347	10	7	5	400	0	0	79	296	1.42857142857143	7	110	JAR_FilterBank	0	0.0625	0.1975	0.036101083032491	33.619929664016	14.45539325174
0.0434782608695652	0.0574712643678161	0.0779816513761468	28.4857369956005	9.42293930767901	10	7	2	287	0	0	69	249	1.42857142857143	7	110	JAR_FilterBank	0	0.120689655172414	0.240418118466899	0.018348623853211	24.4970637134741	17.7566817526094
0	0.0652173913043478	0.056	31.2663798303231	10.8306931009902	10	7	3	448	0	0	125	261	1.42857142857143	7	110	JAR_FilterBank	0	0.0925925925925926	0.279017857142857	0.04	24.4970637134741	17.7566817526094
0.157894736842105	0.122065727699531	0.144295302013423	28.9984101711838	9.73267592082242	10	7	1	383	0	0	94	316	1.42857142857143	7	110	JAR_FilterBank	0	0.183333333333333	0.245430809399478	0.0201342281879195	24.4970637134741	17.7566817526094
0.128571428571429	0.00746268656716418	0.0360824742268041	25.5981957004115	8.62844080705629	10	7	2	525	0	0	86	393	1.42857142857143	7	110	JAR_FilterBank	0	0.0487804878048781	0.163809523809524	0.0360824742268041	24.4970637134741	17.7566817526094
0.135593220338983	0	0.145299145299145	26.7548237399221	8.83019858294813	10	7	0	148	0	0	66	140	1.42857142857143	7	110	JAR_FilterBank	0	0.0689655172413793	0.445945945945946	0.179487179487179	24.4970637134741	17.7566817526094
0.179487179487179	0.032258064516129	0.0930232558139535	26.8403941548114	8.32495279397496	10	7	3	201	0	0	37	264	1.42857142857143	7	110	JAR_FilterBank	0	0.133333333333333	0.18407960199005	0.0290697674418605	24.4970637134741	17.7566817526094
0.0256410256410256	0.0666666666666667	0.0994152046783626	25.7013989272134	8.26736443436016	10	7	1	222	0	0	87	219	1.42857142857143	7	110	JAR_FilterBank	0	0.224137931034483	0.391891891891892	0.0994152046783626	24.4970637134741	17.7566817526094
0.0967741935483871	0.0833333333333333	0.122448979591837	29.1002560497184	9.46826644092358	10	7	0	163	0	0	81	136	1.42857142857143	7	110	JAR_FilterBank	0	0.1	0.496932515337423	0.142857142857143	7.65494418077727	16.352416896236
0.0571428571428571	0.024390243902439	0.106060606060606	27.4180355749518	8.25073174184772	10	7	0	167	0	0	57	190	1.42857142857143	7	110	JAR_FilterBank	0	0.105263157894737	0.341317365269461	0.0984848484848485	7.65494418077727	16.352416896236
0.0434782608695652	0.0824742268041237	0.113333333333333	26.1655190662085	8.41528254704544	10	7	2	204	0	0	47	234	1.42857142857143	7	110	JAR_FilterBank	0	0.0952380952380952	0.230392156862745	0.0533333333333333	7.65494418077727	16.352416896236
0.0526315789473684	0.0454545454545455	0.159420289855072	28.5002005819079	8.88175344862932	10	7	0	184	0	0	73	193	1.42857142857143	7	110	JAR_FilterBank	0	0.206349206349206	0.396739130434783	0.036231884057971	7.65494418077727	16.352416896236
0.162790697674419	0.025	0.0820512820512821	24.0312870012221	7.32021006434419	10	7	3	234	0	0	42	267	1.42857142857143	7	110	JAR_FilterBank	0	0.1	0.179487179487179	0.0358974358974359	7.65494418077727	16.352416896236
0.196078431372549	0.0329896907216495	0.0518134715025907	30.1706809576441	9.97313367707691	10	7	5	626	0	0	52	591	1.42857142857143	7	110	JAR_FilterBank	0	0.0909090909090909	0.0830670926517572	0.0189982728842832	7.65494418077727	16.352416896236
0.137931034482759	0.0333333333333333	0.141592920353982	30.0913466012626	8.96817424107323	10	7	0	193	0	0	74	185	1.42857142857143	7	110	JAR_FilterBank	0	0.119402985074627	0.383419689119171	0.0973451327433628	7.65494418077727	16.352416896236
0.115384615384615	0.0739299610894942	0.0901162790697674	30.4801824945451	9.92035903808744	10	7	2	650	0	0	130	419	1.42857142857143	7	110	JAR_FilterBank	0	0.166666666666667	0.2	0.00872093023255814	20.4279554803925	12.7712209359944
0.087719298245614	0.0909090909090909	0.116822429906542	29.1877688351989	10.4181089437196	10	7	3	356	0	0	125	256	1.42857142857143	7	110	JAR_FilterBank	0	0.185185185185185	0.351123595505618	0.0607476635514019	20.4279554803925	12.7712209359944
0.209302325581395	0.173076923076923	0.173684210526316	26.4864864381536	8.32461737695812	10	7	0	326	0	0	98	268	1.42857142857143	7	110	JAR_FilterBank	0	0.121951219512195	0.300613496932515	0.0631578947368421	20.4279554803925	12.7712209359944
0	0.012987012987013	0.0289855072463768	28.4625105120969	8.34377015455707	10	7	1	195	0	0	44	235	1.42857142857143	7	110	JAR_FilterBank	0	0.0555555555555556	0.225641025641026	0.0579710144927536	20.4279554803925	12.7712209359944
0.125	0.0608695652173913	0.111627906976744	32.5715347902215	11.231455576187	10	7	5	349	0	0	123	280	1.42857142857143	7	110	JAR_FilterBank	0	0.186046511627907	0.35243553008596	0.0372093023255814	20.4279554803925	12.7712209359944
0.107142857142857	0.0217391304347826	0.0895522388059701	28.9041622215807	9.78660808017399	10	7	2	291	0	0	100	268	1.42857142857143	7	110	JAR_FilterBank	0	0.0731707317073171	0.343642611683849	0.0646766169154229	20.4279554803925	12.7712209359944
0.102564102564103	0.0344827586206897	0.0545454545454545	30.5971709433051	10.1154020647494	10	7	2	305	0	0	100	235	1.42857142857143	7	110	JAR_FilterBank	0	0.0434782608695652	0.327868852459016	0.0606060606060606	20.4279554803925	12.7712209359944
0.1	0.0208333333333333	0.0740740740740741	24.3915161281541	7.71522643694676	10	7	2	281	0	0	71	220	1.42857142857143	7	110	JAR_FilterBank	0	0.11864406779661	0.252669039145907	0.0687830687830688	18.3072256127179	13.7830323925793
0.0666666666666667	0.0833333333333333	0.118279569892473	24.8107136880546	7.56454470780559	10	7	2	115	0	0	39	239	1.42857142857143	7	110	JAR_FilterBank	0	0.142857142857143	0.339130434782609	0.021505376344086	18.3072256127179	13.7830323925793
0.1875	0.0630630630630631	0.0815217391304348	25.2934046026339	7.65298980930945	10	7	1	227	0	0	71	260	1.42857142857143	7	110	JAR_FilterBank	0	0.0392156862745098	0.312775330396476	0.0326086956521739	18.3072256127179	13.7830323925793
0.166666666666667	0	0.101910828025478	26.3525963908267	7.9637109739092	10	7	0	244	0	0	88	174	1.42857142857143	7	110	JAR_FilterBank	0	0.11864406779661	0.360655737704918	0.10828025477707	18.3072256127179	13.7830323925793
0.0277777777777778	0	0.0276243093922652	26.0882568838635	7.68161434989451	10	7	2	241	0	0	52	253	1.42857142857143	7	110	JAR_FilterBank	0	0.08	0.215767634854772	0.0828729281767956	18.3072256127179	13.7830323925793
0.25531914893617	0	0.161764705882353	28.283853177972	9.14653537124208	10	7	1	249	0	0	111	178	1.42857142857143	7	110	JAR_FilterBank	0	0.169491525423729	0.44578313253012	0.0882352941176471	18.3072256127179	13.7830323925793
0.075	0.00757575757575758	0.0280373831775701	22.0610320448499	6.64965244880137	10	7	3	288	0	0	36	278	1.42857142857143	7	110	JAR_FilterBank	0	0.0434782608695652	0.125	0.00467289719626168	18.3072256127179	13.7830323925793
0.0933333333333333	0.0176991150442478	0.0735294117647059	28.6447703059768	8.55384767164429	10	7	2	405	0	0	123	282	1.42857142857143	7	110	JAR_FilterBank	0	0.146341463414634	0.303703703703704	0.0183823529411765	19.6203494328188	15.0640949804702
0.114285714285714	0.0449438202247191	0.0693877551020408	23.2431172086532	6.97418054654671	10	7	2	311	0	0	66	341	1.42857142857143	7	110	JAR_FilterBank	0	0.128205128205128	0.212218649517685	0.0408163265306122	19.6203494328188	15.0640949804702
0.193548387096774	0	0.26027397260274	25.763018598131	7.74156378091683	10	7	0	148	0	0	82	186	1.42857142857143	7	110	JAR_FilterBank	0	0.142857142857143	0.554054054054054	0.356164383561644	19.6203494328188	15.0640949804702
0.04	0.153846153846154	0.0808080808080808	25.3639428639008	7.8347045373953	10	7	0	141	0	0	47	170	1.42857142857143	7	110	JAR_FilterBank	0	0.0461538461538462	0.333333333333333	0.131313131313131	19.6203494328188	15.0640949804702
0.15	0.0817120622568093	0.1	20.873463865188	6.38536643239483	10	7	4	453	0	0	63	405	1.42857142857143	7	110	JAR_FilterBank	0	0.125	0.139072847682119	0.00294117647058824	19.6203494328188	15.0640949804702
0.0833333333333333	0.0247933884297521	0.0508474576271186	26.440456867006	7.84869815203186	10	7	2	210	0	0	46	274	1.42857142857143	7	110	JAR_FilterBank	0	0.0833333333333333	0.219047619047619	0.0451977401129944	19.6203494328188	15.0640949804702
0	0.0153846153846154	0.043956043956044	25.7005533581383	7.44357890992028	10	7	3	374	0	0	53	351	1.42857142857143	7	110	JAR_FilterBank	0	0.195121951219512	0.141711229946524	0.0183150183150183	19.6203494328188	15.0640949804702
0.25	0.168	0.202643171806167	30.6799385597327	10.3541057213414	10	7	2	332	0	0	117	239	1.42857142857143	7	110	JAR_FilterBank	0	0.215384615384615	0.352409638554217	0.0572687224669604	14.2163343248693	16.5966717718614
0.0545454545454545	0	0.0283018867924528	27.5231300634952	9.28695094222944	10	7	2	303	0	0	76	235	1.42857142857143	7	110	JAR_FilterBank	0	0.0576923076923077	0.250825082508251	0.0754716981132075	14.2163343248693	16.5966717718614
0.113207547169811	0.0125	0.0764705882352941	28.7113670189496	9.47113826798668	10	7	1	283	0	0	68	236	1.42857142857143	7	110	JAR_FilterBank	0	0.136363636363636	0.240282685512367	0.0352941176470588	14.2163343248693	16.5966717718614
0.26984126984127	0.134615384615385	0.189516129032258	28.8649575670015	9.93969076123719	10	7	1	334	0	0	117	259	1.42857142857143	7	110	JAR_FilterBank	0	0.163636363636364	0.350299401197605	0.0604838709677419	14.2163343248693	16.5966717718614
0.0192307692307692	0.0887096774193548	0.0809716599190283	31.1329202542159	10.5801941690643	10	7	3	303	0	0	74	263	1.42857142857143	7	110	JAR_FilterBank	0	0.0645161290322581	0.244224422442244	0.0445344129554656	14.2163343248693	16.5966717718614
0	0	0.0428571428571429	25.4499776052795	8.25643648165186	10	7	1	87	0	0	26	206	1.42857142857143	7	110	JAR_FilterBank	0	0.0652173913043478	0.298850574712644	0.1	14.2163343248693	16.5966717718614
0.130434782608696	0.215686274509804	0.164285714285714	27.1894750991999	9.23049641773776	10	7	1	289	0	0	114	229	1.42857142857143	7	110	JAR_FilterBank	0	0.1	0.394463667820069	0.107142857142857	14.2163343248693	16.5966717718614
0.121951219512195	0.1375	0.108974358974359	26.2753262457321	8.35512845996639	10	7	1	227	0	0	53	194	1.42857142857143	7	110	JAR_FilterBank	0	0.0138888888888889	0.233480176211454	0.032051282051282	15.8851365640558	14.1482480604484
0.0930232558139535	0.0491803278688525	0.06	26.235965988758	7.64873760016788	10	7	3	330	0	0	38	328	1.42857142857143	7	110	JAR_FilterBank	0	0.0465116279069767	0.115151515151515	0.02	15.8851365640558	14.1482480604484
0.0212765957446809	0.003690036900369	0.0278551532033426	26.8443807777643	8.02493994602332	10	7	4	436	0	0	61	417	1.42857142857143	7	110	JAR_FilterBank	0	0.15	0.139908256880734	0.0389972144846797	15.8851365640558	14.1482480604484
0.0263157894736842	0.0135135135135135	0.0469798657718121	21.9006144667329	6.94723530263304	10	7	2	184	0	0	49	215	1.42857142857143	7	110	JAR_FilterBank	0	0.0847457627118644	0.266304347826087	0.0402684563758389	15.8851365640558	14.1482480604484
0.0588235294117647	0	0.115942028985507	22.0561861924962	6.38465656676269	10	7	0	109	0	0	37	202	1.42857142857143	7	110	JAR_FilterBank	0	0.0952380952380952	0.339449541284404	0.0869565217391304	15.8851365640558	14.1482480604484
0.0263157894736842	0.0899470899470899	0.114503816793893	25.9412552671356	8.31757032365701	10	7	0	328	0	0	75	339	1.42857142857143	7	110	JAR_FilterBank	0	0.255813953488372	0.228658536585366	0.0190839694656489	15.8851365640558	14.1482480604484
0.0909090909090909	0.037037037037037	0.0901639344262295	26.7241466763541	7.57230714842132	10	7	1	158	0	0	39	245	1.42857142857143	7	110	JAR_FilterBank	0	0.0303030303030303	0.246835443037975	0.0327868852459016	15.8851365640558	14.1482480604484
0.0952380952380952	0	0.107438016528926	30.1966651200449	9.39838960886605	10	7	0	147	0	0	50	177	1.42857142857143	7	110	JAR_FilterBank	0	0.142857142857143	0.340136054421769	0.0578512396694215	20.2050192427829	19.1489457123206
0.172413793103448	0	0.10377358490566	26.5706649063403	8.38615501469541	10	7	0	164	0	0	80	159	1.42857142857143	7	110	JAR_FilterBank	0	0.0952380952380952	0.48780487804878	0.113207547169811	20.2050192427829	19.1489457123206
0.113636363636364	0.0751445086705202	0.0869565217391304	30.7462362009321	9.32887323656411	10	7	2	290	0	0	55	311	1.42857142857143	7	110	JAR_FilterBank	0	0.0952380952380952	0.189655172413793	0.0553359683794466	20.2050192427829	19.1489457123206
0.037037037037037	0.0943396226415094	0.0818181818181818	27.4417052335707	8.23389522031092	10	7	1	141	0	0	47	216	1.42857142857143	7	110	JAR_FilterBank	0	0.0425531914893617	0.333333333333333	0.00909090909090909	20.2050192427829	19.1489457123206
0.0285714285714286	0.0476190476190476	0.0674486803519062	29.2193004709506	8.84145714728655	10	7	3	385	0	0	55	391	1.42857142857143	7	110	JAR_FilterBank	0	0.163265306122449	0.142857142857143	0.0293255131964809	20.2050192427829	19.1489457123206
0.175	0.0277777777777778	0.128205128205128	25.4396175435471	7.91160176154581	10	7	1	151	0	0	52	194	1.42857142857143	7	110	JAR_FilterBank	0	0.0980392156862745	0.344370860927152	0.0854700854700855	20.2050192427829	19.1489457123206
0.0294117647058824	0	0.0909090909090909	27.6329274537476	8.3279320639502	10	7	1	150	0	0	49	155	1.42857142857143	7	110	JAR_FilterBank	0	0.111111111111111	0.326666666666667	0.111111111111111	20.2050192427829	19.1489457123206
0.1	0.144444444444444	0.105726872246696	26.885444140202	8.17025882919896	10	7	1	350	0	0	96	291	1.42857142857143	7	110	JAR_FilterBank	0	0.0588235294117647	0.274285714285714	0.0704845814977974	16.5651457145889	13.3456653419678
0.105263157894737	0.106796116504854	0.119565217391304	27.0541671630513	8.22122158867533	10	7	2	339	0	0	104	246	1.42857142857143	7	110	JAR_FilterBank	0	0.0909090909090909	0.306784660766962	0.0434782608695652	16.5651457145889	13.3456653419678
0.04	0.0575539568345324	0.100746268656716	30.0253930727671	9.68851898588502	10	7	1	355	0	0	88	312	1.42857142857143	7	110	JAR_FilterBank	0	0.0681818181818182	0.247887323943662	0.0522388059701493	16.5651457145889	13.3456653419678
0.0256410256410256	0.0337078651685393	0.0484848484848485	28.0438921943296	8.21436156059682	10	7	2	192	0	0	47	240	1.42857142857143	7	110	JAR_FilterBank	0	0.0869565217391304	0.244791666666667	0.0181818181818182	16.5651457145889	13.3456653419678
0.272727272727273	0.0689655172413793	0.194805194805195	23.4510021701883	6.6392864013701	10	7	1	78	0	0	19	185	1.42857142857143	7	110	JAR_FilterBank	0	0.0769230769230769	0.243589743589744	0.038961038961039	16.5651457145889	13.3456653419678
0.189189189189189	0.0138888888888889	0.0506756756756757	29.1713278353314	8.63778658209065	10	7	3	361	0	0	47	361	1.42857142857143	7	110	JAR_FilterBank	0	0.0930232558139535	0.130193905817175	0.027027027027027	16.5651457145889	13.3456653419678
0	NaN	0.0943396226415094	24.9337740164562	7.18308934368316	10	7	0	73	0	0	33	163	1.42857142857143	7	110	JAR_FilterBank	0	0.0862068965517241	0.452054794520548	0.264150943396226	16.5651457145889	13.3456653419678
0.137931034482759	0.106796116504854	0.132183908045977	29.5070315994105	9.32783634734034	10	7	3	232	0	0	75	228	1.42857142857143	7	110	JAR_FilterBank	0	0.123076923076923	0.323275862068966	0.0172413793103448	18.3526453149435	15.2032654503378
0.0555555555555556	0.0257510729613734	0.0349206349206349	28.371903734912	8.64169359906757	10	7	5	468	0	0	72	392	1.42857142857143	7	110	JAR_FilterBank	0	0.0294117647058824	0.153846153846154	0.0285714285714286	18.3526453149435	15.2032654503378
0.142857142857143	0.168316831683168	0.150259067357513	27.8275305741767	8.63746924242557	10	7	1	237	0	0	78	279	1.42857142857143	7	110	JAR_FilterBank	0	0.0217391304347826	0.329113924050633	0.0362694300518135	18.3526453149435	15.2032654503378
0.0344827586206897	0.05	0.0533980582524272	27.9514147781223	8.57844052614931	10	7	1	238	0	0	35	282	1.42857142857143	7	110	JAR_FilterBank	0	0.0517241379310345	0.147058823529412	0.0485436893203883	18.3526453149435	15.2032654503378
0.166666666666667	NaN	0.191489361702128	24.9671304845706	7.18433735321555	10	7	0	67	0	0	36	165	1.42857142857143	7	110	JAR_FilterBank	0	0.137254901960784	0.537313432835821	0.0851063829787234	18.3526453149435	15.2032654503378
0.142857142857143	0.04	0.112781954887218	27.0576134883694	8.00479280503953	10	7	1	172	0	0	62	220	1.42857142857143	7	110	JAR_FilterBank	0	0.111111111111111	0.36046511627907	0.0676691729323308	18.3526453149435	15.2032654503378
0.0454545454545455	0.025974025974026	0.0552147239263804	26.6315431126589	8.18495897698616	10	7	2	220	0	0	56	238	1.42857142857143	7	110	JAR_FilterBank	0	0.0810810810810811	0.254545454545455	0.0306748466257669	18.3526453149435	15.2032654503378
0.2	0.0897435897435897	0.122857142857143	30.8604324141978	9.76025523821071	10	7	0	437	0	0	114	375	1.42857142857143	7	110	FilterBank	0	0.148936170212766	0.260869565217391	0.02	20.314231048569	15.4404540050333
0.0746268656716418	0.0355329949238579	0.055045871559633	33.4619212566274	11.1247145214036	10	7	4	493	0	0	104	342	1.42857142857143	7	110	FilterBank	0	0.0851063829787234	0.210953346855984	0.0214067278287462	20.314231048569	15.4404540050333
0.166666666666667	0	0.108527131782946	24.3799715755594	7.61524342722048	10	7	0	172	0	0	46	196	1.42857142857143	7	110	FilterBank	0	0.153846153846154	0.267441860465116	0.13953488372093	20.314231048569	15.4404540050333
0.09375	0.0566037735849057	0.121212121212121	30.0988133764812	9.11749415485238	10	7	2	192	0	0	64	240	1.42857142857143	7	110	FilterBank	0	0.117647058823529	0.333333333333333	0.0454545454545455	20.314231048569	15.4404540050333
0.0746268656716418	0.036231884057971	0.0842911877394636	33.8288644448314	10.9328366864196	10	7	2	372	0	0	103	281	1.42857142857143	7	110	FilterBank	0	0.209302325581395	0.276881720430108	0.0229885057471264	20.314231048569	15.4404540050333
0.181818181818182	0.147058823529412	0.168032786885246	31.1895119600703	10.727237360054	10	7	1	374	0	0	151	289	1.42857142857143	7	110	FilterBank	0	0.196078431372549	0.403743315508021	0.0368852459016393	20.314231048569	15.4404540050333
0.169811320754717	0.165562913907285	0.166666666666667	32.4115265828891	10.5814084607889	10	7	2	324	0	0	109	300	1.42857142857143	7	110	FilterBank	0	0.184210526315789	0.33641975308642	0.0277777777777778	20.314231048569	15.4404540050333
0.0892857142857143	0.0268817204301075	0.0537634408602151	27.3105781300536	8.44725517591472	10	7	2	421	0	0	99	329	1.42857142857143	7	110	FilterBank	0	0.1	0.235154394299287	0.0537634408602151	22.9200522529189	11.9216724044864
0.027027027027027	0.0549450549450549	0.0416666666666667	25.2846815126896	8.12768389218384	10	7	4	249	0	0	57	255	1.42857142857143	7	110	FilterBank	0	0.0208333333333333	0.228915662650602	0.101190476190476	22.9200522529189	11.9216724044864
0.0967741935483871	0.0372881355932203	0.0608465608465608	25.5544542548713	8.41734522903712	10	7	2	474	0	0	79	425	1.42857142857143	7	110	FilterBank	0	0.130434782608696	0.166666666666667	0.0185185185185185	22.9200522529189	11.9216724044864
0.0888888888888889	0.207547169811321	0.149019607843137	24.6835355781946	8.00045063716666	10	7	1	365	0	0	107	275	1.42857142857143	7	110	FilterBank	0	0.0178571428571429	0.293150684931507	0.0509803921568627	22.9200522529189	11.9216724044864
0.155172413793103	0.0240963855421687	0.0853080568720379	25.1701310197103	7.76453549591474	10	7	1	334	0	0	108	228	1.42857142857143	7	110	FilterBank	0	0.0425531914893617	0.323353293413174	0.042654028436019	22.9200522529189	11.9216724044864
0	0	0.00297619047619048	24.3805514093749	7.02427966979939	10	7	4	422	0	0	35	395	1.42857142857143	7	110	FilterBank	0	0	0.0829383886255924	0.00595238095238095	22.9200522529189	11.9216724044864
0.0789473684210526	0	0.0476190476190476	26.539318144038	8.46663247992152	10	7	1	198	0	0	66	230	1.42857142857143	7	110	FilterBank	0	0.0526315789473684	0.333333333333333	0.0952380952380952	22.9200522529189	11.9216724044864
0.0555555555555556	0.0506329113924051	0.0668789808917197	25.0445934652715	7.7582091095831	10	7	3	356	0	0	50	376	1.42857142857143	7	110	FilterBank	0	0.127659574468085	0.140449438202247	0.0159235668789809	24.5434272024763	10.9265543613099
0.0714285714285714	0	0.0746268656716418	28.5696084743747	8.45340644549839	10	7	1	169	0	0	60	259	1.42857142857143	7	110	FilterBank	0	0.106382978723404	0.355029585798817	0.0223880597014925	24.5434272024763	10.9265543613099
0.0294117647058824	0	0.07	25.7967252441725	7.7661795317094	10	7	2	161	0	0	48	205	1.42857142857143	7	110	FilterBank	0	0.0638297872340425	0.298136645962733	0.12	24.5434272024763	10.9265543613099
0.142857142857143	0.0333333333333333	0.0707964601769911	22.4606535542369	6.40602376331129	10	7	2	261	0	0	43	324	1.42857142857143	7	110	FilterBank	0	0.125	0.164750957854406	0.0442477876106195	24.5434272024763	10.9265543613099
0.0731707317073171	0.0442477876106195	0.0463917525773196	23.5399497832376	7.19165167969461	10	7	2	314	0	0	55	267	1.42857142857143	7	110	FilterBank	0	0.02	0.17515923566879	0.0412371134020619	24.5434272024763	10.9265543613099
0.137254901960784	0.104838709677419	0.110266159695817	29.0783052578695	9.39470923369224	10	7	2	434	0	0	140	303	1.42857142857143	7	110	FilterBank	0	0.145454545454545	0.32258064516129	0.0532319391634981	24.5434272024763	10.9265543613099
0	0.0982142857142857	0.118556701030928	26.1572427589975	7.93572894094013	10	7	0	252	0	0	75	280	1.42857142857143	7	110	FilterBank	0	0.0754716981132075	0.297619047619048	0.0927835051546392	24.5434272024763	10.9265543613099
0.12	0.0103092783505155	0.0443037974683544	21.3379467867386	6.51194347447138	10	7	2	243	0	0	37	270	1.42857142857143	7	110	FilterBank	0	0.0681818181818182	0.152263374485597	0.0316455696202532	24.1758210670613	11.3216411584674
0.164556962025316	0.0390625	0.0955631399317406	32.5742768997791	10.4571557868144	10	7	1	375	0	0	105	319	1.42857142857143	7	110	FilterBank	0	0.142857142857143	0.28	0.0341296928327645	24.1758210670613	11.3216411584674
0.0465116279069767	0.122448979591837	0.0802469135802469	32.3154892705813	9.62514366981317	10	7	0	185	0	0	90	209	1.42857142857143	7	110	FilterBank	0	0.0588235294117647	0.486486486486487	0.0617283950617284	24.1758210670613	11.3216411584674
0.0731707317073171	0.0149253731343284	0.104803493449782	34.1207942180239	11.2229813934351	10	7	2	289	0	0	127	271	1.42857142857143	7	110	FilterBank	0	0.0769230769230769	0.439446366782007	0.0960698689956332	24.1758210670613	11.3216411584674
0.0806451612903226	0.142857142857143	0.108433734939759	29.201392197524	8.91594951425166	10	7	0	262	0	0	93	196	1.42857142857143	7	110	FilterBank	0	0.132075471698113	0.354961832061069	0.120481927710843	24.1758210670613	11.3216411584674
0.0625	0.048951048951049	0.0646551724137931	25.3551767404903	8.06618779400349	10	7	3	326	0	0	84	293	1.42857142857143	7	110	FilterBank	0	0.0909090909090909	0.257668711656442	0.0387931034482759	24.1758210670613	11.3216411584674
0.05	0	0.0926640926640927	31.0672787049839	10.3678408687845	10	7	1	351	0	0	96	274	1.42857142857143	7	110	FilterBank	0	0.166666666666667	0.273504273504274	0.027027027027027	24.1758210670613	11.3216411584674
0.0408163265306122	0.0252525252525253	0.0522648083623693	25.1321161075306	7.68279924142137	10	7	3	324	0	0	46	362	1.42857142857143	7	110	FilterBank	0	0.148148148148148	0.141975308641975	0.024390243902439	30.9005142163139	9.90899626444783
0.0517241379310345	0.0099009900990099	0.102678571428571	28.3037681274028	9.82449265240728	10	7	2	332	0	0	95	281	1.42857142857143	7	110	FilterBank	0	0.214285714285714	0.286144578313253	0.0535714285714286	30.9005142163139	9.90899626444783
0.0882352941176471	0.0425531914893617	0.0844686648501362	30.0046044790015	10.0657261313891	10	7	2	524	0	0	179	374	1.42857142857143	7	110	FilterBank	0	0.116279069767442	0.341603053435114	0.0108991825613079	30.9005142163139	9.90899626444783
0.128205128205128	0.0151515151515152	0.05	27.0274263218432	8.82775877846425	10	7	1	551	0	0	111	356	1.42857142857143	7	110	FilterBank	0	0.0476190476190476	0.201451905626134	0.0375	30.9005142163139	9.90899626444783
0.0681818181818182	0.120805369127517	0.111553784860558	30.657860807237	9.62556850276872	10	7	5	373	0	0	111	316	1.42857142857143	7	110	FilterBank	0	0.155555555555556	0.297587131367292	0.0278884462151394	30.9005142163139	9.90899626444783
0	0	0.0327868852459016	27.2945636194138	9.13468498371332	10	7	1	197	0	0	61	194	1.42857142857143	7	110	FilterBank	0	0.0888888888888889	0.309644670050761	0.114754098360656	30.9005142163139	9.90899626444783
0.0697674418604651	0.0717299578059072	0.102409638554217	29.3106382626954	10.006763437658	10	7	3	391	0	0	87	370	1.42857142857143	7	110	FilterBank	0	0.173913043478261	0.222506393861893	0.0240963855421687	30.9005142163139	9.90899626444783
0.0731707317073171	0.0706521739130435	0.1	33.7375641440428	11.9440748666049	10	7	2	365	0	0	99	324	1.42857142857143	7	110	FilterBank	0	0.211538461538462	0.271232876712329	0.0444444444444444	25.45120563793	16.0419947669897
0.0512820512820513	0.0988142292490119	0.101851851851852	31.8734058023333	10.9112815098538	10	7	3	375	0	0	78	394	1.42857142857143	7	110	FilterBank	0	0.119047619047619	0.208	0.0185185185185185	25.45120563793	16.0419947669897
0.0655737704918033	0.0994475138121547	0.103806228373702	37.6284338643898	13.2785128226263	10	7	3	387	0	0	93	310	1.42857142857143	7	110	FilterBank	0	0.12	0.24031007751938	0.0207612456747405	25.45120563793	16.0419947669897
0.0163934426229508	0.013215859030837	0.0237388724035608	26.6521268427807	8.43248344282852	10	7	4	460	0	0	68	346	1.42857142857143	7	110	FilterBank	0	0.0416666666666667	0.147826086956522	0.0207715133531157	25.45120563793	16.0419947669897
0.204545454545455	0.102272727272727	0.152709359605911	33.4709929917422	11.2120647624503	10	7	3	311	0	0	101	219	1.42857142857143	7	110	FilterBank	0	0.12280701754386	0.32475884244373	0.0443349753694581	25.45120563793	16.0419947669897
0.0465116279069767	0	0.0708661417322835	29.0468291281076	9.70383553533981	10	7	1	187	0	0	64	186	1.42857142857143	7	110	FilterBank	0	0.11864406779661	0.342245989304813	0.078740157480315	25.45120563793	16.0419947669897
0.0666666666666667	0.122222222222222	0.115646258503401	26.8524677293863	8.86700495635867	10	7	1	209	0	0	61	276	1.42857142857143	7	110	FilterBank	0	0.0833333333333333	0.291866028708134	0.0612244897959184	25.45120563793	16.0419947669897
0.115384615384615	0.183673469387755	0.184466019417476	27.0026675994526	8.3444414064009	10	7	0	163	0	0	63	214	1.42857142857143	7	110	FilterBank	0	0.137254901960784	0.386503067484663	0.145631067961165	13.4671732215393	18.1018285012159
0.027027027027027	0.113513513513514	0.113725490196078	29.23551883775	9.03038295949757	10	7	3	387	0	0	111	326	1.42857142857143	7	110	FilterBank	0	0.133333333333333	0.286821705426357	0.0274509803921569	13.4671732215393	18.1018285012159
0	0.100313479623824	0.104218362282878	29.201578937159	9.26198464780146	10	7	4	588	0	0	102	413	1.42857142857143	7	110	FilterBank	0	0.153846153846154	0.173469387755102	0.0148883374689826	13.4671732215393	18.1018285012159
0.0833333333333333	0	0.104166666666667	25.1158902624626	7.09664628849719	10	7	1	60	0	0	20	203	1.42857142857143	7	110	FilterBank	0	0.0476190476190476	0.333333333333333	0.0833333333333333	13.4671732215393	18.1018285012159
0.024390243902439	0.127272727272727	0.107023411371237	19.9807748405999	5.79598442796005	10	7	3	433	0	0	96	379	1.42857142857143	7	110	FilterBank	0	0.08	0.221709006928406	0.0133779264214047	13.4671732215393	18.1018285012159
0	0.0416666666666667	0.122222222222222	28.5855921395149	8.41414345583039	10	7	1	121	0	0	47	152	1.42857142857143	7	110	FilterBank	0	0.12	0.388429752066116	0.144444444444444	13.4671732215393	18.1018285012159
0	NaN	0.0909090909090909	25.1779800819755	7.5217631939554	10	7	0	66	0	0	39	189	1.42857142857143	7	110	FilterBank	0	0.0666666666666667	0.590909090909091	0.121212121212121	13.4671732215393	18.1018285012159
0.0526315789473684	0.0413223140495868	0.0769230769230769	26.6598795413198	8.15515415263387	10	7	2	311	0	0	70	280	1.42857142857143	7	110	FilterBank	0	0.145454545454545	0.22508038585209	0.0213675213675214	25.0201841607043	13.9070167781651
0.0408163265306122	0.0347826086956522	0.0583333333333333	26.2120826525517	8.36086885584132	10	7	2	360	0	0	82	254	1.42857142857143	7	110	FilterBank	0	0.111111111111111	0.227777777777778	0.0666666666666667	25.0201841607043	13.9070167781651
0	0.0191082802547771	0.0448979591836735	28.6959320603818	9.06077506615645	10	7	2	273	0	0	59	321	1.42857142857143	7	110	FilterBank	0	0.0444444444444444	0.216117216117216	0.0285714285714286	25.0201841607043	13.9070167781651
0.05	0.0666666666666667	0.0952380952380952	24.7744442513611	7.51818815689718	10	7	0	164	0	0	68	183	1.42857142857143	7	110	FilterBank	0	0.0967741935483871	0.414634146341463	0.114285714285714	25.0201841607043	13.9070167781651
0.0697674418604651	0.0133333333333333	0.0417754569190601	26.8208008285149	8.34961822864279	10	7	3	438	0	0	52	445	1.42857142857143	7	110	FilterBank	0	0.210526315789474	0.118721461187215	0.00522193211488251	25.0201841607043	13.9070167781651
0.0681818181818182	0.0326086956521739	0.0717703349282297	26.8234437178423	7.98629126856785	10	7	2	314	0	0	71	279	1.42857142857143	7	110	FilterBank	0	0.114285714285714	0.226114649681529	0.0334928229665072	25.0201841607043	13.9070167781651
0.102941176470588	0.0122699386503067	0.0615942028985507	28.118141736233	8.8438988775049	10	7	2	350	0	0	68	341	1.42857142857143	7	110	FilterBank	0	0.260869565217391	0.194285714285714	0.0108695652173913	25.0201841607043	13.9070167781651
0.0769230769230769	0.0344827586206897	0.0892857142857143	31.8250738836079	9.90192611336409	10	7	1	201	0	0	48	241	1.42857142857143	7	110	FilterBank	0	0.12	0.238805970149254	0.0714285714285714	27.1770993096285	16.1372910292965
0.295454545454545	0.4	0.272	31.3156134852358	8.67659857350298	10	7	0	165	0	0	80	177	1.42857142857143	7	110	FilterBank	0	0.0727272727272727	0.484848484848485	0.072	27.1770993096285	16.1372910292965
0.09375	0.075	0.058252427184466	29.4562585830629	9.25181049979931	10	7	1	153	0	0	60	213	1.42857142857143	7	110	FilterBank	0	0	0.392156862745098	0.12621359223301	27.1770993096285	16.1372910292965
0.0303030303030303	0.080188679245283	0.0838926174496644	32.5809994539392	9.77218354990141	10	7	1	339	0	0	77	331	1.42857142857143	7	110	FilterBank	0	0.114754098360656	0.227138643067847	0.0604026845637584	27.1770993096285	16.1372910292965
0.0357142857142857	0	0.0285714285714286	26.7815985632269	7.79282360332171	10	7	1	210	0	0	56	219	1.42857142857143	7	110	FilterBank	0	0.0576923076923077	0.266666666666667	0.0571428571428571	27.1770993096285	16.1372910292965
0.115384615384615	0	0.0588235294117647	27.3185606297638	8.42632500494222	10	7	0	81	0	0	31	171	1.42857142857143	7	110	FilterBank	0	0	0.382716049382716	0.161764705882353	27.1770993096285	16.1372910292965
0.0285714285714286	0.0227272727272727	0.0394736842105263	26.8619805271657	8.13776983857851	10	7	3	410	0	0	58	378	1.42857142857143	7	110	FilterBank	0	0	0.141463414634146	0.00986842105263158	27.1770993096285	16.1372910292965
0.05	0.0909090909090909	0.1	24.6773340797207	7.85769305171772	10	7	3	431	0	0	102	352	1.42857142857143	7	110	FilterBank	0	0.146341463414634	0.236658932714617	0.0354838709677419	19.2717578822536	11.3847972981201
0	0.0471204188481675	0.0490566037735849	28.3508973263986	9.014779775961	10	7	2	325	0	0	44	330	1.42857142857143	7	110	FilterBank	0	0.0638297872340425	0.135384615384615	0.0377358490566038	19.2717578822536	11.3847972981201
0.121951219512195	0.102702702702703	0.105660377358491	30.1763670428315	9.52077717492983	10	7	1	340	0	0	80	334	1.42857142857143	7	110	FilterBank	0	0.0975609756097561	0.235294117647059	0.0264150943396226	19.2717578822536	11.3847972981201
0	0.0134228187919463	0.0161290322580645	16.7724179215329	4.78602906323925	10	7	2	191	0	0	7	322	1.42857142857143	7	110	FilterBank	0	0	0.0366492146596859	0.00537634408602151	19.2717578822536	11.3847972981201
0.127272727272727	0.0374149659863946	0.0606060606060606	27.7177014451266	9.49983580776862	10	7	2	541	0	0	101	411	1.42857142857143	7	110	FilterBank	0	0.146341463414634	0.186691312384473	0.0353535353535354	19.2717578822536	11.3847972981201
0.0512820512820513	0.0638297872340425	0.102150537634409	30.2407611462776	9.63280014057277	10	7	2	314	0	0	103	250	1.42857142857143	7	110	FilterBank	0	0.169811320754717	0.328025477707006	0.0537634408602151	19.2717578822536	11.3847972981201
0.153846153846154	0.0143884892086331	0.0840336134453782	31.3136938022775	9.99141820512374	10	7	2	370	0	0	89	292	1.42857142857143	7	110	FilterBank	0	0.19047619047619	0.240540540540541	0.0252100840336134	19.2717578822536	11.3847972981201
0	0.0179372197309417	0.0178571428571429	23.6664791254325	7.04952740689423	10	7	2	319	0	0	47	379	1.42857142857143	7	110	FilterBank	0	0.025	0.147335423197492	0.00714285714285714	28.189762302511	8.96512187424385
0.102564102564103	0	0.146496815286624	29.2137718421462	8.2558020304543	10	7	1	248	0	0	96	201	1.42857142857143	7	110	FilterBank	0	0.120689655172414	0.387096774193548	0.0382165605095541	28.189762302511	8.96512187424385
0	0.0808510638297872	0.0949152542372881	30.7410082351482	9.13080178131124	10	7	2	514	0	0	98	351	1.42857142857143	7	110	FilterBank	0	0.157894736842105	0.190661478599222	0.0372881355932203	28.189762302511	8.96512187424385
0.222222222222222	0.184615384615385	0.166666666666667	27.7959483288642	8.83689862780207	10	7	1	298	0	0	129	217	1.42857142857143	7	110	FilterBank	0	0.08	0.432885906040268	0.0256410256410256	28.189762302511	8.96512187424385
0.0789473684210526	0.0260869565217391	0.0783410138248848	28.0968946699868	9.14223477364317	10	7	0	335	0	0	98	284	1.42857142857143	7	110	FilterBank	0	0.0833333333333333	0.292537313432836	0.0552995391705069	28.189762302511	8.96512187424385
0.196428571428571	0.0327868852459016	0.155080213903743	27.7752070372163	8.94451577978151	10	7	0	312	0	0	99	211	1.42857142857143	7	110	FilterBank	0	0.24	0.317307692307692	0.0802139037433155	28.189762302511	8.96512187424385
0.0645161290322581	0.0916666666666667	0.101010101010101	30.7441664073868	9.68110434778949	10	7	1	258	0	0	77	251	1.42857142857143	7	110	FilterBank	0	0.120689655172414	0.298449612403101	0.0404040404040404	28.189762302511	8.96512187424385
0.183673469387755	0.134328358208955	0.152173913043478	30.2048428064249	9.86426008017346	10	7	0	258	0	0	70	259	1.42857142857143	7	110	FilterBank	0	0.121951219512195	0.271317829457364	0.0706521739130435	16.3859820102611	17.1507175733415
0.145161290322581	0.0167597765363128	0.0671378091872792	28.3215775877528	8.58474989233614	10	7	4	360	0	0	63	369	1.42857142857143	7	110	FilterBank	0	0.137931034482759	0.175	0.0247349823321555	16.3859820102611	17.1507175733415
0.119402985074627	0.0608695652173913	0.0859375	29.6318801965296	9.17068762972277	10	7	2	486	0	0	108	425	1.42857142857143	7	110	FilterBank	0	0.333333333333333	0.222222222222222	0.0182291666666667	16.3859820102611	17.1507175733415
0.0571428571428571	0.0526315789473684	0.0709677419354839	30.133530679264	9.31785196750315	10	7	2	246	0	0	69	223	1.42857142857143	7	110	FilterBank	0	0.0925925925925926	0.280487804878049	0.032258064516129	16.3859820102611	17.1507175733415
0.0294117647058824	0.0251572327044025	0.0592885375494071	27.9133943766972	8.72909021863008	10	7	1	321	0	0	56	309	1.42857142857143	7	110	FilterBank	0	0.130434782608696	0.174454828660436	0.0355731225296443	16.3859820102611	17.1507175733415
0.1	0.2	0.130434782608696	27.4284763278713	8.96584893792322	10	7	0	202	0	0	90	136	1.42857142857143	7	110	FilterBank	0	0.117647058823529	0.445544554455446	0.217391304347826	16.3859820102611	17.1507175733415
0.117647058823529	0.146067415730337	0.133333333333333	28.465797696569	8.81645307358455	10	7	1	283	0	0	93	231	1.42857142857143	7	110	FilterBank	0	0.0754716981132075	0.328621908127208	0.0871794871794872	16.3859820102611	17.1507175733415
0	0	0.00884955752212389	0	0	10	1	1	130	0	0	2	215	10	7	110	FilterBank	0	0.0222222222222222	0.0153846153846154	0	31.467188777355	3.88393622219823
0	0	0	0	0	10	1	3	296	0	0	1	299	10	7	110	FilterBank	0	0	0.00337837837837838	0	31.4793784599382	3.39697546786603
0	0	0	0	0	10	1	3	203	0	0	0	221	10	7	110	FilterBank	0	0	0	0	29.2374722102575	0.763928499375024
0	0	0	0	0	10	1	2	228	0	0	0	244	10	7	110	FilterBank	0	0	0	0	32.2356732008117	2.31952207531217
0	0	0	0	0	10	1	4	430	0	0	0	358	10	7	110	FilterBank	0	0	0	0	29.4810914677352	3.63630816328544
0	0	0	0	0	10	1	3	552	0	0	0	519	10	7	110	FilterBank	0	0	0	0	36.0475134796554	0.588309776051387
0	0	0	0	0	10	1	3	665	0	0	1	481	10	7	110	FilterBank	0	0	0.00150375939849624	0	29.5958995616887	-1.19728430973545
0	0	0	0	0	10	1	3	525	0	0	0	400	10	7	110	FilterBank	0	0	0	0	28.429773638489	1.68966585002768
0	0	0	0	0	10	1	3	311	0	0	0	314	10	7	110	FilterBank	0	0	0	0	29.6215885541198	-0.440852921997581
0	0	0	0	0	10	1	3	196	0	0	0	249	10	7	110	FilterBank	0	0	0	0	28.9914682123639	5.08373794228454
0	0	0	0	0	10	1	3	357	0	0	0	389	10	7	110	FilterBank	0	0	0	0.00309597523219814	33.1413826213842	7.85173085647632
0	0	0	0	0	10	1	3	245	0	0	0	277	10	7	110	FilterBank	0	0	0	0	28.1688896044281	0.470140061653841
0	0	0	0	0	10	1	5	406	0	0	0	366	10	7	110	FilterBank	0	0	0	0	33.9456922339321	3.04435015879789
0	0	0	0	0	10	1	4	537	0	0	1	425	10	7	110	FilterBank	0	0	0.00186219739292365	0.00239808153477218	26.948079313966	4.19650804905679
0	0	0	0	0	10	1	5	308	0	0	0	345	10	7	110	FilterBank	0	0	0	0.004149377593361	33.3279259039977	0.117916133268176
0	0	0	0	0	10	1	3	579	0	0	0	447	10	7	110	FilterBank	0	0	0	0	27.8742934911325	-1.19105568923525
0	0	0	0	0	10	1	5	315	0	0	0	302	10	7	110	FilterBank	0	0	0	0	30.1215198959253	1.05689269486802
0	0	0	0	0	10	1	3	518	0	0	0	459	10	7	110	FilterBank	0	0	0	0	31.6518126528116	0.671094754509828
0	0	0	0	0	10	1	2	255	0	0	0	265	10	7	110	FilterBank	0	0	0	0.00956937799043062	30.9727764128731	3.00011865761943
0	0	0	0	0	10	1	3	445	0	0	0	427	10	7	110	FilterBank	0	0	0	0	28.6039966472973	3.02816203867172
0	0	0	0	0	10	1	3	367	0	0	0	324	10	7	110	FilterBank	0	0	0	0	25.1003027816561	2.82724337886174
0	0	0	0	0	10	1	3	442	0	0	0	368	10	7	110	FilterBank	0	0	0	0	24.5923057521312	2.01136375657178
0	0	0	0	0	10	1	4	350	0	0	1	369	10	7	110	FilterBank	0	0	0.00285714285714286	0	31.2019507410493	4.30310308435153
0	0	0	0	0	10	1	3	340	0	0	0	268	10	7	110	FilterBank	0	0	0	0	27.0389290144945	-0.450629995376068
0	0	0.00354609929078014	0	0	10	1	4	323	0	0	4	375	10	7	110	FilterBank	0	0.027027027027027	0.0123839009287926	0	36.5058661577844	3.11094449344716
0	0	0	0	0	10	1	3	257	0	0	1	282	10	7	110	FilterBank	0	0	0.00389105058365759	0.00462962962962963	29.6237073613744	2.88650944199878
0	0	0	0	0	10	1	3	316	0	0	1	347	10	7	110	FilterBank	0	0	0.00316455696202532	0	27.9855533200926	4.935997543597
0	0	0	0	0	10	1	2	265	0	0	1	275	10	7	110	FilterBank	0	0	0.00377358490566038	0	27.2774983189243	1.00501477702488
0	0	0	0	0	10	1	4	258	0	0	0	292	10	7	110	FilterBank	0	0	0	0	32.5069223789056	-0.386969524827279
0	0	0	0	0	10	1	5	653	0	0	0	540	10	7	110	FilterBank	0	0	0	0.00202020202020202	26.5197274501083	0.71514146406084
0	0	0	0	0	10	1	1	250	0	0	0	293	10	7	110	FilterBank	0	0	0	0	24.4701342094076	-1.13393357543679
0	0	0	0	0	10	1	3	377	0	0	0	339	10	7	110	FilterBank	0	0	0	0	26.4316611737118	-0.902002549199997
0	0	0	0	0	10	1	4	442	0	0	0	402	10	7	110	FilterBank	0	0	0	0	27.3739726860549	-1.8651658391382
0	0	0	0	0	10	1	3	260	0	0	0	261	10	7	110	FilterBank	0	0	0	0	30.0589894497384	-2.07638578999787
0	0	0	0	0	10	1	3	467	0	0	0	327	10	7	110	FilterBank	0	0	0	0	28.8881697695275	3.28265069324393
0	0	0	0	0	10	1	3	342	0	0	2	337	10	7	110	FilterBank	0	0	0.00584795321637427	0	24.1056871701014	1.22856800427345
0	0	0	0	0	10	1	5	490	0	0	1	446	10	7	110	FilterBank	0	0	0.00204081632653061	0	30.1055415177151	2.43474108898512
0	0	0	0	0	10	1	2	280	0	0	0	256	10	7	110	FilterBank	0	0	0	0	29.3734796637298	2.53764406010637
0	0	0	0	0	10	1	4	341	0	0	0	365	10	7	110	FilterBank	0	0	0	0	27.2004137791824	-0.808891523877644
0	0	0	0	0	10	1	2	534	0	0	0	452	10	7	110	FilterBank	0	0	0	0	33.0397204286747	-0.587643626151977
0	0	0	0	0	10	1	4	455	0	0	0	409	10	7	110	FilterBank	0	0	0	0.00273224043715847	30.963632778933	0.39861700862395
0	0	0	0	0	10	1	3	393	0	0	0	349	10	7	110	FilterBank	0	0	0	0.00303951367781155	25.189174829167	7.55216982442121
0	0	0	0	0	10	1	1	226	0	0	0	244	10	7	110	FilterBank	0	0	0	0	26.222058393633	0.40488125056588
0	0	0.00591715976331361	0	0	10	1	3	193	0	0	1	250	10	7	110	FilterBank	0	0.0192307692307692	0.00518134715025907	0	30.2565579927595	4.54167646259184
0	0	0	0	0	10	1	4	337	0	0	1	357	10	7	110	FilterBank	0	0	0.0029673590504451	0.00680272108843537	27.9612902008699	0.777079564528637
0	0	0	0	0	10	1	3	396	0	0	0	373	10	7	110	FilterBank	0	0	0	0	30.8368597265858	7.79143857003012
0	0	0	0	0	10	1	4	458	0	0	0	438	10	7	110	FilterBank	0	0	0	0	31.0304867903018	2.08399072960236
0	0	0	0	0	10	1	3	353	0	0	0	370	10	7	110	FilterBank	0	0	0	0	33.6060028287194	NaN
0	0	0	0	0	10	1	1	222	0	0	0	257	10	7	110	FilterBank	0	0	0	0.00564971751412429	30.8950916891495	3.2051588982318
0	0	0	0	0	10	1	1	246	0	0	0	308	10	7	110	FilterBank	0	0	0	0	32.0128216394015	-1.42456033451081
0	0	0	0	0	10	1	3	412	0	0	2	397	10	7	110	FilterBank	0	0	0.00485436893203883	0	30.1241292056631	-1.43663787818447
0	0	0	0	0	10	1	2	247	0	0	0	354	10	7	110	FilterBank	0	0	0	0	28.831075920668	0.774208094903657
0	0	0	0	0	10	1	4	412	0	0	0	420	10	7	110	FilterBank	0	0	0	0	31.7043747403438	-1.42398497779069
0	0	0	0	0	10	1	4	473	0	0	2	426	10	7	110	FilterBank	0	0	0.00422832980972516	0	30.4782046664784	-1.49228387179521
0	0	0.00320512820512821	0	0	10	1	2	385	0	0	3	361	10	7	110	FilterBank	0	0.0212765957446809	0.00779220779220779	0	25.516476594895	-0.270850819615865
0	0	0	0	0	10	1	2	418	0	0	0	352	10	7	110	FilterBank	0	0	0	0	26.394736567848	1.89128579304986
0	0	0	0	0	10	1	3	286	0	0	1	295	10	7	110	FilterBank	0	0	0.0034965034965035	0	29.0745225774075	1.45495250240273
0	0	0	0	0	10	1	4	320	0	0	0	253	10	7	110	FilterBank	0	0	0	0.00423728813559322	30.7129939559313	1.59467108951914
0	0	0	0	0	10	1	3	112	0	0	0	236	10	7	110	FilterBank	0	0	0	0.0104166666666667	34.3586124788725	3.66920146823504
0	0	0	0	0	10	1	2	275	0	0	0	361	10	7	110	FilterBank	0	0	0	0.0037037037037037	35.0230882185971	1.52456578568828
0.0666666666666667	0	0.029126213592233	3.1629301076463	1.75880253744117	10	2	1	120	0	0	6	220	5	7	110	JAR_FilterBank	0	0.0444444444444444	0.05	0	34.1794697113707	15.0347499632505
0.0163934426229508	0.0164609053497942	0.0143266475644699	1.82645868979289	1.60603239565049	10	2	4	595	0	0	16	359	5	7	110	JAR_FilterBank	0	0	0.026890756302521	0.0200573065902579	34.1794697113707	15.0347499632505
0	0	0	3.18543972632915	1.56795607025546	10	2	2	318	0	0	11	342	5	7	110	JAR_FilterBank	0	0	0.0345911949685535	0.0204778156996587	32.5353471722184	7.80067071547829
0	0.00628930817610063	0.00746268656716418	2.94264061457106	1.61324670323792	10	2	3	565	0	0	10	443	5	7	110	JAR_FilterBank	0	0	0.0176991150442478	0.0124378109452736	32.5353471722184	7.80067071547829
0	0	0	1.8657212432924	1.44684787839997	10	2	3	326	0	0	8	324	5	7	110	JAR_FilterBank	0	0	0.0245398773006135	0.00766283524904215	30.409681150511	9.55534129551108
0	0	0.0196078431372549	1.29276857817451	1.23516580920562	10	2	3	384	0	0	32	369	5	7	110	JAR_FilterBank	0	0.125	0.0833333333333333	0.0196078431372549	30.409681150511	9.55534129551108
0	0	0.0091324200913242	4.83014106244437	1.96339779780552	10	2	2	302	0	0	10	303	5	7	110	JAR_FilterBank	0	0.0487804878048781	0.033112582781457	0.0182648401826484	29.8166563228294	11.1442261146309
0	0.00769230769230769	0.00840336134453781	1.17493590623355	1.31504519790406	10	2	3	440	0	0	7	367	5	7	110	JAR_FilterBank	0	0.0196078431372549	0.0159090909090909	0.00280112044817927	29.8166563228294	11.1442261146309
0.0540540540540541	0.00505050505050505	0.0136518771331058	1.81137056253969	1.60938511415753	10	2	3	340	0	0	7	341	5	7	110	JAR_FilterBank	0	0.0277777777777778	0.0205882352941176	0.00341296928327645	32.0402525086944	13.2406734603465
0	0.00251256281407035	0.00208768267223382	1.87886638419929	1.34403113963898	10	2	3	513	0	0	4	492	5	7	110	JAR_FilterBank	0	0	0.00779727095516569	0.00626304801670146	32.0402525086944	13.2406734603465
0	0.0321100917431193	0.0273037542662116	5.4093277103539	1.99759537304181	10	2	2	472	0	0	35	373	5	7	110	JAR_FilterBank	0	0.0277777777777778	0.0741525423728814	0.0204778156996587	23.771986744269	9.80439643705288
0.0410958904109589	0.0412371134020619	0.0392156862745098	6.26182408744494	2.14024342108671	10	2	2	462	0	0	33	315	5	7	110	JAR_FilterBank	0	0.0212765957446809	0.0714285714285714	0.0130718954248366	23.771986744269	9.80439643705288
0	0	0.00737100737100737	0.423374045109533	0.800487399265868	10	2	3	503	0	0	11	413	5	7	110	JAR_FilterBank	0	0.0491803278688525	0.0218687872763419	0.00245700245700246	31.7070386552675	4.25400028966245
0	0.00636942675159236	0.00873362445414847	2.04869820262416	1.13041753319868	10	2	3	254	0	0	4	321	5	7	110	JAR_FilterBank	0	0.0256410256410256	0.015748031496063	0.00436681222707424	31.7070386552675	4.25400028966245
0	0.0050761421319797	0.00363636363636364	0.486854281175784	1.18873473999975	10	2	3	337	0	0	10	344	5	7	110	JAR_FilterBank	0	0	0.029673590504451	0.0109090909090909	28.1677442610025	8.86761522766663
0	0	0.00934579439252336	1.61911151574778	1.52377931709476	10	2	2	277	0	0	9	253	5	7	110	JAR_FilterBank	0	0.02	0.0324909747292419	0.014018691588785	28.1677442610025	8.86761522766663
0	0.0205479452054795	0.037037037037037	0.350552090183064	0.96692970704072	10	2	4	261	0	0	11	282	5	7	110	JAR_FilterBank	0	0.1	0.0421455938697318	0.00925925925925926	30.3382308748119	12.2868241823498
0	0	0.01171875	0.895688230107096	1.21306727333117	10	2	3	295	0	0	8	301	5	7	110	JAR_FilterBank	0	0.0566037735849057	0.0271186440677966	0.01171875	30.3382308748119	12.2868241823498
0	0	0	0.660006375144004	0.87359905365869	10	2	2	78	0	0	2	215	5	7	110	JAR_FilterBank	0	0	0.0256410256410256	0.012987012987013	32.4949170893929	10.2383328638719
0	0	0	0.164300737518349	0.791822111886619	10	2	4	430	0	0	5	340	5	7	110	JAR_FilterBank	0	0	0.0116279069767442	0.0134680134680135	32.4949170893929	10.2383328638719
0.025	0.0142045454545455	0.0202702702702703	5.85100783674342	2.19589534854699	10	2	4	705	0	0	33	485	5	7	110	JAR_FilterBank	0	0.0285714285714286	0.0468085106382979	0.00675675675675676	24.3092456913694	8.55926037592133
0.0144927536231884	0.0456852791878173	0.0347003154574132	7.9070908778835	2.52463785661543	10	2	4	456	0	0	32	331	5	7	110	JAR_FilterBank	0	0	0.0701754385964912	0.0126182965299685	24.3092456913694	8.55926037592133
0	0.010989010989011	0.024	1.94524528179245	1.54514326814024	10	2	1	153	0	0	10	260	5	7	110	JAR_FilterBank	0	0.05	0.065359477124183	0.016	25.7677765719135	12.8198528446778
0	0.00711743772241993	0.00882352941176471	1.27243539043926	1.47457913958208	10	2	2	467	0	0	14	419	5	7	110	JAR_FilterBank	0	0.0238095238095238	0.0299785867237687	0.00294117647058824	25.7677765719135	12.8198528446778
0.0222222222222222	0.0115830115830116	0.0227272727272727	2.11233436545868	1.74088258210032	10	2	4	403	0	0	23	393	5	7	110	JAR_FilterBank	0	0.0857142857142857	0.0570719602977667	0.0113636363636364	27.8541878365278	11.0642095515681
0	0	0.024390243902439	2.50448557952407	1.44932848879018	10	2	1	244	0	0	17	255	5	7	110	JAR_FilterBank	0	0.0425531914893617	0.069672131147541	0.0487804878048781	27.8541878365278	11.0642095515681
0	0	0.0263157894736842	0.822717198766329	1.66231080407263	10	2	2	221	0	0	11	253	5	7	110	JAR_FilterBank	0	0.0909090909090909	0.0497737556561086	0.00526315789473684	28.5361311837379	14.2590782703691
0	0	0	2.33649801456252	1.86146207660561	10	2	0	205	0	0	13	201	5	7	110	JAR_FilterBank	0	0	0.0634146341463415	0.00793650793650794	28.5361311837379	14.2590782703691
0	0.00952380952380952	0.0209424083769634	1.18396001402994	1.25702511005951	10	2	2	287	0	0	25	240	5	7	110	JAR_FilterBank	0	0.0178571428571429	0.0871080139372822	0.0261780104712042	23.5323155185504	8.55551902846807
0.03125	0	0.00543478260869565	2.03794548139755	1.58286869634894	10	2	4	230	0	0	13	282	5	7	110	JAR_FilterBank	0	0	0.0565217391304348	0.016304347826087	23.5323155185504	8.55551902846807
0.0181818181818182	0.00277777777777778	0.00647948164146868	2.57473163436387	1.41563123478526	10	2	4	509	0	0	8	499	5	7	110	JAR_FilterBank	0	0.0333333333333333	0.0157170923379175	0.00215982721382289	32.408384018465	5.05443660867627
0	0	0	2.61451973940707	1.36704296064957	10	2	4	415	0	0	14	318	5	7	110	JAR_FilterBank	0	0	0.0337349397590361	0.00324675324675325	32.408384018465	5.05443660867627
0.037037037037037	0	0.0220994475138122	1.65278706649611	1.33637672152496	10	2	1	197	0	0	6	233	5	7	110	JAR_FilterBank	0	0.0447761194029851	0.0304568527918782	0	32.3004671928082	9.04492362158332
0	0	0	2.0550271258251	1.27094036694464	10	2	2	324	0	0	8	276	5	7	110	JAR_FilterBank	0	0	0.0246913580246914	0.00816326530612245	32.3004671928082	9.04492362158332
0.015625	0.0127118644067797	0.0171919770773639	5.45067752412374	2.06164497952868	10	2	4	435	0	0	25	358	5	7	110	JAR_FilterBank	0	0	0.0574712643678161	0.00573065902578797	27.6851023904168	10.0186681632454
0	0	0.00305810397553517	4.31723050855012	1.92704315513326	10	2	3	398	0	0	20	376	5	7	110	JAR_FilterBank	0	0.0185185185185185	0.050251256281407	0.0122324159021407	27.6851023904168	10.0186681632454
0	0.00552486187845304	0.00342465753424658	1.40337512483282	1.57413038646552	10	2	4	401	0	0	8	327	5	7	110	JAR_FilterBank	0	0	0.0199501246882793	0.0102739726027397	29.7532589798342	12.4893998994259
0	0.0164319248826291	0.0140280561122244	2.63772213937731	1.60865553587949	10	2	4	583	0	0	14	543	5	7	110	JAR_FilterBank	0	0	0.0240137221269297	0.00200400801603206	29.7532589798342	12.4893998994259
0	0	0	0.185320039698564	0.653643592062367	10	2	3	309	0	0	4	303	5	7	110	JAR_FilterBank	0	0	0.0129449838187702	0.003584229390681	31.0506777142155	6.75425976286866
0.0625	0.0223214285714286	0.0223048327137546	1.17168318987542	1.05188135355482	10	2	2	295	0	0	10	397	5	7	110	JAR_FilterBank	0	0	0.0338983050847458	0.00743494423791822	31.0506777142155	6.75425976286866
0.0666666666666667	0.00779220779220779	0.0213219616204691	1.28718295303088	1.4385078955494	10	2	6	750	0	0	25	506	5	7	110	JAR_FilterBank	0	0.103448275862069	0.0333333333333333	0.00639658848614072	21.375443449749	9.79216416313621
0.0588235294117647	0.0408163265306122	0.0297029702970297	1.43950726900675	1.07739360610649	10	2	2	138	0	0	8	211	5	7	110	JAR_FilterBank	0	0	0.0579710144927536	0.0396039603960396	21.375443449749	9.79216416313621
0	0	0	2.0605708811712	1.55857440001053	10	2	4	541	0	0	19	440	5	7	110	JAR_FilterBank	0	0	0.0351201478743068	0.00246913580246914	30.7780520949176	8.35211826164723
0	0	0.00568181818181818	4.37973583496266	1.76897647742629	10	2	2	277	0	0	15	238	5	7	110	JAR_FilterBank	0	0.0208333333333333	0.0541516245487365	0.0397727272727273	30.7780520949176	8.35211826164723
0.02	0	0.00392156862745098	0.760701012490151	0.920795621250031	10	2	3	286	0	0	5	319	5	7	110	JAR_FilterBank	0	0	0.0174825174825175	0.00784313725490196	32.3937814278358	7.80524313020481
0	0	0	0.409328206973162	0.896361774130141	10	2	5	511	0	0	5	436	5	7	110	JAR_FilterBank	0	0	0.00978473581213307	0.00522193211488251	32.3937814278358	7.80524313020481
0	0	0	0.299505455841153	0.772607222049012	10	2	3	409	0	0	4	380	5	7	110	JAR_FilterBank	0	0	0.0097799511002445	0.00336700336700337	29.4001843158244	2.45004926638826
0	0	0.00763358778625954	0.236634375230112	0.837077740646976	10	2	2	138	0	0	3	229	5	7	110	JAR_FilterBank	0	0.0169491525423729	0.0217391304347826	0.0152671755725191	29.4001843158244	2.45004926638826
0	0.0191387559808612	0.0194805194805195	4.05887271049536	1.98972631952136	10	2	3	366	0	0	23	319	5	7	110	JAR_FilterBank	0	0.0338983050847458	0.0628415300546448	0.00974025974025974	26.4042268188094	11.3462043406966
0	0	0.0149253731343284	5.1179042687941	2.1030734362825	10	2	2	328	0	0	17	306	5	7	110	JAR_FilterBank	0	0.0327868852459016	0.0518292682926829	0.0335820895522388	26.4042268188094	11.3462043406966
0.0769230769230769	0.0273972602739726	0.0333333333333333	5.73648859121408	2.04750776198796	10	2	2	163	0	0	13	229	5	7	110	JAR_FilterBank	0	0	0.0797546012269939	0.00833333333333333	27.5341535313611	10.9973435673386
0	0.0121212121212121	0.00746268656716418	3.55664541567241	1.69243847090055	10	2	2	465	0	0	24	291	5	7	110	JAR_FilterBank	0	0	0.0516129032258065	0	27.5341535313611	10.9973435673386
0	0	0	0.957169121783907	1.25930494949722	10	2	4	251	0	0	10	284	5	7	110	JAR_FilterBank	0	0	0.0398406374501992	0.0147058823529412	31.2734870956933	11.4489904539065
0.0476190476190476	0	0.0666666666666667	1.56852728800551	1.60753249274903	10	2	0	122	0	0	17	180	5	7	110	JAR_FilterBank	0	0.0508474576271186	0.139344262295082	0.106666666666667	31.2734870956933	11.4489904539065
0.0192307692307692	0.0161290322580645	0.0171919770773639	8.75941607060107	2.57407290309205	10	2	3	516	0	0	22	391	5	7	110	JAR_FilterBank	0	0.027027027027027	0.0426356589147287	0	25.3351589897647	12.7592172600788
0	0.00227272727272727	0.0019047619047619	6.51102121657709	2.1129508668138	10	2	5	624	0	0	10	532	5	7	110	JAR_FilterBank	0	0	0.016025641025641	0.00571428571428571	25.3351589897647	12.7592172600788
0	0.00847457627118644	0.00970873786407767	0.167622834230287	0.744824369360395	10	2	2	250	0	0	9	252	5	7	110	JAR_FilterBank	0	0.0196078431372549	0.036	0	26.2362071863041	7.86882180364018
0.0384615384615385	0	0.00813008130081301	0.772076963266609	1.07981745932548	10	2	2	150	0	0	4	263	5	7	110	JAR_FilterBank	0	0	0.0266666666666667	0.024390243902439	26.2362071863041	7.86882180364018
0.0158730158730159	0	0.0189274447949527	6.87783046874525	2.36048724754224	10	2	3	542	0	0	53	328	5	7	110	JAR_FilterBank	0	0.0961538461538462	0.0977859778597786	0.00946372239747634	20.0582822607889	12.5428977561159
0.0357142857142857	0.0212765957446809	0.0541871921182266	5.98504020339684	2.31577688232433	10	2	3	346	0	0	30	270	5	7	110	JAR_FilterBank	0	0.11864406779661	0.0867052023121387	0.00492610837438424	20.0582822607889	12.5428977561159
0	0.0205882352941176	0.0246913580246914	0.85054121662021	1.69917241811197	10	2	5	450	0	0	12	466	5	7	110	FilterBank	0	0.0681818181818182	0.0266666666666667	0.00246913580246914	30.1491367186897	15.0059046483355
0	0	0	1.14472379624696	1.57045847426903	10	2	3	203	0	0	5	251	5	7	110	FilterBank	0	0	0.0246305418719212	0.0182926829268293	30.1491367186897	15.0059046483355
0	0.0132890365448505	0.0132275132275132	0.468447743415501	0.976594414456664	10	2	5	437	0	0	9	442	5	7	110	FilterBank	0	0.0227272727272727	0.0205949656750572	0.00793650793650794	29.1797002620104	7.60431912335661
0	0	0.00267379679144385	0.476271911683374	0.930580470165951	10	2	3	440	0	0	5	430	5	7	110	FilterBank	0	0	0.0113636363636364	0.0053475935828877	29.1797002620104	7.60431912335661
0	0.016304347826087	0.0127659574468085	5.69636804151551	2.08400774233648	10	2	5	607	0	0	23	476	5	7	110	FilterBank	0	0	0.0378912685337726	0.00851063829787234	28.0742088511613	11.9328102740553
0.0810810810810811	0.00803212851405622	0.0149700598802395	4.0341303905339	1.78071300311458	10	2	2	401	0	0	10	387	5	7	110	FilterBank	0	0	0.0249376558603491	0.00598802395209581	28.0742088511613	11.9328102740553
0	0.00584795321637427	0.00657894736842105	8.66627843960593	3.05078380817309	10	2	3	588	0	0	36	505	5	7	110	FilterBank	0	0.02	0.0612244897959184	0.00219298245614035	30.8829013260096	18.6742101113578
0.0303030303030303	0	0.0421052631578947	13.4937103132917	3.39375355215053	10	2	3	303	0	0	43	242	5	7	110	FilterBank	0	0.109090909090909	0.141914191419142	0.0210526315789474	30.8829013260096	18.6742101113578
0	0	0.0114285714285714	4.53214581097829	1.85289528233508	10	2	2	490	0	0	24	372	5	7	110	FilterBank	0	0.0666666666666667	0.0489795918367347	0.0314285714285714	26.849507698691	8.65167636481036
0.0188679245283019	0	0.0194174757281553	3.66295177573107	1.81474167100571	10	2	3	358	0	0	20	320	5	7	110	FilterBank	0	0.0980392156862745	0.0558659217877095	0.00647249190938511	26.849507698691	8.65167636481036
0.0166666666666667	0.00298507462686567	0.00675675675675676	1.99129620602514	1.29528160909982	10	2	4	470	0	0	11	470	5	7	110	FilterBank	0	0.0333333333333333	0.0234042553191489	0	31.4215437270318	7.32704973398341
0.0232558139534884	0.0053475935828877	0.0150375939849624	1.74102761062392	1.32222396115727	10	2	4	339	0	0	12	339	5	7	110	FilterBank	0	0.0232558139534884	0.0353982300884956	0	31.4215437270318	7.32704973398341
0	0.0196078431372549	0.0210526315789474	2.78873036928252	1.44541016592718	10	2	1	113	0	0	5	183	5	7	110	FilterBank	0	0.0149253731343284	0.0442477876106195	0	22.6206588587854	8.44763443785882
0	0	0.00647249190938511	1.0496146415588	1.14902008536045	10	2	3	380	0	0	3	360	5	7	110	FilterBank	0	0.0192307692307692	0.00789473684210526	0	22.6206588587854	8.44763443785882
0	0.024390243902439	0.0259259259259259	4.7140545238148	2.10860616581352	10	2	2	308	0	0	14	315	5	7	110	FilterBank	0	0.0566037735849057	0.0454545454545455	0.0222222222222222	26.2727426484454	15.2589420343863
0	0.0171673819742489	0.0155763239875389	3.89537158026548	2.1133486660753	10	2	3	358	0	0	6	362	5	7	110	FilterBank	0	0.0188679245283019	0.0167597765363128	0.0218068535825545	26.2727426484454	15.2589420343863
0.0212765957446809	0	0.0308880308880309	10.6610326829723	2.81695224732826	10	2	2	351	0	0	24	292	5	7	110	FilterBank	0	0.0980392156862745	0.0683760683760684	0.0347490347490347	28.9321367486776	12.3849967218734
0	0.00711743772241993	0.0099009900990099	8.96787623990569	2.67888239772819	10	2	5	557	0	0	22	412	5	7	110	FilterBank	0	0	0.0394973070017953	0	28.9321367486776	12.3849967218734
0.0833333333333333	0.0050251256281407	0.027681660899654	8.51808566490458	2.90237956312186	10	2	4	388	0	0	18	348	5	7	110	FilterBank	0	0.0731707317073171	0.0463917525773196	0.00346020761245675	32.2172975830127	13.5767843149505
0.135135135135135	0.00826446280991736	0.032258064516129	7.27507849042043	2.55780771306003	10	2	3	260	0	0	16	263	5	7	110	FilterBank	0	0.0204081632653061	0.0615384615384615	0.0368663594470046	32.2172975830127	13.5767843149505
0	0	0	0.98534071079149	1.22452520781695	10	2	5	542	0	0	9	386	5	7	110	FilterBank	0	0	0.0166051660516605	0	30.5949533565856	8.99565965788867
0.04	0.0078125	0.010752688172043	1.17327886468843	1.00811210425698	10	2	2	297	0	0	15	278	5	7	110	FilterBank	0	0	0.0505050505050505	0.021505376344086	30.5949533565856	8.99565965788867
0	0.0289017341040462	0.0246478873239437	14.0332781219668	3.46498310335595	10	2	2	401	0	0	34	288	5	7	110	FilterBank	0	0.0338983050847458	0.084788029925187	0.0140845070422535	23.3108204156646	11.6423375485059
0.0263157894736842	0.0341463414634146	0.0399201596806387	15.7082634334584	4.01709261136119	10	2	4	654	0	0	60	505	5	7	110	FilterBank	0	0.0980392156862745	0.0917431192660551	0.00998003992015968	23.3108204156646	11.6423375485059
0.0217391304347826	0	0.0107816711590297	2.2301023322444	1.49098260417898	10	2	4	482	0	0	11	423	5	7	110	FilterBank	0	0	0.0228215767634855	0.0134770889487871	28.0034672150808	9.22538321884165
0.0232558139534884	0	0.0100334448160535	0.825091319943053	1.42447935375837	10	2	3	349	0	0	9	328	5	7	110	FilterBank	0	0.0476190476190476	0.0257879656160458	0.00334448160535117	28.0034672150808	9.22538321884165
0	0	0.0101351351351351	1.1278978889924	1.09495372290728	10	2	3	357	0	0	9	347	5	7	110	FilterBank	0	0.0392156862745098	0.0252100840336134	0	31.0348671608179	10.7403805838471
0.0357142857142857	0.00495049504950495	0.0131147540983607	2.42804352823711	1.22770620931711	10	2	2	433	0	0	23	350	5	7	110	FilterBank	0	0.0204081632653061	0.0531177829099307	0.0163934426229508	31.0348671608179	10.7403805838471
0.0238095238095238	0.00476190476190476	0.0066006600660066	3.01635788830584	1.84617426930747	10	2	4	419	0	0	17	333	5	7	110	FilterBank	0	0	0.0405727923627685	0.0066006600660066	27.2107902526984	11.9974369398859
0.0303030303030303	0	0.00671140939597315	2.23982946113702	1.68291822423773	10	2	2	209	0	0	9	239	5	7	110	FilterBank	0	0	0.0430622009569378	0.0268456375838926	27.2107902526984	11.9974369398859
0.0434782608695652	0.016025641025641	0.0260663507109005	5.95708574745533	2.14462436620084	10	2	3	604	0	0	33	429	5	7	110	FilterBank	0	0.0833333333333333	0.054635761589404	0.00710900473933649	26.0912043511729	8.56764810102031
0.0574712643678161	0	0.0148148148148148	9.26524426075987	2.61172688945829	10	2	5	639	0	0	34	410	5	7	110	FilterBank	0	0.0277777777777778	0.05320813771518	0.00740740740740741	26.0912043511729	8.56764810102031
0.04	0.0228571428571429	0.0241935483870968	6.00030687818632	2.19814663223	10	2	2	308	0	0	31	306	5	7	110	FilterBank	0	0.0208333333333333	0.100649350649351	0.0362903225806452	23.4497700040578	10.5774439585025
0	0	0.00696864111498258	6.20080408363573	2.15715799820197	10	2	5	383	0	0	32	333	5	7	110	FilterBank	0	0.037037037037037	0.0835509138381201	0.00696864111498258	23.4497700040578	10.5774439585025
0.0357142857142857	0.0297029702970297	0.0372670807453416	3.58154499689305	2.46778971863796	10	2	2	197	0	0	13	281	5	7	110	FilterBank	0	0.0263157894736842	0.065989847715736	0.0186335403726708	32.0640808293466	15.0034676552149
0.0625	0	0.0359281437125748	3.74118331114639	1.96444493645341	10	2	1	209	0	0	15	225	5	7	110	FilterBank	0	0.078125	0.0717703349282297	0.0239520958083832	32.0640808293466	15.0034676552149
0	0.00714285714285714	0.00684931506849315	9.25637474780508	3.05821298179085	10	2	2	363	0	0	18	376	5	7	110	FilterBank	0	0.0232558139534884	0.0495867768595041	0.0342465753424658	29.0418862399141	21.2063416636406
0	0.0153846153846154	0.0577889447236181	6.80279409407627	2.71571042851782	10	2	3	481	0	0	45	434	5	7	110	FilterBank	0	0.0727272727272727	0.0935550935550936	0.0050251256281407	29.0418862399141	21.2063416636406
0.0425531914893617	0.027027027027027	0.0396825396825397	11.6210477514264	3.27069880587973	10	2	1	277	0	0	16	300	5	7	110	FilterBank	0	0	0.0577617328519856	0.0119047619047619	23.5482092604061	16.8649195073211
0	0.0267857142857143	0.0274390243902439	6.54418780120889	2.60295199184629	10	2	4	388	0	0	29	340	5	7	110	FilterBank	0	0.0294117647058824	0.0747422680412371	0.00609756097560976	23.5482092604061	16.8649195073211
0.0303030303030303	0.037037037037037	0.0407239819004525	2.70230489453933	1.67420658988129	10	2	2	330	0	0	24	277	5	7	110	FilterBank	0	0.0408163265306122	0.0727272727272727	0.0226244343891403	22.1490738660923	11.3543462633527
0	0.0245398773006135	0.0189393939393939	5.2507936705595	2.12255419195183	10	2	4	439	0	0	13	338	5	7	110	FilterBank	0	0.0238095238095238	0.0296127562642369	0.00378787878787879	22.1490738660923	11.3543462633527
0.0285714285714286	0.00462962962962963	0.0166112956810631	1.26931439989247	1.4849896354521	10	2	3	479	0	0	19	350	5	7	110	FilterBank	0	0.0392156862745098	0.0396659707724426	0.00332225913621262	25.6140744818514	10.561111763034
0.0645161290322581	0	0.0118343195266272	2.93463348756983	1.67766596504221	10	2	2	213	0	0	9	263	5	7	110	FilterBank	0	0	0.0422535211267606	0.0236686390532544	25.6140744818514	10.561111763034
0.0232558139534884	0.00833333333333333	0.00925925925925926	2.81651041431447	1.55256962195687	10	2	1	333	0	0	16	275	5	7	110	FilterBank	0	0	0.048048048048048	0.0324074074074074	25.1499519379381	7.84827552386452
0.0227272727272727	0.00392156862745098	0.00879765395894428	1.29140482821163	1.35961240092334	10	2	4	453	0	0	15	387	5	7	110	FilterBank	0	0.0222222222222222	0.033112582781457	0.00293255131964809	25.1499519379381	7.84827552386452
0	0.00711743772241993	0.0188679245283019	1.41795283400875	1.24383845627416	10	2	3	397	0	0	12	409	5	7	110	FilterBank	0	0.0888888888888889	0.0302267002518892	0.00808625336927224	30.659524505942	9.51162187991303
0	0.00425531914893617	0.0066006600660066	0.925442864711421	0.951247868408989	10	2	3	357	0	0	8	361	5	7	110	FilterBank	0	0	0.0224089635854342	0.0198019801980198	30.659524505942	9.51162187991303
0	0.0198237885462555	0.0257826887661142	12.218548822645	3.26550362009254	10	2	5	788	0	0	31	555	5	7	110	FilterBank	0	0.117647058823529	0.0393401015228426	0.00552486187845304	26.0625132026069	13.1174312886692
0.0238095238095238	0.00602409638554217	0.029520295202952	7.99226397340962	2.21694819711633	10	2	3	337	0	0	35	279	5	7	110	FilterBank	0	0.0895522388059701	0.103857566765579	0.011070110701107	26.0625132026069	13.1174312886692
0	0.00903614457831325	0.00699300699300699	1.14531864276737	1.56006918119349	10	2	3	484	0	0	12	471	5	7	110	FilterBank	0	0	0.0247933884297521	0	29.9493192273317	10.9446261577933
0	0.0263157894736842	0.0242424242424242	3.67862277164073	1.802896134161	10	2	1	206	0	0	22	280	5	7	110	FilterBank	0	0	0.106796116504854	0.0545454545454545	29.9493192273317	10.9446261577933
0	0.025089605734767	0.0241691842900302	4.72358040393927	1.81207491925715	10	2	2	392	0	0	22	430	5	7	110	FilterBank	0	0.024390243902439	0.0561224489795918	0.00906344410876133	26.5646837531415	11.977874110193
0	0	0	1.35074788696308	1.16567469333194	10	2	2	417	0	0	6	299	5	7	110	FilterBank	0	0	0.0143884892086331	0.0118110236220472	26.5646837531415	11.977874110193
0	0.0029585798816568	0.00684931506849315	1.22589155202624	1.12259159823501	10	2	4	561	0	0	15	472	5	7	110	FilterBank	0	0	0.0267379679144385	0.00228310502283105	28.2530896103513	4.40093070189888
0	0.00833333333333333	0.00952380952380952	2.45280498706927	1.25286572503521	10	2	3	351	0	0	6	377	5	7	110	FilterBank	0	0.0232558139534884	0.0170940170940171	0.0253968253968254	28.2530896103513	4.40093070189888
0.0340909090909091	0.0169082125603865	0.0189393939393939	5.06102726857809	1.79363514528356	10	2	4	841	0	0	37	532	5	7	110	FilterBank	0	0	0.0439952437574316	0.00378787878787879	22.0972869205131	6.64457461184559
0	0.0476190476190476	0.03125	1.45805651636095	1.3199317780312	10	2	1	326	0	0	24	288	5	7	110	FilterBank	0	0	0.0736196319018405	0.0178571428571429	22.0972869205131	6.64457461184559
0	0.00583090379008746	0.0112612612612613	5.06485727182583	1.96256504363251	10	2	3	577	0	0	14	476	5	7	110	FilterBank	0	0.027027027027027	0.024263431542461	0.00675675675675676	27.213107054872	11.3368776779054
0	0.0117647058823529	0.0127388535031847	4.31910359696719	1.82036960484001	10	2	3	225	0	0	12	223	5	7	110	FilterBank	0	0	0.0533333333333333	0.0127388535031847	27.213107054872	11.3368776779054
0	0	0.00294117647058824	0	0	10	1	3	356	0	0	1	391	10	7	110	no_mask_FilterBank	0	0.0196078431372549	0.00280898876404494	0	31.512238786724	0.950967010879703
0	0	0	0	0	10	1	3	258	0	0	0	271	10	7	110	no_mask_FilterBank	0	0	0	0	29.6728332672473	2.75331187915069
0	0	0	0	0	10	1	3	477	0	0	1	430	10	7	110	no_mask_FilterBank	0	0	0.00209643605870021	0.00255754475703325	28.0438459290449	-1.14290957578953
0	0	0	0	0	10	1	3	334	0	0	0	352	10	7	110	no_mask_FilterBank	0	0	0	0	26.3784981740666	2.82734042397186
0	0	0	0	0	10	1	3	960	0	0	1	713	10	7	110	no_mask_FilterBank	0	0	0.00104166666666667	0	24.9034235246278	-1.61744951787547
0	0	0	0	0	10	1	4	421	0	0	0	362	10	7	110	no_mask_FilterBank	0	0	0	0.00302114803625378	29.4132218524369	-1.54240180246602
0	0	0	0	0	10	1	3	461	0	0	1	356	10	7	110	no_mask_FilterBank	0	0	0.00216919739696312	0.0037037037037037	26.3449234837393	-0.485679226434334
0	0	0	0	0	10	1	1	226	0	0	0	223	10	7	110	no_mask_FilterBank	0	0	0	0.00595238095238095	27.6853987639699	3.36282553020087
0	0	0	0	0	10	1	4	549	0	0	0	497	10	7	110	no_mask_FilterBank	0	0	0	0	30.331024327206	-0.333108141611468
0	0	0	0	0	10	1	4	403	0	0	0	398	10	7	110	no_mask_FilterBank	0	0	0	0	33.9362342489538	-0.800892966445725
0	0	0	0	0	10	1	1	30	0	0	0	166	10	7	110	no_mask_FilterBank	0	0	0	0	20.0329355438806	-2.0971443510089
0	0	0	0	0	10	1	1	106	0	0	0	227	10	7	110	no_mask_FilterBank	0	0	0	0	32.0109969712491	4.03120300417078
0	0	0	0	0	10	1	2	408	0	0	1	362	10	7	110	no_mask_FilterBank	0	0	0.00245098039215686	0.0036101083032491	20.5197594062474	0.346335617534404
0	0	0	0	0	10	1	4	525	0	0	0	393	10	7	110	no_mask_FilterBank	0	0	0	0.00518134715025907	31.1887524165751	-1.60976755600707
0	0	0	0	0	10	1	5	441	0	0	0	392	10	7	110	no_mask_FilterBank	0	0	0	0	32.9038223928008	4.37102536752631
0	0	0	0	0	10	1	4	379	0	0	1	342	10	7	110	no_mask_FilterBank	0	0	0.00263852242744063	0	28.4989414475533	-1.67332468058559
0	0	0	0	0	10	1	2	346	0	0	0	372	10	7	110	no_mask_FilterBank	0	0	0	0	30.3735258977772	1.61124992373495
0	0	0	0	0	10	1	0	267	0	0	0	266	10	7	110	no_mask_FilterBank	0	0	0	0	24.4947509833843	-2.79504530098476
0	0	0	0	0	10	1	3	359	0	0	1	344	10	7	110	no_mask_FilterBank	0	0	0.00278551532033426	0.00371747211895911	28.3988237004917	-3.98850497825309
0	0	0	0	0	10	1	4	369	0	0	0	360	10	7	110	no_mask_FilterBank	0	0	0	0	33.1222714045625	-1.22057320050081
0	0	0.008	0	0	10	1	1	139	0	0	1	252	10	7	110	no_mask_FilterBank	0	0	0.00719424460431655	0	22.5446481973956	3.07035651642521
0	0	0	0	0	10	1	2	381	0	0	1	383	10	7	110	no_mask_FilterBank	0	0	0.0026246719160105	0	33.8816733797865	-2.35179412384067
0	0	0	0	0	10	1	4	526	0	0	0	423	10	7	110	no_mask_FilterBank	0	0	0	0.00238663484486874	30.7654673312413	1.32125515426831
0	0	0	0	0	10	1	3	316	0	0	0	317	10	7	110	no_mask_FilterBank	0	0	0	0	29.1402001827237	1.63439252594395
0	0	0	0	0	10	1	5	653	0	0	0	473	10	7	110	no_mask_FilterBank	0	0	0	0.00233644859813084	25.8734646589428	-2.08696153007067
0	0	0	0	0	10	1	3	225	0	0	0	309	10	7	110	no_mask_FilterBank	0	0	0	0	34.3335341606735	1.67773843769898
0	0	0	0	0	10	1	5	431	0	0	0	406	10	7	110	no_mask_FilterBank	0	0	0	0.0026525198938992	29.0714441334757	0.371177635893958
0	NaN	0.0416666666666667	0	0	10	1	0	25	0	0	1	176	10	7	110	no_mask_FilterBank	0	0.0217391304347826	0.04	0	9.57958339148962	3.69030718056237
0	0	0	0	0	10	1	4	308	0	0	0	329	10	7	110	no_mask_FilterBank	0	0	0	0	30.7105737396306	3.70481343657568
0	0	0	0	0	10	1	3	376	0	0	1	409	10	7	110	no_mask_FilterBank	0	0	0.00265957446808511	0	32.2593829034876	-0.672964064255386
0	0	0	0	0	10	1	2	229	0	0	1	325	10	7	110	no_mask_FilterBank	0	0	0.00436681222707424	0	34.9819629194769	0.342244166767941
0	0	0	0	0	10	1	2	370	0	0	0	320	10	7	110	no_mask_FilterBank	0	0	0	0	28.5279087926981	-2.05634489431803
0	0	0	0	0	10	1	2	199	0	0	0	253	10	7	110	no_mask_FilterBank	0	0	0	0	26.5637784920733	3.47748818153537
0	0	0	0	0	10	1	2	343	0	0	0	290	10	7	110	no_mask_FilterBank	0	0	0	0	27.3087496268325	0.552954623840452
0	0	0.00186567164179104	0	0	10	1	4	737	0	0	1	550	10	7	110	no_mask_FilterBank	0	0.0263157894736842	0.00135685210312076	0	31.0561664494093	-3.40153352705445
0	0	0	0	0	10	1	4	428	0	0	1	400	10	7	110	no_mask_FilterBank	0	0	0.00233644859813084	0	29.917713494724	-2.05309243067581
0	0	0	0	0	10	1	5	370	0	0	1	357	10	7	110	no_mask_FilterBank	0	0	0.0027027027027027	0	29.8390757564104	0.721554907291991
0	0	0	0	0	10	1	2	252	0	0	0	271	10	7	110	no_mask_FilterBank	0	0	0	0	19.9002813794043	2.17447834564167
0	0	0	0	0	10	1	3	283	0	0	0	297	10	7	110	no_mask_FilterBank	0	0	0	0.00515463917525773	27.3971153482083	-1.46785992382875
0	0	0	0	0	10	1	5	446	0	0	0	471	10	7	110	no_mask_FilterBank	0	0	0	0	31.3440911496032	4.74494913595914
0	0	0	0	0	10	1	3	548	0	0	0	455	10	7	110	no_mask_FilterBank	0	0	0	0	28.006851893567	0.05118546808996
0	0	0	0	0	10	1	4	472	0	0	0	398	10	7	110	no_mask_FilterBank	0	0	0	0	26.3773570060157	-0.521977958818516
0	0	0	0	0	10	1	2	141	0	0	0	231	10	7	110	no_mask_FilterBank	0	0	0	0.00813008130081301	31.2914351528158	1.71158831683817
0	0	0	0	0	10	1	5	490	0	0	0	447	10	7	110	no_mask_FilterBank	0	0	0	0	32.8428125087664	-1.45567518889671
0	0	0	0	0	10	1	3	356	0	0	0	324	10	7	110	no_mask_FilterBank	0	0	0	0	30.7678048310439	1.94034515061223
0	0	0	0	0	10	1	1	316	0	0	0	315	10	7	110	no_mask_FilterBank	0	0	0	0	28.0055903919705	-1.29817834672729
0	0	0	0	0	10	1	3	285	0	0	0	295	10	7	110	no_mask_FilterBank	0	0	0	0	28.3864500868469	0.711585467848195
0	0	0	0	0	10	1	3	535	0	0	0	435	10	7	110	no_mask_FilterBank	0	0	0	0	24.8498908562532	-2.30153481969098
0	0	0	0	0	10	1	6	463	0	0	0	401	10	7	110	no_mask_FilterBank	0	0	0	0.00276243093922652	30.1900597029347	3.38356557299344
0	0	0	0	0	10	1	3	384	0	0	1	393	10	7	110	no_mask_FilterBank	0	0	0.00260416666666667	0	30.6033672852325	3.61252159014502
0	0	0	0	0	10	1	3	257	0	0	1	299	10	7	110	no_mask_FilterBank	0	0	0.00389105058365759	0	29.6027522015079	6.75038416686766
0	0	0	0	0	10	1	2	524	0	0	0	370	10	7	110	no_mask_FilterBank	0	0	0	0	27.5464152588178	-2.00972898826731
0	0	0	0	0	10	1	3	464	0	0	0	414	10	7	110	no_mask_FilterBank	0	0	0	0	29.4362938729787	-2.69360553107104
0	0	0	0	0	10	1	5	585	0	0	0	516	10	7	110	no_mask_FilterBank	0	0	0	0.00195694716242661	28.1284779306789	-0.0563139142215516
0	0	0	0	0	10	1	4	475	0	0	0	386	10	7	110	no_mask_FilterBank	0	0	0	0	30.4968895659374	-0.0429724680066334
0	0	0	0	0	10	1	0	239	0	0	1	250	10	7	110	no_mask_FilterBank	0	0	0.00418410041841004	0	25.9747571175119	-1.47006355752641
0	0	0	0	0	10	1	2	165	0	0	0	248	10	7	110	no_mask_FilterBank	0	0	0	0	34.4014454159793	1.97975125304253
0	0	0	0	0	10	1	2	201	0	0	0	239	10	7	110	no_mask_FilterBank	0	0	0	0	27.34270162244	5.06204326353846
0	0	0	0	0	10	1	3	479	0	0	0	467	10	7	110	no_mask_FilterBank	0	0	0	0	31.6369898468104	-0.413727496276907
0	0	0.00746268656716418	0	0	10	1	2	159	0	0	1	228	10	7	110	no_mask_FilterBank	0	0.0238095238095238	0.00628930817610063	0	29.1260592150651	-0.103276398696601
0	0	0	1.07138986348709	1.03752668248096	10	2	1	156	0	0	2	234	5	7	110	no_mask_FilterBank	0	0	0.0128205128205128	0.00684931506849315	25.4622245613527	-0.321578991202257
0	0	0	1.06868049873481	1.39047130438931	10	2	5	484	0	0	0	452	5	7	110	no_mask_FilterBank	0	0	0	0	25.4622245613527	-0.321578991202257
0	0	0	2.35813787873546	1.63463317937177	10	2	2	217	0	0	1	262	5	7	110	no_mask_FilterBank	0	0	0.00460829493087558	0	28.9862583891039	3.63944461756409
0	0	0.0028735632183908	2.56415177965232	1.83774865221295	10	2	4	451	0	0	1	390	5	7	110	no_mask_FilterBank	0	0.0263157894736842	0.00221729490022173	0	28.9862583891039	3.63944461756409
0	0	0	5.33159488921495	1.81667973539573	10	2	7	592	0	0	0	466	5	7	110	no_mask_FilterBank	0	0	0	0	28.8287532156181	3.93748849914412
0	0	0	0.964665483574407	0.995567761258165	10	2	3	257	0	0	0	254	5	7	110	no_mask_FilterBank	0	0	0	0	28.8287532156181	3.93748849914412
0	0	0	4.08548338513179	2.02573653821555	10	2	5	498	0	0	0	466	5	7	110	no_mask_FilterBank	0	0	0	0	30.1163266203349	-3.61282878464655
0	0	0	2.24669289015495	1.89874492527731	10	2	3	369	0	0	0	319	5	7	110	no_mask_FilterBank	0	0	0	0	30.1163266203349	-3.61282878464655
0	0	0	7.72132593443092	2.61472850026729	10	2	3	479	0	0	1	423	5	7	110	no_mask_FilterBank	0	0	0.00208768267223382	0	31.4941305124479	-0.477272374821517
0	0	0	9.03479977259753	2.57689958356412	10	2	4	521	0	0	0	391	5	7	110	no_mask_FilterBank	0	0	0	0	31.4941305124479	-0.477272374821517
0	0	0	1.98793807606989	1.28752797390152	10	2	4	258	0	0	0	280	5	7	110	no_mask_FilterBank	0	0	0	0	32.3922668076109	0.576733387947625
0	0	0	2.54300181366478	1.48258696008186	10	2	2	356	0	0	0	399	5	7	110	no_mask_FilterBank	0	0	0	0	32.3922668076109	0.576733387947625
0	0	0	5.22622930795834	2.18228232253577	10	2	1	281	0	0	0	285	5	7	110	no_mask_FilterBank	0	0	0	0	30.2043731154403	0.875762177810887
0	0	0	7.54996516853493	2.55045320779789	10	2	3	246	0	0	2	252	5	7	110	no_mask_FilterBank	0	0	0.00813008130081301	0	30.2043731154403	0.875762177810887
0	0	0	0.336832487726286	1.23692668020921	10	2	2	257	0	0	0	316	5	7	110	no_mask_FilterBank	0	0	0	0	29.5783699128765	-2.0320160678693
0	0	0	0.417096062771237	1.26066998396692	10	2	3	293	0	0	0	309	5	7	110	no_mask_FilterBank	0	0	0	0	29.5783699128765	-2.0320160678693
0	0	0	2.2519149219434	1.43396305175361	10	2	1	178	0	0	0	221	5	7	110	no_mask_FilterBank	0	0	0	0	22.9676393856624	1.96004831533263
0	0	0.00735294117647059	3.65059363912994	1.57086457147396	10	2	0	202	0	0	1	207	5	7	110	no_mask_FilterBank	0	0.0185185185185185	0.00495049504950495	0.00735294117647059	22.9676393856624	1.96004831533263
0	0	0	5.87970265092981	2.26105343312998	10	2	2	383	0	0	0	319	5	7	110	no_mask_FilterBank	0	0	0	0.0137931034482759	27.0266684519894	2.01603801522945
0	0	0	5.12660983835661	2.17376768561794	10	2	3	290	0	0	0	270	5	7	110	no_mask_FilterBank	0	0	0	0	27.0266684519894	2.01603801522945
0	0	0	2.05796101677036	1.39432291293803	10	2	3	407	0	0	1	336	5	7	110	no_mask_FilterBank	0	0	0.00245700245700246	0.00338983050847458	26.6761976946754	-0.308380422180439
0	0	0	2.53505168028348	1.47052547800377	10	2	3	487	0	0	1	469	5	7	110	no_mask_FilterBank	0	0	0.00205338809034908	0	26.6761976946754	-0.308380422180439
0	0	0	1.43916363392146	1.35658292594039	10	2	2	207	0	0	1	298	5	7	110	no_mask_FilterBank	0	0	0.00483091787439614	0.0053475935828877	26.9210020735091	4.74637868243636
0	0	0	1.88458535015012	1.44439288754182	10	2	2	205	0	0	0	216	5	7	110	no_mask_FilterBank	0	0	0	0.00694444444444444	26.9210020735091	4.74637868243636
0	0	0	8.75780239025915	2.45623338494039	10	2	4	719	0	0	2	425	5	7	110	no_mask_FilterBank	0	0	0.00278164116828929	0.00238663484486874	23.2970951659208	-1.55273650224305
0	0	0	10.6746970059362	2.77323345314029	10	2	2	551	0	0	0	425	5	7	110	no_mask_FilterBank	0	0	0	0	23.2970951659208	-1.55273650224305
0	0	0	1.68591732249456	1.51227406470334	10	2	1	282	0	0	0	269	5	7	110	no_mask_FilterBank	0	0	0	0	26.8152635473157	4.39552423536413
0	0	0	4.03823389487102	1.88024850098053	10	2	3	316	0	0	0	334	5	7	110	no_mask_FilterBank	0	0	0	0	26.8152635473157	4.39552423536413
0	0	0	3.68354723459646	1.59679940303305	10	2	3	428	0	0	0	393	5	7	110	no_mask_FilterBank	0	0	0	0	27.946599635378	5.11261701347068
0	0	0	2.71047462059912	1.67165164281596	10	2	4	687	0	0	0	534	5	7	110	no_mask_FilterBank	0	0	0	0	27.946599635378	5.11261701347068
0	0	0	7.12811941516587	2.63559867787233	10	2	2	311	0	0	1	270	5	7	110	no_mask_FilterBank	0	0	0.00321543408360129	0	28.9819300723592	-1.21504431710162
0	0	0	9.77216573227155	3.14352155027568	10	2	2	626	0	0	0	396	5	7	110	no_mask_FilterBank	0	0	0	0	28.9819300723592	-1.21504431710162
0	0	0	5.47740985261054	2.16891541588439	10	2	3	311	0	0	1	276	5	7	110	no_mask_FilterBank	0	0	0.00321543408360129	0	27.1573390350514	3.18521366795224
0	0	0	5.03731668235767	2.09255269518231	10	2	3	393	0	0	0	336	5	7	110	no_mask_FilterBank	0	0	0	0	27.1573390350514	3.18521366795224
0	0	0	8.34598786261219	2.19206994909184	10	2	3	318	0	0	0	264	5	7	110	no_mask_FilterBank	0	0	0	0	28.5070638535734	-1.6019984665411
0	0	0	7.25394526070213	2.24357369022736	10	2	2	419	0	0	0	386	5	7	110	no_mask_FilterBank	0	0	0	0.0029585798816568	28.5070638535734	-1.6019984665411
0	0	0	4.14393535804831	1.90400428418499	10	2	2	302	0	0	2	365	5	7	110	no_mask_FilterBank	0	0	0.00662251655629139	0	29.5181393387182	1.20121136137771
0	0	0	2.65472158223159	1.72269028471961	10	2	2	476	0	0	0	399	5	7	110	no_mask_FilterBank	0	0	0	0	29.5181393387182	1.20121136137771
0	0	0	7.80177206195205	2.41668654488254	10	2	3	552	0	0	1	312	5	7	110	no_mask_FilterBank	0	0	0.00181159420289855	0	24.6308018424509	0.33435428899827
0	0	0	7.30219450482517	2.30473020290613	10	2	5	484	0	0	0	390	5	7	110	no_mask_FilterBank	0	0	0	0	24.6308018424509	0.33435428899827
0	0	0	1.02105234735714	0.877981436805091	10	2	5	405	0	0	0	360	5	7	110	no_mask_FilterBank	0	0	0	0	34.6230840687518	1.79711039162272
0	0	0	1.28428189274114	0.903098204205701	10	2	3	266	0	0	0	273	5	7	110	no_mask_FilterBank	0	0	0	0	34.6230840687518	1.79711039162272
0	0	0	0.363902770954529	0.68419026198922	10	2	4	222	0	0	0	296	5	7	110	no_mask_FilterBank	0	0	0	0	33.6248303539237	5.32292185380763
0	0	0	0.136196777813767	0.644818246789129	10	2	5	438	0	0	1	447	5	7	110	no_mask_FilterBank	0	0	0.00228310502283105	0	33.6248303539237	5.32292185380763
0	0	0	1.26126609580482	1.62198861665038	10	2	2	254	0	0	0	245	5	7	110	no_mask_FilterBank	0	0	0	0	29.9284935296157	7.91782237216021
0	0	0	3.44447279434663	1.76804138130251	10	2	3	581	0	0	2	382	5	7	110	no_mask_FilterBank	0	0	0.00344234079173838	0.00649350649350649	29.9284935296157	7.91782237216021
0	0	0	0.9448945561877	1.0667810417217	10	2	1	413	0	0	0	329	5	7	110	no_mask_FilterBank	0	0	0	0	29.6172929768307	-0.122944762597231
0	0	0	0.882286220470234	1.05993877308451	10	2	5	273	0	0	1	278	5	7	110	no_mask_FilterBank	0	0	0.00366300366300366	0	29.6172929768307	-0.122944762597231
0	0	0	3.67855158419193	1.87175365949369	10	2	3	445	0	0	1	349	5	7	110	no_mask_FilterBank	0	0	0.00224719101123596	0	28.727435205789	-0.903800061003558
0	0	0	2.83868954643964	1.75643391386491	10	2	2	397	0	0	0	371	5	7	110	no_mask_FilterBank	0	0	0	0	28.727435205789	-0.903800061003558
0	0	0	0.614394050965019	1.26335247638438	10	2	2	410	0	0	1	325	5	7	110	no_mask_FilterBank	0	0	0.0024390243902439	0.00389105058365759	22.3618035007795	-2.09245098424574
0	0	0	0.314645683499211	0.82994273683416	10	2	3	159	0	0	1	227	5	7	110	no_mask_FilterBank	0	0	0.00628930817610063	0	22.3618035007795	-2.09245098424574
0	0	0.00319488817891374	0.790492662943233	1.01572632476091	10	2	3	356	0	0	2	373	5	7	110	no_mask_FilterBank	0	0.0238095238095238	0.00561797752808989	0	31.6843055367444	4.51031331796034
0	0	0	1.05018735173354	0.962355698452848	10	2	3	394	0	0	2	342	5	7	110	no_mask_FilterBank	0	0	0.0050761421319797	0	31.6843055367444	4.51031331796034
0	0	0	0.967454230451911	1.04508727708237	10	2	4	329	0	0	0	360	5	7	110	no_mask_FilterBank	0	0	0	0	32.8269895215074	2.77455618577276
0	0	0	0.852966849124367	0.917502582319234	10	2	1	272	0	0	0	338	5	7	110	no_mask_FilterBank	0	0	0	0	32.8269895215074	2.77455618577276
0	0	0	2.51641424059247	1.97533473946738	10	2	5	578	0	0	0	470	5	7	110	no_mask_FilterBank	0	0	0	0	30.7492982141414	-1.09087616716246
0	0	0	7.72275573170775	2.41887417239779	10	2	1	289	0	0	0	336	5	7	110	no_mask_FilterBank	0	0	0	0	30.7492982141414	-1.09087616716246
0	0	0	3.43507265270683	2.30342905657075	10	2	1	301	0	0	0	286	5	7	110	no_mask_FilterBank	0	0	0	0	26.5038704197916	3.693724725786
0	0	0.00462962962962963	3.57437937338021	2.17006055061771	10	2	2	248	0	0	2	283	5	7	110	no_mask_FilterBank	0	0.0188679245283019	0.00806451612903226	0	26.5038704197916	3.693724725786
0	0	0	7.58968815982564	2.22803361197639	10	3	4	281	0	0	0	312	3.33333333333333	7	110	no_mask_FilterBank	0	0	0	0	28.6976940072984	1.93687102893235
0	0	0	10.0986293742737	2.70792111528962	10	3	4	470	0	0	0	358	3.33333333333333	7	110	no_mask_FilterBank	0	0	0	0.00307692307692308	28.6976940072984	1.93687102893235
0	0	0	7.64523837743695	2.38152495872802	10	3	2	330	0	0	0	332	3.33333333333333	7	110	no_mask_FilterBank	0	0	0	0.00404858299595142	28.6976940072984	1.93687102893235
0	0	0	6.64229796442581	2.53381773074862	10	3	4	410	0	0	0	396	3.33333333333333	7	110	no_mask_FilterBank	0	0	0	0.00293255131964809	33.6747046077323	3.42407004751883
0	0	0	5.54950788021235	2.08208466743489	10	3	3	180	0	0	0	289	3.33333333333333	7	110	no_mask_FilterBank	0	0	0	0.00558659217877095	33.6747046077323	3.42407004751883
0	0	0	4.84770549065183	2.05779766604658	10	3	4	482	0	0	1	463	3.33333333333333	7	110	no_mask_FilterBank	0	0	0.0020746887966805	0	33.6747046077323	3.42407004751883
0	0	0	17.329213561853	4.12425879923066	10	3	2	345	0	0	1	289	3.33333333333333	7	110	no_mask_FilterBank	0	0	0.00289855072463768	0.00813008130081301	24.6385479103292	2.8664250835093
0	0	0	17.758280679086	4.08844770892312	10	3	4	274	0	0	1	256	3.33333333333333	7	110	no_mask_FilterBank	0	0	0.00364963503649635	0	24.6385479103292	2.8664250835093
0	0	0	12.7869123737887	3.38653218728097	10	3	3	440	0	0	3	434	3.33333333333333	7	110	no_mask_FilterBank	0	0	0.00681818181818182	0	24.6385479103292	2.8664250835093
0	0	0	12.973543131691	3.20408485695055	10	3	4	361	0	0	0	299	3.33333333333333	7	110	no_mask_FilterBank	0	0	0	0	26.49444450538	-0.355985860537615
0	0	0.00226757369614512	16.1249761234377	4.17694572224681	10	3	3	610	0	0	1	459	3.33333333333333	7	110	no_mask_FilterBank	0	0	0.00163934426229508	0	26.49444450538	-0.355985860537615
0	0	0	12.080486451365	3.01590809820069	10	3	4	405	0	0	0	412	3.33333333333333	7	110	no_mask_FilterBank	0	0	0	0	26.49444450538	-0.355985860537615
0	0	0	12.4928028235573	3.20322005034989	10	3	1	375	0	0	2	304	3.33333333333333	7	110	no_mask_FilterBank	0	0	0.00533333333333333	0.00386100386100386	25.7883702937679	1.31752001652015
0	0	0	11.1365815366737	3.14977677308877	10	3	3	432	0	0	0	348	3.33333333333333	7	110	no_mask_FilterBank	0	0	0	0	25.7883702937679	1.31752001652015
0	0	0	13.725926099644	3.43200858209263	10	3	4	420	0	0	2	395	3.33333333333333	7	110	no_mask_FilterBank	0	0	0.00476190476190476	0	25.7883702937679	1.31752001652015
0	0	0	16.2567440109045	4.21356054628767	10	3	5	419	0	0	0	339	3.33333333333333	7	110	no_mask_FilterBank	0	0	0	0.00316455696202532	29.1491481573609	2.36560921628289
0	0	0	12.6348588755855	3.27114011848407	10	3	3	414	0	0	0	361	3.33333333333333	7	110	no_mask_FilterBank	0	0	0	0.0031055900621118	29.1491481573609	2.36560921628289
0	0	0	10.8800058996941	2.7919343819356	10	3	1	186	0	0	0	217	3.33333333333333	7	110	no_mask_FilterBank	0	0	0	0	29.1491481573609	2.36560921628289
0	0	0	14.1440264593621	3.66276988615957	10	3	2	317	0	0	0	347	3.33333333333333	7	110	no_mask_FilterBank	0	0	0	0	32.0545690790561	1.16058887329144
0	0	0	14.4001109269879	3.67357188247343	10	3	2	528	0	0	0	479	3.33333333333333	7	110	no_mask_FilterBank	0	0	0	0	32.0545690790561	1.16058887329144
0	0	0	10.5929759048221	2.59530712865977	10	3	3	560	0	0	0	381	3.33333333333333	7	110	no_mask_FilterBank	0	0	0	0	32.0545690790561	1.16058887329144
0	0	0	18.0256185655969	4.43641052270929	10	3	2	285	0	0	1	320	3.33333333333333	7	110	no_mask_FilterBank	0	0	0.00350877192982456	0	30.3233750747291	6.1428840191174
0	0	0	11.6910028016377	3.11463993162012	10	3	2	333	0	0	2	316	3.33333333333333	7	110	no_mask_FilterBank	0	0	0.00600600600600601	0.004	30.3233750747291	6.1428840191174
0	0	0	13.5134741755743	3.55266398626636	10	3	4	441	0	0	1	354	3.33333333333333	7	110	no_mask_FilterBank	0	0	0.00226757369614512	0.00289855072463768	30.3233750747291	6.1428840191174
0	0	0	13.4056384256529	3.55407531357047	10	3	3	319	0	0	0	311	3.33333333333333	7	110	no_mask_FilterBank	0	0	0	0	27.1791370246008	1.21354683887564
0	0	0.00645161290322581	11.8863543322846	3.1271171209751	10	3	1	182	0	0	1	204	3.33333333333333	7	110	no_mask_FilterBank	0	0.0175438596491228	0.00549450549450549	0.00645161290322581	27.1791370246008	1.21354683887564
0	0	0	13.5783893708335	3.19850602118516	10	3	2	317	0	0	0	298	3.33333333333333	7	110	no_mask_FilterBank	0	0	0	0.0115384615384615	27.1791370246008	1.21354683887564
0	0	0	20.0516839605154	5.2229573534913	10	3	4	503	0	0	0	472	3.33333333333333	7	110	no_mask_FilterBank	0	0	0	0	30.0338358887801	2.57723898910058
0	0	0	19.028786887906	4.60995690789237	10	3	3	549	0	0	1	399	3.33333333333333	7	110	no_mask_FilterBank	0	0	0.00182149362477231	0	30.0338358887801	2.57723898910058
0	0	0	19.0848384089852	4.76947954130931	10	3	4	469	0	0	0	404	3.33333333333333	7	110	no_mask_FilterBank	0	0	0	0.00258397932816537	30.0338358887801	2.57723898910058
0	0	0	13.0965346895052	3.54726128441473	10	3	3	306	0	0	0	348	3.33333333333333	7	110	no_mask_FilterBank	0	0	0	0.00354609929078014	24.5948753652356	3.47981364961445
0	0	0	8.18400882859448	2.31377308874365	10	3	2	299	0	0	0	288	3.33333333333333	7	110	no_mask_FilterBank	0	0	0	0	24.5948753652356	3.47981364961445
0	0	0	11.3529976346067	2.7122066090264	10	3	4	438	0	0	1	351	3.33333333333333	7	110	no_mask_FilterBank	0	0	0.00228310502283105	0	24.5948753652356	3.47981364961445
0	0	0	5.62576690700134	1.8487533926307	10	3	2	303	0	0	0	375	3.33333333333333	7	110	no_mask_FilterBank	0	0	0	0	30.9123055060855	4.51290862526834
0	0	0	7.07455695136458	2.10787304086607	10	3	3	303	0	0	0	358	3.33333333333333	7	110	no_mask_FilterBank	0	0	0	0	30.9123055060855	4.51290862526834
0	0	0	6.20665105237317	2.16379085338186	10	3	4	520	0	0	0	469	3.33333333333333	7	110	no_mask_FilterBank	0	0	0	0	30.9123055060855	4.51290862526834
0	0	0	12.2479254463134	3.233132280996	10	3	3	456	0	0	0	371	3.33333333333333	7	110	no_mask_FilterBank	0	0	0	0	31.6627440178204	1.84053482016779
0	0	0	8.48254609115386	2.30429652477834	10	3	4	610	0	0	0	546	3.33333333333333	7	110	no_mask_FilterBank	0	0	0	0	31.6627440178204	1.84053482016779
0	0	0	12.3840607021718	3.14764247051012	10	3	3	517	0	0	0	492	3.33333333333333	7	110	no_mask_FilterBank	0	0	0	0	31.6627440178204	1.84053482016779
0	0	0	8.91349921433324	2.44856468233807	10	3	4	365	0	0	0	377	3.33333333333333	7	110	no_mask_FilterBank	0	0	0	0	29.9375338375992	3.71610251583377
0	0	0	9.38775821068223	2.51849026971073	10	3	1	203	0	0	1	234	3.33333333333333	7	110	no_mask_FilterBank	0	0	0.00492610837438424	0.00740740740740741	29.9375338375992	3.71610251583377
0	0	0	7.13234586692016	2.18519883332627	10	3	4	392	0	0	0	276	3.33333333333333	7	110	no_mask_FilterBank	0	0	0	0	29.9375338375992	3.71610251583377
0	0	0	4.88539087836734	1.56657112754579	10	3	3	341	0	0	0	354	3.33333333333333	7	110	no_mask_FilterBank	0	0	0	0	29.2139275147872	4.04456263050409
0	0	0	5.94323899160942	1.93816752594582	10	3	1	288	0	0	0	344	3.33333333333333	7	110	no_mask_FilterBank	0	0	0	0	29.2139275147872	4.04456263050409
0	0	0	5.65291531364181	1.78579678088299	10	3	2	429	0	0	0	424	3.33333333333333	7	110	no_mask_FilterBank	0	0	0	0	29.2139275147872	4.04456263050409
0	0	0	13.2572894287981	3.52511037193524	10	3	4	501	0	0	0	401	3.33333333333333	7	110	no_mask_FilterBank	0	0	0	0	28.1634114858652	1.91554742790276
0	0	0	11.0047113302257	2.73199278699649	10	3	2	499	0	0	0	373	3.33333333333333	7	110	no_mask_FilterBank	0	0	0	0.0033112582781457	28.1634114858652	1.91554742790276
0	0	0	7.78692934591676	2.4399361442747	10	3	3	295	0	0	0	307	3.33333333333333	7	110	no_mask_FilterBank	0	0	0	0.00390625	28.1634114858652	1.91554742790276
0	0	0	9.60752082782876	2.58158219473263	10	3	4	283	0	0	0	277	3.33333333333333	7	110	no_mask_FilterBank	0	0	0	0	29.9837332261686	1.79909306445521
0	0	0	9.36697793229845	2.392655906009	10	3	1	244	0	0	0	222	3.33333333333333	7	110	no_mask_FilterBank	0	0	0	0	29.9837332261686	1.79909306445521
0	0	0	10.2994687776013	2.6792009133858	10	3	2	232	0	0	0	250	3.33333333333333	7	110	no_mask_FilterBank	0	0	0	0	29.9837332261686	1.79909306445521
0	0	0	13.6101897216725	3.48822235258672	10	3	3	593	0	0	0	561	3.33333333333333	7	110	no_mask_FilterBank	0	0	0	0	28.091196845604	2.25216790348635
0	0	0	14.9514409229963	3.67590548907506	10	3	2	700	0	0	0	497	3.33333333333333	7	110	no_mask_FilterBank	0	0	0	0	28.091196845604	2.25216790348635
0	0	0	8.29982060495465	2.30859472104477	10	3	3	441	0	0	0	356	3.33333333333333	7	110	no_mask_FilterBank	0	0	0	0.00597014925373134	28.091196845604	2.25216790348635
0	0	0	11.516511953803	2.92883268403646	10	3	3	445	0	0	0	436	3.33333333333333	7	110	no_mask_FilterBank	0	0	0	0.00264550264550265	30.1225914882427	-0.340251948541261
0	0	0	9.94411942125176	2.74157127124359	10	3	2	256	0	0	0	244	3.33333333333333	7	110	no_mask_FilterBank	0	0	0	0.00523560209424084	30.1225914882427	-0.340251948541261
0	0	0	12.3490875611686	3.3518719726201	10	3	2	217	0	0	1	290	3.33333333333333	7	110	no_mask_FilterBank	0	0	0.00460829493087558	0	30.1225914882427	-0.340251948541261
0	0	0	13.0356055520937	3.31696012017745	10	3	2	464	0	0	1	442	3.33333333333333	7	110	no_mask_FilterBank	0	0	0.0021551724137931	0.00475059382422803	29.8580458502094	1.50097128154047
0	0	0	11.6725934751568	2.98622120990324	10	3	5	575	0	0	0	478	3.33333333333333	7	110	no_mask_FilterBank	0	0	0	0.0021978021978022	29.8580458502094	1.50097128154047
0	0	0	10.7173500968867	3.05577605178743	10	3	4	598	0	0	1	467	3.33333333333333	7	110	no_mask_FilterBank	0	0	0.00167224080267559	0	29.8580458502094	1.50097128154047
0	0	0	21.8190246869703	5.56712980148992	10	5	1	230	0	0	0	348	2	7	110	no_mask_FilterBank	0	0	0	0	29.5714380880103	5.42469263174069
0	0	0	21.6621907692578	5.85475640280263	10	5	7	704	0	0	0	528	2	7	110	no_mask_FilterBank	0	0	0	0.00191938579654511	29.5714380880103	5.42469263174069
0	0	0	18.0803087233747	4.95317406143003	10	5	2	230	0	0	0	262	2	7	110	no_mask_FilterBank	0	0	0	0	29.5714380880103	5.42469263174069
0	0	0	17.8518327548699	4.67456003592901	10	5	2	351	0	0	2	329	2	7	110	no_mask_FilterBank	0	0	0.0056980056980057	0.00353356890459364	29.5714380880103	5.42469263174069
0	0	0	23.1783406179078	6.04598722957045	10	5	1	291	0	0	0	310	2	7	110	no_mask_FilterBank	0	0	0	0	29.5714380880103	5.42469263174069
0	0	0	25.7371779380713	6.64733061303428	10	5	5	564	0	0	1	514	2	7	110	no_mask_FilterBank	0	0	0.00177304964539007	0.00202839756592292	32.7369730432979	0.809915693762643
0	0	0	17.1775662343831	4.57661718049567	10	5	2	318	0	0	0	261	2	7	110	no_mask_FilterBank	0	0	0	0	32.7369730432979	0.809915693762643
0	0	0	26.9834930995715	7.37417706315759	10	5	3	348	0	0	2	316	2	7	110	no_mask_FilterBank	0	0	0.00574712643678161	0	32.7369730432979	0.809915693762643
0	0	0.0028169014084507	19.7066620409204	5.40628757888575	10	5	3	401	0	0	1	362	2	7	110	no_mask_FilterBank	0	0.015625	0.00249376558603491	0	32.7369730432979	0.809915693762643
0	0	0	14.7317434739995	4.02989925601092	10	5	3	248	0	0	0	271	2	7	110	no_mask_FilterBank	0	0	0	0	32.7369730432979	0.809915693762643
0	0	0	22.8810665548084	6.08225017052458	10	5	3	440	0	0	0	378	2	7	110	no_mask_FilterBank	0	0	0	0	30.7426677781314	1.03166978786438
0	0	0	19.1681135843307	5.55282207512147	10	5	4	461	0	0	1	439	2	7	110	no_mask_FilterBank	0	0	0.00216919739696312	0.00477326968973747	30.7426677781314	1.03166978786438
0	0	0	23.5309387913495	6.53686092936483	10	5	2	366	0	0	1	316	2	7	110	no_mask_FilterBank	0	0	0.00273224043715847	0	30.7426677781314	1.03166978786438
0	0	0	20.7799131776084	5.47932677223355	10	5	1	135	0	0	2	240	2	7	110	no_mask_FilterBank	0	0	0.0148148148148148	0.00793650793650794	30.7426677781314	1.03166978786438
0	0	0	23.5256979820026	6.64991028465605	10	5	4	737	0	0	0	472	2	7	110	no_mask_FilterBank	0	0	0	0	30.7426677781314	1.03166978786438
0	0	0.00392156862745098	24.2139805515873	6.27397158799486	10	5	4	300	0	0	1	343	2	7	110	no_mask_FilterBank	0	0	0.00333333333333333	0.00392156862745098	31.2527379754565	0.489052322380424
0	0	0	25.2768475999437	6.73968559870918	10	5	2	398	0	0	1	320	2	7	110	no_mask_FilterBank	0	0	0.00251256281407035	0	31.2527379754565	0.489052322380424
0	0	0	24.0900417475555	6.66877792903233	10	5	2	286	0	0	1	291	2	7	110	no_mask_FilterBank	0	0	0.0034965034965035	0	31.2527379754565	0.489052322380424
0	0	0.00271739130434783	23.2435189016722	6.90143223424596	10	5	2	442	0	0	1	394	2	7	110	no_mask_FilterBank	0	0.0192307692307692	0.00226244343891403	0	31.2527379754565	0.489052322380424
0	0	0	23.565106326897	6.0023333775106	10	5	3	342	0	0	0	396	2	7	110	no_mask_FilterBank	0	0	0	0	31.2527379754565	0.489052322380424
0	0	0	21.2627249680587	5.28509984282653	10	5	2	448	0	0	2	400	2	7	110	no_mask_FilterBank	0	0	0.00446428571428571	0.00303030303030303	22.7603459185497	-1.01082673059312
0	0	0.00228310502283105	22.6880037741889	5.92870249076948	10	5	4	601	0	0	1	456	2	7	110	no_mask_FilterBank	0	0.0196078431372549	0.00166389351081531	0	22.7603459185497	-1.01082673059312
0	0	0	23.6913546288458	6.5079104338546	10	5	4	359	0	0	0	355	2	7	110	no_mask_FilterBank	0	0	0	0.00315457413249211	22.7603459185497	-1.01082673059312
0	0	0	22.270171343189	5.8260231792812	10	5	1	254	0	0	0	244	2	7	110	no_mask_FilterBank	0	0	0	0	22.7603459185497	-1.01082673059312
0.0217391304347826	0	0.00549450549450549	23.6512085724244	6.30240937815941	10	5	1	228	0	0	2	267	2	7	110	no_mask_FilterBank	0	0	0.0087719298245614	0	22.7603459185497	-1.01082673059312
0	0	0	16.5919104185948	4.25333790403522	10	5	0	267	0	0	1	315	2	7	110	no_mask_FilterBank	0	0	0.00374531835205993	0.00431034482758621	29.8080871420943	1.28421493950466
0	0	0	24.7974251922068	6.50538200179631	10	5	1	592	0	0	0	384	2	7	110	no_mask_FilterBank	0	0	0	0	29.8080871420943	1.28421493950466
0	0	0	24.134570157358	6.497376880197	10	5	5	471	0	0	0	422	2	7	110	no_mask_FilterBank	0	0	0	0.00808625336927224	29.8080871420943	1.28421493950466
0	0	0	14.4033622173933	3.38582670586788	10	5	3	274	0	0	0	295	2	7	110	no_mask_FilterBank	0	0	0	0	29.8080871420943	1.28421493950466
0	0	0	21.2026516565255	5.65790788210697	10	5	3	191	0	0	1	227	2	7	110	no_mask_FilterBank	0	0	0.00523560209424084	0	29.8080871420943	1.28421493950466
0	0	0	25.8368733043389	7.0774017664356	10	5	3	361	0	0	0	316	2	7	110	no_mask_FilterBank	0	0	0	0	24.7822227154289	4.40111650960376
0	0	0	19.8196796058093	5.33605832551416	10	5	3	296	0	0	2	289	2	7	110	no_mask_FilterBank	0	0	0.00675675675675676	0	24.7822227154289	4.40111650960376
0	0	0	24.5629097752054	6.35967893761826	10	5	2	289	0	0	0	288	2	7	110	no_mask_FilterBank	0	0	0	0.00429184549356223	24.7822227154289	4.40111650960376
0	0	0	26.862659303717	7.01310207946142	10	5	2	595	0	0	0	529	2	7	110	no_mask_FilterBank	0	0	0	0	24.7822227154289	4.40111650960376
0	0	0	15.705582222471	4.02823092881267	10	5	2	195	0	0	0	285	2	7	110	no_mask_FilterBank	0	0	0	0	24.7822227154289	4.40111650960376
0	0	0	15.8509129893395	4.20744559740608	10	5	2	181	0	0	2	294	2	7	110	no_mask_FilterBank	0	0	0.0110497237569061	0.00625	31.5107677661538	3.50087384009782
0	0	0	23.0808139629885	6.08648315217117	10	5	4	352	0	0	0	335	2	7	110	no_mask_FilterBank	0	0	0	0	31.5107677661538	3.50087384009782
0	0	0.00892857142857143	23.0018730474809	6.51184672817097	10	5	1	288	0	0	3	269	2	7	110	no_mask_FilterBank	0	0.0327868852459016	0.0104166666666667	0	31.5107677661538	3.50087384009782
0	0	0	17.8124210306313	4.25949505921312	10	5	1	102	0	0	0	212	2	7	110	no_mask_FilterBank	0	0	0	0	31.5107677661538	3.50087384009782
0	0	0	25.8362804334831	6.89348098998794	10	5	2	247	0	0	1	259	2	7	110	no_mask_FilterBank	0	0	0.00404858299595142	0	31.5107677661538	3.50087384009782
0	0	0	24.8981896848686	7.20585784777779	10	5	3	369	0	0	1	304	2	7	110	no_mask_FilterBank	0	0	0.002710027100271	0	27.6047159174856	2.82571797737853
0	0	0.00763358778625954	17.9625276726683	4.89904014212348	10	5	2	172	0	0	1	214	2	7	110	no_mask_FilterBank	0	0.0178571428571429	0.00581395348837209	0.0305343511450382	27.6047159174856	2.82571797737853
0	0	0	23.9873346810853	6.68113253597908	10	5	3	605	0	0	0	445	2	7	110	no_mask_FilterBank	0	0	0	0	27.6047159174856	2.82571797737853
0	0	0	25.9835929872063	6.98905196291042	10	5	3	305	0	0	1	303	2	7	110	no_mask_FilterBank	0	0	0.00327868852459016	0	27.6047159174856	2.82571797737853
0	0	0	20.3630792946951	5.26930457966038	10	5	5	393	0	0	0	395	2	7	110	no_mask_FilterBank	0	0	0	0.00294985250737463	27.6047159174856	2.82571797737853
0	0	0	21.4084146243288	5.97753166804646	10	5	2	386	0	0	0	271	2	7	110	no_mask_FilterBank	0	0	0	0.0050251256281407	23.3629455595475	-3.02448064588895
0	0	0	24.335249344849	6.94051716367357	10	5	2	311	0	0	2	287	2	7	110	no_mask_FilterBank	0	0	0.00643086816720257	0.0129310344827586	23.3629455595475	-3.02448064588895
0	0	0	20.3384369443577	5.60388808458558	10	5	3	459	0	0	0	347	2	7	110	no_mask_FilterBank	0	0	0	0	23.3629455595475	-3.02448064588895
0	0	0	18.3763579115176	5.02556542749492	10	5	2	413	0	0	0	402	2	7	110	no_mask_FilterBank	0	0	0	0.00867052023121387	23.3629455595475	-3.02448064588895
0	0	0	22.6258141522557	5.98430793500919	10	5	4	341	0	0	0	289	2	7	110	no_mask_FilterBank	0	0	0	0	23.3629455595475	-3.02448064588895
0	0	0	20.063027661593	5.36068179915677	10	5	2	419	0	0	1	370	2	7	110	no_mask_FilterBank	0	0	0.00238663484486874	0.00278551532033426	30.11048557624	1.18938359340214
0	0	0	20.1550519301272	5.39318564651892	10	5	3	319	0	0	0	346	2	7	110	no_mask_FilterBank	0	0	0	0.00373134328358209	30.11048557624	1.18938359340214
0	0	0	24.5513747331957	6.43628738794178	10	5	1	365	0	0	2	359	2	7	110	no_mask_FilterBank	0	0	0.00547945205479452	0.00314465408805031	30.11048557624	1.18938359340214
0	0	0	22.5697295289788	6.2789295350608	10	5	3	375	0	0	0	388	2	7	110	no_mask_FilterBank	0	0	0	0	30.11048557624	1.18938359340214
0	0	0	23.0873005623534	6.40733588289806	10	5	3	300	0	0	1	291	2	7	110	no_mask_FilterBank	0	0	0.00333333333333333	0	30.11048557624	1.18938359340214
0	0	0	21.0702509837735	5.21494489215012	10	5	2	244	0	0	0	253	2	7	110	no_mask_FilterBank	0	0	0	0	19.4183462958326	5.22767681332646
0	0	0	21.2701681404525	5.80851318970719	10	5	2	359	0	0	0	356	2	7	110	no_mask_FilterBank	0	0	0	0	19.4183462958326	5.22767681332646
0	0	0	16.5275219370673	4.40382834312975	10	5	2	266	0	0	0	329	2	7	110	no_mask_FilterBank	0	0	0	0	19.4183462958326	5.22767681332646
0	0	0	21.1364580046048	5.3397804089297	10	5	1	127	0	0	0	252	2	7	110	no_mask_FilterBank	0	0	0	0	19.4183462958326	5.22767681332646
0	0	0	18.4996876219433	4.7351350741604	10	5	1	357	0	0	0	371	2	7	110	no_mask_FilterBank	0	0	0	0	19.4183462958326	5.22767681332646
0	0	0	27.0938169170884	8.13446509628812	10	7	3	280	0	0	0	279	1.42857142857143	7	110	no_mask_FilterBank	0	0	0	0	27.7513515098596	-0.994125682733335
0	0	0	28.1023765320374	8.71690648819737	10	7	5	551	0	0	0	378	1.42857142857143	7	110	no_mask_FilterBank	0	0	0	0	27.7513515098596	-0.994125682733335
0	0	0	26.903858957554	8.35638455325311	10	7	5	593	0	0	0	534	1.42857142857143	7	110	no_mask_FilterBank	0	0	0	0	27.7513515098596	-0.994125682733335
0	0	0	22.5915179754756	6.76943866752839	10	7	3	356	0	0	0	338	1.42857142857143	7	110	no_mask_FilterBank	0	0	0	0	27.7513515098596	-0.994125682733335
0	0	0	25.4074206794415	8.10177678867699	10	7	1	456	0	0	1	368	1.42857142857143	7	110	no_mask_FilterBank	0	0	0.00219298245614035	0	27.7513515098596	-0.994125682733335
0	0	0	20.3124999898506	5.71245394228357	10	7	1	145	0	0	2	209	1.42857142857143	7	110	no_mask_FilterBank	0	0	0.0137931034482759	0	27.7513515098596	-0.994125682733335
0	0	0	21.4414450165227	6.48622899715307	10	7	3	376	0	0	2	313	1.42857142857143	7	110	no_mask_FilterBank	0	0	0.00531914893617021	0	27.7513515098596	-0.994125682733335
0	0	0	27.4079718085204	8.12531520584426	10	7	0	357	0	0	1	329	1.42857142857143	7	110	no_mask_FilterBank	0	0	0.00280112044817927	0	24.0221816266386	1.6222797821351
0	0	0	25.1553089991437	8.82560024425685	10	7	1	399	0	0	1	303	1.42857142857143	7	110	no_mask_FilterBank	0	0	0.0025062656641604	0	24.0221816266386	1.6222797821351
0	0	0	29.3437251951338	8.84030101364249	10	7	1	417	0	0	0	458	1.42857142857143	7	110	no_mask_FilterBank	0	0	0	0	24.0221816266386	1.6222797821351
0	0	0	26.3476992536149	7.59021287490349	10	7	6	365	0	0	1	325	1.42857142857143	7	110	no_mask_FilterBank	0	0	0.00273972602739726	0	24.0221816266386	1.6222797821351
0	0	0	24.7513433892389	7.26253697337188	10	7	3	379	0	0	0	286	1.42857142857143	7	110	no_mask_FilterBank	0	0	0	0	24.0221816266386	1.6222797821351
0	0	0	27.3765125046382	8.04545331197356	10	7	4	278	0	0	0	286	1.42857142857143	7	110	no_mask_FilterBank	0	0	0	0	24.0221816266386	1.6222797821351
0	0	0	27.2000356348066	8.97429512260009	10	7	2	233	0	0	2	233	1.42857142857143	7	110	no_mask_FilterBank	0	0	0.00858369098712446	0	24.0221816266386	1.6222797821351
0	0	0	22.2073218102623	6.10201164863097	10	7	2	346	0	0	1	341	1.42857142857143	7	110	no_mask_FilterBank	0	0	0.00289017341040462	0.00335570469798658	28.9139384750902	3.9763621206444
0	0	0	23.5500775142445	6.44286774177459	10	7	2	368	0	0	0	365	1.42857142857143	7	110	no_mask_FilterBank	0	0	0	0	28.9139384750902	3.9763621206444
0	0	0	23.0179752711771	6.94421617047783	10	7	3	332	0	0	1	277	1.42857142857143	7	110	no_mask_FilterBank	0	0	0.00301204819277108	0.005	28.9139384750902	3.9763621206444
0	0	0	18.7771139695766	5.15839453700745	10	7	1	343	0	0	0	405	1.42857142857143	7	110	no_mask_FilterBank	0	0	0	0	28.9139384750902	3.9763621206444
0	0	0	21.2294692036566	6.00091624223542	10	7	3	246	0	0	2	279	1.42857142857143	7	110	no_mask_FilterBank	0	0	0.00813008130081301	0	28.9139384750902	3.9763621206444
0	0	0	19.441825195607	5.40792956695275	10	7	3	417	0	0	0	430	1.42857142857143	7	110	no_mask_FilterBank	0	0	0	0	28.9139384750902	3.9763621206444
0	0	0.00552486187845304	23.8655883302298	6.5344105266014	10	7	1	206	0	0	1	300	1.42857142857143	7	110	no_mask_FilterBank	0	0.0212765957446809	0.00485436893203883	0	28.9139384750902	3.9763621206444
0	0	0	26.9132910294846	8.30702243313507	10	7	3	410	0	0	0	400	1.42857142857143	7	110	no_mask_FilterBank	0	0	0	0.00615384615384615	31.7616355422837	3.15787246242336
0	0	0	27.4936853336427	8.53455555578042	10	7	5	355	0	0	0	372	1.42857142857143	7	110	no_mask_FilterBank	0	0	0	0.00328947368421053	31.7616355422837	3.15787246242336
0	0	0	25.1562367585324	8.16176084082246	10	7	1	244	0	0	0	262	1.42857142857143	7	110	no_mask_FilterBank	0	0	0	0.00526315789473684	31.7616355422837	3.15787246242336
0	0	0	25.3922995975949	8.16369587089291	10	7	2	474	0	0	1	437	1.42857142857143	7	110	no_mask_FilterBank	0	0	0.00210970464135021	0	31.7616355422837	3.15787246242336
0	0	0	26.5485772660043	8.50711583778881	10	7	3	538	0	0	3	359	1.42857142857143	7	110	no_mask_FilterBank	0	0	0.00557620817843866	0.00326797385620915	31.7616355422837	3.15787246242336
0	0	0	27.0182060409973	8.12275650712048	10	7	1	316	0	0	0	313	1.42857142857143	7	110	no_mask_FilterBank	0	0	0	0	31.7616355422837	3.15787246242336
0	0	0	20.7932659040901	6.29577641531492	10	7	2	423	0	0	0	419	1.42857142857143	7	110	no_mask_FilterBank	0	0	0	0	31.7616355422837	3.15787246242336
0	0	0	31.4345024072357	9.67629054956677	10	7	4	464	0	0	0	389	1.42857142857143	7	110	no_mask_FilterBank	0	0	0	0	24.2205223265743	-0.497214801837711
0	0	0	28.1589502323053	9.43789662356194	10	7	3	386	0	0	0	378	1.42857142857143	7	110	no_mask_FilterBank	0	0	0	0	24.2205223265743	-0.497214801837711
0	0	0	26.6435389925358	8.36927735669425	10	7	5	376	0	0	1	297	1.42857142857143	7	110	no_mask_FilterBank	0	0	0.00265957446808511	0	24.2205223265743	-0.497214801837711
0	0	0	21.5953396897384	6.27275296555734	10	7	2	160	0	0	1	283	1.42857142857143	7	110	no_mask_FilterBank	0	0	0.00625	0	24.2205223265743	-0.497214801837711
0	0	0	23.8906551831489	6.77205287555075	10	7	2	173	0	0	0	243	1.42857142857143	7	110	no_mask_FilterBank	0	0	0	0	24.2205223265743	-0.497214801837711
0	0	0	26.285591950075	7.77206455545541	10	7	3	472	0	0	0	390	1.42857142857143	7	110	no_mask_FilterBank	0	0	0	0	24.2205223265743	-0.497214801837711
0	0	0	29.0014881565338	8.94854049812499	10	7	0	281	0	0	2	283	1.42857142857143	7	110	no_mask_FilterBank	0	0	0.00711743772241993	0	24.2205223265743	-0.497214801837711
0	0	0	24.8803948277766	7.84245255328423	10	7	2	207	0	0	1	250	1.42857142857143	7	110	no_mask_FilterBank	0	0	0.00483091787439614	0	30.1921820323577	2.11285728415004
0	0	0	23.4052958213356	7.09351174086857	10	7	3	383	0	0	0	306	1.42857142857143	7	110	no_mask_FilterBank	0	0	0	0.00423728813559322	30.1921820323577	2.11285728415004
0	0	0	26.7434312461285	8.00127656803022	10	7	2	517	0	0	0	468	1.42857142857143	7	110	no_mask_FilterBank	0	0	0	0	30.1921820323577	2.11285728415004
0	0	0	27.8115034127543	8.06003421971142	10	7	4	444	0	0	0	441	1.42857142857143	7	110	no_mask_FilterBank	0	0	0	0	30.1921820323577	2.11285728415004
0	0	0	22.43820222536	6.62004999734253	10	7	0	234	0	0	1	360	1.42857142857143	7	110	no_mask_FilterBank	0	0	0.00427350427350427	0	30.1921820323577	2.11285728415004
0	0	0	23.5651901521273	6.91392482929806	10	7	3	266	0	0	0	348	1.42857142857143	7	110	no_mask_FilterBank	0	0	0	0	30.1921820323577	2.11285728415004
0	0	0	28.3602018843285	8.17964543234514	10	7	2	434	0	0	0	382	1.42857142857143	7	110	no_mask_FilterBank	0	0	0	0	30.1921820323577	2.11285728415004
0	0	0	26.8166511727336	8.35806908546723	10	7	3	404	0	0	0	365	1.42857142857143	7	110	no_mask_FilterBank	0	0	0	0.00308641975308642	31.3621204366335	1.70362764353162
0	0	0	25.4878412965148	7.9471686319223	10	7	2	214	0	0	0	259	1.42857142857143	7	110	no_mask_FilterBank	0	0	0	0	31.3621204366335	1.70362764353162
0	0	0.00432900432900433	27.1045320566687	8.6751093713834	10	7	3	330	0	0	2	272	1.42857142857143	7	110	no_mask_FilterBank	0	0.0181818181818182	0.00606060606060606	0	31.3621204366335	1.70362764353162
0	0	0	27.6378305561873	8.62840691153512	10	7	1	149	0	0	1	250	1.42857142857143	7	110	no_mask_FilterBank	0	0	0.00671140939597315	0	31.3621204366335	1.70362764353162
0	0	0	26.0907624254691	8.01627852543292	10	7	4	428	0	0	1	348	1.42857142857143	7	110	no_mask_FilterBank	0	0	0.00233644859813084	0	31.3621204366335	1.70362764353162
0	0	0.00666666666666667	27.2575525396784	8.19540445100675	10	7	3	188	0	0	1	187	1.42857142857143	7	110	no_mask_FilterBank	0	0.0158730158730159	0.00531914893617021	0	31.3621204366335	1.70362764353162
0	0	0	24.4161569402177	7.67398434345049	10	7	5	496	0	0	1	444	1.42857142857143	7	110	no_mask_FilterBank	0	0	0.00201612903225806	0	31.3621204366335	1.70362764353162
0	0	0	24.319046473998	6.9206709905515	10	7	3	134	0	0	0	216	1.42857142857143	7	110	no_mask_FilterBank	0	0	0	0	23.8758527160052	3.23339462660079
0	0	0	28.1648839555935	9.52054115391529	10	7	4	622	0	0	0	516	1.42857142857143	7	110	no_mask_FilterBank	0	0	0	0	23.8758527160052	3.23339462660079
0	0	0	24.9228341972785	7.59121859573712	10	7	4	364	0	0	1	368	1.42857142857143	7	110	no_mask_FilterBank	0	0	0.00274725274725275	0	23.8758527160052	3.23339462660079
0	0	0	21.2486883366659	7.09158611366148	10	7	1	231	0	0	2	269	1.42857142857143	7	110	no_mask_FilterBank	0	0	0.00865800865800866	0	23.8758527160052	3.23339462660079
0	0	0	26.1980886175626	8.05984161767117	10	7	2	593	0	0	0	389	1.42857142857143	7	110	no_mask_FilterBank	0	0	0	0.00923076923076923	23.8758527160052	3.23339462660079
0	0	0	26.9898472531423	8.65799595611201	10	7	3	356	0	0	0	368	1.42857142857143	7	110	no_mask_FilterBank	0	0	0	0	23.8758527160052	3.23339462660079
0	0	0	23.6732387443652	7.20299109010465	10	7	3	388	0	0	0	272	1.42857142857143	7	110	no_mask_FilterBank	0	0	0	0	23.8758527160052	3.23339462660079
0	0	0	25.634185264298	7.98729093260801	10	7	5	451	0	0	0	423	1.42857142857143	7	110	no_mask_FilterBank	0	0	0	0	32.8986212701257	2.53486227395129
0	0	0	23.1514771452977	6.77350416212929	10	7	3	242	0	0	0	343	1.42857142857143	7	110	no_mask_FilterBank	0	0	0	0	32.8986212701257	2.53486227395129
0	0	0	28.1262133636532	8.79150608361683	10	7	1	199	0	0	0	264	1.42857142857143	7	110	no_mask_FilterBank	0	0	0	0	32.8986212701257	2.53486227395129
0	0	0	21.2604386083261	5.84879574577918	10	7	1	115	0	0	0	205	1.42857142857143	7	110	no_mask_FilterBank	0	0	0	0	32.8986212701257	2.53486227395129
0	0	0	26.0258128042114	8.0162294159271	10	7	2	371	0	0	2	373	1.42857142857143	7	110	no_mask_FilterBank	0	0	0.00539083557951483	0	32.8986212701257	2.53486227395129
0	0	0	24.5602933303383	7.72257334545095	10	7	2	437	0	0	1	315	1.42857142857143	7	110	no_mask_FilterBank	0	0	0.0022883295194508	0	32.8986212701257	2.53486227395129
0	0	0	28.4090389529875	8.40902958800471	10	7	6	430	0	0	0	374	1.42857142857143	7	110	no_mask_FilterBank	0	0	0	0	32.8986212701257	2.53486227395129
0	0	0	33.7424441049819	13.0082468067897	10	10	4	370	0	0	0	324	1	7	110	no_mask_FilterBank	0	0	0	0	30.1662210098646	2.04867816266352
0	0	0	30.4423347484537	12.1037167704211	10	10	3	440	0	0	3	355	1	7	110	no_mask_FilterBank	0	0	0.00681818181818182	0	30.1662210098646	2.04867816266352
0	0	0	32.2509829811331	12.3924166697894	10	10	1	188	0	0	0	184	1	7	110	no_mask_FilterBank	0	0	0	0.0212765957446809	30.1662210098646	2.04867816266352
0	0	0	31.8369514929487	10.8747691662181	10	10	4	408	0	0	0	349	1	7	110	no_mask_FilterBank	0	0	0	0	30.1662210098646	2.04867816266352
0	0	0	29.1649858624563	10.5619028241077	10	10	1	135	0	0	0	153	1	7	110	no_mask_FilterBank	0	0	0	0	30.1662210098646	2.04867816266352
0	0	0	33.4752559214493	12.9944195642726	10	10	0	235	0	0	0	226	1	7	110	no_mask_FilterBank	0	0	0	0	30.1662210098646	2.04867816266352
0	0	0	32.465032874542	12.5411900529938	10	10	3	463	0	0	0	433	1	7	110	no_mask_FilterBank	0	0	0	0	30.1662210098646	2.04867816266352
0	0	0.0133333333333333	31.4071071561334	12.1622923796507	10	10	1	115	0	0	1	183	1	7	110	no_mask_FilterBank	0	0	0.00869565217391304	0.0133333333333333	30.1662210098646	2.04867816266352
0	0	0	33.5106326063056	12.0626127440765	10	10	4	344	0	0	1	339	1	7	110	no_mask_FilterBank	0	0	0.00290697674418605	0	30.1662210098646	2.04867816266352
0	0	0	34.3032172744048	12.9051355595695	10	10	2	161	0	0	0	198	1	7	110	no_mask_FilterBank	0	0	0	0.00757575757575758	30.1662210098646	2.04867816266352
0	0	0	28.8339162828184	10.1817219131936	10	10	2	200	0	0	0	285	1	7	110	no_mask_FilterBank	0	0	0	0	23.7814928730405	5.69401748344354
0	0	0	28.6357297391045	10.4207080941065	10	10	3	266	0	0	0	275	1	7	110	no_mask_FilterBank	0	0	0	0.00478468899521531	23.7814928730405	5.69401748344354
0	0	0	29.4532199150052	10.1641815735132	10	10	3	364	0	0	1	348	1	7	110	no_mask_FilterBank	0	0	0.00274725274725275	0	23.7814928730405	5.69401748344354
0	0	0	29.8800585877749	11.5346015067477	10	10	3	305	0	0	2	224	1	7	110	no_mask_FilterBank	0	0	0.00655737704918033	0	23.7814928730405	5.69401748344354
0	0	0	23.7682246117458	7.89390134439609	10	10	1	173	0	0	0	276	1	7	110	no_mask_FilterBank	0	0	0	0.00689655172413793	23.7814928730405	5.69401748344354
0	0	0	25.5012122768124	8.4917974550054	10	10	1	150	0	0	0	264	1	7	110	no_mask_FilterBank	0	0	0	0	23.7814928730405	5.69401748344354
0	0	0	25.2450842508292	8.40655192314012	10	10	1	140	0	0	0	205	1	7	110	no_mask_FilterBank	0	0	0	0.0113636363636364	23.7814928730405	5.69401748344354
0	0	0	26.9825012013408	9.02304042412233	10	10	2	214	0	0	2	261	1	7	110	no_mask_FilterBank	0	0	0.00934579439252336	0	23.7814928730405	5.69401748344354
0	0	0	29.4475778631468	10.0644011620624	10	10	2	453	0	0	3	313	1	7	110	no_mask_FilterBank	0	0	0.00662251655629139	0	23.7814928730405	5.69401748344354
0	0	0	29.3405727093677	10.5394436684918	10	10	1	336	0	0	0	283	1	7	110	no_mask_FilterBank	0	0	0	0	23.7814928730405	5.69401748344354
0	0	0	35.3897001682012	13.1470605174812	10	10	5	340	0	0	3	291	1	7	110	no_mask_FilterBank	0	0	0.00882352941176471	0	28.7458881228977	-1.66006582815955
0	0	0	34.331743238051	13.1158640115163	10	10	4	315	0	0	1	311	1	7	110	no_mask_FilterBank	0	0	0.00317460317460317	0	28.7458881228977	-1.66006582815955
0	0	0	30.1307002283509	11.6551543807288	10	10	1	272	0	0	2	220	1	7	110	no_mask_FilterBank	0	0	0.00735294117647059	0.00709219858156028	28.7458881228977	-1.66006582815955
0	0	0.00625	29.5385132685067	10.7047335074157	10	10	4	181	0	0	1	250	1	7	110	no_mask_FilterBank	0	0.02	0.00552486187845304	0	28.7458881228977	-1.66006582815955
0	0	0	31.5620182894614	11.8984771876138	10	10	2	485	0	0	0	375	1	7	110	no_mask_FilterBank	0	0	0	0.0033112582781457	28.7458881228977	-1.66006582815955
0	0	0	31.7837183698028	12.0459455350813	10	10	4	462	0	0	1	422	1	7	110	no_mask_FilterBank	0	0	0.00216450216450216	0	28.7458881228977	-1.66006582815955
0	0	0	26.4562313313123	9.61421729664155	10	10	1	249	0	0	0	300	1	7	110	no_mask_FilterBank	0	0	0	0	28.7458881228977	-1.66006582815955
0	0	0	31.2036614194699	11.5285275058112	10	10	4	382	0	0	2	379	1	7	110	no_mask_FilterBank	0	0	0.00523560209424084	0	28.7458881228977	-1.66006582815955
0	0	0	34.338139466286	14.2654833132304	10	10	3	491	0	0	1	348	1	7	110	no_mask_FilterBank	0	0	0.00203665987780041	0	28.7458881228977	-1.66006582815955
0	0	0	33.4269283589297	13.1094473829731	10	10	2	304	0	0	0	257	1	7	110	no_mask_FilterBank	0	0	0	0.00884955752212389	28.7458881228977	-1.66006582815955
0	0	0.00490196078431373	28.3801995321927	10.8211870581034	10	10	1	283	0	0	3	291	1	7	110	no_mask_FilterBank	0	0.0181818181818182	0.0106007067137809	0.00490196078431373	24.0260219914764	-0.591828226556699
0	0	0	33.8343312912625	14.0399274987741	10	10	5	461	0	0	0	328	1	7	110	no_mask_FilterBank	0	0	0	0.00335570469798658	24.0260219914764	-0.591828226556699
0	0	0	32.9099783909335	13.5443582474489	10	10	2	320	0	0	0	256	1	7	110	no_mask_FilterBank	0	0	0	0	24.0260219914764	-0.591828226556699
0	0	0	29.2285463009702	11.6201295572558	10	10	3	297	0	0	0	294	1	7	110	no_mask_FilterBank	0	0	0	0	24.0260219914764	-0.591828226556699
0	0	0	36.9063951039257	15.6980966327107	10	10	3	726	0	0	1	478	1	7	110	no_mask_FilterBank	0	0	0.00137741046831956	0.00211416490486258	24.0260219914764	-0.591828226556699
0	0	0	31.8103973949395	12.5823227984079	10	10	2	209	0	0	1	252	1	7	110	no_mask_FilterBank	0	0	0.00478468899521531	0	24.0260219914764	-0.591828226556699
0	0	0	31.7987348618337	12.6198902026927	10	10	3	522	0	0	0	466	1	7	110	no_mask_FilterBank	0	0	0	0	24.0260219914764	-0.591828226556699
0	0	0.00354609929078014	28.6353853832096	10.6176698410356	10	10	1	326	0	0	1	341	1	7	110	no_mask_FilterBank	0	0.0232558139534884	0.00306748466257669	0	24.0260219914764	-0.591828226556699
0	0	0	34.4610437875754	14.1669797326694	10	10	2	407	0	0	2	365	1	7	110	no_mask_FilterBank	0	0	0.00491400491400491	0.00917431192660551	24.0260219914764	-0.591828226556699
0	0	0	32.6805392815196	12.7695104977462	10	10	5	456	0	0	0	395	1	7	110	no_mask_FilterBank	0	0	0	0	24.0260219914764	-0.591828226556699
0	0	0	36.2943237609047	15.476271631826	10	10	3	831	0	0	0	503	1	7	110	no_mask_FilterBank	0	0	0	0	22.0081609351896	-0.582943846390871
0	0	0	36.8399065053147	15.8181659798069	10	10	2	695	0	0	0	420	1	7	110	no_mask_FilterBank	0	0	0	0	22.0081609351896	-0.582943846390871
0	0	0	32.2888401543836	12.6105843972399	10	10	4	466	0	0	0	395	1	7	110	no_mask_FilterBank	0	0	0	0	22.0081609351896	-0.582943846390871
0	0	0	31.5798085250389	11.6610649473752	10	10	3	297	0	0	0	316	1	7	110	no_mask_FilterBank	0	0	0	0	22.0081609351896	-0.582943846390871
0	0	0.00327868852459016	32.4431236493737	12.6034842325512	10	10	1	472	0	0	2	403	1	7	110	no_mask_FilterBank	0	0	0.00423728813559322	0.00327868852459016	22.0081609351896	-0.582943846390871
0	0	0	35.4626641976258	14.8032947405928	10	10	2	316	0	0	0	253	1	7	110	no_mask_FilterBank	0	0	0	0.00925925925925926	22.0081609351896	-0.582943846390871
0	0	0	29.3470349765667	11.3571483003739	10	10	2	242	0	0	0	285	1	7	110	no_mask_FilterBank	0	0	0	0	22.0081609351896	-0.582943846390871
0	0	0	36.1529580376821	14.3096967493564	10	10	2	532	0	0	0	351	1	7	110	no_mask_FilterBank	0	0	0	0	22.0081609351896	-0.582943846390871
0	0	0	32.738739322568	13.4536184323977	10	10	2	338	0	0	1	247	1	7	110	no_mask_FilterBank	0	0	0.0029585798816568	0	22.0081609351896	-0.582943846390871
0	0	0	32.7235403364142	13.256123084717	10	10	1	396	0	0	3	337	1	7	110	no_mask_FilterBank	0	0	0.00757575757575758	0	22.0081609351896	-0.582943846390871
0	0	0	26.9630293755116	9.92036507762164	10	10	3	192	0	0	1	233	1	7	110	no_mask_FilterBank	0	0	0.00520833333333333	0	27.9491799083155	2.5178463073966
0	0	0	32.0814010170815	10.9313853209812	10	10	2	302	0	0	0	278	1	7	110	no_mask_FilterBank	0	0	0	0	27.9491799083155	2.5178463073966
0	0	0	35.6766299415849	12.9392278102272	10	10	3	371	0	0	0	330	1	7	110	no_mask_FilterBank	0	0	0	0	27.9491799083155	2.5178463073966
0	0	0	33.0232403297443	12.6736136174845	10	10	2	445	0	0	0	410	1	7	110	no_mask_FilterBank	0	0	0	0	27.9491799083155	2.5178463073966
0	0	0	32.0898744293187	12.2939799549537	10	10	3	406	0	0	0	360	1	7	110	no_mask_FilterBank	0	0	0	0	27.9491799083155	2.5178463073966
0	0	0	33.2358326629031	11.8652090597803	10	10	2	256	0	0	0	258	1	7	110	no_mask_FilterBank	0	0	0	0	27.9491799083155	2.5178463073966
0	0	0	33.1383335640309	11.9689670583143	10	10	1	419	0	0	0	415	1	7	110	no_mask_FilterBank	0	0	0	0.00303030303030303	27.9491799083155	2.5178463073966
0	0	0	34.3595343092072	12.4186054449395	10	10	1	256	0	0	1	319	1	7	110	no_mask_FilterBank	0	0	0.00390625	0	27.9491799083155	2.5178463073966
0	0	0	26.4881104019555	10.174225713751	10	10	4	213	0	0	1	217	1	7	110	no_mask_FilterBank	0	0	0.00469483568075117	0	27.9491799083155	2.5178463073966
0	0	0	35.7386113378204	13.6111963407887	10	10	3	344	0	0	0	326	1	7	110	no_mask_FilterBank	0	0	0	0.0037037037037037	27.9491799083155	2.5178463073966
0	0	0	40.9208991140895	21.2914113490622	10	20	2	261	0	0	1	230	0.5	7	110	no_mask_FilterBank	0	0	0.00383141762452107	0.0124223602484472	24.0098707499092	0.595369911247505
0	0	0	32.2753469234912	14.9890645644676	10	20	0	118	0	0	1	244	0.5	7	110	no_mask_FilterBank	0	0	0.00847457627118644	0	24.0098707499092	0.595369911247505
0	0	0	37.9725541867681	18.3606927190783	10	20	1	337	0	0	0	290	0.5	7	110	no_mask_FilterBank	0	0	0	0	24.0098707499092	0.595369911247505
0	0	0	36.1711109874335	18.8872170617608	10	20	3	504	0	0	0	355	0.5	7	110	no_mask_FilterBank	0	0	0	0.00332225913621262	24.0098707499092	0.595369911247505
0	0	0	36.8839757674413	20.1113806747785	10	20	1	427	0	0	0	326	0.5	7	110	no_mask_FilterBank	0	0	0	0	24.0098707499092	0.595369911247505
0	0	0	38.1980968397748	19.956866666743	10	20	2	259	0	0	0	280	0.5	7	110	no_mask_FilterBank	0	0	0	0	24.0098707499092	0.595369911247505
0	0	0.00606060606060606	38.7470475466087	19.5023116256693	10	20	1	242	0	0	2	250	0.5	7	110	no_mask_FilterBank	0	0.0204081632653061	0.00826446280991736	0	24.0098707499092	0.595369911247505
0	0	0	38.257179904777	20.5388548815982	10	20	4	400	0	0	2	317	0.5	7	110	no_mask_FilterBank	0	0	0.005	0.00694444444444444	24.0098707499092	0.595369911247505
0	0	0	38.7984615727042	20.9748849135191	10	20	1	319	0	0	2	285	0.5	7	110	no_mask_FilterBank	0	0	0.00626959247648903	0.00411522633744856	24.0098707499092	0.595369911247505
0	0	0	34.2511644031894	17.6036877065504	10	20	0	332	0	0	0	321	0.5	7	110	no_mask_FilterBank	0	0	0	0	24.0098707499092	0.595369911247505
0	0	0	37.8476746074977	16.9657168911118	10	20	1	253	0	0	0	335	0.5	7	110	no_mask_FilterBank	0	0	0	0	24.0098707499092	0.595369911247505
0	0	0	35.1149124825777	18.62945770751	10	20	1	370	0	0	0	359	0.5	7	110	no_mask_FilterBank	0	0	0	0	24.0098707499092	0.595369911247505
0	0	0	35.6994109497063	17.7564222631613	10	20	2	227	0	0	0	224	0.5	7	110	no_mask_FilterBank	0	0	0	0	24.0098707499092	0.595369911247505
0	0	0	37.5312335144931	19.3692792905302	10	20	2	274	0	0	0	240	0.5	7	110	no_mask_FilterBank	0	0	0	0.00537634408602151	24.0098707499092	0.595369911247505
0	0	0	36.5405255469956	18.4170533368339	10	20	3	335	0	0	0	311	0.5	7	110	no_mask_FilterBank	0	0	0	0.0040650406504065	24.0098707499092	0.595369911247505
0	0	0	34.8370449070194	16.9664537923144	10	20	2	275	0	0	0	275	0.5	7	110	no_mask_FilterBank	0	0	0	0	24.0098707499092	0.595369911247505
0	0	0	37.807015339373	19.6567732594694	10	20	2	333	0	0	1	303	0.5	7	110	no_mask_FilterBank	0	0	0.003003003003003	0.00401606425702811	24.0098707499092	0.595369911247505
0	0	0	34.8879958595939	16.4274851000916	10	20	2	155	0	0	0	231	0.5	7	110	no_mask_FilterBank	0	0	0	0	24.0098707499092	0.595369911247505
0	0	0	35.0877478830333	15.8429441873942	10	20	1	258	0	0	0	368	0.5	7	110	no_mask_FilterBank	0	0	0	0	24.0098707499092	0.595369911247505
0	0	0	36.1092806129703	19.4424610982232	10	20	4	437	0	0	2	345	0.5	7	110	no_mask_FilterBank	0	0	0.0045766590389016	0.0188087774294671	24.0098707499092	0.595369911247505
0	0	0	38.4739924912254	18.713724330025	10	20	1	339	0	0	0	250	0.5	7	110	no_mask_FilterBank	0	0	0	0	20.8127343780548	1.90057516602249
0	0	0.00564971751412429	35.8586247774444	17.4904087731797	10	20	0	235	0	0	4	220	0.5	7	110	no_mask_FilterBank	0	0.0181818181818182	0.0170212765957447	0.00564971751412429	20.8127343780548	1.90057516602249
0	0	0	38.9871794084273	19.953338627957	10	20	4	400	0	0	1	320	0.5	7	110	no_mask_FilterBank	0	0	0.0025	0	20.8127343780548	1.90057516602249
0	0	0	34.7785339340158	17.7807264573017	10	20	1	247	0	0	0	307	0.5	7	110	no_mask_FilterBank	0	0	0	0	20.8127343780548	1.90057516602249
0	0	0	37.5826473967929	17.4481601491526	10	20	1	255	0	0	0	268	0.5	7	110	no_mask_FilterBank	0	0	0	0	20.8127343780548	1.90057516602249
0	0	0	39.533551782273	19.6948465092124	10	20	1	302	0	0	0	269	0.5	7	110	no_mask_FilterBank	0	0	0	0.00465116279069767	20.8127343780548	1.90057516602249
0	0	0	37.1764327614263	18.3509400023213	10	20	3	354	0	0	1	394	0.5	7	110	no_mask_FilterBank	0	0	0.00282485875706215	0	20.8127343780548	1.90057516602249
0	0	0	36.4550096834287	19.4230285227428	10	20	3	481	0	0	0	396	0.5	7	110	no_mask_FilterBank	0	0	0	0	20.8127343780548	1.90057516602249
0	0	0	32.3258360885037	15.8148366813122	10	20	0	258	0	0	1	268	0.5	7	110	no_mask_FilterBank	0	0	0.00387596899224806	0.00537634408602151	20.8127343780548	1.90057516602249
0	0	0	39.2400582301469	17.9510084828551	10	20	1	196	0	0	0	254	0.5	7	110	no_mask_FilterBank	0	0	0	0	20.8127343780548	1.90057516602249
0	0	0	36.4500652911169	17.7185761015881	10	20	1	215	0	0	0	154	0.5	7	110	no_mask_FilterBank	0	0	0	0	20.8127343780548	1.90057516602249
0	0	0	37.186998319516	19.0263069067905	10	20	2	284	0	0	0	267	0.5	7	110	no_mask_FilterBank	0	0	0	0.00448430493273543	20.8127343780548	1.90057516602249
0	0	0.0031055900621118	34.949224675018	16.680537293009	10	20	2	374	0	0	1	381	0.5	7	110	no_mask_FilterBank	0	0.0232558139534884	0.00267379679144385	0	20.8127343780548	1.90057516602249
0	0	0	39.8998530906084	18.5848061650308	10	20	1	192	0	0	0	204	0.5	7	110	no_mask_FilterBank	0	0	0	0	20.8127343780548	1.90057516602249
0	0	0	38.5389260386393	18.9287611215951	10	20	0	283	0	0	0	268	0.5	7	110	no_mask_FilterBank	0	0	0	0.0050761421319797	20.8127343780548	1.90057516602249
0	0	0	40.9574970250073	20.7443363011699	10	20	4	267	0	0	2	296	0.5	7	110	no_mask_FilterBank	0	0	0.00749063670411985	0.00947867298578199	20.8127343780548	1.90057516602249
0	0	0	36.3421817842902	17.3420710454864	10	20	4	443	0	0	1	388	0.5	7	110	no_mask_FilterBank	0	0	0.00225733634311512	0.00630914826498423	20.8127343780548	1.90057516602249
0	0	0	36.0336536623988	17.0528352788255	10	20	1	246	0	0	0	321	0.5	7	110	no_mask_FilterBank	0	0	0	0.00505050505050505	20.8127343780548	1.90057516602249
0	0	0	37.7821041090179	19.3249786130292	10	20	2	376	0	0	0	405	0.5	7	110	no_mask_FilterBank	0	0	0	0.0029940119760479	20.8127343780548	1.90057516602249
0	0	0	40.4174273124933	20.1067301516328	10	20	1	194	0	0	0	219	0.5	7	110	no_mask_FilterBank	0	0	0	0.0072463768115942	20.8127343780548	1.90057516602249
0	0	0	37.8157557096449	17.5119903597175	10	20	0	245	0	0	0	239	0.5	7	110	no_mask_FilterBank	0	0	0	0	23.6107949793823	0.987491037979175
0	0	0	39.1200296633201	19.9786530831856	10	20	1	409	0	0	0	441	0.5	7	110	no_mask_FilterBank	0	0	0	0.0029940119760479	23.6107949793823	0.987491037979175
0	0	0	41.738897955457	22.6238772316545	10	20	4	701	0	0	1	521	0.5	7	110	no_mask_FilterBank	0	0	0.0014265335235378	0.001953125	23.6107949793823	0.987491037979175
0	0	0	33.8671412288888	16.3243355364344	10	20	1	139	0	0	0	217	0.5	7	110	no_mask_FilterBank	0	0	0	0	23.6107949793823	0.987491037979175
0	0	0	39.5015115848732	22.654585957019	10	20	4	865	0	0	0	562	0.5	7	110	no_mask_FilterBank	0	0	0	0	23.6107949793823	0.987491037979175
0	0	0.00392156862745098	40.6614240261454	21.9294586629458	10	20	2	371	0	0	1	327	0.5	7	110	no_mask_FilterBank	0	0.0204081632653061	0.00269541778975741	0.00784313725490196	23.6107949793823	0.987491037979175
0	0	0.00558659217877095	39.2869478017124	20.9652722973991	10	20	0	300	0	0	1	214	0.5	7	110	no_mask_FilterBank	0	0.0144927536231884	0.00333333333333333	0	23.6107949793823	0.987491037979175
0	0	0	37.194197374934	20.4907840338402	10	20	2	345	0	0	1	369	0.5	7	110	no_mask_FilterBank	0	0	0.00289855072463768	0	23.6107949793823	0.987491037979175
0	0	0	36.6887473509142	18.447097895392	10	20	0	334	0	0	0	327	0.5	7	110	no_mask_FilterBank	0	0	0	0	23.6107949793823	0.987491037979175
0	0	0	37.05729399069	17.738758910126	10	20	1	187	0	0	0	263	0.5	7	110	no_mask_FilterBank	0	0	0	0.0078740157480315	23.6107949793823	0.987491037979175
0	0	0	32.6991471744062	14.8097664088212	10	20	3	417	0	0	0	432	0.5	7	110	no_mask_FilterBank	0	0	0	0	23.6107949793823	0.987491037979175
0	0	0	35.9985553956799	16.3643989898859	10	20	1	82	0	0	0	224	0.5	7	110	no_mask_FilterBank	0	0	0	0	23.6107949793823	0.987491037979175
0	0	0	37.7957554147066	19.2796004541314	10	20	3	368	0	0	0	335	0.5	7	110	no_mask_FilterBank	0	0	0	0	23.6107949793823	0.987491037979175
0	0	0	34.405935511561	16.7327870900877	10	20	1	198	0	0	2	287	0.5	7	110	no_mask_FilterBank	0	0	0.0101010101010101	0	23.6107949793823	0.987491037979175
0	0	0	35.5943086461791	17.8539442554476	10	20	3	288	0	0	1	272	0.5	7	110	no_mask_FilterBank	0	0	0.00347222222222222	0	23.6107949793823	0.987491037979175
0	0	0	37.5591267057995	19.2883904062845	10	20	1	373	0	0	0	371	0.5	7	110	no_mask_FilterBank	0	0	0	0.0033003300330033	23.6107949793823	0.987491037979175
0	0	0	36.5661164163942	18.6718226178254	10	20	1	187	0	0	0	181	0.5	7	110	no_mask_FilterBank	0	0	0	0	23.6107949793823	0.987491037979175
0	0	0	36.0339160993896	18.6249559506095	10	20	0	243	0	0	0	300	0.5	7	110	no_mask_FilterBank	0	0	0	0	23.6107949793823	0.987491037979175
0	0	0	39.6708310784372	21.5584718379888	10	20	4	475	0	0	0	374	0.5	7	110	no_mask_FilterBank	0	0	0	0.00297619047619048	23.6107949793823	0.987491037979175
0	0	0	37.8990766271067	20.1086227267061	10	20	1	352	0	0	0	255	0.5	7	110	no_mask_FilterBank	0	0	0	0	23.6107949793823	0.987491037979175
0	0	0	0	0	10	1	4	422	0	0	0	322	10	7	110	FilterBank	0	0	0	0	29.31624890086	-0.979218901974329
0	0	0	0	0	10	1	3	405	0	0	0	396	10	7	110	FilterBank	0	0	0	0	29.7770339317723	-5.03470904927416
0	0	0	0	0	10	1	3	492	0	0	0	473	10	7	110	FilterBank	0	0	0	0	27.96382266389	-1.85609514352116
0	0	0.00347222222222222	0	0	10	1	4	408	0	0	2	340	10	7	110	FilterBank	0	0.0181818181818182	0.00490196078431373	0	29.4681672044179	0.862702454829705
0	0	0	0	0	10	1	3	369	0	0	0	326	10	7	110	FilterBank	0	0	0	0	31.350729488061	2.61214462819177
0	0	0	0	0	10	1	4	440	0	0	1	306	10	7	110	FilterBank	0	0	0.00227272727272727	0.00743494423791822	26.7503122686643	-2.41316870901905
0	0	0	0	0	10	1	2	320	0	0	0	336	10	7	110	FilterBank	0	0	0	0	34.7717419691505	2.92428322084672
0	0	0	0	0	10	1	3	518	0	0	2	394	10	7	110	FilterBank	0	0	0.00386100386100386	0.00274725274725275	27.4042883725482	2.42363443498046
0	0	0	0	0	10	1	1	149	0	0	0	219	10	7	110	FilterBank	0	0	0	0	24.4684750243748	2.05033503572919
0	0	0	0	0	10	1	4	362	0	0	0	321	10	7	110	FilterBank	0	0	0	0	30.0515979414816	-0.983179083351845
0	0	0	0	0	10	1	2	208	0	0	1	267	10	7	110	FilterBank	0	0	0.00480769230769231	0.00546448087431694	28.7888679644918	3.13146587655469
0	0	0.00490196078431373	0	0	10	1	2	230	0	0	1	314	10	7	110	FilterBank	0	0.0208333333333333	0.00434782608695652	0	31.7514293924741	3.44124567462795
0	0	0	0	0	10	1	4	396	0	0	0	427	10	7	110	FilterBank	0	0	0	0	27.5242285353714	5.23262516019796
0	0	0	0	0	10	1	4	502	0	0	0	366	10	7	110	FilterBank	0	0	0	0.00664451827242525	26.8200723343784	-2.40399920681831
0	0	0	0	0	10	1	2	419	0	0	0	352	10	7	110	FilterBank	0	0	0	0	28.2479194558995	-0.573641561146678
0	0	0	0	0	10	1	4	606	0	0	1	469	10	7	110	FilterBank	0	0	0.00165016501650165	0	27.0708431100271	-0.858054053136772
0	0	0	0	0	10	1	1	256	0	0	0	297	10	7	110	FilterBank	0	0	0	0.00543478260869565	26.2271634336089	3.22154649150503
0	0	0	0	0	10	1	6	652	0	0	0	489	10	7	110	FilterBank	0	0	0	0	27.3881897298984	-1.60996109734927
0	0	0	0	0	10	1	2	227	0	0	0	323	10	7	110	FilterBank	0	0	0	0	38.6196794332872	3.84634773994597
0	0	0	0	0	10	1	3	393	0	0	0	330	10	7	110	FilterBank	0	0	0	0	28.3549304279315	-1.07035632453516
0	0	0	0	0	10	1	1	275	0	0	0	297	10	7	110	JAR_FilterBank	0	0	0	0	31.2848258549948	1.74201951551045
0	0	0	0	0	10	1	3	345	0	0	2	314	10	7	110	JAR_FilterBank	0	0	0.00579710144927536	0.00694444444444444	30.5644844729365	0.963101691296999
0	0	0	0	0	10	1	3	204	0	0	0	283	10	7	110	JAR_FilterBank	0	0	0	0	30.2065878023189	-2.65450767993066
0	0	0	0	0	10	1	3	431	0	0	0	348	10	7	110	JAR_FilterBank	0	0	0	0	28.3591785181461	0.17613316780425
0	0	0	0	0	10	1	5	503	0	0	0	429	10	7	110	JAR_FilterBank	0	0	0	0	29.2900799171321	2.32662625721783
0	0	0	0	0	10	1	3	322	0	0	0	271	10	7	110	JAR_FilterBank	0	0	0	0	28.659842017837	-0.40761746388532
0	0	0	0	0	10	1	2	399	0	0	1	322	10	7	110	JAR_FilterBank	0	0	0.0025062656641604	0	20.2725520445339	0.938364658899222
0	0	0	0	0	10	1	2	324	0	0	1	287	10	7	110	JAR_FilterBank	0	0	0.00308641975308642	0	24.6946389637275	-2.94338221891393
0	0	0	0	0	10	1	2	356	0	0	1	287	10	7	110	JAR_FilterBank	0	0	0.00280898876404494	0.00378787878787879	28.6618403324574	1.60644993975378
0	0	0	0	0	10	1	4	385	0	0	0	401	10	7	110	JAR_FilterBank	0	0	0	0	33.4526604121198	2.76746475315007
0	0	0	0	0	10	1	4	531	0	0	1	466	10	7	110	JAR_FilterBank	0	0	0.00188323917137476	0	27.7349676139128	1.34540817769526
0	0	0.0025062656641604	0	0	10	1	2	492	0	0	1	411	10	7	110	JAR_FilterBank	0	0.0294117647058824	0.00203252032520325	0.0025062656641604	25.9576216981807	5.48665665092539
0	0	0	0	0	10	1	1	246	0	0	0	243	10	7	110	JAR_FilterBank	0	0	0	0	25.1935752318063	0.805912681313951
0	0	0	0	0	10	1	3	277	0	0	1	300	10	7	110	JAR_FilterBank	0	0	0.0036101083032491	0.004149377593361	29.7243159820485	-0.598699174823099
0	0	0	0	0	10	1	2	319	0	0	1	253	10	7	110	JAR_FilterBank	0	0	0.00313479623824451	0.00411522633744856	28.3627926822011	4.75490387522552
0	0	0	0	0	10	1	4	456	0	0	0	407	10	7	110	JAR_FilterBank	0	0	0	0	31.3030009372504	2.57159888297641
0	0	0	0	0	10	1	3	292	0	0	0	357	10	7	110	JAR_FilterBank	0	0	0	0.003584229390681	33.8704685219434	9.4217556327732
0	0	0	0	0	10	1	2	238	0	0	0	276	10	7	110	JAR_FilterBank	0	0	0	0	28.9215344632344	5.98462114797945
0	0	0	0	0	10	1	3	384	0	0	1	267	10	7	110	JAR_FilterBank	0	0	0.00260416666666667	0.00421940928270042	26.6335314360059	-0.144749023841508
0	0	0	0	0	10	1	2	304	0	0	0	295	10	7	110	JAR_FilterBank	0	0	0	0	26.5815752257187	5.24051210507744
0.025	0	0.00884955752212389	0.477324052461019	1.01050036787929	10	2	3	273	0	0	10	282	5	7	110	FilterBank	0	0.0208333333333333	0.0366300366300366	0.0132743362831858	30.5388623379075	8.11601696191791
0.0166666666666667	0.0127118644067797	0.0210843373493976	1.54959450347417	1.4901619890205	10	2	4	385	0	0	18	379	5	7	110	FilterBank	0	0.0789473684210526	0.0467532467532468	0.00301204819277108	27.5825121370735	13.6237470077245
0.0476190476190476	0	0.0112044817927171	2.01485394423901	1.40253696908007	10	2	5	514	0	0	18	363	5	7	110	FilterBank	0	0.0307692307692308	0.0350194552529183	0.0336134453781513	27.4340824489618	7.04576867414567
0.0645161290322581	0.00574712643678161	0.0126582278481013	4.51195950452185	2.10511691357853	10	2	3	367	0	0	24	324	5	7	110	FilterBank	0	0	0.0653950953678474	0	25.3961131123782	9.41877796594783
0.0666666666666667	0.0181818181818182	0.0336538461538462	5.19633680579019	2.00467986381631	10	2	1	273	0	0	24	266	5	7	110	FilterBank	0	0.0588235294117647	0.0879120879120879	0.0144230769230769	25.3639806900408	12.1878220455311
0.0178571428571429	0.028169014084507	0.0247933884297521	7.668028235155	2.55050923227606	10	2	4	335	0	0	20	280	5	7	110	FilterBank	0	0	0.0597014925373134	0	24.0863595365542	13.6383220655555
0.0740740740740741	0.00645161290322581	0.0187793427230047	3.56790133426349	1.82439927540081	10	2	2	286	0	0	11	300	5	7	110	FilterBank	0	0.0222222222222222	0.0384615384615385	0	23.6831566797068	10.2087642765377
0.025	0.0127388535031847	0.0114068441064639	0.904722923224916	1.26542891214503	10	2	5	410	0	0	9	274	5	7	110	FilterBank	0	0	0.0219512195121951	0	24.807901120664	8.96993139332808
0.015625	0.00842696629213483	0.012987012987013	1.50148816096891	1.24221302949337	10	2	5	657	0	0	18	475	5	7	110	FilterBank	0	0.0555555555555556	0.0273972602739726	0.00432900432900433	25.0602875297803	9.64726691169507
0.0256410256410256	0	0.0034965034965035	1.17725357385473	1.0668370987567	10	2	4	354	0	0	2	380	5	7	110	FilterBank	0	0	0.00564971751412429	0	32.2299196828609	5.92911462138633
0	0.00526315789473684	0.00675675675675676	2.65740537086665	1.68862854979869	10	2	3	528	0	0	9	496	5	7	110	FilterBank	0	0	0.0170454545454545	0.0135135135135135	29.4199674548817	8.36132614604201
0	0.017910447761194	0.0174129353233831	5.48137059540061	2.15692533502804	10	2	4	499	0	0	24	493	5	7	110	FilterBank	0	0.0333333333333333	0.0480961923847695	0.00248756218905473	30.574667231431	9.63046478998975
0.0169491525423729	0	0.01	2.43114545780149	1.71252119871427	10	2	5	450	0	0	32	344	5	7	110	FilterBank	0	0.0294117647058824	0.0711111111111111	0.00333333333333333	26.0229142479683	12.9717171473081
0	0.0193548387096774	0.0194174757281553	1.95264898218611	1.37854499128537	10	2	3	319	0	0	11	290	5	7	110	FilterBank	0	0.0163934426229508	0.0344827586206897	0.0145631067961165	25.1685033034859	10.687528957763
0	0.0267062314540059	0.0220588235294118	5.00673742649992	1.85324430991105	10	2	3	438	0	0	12	473	5	7	110	FilterBank	0	0	0.0273972602739726	0.00980392156862745	25.3622651164618	7.20846160772536
0	0.00980392156862745	0.01	1.08862763060577	1.11288639533882	10	2	3	434	0	0	11	317	5	7	110	FilterBank	0	0.0192307692307692	0.0253456221198157	0.01	28.2771265277142	5.0671290245523
0	0	0	0.205779508495989	0.453896978402968	10	2	1	218	0	0	3	309	5	7	110	FilterBank	0	0	0.0137614678899083	0.0109289617486339	30.268157724753	1.7106532907915
0.0434782608695652	0.00307692307692308	0.00733496332518337	0.15795180243266	0.665283360072387	10	2	6	555	0	0	6	459	5	7	110	FilterBank	0	0	0.0108108108108108	0	26.4232924093242	5.31661438893437
0	0	0.00269541778975741	6.30246574320625	2.05381829647924	10	2	4	580	0	0	20	405	5	7	110	FilterBank	0	0.0196078431372549	0.0344827586206897	0.00808625336927224	26.5608701676117	7.38836071629622
0	0.0329218106995885	0.028391167192429	5.80248060005456	2.18611639306468	10	2	3	396	0	0	13	371	5	7	110	FilterBank	0	0.0196078431372549	0.0328282828282828	0.00630914826498423	26.4030542374984	15.1108731846196
0.0256410256410256	0.00925925925925926	0.0153846153846154	4.36285337109247	2.21080351527546	10	2	4	565	0	0	28	496	5	7	110	JAR_FilterBank	0	0.0967741935483871	0.0495575221238938	0.0021978021978022	27.7718012237824	17.6115568935546
0.02	0	0.0299727520435967	4.34098445539281	2.32606443114383	10	2	2	405	0	0	40	400	5	7	110	JAR_FilterBank	0	0.0222222222222222	0.0987654320987654	0.00817438692098093	23.3161039228615	19.2890862606946
0	0.0318181818181818	0.0256410256410256	6.73496512436863	2.27672254992089	10	2	4	377	0	0	23	355	5	7	110	JAR_FilterBank	0	0.0204081632653061	0.0610079575596817	0.0128205128205128	27.4187531519236	12.1291081000319
0	0	0.00869565217391304	7.73852379463657	2.35945059230143	10	2	2	310	0	0	18	267	5	7	110	JAR_FilterBank	0	0.0338983050847458	0.0580645161290323	0.0260869565217391	25.7931627293312	12.1695785435248
0	0	0.00321543408360129	1.7605209058004	1.46602221592002	10	2	1	355	0	0	8	376	5	7	110	JAR_FilterBank	0	0.0294117647058824	0.0225352112676056	0.0128617363344051	28.4710712517219	6.94909850288733
0	0.00273972602739726	0.00215982721382289	1.13540007664252	1.26876532227807	10	2	6	519	0	0	5	469	5	7	110	JAR_FilterBank	0	0	0.00963391136801541	0	31.8151196915829	9.71713637605306
0.0227272727272727	0.00552486187845304	0.00955414012738853	7.19381438567985	2.5981930037378	10	2	3	333	0	0	37	389	5	7	110	JAR_FilterBank	0	0.0344827586206897	0.111111111111111	0.00955414012738853	31.107417635988	12.8203421341349
0.0227272727272727	0.0104166666666667	0.0182926829268293	4.23630623450893	2.38900481460701	10	2	2	389	0	0	22	365	5	7	110	JAR_FilterBank	0	0.0681818181818182	0.0565552699228792	0.00609756097560976	28.4592335921048	15.5398890038958
0	0	0.0241935483870968	1.46754065685929	1.46513615463976	10	2	0	136	0	0	9	216	5	7	110	JAR_FilterBank	0	0.0638297872340425	0.0661764705882353	0.032258064516129	25.2832219949262	10.5826887912925
0	0.0179640718562874	0.0121457489878543	0.460119545396115	1.23666888182953	10	2	2	288	0	0	7	313	5	7	110	JAR_FilterBank	0	0	0.0243055555555556	0	31.0007664794468	10.9959588202453
0.0434782608695652	0	0.0206896551724138	8.92365176747107	2.52043584504613	10	2	2	340	0	0	16	314	5	7	110	JAR_FilterBank	0	0.04	0.0470588235294118	0.0137931034482759	26.6079161259211	11.2623778732746
0	0	0.00216450216450216	8.76857977136977	2.35519404466769	10	2	3	599	0	0	22	475	5	7	110	JAR_FilterBank	0	0.0227272727272727	0.0367278797996661	0	29.3203976564297	8.65865652051267
0	0.00884955752212389	0.0287539936102236	4.15804081231597	1.79061136349512	10	2	3	369	0	0	15	349	5	7	110	JAR_FilterBank	0	0.0769230769230769	0.040650406504065	0.00638977635782748	26.9525660479549	10.8789314398678
0	0	0.00840336134453781	4.47348762458222	1.75806557230635	10	2	0	189	0	0	7	179	5	7	110	JAR_FilterBank	0	0.0166666666666667	0.037037037037037	0.0336134453781513	23.9441434049468	12.9490904887425
0	0.0053475935828877	0.00657894736842105	1.60350838515009	1.59945921225114	10	2	3	647	0	0	11	507	5	7	110	JAR_FilterBank	0	0.0277777777777778	0.0170015455950541	0.0043859649122807	29.4820033079021	9.96298286674616
0.025	0	0.00531914893617021	1.91913662321794	1.31695894612542	10	2	1	238	0	0	6	277	5	7	110	JAR_FilterBank	0	0	0.0252100840336134	0.0106382978723404	28.9952542267755	7.44746422378214
0.0217391304347826	0.0121951219512195	0.0119521912350598	1.82341358326612	1.44634861919795	10	2	4	348	0	0	9	311	5	7	110	JAR_FilterBank	0	0	0.0258620689655172	0.00796812749003984	28.9100184966484	9.4064566732847
0.04	0.0053475935828877	0.0228136882129278	2.25111016634165	1.35123073850597	10	2	3	326	0	0	13	368	5	7	110	JAR_FilterBank	0	0.0333333333333333	0.0398773006134969	0.0228136882129278	26.1161745464549	9.16122791344661
0	0.00743494423791822	0.0108108108108108	8.049765231277	2.68050997900527	10	2	3	551	0	0	24	377	5	7	110	JAR_FilterBank	0	0.0338983050847458	0.043557168784029	0.00540540540540541	23.8717094942275	14.0807106623249
0.0833333333333333	0.0180722891566265	0.0248138957816377	6.79437870796112	2.45228547207146	10	2	2	442	0	0	19	440	5	7	110	JAR_FilterBank	0	0.0434782608695652	0.0429864253393665	0.00496277915632754	27.3913580214251	10.6192425131722
0.037037037037037	0.0375586854460094	0.0387323943661972	11.211809062329	2.82161381980565	10	3	2	394	0	0	40	356	3.33333333333333	7	110	FilterBank	0	0.0425531914893617	0.101522842639594	0.0211267605633803	23.6878853770555	8.79832236017116
0.0238095238095238	0.00598802395209581	0.0229885057471264	8.14160872687155	2.81227809806039	10	3	2	284	0	0	20	305	3.33333333333333	7	110	FilterBank	0	0.0833333333333333	0.0704225352112676	0.00383141762452107	34.5530932844684	11.8169942198169
0	0.0384615384615385	0.0418250950570342	12.8564121811878	3.11994567533303	10	3	4	345	0	0	29	329	3.33333333333333	7	110	FilterBank	0	0.0227272727272727	0.0840579710144927	0.0228136882129278	26.9938873072333	12.7025440174965
0.027027027027027	0.0122324159021407	0.0245098039215686	16.7296726630143	4.22013038644047	10	3	3	480	0	0	50	454	3.33333333333333	7	110	FilterBank	0	0.116279069767442	0.104166666666667	0.0220588235294118	30.4941264282024	8.34115790064852
0.0222222222222222	0.0206896551724138	0.0207792207792208	17.1632460583775	4.18437394398778	10	3	4	520	0	0	30	396	3.33333333333333	7	110	FilterBank	0	0.02	0.0576923076923077	0.0025974025974026	25.6688024534764	10.8882238426079
0	0.0174418604651163	0.0153256704980843	16.1612727290371	3.97040307645628	10	3	1	408	0	0	36	297	3.33333333333333	7	110	FilterBank	0	0.0166666666666667	0.0882352941176471	0.0191570881226054	25.229528332603	7.94218479878657
0	0.0307262569832402	0.0262582056892779	11.560753868318	2.83132901806549	10	3	5	794	0	0	49	463	3.33333333333333	7	110	FilterBank	0	0.0212765957446809	0.0617128463476071	0.0175054704595186	21.7681319791554	11.1256630320928
0	0	0.00518134715025907	9.21381869219105	2.71635077621273	10	3	5	461	0	0	21	446	3.33333333333333	7	110	FilterBank	0	0.0512820512820513	0.0455531453362256	0.0077720207253886	32.5790253225845	11.7953777427499
0	0	0.00346020761245675	9.72542523176558	2.64785331033344	10	3	2	312	0	0	7	365	3.33333333333333	7	110	FilterBank	0	0.027027027027027	0.0224358974358974	0	33.478352190002	7.52468499903578
0	0.128571428571429	0.139423076923077	15.9035094138238	3.98195619965595	10	3	1	292	0	0	59	299	3.33333333333333	7	110	FilterBank	0	0.0681818181818182	0.202054794520548	0.0528846153846154	16.1600970061749	20.793717924011
0.0227272727272727	0.0429184549356223	0.0532915360501567	15.3474157324391	3.71905240224806	10	3	2	365	0	0	39	362	3.33333333333333	7	110	FilterBank	0	0.104166666666667	0.106849315068493	0.0125391849529781	25.8894170507684	12.5590410763161
0.0545454545454545	0.0131578947368421	0.0393939393939394	21.2222558391869	4.95131949192968	10	3	2	474	0	0	83	369	3.33333333333333	7	110	FilterBank	0	0.0851063829787234	0.175105485232068	0.0454545454545455	23.7329886874373	16.9151204122544
0.0612244897959184	0.0336391437308868	0.0354166666666667	22.9959478606024	4.9355565280432	10	3	4	526	0	0	62	500	3.33333333333333	7	110	FilterBank	0	0.0232558139534884	0.11787072243346	0.00833333333333333	28.4520015482783	15.0830387431919
0.0357142857142857	0.0492957746478873	0.0486111111111111	20.3279517157887	4.98461236414206	10	3	2	339	0	0	52	326	3.33333333333333	7	110	FilterBank	0	0.0357142857142857	0.153392330383481	0.0208333333333333	20.5700080142971	19.7266476672909
0	0.013986013986014	0.0185676392572944	15.0374264857919	3.74507887786632	10	3	1	494	0	0	31	387	3.33333333333333	7	110	FilterBank	0	0.0447761194029851	0.062753036437247	0.0238726790450928	25.4468097694241	15.066788757563
0.113207547169811	0.0495049504950495	0.065	12.6114361072845	3.41168454154878	10	3	2	257	0	0	39	268	3.33333333333333	7	110	FilterBank	0	0.0476190476190476	0.151750972762646	0.04	22.610339780451	11.9786563525854
0.0769230769230769	0.0235849056603774	0.0272108843537415	9.67677348798178	2.91737594768717	10	3	2	336	0	0	17	362	3.33333333333333	7	110	FilterBank	0	0.025	0.0505952380952381	0.0170068027210884	24.7568494184033	13.314535554671
0.0606060606060606	0	0.0108303249097473	9.39065402465599	2.45713780005873	10	3	2	357	0	0	23	332	3.33333333333333	7	110	FilterBank	0	0.0181818181818182	0.0644257703081232	0.0144404332129964	29.3800158731102	9.74754224256031
0.0294117647058824	0.00591715976331361	0.012987012987013	11.9441012501888	3.04049647381548	10	3	3	385	0	0	26	345	3.33333333333333	7	110	FilterBank	0	0.0294117647058824	0.0675324675324675	0.0216450216450216	23.7118714028939	9.71616513348367
0.0408163265306122	0.00420168067226891	0.00906344410876133	10.6757863942147	2.74973768517342	10	3	2	401	0	0	26	382	3.33333333333333	7	110	FilterBank	0	0	0.0648379052369077	0.0120845921450151	31.0940134293416	8.45390438144657
0	0	0.00813008130081301	10.4289446118594	2.74251881786474	10	3	1	180	0	0	6	205	3.33333333333333	7	110	FilterBank	0	0.015625	0.0333333333333333	0.00813008130081301	26.2982009503373	11.7697123032471
0	0	0.0251256281407035	9.38060312159711	2.58670549577596	10	3	3	247	0	0	16	258	3.33333333333333	7	110	JAR_FilterBank	0	0.0909090909090909	0.0647773279352227	0.0402010050251256	28.4155787917101	12.5719811299143
0	0	0.0154639175257732	7.34648588188724	2.54175059134955	10	3	1	259	0	0	21	264	3.33333333333333	7	110	JAR_FilterBank	0	0.0357142857142857	0.0810810810810811	0.0412371134020619	27.2862703107255	11.6201964710875
0	0.00917431192660551	0.0112359550561798	9.82672472927949	2.64203083381005	10	3	1	229	0	0	23	272	3.33333333333333	7	110	JAR_FilterBank	0	0.0227272727272727	0.100436681222707	0.00561797752808989	28.7502276878035	12.1107699417797
0	0	0.00533333333333333	10.9420716786654	2.77784641998452	10	3	2	649	0	0	21	443	3.33333333333333	7	110	JAR_FilterBank	0	0.04	0.0323574730354391	0.0106666666666667	30.3416620426647	11.426029340816
0.0666666666666667	0.00401606425702811	0.00949367088607595	10.6819887047564	3.0303062946218	10	3	3	484	0	0	15	402	3.33333333333333	7	110	JAR_FilterBank	0	0	0.0309917355371901	0.00316455696202532	30.4032644336274	13.1415745346191
0.0333333333333333	0	0.0228571428571429	10.5803064548638	2.82583677021599	10	3	3	230	0	0	23	266	3.33333333333333	7	110	JAR_FilterBank	0	0.0465116279069767	0.1	0.00571428571428571	29.0568182256659	11.7658441236348
0	0.00641025641025641	0.02734375	15.314283379383	3.45432924915096	10	3	2	362	0	0	37	278	3.33333333333333	7	110	JAR_FilterBank	0	0.0892857142857143	0.102209944751381	0.03515625	26.4670081504694	11.3465467978437
0	0	0.0131578947368421	11.7974778812468	2.98990960689309	10	3	2	379	0	0	19	351	3.33333333333333	7	110	JAR_FilterBank	0	0.0208333333333333	0.050131926121372	0.00986842105263158	30.4623300451481	10.2739692972631
0	0.0149253731343284	0.0128755364806867	15.2904606208918	3.43642766622705	10	3	2	335	0	0	28	287	3.33333333333333	7	110	JAR_FilterBank	0	0.025	0.0835820895522388	0.0214592274678112	24.3137333394822	9.51075629101449
0	0	0.0283687943262411	14.2785439854484	3.68564995944981	10	3	2	171	0	0	15	233	3.33333333333333	7	110	JAR_FilterBank	0	0.0754716981132075	0.087719298245614	0.0638297872340425	30.3393161665651	13.3451230507196
0.0909090909090909	0.0283687943262411	0.0434782608695652	14.379783925671	3.67395136518108	10	3	2	290	0	0	36	332	3.33333333333333	7	110	JAR_FilterBank	0	0.0444444444444444	0.124137931034483	0.00790513833992095	28.4387031311729	13.570613162689
0.0588235294117647	0.0238095238095238	0.0694444444444444	20.3610541702406	4.55984213384069	10	3	1	169	0	0	33	273	3.33333333333333	7	110	JAR_FilterBank	0	0	0.195266272189349	0.0277777777777778	26.9331028833495	14.7913010995295
0.0609756097560976	0	0.0169851380042463	16.4807054649423	3.89805636183312	10	3	6	709	0	0	82	479	3.33333333333333	7	110	JAR_FilterBank	0	0.0789473684210526	0.115655853314528	0.0106157112526539	26.0032274949396	10.0614347561831
0	0.0186915887850467	0.0432692307692308	11.6246593124214	3.13535515296767	10	3	1	367	0	0	37	258	3.33333333333333	7	110	JAR_FilterBank	0	0.122448979591837	0.100817438692098	0.0673076923076923	19.9725241618689	11.0835373395468
0	0	0.0127118644067797	10.9687830354305	2.79783169897729	10	3	2	289	0	0	21	322	3.33333333333333	7	110	JAR_FilterBank	0	0.0625	0.0726643598615917	0.0338983050847458	28.9029705574853	10.2956160225453
0.05	0.0645161290322581	0.0461538461538462	19.5876749648346	4.52906255464457	10	3	1	431	0	0	54	349	3.33333333333333	7	110	JAR_FilterBank	0	0	0.125290023201856	0.0123076923076923	24.2636903134555	17.5761317334644
0.0408163265306122	0.0540540540540541	0.0527859237536657	19.1769824230822	4.28303057544986	10	3	3	432	0	0	42	368	3.33333333333333	7	110	JAR_FilterBank	0	0.102564102564103	0.0972222222222222	0.00586510263929619	26.0615104927556	17.5497567105222
0	0.0559701492537313	0.0510510510510511	7.40936489941609	2.16808977947186	10	3	4	369	0	0	29	418	3.33333333333333	7	110	JAR_FilterBank	0	0	0.0785907859078591	0.003003003003003	27.3370284673399	6.87260746438268
0.0333333333333333	0.0256410256410256	0.0361990950226244	11.8212959301342	3.3148887286602	10	3	1	250	0	0	22	301	3.33333333333333	7	110	JAR_FilterBank	0	0.0697674418604651	0.088	0.00904977375565611	28.3837467281895	12.7392773235835
0.0333333333333333	0.0535714285714286	0.0512820512820513	14.1208093555385	3.76705224720294	10	3	2	248	0	0	29	283	3.33333333333333	7	110	JAR_FilterBank	0	0.0625	0.116935483870968	0.0512820512820513	24.1660754481855	13.3552602446334
0	0.0280373831775701	0.036036036036036	17.4631958317104	4.37153940285027	10	3	1	273	0	0	34	250	3.33333333333333	7	110	JAR_FilterBank	0	0.0909090909090909	0.124542124542125	0.0315315315315315	25.0997257347537	17.3369735874057
0.0714285714285714	0.0217391304347826	0.037593984962406	28.4503153731372	8.33537852608653	10	5	1	385	0	0	72	272	2	7	110	FilterBank	0	0.0363636363636364	0.187012987012987	0.0714285714285714	23.1164363279461	11.9410366641296
0.0476190476190476	0	0.0649350649350649	23.7991982780093	6.41259799117465	10	5	1	105	0	0	37	190	2	7	110	FilterBank	0	0.0666666666666667	0.352380952380952	0.0779220779220779	14.7986962096086	18.2441616666161
0.102564102564103	0.0289017341040462	0.0528301886792453	24.2443912330988	6.50166830145947	10	5	3	471	0	0	74	296	2	7	110	FilterBank	0	0.0625	0.157112526539278	0.0377358490566038	20.9482715639504	12.3884979548975
0.136363636363636	0	0.0458715596330275	26.0045156539091	7.06753272516153	10	5	0	158	0	0	46	188	2	7	110	FilterBank	0	0	0.291139240506329	0.100917431192661	19.8045902577508	18.0306314506655
0.0212765957446809	0.062992125984252	0.0857142857142857	29.4899909550416	8.17148475963264	10	5	2	288	0	0	50	266	2	7	110	FilterBank	0	0.0634920634920635	0.173611111111111	0.036734693877551	23.4591754335277	16.8279720250997
0.129032258064516	0	0.0679611650485437	19.6892871032983	5.33108624187061	10	5	0	135	0	0	22	213	2	7	110	FilterBank	0	0.0434782608695652	0.162962962962963	0.0194174757281553	23.4487533582872	13.0754669785449
0	0	0.00892857142857143	17.7791518224632	4.85718016173994	10	5	1	143	0	0	20	256	2	7	110	FilterBank	0	0.0277777777777778	0.13986013986014	0.0446428571428571	29.9281819321061	13.8921430353672
0.0909090909090909	0.0476190476190476	0.0823529411764706	21.2613765321719	5.5745369254188	10	5	0	161	0	0	46	195	2	7	110	FilterBank	0	0.0681818181818182	0.285714285714286	0.0588235294117647	17.4661770924242	12.3380505764004
0.03125	0.0305343511450382	0.0334261838440111	24.9431461364035	6.85286838812388	10	5	5	526	0	0	53	400	2	7	110	FilterBank	0	0.0540540540540541	0.100760456273764	0.00557103064066852	29.6085548756732	13.5524249169334
0	0.107142857142857	0.0829875518672199	15.8133727750968	4.33876670978392	10	5	2	291	0	0	38	280	2	7	110	FilterBank	0	0.0158730158730159	0.130584192439863	0.00829875518672199	21.9890214164296	11.2064501823241
0.0862068965517241	0.00892857142857143	0.0384615384615385	24.0443848770027	7.29140962250185	10	5	3	303	0	0	42	267	2	7	110	FilterBank	0	0.0227272727272727	0.138613861386139	0.0192307692307692	25.6166297304582	13.1474599770012
0.0684931506849315	0.0193548387096774	0.0526315789473684	23.5500222250419	6.32673630321081	10	5	2	424	0	0	68	321	2	7	110	FilterBank	0	0.107142857142857	0.160377358490566	0.0421052631578947	22.5247120795271	11.3083978777995
0.0571428571428571	0.0118577075098814	0.0215384615384615	20.213073938247	5.33967885369228	10	5	2	376	0	0	39	363	2	7	110	FilterBank	0	0.04	0.103723404255319	0.00615384615384615	31.082102948509	9.37199359610888
0.0666666666666667	0.0476190476190476	0.0904761904761905	24.4443601871552	7.38041144250257	10	5	2	370	0	0	104	226	2	7	110	FilterBank	0	0.171875	0.281081081081081	0.0761904761904762	18.6260398513622	14.3819487258076
0.0526315789473684	0.0210526315789474	0.0631578947368421	19.7880602421478	5.40086190281047	10	5	1	253	0	0	38	250	2	7	110	FilterBank	0	0.156862745098039	0.150197628458498	0.0315789473684211	21.7382268569604	11.855711621832
0.08	0.0892857142857143	0.115606936416185	24.951660130878	7.05195120702708	10	5	1	215	0	0	51	194	2	7	110	FilterBank	0	0.0727272727272727	0.237209302325581	0.104046242774566	18.4295260526643	13.9875552666344
0.11864406779661	0.015625	0.0728744939271255	27.2529723497904	8.04233691306753	10	5	3	357	0	0	91	289	2	7	110	FilterBank	0	0.0731707317073171	0.254901960784314	0.0445344129554656	20.9284083408334	15.71354058599
0.032258064516129	0.0301204819277108	0.0559701492537313	23.20349651175	6.36180288156934	10	5	4	348	0	0	50	338	2	7	110	FilterBank	0	0.1	0.14367816091954	0.0149253731343284	26.1098885092457	12.4024775276231
0.125	0.0078740157480315	0.0590717299578059	26.1242123810589	7.64400469551448	10	5	3	406	0	0	77	269	2	7	110	FilterBank	0	0.0909090909090909	0.189655172413793	0.0168776371308017	20.1215493273454	13.7557850859819
0.12	0.00719424460431655	0.05	23.8249365860764	6.5068860446598	10	5	1	569	0	0	84	289	2	7	110	FilterBank	0	0.0652173913043478	0.147627416520211	0.0375	24.3955008727831	11.1204622576113
0	0.0128755364806867	0.0246913580246914	21.9843882954132	5.78589505482308	10	5	3	378	0	0	52	365	2	7	110	JAR_FilterBank	0	0.102040816326531	0.137566137566138	0.0185185185185185	32.3813164104139	10.9979437958041
0.113636363636364	0.00793650793650794	0.0448430493273543	22.5078343887831	6.00357042406779	10	5	3	298	0	0	38	310	2	7	110	JAR_FilterBank	0	0.027027027027027	0.12751677852349	0.0269058295964126	24.8916136589054	15.4649228931068
0	0.0029940119760479	0.00712589073634204	16.2155206500958	4.29912566063451	10	5	3	484	0	0	37	466	2	7	110	JAR_FilterBank	0	0.0512820512820513	0.0764462809917355	0.00475059382422803	35.4196891451254	8.87238333840405
0	0.0142857142857143	0.0408163265306122	19.7813797795859	5.17121274251639	10	5	1	191	0	0	41	246	2	7	110	JAR_FilterBank	0	0.0612244897959184	0.214659685863874	0.054421768707483	24.37334319119	14.5340527286967
0.0576923076923077	0.0112359550561798	0.0368421052631579	20.5226397649743	5.44615441610273	10	5	2	208	0	0	29	256	2	7	110	JAR_FilterBank	0	0.0810810810810811	0.139423076923077	0.0263157894736842	27.9316330953804	11.2297949272383
0.134615384615385	0.0333333333333333	0.0846560846560847	27.9233117433169	8.36836096014716	10	5	1	284	0	0	82	234	2	7	110	JAR_FilterBank	0	0.113207547169811	0.288732394366197	0.037037037037037	19.618915090011	13.9836130532897
0.0847457627118644	0.0485436893203883	0.0656716417910448	28.7818761103738	8.52328270248867	10	5	3	444	0	0	73	343	2	7	110	JAR_FilterBank	0	0.0727272727272727	0.164414414414414	0.0238805970149254	25.2073386757087	13.5672786533208
0.125	0.0490566037735849	0.0681198910081744	27.8442014958074	8.18924235627696	10	5	4	451	0	0	57	376	2	7	110	JAR_FilterBank	0	0.0909090909090909	0.126385809312639	0.0136239782016349	28.2494276618601	13.4682717024233
0.037037037037037	0.0606060606060606	0.0905660377358491	24.7366172380544	7.38864736549836	10	5	2	411	0	0	83	300	2	7	110	JAR_FilterBank	0	0.222222222222222	0.201946472019465	0.030188679245283	19.1026397442374	13.4217488369036
0.117647058823529	0.0276497695852535	0.0647249190938511	29.0133490582006	8.47526600752017	10	5	2	501	0	0	82	338	2	7	110	JAR_FilterBank	0	0.109090909090909	0.163672654690619	0.029126213592233	24.372713996934	13.4383117704836
0.0952380952380952	0.0597014925373134	0.0894308943089431	24.9645204265871	6.40720896567527	10	5	2	165	0	0	33	247	2	7	110	JAR_FilterBank	0	0.0952380952380952	0.2	0.040650406504065	25.1139168383588	13.8861802055209
0.111111111111111	0.0458015267175573	0.06	23.5213045528877	6.01859766522077	10	5	2	235	0	0	41	291	2	7	110	JAR_FilterBank	0	0.0232558139534884	0.174468085106383	0.02	26.6395818367565	13.9428023803137
0	0.0943396226415094	0.0979381443298969	24.1008183343276	6.18659698764966	10	5	1	211	0	0	32	341	2	7	110	JAR_FilterBank	0	0.0975609756097561	0.151658767772512	0.0103092783505155	23.556512076766	17.628595601099
0	0.0305343511450382	0.0591397849462366	24.4211095787224	6.29635340753439	10	5	2	201	0	0	22	274	2	7	110	JAR_FilterBank	0	0.0625	0.109452736318408	0.021505376344086	29.0225704167252	14.3180093436082
0.037037037037037	0.0111111111111111	0.0177514792899408	23.7426310965673	6.11885642791756	10	5	2	250	0	0	31	247	2	7	110	JAR_FilterBank	0	0.0212765957446809	0.124	0.0591715976331361	23.3434912322358	9.11992475811672
0.0227272727272727	0.0144927536231884	0.0569105691056911	17.8631075934094	4.89466859747621	10	5	1	331	0	0	55	307	2	7	110	JAR_FilterBank	0	0.210526315789474	0.166163141993958	0.0284552845528455	26.8612742374067	10.7977586785466
0.122448979591837	0	0.0783132530120482	25.0330288302989	6.49098300263261	10	5	3	235	0	0	60	217	2	7	110	JAR_FilterBank	0	0.109090909090909	0.25531914893617	0.0903614457831325	19.8018283698623	14.2186562749496
0	0.0700636942675159	0.0600858369098712	20.3393959794415	5.17847254299306	10	5	3	368	0	0	66	318	2	7	110	JAR_FilterBank	0	0	0.179347826086957	0.0343347639484979	23.0805970447053	10.1225173391094
0.27027027027027	0	0.0933333333333333	24.6659340204442	6.69561951795672	10	5	1	233	0	0	63	244	2	7	110	JAR_FilterBank	0	0.102564102564103	0.270386266094421	0.04	18.6420313038327	13.8522208588143
0	0.0306748466257669	0.026431718061674	20.6305107587487	4.62898522377056	10	5	3	309	0	0	28	326	2	7	110	JAR_FilterBank	0	0.024390243902439	0.0906148867313916	0.0176211453744493	27.5798769213315	12.1155614631089
0.0689655172413793	0.0142857142857143	0.0394736842105263	27.9909958186593	8.62733434704327	10	7	0	264	0	0	69	209	1.42857142857143	7	110	FilterBank	0	0.0508474576271186	0.261363636363636	0.0460526315789474	20.5675500086879	15.2040256110693
0.0810810810810811	0.0307692307692308	0.0692307692307692	25.1555328008124	7.16154057109112	10	7	0	152	0	0	36	230	1.42857142857143	7	110	FilterBank	0	0.0952380952380952	0.236842105263158	0.0307692307692308	25.0801548325948	12.7359166530157
0	0.0387096774193548	0.0448979591836735	28.1384440349978	8.42760438717366	10	7	3	403	0	0	97	326	1.42857142857143	7	110	FilterBank	0	0.0731707317073171	0.240694789081886	0.0244897959183673	21.8159121725837	15.8088335236435
0.0526315789473684	0.15	0.154761904761905	28.6551033641657	9.09673461681032	10	7	1	322	0	0	91	255	1.42857142857143	7	110	FilterBank	0	0.163265306122449	0.282608695652174	0.101190476190476	16.1636035855933	16.7543962418834
0.16	0.024	0.0683760683760684	29.8320497633225	9.32647935405694	10	7	1	312	0	0	57	249	1.42857142857143	7	110	FilterBank	0	0.0833333333333333	0.182692307692308	0.0384615384615385	26.2487784747891	14.4849874382529
0.259259259259259	0	0.238095238095238	28.804865742081	9.51754289684748	10	7	0	138	0	0	76	165	1.42857142857143	7	110	FilterBank	0	0.127272727272727	0.550724637681159	0.107142857142857	6.40307086842832	16.7842356546734
0.105263157894737	0.0625	0.135135135135135	26.6439157518612	7.92399354450854	10	7	0	176	0	0	75	238	1.42857142857143	7	110	FilterBank	0	0	0.426136363636364	0.0990990990990991	11.9009209231659	16.1603066450915
0.102564102564103	0.00819672131147541	0.0258620689655172	24.9174936954618	7.19625870377302	10	7	2	398	0	0	41	417	1.42857142857143	7	110	FilterBank	0	0.0512820512820513	0.103015075376884	0.0344827586206897	29.2022690959224	9.9170100412115
0.25	0.049645390070922	0.126530612244898	24.9452468893639	7.65064246510187	10	7	2	318	0	0	77	297	1.42857142857143	7	110	FilterBank	0	0.0888888888888889	0.242138364779874	0.0408163265306122	22.8957586709461	11.8440807143702
0.129032258064516	0.019047619047619	0.0454545454545455	21.5215316237706	6.60872536749419	10	7	1	271	0	0	43	298	1.42857142857143	7	110	FilterBank	0	0.0731707317073171	0.158671586715867	0.0454545454545455	24.447272784999	12.2972399588244
0.0967741935483871	0.0408163265306122	0.0680851063829787	27.5573710029811	8.01251280553933	10	7	3	310	0	0	72	305	1.42857142857143	7	110	FilterBank	0	0.108108108108108	0.232258064516129	0.0170212765957447	25.3467157007693	13.0994047759386
0	0	0.0112359550561798	15.626228833304	4.56613254743932	10	7	0	96	0	0	11	236	1.42857142857143	7	110	FilterBank	0	0.025	0.114583333333333	0.0898876404494382	28.017749099867	9.5621888555341
0.113636363636364	0	0.0915032679738562	25.3583675755044	7.59010979378723	10	7	0	199	0	0	71	201	1.42857142857143	7	110	FilterBank	0	0.153846153846154	0.35678391959799	0.0588235294117647	18.0457767232531	13.5450901942992
0.0769230769230769	0.0541666666666667	0.0764872521246459	24.1640780519572	7.37075771127621	10	7	4	529	0	0	84	385	1.42857142857143	7	110	FilterBank	0	0.119047619047619	0.158790170132325	0.0311614730878187	22.0089868146785	12.228754264467
0.0217391304347826	0.0249110320284698	0.0278551532033426	26.3122950246718	7.76051404328883	10	7	6	457	0	0	43	449	1.42857142857143	7	110	FilterBank	0	0.0869565217391304	0.0940919037199125	0.00557103064066852	31.9468600091266	10.1899019768142
0.0454545454545455	0.0729613733905579	0.0652173913043478	25.1931907640671	7.59070928318983	10	7	2	382	0	0	68	365	1.42857142857143	7	110	FilterBank	0	0.0606060606060606	0.178010471204188	0.0124223602484472	24.7997165540179	12.0471525328142
0.133333333333333	0.0833333333333333	0.087378640776699	27.8488017204108	8.54414390581141	10	7	0	323	0	0	89	221	1.42857142857143	7	110	FilterBank	0	0.0555555555555556	0.275541795665635	0.0631067961165049	14.9360436907786	12.3453462664218
0.0857142857142857	0.0645161290322581	0.0699300699300699	24.2602042815139	7.72287639235221	10	7	1	205	0	0	52	206	1.42857142857143	7	110	FilterBank	0	0.0545454545454545	0.253658536585366	0.0629370629370629	19.9203911970744	13.3811315134154
0.037037037037037	0.0790960451977401	0.0753138075313808	22.9966879493683	7.29597996643113	10	7	1	265	0	0	46	331	1.42857142857143	7	110	FilterBank	0	0.075	0.173584905660377	0.0209205020920502	24.2851161628443	9.74078867242198
0.166666666666667	0.0511811023622047	0.100558659217877	31.7342698564449	10.2082779954235	10	7	2	530	0	0	137	364	1.42857142857143	7	110	FilterBank	0	0.26	0.258490566037736	0.0335195530726257	22.1518422108197	14.1466763634461
0.0363636363636364	0.151898734177215	0.11731843575419	27.617691729406	8.67985219124777	10	7	2	266	0	0	88	214	1.42857142857143	7	110	FilterBank	0	0.117647058823529	0.330827067669173	0.106145251396648	16.8276392724127	15.3562653434661
0.0232558139534884	0.114285714285714	0.115384615384615	30.2391645222057	10.0460966376994	10	7	2	463	0	0	119	331	1.42857142857143	7	110	JAR_FilterBank	0	0.138888888888889	0.257019438444924	0.0269230769230769	18.8956853493365	15.7583254221699
0.111111111111111	0.0294117647058824	0.0813953488372093	31.437502270922	10.2622491584681	10	7	1	206	0	0	52	250	1.42857142857143	7	110	JAR_FilterBank	0	0.0925925925925926	0.252427184466019	0.0465116279069767	26.9403032574293	16.8669070329279
0.125	0.07	0.0963455149501661	35.0484815633024	12.087142923082	10	7	3	502	0	0	150	328	1.42857142857143	7	110	JAR_FilterBank	0	0.14	0.298804780876494	0.0332225913621262	19.8711969301029	16.52554426723
0.253968253968254	0	0.155405405405405	29.2059783322093	10.6514031800598	10	7	0	315	0	0	142	167	1.42857142857143	7	110	JAR_FilterBank	0	0.0967741935483871	0.450793650793651	0.101351351351351	9.48837917011548	16.0645586274623
0.142857142857143	0	0.111111111111111	30.8730900020689	9.64067327464224	10	7	0	106	0	0	52	181	1.42857142857143	7	110	JAR_FilterBank	0	0.0625	0.490566037735849	0.174603174603175	8.938845182328	18.3191988336724
0.0222222222222222	0.0306122448979592	0.0585585585585586	30.6688155413834	11.0247166036222	10	7	1	407	0	0	123	235	1.42857142857143	7	110	JAR_FilterBank	0	0.116666666666667	0.302211302211302	0.018018018018018	19.2562031097259	12.9717612335355
0.0833333333333333	0.0723684210526316	0.0905349794238683	34.8698895121307	12.0677969995513	10	7	1	383	0	0	119	312	1.42857142857143	7	110	JAR_FilterBank	0	0.155555555555556	0.310704960835509	0.0534979423868313	17.7707632486888	16.8949130696985
0.134831460674157	0.104109589041096	0.111340206185567	28.6442201918105	9.03813828155965	10	7	4	716	0	0	154	500	1.42857142857143	7	110	JAR_FilterBank	0	0.117647058823529	0.215083798882682	0.0103092783505155	20.5413408189004	11.6498139634775
0.0294117647058824	0.0246913580246914	0.0666666666666667	29.700561759196	9.23516401915037	10	7	2	277	0	0	76	231	1.42857142857143	7	110	JAR_FilterBank	0	0.125	0.274368231046931	0.0727272727272727	19.7355384848634	17.077389394044
0.06	0.0285714285714286	0.0681818181818182	26.4830591349735	8.74218466896463	10	7	2	251	0	0	82	230	1.42857142857143	7	110	JAR_FilterBank	0	0.0784313725490196	0.326693227091633	0.0568181818181818	16.5469772273542	15.1905671763354
0	0.0117647058823529	0.0462962962962963	27.6204502405655	8.94497844695182	10	7	3	429	0	0	74	390	1.42857142857143	7	110	JAR_FilterBank	0	0.173076923076923	0.172494172494172	0.0308641975308642	26.5776103168087	10.7118032525507
0.0517241379310345	0.0464285714285714	0.0646900269541779	25.5301645147723	8.57756172950967	10	7	4	564	0	0	128	404	1.42857142857143	7	110	JAR_FilterBank	0	0.179487179487179	0.226950354609929	0.0269541778975741	22.0998951193246	11.4234305376301
0.0434782608695652	0.0444444444444444	0.043956043956044	22.2299776841772	5.9597100282694	10	7	2	116	0	0	21	204	1.42857142857143	7	110	JAR_FilterBank	0	0.0192307692307692	0.181034482758621	0.0549450549450549	27.668330501693	15.8874128319663
0.0909090909090909	0.229166666666667	0.169491525423729	25.2109841965501	7.68670286949503	10	7	0	222	0	0	74	229	1.42857142857143	7	110	JAR_FilterBank	0	0.117647058823529	0.333333333333333	0.0423728813559322	12.2264400542583	14.3181029214151
0.06	0.0763888888888889	0.0858369098712446	27.5527232271115	9.21822523832677	10	7	3	357	0	0	97	271	1.42857142857143	7	110	JAR_FilterBank	0	0.104166666666667	0.271708683473389	0.0300429184549356	21.7743569701225	13.249416235873
0.0930232558139535	0.025974025974026	0.0512820512820513	28.0915560162573	8.41177154855602	10	7	1	268	0	0	88	230	1.42857142857143	7	110	JAR_FilterBank	0	0.037037037037037	0.328358208955224	0.115384615384615	16.1795276740628	14.762458374917
0.0384615384615385	0.0454545454545455	0.036231884057971	25.9518764744625	7.29533521548394	10	7	0	176	0	0	40	271	1.42857142857143	7	110	JAR_FilterBank	0	0.0666666666666667	0.227272727272727	0.0434782608695652	23.0608417896547	15.4740128209679
0	0.0576923076923077	0.0558375634517767	25.8300769345829	7.78984473146766	10	7	1	337	0	0	62	307	1.42857142857143	7	110	JAR_FilterBank	0	0.0444444444444444	0.183976261127596	0.0152284263959391	21.0852659509925	13.196485988952
0.111111111111111	0.0729166666666667	0.0734265734265734	28.0328360474839	8.89812680488186	10	7	2	388	0	0	104	355	1.42857142857143	7	110	JAR_FilterBank	0	0.0555555555555556	0.268041237113402	0.027972027972028	21.1170904191311	13.2612983308954
0.0952380952380952	0.0542635658914729	0.0664739884393064	25.900528340781	7.94867385074632	10	7	3	395	0	0	75	364	1.42857142857143	7	110	JAR_FilterBank	0	0.0862068965517241	0.189873417721519	0.0202312138728324	25.294824888418	11.5487169424017
0.0869565217391304	0.12621359223301	0.0934579439252336	26.7593168198334	7.98910438871707	10	7	1	271	0	0	94	332	1.42857142857143	7	110	JAR_FilterBank	0	0.151515151515152	0.346863468634686	0.0514018691588785	18.1119044273944	17.6172787229095
0.145833333333333	0.032258064516129	0.134615384615385	32.2335071777867	12.1975492817585	10	10	2	292	0	0	120	264	1	7	110	FilterBank	0	0.173076923076923	0.410958904109589	0.0240384615384615	18.3997374695428	17.4701963952489
0.119402985074627	0.0662020905923345	0.108173076923077	35.2338513784812	13.7953202185412	10	10	4	567	0	0	176	432	1	7	110	FilterBank	0	0.111111111111111	0.310405643738977	0.0144230769230769	23.0259596984497	15.385080119687
0.0833333333333333	0.117154811715481	0.121037463976945	35.2560305874149	14.3220287706246	10	10	4	601	0	0	212	354	1	7	110	FilterBank	0	0.176470588235294	0.352745424292845	0.0547550432276657	18.4550296157059	15.2293365479643
0.260869565217391	0.23728813559322	0.216216216216216	32.4329734852919	12.2184410934945	10	10	1	255	0	0	125	255	1	7	110	FilterBank	0	0.131578947368421	0.490196078431373	0.0432432432432432	12.8391371197117	17.1312616248726
0.0566037735849057	0.0342465753424658	0.0539419087136929	31.5095478371294	12.0799418899835	10	10	1	293	0	0	86	307	1	7	110	FilterBank	0	0.117647058823529	0.293515358361775	0.0497925311203319	23.0381586427508	14.1415020210049
0.0512820512820513	0.0838323353293413	0.0864661654135338	29.2318657346977	10.7968658026351	10	10	2	291	0	0	73	317	1	7	110	FilterBank	0	0.125	0.25085910652921	0.0338345864661654	23.0319594828805	12.5644546698408
0.116279069767442	0.0983606557377049	0.125827814569536	32.0052282595297	12.0671913187283	10	10	1	215	0	0	100	227	1	7	110	FilterBank	0	0.162790697674419	0.465116279069767	0.0794701986754967	17.0009691936802	17.3438639786799
0.218181818181818	0.0526315789473684	0.2	33.6786136768941	13.9641158700697	10	10	0	287	0	0	180	147	1	7	110	FilterBank	0	0.191176470588235	0.627177700348432	0.123076923076923	5.12555212543063	17.583782937874
0.207547169811321	0.0352941176470588	0.0994475138121547	30.0824190375942	10.846794410477	10	10	3	281	0	0	103	249	1	7	110	FilterBank	0	0.0384615384615385	0.366548042704626	0.0386740331491713	19.4453825110832	13.9971822484795
0.104166666666667	0.0789473684210526	0.12156862745098	34.1089309511609	13.1973961389261	10	10	2	370	0	0	132	307	1	7	110	FilterBank	0	0.13953488372093	0.356756756756757	0.0352941176470588	16.8761346580969	15.1952284850807
0	0.0459770114942529	0.0671140939597315	28.4946191754708	9.87053490396468	10	10	2	229	0	0	78	264	1	7	110	FilterBank	0	0.102040816326531	0.34061135371179	0.0469798657718121	22.6947359439569	16.780436863266
0.0384615384615385	0.0512820512820513	0.051948051948052	28.6854167444948	9.88182453577024	10	10	2	92	0	0	26	211	1	7	110	FilterBank	0	0.0212765957446809	0.282608695652174	0.116883116883117	23.5827240854979	15.4122282523553
0.108695652173913	0.0537634408602151	0.0919540229885057	32.973380645435	11.9489511275078	10	10	1	281	0	0	117	242	1	7	110	FilterBank	0	0.117647058823529	0.416370106761566	0.0689655172413793	16.4116737050075	17.3366970908148
0.0454545454545455	0.0714285714285714	0.178571428571429	31.1263177647219	11.2773603553489	10	10	0	144	0	0	87	192	1	7	110	FilterBank	0	0.230769230769231	0.604166666666667	0.0952380952380952	11.3593332014347	17.9208121293004
0	0.0991735537190083	0.0949720670391061	30.3499990702516	10.9895713907596	10	10	1	203	0	0	50	243	1	7	110	FilterBank	0	0.0819672131147541	0.246305418719212	0.0391061452513966	20.9942635350847	15.7342064139911
0.173913043478261	0.25	0.194690265486726	32.1952341535361	12.0337842118238	10	10	0	235	0	0	133	169	1	7	110	FilterBank	0	0.142857142857143	0.565957446808511	0.079646017699115	9.03318667551988	17.9464784457939
0	0.0625	0.154761904761905	32.6401465996073	11.9769638263632	10	10	1	191	0	0	60	235	1	7	110	FilterBank	0	0.101694915254237	0.31413612565445	0.0297619047619048	16.7789949984005	14.919650097142
0.0666666666666667	0.112	0.0945273631840796	30.5028813987155	10.4896944932131	10	10	1	228	0	0	47	284	1	7	110	FilterBank	0	0.0444444444444444	0.206140350877193	0.054726368159204	20.7675878205314	15.0887894016875
0.1875	0.037037037037037	0.121495327102804	30.4596230519159	10.1382178223888	10	10	1	149	0	0	83	169	1	7	110	FilterBank	0	0.101694915254237	0.557046979865772	0.0560747663551402	13.7917215996689	17.1068475042599
0.137931034482759	0.141104294478528	0.148148148148148	31.6846848623948	11.3988127582951	10	10	3	388	0	0	127	310	1	7	110	FilterBank	0	0.0851063829787234	0.327319587628866	0.0205761316872428	20.4062136248045	13.089068501408
0.285714285714286	0.10958904109589	0.164383561643836	35.9680932501876	13.7089709663612	10	10	1	176	0	0	75	234	1	7	110	JAR_FilterBank	0	0.0980392156862745	0.426136363636364	0	16.0189147214748	19.6174894048192
0.0952380952380952	0.120879120879121	0.142011834319527	33.8328632643716	12.8847856077636	10	10	1	241	0	0	98	274	1	7	110	JAR_FilterBank	0	0.131578947368421	0.406639004149378	0.0414201183431953	16.6223242864665	18.1186876516514
0.0333333333333333	0.051948051948052	0.0661764705882353	28.0870585294208	10.1359857716785	10	10	3	151	0	0	29	266	1	7	110	JAR_FilterBank	0	0.0810810810810811	0.19205298013245	0.00735294117647059	27.5410687232364	14.1340970022619
0.131578947368421	0.181818181818182	0.261682242990654	35.2417734439278	14.4696086863742	10	10	0	159	0	0	105	155	1	7	110	JAR_FilterBank	0	0.289855072463768	0.660377358490566	0.14018691588785	4.85022777297423	19.2157235782597
0.0714285714285714	0.0810810810810811	0.114285714285714	31.9286829475527	11.6114177619683	10	10	1	135	0	0	53	185	1	7	110	JAR_FilterBank	0	0.102941176470588	0.392592592592593	0.104761904761905	17.4873841943996	17.0608772869498
0.142857142857143	0.0509554140127389	0.118143459915612	35.8345449488806	13.7219283934022	10	10	1	271	0	0	81	272	1	7	110	JAR_FilterBank	0	0.197183098591549	0.298892988929889	0.0464135021097046	24.2494710808148	17.9097652750196
0.117647058823529	0.0816326530612245	0.0681818181818182	35.5228737966977	13.6853997011833	10	10	0	165	0	0	70	206	1	7	110	JAR_FilterBank	0	0.0196078431372549	0.424242424242424	0.0833333333333333	17.6307192818021	18.2958215675999
0.0454545454545455	0.0555555555555556	0.0676691729323308	31.0396159802512	12.1427010918043	10	10	0	194	0	0	93	208	1	7	110	JAR_FilterBank	0	0.0769230769230769	0.479381443298969	0.0902255639097744	11.0457607589291	16.5501947818505
0	0.0777777777777778	0.0903225806451613	22.9470885306559	7.2551131684978	10	10	1	177	0	0	32	252	1	7	110	JAR_FilterBank	0	0.113636363636364	0.180790960451977	0.032258064516129	25.9649124229912	9.88912718536155
0.133333333333333	0.0597014925373134	0.106145251396648	31.0329077423486	11.4279433326977	10	10	4	271	0	0	96	234	1	7	110	JAR_FilterBank	0	0.121951219512195	0.354243542435424	0.0726256983240224	18.8263918152939	14.6462622882469
0.150943396226415	0.111111111111111	0.153846153846154	32.6687809347528	12.3508705171102	10	10	1	337	0	0	124	242	1	7	110	JAR_FilterBank	0	0.235294117647059	0.367952522255193	0.0384615384615385	18.7179637469852	15.719168619766
0.147058823529412	0.223529411764706	0.196319018404908	33.9753233841142	13.219553498424	10	10	1	254	0	0	118	221	1	7	110	JAR_FilterBank	0	0.116666666666667	0.464566929133858	0.0122699386503067	16.5156199376444	19.383852165405
0.04	0.0813953488372093	0.122302158273381	35.887810866324	14.2641695315157	10	10	1	199	0	0	85	223	1	7	110	JAR_FilterBank	0	0.129032258064516	0.42713567839196	0.0431654676258993	18.5628215441516	18.1627511694606
0.0952380952380952	0.0625	0.137931034482759	31.9091359975342	11.9966428260647	10	10	0	141	0	0	69	176	1	7	110	JAR_FilterBank	0	0.087719298245614	0.48936170212766	0.172413793103448	10.4921126196108	17.5080135591853
0.122448979591837	0.163636363636364	0.184	36.7355810008812	14.6826908802149	10	10	0	407	0	0	190	260	1	7	110	JAR_FilterBank	0	0.263157894736842	0.466830466830467	0.064	11.3972680161811	17.8389733947457
0.18	0.105263157894737	0.17816091954023	34.5544614836452	12.6315656211271	10	10	1	212	0	0	78	222	1	7	110	JAR_FilterBank	0	0.162790697674419	0.367924528301887	0.0574712643678161	12.5561652907034	17.235130568142
0.142857142857143	0.19	0.195652173913043	35.6831224153699	14.0665324472528	10	10	1	272	0	0	144	231	1	7	110	JAR_FilterBank	0	0.160714285714286	0.529411764705882	0.0706521739130435	11.8195634598826	17.8021362988219
0.0833333333333333	0.0545454545454545	0.141843971631206	35.35601210905	13.9915764693483	10	10	1	178	0	0	97	206	1	7	110	JAR_FilterBank	0	0.17910447761194	0.544943820224719	0.0141843971631206	14.2676304440838	20.3326284339533
0.166666666666667	0	0.062015503875969	28.4974003011957	10.9124017837282	10	10	2	310	0	0	77	320	1	7	110	JAR_FilterBank	0	0.217391304347826	0.248387096774194	0.0116279069767442	28.3297522119292	13.732127827992
0.25	0.0833333333333333	0.151260504201681	32.3419955547599	12.2737198432175	10	10	2	349	0	0	116	250	1	7	110	JAR_FilterBank	0	0.137931034482759	0.332378223495702	0.0504201680672269	17.0631773217901	14.655905898539
0.153846153846154	0.176470588235294	0.252525252525253	36.0791091614554	16.9373495809841	10	20	1	153	0	0	105	179	0.5	7	110	FilterBank	0	0.170212765957447	0.686274509803922	0.0202020202020202	7.51821082669815	22.4241843064152
0.22	0.129411764705882	0.223880597014925	40.2666188049631	21.4834476427401	10	20	2	319	0	0	185	223	0.5	7	110	FilterBank	0	0.368421052631579	0.579937304075235	0.0298507462686567	14.7712783541928	22.3461800601964
0.2	0.142857142857143	0.231404958677686	39.4256491937587	20.5265961564049	10	20	0	189	0	0	140	180	0.5	7	110	FilterBank	0	0.235294117647059	0.740740740740741	0.0578512396694215	6.23769320634014	23.9480229887071
0.15	NaN	0.258620689655172	39.7879821509104	19.2249615943157	10	20	0	84	0	0	76	175	0.5	7	110	FilterBank	0	0.169811320754717	0.904761904761905	0.0344827586206897	-3.75745072474377	25.2492327580445
0.032258064516129	0.125	0.198630136986301	38.5473227184369	19.8584636516515	10	20	0	210	0	0	150	216	0.5	7	110	FilterBank	0	0.240740740740741	0.714285714285714	0.0684931506849315	6.98595775179848	22.8723194104681
0.025	0.0253164556962025	0.0588235294117647	39.3546844684624	20.3153931593564	10	20	3	172	0	0	58	233	0.5	7	110	FilterBank	0	0.0784313725490196	0.337209302325581	0.0392156862745098	24.8890623126235	20.3513903989482
0.12962962962963	0.245614035087719	0.213483146067416	38.8483019655938	20.5711682690926	10	20	0	253	0	0	177	210	0.5	7	110	FilterBank	0	0.173913043478261	0.699604743083004	0.0337078651685393	5.18651682738979	21.7291192451773
0.0882352941176471	0.0588235294117647	0.0916666666666667	37.6526981810903	18.8289550212244	10	20	1	191	0	0	139	245	0.5	7	110	FilterBank	0	0.119047619047619	0.727748691099476	0.0166666666666667	5.78446406989351	23.3028045953791
0.0645161290322581	0.2	0.17	36.3430804884289	18.8122409217963	10	20	1	155	0	0	128	175	0.5	7	110	FilterBank	0	0.109090909090909	0.825806451612903	0.03	-0.187388199061338	21.6986942088081
0	0.145833333333333	0.126126126126126	35.9748666951511	17.8819324758522	10	20	0	137	0	0	77	226	0.5	7	110	FilterBank	0	0.116279069767442	0.562043795620438	0.0630630630630631	10.2362428418605	20.1465620352085
0.032258064516129	0	0.266666666666667	40.6724253217396	21.6193310385858	10	20	0	145	0	0	136	115	0.5	7	110	FilterBank	0	0.280487804878049	0.937931034482759	0.0222222222222222	-1.50941442701719	25.1274654839433
0.177777777777778	0	0.194029850746269	40.6918289328997	21.6148399199176	10	20	1	250	0	0	200	146	0.5	7	110	FilterBank	0	0.216216216216216	0.8	0.0373134328358209	3.15786878159518	23.9440610859835
0.0857142857142857	0	0.275510204081633	39.8385219640204	20.7936863673339	10	20	0	166	0	0	141	168	0.5	7	110	FilterBank	0	0.316666666666667	0.849397590361446	0.102040816326531	2.24763987466097	24.8293312434846
0.235294117647059	0.253968253968254	0.242857142857143	39.3219263350747	19.7268855913376	10	20	0	193	0	0	120	206	0.5	7	110	FilterBank	0	0.112903225806452	0.621761658031088	0.0428571428571429	7.5363563959747	20.9593817490221
0.294117647058824	0.266666666666667	0.290322580645161	38.7003650940045	19.7132694596273	10	20	0	142	0	0	104	174	0.5	7	110	FilterBank	0	0.172413793103448	0.732394366197183	0.0860215053763441	7.03158975027101	23.5912791145033
0.0769230769230769	0.0555555555555556	0.121212121212121	40.8239653572373	21.809109449083	10	20	1	284	0	0	188	231	0.5	7	110	FilterBank	0	0.18	0.661971830985915	0.0555555555555556	10.2626607676466	23.1846600710302
0.151515151515152	0.5	0.308510638297872	40.8312205772446	20.1623971181989	10	20	0	176	0	0	152	169	0.5	7	110	FilterBank	0	0.333333333333333	0.863636363636364	0.0212765957446809	0.326630411839397	24.4393368098136
0.205882352941176	0	0.321428571428571	38.1849541168273	19.0691322877321	10	20	0	145	0	0	131	163	0.5	7	110	FilterBank	0	0.222222222222222	0.903448275862069	0.0595238095238095	-1.96267599917027	25.0989692306505
0.181818181818182	0.166666666666667	0.196850393700787	39.3445267805496	19.8158990325583	10	20	0	193	0	0	141	203	0.5	7	110	FilterBank	0	0.185185185185185	0.730569948186529	0.047244094488189	5.82952255439384	23.3199605233971
0.1	0.05	0.06	32.3760885931146	15.7513775119918	10	20	0	56	0	0	13	211	0.5	7	110	FilterBank	0	0	0.232142857142857	0.1	25.9352779703117	15.536191781424
0.0769230769230769	0.122641509433962	0.09375	38.5805801692403	18.7731819836199	10	20	1	245	0	0	94	302	0.5	7	110	JAR_FilterBank	0	0.027027027027027	0.383673469387755	0.0416666666666667	23.4864361112616	21.4198099852615
0.166666666666667	0.0727272727272727	0.203980099502488	40.2698024081244	21.137746043373	10	20	1	346	0	0	237	276	0.5	7	110	JAR_FilterBank	0	0.240740740740741	0.684971098265896	0.0646766169154229	6.25602891863115	22.6559308555954
0.192307692307692	0.0888888888888889	0.180451127819549	39.9486802983014	20.0348565923552	10	20	0	208	0	0	143	213	0.5	7	110	JAR_FilterBank	0	0.2	0.6875	0.0451127819548872	4.6065574489691	22.0207744993844
0.115384615384615	0.195652173913043	0.181818181818182	36.6186157094366	19.5720729606264	10	20	0	231	0	0	148	214	0.5	7	110	JAR_FilterBank	0	0.131578947368421	0.640692640692641	0.038961038961039	9.88149672921407	19.5115649419876
0.148148148148148	0.0574712643678161	0.113861386138614	39.9850047945229	21.1225172150937	10	20	3	352	0	0	154	290	0.5	7	110	JAR_FilterBank	0	0.156862745098039	0.4375	0.0346534653465347	16.4044775014097	22.4049559722817
0.263157894736842	0.170731707317073	0.240740740740741	42.4059021727422	22.4590593546129	10	20	1	241	0	0	179	262	0.5	7	110	JAR_FilterBank	0	0.27906976744186	0.742738589211618	0.0308641975308642	6.35163112593051	24.1255433180396
0.170212765957447	0.166666666666667	0.18562874251497	37.2519506920555	18.4350566534305	10	20	0	284	0	0	215	227	0.5	7	110	JAR_FilterBank	0	0.235294117647059	0.757042253521127	0.0658682634730539	3.98170775135207	21.79819875289
0.148148148148148	0.0983606557377049	0.122065727699531	41.4155261118744	22.6624532208102	10	20	1	320	0	0	237	251	0.5	7	110	JAR_FilterBank	0	0.150943396226415	0.740625	0.0187793427230047	6.86347907802504	22.8293244774711
0.155555555555556	0.175438596491228	0.165562913907285	39.5692205213884	20.5349840501008	10	20	1	270	0	0	157	223	0.5	7	110	JAR_FilterBank	0	0.156862745098039	0.581481481481481	0.0529801324503311	12.9635910222804	23.5517944870519
0.0943396226415094	0.16	0.118483412322275	39.2461561699292	21.0413162355777	10	20	1	337	0	0	227	293	0.5	7	110	JAR_FilterBank	0	0.162162162162162	0.673590504451039	0.0521327014218009	9.75674196113424	24.186612116116
0.295454545454545	0.1	0.295652173913043	40.983632567418	21.5718053752122	10	20	0	192	0	0	167	188	0.5	7	110	JAR_FilterBank	0	0.288135593220339	0.869791666666667	0.0434782608695652	0.175060875817375	23.3775226100758
0.122448979591837	0.207142857142857	0.23134328358209	39.9527084667289	19.8824096877675	10	20	2	425	0	0	217	312	0.5	7	110	JAR_FilterBank	0	0.272727272727273	0.510588235294118	0.0298507462686567	12.969268883092	16.6192753828527
0.153846153846154	0.146666666666667	0.152941176470588	40.5711336149621	22.0463444490433	10	20	1	307	0	0	175	238	0.5	7	110	JAR_FilterBank	0	0.183673469387755	0.570032573289902	0.0470588235294118	11.2703176949336	23.3039293539338
0.191489361702128	0.288888888888889	0.240506329113924	39.7794099431012	21.7197042095129	10	20	0	267	0	0	190	228	0.5	7	110	JAR_FilterBank	0	0.25	0.711610486891386	0.0506329113924051	6.80879023174578	22.3336537378278
0.232142857142857	0.294117647058824	0.288343558282209	41.5710184656489	22.1522393494459	10	20	0	269	0	0	202	231	0.5	7	110	JAR_FilterBank	0	0.239130434782609	0.75092936802974	0.0429447852760736	5.90342525354032	23.2119749472924
0.114285714285714	0	0.225806451612903	37.3887108078566	19.0386518125676	10	20	0	149	0	0	132	147	0.5	7	110	JAR_FilterBank	0	0.241379310344828	0.885906040268456	0.0537634408602151	-1.8795399989597	22.2841446410716
0.128205128205128	0.0374531835205993	0.0668449197860963	39.0810760676644	19.9787591154967	10	20	0	422	0	0	123	472	0.5	7	110	JAR_FilterBank	0	0.0869565217391304	0.291469194312796	0.0053475935828877	25.7153574787806	14.1934267206124
0.142857142857143	0.0921985815602837	0.140625	40.660974435779	22.6193834820047	10	20	2	360	0	0	194	283	0.5	7	110	JAR_FilterBank	0	0.1875	0.538888888888889	0.0234375	13.8658893283054	21.319570009735
0.04	0.0909090909090909	0.141732283464567	39.1734146706916	19.6233143957756	10	20	0	201	0	0	150	192	0.5	7	110	JAR_FilterBank	0	0.225806451612903	0.746268656716418	0.031496062992126	6.45227495675631	23.0007650194543
0.175675675675676	0.0574712643678161	0.118881118881119	34.5396902442626	18.7373830490799	10	20	2	413	0	0	143	308	0.5	7	110	JAR_FilterBank	0	0.175	0.346246973365617	0.027972027972028	21.8583386402113	16.4144692367688
