# Supplementary material for: A sensorimotor model shows why a spectral jamming avoidance response does not help bats deal with jamming
Source: eLife. 2020 Jul 28;9:e55539. doi: 10.7554/eLife.55539 (PMC7406351; doi:10.7554/eLife.55539)
Supplement: Figure 3—figure supplement 1—source data 3. [file elife-55539-fig3-figsupp1-data3.txt]

Approach_MaskingRatioToHunted	Buzz_MaskingRatioToHunted	InterferenceToHuntedRatio	MaskingLevelDB_Q90	MaskingLevelDB_ave	NumOfPreys	NumberOfBats	NumberOfCatches	NumberOfDetections	NumberOfInreferencesFromDirectCalls	NumberOfInreferencesFromMasking	NumberOfInterfernces	NumberOfPulses	PreyTOBatsRatio	PulseDuration_Search	PulsePower	ReceiverType	Reference_PowerDetector_TotalRatio	Search_MaskingRatioToHunted	TotalInterferenceRatio	fb_FA_rate	fb_det_SIRdb	fb_masking_powerdb
0	0	0	0	0	20	1	6	742	0	0	0	527	20	7	110	no_mask_FilterBank	0	0	0	0	29.7482145309719	-0.815640151455053
0	0	0	0	0	20	1	4	415	0	0	0	316	20	7	110	no_mask_FilterBank	0	0	0	0.00423728813559322	23.5198754417707	0.620053324415324
0	0	0	0	0	20	1	3	309	0	0	0	288	20	7	110	no_mask_FilterBank	0	0	0	0	27.2196798802993	3.24360564786155
0	0	0	0	0	20	1	2	214	0	0	2	208	20	7	110	no_mask_FilterBank	0	0	0.00934579439252336	0.00662251655629139	22.7002110211907	1.33545310962143
0	0	0	0	0	20	1	5	858	0	0	2	485	20	7	110	no_mask_FilterBank	0	0	0.00233100233100233	0.00418410041841004	23.9759990872665	-2.20692381048938
0	0	0	0	0	20	1	7	822	0	0	0	500	20	7	110	no_mask_FilterBank	0	0	0	0	25.7436397534529	-2.86009748444589
0	0	0	0	0	20	1	5	505	0	0	0	385	20	7	110	no_mask_FilterBank	0	0	0	0	26.6911947262268	-1.1752806796871
0	0	0.00302114803625378	0	0	20	1	4	513	0	0	4	367	20	7	110	no_mask_FilterBank	0	0	0.00779727095516569	0	22.9875709141846	-0.0717534742077511
0	0	0	0	0	20	1	6	585	0	0	0	444	20	7	110	no_mask_FilterBank	0	0	0	0	29.0288693638337	-0.68634649768105
0	0	0	0	0	20	1	5	847	0	0	1	530	20	7	110	no_mask_FilterBank	0	0	0.00118063754427391	0	28.2822631207999	0.50437617702518
0	0	0	0	0	20	1	5	541	0	0	0	466	20	7	110	no_mask_FilterBank	0	0	0	0	28.9937454306708	5.47836087086429
0	0	0	0	0	20	1	6	914	0	0	0	698	20	7	110	no_mask_FilterBank	0	0	0	0	30.6350281104677	-0.298982686066398
0	0	0	0	0	20	1	2	507	0	0	0	452	20	7	110	no_mask_FilterBank	0	0	0	0	26.8749845144135	-0.64057944317091
0	0	0	0	0	20	1	5	841	0	0	3	431	20	7	110	no_mask_FilterBank	0	0	0.00356718192627824	0	23.9980425738974	-0.689596681347563
0	0	0.00389105058365759	0	0	20	1	2	412	0	0	3	294	20	7	110	no_mask_FilterBank	0	0.0222222222222222	0.00728155339805825	0.0116731517509728	24.0180321627397	1.62440095386757
0	0	0.0021978021978022	0	0	20	1	4	596	0	0	2	486	20	7	110	no_mask_FilterBank	0	0.025	0.00335570469798658	0	25.9869807850456	2.83303295460143
0	0	0	0	0	20	1	3	521	0	0	1	335	20	7	110	no_mask_FilterBank	0	0	0.00191938579654511	0.00335570469798658	25.729769984895	-0.266639322375815
0	0	0	0	0	20	1	3	590	0	0	1	420	20	7	110	no_mask_FilterBank	0	0	0.00169491525423729	0	21.9400806542787	-0.872516085377484
0	0	0	0	0	20	1	5	941	0	0	1	673	20	7	110	no_mask_FilterBank	0	0	0.00106269925611052	0	24.9194432068623	-1.68117621041193
0	0	0	0	0	20	1	4	441	0	0	1	269	20	7	110	no_mask_FilterBank	0	0	0.00226757369614512	0.00384615384615385	23.2620086137452	0.661183777142384
0	0	0	0	0	20	1	4	702	0	0	0	454	20	7	110	no_mask_FilterBank	0	0	0	0.00232018561484919	26.0211086472089	-1.4621316533544
0	0	0	0	0	20	1	4	449	0	0	1	356	20	7	110	no_mask_FilterBank	0	0	0.0022271714922049	0	25.7716433983592	2.80465061961186
0	0	0	0	0	20	1	3	570	0	0	1	431	20	7	110	no_mask_FilterBank	0	0	0.00175438596491228	0.00245098039215686	29.8803853811986	-1.1885622259423
0	0	0	0	0	20	1	3	634	0	0	2	459	20	7	110	no_mask_FilterBank	0	0	0.00315457413249211	0	25.3279198960309	-2.81063025667629
0	0	0	0	0	20	1	4	582	0	0	3	327	20	7	110	no_mask_FilterBank	0	0	0.00515463917525773	0	24.4271464810952	-1.18145074311386
0	0	0	0	0	20	1	4	673	0	0	2	428	20	7	110	no_mask_FilterBank	0	0	0.00297176820208024	0	27.3017042327958	2.15486092810622
0	0	0	0	0	20	1	2	339	0	0	0	305	20	7	110	no_mask_FilterBank	0	0	0	0.00395256916996047	21.5541382802125	7.2439386402987
0	0	0	0	0	20	1	4	459	0	0	1	333	20	7	110	no_mask_FilterBank	0	0	0.00217864923747277	0	22.1044236797524	-0.197133980617378
0	0	0	0	0	20	1	3	557	0	0	0	382	20	7	110	no_mask_FilterBank	0	0	0	0.00557103064066852	23.5274171497883	0.905141127287734
0	0	0	0	0	20	1	7	734	0	0	0	450	20	7	110	no_mask_FilterBank	0	0	0	0	29.0599945427515	-0.13526302051677
0	0	0	0	0	20	1	5	504	0	0	1	369	20	7	110	no_mask_FilterBank	0	0	0.00198412698412698	0	28.0581804485085	-1.33398212028125
0	0	0	0	0	20	1	1	560	0	0	0	378	20	7	110	no_mask_FilterBank	0	0	0	0	25.7313811225182	-1.78750368328819
0	0	0	0	0	20	1	2	465	0	0	0	355	20	7	110	no_mask_FilterBank	0	0	0	0	24.1043220964453	0.42784429283899
0	0	0	0	0	20	1	4	368	0	0	0	336	20	7	110	no_mask_FilterBank	0	0	0	0	26.2300549652826	0.119174845906095
0	0	0.0056657223796034	0	0	20	1	2	393	0	0	3	403	20	7	110	no_mask_FilterBank	0	0.0689655172413793	0.00763358778625954	0	27.2580695717513	6.7739752216201
0	0	0	0	0	20	1	3	670	0	0	2	471	20	7	110	no_mask_FilterBank	0	0	0.00298507462686567	0	23.2647295377219	-1.16057759623829
0	0	0.00210970464135021	0	0	20	1	4	610	0	0	1	493	20	7	110	no_mask_FilterBank	0	0.024390243902439	0.00163934426229508	0	25.7617137776055	-1.4364052107191
0	0	0	0	0	20	1	4	532	0	0	0	444	20	7	110	no_mask_FilterBank	0	0	0	0.00247524752475248	29.824205727735	1.58003669455137
0	0	0	0	0	20	1	4	539	0	0	1	373	20	7	110	no_mask_FilterBank	0	0	0.00185528756957328	0.0032258064516129	24.2156719612992	-1.88116271957863
0	0	0	0	0	20	1	1	522	0	0	0	417	20	7	110	no_mask_FilterBank	0	0	0	0	28.8950995700803	3.48686144789707
0	0	0	0	0	20	1	3	257	0	0	0	303	20	7	110	no_mask_FilterBank	0	0	0	0.00520833333333333	22.9935471820597	3.33112634744654
0	0	0.00253164556962025	0	0	20	1	4	534	0	0	1	405	20	7	110	no_mask_FilterBank	0	0.0217391304347826	0.00187265917602996	0	27.4807470362626	-0.790128000316862
0	0	0	0	0	20	1	4	732	0	0	1	563	20	7	110	no_mask_FilterBank	0	0	0.00136612021857923	0	26.4951228441036	-1.9324141186601
0	0	0	0	0	20	1	5	622	0	0	1	519	20	7	110	no_mask_FilterBank	0	0	0.00160771704180064	0.00213219616204691	24.2165403030513	0.0238474647607116
0	0	0	0	0	20	1	3	368	0	0	0	398	20	7	110	no_mask_FilterBank	0	0	0	0	28.2104883674131	5.26745390220294
0	0	0	0	0	20	1	3	816	0	0	2	432	20	7	110	no_mask_FilterBank	0	0	0.00245098039215686	0	20.4748628203079	-1.31933368800568
0	0	0	0	0	20	1	5	662	0	0	0	545	20	7	110	no_mask_FilterBank	0	0	0	0	28.6197218662492	-2.1041858938039
0	0	0	0	0	20	1	8	820	0	0	1	521	20	7	110	no_mask_FilterBank	0	0	0.00121951219512195	0	27.2464103759172	-1.17057932108943
0	0	0	0	0	20	1	4	477	0	0	2	368	20	7	110	no_mask_FilterBank	0	0	0.00419287211740042	0.00291545189504373	27.2037841191602	-0.600443150183422
0	0	0	0	0	20	1	4	646	0	0	1	424	20	7	110	no_mask_FilterBank	0	0	0.00154798761609907	0.00240963855421687	28.8166802258074	0.041478799146189
0	0	0	0	0	20	1	8	911	0	0	0	661	20	7	110	no_mask_FilterBank	0	0	0	0	27.9355519277733	-1.26062219921959
0	0	0	0	0	20	1	4	456	0	0	1	340	20	7	110	no_mask_FilterBank	0	0	0.00219298245614035	0	28.0535896338931	2.97890561253077
0	0	0	0	0	20	1	4	477	0	0	2	339	20	7	110	no_mask_FilterBank	0	0	0.00419287211740042	0	25.786950253911	1.69020297575922
0	0	0	0	0	20	1	5	504	0	0	2	373	20	7	110	no_mask_FilterBank	0	0	0.00396825396825397	0	25.9258386036311	2.20858631075225
0	0	0	0	0	20	1	5	1601	0	0	1	711	20	7	110	no_mask_FilterBank	0	0	0.000624609618988132	0	22.7102538551451	-3.66038558555635
0	0	0.002710027100271	0	0	20	1	2	696	0	0	5	398	20	7	110	no_mask_FilterBank	0	0.0277777777777778	0.00718390804597701	0	22.7863031306159	1.31829048589315
0	0	0	0	0	20	1	1	323	0	0	0	301	20	7	110	no_mask_FilterBank	0	0	0	0	19.7021907511745	1.5844553862265
0	0	0	0	0	20	1	7	445	0	0	0	407	20	7	110	no_mask_FilterBank	0	0	0	0	29.2309659919183	1.34622465321535
0	0	0.0028328611898017	0	0	20	1	5	694	0	0	2	365	20	7	110	no_mask_FilterBank	0	0.0204081632653061	0.00288184438040346	0	23.0999602259758	-0.0864477281247297
0	0	0	0	0	20	1	5	599	0	0	0	396	20	7	110	no_mask_FilterBank	0	0	0	0.00290697674418605	25.8314439091497	-1.6898972303491
0	0	0	6.95892680286179	2.07374837778824	20	2	6	693	0	0	0	512	10	7	110	no_mask_FilterBank	0	0	0	0	27.7787164435977	1.74380267927539
0	0	0	6.70727064801694	2.03784668280108	20	2	4	587	0	0	0	418	10	7	110	no_mask_FilterBank	0	0	0	0.00254452926208651	27.7787164435977	1.74380267927539
0	0	0	10.4951698163118	2.90864076434226	20	2	6	720	0	0	0	431	10	7	110	no_mask_FilterBank	0	0	0	0	25.4846149694193	-2.29131265324825
0	0	0	10.3275537616654	2.75576883826279	20	2	9	820	0	0	0	456	10	7	110	no_mask_FilterBank	0	0	0	0.00221729490022173	25.4846149694193	-2.29131265324825
0	0	0	4.96447068683406	1.95433097288311	20	2	2	354	0	0	1	304	10	7	110	no_mask_FilterBank	0	0	0.00282485875706215	0	22.1596809621509	-1.74993792882364
0	0	0	4.08006961868285	1.88438499391257	20	2	4	457	0	0	0	403	10	7	110	no_mask_FilterBank	0	0	0	0	22.1596809621509	-1.74993792882364
0	0	0	2.4655420214203	1.2306317342668	20	2	4	366	0	0	1	385	10	7	110	no_mask_FilterBank	0	0	0.00273224043715847	0	29.0081508814236	6.35451914779828
0	0	0	5.45266333710123	1.84779192830489	20	2	8	1189	0	0	2	754	10	7	110	no_mask_FilterBank	0	0	0.00168208578637511	0	29.0081508814236	6.35451914779828
0	0	0	7.93782426942586	2.73413871023542	20	2	4	797	0	0	0	502	10	7	110	no_mask_FilterBank	0	0	0	0.0021505376344086	22.6425455927492	-0.199512082485408
0	0	0	9.05286825301785	2.53015273227712	20	2	1	397	0	0	3	387	10	7	110	no_mask_FilterBank	0	0	0.00755667506297229	0	22.6425455927492	-0.199512082485408
0	0	0	2.79273625095308	1.37093965730266	20	2	4	350	0	0	1	340	10	7	110	no_mask_FilterBank	0	0	0.00285714285714286	0	32.0477605395455	0.221917644169776
0	0	0	2.09369441944289	1.41441831836813	20	2	5	755	0	0	1	453	10	7	110	no_mask_FilterBank	0	0	0.00132450331125828	0	32.0477605395455	0.221917644169776
0	0	0	10.9578437427621	3.10779669810236	20	2	4	758	0	0	1	499	10	7	110	no_mask_FilterBank	0	0	0.00131926121372032	0	24.1262540635355	1.47421308315759
0	0	0	9.88962289033348	2.86065243756107	20	2	3	287	0	0	0	247	10	7	110	no_mask_FilterBank	0	0	0	0	24.1262540635355	1.47421308315759
0	0	0	3.05200540502302	1.37567126559256	20	2	6	639	0	0	1	437	10	7	110	no_mask_FilterBank	0	0	0.00156494522691706	0.00235294117647059	26.3665965935755	-1.00465906622746
0	0	0	3.34911062613679	1.44569179982382	20	2	6	516	0	0	0	399	10	7	110	no_mask_FilterBank	0	0	0	0	26.3665965935755	-1.00465906622746
0	0	0	0.931122403184185	0.992995311834649	20	2	6	775	0	0	2	517	10	7	110	no_mask_FilterBank	0	0	0.00258064516129032	0	24.0963779332997	-2.03205528979449
0	0	0	1.67160521766898	1.03337056690502	20	2	3	276	0	0	0	329	10	7	110	no_mask_FilterBank	0	0	0	0	24.0963779332997	-2.03205528979449
0	0	0	6.50849196441386	2.29465539417894	20	2	3	377	0	0	0	325	10	7	110	no_mask_FilterBank	0	0	0	0.004	26.2887184599527	1.80890704614339
0	0	0	2.93534320785802	1.73763984160921	20	2	5	371	0	0	1	339	10	7	110	no_mask_FilterBank	0	0	0.00269541778975741	0	26.2887184599527	1.80890704614339
0	0	0	3.89418508731306	1.78269622704172	20	2	3	393	0	0	0	350	10	7	110	no_mask_FilterBank	0	0	0	0	29.4907537921797	2.63809742203058
0	0	0.00392156862745098	6.62495891722859	2.12060164199861	20	2	5	373	0	0	1	270	10	7	110	no_mask_FilterBank	0	0.0232558139534884	0.00268096514745308	0.00392156862745098	29.4907537921797	2.63809742203058
0	0	0	3.91359823998136	1.53180883536733	20	2	5	515	0	0	4	455	10	7	110	no_mask_FilterBank	0	0	0.00776699029126214	0	28.7770046331402	0.853635504142976
0	0	0	3.23853484727064	1.4377209300915	20	2	4	533	0	0	0	423	10	7	110	no_mask_FilterBank	0	0	0	0	28.7770046331402	0.853635504142976
0	0	0	2.5020296116553	1.54634443246962	20	2	3	557	0	0	1	361	10	7	110	no_mask_FilterBank	0	0	0.00179533213644524	0	22.6924501947401	-0.168735725387017
0	0	0	2.85727438695502	1.44062428620442	20	2	3	296	0	0	0	341	10	7	110	no_mask_FilterBank	0	0	0	0	22.6924501947401	-0.168735725387017
0	0	0	6.84096673084583	1.93233776144572	20	2	4	751	0	0	0	521	10	7	110	no_mask_FilterBank	0	0	0	0	28.7354241585393	-1.4245751048752
0	0	0	3.69192055391261	1.45989256922317	20	2	3	452	0	0	1	364	10	7	110	no_mask_FilterBank	0	0	0.00221238938053097	0	28.7354241585393	-1.4245751048752
0	0	0	2.67205368400572	1.17011370156382	20	2	5	458	0	0	1	372	10	7	110	no_mask_FilterBank	0	0	0.00218340611353712	0	24.8572088942915	-1.17187257376701
0	0	0	1.44882020550504	1.22959791252029	20	2	5	1069	0	0	0	592	10	7	110	no_mask_FilterBank	0	0	0	0	24.8572088942915	-1.17187257376701
0	0	0	1.11463388564514	0.977639427588226	20	2	3	618	0	0	1	488	10	7	110	no_mask_FilterBank	0	0	0.00161812297734628	0	26.2505981975867	0.0937008279561568
0	0	0	1.6012318413974	0.97768360920437	20	2	3	656	0	0	1	496	10	7	110	no_mask_FilterBank	0	0	0.00152439024390244	0	26.2505981975867	0.0937008279561568
0	0	0	3.51804439549958	1.43650017926033	20	2	2	234	0	0	0	299	10	7	110	no_mask_FilterBank	0	0	0	0.00543478260869565	26.6711534555153	1.77490023204308
0	0	0.00288184438040346	1.06463557726272	1.0836859697817	20	2	3	523	0	0	1	362	10	7	110	no_mask_FilterBank	0	0.0212765957446809	0.00191204588910134	0.00288184438040346	26.6711534555153	1.77490023204308
0	0	0	7.43930733490392	2.58388718930724	20	2	3	508	0	0	1	409	10	7	110	no_mask_FilterBank	0	0	0.00196850393700787	0.00519480519480519	24.586195438418	-0.258277598098668
0	0	0	10.7070877281282	3.2131916661701	20	2	4	644	0	0	0	484	10	7	110	no_mask_FilterBank	0	0	0	0	24.586195438418	-0.258277598098668
0	0	0	3.96436915311944	2.05904202058847	20	2	3	597	0	0	0	501	10	7	110	no_mask_FilterBank	0	0	0	0	26.4165997456076	8.82952742436697
0	0	0	6.06413175461533	2.02380106806284	20	2	3	346	0	0	1	289	10	7	110	no_mask_FilterBank	0	0	0.00289017341040462	0	26.4165997456076	8.82952742436697
0	0	0	11.9371917534829	3.01620920104194	20	2	3	663	0	0	0	478	10	7	110	no_mask_FilterBank	0	0	0	0	26.3384611092993	-0.920887929290862
0	0	0	9.02357842653706	2.7012805739728	20	2	5	540	0	0	0	344	10	7	110	no_mask_FilterBank	0	0	0	0	26.3384611092993	-0.920887929290862
0	0	0	8.19488110959628	2.3415010867331	20	2	7	746	0	0	0	554	10	7	110	no_mask_FilterBank	0	0	0	0	31.0466875661342	-2.20035959430849
0	0	0	8.06848137623286	2.44336358959095	20	2	2	431	0	0	1	283	10	7	110	no_mask_FilterBank	0	0	0.00232018561484919	0.00409836065573771	31.0466875661342	-2.20035959430849
0	0	0	4.29665536897806	1.58545137368378	20	2	3	405	0	0	0	280	10	7	110	no_mask_FilterBank	0	0	0	0.00803212851405622	22.7484635543784	0.869714191496054
0	0	0	9.57112350181709	2.63164457246619	20	2	7	923	0	0	2	595	10	7	110	no_mask_FilterBank	0	0	0.00216684723726977	0	22.7484635543784	0.869714191496054
0	0	0	12.5914345610708	3.31322748955199	20	2	5	515	0	0	1	334	10	7	110	no_mask_FilterBank	0	0	0.00194174757281553	0	22.2912562559476	0.801997142275164
0	0	0	9.17189151553906	2.74914136250938	20	2	3	502	0	0	0	369	10	7	110	no_mask_FilterBank	0	0	0	0	22.2912562559476	0.801997142275164
0	0	0	2.03346344229479	1.42097589113658	20	2	3	607	0	0	0	526	10	7	110	no_mask_FilterBank	0	0	0	0	25.4250895528941	1.02948056453094
0	0	0	1.28609240870325	1.02617469999321	20	2	4	463	0	0	2	333	10	7	110	no_mask_FilterBank	0	0	0.00431965442764579	0	25.4250895528941	1.02948056453094
0	0	0	0.523453846574557	0.864154006691167	20	2	4	634	0	0	3	342	10	7	110	no_mask_FilterBank	0	0	0.00473186119873817	0	23.5672712364676	-1.80403813270615
0	0	0	1.51613233295234	1.26147203206841	20	2	4	271	0	0	0	296	10	7	110	no_mask_FilterBank	0	0	0	0	23.5672712364676	-1.80403813270615
0	0	0	4.08177766044803	1.40896946177336	20	2	5	523	0	0	0	473	10	7	110	no_mask_FilterBank	0	0	0	0	30.1078479497131	-2.97261413084989
0	0	0	2.13021017787963	1.31287807451724	20	2	6	814	0	0	1	564	10	7	110	no_mask_FilterBank	0	0	0.00122850122850123	0	30.1078479497131	-2.97261413084989
0	0	0	6.84386803564413	2.221592723539	20	2	2	566	0	0	2	346	10	7	110	no_mask_FilterBank	0	0	0.00353356890459364	0	24.3618086755055	-1.08569483917688
0	0	0	6.86898794343213	2.2164675695288	20	2	4	529	0	0	1	358	10	7	110	no_mask_FilterBank	0	0	0.00189035916824197	0.00294117647058824	24.3618086755055	-1.08569483917688
0	0	0	3.80118730865046	1.77425322048208	20	2	2	526	0	0	1	431	10	7	110	no_mask_FilterBank	0	0	0.00190114068441065	0	27.505455757565	0.224476936291562
0	0	0	3.44855930037457	1.64495623106326	20	2	1	341	0	0	0	274	10	7	110	no_mask_FilterBank	0	0	0	0	27.505455757565	0.224476936291562
0	0	0	2.60087110865176	1.28114622695134	20	2	2	703	0	0	0	489	10	7	110	no_mask_FilterBank	0	0	0	0	22.3692991729921	-0.662320046456139
0	0	0	1.36859504210085	0.981737544718637	20	2	5	567	0	0	0	383	10	7	110	no_mask_FilterBank	0	0	0	0	22.3692991729921	-0.662320046456139
0	0	0	5.02819750675346	1.81010099638589	20	2	7	896	0	0	1	522	10	7	110	no_mask_FilterBank	0	0	0.00111607142857143	0	27.6549083164134	-1.84094040648216
0	0	0	5.60179544181034	1.83425753771959	20	2	6	615	0	0	1	532	10	7	110	no_mask_FilterBank	0	0	0.0016260162601626	0	27.6549083164134	-1.84094040648216
0	0	0	17.8591792674042	4.62481126834957	20	3	5	816	0	0	5	549	6.66666666666667	7	110	no_mask_FilterBank	0	0	0.00612745098039216	0	25.9998308142422	2.64026592035947
0	0	0	13.6707095863118	3.5281867826381	20	3	1	295	0	0	1	244	6.66666666666667	7	110	no_mask_FilterBank	0	0	0.00338983050847458	0.00549450549450549	25.9998308142422	2.64026592035947
0	0	0	14.3624633987897	3.54734173856466	20	3	3	501	0	0	1	473	6.66666666666667	7	110	no_mask_FilterBank	0	0	0.00199600798403194	0	25.9998308142422	2.64026592035947
0	0	0	14.697610202272	3.64938356859727	20	3	0	410	0	0	2	286	6.66666666666667	7	110	no_mask_FilterBank	0	0	0.0048780487804878	0	21.1872185317514	2.42198576499799
0	0	0	13.8451393675916	3.82826869623878	20	3	5	582	0	0	1	408	6.66666666666667	7	110	no_mask_FilterBank	0	0	0.00171821305841924	0	21.1872185317514	2.42198576499799
0	0	0	10.1068659388373	2.76997348969794	20	3	4	403	0	0	0	413	6.66666666666667	7	110	no_mask_FilterBank	0	0	0	0	21.1872185317514	2.42198576499799
0	0	0	8.92546502091112	2.53241284394099	20	3	2	301	0	0	0	378	6.66666666666667	7	110	no_mask_FilterBank	0	0	0	0	30.8524756178303	2.7302625174927
0	0	0	7.42242169690234	2.39848958743051	20	3	4	462	0	0	0	379	6.66666666666667	7	110	no_mask_FilterBank	0	0	0	0	30.8524756178303	2.7302625174927
0	0	0	6.60962610050243	2.07587415867041	20	3	4	271	0	0	0	307	6.66666666666667	7	110	no_mask_FilterBank	0	0	0	0	30.8524756178303	2.7302625174927
0	0	0	8.87676418340622	2.56551400429434	20	3	5	787	0	0	2	492	6.66666666666667	7	110	no_mask_FilterBank	0	0	0.00254129606099111	0	23.9062878849157	-2.32087904129001
0	0	0	12.6234900730827	3.14093094357548	20	3	5	552	0	0	0	482	6.66666666666667	7	110	no_mask_FilterBank	0	0	0	0	23.9062878849157	-2.32087904129001
0	0	0	13.0567758129266	3.45350913487339	20	3	2	626	0	0	1	398	6.66666666666667	7	110	no_mask_FilterBank	0	0	0.00159744408945687	0.00260416666666667	23.9062878849157	-2.32087904129001
0	0	0	11.5885579301773	2.98837521831213	20	3	6	898	0	0	3	504	6.66666666666667	7	110	no_mask_FilterBank	0	0	0.00334075723830735	0.00202429149797571	25.4745405948446	-1.3690580993836
0	0	0	8.84330679735641	2.31599804868825	20	3	6	509	0	0	0	327	6.66666666666667	7	110	no_mask_FilterBank	0	0	0	0	25.4745405948446	-1.3690580993836
0	0	0	9.71102495146307	2.63157497677664	20	3	3	283	0	0	0	332	6.66666666666667	7	110	no_mask_FilterBank	0	0	0	0	25.4745405948446	-1.3690580993836
0	0	0	9.42298117399348	2.54080452392395	20	3	2	429	0	0	2	396	6.66666666666667	7	110	no_mask_FilterBank	0	0	0.00466200466200466	0	23.2515037330038	4.42323648119221
0	0	0	13.6522402211862	3.26891295706352	20	3	5	657	0	0	0	590	6.66666666666667	7	110	no_mask_FilterBank	0	0	0	0	23.2515037330038	4.42323648119221
0	0	0	12.6296060928504	3.30037173049017	20	3	5	460	0	0	1	344	6.66666666666667	7	110	no_mask_FilterBank	0	0	0.00217391304347826	0.00315457413249211	23.2515037330038	4.42323648119221
0	0	0	10.8151896712515	2.69374471176213	20	3	1	506	0	0	0	332	6.66666666666667	7	110	no_mask_FilterBank	0	0	0	0.00303030303030303	24.4814838924701	4.28028858842294
0	0	0	9.66723482428312	2.58628375715917	20	3	5	600	0	0	0	491	6.66666666666667	7	110	no_mask_FilterBank	0	0	0	0	24.4814838924701	4.28028858842294
0	0	0	9.67962069097868	3.02988456261375	20	3	4	427	0	0	0	394	6.66666666666667	7	110	no_mask_FilterBank	0	0	0	0	24.4814838924701	4.28028858842294
0	0	0	14.3809902069785	3.75833143458809	20	3	3	671	0	0	1	481	6.66666666666667	7	110	no_mask_FilterBank	0	0	0.0014903129657228	0.00210526315789474	25.4095837578252	0.801338509237597
0	0	0	11.1214173185379	3.05186369242453	20	3	2	448	0	0	2	443	6.66666666666667	7	110	no_mask_FilterBank	0	0	0.00446428571428571	0	25.4095837578252	0.801338509237597
0	0	0	15.670203390925	4.28207359286058	20	3	3	442	0	0	0	367	6.66666666666667	7	110	no_mask_FilterBank	0	0	0	0	25.4095837578252	0.801338509237597
0	0	0	13.2142592876851	3.40337930685726	20	3	5	673	0	0	1	521	6.66666666666667	7	110	no_mask_FilterBank	0	0	0.00148588410104012	0	31.1475487484764	2.03136277367169
0	0	0	18.8231678028073	4.66348402237631	20	3	7	761	0	0	1	477	6.66666666666667	7	110	no_mask_FilterBank	0	0	0.00131406044678055	0	31.1475487484764	2.03136277367169
0	0	0	14.3686754950709	3.74061683718023	20	3	4	613	0	0	1	515	6.66666666666667	7	110	no_mask_FilterBank	0	0	0.00163132137030995	0	31.1475487484764	2.03136277367169
0	0	0	8.12039556463484	2.21993315747604	20	3	2	551	0	0	2	367	6.66666666666667	7	110	no_mask_FilterBank	0	0	0.00362976406533575	0.00325732899022801	27.2474131993986	1.81143751653864
0	0	0	8.41286555225962	2.22413839636955	20	3	5	508	0	0	0	365	6.66666666666667	7	110	no_mask_FilterBank	0	0	0	0	27.2474131993986	1.81143751653864
0	0	0	8.02032247645517	2.22281164657537	20	3	1	348	0	0	2	252	6.66666666666667	7	110	no_mask_FilterBank	0	0	0.00574712643678161	0	27.2474131993986	1.81143751653864
0	0	0	12.4910701215273	3.24491639533205	20	3	2	625	0	0	1	396	6.66666666666667	7	110	no_mask_FilterBank	0	0	0.0016	0	24.3923929248985	-2.26061200576632
0	0	0	7.23880040174853	2.29116920997986	20	3	1	437	0	0	0	379	6.66666666666667	7	110	no_mask_FilterBank	0	0	0	0	24.3923929248985	-2.26061200576632
0	0	0	14.8068999132393	3.71939007767959	20	3	3	433	0	0	0	380	6.66666666666667	7	110	no_mask_FilterBank	0	0	0	0.00307692307692308	24.3923929248985	-2.26061200576632
0	0	0	11.5155889156697	3.01622099780758	20	3	4	888	0	0	1	524	6.66666666666667	7	110	no_mask_FilterBank	0	0	0.00112612612612613	0	23.657052090365	-2.59238780307173
0	0	0	9.96805375281735	2.88717496482578	20	3	4	515	0	0	2	389	6.66666666666667	7	110	no_mask_FilterBank	0	0	0.00388349514563107	0	23.657052090365	-2.59238780307173
0	0	0	13.6688671491641	3.40517043432815	20	3	5	641	0	0	1	477	6.66666666666667	7	110	no_mask_FilterBank	0	0	0.0015600624024961	0	23.657052090365	-2.59238780307173
0	0	0	6.43173550900399	2.05786415436413	20	3	2	419	0	0	0	462	6.66666666666667	7	110	no_mask_FilterBank	0	0	0	0	25.8775950195581	-3.13909806554403
0	0	0	5.74841103820078	1.81918850580067	20	3	4	591	0	0	0	396	6.66666666666667	7	110	no_mask_FilterBank	0	0	0	0	25.8775950195581	-3.13909806554403
0	0	0	7.99513501857571	2.33213825475804	20	3	4	602	0	0	0	428	6.66666666666667	7	110	no_mask_FilterBank	0	0	0	0	25.8775950195581	-3.13909806554403
0	0	0	9.32732385156563	2.60865108395268	20	3	4	597	0	0	2	474	6.66666666666667	7	110	no_mask_FilterBank	0	0	0.0033500837520938	0	29.8722798040535	0.166307732705481
0	0	0	11.456916811059	2.97009358334699	20	3	3	617	0	0	0	414	6.66666666666667	7	110	no_mask_FilterBank	0	0	0	0	29.8722798040535	0.166307732705481
0	0	0	11.5531608775326	3.05998140504314	20	3	3	456	0	0	2	402	6.66666666666667	7	110	no_mask_FilterBank	0	0	0.0043859649122807	0	29.8722798040535	0.166307732705481
0	0	0	13.9343196351628	3.78368519395838	20	3	8	692	0	0	0	458	6.66666666666667	7	110	no_mask_FilterBank	0	0	0	0	25.5772112287801	-2.83966392179665
0	0	0	9.48392542040422	2.84872413673202	20	3	4	366	0	0	0	341	6.66666666666667	7	110	no_mask_FilterBank	0	0	0	0	25.5772112287801	-2.83966392179665
0	0	0	13.6914245178544	3.1697224858337	20	3	2	420	0	0	0	311	6.66666666666667	7	110	no_mask_FilterBank	0	0	0	0	25.5772112287801	-2.83966392179665
0	0	0	14.8478842823234	4.05379316247767	20	3	4	668	0	0	3	434	6.66666666666667	7	110	no_mask_FilterBank	0	0	0.00449101796407186	0	25.1735778753868	-0.860194973717746
0	0	0	13.8421599541121	3.39129644925885	20	3	3	305	0	0	1	255	6.66666666666667	7	110	no_mask_FilterBank	0	0	0.00327868852459016	0.00476190476190476	25.1735778753868	-0.860194973717746
0	0	0	16.38835561819	4.02963334265553	20	3	4	924	0	0	3	524	6.66666666666667	7	110	no_mask_FilterBank	0	0	0.00324675324675325	0	25.1735778753868	-0.860194973717746
0	0	0.00355871886120996	12.2573492059395	2.98990853484738	20	3	4	535	0	0	2	355	6.66666666666667	7	110	no_mask_FilterBank	0	0.0357142857142857	0.00373831775700935	0.00711743772241993	24.4905906819404	1.35329793722006
0	0	0	14.4572626475225	3.81770963839235	20	3	4	700	0	0	1	495	6.66666666666667	7	110	no_mask_FilterBank	0	0	0.00142857142857143	0	24.4905906819404	1.35329793722006
0	0	0	13.8211142973871	3.63587143843846	20	3	5	460	0	0	1	440	6.66666666666667	7	110	no_mask_FilterBank	0	0	0.00217391304347826	0	24.4905906819404	1.35329793722006
0	0	0	14.3524153631258	3.7910131693477	20	3	6	747	0	0	3	519	6.66666666666667	7	110	no_mask_FilterBank	0	0	0.00401606425702811	0	26.3928973974975	-0.396716975572289
0	0	0	15.772271016754	3.93551865157187	20	3	4	530	0	0	1	489	6.66666666666667	7	110	no_mask_FilterBank	0	0	0.00188679245283019	0	26.3928973974975	-0.396716975572289
0	0	0	10.5570091363785	2.84766416099833	20	3	4	416	0	0	1	317	6.66666666666667	7	110	no_mask_FilterBank	0	0	0.00240384615384615	0.00366300366300366	26.3928973974975	-0.396716975572289
0	0	0	12.9540156986638	3.59553042583202	20	3	2	330	0	0	2	369	6.66666666666667	7	110	no_mask_FilterBank	0	0	0.00606060606060606	0	28.9056092276918	5.4432615574027
0	0	0	15.1284081044179	4.0269193425972	20	3	5	661	0	0	0	523	6.66666666666667	7	110	no_mask_FilterBank	0	0	0	0	28.9056092276918	5.4432615574027
0	0	0	12.6756156388957	3.41015033966954	20	3	7	689	0	0	3	389	6.66666666666667	7	110	no_mask_FilterBank	0	0	0.00435413642960813	0	28.9056092276918	5.4432615574027
0	0	0	11.3860778166435	3.05064226259339	20	3	3	745	0	0	2	641	6.66666666666667	7	110	no_mask_FilterBank	0	0	0.00268456375838926	0	29.9830068415537	1.70360202607431
0	0	0	11.3261407415302	3.01614547852879	20	3	1	509	0	0	3	350	6.66666666666667	7	110	no_mask_FilterBank	0	0	0.00589390962671906	0.00294985250737463	29.9830068415537	1.70360202607431
0	0	0	13.7701257397188	3.80791064816012	20	3	2	619	0	0	2	479	6.66666666666667	7	110	no_mask_FilterBank	0	0	0.00323101777059774	0.00214132762312634	29.9830068415537	1.70360202607431
0	0	0	17.7319226209766	5.12799683155573	20	5	5	747	0	0	1	500	4	7	110	no_mask_FilterBank	0	0	0.00133868808567604	0	24.1058887127685	-1.9877088220673
0	0	0	20.4573082905842	5.93781045363266	20	5	4	1040	0	0	1	615	4	7	110	no_mask_FilterBank	0	0	0.000961538461538462	0	24.1058887127685	-1.9877088220673
0	0	0	16.0774564328615	4.46029216211433	20	5	4	272	0	0	0	296	4	7	110	no_mask_FilterBank	0	0	0	0	24.1058887127685	-1.9877088220673
0	0	0	20.079736275925	5.66891732652598	20	5	2	532	0	0	0	448	4	7	110	no_mask_FilterBank	0	0	0	0	24.1058887127685	-1.9877088220673
0	0	0	17.4140134327741	5.15844438081575	20	5	1	383	0	0	3	336	4	7	110	no_mask_FilterBank	0	0	0.00783289817232376	0.00366300366300366	24.1058887127685	-1.9877088220673
0	0	0	19.2389640399753	5.18643245038462	20	5	4	917	0	0	0	600	4	7	110	no_mask_FilterBank	0	0	0	0	27.1926571577748	-0.0957585488486252
0	0	0.00408163265306122	21.8652101750271	6.5603936787194	20	5	2	361	0	0	1	304	4	7	110	no_mask_FilterBank	0	0.02	0.00277008310249307	0.00408163265306122	27.1926571577748	-0.0957585488486252
0	0	0	20.5957486836305	5.76160809061943	20	5	5	501	0	0	2	382	4	7	110	no_mask_FilterBank	0	0	0.00399201596806387	0	27.1926571577748	-0.0957585488486252
0	0	0	22.7115388455374	6.18260561650132	20	5	4	417	0	0	0	398	4	7	110	no_mask_FilterBank	0	0	0	0	27.1926571577748	-0.0957585488486252
0	0	0.00497512437810945	17.092731119075	4.76942445874334	20	5	3	263	0	0	1	298	4	7	110	no_mask_FilterBank	0	0.0277777777777778	0.00380228136882129	0.00497512437810945	27.1926571577748	-0.0957585488486252
0	0	0	25.8794963018388	7.10683891801901	20	5	4	737	0	0	1	452	4	7	110	no_mask_FilterBank	0	0	0.00135685210312076	0	25.0313369168006	-1.34492369596787
0	0	0	17.3356463836048	4.89410386116381	20	5	2	321	0	0	0	262	4	7	110	no_mask_FilterBank	0	0	0	0	25.0313369168006	-1.34492369596787
0	0	0	25.3081415799859	7.87197639154085	20	5	3	801	0	0	0	421	4	7	110	no_mask_FilterBank	0	0	0	0.00240963855421687	25.0313369168006	-1.34492369596787
0	0	0	22.1638214531153	6.13724581315891	20	5	4	446	0	0	0	396	4	7	110	no_mask_FilterBank	0	0	0	0.0029673590504451	25.0313369168006	-1.34492369596787
0	0	0.00325732899022801	23.1286193605774	6.76727937262736	20	5	2	441	0	0	5	330	4	7	110	no_mask_FilterBank	0	0.0166666666666667	0.0113378684807256	0.00651465798045603	25.0313369168006	-1.34492369596787
0	0	0	20.9336791447025	5.67124214465917	20	5	2	460	0	0	0	433	4	7	110	no_mask_FilterBank	0	0	0	0.0025706940874036	28.2074889763097	2.095674482399
0	0	0	19.3141358616484	5.05289406575524	20	5	3	221	0	0	0	231	4	7	110	no_mask_FilterBank	0	0	0	0.00666666666666667	28.2074889763097	2.095674482399
0	0	0	18.6469123400487	5.29709729219962	20	5	4	350	0	0	0	403	4	7	110	no_mask_FilterBank	0	0	0	0	28.2074889763097	2.095674482399
0	0	0	19.3721387225644	5.2855668059436	20	5	2	626	0	0	0	387	4	7	110	no_mask_FilterBank	0	0	0	0.00557103064066852	28.2074889763097	2.095674482399
0	0	0.00315457413249211	21.9691057886289	6.07273959512521	20	5	3	410	0	0	2	388	4	7	110	no_mask_FilterBank	0	0.0277777777777778	0.0048780487804878	0	28.2074889763097	2.095674482399
0	0	0	15.5414607513682	4.66589504665767	20	5	3	329	0	0	0	345	4	7	110	no_mask_FilterBank	0	0	0	0	29.6959390916419	3.73806379461392
0	0	0	18.1771721930703	5.14152347823215	20	5	2	710	0	0	0	453	4	7	110	no_mask_FilterBank	0	0	0	0	29.6959390916419	3.73806379461392
0	0	0	21.0894943313641	6.14410822166891	20	5	4	589	0	0	0	390	4	7	110	no_mask_FilterBank	0	0	0	0	29.6959390916419	3.73806379461392
0	0	0	21.7723960336923	6.45730259456483	20	5	2	575	0	0	1	389	4	7	110	no_mask_FilterBank	0	0	0.00173913043478261	0.00275482093663912	29.6959390916419	3.73806379461392
0	0	0	19.7310250829686	5.75771329482736	20	5	2	619	0	0	0	422	4	7	110	no_mask_FilterBank	0	0	0	0.00492610837438424	29.6959390916419	3.73806379461392
0	0	0	13.6958322030819	3.87425351108505	20	5	4	474	0	0	0	410	4	7	110	no_mask_FilterBank	0	0	0	0	26.645221583226	-0.814362965965054
0	0	0	21.3089228381283	6.27392618952392	20	5	4	654	0	0	4	437	4	7	110	no_mask_FilterBank	0	0	0.00611620795107034	0	26.645221583226	-0.814362965965054
0	0	0	16.4998568618179	4.58996236855604	20	5	2	255	0	0	1	306	4	7	110	no_mask_FilterBank	0	0	0.00392156862745098	0	26.645221583226	-0.814362965965054
0	0	0.00260416666666667	21.7629050825411	5.96382090908698	20	5	4	588	0	0	2	411	4	7	110	no_mask_FilterBank	0	0.0256410256410256	0.00340136054421769	0.00520833333333333	26.645221583226	-0.814362965965054
0	0	0	21.1655861258905	5.7413566371143	20	5	2	695	0	0	0	488	4	7	110	no_mask_FilterBank	0	0	0	0	26.645221583226	-0.814362965965054
0	0	0.0118577075098814	21.4841015730004	6.40696776918587	20	5	1	392	0	0	5	325	4	7	110	no_mask_FilterBank	0	0.0714285714285714	0.0127551020408163	0.00395256916996047	26.3514357475401	1.35416108024703
0	0	0	18.9686829951529	5.604142710301	20	5	6	681	0	0	1	440	4	7	110	no_mask_FilterBank	0	0	0.00146842878120411	0.00700934579439252	26.3514357475401	1.35416108024703
0	0	0	20.150966507436	5.5993941471758	20	5	4	436	0	0	1	302	4	7	110	no_mask_FilterBank	0	0	0.00229357798165138	0	26.3514357475401	1.35416108024703
0	0	0.00320512820512821	24.1947211217915	7.65059381266287	20	5	3	583	0	0	2	333	4	7	110	no_mask_FilterBank	0	0.0217391304347826	0.00343053173241852	0.00320512820512821	26.3514357475401	1.35416108024703
0	0	0	21.3757171595932	5.97455227773913	20	5	5	736	0	0	1	567	4	7	110	no_mask_FilterBank	0	0	0.00135869565217391	0	26.3514357475401	1.35416108024703
0	0	0	21.7676891230073	6.04905054483847	20	5	3	509	0	0	0	370	4	7	110	no_mask_FilterBank	0	0	0	0	27.4710430635565	0.638831782539773
0	0	0	21.5167530186504	6.25634652746816	20	5	3	467	0	0	2	426	4	7	110	no_mask_FilterBank	0	0	0.00428265524625268	0	27.4710430635565	0.638831782539773
0	0	0	19.5574864126409	5.73267296713239	20	5	3	733	0	0	2	454	4	7	110	no_mask_FilterBank	0	0	0.00272851296043656	0	27.4710430635565	0.638831782539773
0	0	0	18.8703362962392	5.42256634298747	20	5	4	644	0	0	1	481	4	7	110	no_mask_FilterBank	0	0	0.0015527950310559	0	27.4710430635565	0.638831782539773
0	0	0	19.6681145910256	5.77126484681053	20	5	5	601	0	0	1	393	4	7	110	no_mask_FilterBank	0	0	0.00166389351081531	0	27.4710430635565	0.638831782539773
0	0	0	21.1236043753593	6.20764820050208	20	5	3	359	0	0	2	272	4	7	110	no_mask_FilterBank	0	0	0.00557103064066852	0.00384615384615385	28.9436857264639	6.06383058622188
0	0	0	21.630676981274	6.49075418072208	20	5	4	457	0	0	1	357	4	7	110	no_mask_FilterBank	0	0	0.00218818380743982	0.00337837837837838	28.9436857264639	6.06383058622188
0	0	0	20.8793849752452	5.67315863745385	20	5	7	1179	0	0	0	593	4	7	110	no_mask_FilterBank	0	0	0	0	28.9436857264639	6.06383058622188
0	0	0	21.7218900141042	6.55835556670385	20	5	5	789	0	0	0	521	4	7	110	no_mask_FilterBank	0	0	0	0.00776699029126214	28.9436857264639	6.06383058622188
0	0	0	17.0227139698128	4.76998474266101	20	5	2	309	0	0	0	327	4	7	110	no_mask_FilterBank	0	0	0	0.00387596899224806	28.9436857264639	6.06383058622188
0	0	0	22.2182674909139	6.25442364696791	20	5	8	730	0	0	2	496	4	7	110	no_mask_FilterBank	0	0	0.00273972602739726	0.00214592274678112	25.6470352923814	0.748174982329567
0	0	0	20.9021791590809	5.79175562542505	20	5	3	394	0	0	1	420	4	7	110	no_mask_FilterBank	0	0	0.00253807106598985	0	25.6470352923814	0.748174982329567
0	0	0	20.607134087489	5.98477237194134	20	5	3	359	0	0	3	290	4	7	110	no_mask_FilterBank	0	0	0.00835654596100279	0	25.6470352923814	0.748174982329567
0	0	0	18.3751692083328	5.08056891379196	20	5	4	748	0	0	0	547	4	7	110	no_mask_FilterBank	0	0	0	0	25.6470352923814	0.748174982329567
0	0	0	13.3977618471691	3.71132354762517	20	5	4	664	0	0	1	462	4	7	110	no_mask_FilterBank	0	0	0.00150602409638554	0.00717703349282297	25.6470352923814	0.748174982329567
0	0	0	19.7304603244772	5.49743254352076	20	5	4	809	0	0	3	518	4	7	110	no_mask_FilterBank	0	0	0.00370828182941904	0	23.3764690989264	-0.115816047640262
0	0	0.00418410041841004	17.1803123692205	4.79191358278482	20	5	2	284	0	0	2	299	4	7	110	no_mask_FilterBank	0	0.0196078431372549	0.00704225352112676	0.00836820083682008	23.3764690989264	-0.115816047640262
0	0	0	18.8326480029826	5.35527347397363	20	5	5	672	0	0	0	508	4	7	110	no_mask_FilterBank	0	0	0	0	23.3764690989264	-0.115816047640262
0	0	0.00212765957446809	21.201881264952	6.22191900232265	20	5	3	832	0	0	1	535	4	7	110	no_mask_FilterBank	0	0.0555555555555556	0.00120192307692308	0	23.3764690989264	-0.115816047640262
0	0	0	17.2926704831959	4.85941864746174	20	5	5	589	0	0	2	389	4	7	110	no_mask_FilterBank	0	0	0.0033955857385399	0	23.3764690989264	-0.115816047640262
0	0	0	19.6250903384841	5.7246489347732	20	5	5	848	0	0	1	515	4	7	110	no_mask_FilterBank	0	0	0.00117924528301887	0.00213675213675214	22.647734750882	-0.952753626595381
0	0	0	16.6335321360466	4.91007294408945	20	5	3	444	0	0	2	383	4	7	110	no_mask_FilterBank	0	0	0.0045045045045045	0	22.647734750882	-0.952753626595381
0	0	0	19.9084597108154	5.74159593517596	20	5	1	344	0	0	2	317	4	7	110	no_mask_FilterBank	0	0	0.00581395348837209	0.00366300366300366	22.647734750882	-0.952753626595381
0	0	0	20.8242914945238	6.08376516048	20	5	1	605	0	0	0	479	4	7	110	no_mask_FilterBank	0	0	0	0.00214132762312634	22.647734750882	-0.952753626595381
0	0	0	25.6981714016385	8.28745783575224	20	5	4	704	0	0	1	494	4	7	110	no_mask_FilterBank	0	0	0.00142045454545455	0.00207900207900208	22.647734750882	-0.952753626595381
0	0	0	24.2041063206542	8.11406866537777	20	7	2	355	0	0	0	289	2.85714285714286	7	110	no_mask_FilterBank	0	0	0	0.00420168067226891	25.1418150720598	0.627622659139432
0	0	0	25.1428330584535	7.50877768907771	20	7	1	263	0	0	0	290	2.85714285714286	7	110	no_mask_FilterBank	0	0	0	0	25.1418150720598	0.627622659139432
0	0	0	24.5374187434617	7.81642272930647	20	7	3	470	0	0	2	385	2.85714285714286	7	110	no_mask_FilterBank	0	0	0.00425531914893617	0.00289855072463768	25.1418150720598	0.627622659139432
0	0	0	22.8657530401499	7.04786140922665	20	7	3	490	0	0	2	380	2.85714285714286	7	110	no_mask_FilterBank	0	0	0.00408163265306122	0	25.1418150720598	0.627622659139432
0	0	0	21.3492281284441	6.61502963628556	20	7	3	340	0	0	0	333	2.85714285714286	7	110	no_mask_FilterBank	0	0	0	0.00408163265306122	25.1418150720598	0.627622659139432
0	0	0	25.1713586817804	8.51605241850915	20	7	3	441	0	0	1	293	2.85714285714286	7	110	no_mask_FilterBank	0	0	0.00226757369614512	0.00816326530612245	25.1418150720598	0.627622659139432
0	0	0	28.126770711945	9.05771680012956	20	7	4	562	0	0	0	508	2.85714285714286	7	110	no_mask_FilterBank	0	0	0	0	25.1418150720598	0.627622659139432
0	0	0	29.326616768637	10.5068760739995	20	7	5	630	0	0	1	501	2.85714285714286	7	110	no_mask_FilterBank	0	0	0.00158730158730159	0	28.2792715417826	1.57902226733617
0	0	0	32.0276212377366	11.8964254601182	20	7	5	784	0	0	0	591	2.85714285714286	7	110	no_mask_FilterBank	0	0	0	0.00171526586620926	28.2792715417826	1.57902226733617
0	0	0	27.1319070218007	8.9929474836006	20	7	3	471	0	0	0	415	2.85714285714286	7	110	no_mask_FilterBank	0	0	0	0	28.2792715417826	1.57902226733617
0	0	0	28.7331175438342	10.2222196183873	20	7	3	474	0	0	0	351	2.85714285714286	7	110	no_mask_FilterBank	0	0	0	0	28.2792715417826	1.57902226733617
0	0	0	24.1033968618016	8.27913379645429	20	7	3	769	0	0	1	524	2.85714285714286	7	110	no_mask_FilterBank	0	0	0.00130039011703511	0	28.2792715417826	1.57902226733617
0	0	0	23.4839663305004	7.90932364974341	20	7	2	311	0	0	0	318	2.85714285714286	7	110	no_mask_FilterBank	0	0	0	0	28.2792715417826	1.57902226733617
0	0	0	33.4122161286768	12.6992522562308	20	7	6	696	0	0	0	474	2.85714285714286	7	110	no_mask_FilterBank	0	0	0	0	28.2792715417826	1.57902226733617
0	0	0	24.6231770980773	7.87429922338988	20	7	4	751	0	0	0	550	2.85714285714286	7	110	no_mask_FilterBank	0	0	0	0	26.475827984612	-1.62430581469774
0	0	0	26.5912725888107	8.76457341401461	20	7	0	464	0	0	0	329	2.85714285714286	7	110	no_mask_FilterBank	0	0	0	0	26.475827984612	-1.62430581469774
0	0	0	25.7725594104621	8.68089419562577	20	7	4	638	0	0	2	479	2.85714285714286	7	110	no_mask_FilterBank	0	0	0.00313479623824451	0.00237529691211401	26.475827984612	-1.62430581469774
0	0	0	23.8806311434317	7.58164048071954	20	7	4	469	0	0	2	359	2.85714285714286	7	110	no_mask_FilterBank	0	0	0.00426439232409382	0	26.475827984612	-1.62430581469774
0	0	0	27.9411897857841	8.67035321481472	20	7	6	685	0	0	0	403	2.85714285714286	7	110	no_mask_FilterBank	0	0	0	0	26.475827984612	-1.62430581469774
0	0	0	26.4898730653918	9.58196829320288	20	7	7	763	0	0	1	413	2.85714285714286	7	110	no_mask_FilterBank	0	0	0.00131061598951507	0	26.475827984612	-1.62430581469774
0	0	0	27.5172058115417	8.3285484912878	20	7	3	381	0	0	1	388	2.85714285714286	7	110	no_mask_FilterBank	0	0	0.0026246719160105	0	26.475827984612	-1.62430581469774
0	0	0	27.2481551809711	10.0085128404097	20	7	4	772	0	0	2	496	2.85714285714286	7	110	no_mask_FilterBank	0	0	0.00259067357512953	0	27.4238589093496	-0.833596132815507
0	0	0	27.6911605777609	10.0162778684908	20	7	3	604	0	0	0	361	2.85714285714286	7	110	no_mask_FilterBank	0	0	0	0	27.4238589093496	-0.833596132815507
0	0	0.00279329608938547	27.2187923545752	9.56054185398448	20	7	4	549	0	0	2	366	2.85714285714286	7	110	no_mask_FilterBank	0	0.0208333333333333	0.00364298724954463	0	27.4238589093496	-0.833596132815507
0	0	0	26.8280631429271	9.1661401903161	20	7	4	822	0	0	0	562	2.85714285714286	7	110	no_mask_FilterBank	0	0	0	0	27.4238589093496	-0.833596132815507
0	0	0	26.0699139699389	9.15850660091375	20	7	4	644	0	0	0	500	2.85714285714286	7	110	no_mask_FilterBank	0	0	0	0	27.4238589093496	-0.833596132815507
0	0	0	25.101514512108	8.43120504046625	20	7	6	673	0	0	0	448	2.85714285714286	7	110	no_mask_FilterBank	0	0	0	0.00235849056603774	27.4238589093496	-0.833596132815507
0	0	0	22.0024509521947	7.42522977360143	20	7	2	171	0	0	0	235	2.85714285714286	7	110	no_mask_FilterBank	0	0	0	0	27.4238589093496	-0.833596132815507
0	0	0	24.9963869600248	7.98198468022335	20	7	4	657	0	0	0	486	2.85714285714286	7	110	no_mask_FilterBank	0	0	0	0.00218340611353712	27.0612786758172	-0.0259044585926455
0	0	0	27.8304376581356	9.45377258729501	20	7	2	317	0	0	3	261	2.85714285714286	7	110	no_mask_FilterBank	0	0	0.00946372239747634	0.00495049504950495	27.0612786758172	-0.0259044585926455
0	0	0	24.9195463100614	8.64775603203954	20	7	2	456	0	0	0	353	2.85714285714286	7	110	no_mask_FilterBank	0	0	0	0.00589970501474926	27.0612786758172	-0.0259044585926455
0	0	0	27.1540409054647	8.88855458878847	20	7	3	744	0	0	1	535	2.85714285714286	7	110	no_mask_FilterBank	0	0	0.00134408602150538	0.00208333333333333	27.0612786758172	-0.0259044585926455
0	0	0	26.3794373909577	8.93402594706418	20	7	3	671	0	0	0	339	2.85714285714286	7	110	no_mask_FilterBank	0	0	0	0	27.0612786758172	-0.0259044585926455
0	0	0	29.6335430409957	9.81668334115971	20	7	5	646	0	0	1	488	2.85714285714286	7	110	no_mask_FilterBank	0	0	0.00154798761609907	0.00218818380743982	27.0612786758172	-0.0259044585926455
0	0	0	27.5730034060142	9.53948725785595	20	7	4	663	0	0	2	410	2.85714285714286	7	110	no_mask_FilterBank	0	0	0.00301659125188537	0	27.0612786758172	-0.0259044585926455
0	0	0	25.5649819416994	9.50906129449441	20	7	4	738	0	0	1	522	2.85714285714286	7	110	no_mask_FilterBank	0	0	0.0013550135501355	0	23.225170448123	-0.229636835230539
0	0	0	22.2444514256178	7.01045318089865	20	7	4	326	0	0	0	337	2.85714285714286	7	110	no_mask_FilterBank	0	0	0	0	23.225170448123	-0.229636835230539
0	0	0	20.300728622974	6.24312886375595	20	7	1	310	0	0	0	254	2.85714285714286	7	110	no_mask_FilterBank	0	0	0	0	23.225170448123	-0.229636835230539
0	0	0.00327868852459016	25.2168722227854	8.36764435337401	20	7	3	401	0	0	5	352	2.85714285714286	7	110	no_mask_FilterBank	0	0.0192307692307692	0.0124688279301746	0	23.225170448123	-0.229636835230539
0	0	0	21.084258536202	6.64348869838731	20	7	2	258	0	0	2	276	2.85714285714286	7	110	no_mask_FilterBank	0	0	0.00775193798449612	0	23.225170448123	-0.229636835230539
0	0	0	23.1657104716519	7.77583210430643	20	7	4	558	0	0	1	464	2.85714285714286	7	110	no_mask_FilterBank	0	0	0.0017921146953405	0	23.225170448123	-0.229636835230539
0	0	0	23.2734668272628	7.56064314300045	20	7	5	521	0	0	0	371	2.85714285714286	7	110	no_mask_FilterBank	0	0	0	0.0029940119760479	23.225170448123	-0.229636835230539
0	0	0.00549450549450549	20.2950438540519	6.30568353904934	20	7	1	190	0	0	1	311	2.85714285714286	7	110	no_mask_FilterBank	0	0.0256410256410256	0.00526315789473684	0	31.8059307322752	3.9350551527979
0	0	0	24.0281023094429	8.21611749707876	20	7	7	700	0	0	3	474	2.85714285714286	7	110	no_mask_FilterBank	0	0	0.00428571428571429	0.00228310502283105	31.8059307322752	3.9350551527979
0	0	0.00401606425702811	30.4122893704977	10.994964413971	20	7	2	404	0	0	2	257	2.85714285714286	7	110	no_mask_FilterBank	0	0.0175438596491228	0.00495049504950495	0.00803212851405622	31.8059307322752	3.9350551527979
0	0	0	23.3482267339991	7.23646277526556	20	7	3	283	0	0	1	302	2.85714285714286	7	110	no_mask_FilterBank	0	0	0.00353356890459364	0	31.8059307322752	3.9350551527979
0	0	0	26.7189437679877	9.30295661446315	20	7	5	858	0	0	2	594	2.85714285714286	7	110	no_mask_FilterBank	0	0	0.00233100233100233	0	31.8059307322752	3.9350551527979
0	0	0	25.5776423577099	8.99804158071282	20	7	6	454	0	0	1	407	2.85714285714286	7	110	no_mask_FilterBank	0	0	0.00220264317180617	0	31.8059307322752	3.9350551527979
0	0	0	30.6703554261369	11.4483192143676	20	7	3	331	0	0	1	218	2.85714285714286	7	110	no_mask_FilterBank	0	0	0.00302114803625378	0	31.8059307322752	3.9350551527979
0	0	0	24.6284894734152	8.54828854373361	20	7	3	452	0	0	1	360	2.85714285714286	7	110	no_mask_FilterBank	0	0	0.00221238938053097	0	29.9543810195279	1.08926920860821
0	0	0	26.5139367674105	8.63520011663733	20	7	2	365	0	0	1	350	2.85714285714286	7	110	no_mask_FilterBank	0	0	0.00273972602739726	0	29.9543810195279	1.08926920860821
0	0	0	29.3253867718761	9.72790458817497	20	7	5	590	0	0	0	496	2.85714285714286	7	110	no_mask_FilterBank	0	0	0	0	29.9543810195279	1.08926920860821
0	0	0	22.7094530363501	7.16953945104806	20	7	7	645	0	0	0	569	2.85714285714286	7	110	no_mask_FilterBank	0	0	0	0	29.9543810195279	1.08926920860821
0	0	0	29.5280478493087	9.59200995154283	20	7	3	595	0	0	2	443	2.85714285714286	7	110	no_mask_FilterBank	0	0	0.00336134453781513	0	29.9543810195279	1.08926920860821
0	0	0	24.5205857310689	8.23231290761319	20	7	3	665	0	0	0	389	2.85714285714286	7	110	no_mask_FilterBank	0	0	0	0	29.9543810195279	1.08926920860821
0	0	0	28.1665519154354	9.64756773559427	20	7	4	629	0	0	1	496	2.85714285714286	7	110	no_mask_FilterBank	0	0	0.00158982511923688	0	29.9543810195279	1.08926920860821
0	0	0	27.0841757101759	9.41938250162725	20	7	3	633	0	0	0	436	2.85714285714286	7	110	no_mask_FilterBank	0	0	0	0	23.9829253509219	-3.30217178610148
0	0	0	28.5141257620412	9.68546080356002	20	7	3	620	0	0	0	471	2.85714285714286	7	110	no_mask_FilterBank	0	0	0	0.00218818380743982	23.9829253509219	-3.30217178610148
0	0	0	25.7072302428652	8.75627242659913	20	7	2	543	0	0	3	406	2.85714285714286	7	110	no_mask_FilterBank	0	0	0.00552486187845304	0	23.9829253509219	-3.30217178610148
0	0	0	24.5241319432583	8.1947071280877	20	7	2	557	0	0	0	373	2.85714285714286	7	110	no_mask_FilterBank	0	0	0	0	23.9829253509219	-3.30217178610148
0	0	0	24.4220439833377	8.30180624018791	20	7	2	641	0	0	0	359	2.85714285714286	7	110	no_mask_FilterBank	0	0	0	0	23.9829253509219	-3.30217178610148
0	0	0	29.3747495827617	9.95546709256222	20	7	4	609	0	0	0	400	2.85714285714286	7	110	no_mask_FilterBank	0	0	0	0	23.9829253509219	-3.30217178610148
0	0	0	26.454670624008	8.40431769272837	20	7	3	580	0	0	2	397	2.85714285714286	7	110	no_mask_FilterBank	0	0	0.00344827586206897	0	23.9829253509219	-3.30217178610148
0	0	0	30.3170834626329	12.6559026549577	20	10	1	658	0	0	1	345	2	7	110	no_mask_FilterBank	0	0	0.00151975683890578	0	23.1709334380547	-1.90856374704418
0	0	0	26.4628904181413	9.86326645840361	20	10	4	394	0	0	0	370	2	7	110	no_mask_FilterBank	0	0	0	0	23.1709334380547	-1.90856374704418
0	0	0	33.1976785480294	13.7465638954652	20	10	5	767	0	0	0	511	2	7	110	no_mask_FilterBank	0	0	0	0	23.1709334380547	-1.90856374704418
0	0	0	27.7902518399536	10.6148857410992	20	10	1	262	0	0	0	267	2	7	110	no_mask_FilterBank	0	0	0	0	23.1709334380547	-1.90856374704418
0	0	0	30.7088543657474	12.1789765935383	20	10	3	522	0	0	1	365	2	7	110	no_mask_FilterBank	0	0	0.00191570881226054	0.0032258064516129	23.1709334380547	-1.90856374704418
0	0	0	20.7745922213127	6.97425271315154	20	10	2	364	0	0	2	337	2	7	110	no_mask_FilterBank	0	0	0.00549450549450549	0	23.1709334380547	-1.90856374704418
0	0	0	32.7635252105402	13.3207993531019	20	10	4	624	0	0	0	446	2	7	110	no_mask_FilterBank	0	0	0	0	23.1709334380547	-1.90856374704418
0	0	0	35.553353459163	14.0038975200015	20	10	8	807	0	0	0	586	2	7	110	no_mask_FilterBank	0	0	0	0	23.1709334380547	-1.90856374704418
0	0	0	31.8780608220296	13.7908981307704	20	10	5	711	0	0	0	441	2	7	110	no_mask_FilterBank	0	0	0	0.00229357798165138	23.1709334380547	-1.90856374704418
0	0	0	32.6971370020729	13.2710617306638	20	10	3	590	0	0	2	368	2	7	110	no_mask_FilterBank	0	0	0.00338983050847458	0	23.1709334380547	-1.90856374704418
0	0	0	26.2440765951191	8.98602126363915	20	10	2	278	0	0	2	275	2	7	110	no_mask_FilterBank	0	0	0.00719424460431655	0	29.1208387551729	1.36700731704146
0	0	0.0034965034965035	26.1266768852359	9.22459712118256	20	10	3	494	0	0	2	348	2	7	110	no_mask_FilterBank	0	0.0256410256410256	0.00404858299595142	0.0034965034965035	29.1208387551729	1.36700731704146
0	0	0	30.5562399274605	11.9865726925321	20	10	3	829	0	0	1	501	2	7	110	no_mask_FilterBank	0	0	0.00120627261761158	0	29.1208387551729	1.36700731704146
0	0.00284900284900285	0.00215982721382289	27.4852841461923	10.4609507584291	20	10	4	860	0	0	4	470	2	7	110	no_mask_FilterBank	0	0	0.00465116279069767	0	29.1208387551729	1.36700731704146
0	0	0	24.6372866412903	8.97729468406733	20	10	3	273	0	0	1	285	2	7	110	no_mask_FilterBank	0	0	0.00366300366300366	0	29.1208387551729	1.36700731704146
0	0	0	25.4268846060102	9.22285393478649	20	10	2	387	0	0	1	318	2	7	110	no_mask_FilterBank	0	0	0.00258397932816537	0.00416666666666667	29.1208387551729	1.36700731704146
0	0	0	29.740086592456	11.2565631315644	20	10	4	636	0	0	1	439	2	7	110	no_mask_FilterBank	0	0	0.00157232704402516	0	29.1208387551729	1.36700731704146
0	0	0	30.0331405715633	11.7210696449969	20	10	5	1151	0	0	0	676	2	7	110	no_mask_FilterBank	0	0	0	0.00150602409638554	29.1208387551729	1.36700731704146
0	0	0	22.7922580633041	7.83184807452328	20	10	4	289	0	0	0	342	2	7	110	no_mask_FilterBank	0	0	0	0	29.1208387551729	1.36700731704146
0	0	0	26.8967225039722	10.7251446985397	20	10	5	737	0	0	0	495	2	7	110	no_mask_FilterBank	0	0	0	0	29.1208387551729	1.36700731704146
0	0	0	30.517687400426	11.0870781140987	20	10	1	450	0	0	0	434	2	7	110	no_mask_FilterBank	0	0	0	0	25.5158436056235	0.627338184543502
0	0	0	33.9579888764405	12.9831442783109	20	10	3	711	0	0	1	670	2	7	110	no_mask_FilterBank	0	0	0.00140646976090014	0	25.5158436056235	0.627338184543502
0	0	0	31.8179696820469	12.7996676875357	20	10	1	559	0	0	1	352	2	7	110	no_mask_FilterBank	0	0	0.00178890876565295	0	25.5158436056235	0.627338184543502
0	0	0	28.5700850813987	10.4186773521658	20	10	1	366	0	0	0	405	2	7	110	no_mask_FilterBank	0	0	0	0	25.5158436056235	0.627338184543502
0	0	0	25.4438204176583	9.11652318353239	20	10	2	305	0	0	2	336	2	7	110	no_mask_FilterBank	0	0	0.00655737704918033	0.0045045045045045	25.5158436056235	0.627338184543502
0	0	0	32.1121205234166	12.8014853757753	20	10	2	530	0	0	2	408	2	7	110	no_mask_FilterBank	0	0	0.00377358490566038	0.00255102040816327	25.5158436056235	0.627338184543502
0	0	0	30.7875626820649	11.7812514969228	20	10	3	337	0	0	3	290	2	7	110	no_mask_FilterBank	0	0	0.00890207715133531	0	25.5158436056235	0.627338184543502
0	0	0	27.0774474853994	9.78784153312301	20	10	4	432	0	0	0	322	2	7	110	no_mask_FilterBank	0	0	0	0	25.5158436056235	0.627338184543502
0	0	0	25.3380200472778	9.24186598256302	20	10	4	784	0	0	1	483	2	7	110	no_mask_FilterBank	0	0	0.00127551020408163	0	25.5158436056235	0.627338184543502
0	0	0	33.4270767495854	13.693110440014	20	10	5	889	0	0	2	509	2	7	110	no_mask_FilterBank	0	0	0.00224971878515186	0	25.5158436056235	0.627338184543502
0	0	0	29.2228403093042	10.4051514991908	20	10	2	429	0	0	1	423	2	7	110	no_mask_FilterBank	0	0	0.00233100233100233	0	25.1502250985727	-2.25916871972852
0	0	0.0127388535031847	26.4558393333421	9.9642483905903	20	10	1	251	0	0	4	212	2	7	110	no_mask_FilterBank	0	0.0384615384615385	0.0159362549800797	0	25.1502250985727	-2.25916871972852
0	0	0	32.1790720835137	12.4997888251711	20	10	3	547	0	0	2	355	2	7	110	no_mask_FilterBank	0	0	0.0036563071297989	0.00315457413249211	25.1502250985727	-2.25916871972852
0	0	0	30.682215432664	10.9905524259223	20	10	2	445	0	0	0	351	2	7	110	no_mask_FilterBank	0	0	0	0	25.1502250985727	-2.25916871972852
0	0	0	31.3596768243614	12.830443715277	20	10	6	602	0	0	2	323	2	7	110	no_mask_FilterBank	0	0	0.00332225913621262	0	25.1502250985727	-2.25916871972852
0	0	0	32.0082519745957	11.4013889165195	20	10	3	438	0	0	1	418	2	7	110	no_mask_FilterBank	0	0	0.00228310502283105	0.00709219858156028	25.1502250985727	-2.25916871972852
0	0	0	33.7400184780107	13.6291841783658	20	10	3	751	0	0	1	477	2	7	110	no_mask_FilterBank	0	0	0.00133155792276964	0	25.1502250985727	-2.25916871972852
0	0	0	23.4261734040732	8.17830314387552	20	10	3	408	0	0	2	387	2	7	110	no_mask_FilterBank	0	0	0.00490196078431373	0	25.1502250985727	-2.25916871972852
0	0	0	27.986691452786	11.3348423836441	20	10	4	428	0	0	0	326	2	7	110	no_mask_FilterBank	0	0	0	0.0033003300330033	25.1502250985727	-2.25916871972852
0	0	0	28.3007519440643	11.2231195063749	20	10	4	548	0	0	0	416	2	7	110	no_mask_FilterBank	0	0	0	0	25.1502250985727	-2.25916871972852
0	0	0	35.8609578625226	15.5234953154779	20	10	3	553	0	0	2	349	2	7	110	no_mask_FilterBank	0	0	0.00361663652802893	0	25.9352145214975	2.17119886186307
0	0	0	34.9040445372784	16.1276068835211	20	10	4	777	0	0	0	466	2	7	110	no_mask_FilterBank	0	0	0	0.00224215246636771	25.9352145214975	2.17119886186307
0	0	0	36.6991367169568	16.3006316587752	20	10	3	565	0	0	0	346	2	7	110	no_mask_FilterBank	0	0	0	0.00320512820512821	25.9352145214975	2.17119886186307
0	0	0	34.7935386961812	15.4011718658892	20	10	1	895	0	0	2	411	2	7	110	no_mask_FilterBank	0	0	0.00223463687150838	0	25.9352145214975	2.17119886186307
0	0	0	30.3868750800279	12.611191016577	20	10	5	554	0	0	5	350	2	7	110	no_mask_FilterBank	0	0	0.00902527075812274	0.00319488817891374	25.9352145214975	2.17119886186307
0	0	0	36.4295384278701	16.2987499766229	20	10	2	566	0	0	1	331	2	7	110	no_mask_FilterBank	0	0	0.00176678445229682	0	25.9352145214975	2.17119886186307
0	0	0	37.6806451112323	17.783154861652	20	10	6	854	0	0	1	447	2	7	110	no_mask_FilterBank	0	0	0.00117096018735363	0	25.9352145214975	2.17119886186307
0	0	0	29.2511394269568	12.1155226806255	20	10	5	612	0	0	2	424	2	7	110	no_mask_FilterBank	0	0	0.00326797385620915	0.00251889168765743	25.9352145214975	2.17119886186307
0	0	0	31.5219605459863	12.9927890003496	20	10	2	287	0	0	0	262	2	7	110	no_mask_FilterBank	0	0	0	0	25.9352145214975	2.17119886186307
0	0	0	33.8796583236408	14.0953725106365	20	10	2	582	0	0	0	362	2	7	110	no_mask_FilterBank	0	0	0	0	25.9352145214975	2.17119886186307
0	0	0	26.6365925212141	9.41053752409846	20	10	4	508	0	0	0	374	2	7	110	no_mask_FilterBank	0	0	0	0.00327868852459016	25.3264599122687	-2.15398988503568
0	0	0	29.1643394173042	10.6714630120485	20	10	2	675	0	0	3	496	2	7	110	no_mask_FilterBank	0	0	0.00444444444444444	0.0022883295194508	25.3264599122687	-2.15398988503568
0	0	0	27.6226555010367	10.1812759556396	20	10	2	350	0	0	1	334	2	7	110	no_mask_FilterBank	0	0	0.00285714285714286	0.00367647058823529	25.3264599122687	-2.15398988503568
0	0	0	33.8440643722026	11.8919944392468	20	10	3	459	0	0	0	361	2	7	110	no_mask_FilterBank	0	0	0	0	25.3264599122687	-2.15398988503568
0	0	0	32.4196281898852	12.8891925013209	20	10	2	677	0	0	2	344	2	7	110	no_mask_FilterBank	0	0	0.00295420974889217	0.00583090379008746	25.3264599122687	-2.15398988503568
0	0	0	30.4309313066296	11.3983073102787	20	10	4	781	0	0	1	482	2	7	110	no_mask_FilterBank	0	0	0.00128040973111396	0	25.3264599122687	-2.15398988503568
0	0	0	26.1769255960142	9.56745590763303	20	10	3	519	0	0	0	418	2	7	110	no_mask_FilterBank	0	0	0	0	25.3264599122687	-2.15398988503568
0	0	0	21.9769405174862	6.61087748045106	20	10	2	277	0	0	1	354	2	7	110	no_mask_FilterBank	0	0	0.0036101083032491	0	25.3264599122687	-2.15398988503568
0	0	0	26.8306522240342	9.22882934646621	20	10	2	571	0	0	2	416	2	7	110	no_mask_FilterBank	0	0	0.00350262697022767	0	25.3264599122687	-2.15398988503568
0	0	0	24.9596867272188	8.25770402827408	20	10	4	287	0	0	0	298	2	7	110	no_mask_FilterBank	0	0	0	0	25.3264599122687	-2.15398988503568
0	0	0	38.3944448229964	21.7039718886517	20	20	4	498	0	0	0	384	1	7	110	no_mask_FilterBank	0	0	0	0	24.2295530954268	4.56204836627186
0	0	0	41.4189449137377	22.7150671852089	20	20	2	432	0	0	1	301	1	7	110	no_mask_FilterBank	0	0	0.00231481481481481	0	24.2295530954268	4.56204836627186
0	0	0	38.432437293654	20.5765490799752	20	20	2	463	0	0	0	363	1	7	110	no_mask_FilterBank	0	0	0	0	24.2295530954268	4.56204836627186
0	0	0	39.7575070537511	22.0696978492271	20	20	2	898	0	0	1	500	1	7	110	no_mask_FilterBank	0	0	0.00111358574610245	0	24.2295530954268	4.56204836627186
0	0	0	38.848133159826	20.411372408747	20	20	2	341	0	0	1	286	1	7	110	no_mask_FilterBank	0	0	0.00293255131964809	0	24.2295530954268	4.56204836627186
0	0	0	39.7349086674418	20.6145574642859	20	20	3	439	0	0	0	307	1	7	110	no_mask_FilterBank	0	0	0	0	24.2295530954268	4.56204836627186
0	0	0	41.1029477529047	22.700159098454	20	20	7	790	0	0	1	498	1	7	110	no_mask_FilterBank	0	0	0.00126582278481013	0	24.2295530954268	4.56204836627186
0	0	0.00311526479750779	40.75329782908	22.4877359152993	20	20	1	441	0	0	2	345	1	7	110	no_mask_FilterBank	0	0.0175438596491228	0.00453514739229025	0.00311526479750779	24.2295530954268	4.56204836627186
0	0	0	38.0964844310682	20.5909977428045	20	20	4	572	0	0	0	339	1	7	110	no_mask_FilterBank	0	0	0	0.00327868852459016	24.2295530954268	4.56204836627186
0	0	0	39.3090657688173	22.2905480147128	20	20	4	829	0	0	0	456	1	7	110	no_mask_FilterBank	0	0	0	0	24.2295530954268	4.56204836627186
0	0	0	38.7127477839424	20.5728076454521	20	20	4	534	0	0	1	403	1	7	110	no_mask_FilterBank	0	0	0.00187265917602996	0	24.2295530954268	4.56204836627186
0	0	0	36.8355197930659	19.2444495241382	20	20	2	426	0	0	0	290	1	7	110	no_mask_FilterBank	0	0	0	0	24.2295530954268	4.56204836627186
0	0	0	40.6986767528181	22.9905180028707	20	20	6	709	0	0	0	443	1	7	110	no_mask_FilterBank	0	0	0	0.0023094688221709	24.2295530954268	4.56204836627186
0	0	0	34.4366041389746	17.6272162816836	20	20	2	357	0	0	0	366	1	7	110	no_mask_FilterBank	0	0	0	0.00346020761245675	24.2295530954268	4.56204836627186
0	0	0.00268096514745308	40.379482891962	21.7916896675072	20	20	1	673	0	0	1	379	1	7	110	no_mask_FilterBank	0	0	0.00148588410104012	0	24.2295530954268	4.56204836627186
0	0	0	40.4857059946159	21.6770089951176	20	20	1	409	0	0	2	367	1	7	110	no_mask_FilterBank	0	0	0.00488997555012225	0.0031055900621118	24.2295530954268	4.56204836627186
0	0	0	35.7419765124878	18.234545158179	20	20	3	632	0	0	0	529	1	7	110	no_mask_FilterBank	0	0	0	0	24.2295530954268	4.56204836627186
0	0	0	38.9143152450313	21.5272996176499	20	20	4	564	0	0	0	396	1	7	110	no_mask_FilterBank	0	0	0	0	24.2295530954268	4.56204836627186
0	0	0	38.7706614754497	21.69557973401	20	20	2	588	0	0	2	382	1	7	110	no_mask_FilterBank	0	0	0.00340136054421769	0	24.2295530954268	4.56204836627186
0	0	0	37.7522873384639	22.3570950260243	20	20	2	721	0	0	1	370	1	7	110	no_mask_FilterBank	0	0	0.0013869625520111	0.00549450549450549	24.2295530954268	4.56204836627186
0	0	0	37.7271335623864	21.6514710259644	20	20	4	824	0	0	3	353	1	7	110	no_mask_FilterBank	0	0	0.00364077669902913	0	22.1221715622785	0.364674749290298
0	0	0	38.0763999044695	20.1906801041923	20	20	3	513	0	0	1	289	1	7	110	no_mask_FilterBank	0	0	0.00194931773879142	0.00401606425702811	22.1221715622785	0.364674749290298
0	0	0	40.427538475369	20.8527779350827	20	20	4	546	0	0	1	455	1	7	110	no_mask_FilterBank	0	0	0.00183150183150183	0	22.1221715622785	0.364674749290298
0	0	0	38.9453099234962	21.1280434705463	20	20	5	608	0	0	3	541	1	7	110	no_mask_FilterBank	0	0	0.00493421052631579	0	22.1221715622785	0.364674749290298
0	0	0	38.88066883066	22.2526293749215	20	20	4	738	0	0	3	432	1	7	110	no_mask_FilterBank	0	0	0.0040650406504065	0.00255754475703325	22.1221715622785	0.364674749290298
0	0	0	35.9259652566005	19.1167419021921	20	20	6	867	0	0	0	565	1	7	110	no_mask_FilterBank	0	0	0	0	22.1221715622785	0.364674749290298
0	0	0.003584229390681	34.929919153229	18.4566423475969	20	20	2	439	0	0	1	333	1	7	110	no_mask_FilterBank	0	0.027027027027027	0.00227790432801822	0	22.1221715622785	0.364674749290298
0	0	0	41.0345259847671	22.345576634832	20	20	2	572	0	0	4	322	1	7	110	no_mask_FilterBank	0	0	0.00699300699300699	0.00740740740740741	22.1221715622785	0.364674749290298
0	0	0	36.3808527785168	17.5198142893453	20	20	3	317	0	0	1	331	1	7	110	no_mask_FilterBank	0	0	0.00315457413249211	0	22.1221715622785	0.364674749290298
0	0	0	39.7939947327963	22.0983962290007	20	20	3	991	0	0	4	441	1	7	110	no_mask_FilterBank	0	0	0.00403632694248234	0	22.1221715622785	0.364674749290298
0	0	0	42.0100859719926	24.156211736484	20	20	4	1109	0	0	2	485	1	7	110	no_mask_FilterBank	0	0	0.0018034265103697	0	22.1221715622785	0.364674749290298
0	0	0	35.3988225402617	18.3267856468326	20	20	1	282	0	0	1	311	1	7	110	no_mask_FilterBank	0	0	0.00354609929078014	0	22.1221715622785	0.364674749290298
0	0	0	34.3074744430848	16.9015103368804	20	20	2	352	0	0	1	256	1	7	110	no_mask_FilterBank	0	0	0.00284090909090909	0	22.1221715622785	0.364674749290298
0	0	0	39.62365710345	21.8993495024805	20	20	1	687	0	0	1	436	1	7	110	no_mask_FilterBank	0	0	0.00145560407569141	0.0100755667506297	22.1221715622785	0.364674749290298
0	0	0	38.4719013335012	21.6568980938949	20	20	3	591	0	0	0	380	1	7	110	no_mask_FilterBank	0	0	0	0	22.1221715622785	0.364674749290298
0	0	0	36.9486196769156	18.5787294696654	20	20	4	528	0	0	1	414	1	7	110	no_mask_FilterBank	0	0	0.00189393939393939	0.00302114803625378	22.1221715622785	0.364674749290298
0	0	0	36.1579547118641	18.6369041070653	20	20	2	537	0	0	1	362	1	7	110	no_mask_FilterBank	0	0	0.00186219739292365	0	22.1221715622785	0.364674749290298
0	0	0	36.0728180440092	19.1498048868563	20	20	0	444	0	0	1	346	1	7	110	no_mask_FilterBank	0	0	0.00225225225225225	0	22.1221715622785	0.364674749290298
0	0	0	36.1637386063177	20.022020502844	20	20	1	312	0	0	1	257	1	7	110	no_mask_FilterBank	0	0	0.00320512820512821	0.00552486187845304	22.1221715622785	0.364674749290298
0	0	0	41.1518471364632	23.3893456604005	20	20	2	879	0	0	0	550	1	7	110	no_mask_FilterBank	0	0	0	0.00184842883548983	22.1221715622785	0.364674749290298
0	0	0	39.7792870827635	20.3590298606896	20	20	4	657	0	0	3	436	1	7	110	no_mask_FilterBank	0	0	0.0045662100456621	0	24.7678203347082	-0.632479564709658
0	0	0	38.0144652561	20.7303857432599	20	20	5	722	0	0	1	480	1	7	110	no_mask_FilterBank	0	0	0.00138504155124654	0.00705882352941176	24.7678203347082	-0.632479564709658
0	0	0	36.4014791536298	19.0417210376219	20	20	1	547	0	0	0	322	1	7	110	no_mask_FilterBank	0	0	0	0.00371747211895911	24.7678203347082	-0.632479564709658
0	0	0	32.1281992427006	16.3724776704771	20	20	2	307	0	0	0	257	1	7	110	no_mask_FilterBank	0	0	0	0.00478468899521531	24.7678203347082	-0.632479564709658
0	0	0	35.4846447866636	18.3153484696156	20	20	0	360	0	0	1	267	1	7	110	no_mask_FilterBank	0	0	0.00277777777777778	0.0050761421319797	24.7678203347082	-0.632479564709658
0	0	0	36.3396012371711	20.6142718625444	20	20	3	635	0	0	3	395	1	7	110	no_mask_FilterBank	0	0	0.0047244094488189	0	24.7678203347082	-0.632479564709658
0	0	0	34.0930401207165	17.2835068785235	20	20	1	533	0	0	1	339	1	7	110	no_mask_FilterBank	0	0	0.00187617260787992	0	24.7678203347082	-0.632479564709658
0	0	0	38.9895215379734	20.8855390113499	20	20	2	547	0	0	1	364	1	7	110	no_mask_FilterBank	0	0	0.00182815356489945	0.00290697674418605	24.7678203347082	-0.632479564709658
0	0	0	37.8559514513116	19.6682508340703	20	20	3	413	0	0	0	388	1	7	110	no_mask_FilterBank	0	0	0	0	24.7678203347082	-0.632479564709658
0	0	0	40.5467833275886	22.4559193974576	20	20	2	507	0	0	0	405	1	7	110	no_mask_FilterBank	0	0	0	0	24.7678203347082	-0.632479564709658
0	0	0	36.9000481795154	20.1399389121965	20	20	4	656	0	0	1	462	1	7	110	no_mask_FilterBank	0	0	0.00152439024390244	0	24.7678203347082	-0.632479564709658
0	0	0	37.5631116897433	19.8859781524167	20	20	2	337	0	0	0	266	1	7	110	no_mask_FilterBank	0	0	0	0.00809716599190283	24.7678203347082	-0.632479564709658
0	0	0	37.5659779469355	19.2877080352128	20	20	3	483	0	0	2	335	1	7	110	no_mask_FilterBank	0	0	0.0041407867494824	0	24.7678203347082	-0.632479564709658
0	0	0	39.3425197298389	20.4409244153332	20	20	3	671	0	0	0	595	1	7	110	no_mask_FilterBank	0	0	0	0	24.7678203347082	-0.632479564709658
0	0	0	38.7791326233229	21.2871994677289	20	20	4	918	0	0	2	500	1	7	110	no_mask_FilterBank	0	0	0.00217864923747277	0.00202020202020202	24.7678203347082	-0.632479564709658
0	0	0	36.6517672659772	19.5189762737461	20	20	2	204	0	0	3	213	1	7	110	no_mask_FilterBank	0	0	0.0147058823529412	0.00680272108843537	24.7678203347082	-0.632479564709658
0	0	0	33.4036936705151	16.5335151697793	20	20	2	521	0	0	0	430	1	7	110	no_mask_FilterBank	0	0	0	0.00268096514745308	24.7678203347082	-0.632479564709658
0	0	0	32.9034113799596	17.1837494483451	20	20	2	472	0	0	0	345	1	7	110	no_mask_FilterBank	0	0	0	0	24.7678203347082	-0.632479564709658
0	0	0	36.0158747399108	18.2786059930096	20	20	4	744	0	0	0	449	1	7	110	no_mask_FilterBank	0	0	0	0.00251889168765743	24.7678203347082	-0.632479564709658
0	0	0	37.9656160103789	20.0908719355206	20	20	4	621	0	0	2	452	1	7	110	no_mask_FilterBank	0	0	0.00322061191626409	0	24.7678203347082	-0.632479564709658
0	0	0	0	0	20	1	1	382	0	0	0	378	20	7	110	JAR_FilterBank	0	0	0	0	24.8946043640139	2.33798609940534
0	0	0.00186567164179104	0	0	20	1	5	837	0	0	1	548	20	7	110	JAR_FilterBank	0	0.0384615384615385	0.001194743130227	0.00186567164179104	26.2410748780591	-1.58997618370191
0	0	0	0	0	20	1	1	427	0	0	0	390	20	7	110	JAR_FilterBank	0	0	0	0	24.0142788510455	-1.78206481072334
0	0	0	0	0	20	1	1	419	0	0	1	363	20	7	110	JAR_FilterBank	0	0	0.00238663484486874	0	30.6080177278396	-0.297145168240152
0	0	0	0	0	20	1	6	911	0	0	2	480	20	7	110	JAR_FilterBank	0	0	0.0021953896816685	0	22.9117894009357	-1.77333134792015
0	0	0	0	0	20	1	5	713	0	0	2	418	20	7	110	JAR_FilterBank	0	0	0.00280504908835905	0.00241545893719807	21.0363880297339	1.21001975141237
0	0	0	0	0	20	1	5	608	0	0	1	330	20	7	110	JAR_FilterBank	0	0	0.00164473684210526	0	27.2843711302734	2.4641635748022
0	0	0	0	0	20	1	3	442	0	0	0	356	20	7	110	JAR_FilterBank	0	0	0	0	28.4453414298413	-1.13220893232781
0	0	0	0	0	20	1	2	718	0	0	2	389	20	7	110	JAR_FilterBank	0	0	0.00278551532033426	0.00268817204301075	22.4078292183282	0.00992445611923629
0	0	0	0	0	20	1	3	422	0	0	0	285	20	7	110	JAR_FilterBank	0	0	0	0	25.8155077148042	0.812388251876313
0	0	0	0	0	20	1	3	915	0	0	2	593	20	7	110	JAR_FilterBank	0	0	0.00218579234972678	0	24.868106808386	-1.26861349173755
0	0	0	0	0	20	1	5	873	0	0	0	560	20	7	110	JAR_FilterBank	0	0	0	0	23.6024109007366	0.857651342897492
0	0	0	0	0	20	1	4	456	0	0	1	457	20	7	110	JAR_FilterBank	0	0	0.00219298245614035	0.0050761421319797	28.9602485182925	0.356805393275437
0	0	0	0	0	20	1	7	908	0	0	1	533	20	7	110	JAR_FilterBank	0	0	0.00110132158590308	0	22.2278066494044	-2.83141011571792
0	0	0	0	0	20	1	3	370	0	0	2	324	20	7	110	JAR_FilterBank	0	0	0.00540540540540541	0	27.2988121210221	3.74916445733557
0	0	0	0	0	20	1	4	464	0	0	0	467	20	7	110	JAR_FilterBank	0	0	0	0	29.7534000500655	0.980333860607217
0	0	0	0	0	20	1	5	840	0	0	0	510	20	7	110	JAR_FilterBank	0	0	0	0	23.9593727548489	-1.57261364227982
0	0	0	0	0	20	1	3	478	0	0	2	338	20	7	110	JAR_FilterBank	0	0	0.00418410041841004	0	28.3031480381518	-1.88681977881171
0	0	0	0	0	20	1	2	372	0	0	0	363	20	7	110	JAR_FilterBank	0	0	0	0	27.7066788225699	1.54761554174888
0	0	0	0	0	20	1	4	627	0	0	0	402	20	7	110	JAR_FilterBank	0	0	0	0.00259067357512953	24.8505196932581	-2.97225131330145
0	0	0	0	0	20	1	5	634	0	0	1	378	20	7	110	JAR_FilterBank	0	0	0.00157728706624606	0	26.9897404390053	0.78968640848782
0	0	0	0	0	20	1	3	687	0	0	1	396	20	7	110	JAR_FilterBank	0	0	0.00145560407569141	0.00255754475703325	24.0837939180647	-3.29423035276059
0	0	0	0	0	20	1	4	536	0	0	2	404	20	7	110	JAR_FilterBank	0	0	0.00373134328358209	0	28.3153108953944	-0.429472852314466
0	0	0	0	0	20	1	3	590	0	0	1	490	20	7	110	JAR_FilterBank	0	0	0.00169491525423729	0	29.951791110498	-1.50842090233131
0	0	0	0	0	20	1	2	556	0	0	0	413	20	7	110	JAR_FilterBank	0	0	0	0	24.7760766464221	-1.14788876263028
0	0	0	0	0	20	1	5	632	0	0	2	416	20	7	110	JAR_FilterBank	0	0	0.00316455696202532	0	28.8045934619461	-0.181630470201851
0	0	0	0	0	20	1	5	656	0	0	0	490	20	7	110	JAR_FilterBank	0	0	0	0	29.3901692813399	-3.82878251193175
0	0	0	0	0	20	1	5	1005	0	0	0	558	20	7	110	JAR_FilterBank	0	0	0	0	28.373618083407	0.138923236651152
0	0	0	0	0	20	1	4	489	0	0	3	368	20	7	110	JAR_FilterBank	0	0	0.00613496932515337	0.00641025641025641	28.8072237550203	3.76830439025486
0	0	0	0	0	20	1	2	253	0	0	0	263	20	7	110	JAR_FilterBank	0	0	0	0	23.5776679205647	2.31597200264458
0	0	0	0	0	20	1	4	702	0	0	1	412	20	7	110	JAR_FilterBank	0	0	0.00142450142450142	0	21.2892478275833	-2.70241271622763
0	0	0	0	0	20	1	3	252	0	0	1	274	20	7	110	JAR_FilterBank	0	0	0.00396825396825397	0	23.2790435952304	2.6811721601941
0	0	0.00180831826401447	0	0	20	1	6	831	0	0	2	560	20	7	110	JAR_FilterBank	0	0.032258064516129	0.00240673886883273	0	26.2259387970901	-2.85843392570793
0	0	0	0	0	20	1	3	316	0	0	0	394	20	7	110	JAR_FilterBank	0	0	0	0	33.304440056682	3.11336163436188
0	0	0	0	0	20	1	3	683	0	0	0	470	20	7	110	JAR_FilterBank	0	0	0	0	20.21957799104	-1.07744847959085
0	0	0	0	0	20	1	4	670	0	0	1	496	20	7	110	JAR_FilterBank	0	0	0.00149253731343284	0	23.1034902223806	-0.603192901493958
0	0	0	0	0	20	1	4	778	0	0	1	507	20	7	110	JAR_FilterBank	0	0	0.0012853470437018	0.00200803212851406	29.6456923126058	0.113082648844567
0	0	0	0	0	20	1	2	445	0	0	0	351	20	7	110	JAR_FilterBank	0	0	0	0.00342465753424658	23.9342928071424	-0.254071311165484
0	0	0	0	0	20	1	5	724	0	0	0	477	20	7	110	JAR_FilterBank	0	0	0	0	27.4386132997954	-0.442520010747466
0	0	0	0	0	20	1	3	596	0	0	1	458	20	7	110	JAR_FilterBank	0	0	0.00167785234899329	0.00223214285714286	32.0075603743968	2.7412533243696
0	0	0	0	0	20	1	3	583	0	0	1	337	20	7	110	JAR_FilterBank	0	0	0.00171526586620926	0	20.9192113259009	-0.398341455359792
0	0	0	0	0	20	1	1	579	0	0	0	474	20	7	110	JAR_FilterBank	0	0	0	0	32.240422887342	1.28083859137646
0	0	0	0	0	20	1	3	420	0	0	1	393	20	7	110	JAR_FilterBank	0	0	0.00238095238095238	0	30.9535403832511	-0.537815043589486
0	0	0	0	0	20	1	6	571	0	0	0	467	20	7	110	JAR_FilterBank	0	0	0	0	29.3857290292462	0.445170140671592
0	0	0	0	0	20	1	4	673	0	0	0	482	20	7	110	JAR_FilterBank	0	0	0	0	28.9904093840663	-0.214410536451354
0	0	0	0	0	20	1	5	1146	0	0	1	726	20	7	110	JAR_FilterBank	0	0	0.00087260034904014	0	28.9954836601765	-0.909458218509816
0	0	0	0	0	20	1	4	629	0	0	3	406	20	7	110	JAR_FilterBank	0	0	0.00476947535771065	0.00515463917525773	26.3180125265105	1.24027369437737
0	0	0	0	0	20	1	6	558	0	0	0	504	20	7	110	JAR_FilterBank	0	0	0	0.00475059382422803	32.9086078768006	-1.55823869929377
0	0	0	0	0	20	1	2	682	0	0	0	442	20	7	110	JAR_FilterBank	0	0	0	0	23.9091487986992	-2.86504642506995
0	0	0	0	0	20	1	4	904	0	0	0	511	20	7	110	JAR_FilterBank	0	0	0	0	23.7307894564869	-1.59378067901694
0	0	0	0	0	20	1	3	888	0	0	2	515	20	7	110	JAR_FilterBank	0	0	0.00225225225225225	0	24.1475677069536	0.0536479314445953
0	0	0	0	0	20	1	4	442	0	0	1	327	20	7	110	JAR_FilterBank	0	0	0.00226244343891403	0.00359712230215827	25.6106658178108	1.78843110869567
0	0	0	0	0	20	1	8	614	0	0	0	448	20	7	110	JAR_FilterBank	0	0	0	0	29.7022594771849	-0.703733120743796
0	0	0	0	0	20	1	1	243	0	0	0	267	20	7	110	JAR_FilterBank	0	0	0	0	24.241272859813	-3.24410878257123
0	0	0	0	0	20	1	4	1041	0	0	1	635	20	7	110	JAR_FilterBank	0	0	0.000960614793467819	0	25.7903584967477	-2.15850754085939
0	0	0	0	0	20	1	4	526	0	0	0	362	20	7	110	JAR_FilterBank	0	0	0	0	26.1703153893557	-1.4109034237209
0	0	0	0	0	20	1	4	895	0	0	4	512	20	7	110	JAR_FilterBank	0	0	0.00446927374301676	0	24.4037620380237	-1.18728776641969
0	0	0	0	0	20	1	5	800	0	0	0	641	20	7	110	JAR_FilterBank	0	0	0	0	29.0374673732453	0.03025605109049
0	0	0	0	0	20	1	8	736	0	0	1	491	20	7	110	JAR_FilterBank	0	0	0.00135869565217391	0.00206611570247934	26.2016486381333	-1.0860172776649
0	0	0	0	0	20	1	3	573	0	0	0	416	20	7	110	JAR_FilterBank	0	0	0	0	29.1109108852074	1.28763646328874
0.0307692307692308	0.00772200772200772	0.013262599469496	6.71183728995708	2.13305588103974	20	2	6	639	0	0	31	384	10	7	110	JAR_FilterBank	0	0.0217391304347826	0.0485133020344288	0.0026525198938992	25.7515172615188	9.07292121364524
0	0.021875	0.0258215962441315	8.45630215551103	2.61815220715481	20	2	5	528	0	0	23	433	10	7	110	JAR_FilterBank	0	0.0869565217391304	0.0435606060606061	0.00469483568075117	25.7515172615188	9.07292121364524
0	0.00542005420054201	0.00419287211740042	3.51314268701567	1.5284520625045	20	2	6	854	0	0	24	495	10	7	110	JAR_FilterBank	0	0	0.0281030444964871	0.00209643605870021	23.3021576958735	8.57251095772618
0	0	0.0028328611898017	2.76358334618641	1.49498280526786	20	2	3	395	0	0	7	431	10	7	110	JAR_FilterBank	0	0	0.0177215189873418	0.0056657223796034	23.3021576958735	8.57251095772618
0	0	0	5.24644100463293	1.7189682333898	20	2	3	807	0	0	15	474	10	7	110	JAR_FilterBank	0	0	0.0185873605947955	0	22.9536435583063	6.82921399984337
0.0307692307692308	0.00244498777506112	0.0134615384615385	3.95241774225257	1.74353725750678	20	2	3	971	0	0	33	523	10	7	110	JAR_FilterBank	0	0.105263157894737	0.0339855818743563	0.00192307692307692	22.9536435583063	6.82921399984337
0.0149253731343284	0.0262295081967213	0.0245098039215686	9.97434479125858	2.92481835225844	20	2	5	687	0	0	38	444	10	7	110	JAR_FilterBank	0	0.0416666666666667	0.0553129548762737	0.00490196078431373	22.3780423765572	9.91148425368153
0	0.00961538461538462	0.0129449838187702	9.12469681619967	2.95263029126556	20	2	3	434	0	0	17	378	10	7	110	JAR_FilterBank	0	0.02	0.0391705069124424	0.0194174757281553	22.3780423765572	9.91148425368153
0	0	0.0037037037037037	2.83144043458288	1.87268555952978	20	2	1	345	0	0	11	364	10	7	110	JAR_FilterBank	0	0.0263157894736842	0.0318840579710145	0.00740740740740741	32.0314788787862	12.7501268671616
0.0833333333333333	0.00606060606060606	0.0206611570247934	4.25063489024756	2.07806320338535	20	2	3	300	0	0	22	356	10	7	110	JAR_FilterBank	0	0	0.0733333333333333	0.00413223140495868	32.0314788787862	12.7501268671616
0.0277777777777778	0.04	0.0350877192982456	2.05441805517877	1.73612992550235	20	2	3	455	0	0	26	413	10	7	110	JAR_FilterBank	0	0.0294117647058824	0.0571428571428571	0.0116959064327485	26.6829631285286	14.3846898181374
0	0.01875	0.00980392156862745	4.28936343343245	2.08408474853996	20	2	1	360	0	0	16	356	10	7	110	JAR_FilterBank	0	0	0.0444444444444444	0.0130718954248366	26.6829631285286	14.3846898181374
0.0136986301369863	0.00364963503649635	0.005	3.95863797196789	1.77646038269671	20	2	6	776	0	0	24	420	10	7	110	JAR_FilterBank	0	0	0.0309278350515464	0	23.7959051224266	7.07323532754192
0.0348837209302326	0.00775193798449612	0.0161616161616162	7.18908630283288	2.1904827711354	20	2	6	924	0	0	49	518	10	7	110	JAR_FilterBank	0	0.0869565217391304	0.053030303030303	0.00202020202020202	23.7959051224266	7.07323532754192
0	0	0.00458715596330275	1.31262356710375	0.958686612436741	20	2	2	268	0	0	2	295	10	7	110	JAR_FilterBank	0	0.0227272727272727	0.00746268656716418	0.00458715596330275	29.3818222843683	5.9579685061266
0.0172413793103448	0.0184331797235023	0.0184615384615385	0.31603829340286	0.801891442680782	20	2	3	541	0	0	15	357	10	7	110	JAR_FilterBank	0	0.0263157894736842	0.0277264325323475	0.00307692307692308	29.3818222843683	5.9579685061266
0	0.012012012012012	0.0134529147982063	4.53994040216248	1.57500360415028	20	2	3	710	0	0	17	457	10	7	110	JAR_FilterBank	0	0	0.023943661971831	0.00448430493273543	23.5280913298905	7.17435138985613
0	0.00531914893617021	0.0043010752688172	2.23870375907925	1.21591598882689	20	2	5	541	0	0	9	478	10	7	110	JAR_FilterBank	0	0	0.0166358595194085	0.00645161290322581	23.5280913298905	7.17435138985613
0.03125	0.0115384615384615	0.0162162162162162	4.22989956796775	2.10048031796626	20	2	3	451	0	0	24	431	10	7	110	JAR_FilterBank	0	0	0.0532150776053215	0.0108108108108108	30.6942380180387	11.3904536875741
0	0.00425531914893617	0.0126984126984127	4.79055453400277	2.04166257823996	20	2	3	408	0	0	39	371	10	7	110	JAR_FilterBank	0	0.0434782608695652	0.0955882352941176	0.0317460317460317	30.6942380180387	11.3904536875741
0.0285714285714286	0.00628930817610063	0.0218978102189781	10.4678735975301	2.85091241103485	20	2	2	408	0	0	43	298	10	7	110	JAR_FilterBank	0	0	0.105392156862745	0.0218978102189781	23.6421477064129	11.5784332167994
0.02	0.0184049079754601	0.0245614035087719	11.7840760641795	3.05031602422341	20	2	5	455	0	0	35	309	10	7	110	JAR_FilterBank	0	0.024390243902439	0.0769230769230769	0.00350877192982456	23.6421477064129	11.5784332167994
0.109375	0.00707547169811321	0.0196463654223969	5.37535339668564	1.81711667692936	20	2	5	683	0	0	25	543	10	7	110	JAR_FilterBank	0	0	0.0366032210834553	0.00589390962671906	26.4432303859835	7.27016706603872
0	0.00862068965517241	0.00897666068222621	2.79642173051102	1.33149228009537	20	2	7	942	0	0	30	562	10	7	110	JAR_FilterBank	0	0.025	0.0318471337579618	0.00359066427289048	26.4432303859835	7.27016706603872
0.0357142857142857	0.0289017341040462	0.0221518987341772	11.7564238239	2.88863032156665	20	2	2	418	0	0	23	341	10	7	110	JAR_FilterBank	0	0	0.0550239234449761	0.0379746835443038	24.041042219052	11.0691201796796
0.0263157894736842	0	0.0115606936416185	6.28825391634814	2.29513661561719	20	2	3	437	0	0	14	378	10	7	110	JAR_FilterBank	0	0.0392156862745098	0.0320366132723112	0.00578034682080925	24.041042219052	11.0691201796796
0	0.00526315789473684	0.0149253731343284	10.09070143417	2.7392396683368	20	2	1	601	0	0	38	331	10	7	110	JAR_FilterBank	0	0.0588235294117647	0.0632279534109817	0.0149253731343284	21.7527377645567	11.7546127501489
0.0333333333333333	0.0167597765363128	0.0158102766798419	10.3409989286075	2.61291652250597	20	2	2	453	0	0	36	308	10	7	110	JAR_FilterBank	0	0	0.0794701986754967	0.0118577075098814	21.7527377645567	11.7546127501489
0.0227272727272727	0.0119047619047619	0.013136288998358	5.40050477967215	2.04858324421265	20	2	8	836	0	0	26	616	10	7	110	JAR_FilterBank	0	0	0.0311004784688995	0	29.3671100977363	7.89675568634491
0.0714285714285714	0	0.0334728033472803	4.31853740603827	1.46851707724994	20	2	2	386	0	0	27	257	10	7	110	JAR_FilterBank	0	0.0652173913043478	0.0699481865284974	0.0125523012552301	29.3671100977363	7.89675568634491
0	0	0.0021551724137931	5.7709114757373	1.97264809741385	20	2	2	660	0	0	25	472	10	7	110	JAR_FilterBank	0	0.0196078431372549	0.0378787878787879	0.0021551724137931	28.7365258612072	11.4697625239584
0.0208333333333333	0	0.00210084033613445	6.1139294188249	2.15675092363409	20	2	6	744	0	0	28	513	10	7	110	JAR_FilterBank	0	0	0.0376344086021505	0.00630252100840336	28.7365258612072	11.4697625239584
0	0.018018018018018	0.0167064439140811	1.5938886916142	1.16494910455147	20	2	2	605	0	0	20	428	10	7	110	JAR_FilterBank	0	0.0188679245283019	0.0330578512396694	0.00954653937947494	22.9775225324746	9.43567460668241
0	0	0	2.91438811990319	1.42793760747953	20	2	3	297	0	0	12	305	10	7	110	JAR_FilterBank	0	0	0.0404040404040404	0	22.9775225324746	9.43567460668241
0	0	0.00413223140495868	1.04189681779447	1.09478378580464	20	2	5	799	0	0	12	488	10	7	110	JAR_FilterBank	0	0.027027027027027	0.0150187734668335	0.00619834710743802	25.074856426927	7.43357244066596
0	0.00847457627118644	0.01	5.16893198145069	1.78347658950549	20	2	4	358	0	0	7	400	10	7	110	JAR_FilterBank	0	0.0357142857142857	0.0195530726256983	0.0133333333333333	25.074856426927	7.43357244066596
0.0196078431372549	0	0.00666666666666667	6.00450208759755	1.93414940953805	20	2	2	430	0	0	13	312	10	7	110	JAR_FilterBank	0	0.0217391304347826	0.0302325581395349	0.01	26.8790643193869	12.7078213193596
0	0	0.00867052023121387	6.03493030252635	2.00330284389072	20	2	3	497	0	0	33	353	10	7	110	JAR_FilterBank	0	0.0588235294117647	0.0663983903420523	0.00867052023121387	26.8790643193869	12.7078213193596
0.0465116279069767	0.00476190476190476	0.0101010101010101	1.98921263950698	1.33381616017522	20	2	3	399	0	0	12	398	10	7	110	JAR_FilterBank	0	0	0.0300751879699248	0.00336700336700337	29.6152778179825	9.29608424241646
0	0	0	1.10295175531986	1.02845394758614	20	2	5	604	0	0	4	458	10	7	110	JAR_FilterBank	0	0	0.00662251655629139	0.00242718446601942	29.6152778179825	9.29608424241646
0.0576923076923077	0.0365296803652968	0.0397350993377483	10.4751068467745	2.75317737403849	20	2	3	431	0	0	39	382	10	7	110	JAR_FilterBank	0	0.037037037037037	0.0904872389791183	0.00993377483443709	22.112788237094	12.924002306219
0.0178571428571429	0.021978021978022	0.0238095238095238	7.31994025348222	2.21406759244897	20	2	1	581	0	0	50	382	10	7	110	JAR_FilterBank	0	0.0425531914893617	0.0860585197934595	0.0238095238095238	22.112788237094	12.924002306219
0	0	0	2.30540058471663	1.39725947663309	20	2	1	435	0	0	8	336	10	7	110	JAR_FilterBank	0	0	0.0183908045977011	0.004149377593361	25.9832354420761	7.20405604228553
0.0192307692307692	0	0.00609756097560976	3.56018285925148	1.5300201985035	20	2	1	557	0	0	17	359	10	7	110	JAR_FilterBank	0	0.0344827586206897	0.0305206463195691	0.00609756097560976	25.9832354420761	7.20405604228553
0.0222222222222222	0	0.00425531914893617	1.7969184305735	1.08441514578622	20	2	3	378	0	0	13	312	10	7	110	JAR_FilterBank	0	0	0.0343915343915344	0.00851063829787234	23.8946445886372	7.49978294022372
0	0.00602409638554217	0.00759493670886076	2.2950286155234	1.31326737085515	20	2	5	497	0	0	17	459	10	7	110	JAR_FilterBank	0	0.0212765957446809	0.03420523138833	0.00506329113924051	23.8946445886372	7.49978294022372
0.0425531914893617	0	0.00775193798449612	4.33472004529446	1.79270099869601	20	2	5	377	0	0	18	360	10	7	110	JAR_FilterBank	0	0	0.0477453580901857	0.0310077519379845	25.9182157704202	8.48064436877665
0.0377358490566038	0.00277777777777778	0.00657894736842105	2.36649737620633	1.54155417293894	20	2	5	674	0	0	33	486	10	7	110	JAR_FilterBank	0	0	0.0489614243323442	0	25.9182157704202	8.48064436877665
0	0.0028169014084507	0.0149892933618844	7.13135172523428	2.06539702991506	20	2	7	689	0	0	23	477	10	7	110	JAR_FilterBank	0	0.15	0.0333817126269956	0.0149892933618844	28.6580130840153	7.11237696722098
0	0.00709219858156028	0.00590551181102362	4.67065596018451	1.5972889410777	20	2	3	613	0	0	20	514	10	7	110	JAR_FilterBank	0	0	0.032626427406199	0.0118110236220472	28.6580130840153	7.11237696722098
0.0307692307692308	0.00529100529100529	0.0100671140939597	2.32262712163449	1.19167464673267	20	2	4	520	0	0	16	361	10	7	110	JAR_FilterBank	0	0	0.0307692307692308	0	22.4833554148536	4.23473936097791
0.0327868852459016	0.0107066381156317	0.0123239436619718	1.55811354473331	1.16514084907791	20	2	7	832	0	0	14	576	10	7	110	JAR_FilterBank	0	0	0.0168269230769231	0.00176056338028169	22.4833554148536	4.23473936097791
0	0.00697674418604651	0.00767754318618042	4.55856735727748	1.98659387092837	20	2	5	688	0	0	22	543	10	7	110	JAR_FilterBank	0	0	0.0319767441860465	0.00191938579654511	25.2250553033934	7.77859568724741
0	0.0115606936416185	0.00757575757575758	2.63350481452557	1.43859953803657	20	2	2	555	0	0	17	327	10	7	110	JAR_FilterBank	0	0	0.0306306306306306	0.0189393939393939	25.2250553033934	7.77859568724741
0.0151515151515152	0.0387323943661972	0.038560411311054	8.29193865698322	2.67754289193538	20	2	4	592	0	0	47	421	10	7	110	JAR_FilterBank	0	0.0857142857142857	0.0793918918918919	0.0154241645244216	23.4231650905493	10.172070497594
0	0.00395256916996047	0.00288184438040346	6.80461166318613	2.26392025317762	20	2	4	464	0	0	19	394	10	7	110	JAR_FilterBank	0	0	0.040948275862069	0.0115273775216138	23.4231650905493	10.172070497594
0	0.00315457413249211	0.00683371298405467	9.07924106949627	2.8901674700148	20	2	5	765	0	0	25	466	10	7	110	JAR_FilterBank	0	0.0465116279069767	0.0326797385620915	0.00683371298405467	26.0693391107605	15.6349707794918
0.0869565217391304	0.0193548387096774	0.0433333333333333	9.5134839487529	2.95321370756936	20	2	2	391	0	0	39	337	10	7	110	JAR_FilterBank	0	0.117647058823529	0.0997442455242967	0.0233333333333333	26.0693391107605	15.6349707794918
0	0.00195694716242661	0.00493421052631579	2.69688630613884	1.45744986925527	20	2	4	897	0	0	19	618	10	7	110	JAR_FilterBank	0	0	0.0211817168338907	0.00328947368421053	29.3372317823185	9.34996932079741
0.0163934426229508	0	0.00436681222707424	3.456892777289	1.44082774138304	20	2	3	380	0	0	14	267	10	7	110	JAR_FilterBank	0	0	0.0368421052631579	0.0174672489082969	29.3372317823185	9.34996932079741
0.111111111111111	0.0273972602739726	0.0576923076923077	21.9336026006152	5.856557690339	20	3	5	734	0	0	110	425	6.66666666666667	7	110	JAR_FilterBank	0	0.0689655172413793	0.149863760217984	0.0120192307692308	21.550592553345	11.5735560655823
0.0919540229885057	0.0185185185185185	0.0728744939271255	19.969629946874	5.10131781618119	20	3	3	441	0	0	83	255	6.66666666666667	7	110	JAR_FilterBank	0	0.155555555555556	0.188208616780045	0.0202429149797571	21.550592553345	11.5735560655823
0.0147058823529412	0.0133928571428571	0.0163339382940109	20.6004888802062	5.48643649118674	20	3	5	780	0	0	76	557	6.66666666666667	7	110	JAR_FilterBank	0	0.0540540540540541	0.0974358974358974	0.0181488203266788	21.550592553345	11.5735560655823
0	0.0152091254752852	0.0116279069767442	11.580857554615	3.04747555291454	20	3	4	476	0	0	16	416	6.66666666666667	7	110	JAR_FilterBank	0	0	0.0336134453781513	0.00581395348837209	26.0454843008128	9.34631929415339
0	0.0362903225806452	0.0340557275541796	9.03320218087934	2.67742413488049	20	3	3	415	0	0	36	382	6.66666666666667	7	110	JAR_FilterBank	0	0.0416666666666667	0.0867469879518072	0.0185758513931889	26.0454843008128	9.34631929415339
0	0.027027027027027	0.0219298245614035	13.0910963995177	3.48274047085545	20	3	4	440	0	0	42	332	6.66666666666667	7	110	JAR_FilterBank	0	0.0303030303030303	0.0954545454545455	0	26.0454843008128	9.34631929415339
0	0	0	5.0573065381254	1.61197346610024	20	3	3	436	0	0	6	367	6.66666666666667	7	110	JAR_FilterBank	0	0	0.0137614678899083	0.0099009900990099	28.4940901558673	4.44981126574231
0	0	0.00260416666666667	8.66757059498049	2.4133169350225	20	3	3	460	0	0	15	402	6.66666666666667	7	110	JAR_FilterBank	0	0.025	0.0326086956521739	0.00260416666666667	28.4940901558673	4.44981126574231
0	0.0170212765957447	0.0195729537366548	9.8137427774487	2.78223401960466	20	3	5	855	0	0	36	586	6.66666666666667	7	110	JAR_FilterBank	0	0.037037037037037	0.0421052631578947	0.00533807829181495	28.4940901558673	4.44981126574231
0.0121951219512195	0.0104166666666667	0.0118483412322275	12.0624948664541	2.94413996564888	20	3	7	619	0	0	25	427	6.66666666666667	7	110	JAR_FilterBank	0	0	0.0403877221324717	0.0023696682464455	28.9925463167576	7.74247813525266
0	0	0.0145631067961165	9.65574327008713	2.73221723759347	20	3	5	294	0	0	25	280	6.66666666666667	7	110	JAR_FilterBank	0	0.0487804878048781	0.0850340136054422	0.0242718446601942	28.9925463167576	7.74247813525266
0	0.0147783251231527	0.0141843971631206	9.11640089302858	2.36679981876422	20	3	3	445	0	0	32	373	6.66666666666667	7	110	JAR_FilterBank	0	0.03125	0.0719101123595506	0.0141843971631206	28.9925463167576	7.74247813525266
0.0769230769230769	0.00793650793650794	0.0365853658536585	17.3169236354609	4.41798056709432	20	3	5	838	0	0	86	500	6.66666666666667	7	110	JAR_FilterBank	0	0.0754716981132075	0.102625298329356	0.0142276422764228	25.0883519494889	11.4016930329526
0	0.0205128205128205	0.0227272727272727	16.4286296368694	4.01476347936016	20	3	3	386	0	0	32	315	6.66666666666667	7	110	JAR_FilterBank	0	0.0192307692307692	0.0829015544041451	0.00757575757575758	25.0883519494889	11.4016930329526
0	0.0072463768115942	0.0393700787401575	18.276606262697	5.26485937219507	20	3	3	378	0	0	42	281	6.66666666666667	7	110	JAR_FilterBank	0	0.103448275862069	0.111111111111111	0.0196850393700787	25.0883519494889	11.4016930329526
0.0746268656716418	0.0492424242424242	0.049738219895288	14.8831992366592	3.7528793902292	20	3	3	502	0	0	53	410	6.66666666666667	7	110	JAR_FilterBank	0	0.03125	0.105577689243028	0.00523560209424084	25.685257924719	10.4834000227336
0.027027027027027	0.0241935483870968	0.0337552742616034	19.4488505680967	4.95857490681688	20	3	0	394	0	0	60	310	6.66666666666667	7	110	JAR_FilterBank	0	0.0952380952380952	0.152284263959391	0.0253164556962025	25.685257924719	10.4834000227336
0.0851063829787234	0.0105820105820106	0.0258620689655172	14.7026790762565	3.66110992717602	20	3	6	837	0	0	71	507	6.66666666666667	7	110	JAR_FilterBank	0	0.0540540540540541	0.0848267622461171	0.0107758620689655	25.685257924719	10.4834000227336
0.0357142857142857	0.0242587601078167	0.0276595744680851	12.1310276595834	3.14018182154696	20	3	2	699	0	0	38	473	6.66666666666667	7	110	JAR_FilterBank	0	0.0434782608695652	0.0543633762517883	0.0106382978723404	23.8893075633172	6.73857845076469
0.037037037037037	0	0.0317460317460317	11.1769075463935	2.81406655157098	20	3	2	143	0	0	12	228	6.66666666666667	7	110	JAR_FilterBank	0	0.0434782608695652	0.0839160839160839	0.0317460317460317	23.8893075633172	6.73857845076469
0	0.00970873786407767	0.00732600732600733	10.7140295010434	2.85671390686669	20	3	2	410	0	0	29	365	6.66666666666667	7	110	JAR_FilterBank	0	0	0.0707317073170732	0.021978021978022	23.8893075633172	6.73857845076469
0.0212765957446809	0.0147420147420147	0.031936127744511	20.8235569803612	5.13995319701774	20	3	4	960	0	0	84	523	6.66666666666667	7	110	JAR_FilterBank	0	0.166666666666667	0.0875	0.0119760479041916	24.4297044404374	10.2358309355357
0.0377358490566038	0.00396825396825397	0.0142857142857143	16.484859030834	4.66605698856371	20	3	6	576	0	0	46	387	6.66666666666667	7	110	JAR_FilterBank	0	0.0465116279069767	0.0798611111111111	0.00571428571428571	24.4297044404374	10.2358309355357
0.0188679245283019	0.0310421286031042	0.0326678765880218	15.6499994199916	4.180691674547	20	3	4	980	0	0	72	556	6.66666666666667	7	110	JAR_FilterBank	0	0.0256410256410256	0.073469387755102	0.00544464609800363	24.4297044404374	10.2358309355357
0.0185185185185185	0.00432900432900433	0.0125673249551167	9.75541253322393	2.65283040151855	20	3	5	854	0	0	37	562	6.66666666666667	7	110	JAR_FilterBank	0	0.0909090909090909	0.0433255269320843	0.00538599640933573	27.016307520425	6.38083610899326
0.12280701754386	0	0.0407407407407407	11.8105017031965	3.11025971526161	20	3	1	371	0	0	38	318	6.66666666666667	7	110	JAR_FilterBank	0	0.0606060606060606	0.102425876010782	0.0037037037037037	27.016307520425	6.38083610899326
0.0285714285714286	0.0300429184549356	0.0299003322259136	14.8971835712026	3.97738879070543	20	3	5	374	0	0	32	393	6.66666666666667	7	110	JAR_FilterBank	0	0.03125	0.0855614973262032	0.0132890365448505	27.016307520425	6.38083610899326
0.0701754385964912	0.0154440154440154	0.0440771349862259	14.2812436653681	3.85916847720778	20	3	4	602	0	0	62	371	6.66666666666667	7	110	JAR_FilterBank	0	0.145454545454545	0.102990033222591	0.0220385674931129	24.9856951622955	10.2040556418838
0.0344827586206897	0.00847457627118644	0.0153846153846154	13.9481991735162	3.32159288851017	20	3	6	460	0	0	36	392	6.66666666666667	7	110	JAR_FilterBank	0	0.0357142857142857	0.0782608695652174	0.0184615384615385	24.9856951622955	10.2040556418838
0.0555555555555556	0.0447761194029851	0.0455531453362256	16.8270296056991	4.30012881898459	20	3	4	616	0	0	59	533	6.66666666666667	7	110	JAR_FilterBank	0	0.0285714285714286	0.0957792207792208	0.00867678958785249	24.9856951622955	10.2040556418838
0.0338983050847458	0.0178571428571429	0.0337423312883436	18.9126812351068	4.94798472357639	20	3	3	597	0	0	73	353	6.66666666666667	7	110	JAR_FilterBank	0	0.119047619047619	0.122278056951424	0.0184049079754601	21.3643420087827	8.1676378565997
0.0784313725490196	0.0177777777777778	0.0530973451327434	23.4596858305935	6.7159252030076	20	3	3	571	0	0	80	349	6.66666666666667	7	110	JAR_FilterBank	0	0.0925925925925926	0.140105078809107	0.0324483775811209	21.3643420087827	8.1676378565997
0.0617283950617284	0.0319634703196347	0.0463768115942029	21.5520475957538	5.75464329155366	20	3	3	683	0	0	103	349	6.66666666666667	7	110	JAR_FilterBank	0	0.0681818181818182	0.150805270863836	0.0347826086956522	21.3643420087827	8.1676378565997
0.0576923076923077	0.0123839009287926	0.0396270396270396	15.9801123224023	4.24185974725473	20	3	6	805	0	0	94	450	6.66666666666667	7	110	JAR_FilterBank	0	0.170731707317073	0.116770186335404	0.0233100233100233	22.5906492138128	11.15407014228
0	0.0075187969924812	0.00884955752212389	11.8733361903537	3.03573320286495	20	3	3	394	0	0	36	314	6.66666666666667	7	110	JAR_FilterBank	0	0.032258064516129	0.0913705583756345	0.0176991150442478	22.5906492138128	11.15407014228
0.028169014084507	0.00638977635782748	0.0115740740740741	16.5557756902652	4.14188016378919	20	3	3	553	0	0	32	459	6.66666666666667	7	110	JAR_FilterBank	0	0.0357142857142857	0.0578661844484629	0.00462962962962963	22.5906492138128	11.15407014228
0	0	0.00826446280991736	13.8696201735547	3.46065526411266	20	3	0	301	0	0	19	336	6.66666666666667	7	110	JAR_FilterBank	0	0.0222222222222222	0.0631229235880399	0.0413223140495868	27.4522624677059	9.87671957281771
0.0476190476190476	0.0087719298245614	0.0248306997742664	16.6139057852094	4.23894197493158	20	3	3	629	0	0	75	485	6.66666666666667	7	110	JAR_FilterBank	0	0.166666666666667	0.119236883942766	0.00451467268623025	27.4522624677059	9.87671957281771
0	0	0.00898203592814371	16.376832078459	3.87494839306207	20	3	2	559	0	0	48	363	6.66666666666667	7	110	JAR_FilterBank	0	0.0487804878048781	0.0858676207513417	0.00598802395209581	27.4522624677059	9.87671957281771
0	0	0.00766283524904215	14.1253130173559	3.57923277306278	20	3	2	447	0	0	45	272	6.66666666666667	7	110	JAR_FilterBank	0	0.0163934426229508	0.100671140939597	0.0229885057471264	25.3954032556459	7.22881266454391
0.114285714285714	0	0.0754716981132075	17.814159432113	4.6421356543449	20	3	1	353	0	0	69	259	6.66666666666667	7	110	JAR_FilterBank	0	0.173913043478261	0.195467422096317	0.0471698113207547	25.3954032556459	7.22881266454391
0.0263157894736842	0.0259067357512953	0.0388349514563107	20.37998217523	5.13274766976125	20	3	4	358	0	0	43	358	6.66666666666667	7	110	JAR_FilterBank	0	0.0952380952380952	0.120111731843575	0.0323624595469256	25.3954032556459	7.22881266454391
0.0434782608695652	0.0303030303030303	0.0498338870431894	18.0276264759925	4.41075438058973	20	3	4	568	0	0	65	365	6.66666666666667	7	110	JAR_FilterBank	0	0.106382978723404	0.11443661971831	0.0132890365448505	20.4484782562248	10.7322168454639
0.027027027027027	0.00423728813559322	0.0179640718562874	16.9375013924928	3.96497614202761	20	3	2	712	0	0	59	361	6.66666666666667	7	110	JAR_FilterBank	0	0.037037037037037	0.0828651685393258	0.0239520958083832	20.4484782562248	10.7322168454639
0.024390243902439	0.0285714285714286	0.0522875816993464	15.6602513987116	3.9607564502696	20	3	4	459	0	0	54	347	6.66666666666667	7	110	JAR_FilterBank	0	0.195652173913043	0.117647058823529	0	20.4484782562248	10.7322168454639
0.0655737704918033	0.0471380471380471	0.0577889447236181	17.1551351962074	4.35134968013362	20	3	4	701	0	0	72	406	6.66666666666667	7	110	JAR_FilterBank	0	0.106382978723404	0.102710413694722	0.00753768844221105	21.4151995486013	9.47948251208497
0.0461538461538462	0.00537634408602151	0.0208333333333333	16.6122115191473	4.22809641400956	20	3	4	537	0	0	46	345	6.66666666666667	7	110	JAR_FilterBank	0	0.0606060606060606	0.0856610800744879	0.0243055555555556	21.4151995486013	9.47948251208497
0	0.0480225988700565	0.0387243735763098	15.9555860019498	4.2717827652899	20	3	3	623	0	0	61	444	6.66666666666667	7	110	JAR_FilterBank	0	0	0.0979133226324237	0.00455580865603645	21.4151995486013	9.47948251208497
0	0.0159574468085106	0.0276679841897233	16.6101724498256	4.33434483431263	20	3	2	299	0	0	27	325	6.66666666666667	7	110	JAR_FilterBank	0	0.08	0.0903010033444816	0.0118577075098814	26.5859123554632	14.2735621905457
0.0357142857142857	0.0555555555555556	0.0601092896174863	15.1871227085669	3.89572137873397	20	3	3	434	0	0	35	431	6.66666666666667	7	110	JAR_FilterBank	0	0.121212121212121	0.0806451612903226	0.00546448087431694	26.5859123554632	14.2735621905457
0.0612244897959184	0	0.0121212121212121	14.2981837460238	3.83179509328009	20	3	4	516	0	0	21	337	6.66666666666667	7	110	JAR_FilterBank	0	0.0169491525423729	0.0406976744186047	0.0121212121212121	26.5859123554632	14.2735621905457
0	0.00970873786407767	0.0134003350083752	10.8166340635836	2.93019426362519	20	3	6	900	0	0	56	614	6.66666666666667	7	110	JAR_FilterBank	0	0.032258064516129	0.0622222222222222	0.0050251256281407	26.7727340892341	6.13234854627933
0.04	0.0196078431372549	0.028436018957346	10.2131688685775	2.79397574256387	20	3	3	364	0	0	26	256	6.66666666666667	7	110	JAR_FilterBank	0	0.024390243902439	0.0714285714285714	0.033175355450237	26.7727340892341	6.13234854627933
0	0.00684931506849315	0.0186915887850467	10.5526943696096	2.84863667542059	20	3	2	226	0	0	12	307	6.66666666666667	7	110	JAR_FilterBank	0	0.0454545454545455	0.0530973451327434	0.00467289719626168	26.7727340892341	6.13234854627933
0.0232558139534884	0.0298507462686567	0.041522491349481	16.1038006550719	3.99672172191126	20	3	2	621	0	0	72	375	6.66666666666667	7	110	JAR_FilterBank	0	0.15625	0.115942028985507	0	20.0059553712665	15.2887868119116
0.03125	0.0280373831775701	0.0382165605095541	14.6599890804405	3.94553708239472	20	3	2	354	0	0	21	373	6.66666666666667	7	110	JAR_FilterBank	0	0.108695652173913	0.0593220338983051	0.0159235668789809	20.0059553712665	15.2887868119116
0.0181818181818182	0.0230414746543779	0.029940119760479	14.8788360910147	3.97653086437762	20	3	4	526	0	0	63	374	6.66666666666667	7	110	JAR_FilterBank	0	0.105263157894737	0.119771863117871	0.0119760479041916	20.0059553712665	15.2887868119116
0.0227272727272727	0.0487804878048781	0.0443864229765013	12.8763649872262	3.18867843491498	20	3	4	653	0	0	66	389	6.66666666666667	7	110	JAR_FilterBank	0	0.0408163265306122	0.101071975497703	0.0130548302872063	21.8439055924749	11.8259054173651
0.0571428571428571	0.0186567164179104	0.0280112044817927	12.3433653389626	3.63602878956778	20	3	4	490	0	0	26	383	6.66666666666667	7	110	JAR_FilterBank	0	0.0508474576271186	0.0530612244897959	0.0168067226890756	21.8439055924749	11.8259054173651
0	0.0263157894736842	0.0350877192982456	9.09242258793652	2.79093185837391	20	3	1	137	0	0	17	225	6.66666666666667	7	110	JAR_FilterBank	0	0.0444444444444444	0.124087591240876	0.0350877192982456	21.8439055924749	11.8259054173651
0.024390243902439	0.072463768115942	0.069060773480663	22.8533647474396	6.51876495461561	20	5	5	518	0	0	91	456	4	7	110	JAR_FilterBank	0	0.0606060606060606	0.175675675675676	0.0110497237569061	23.8555022665908	11.4593720119858
0.0285714285714286	0.0303030303030303	0.0418250950570342	17.6347475517278	4.84258531594739	20	5	1	325	0	0	42	296	4	7	110	JAR_FilterBank	0	0.0666666666666667	0.129230769230769	0.0798479087452472	23.8555022665908	11.4593720119858
0.0952380952380952	0.0520231213872832	0.113924050632911	21.2438481502882	6.48009933423812	20	5	3	518	0	0	138	320	4	7	110	JAR_FilterBank	0	0.142857142857143	0.266409266409266	0.0506329113924051	23.8555022665908	11.4593720119858
0.101449275362319	0.0515021459227468	0.0676470588235294	24.9082942654157	7.60822313616892	20	5	3	681	0	0	136	397	4	7	110	JAR_FilterBank	0	0.103448275862069	0.199706314243759	0.0294117647058824	23.8555022665908	11.4593720119858
0.0634920634920635	0.00923076923076923	0.0352422907488987	25.0983600969972	7.73489873873631	20	5	4	787	0	0	133	483	4	7	110	JAR_FilterBank	0	0.179487179487179	0.168996188055909	0.0154185022026432	23.8555022665908	11.4593720119858
0.04	0.0099009900990099	0.0493827160493827	18.14014948082	5.09958555955879	20	5	2	186	0	0	33	258	4	7	110	JAR_FilterBank	0	0.108695652173913	0.17741935483871	0.0432098765432099	24.4206331829974	13.1728801487317
0	0.0245901639344262	0.0362473347547974	25.8284602878905	7.51742411029599	20	5	3	807	0	0	115	478	4	7	110	JAR_FilterBank	0	0.137254901960784	0.142503097893432	0.023454157782516	24.4206331829974	13.1728801487317
0.0945945945945946	0.0148148148148148	0.0461538461538462	23.1649092403923	6.82212115812209	20	5	4	700	0	0	104	404	4	7	110	JAR_FilterBank	0	0.142857142857143	0.148571428571429	0.0102564102564103	24.4206331829974	13.1728801487317
0.0652173913043478	0	0.0364583333333333	21.9386683345335	5.97986130155438	20	5	3	320	0	0	58	268	4	7	110	JAR_FilterBank	0	0.0975609756097561	0.18125	0.046875	24.4206331829974	13.1728801487317
0.106382978723404	0.0410958904109589	0.128048780487805	22.5720453887247	6.7067549218773	20	5	2	244	0	0	87	212	4	7	110	JAR_FilterBank	0	0.134615384615385	0.35655737704918	0.024390243902439	24.4206331829974	13.1728801487317
0.0377358490566038	0.0402298850574713	0.0452961672473868	23.6768121848853	6.74999093004857	20	5	2	414	0	0	71	307	4	7	110	JAR_FilterBank	0	0.0576923076923077	0.171497584541063	0.0278745644599303	22.1319436566414	15.3812384748292
0.0344827586206897	0.230769230769231	0.170068027210884	21.0173254303084	5.87706600170475	20	5	0	213	0	0	70	203	4	7	110	JAR_FilterBank	0	0.142857142857143	0.328638497652582	0.0680272108843537	22.1319436566414	15.3812384748292
0.142857142857143	0.015748031496063	0.103585657370518	23.330248525232	6.70689356039999	20	5	1	378	0	0	58	280	4	7	110	JAR_FilterBank	0	0.166666666666667	0.153439153439153	0.0318725099601594	22.1319436566414	15.3812384748292
0.0606060606060606	0.0681818181818182	0.0714285714285714	19.3834774815839	5.43154827512266	20	5	2	306	0	0	42	296	4	7	110	JAR_FilterBank	0	0.025	0.137254901960784	0.0446428571428571	22.1319436566414	15.3812384748292
0.0238095238095238	0.0029673590504451	0.0287610619469027	27.3506718581948	7.60247766597496	20	5	3	775	0	0	107	457	4	7	110	JAR_FilterBank	0	0.196428571428571	0.138064516129032	0.0309734513274336	22.1319436566414	15.3812384748292
0.0317460317460317	0.0705521472392638	0.0810185185185185	28.3884743606669	9.36904415162689	20	5	5	739	0	0	138	451	4	7	110	JAR_FilterBank	0	0.216216216216216	0.186738836265223	0.0300925925925926	22.8718976198277	12.5055706580744
0.0434782608695652	0.0336391437308868	0.0432692307692308	24.5248004423538	7.82490112742872	20	5	6	697	0	0	100	449	4	7	110	JAR_FilterBank	0	0.113636363636364	0.143472022955524	0.0192307692307692	22.8718976198277	12.5055706580744
0.16	0.0962566844919786	0.123839009287926	25.7023500998631	7.78690483528541	20	5	3	657	0	0	167	338	4	7	110	JAR_FilterBank	0	0.114285714285714	0.254185692541857	0.0495356037151703	22.8718976198277	12.5055706580744
0.0555555555555556	0.052434456928839	0.0606060606060606	26.7409007866022	8.23089922255735	20	5	4	693	0	0	140	413	4	7	110	JAR_FilterBank	0	0.153846153846154	0.202020202020202	0.0101010101010101	22.8718976198277	12.5055706580744
0.0714285714285714	0.00689655172413793	0.0389105058365759	23.8646135146055	7.20051217698398	20	5	2	487	0	0	91	298	4	7	110	JAR_FilterBank	0	0.0277777777777778	0.186858316221766	0.0194552529182879	22.8718976198277	12.5055706580744
0.12280701754386	0.0209302325581395	0.0458715596330275	26.6711798099051	8.11909174341843	20	5	6	953	0	0	121	551	4	7	110	JAR_FilterBank	0	0.0222222222222222	0.126967471143757	0.0146788990825688	26.895816084287	10.3160749248133
0	0.0515463917525773	0.0546875	24.1856504434767	7.3345320876182	20	5	4	547	0	0	83	416	4	7	110	JAR_FilterBank	0	0.0681818181818182	0.151736745886654	0.0260416666666667	26.895816084287	10.3160749248133
0.121951219512195	0.0540540540540541	0.063758389261745	25.9171275431065	8.21080763200591	20	5	3	567	0	0	110	318	4	7	110	JAR_FilterBank	0	0.0188679245283019	0.194003527336861	0.063758389261745	26.895816084287	10.3160749248133
0.0847457627118644	0.0409090909090909	0.0657142857142857	26.9172116841797	7.66157778061481	20	5	2	698	0	0	140	395	4	7	110	JAR_FilterBank	0	0.0952380952380952	0.200573065902579	0.0257142857142857	26.895816084287	10.3160749248133
0.0810810810810811	0.00740740740740741	0.0485436893203883	22.7653818807063	7.23895725904438	20	5	3	271	0	0	59	301	4	7	110	JAR_FilterBank	0	0.075	0.217712177121771	0.0728155339805825	26.895816084287	10.3160749248133
0.107692307692308	0.0961538461538462	0.123853211009174	23.6850677998377	7.342961995878	20	5	0	491	0	0	149	221	4	7	110	JAR_FilterBank	0	0.178571428571429	0.303462321792261	0.0321100917431193	11.9527765247602	14.2394821819375
0.0232558139534884	0.0204081632653061	0.0274509803921569	22.0996667017412	6.44658462570311	20	5	4	467	0	0	97	314	4	7	110	JAR_FilterBank	0	0.0285714285714286	0.207708779443255	0.0117647058823529	11.9527765247602	14.2394821819375
0.015625	0.00684931506849315	0.012531328320802	24.0851155128867	7.06921922317465	20	5	3	759	0	0	82	423	4	7	110	JAR_FilterBank	0	0	0.108036890645586	0.0200501253132832	11.9527765247602	14.2394821819375
0.126582278481013	0.0585585585585586	0.0906801007556675	23.8907104397428	7.52562714575389	20	5	3	647	0	0	142	407	4	7	110	JAR_FilterBank	0	0.0810810810810811	0.219474497681607	0.0125944584382872	11.9527765247602	14.2394821819375
0.0454545454545455	0.0432900432900433	0.0490196078431373	21.340396589295	6.19661716805732	20	5	4	479	0	0	100	372	4	7	110	JAR_FilterBank	0	0.0731707317073171	0.208768267223382	0.0294117647058824	11.9527765247602	14.2394821819375
0.140625	0.0753138075313808	0.0941176470588235	24.7228211640503	7.28418819762595	20	5	5	502	0	0	114	385	4	7	110	JAR_FilterBank	0	0.111111111111111	0.227091633466135	0.0411764705882353	20.8571969845666	11.1645369841668
0.0925925925925926	0	0.0833333333333333	21.4023666214196	5.93897695816452	20	5	0	303	0	0	109	222	4	7	110	JAR_FilterBank	0	0.0540540540540541	0.35973597359736	0.107142857142857	20.8571969845666	11.1645369841668
0.0571428571428571	0.0172413793103448	0.0846560846560847	22.3512507743337	6.4906352939284	20	5	1	324	0	0	89	227	4	7	110	JAR_FilterBank	0	0.193548387096774	0.274691358024691	0.100529100529101	20.8571969845666	11.1645369841668
0.0232558139534884	0.0191387559808612	0.0212014134275618	18.7294504093306	5.41167248779894	20	5	2	337	0	0	40	340	4	7	110	JAR_FilterBank	0	0	0.118694362017804	0.0212014134275618	20.8571969845666	11.1645369841668
0.0810810810810811	0.0924657534246575	0.106217616580311	21.1623849050704	6.14535733383931	20	5	2	533	0	0	112	412	4	7	110	JAR_FilterBank	0	0.212765957446809	0.210131332082552	0.0129533678756477	20.8571969845666	11.1645369841668
0.0232558139534884	0.0445544554455446	0.0526315789473684	21.8140525503571	6.15422695848061	20	5	2	407	0	0	54	356	4	7	110	JAR_FilterBank	0	0.125	0.132678132678133	0.0491228070175439	22.7883382118053	12.5211563003995
0.0793650793650794	0.0447154471544715	0.0580110497237569	28.5731061434689	9.03373989060106	20	5	4	625	0	0	145	369	4	7	110	JAR_FilterBank	0	0.102040816326531	0.232	0.0359116022099447	22.7883382118053	12.5211563003995
0.0967741935483871	0.0606060606060606	0.0669291338582677	27.0467996407315	8.23982934940574	20	5	3	391	0	0	86	291	4	7	110	JAR_FilterBank	0	0.0227272727272727	0.219948849104859	0.0236220472440945	22.7883382118053	12.5211563003995
0.0972222222222222	0.0833333333333333	0.0895522388059701	24.0408170615128	7.26849247305422	20	5	4	395	0	0	85	289	4	7	110	JAR_FilterBank	0	0.0952380952380952	0.215189873417722	0.041044776119403	22.7883382118053	12.5211563003995
0.0172413793103448	0.0230414746543779	0.0365853658536585	27.9924020192824	8.54334649698945	20	5	3	561	0	0	101	336	4	7	110	JAR_FilterBank	0	0.0727272727272727	0.180035650623886	0.024390243902439	22.7883382118053	12.5211563003995
0.0869565217391304	0.0264550264550265	0.0510948905109489	21.3304444771292	6.19645450863877	20	5	2	471	0	0	108	340	4	7	110	JAR_FilterBank	0	0.0833333333333333	0.229299363057325	0.0328467153284672	22.6836577374724	9.30734078218095
0	0	0.03	10.3922287952915	2.93781261067327	20	5	2	205	0	0	23	217	4	7	110	JAR_FilterBank	0	0	0.11219512195122	0.02	22.6836577374724	9.30734078218095
0.0833333333333333	0.0172413793103448	0.0384615384615385	21.1670826758633	5.9277151241259	20	5	3	422	0	0	79	314	4	7	110	JAR_FilterBank	0	0.0740740740740741	0.187203791469194	0.0230769230769231	22.6836577374724	9.30734078218095
0.0357142857142857	0.0120845921450151	0.0216867469879518	22.103182319255	6.3843333624672	20	5	3	610	0	0	75	458	4	7	110	JAR_FilterBank	0	0.0731707317073171	0.122950819672131	0	22.6836577374724	9.30734078218095
0.115384615384615	0.0666666666666667	0.0858208955223881	21.7140411470774	6.14501380569783	20	5	3	457	0	0	105	331	4	7	110	JAR_FilterBank	0	0.0909090909090909	0.229759299781182	0.0223880597014925	22.6836577374724	9.30734078218095
0.0540540540540541	0.0984455958549223	0.0982456140350877	25.0206652618026	7.34323504694284	20	5	3	495	0	0	102	344	4	7	110	JAR_FilterBank	0	0.1	0.206060606060606	0.0350877192982456	17.2465311159493	13.453919260996
0.0625	0.0410958904109589	0.0820512820512821	22.6104173718687	6.68440309940172	20	5	2	340	0	0	74	230	4	7	110	JAR_FilterBank	0	0.0930232558139535	0.217647058823529	0.0871794871794872	17.2465311159493	13.453919260996
0.0689655172413793	0.00925925925925926	0.034375	24.3291081401109	7.25706202799511	20	5	3	470	0	0	84	360	4	7	110	JAR_FilterBank	0	0.113636363636364	0.178723404255319	0.034375	17.2465311159493	13.453919260996
0	0	0.00903614457831325	13.1746491180625	3.40427069668905	20	5	4	423	0	0	36	435	4	7	110	JAR_FilterBank	0	0.08	0.0851063829787234	0.0271084337349398	17.2465311159493	13.453919260996
0.0555555555555556	0.0432098765432099	0.0679245283018868	24.6881439567043	7.08073686550412	20	5	4	480	0	0	108	282	4	7	110	JAR_FilterBank	0	0.153846153846154	0.225	0.0981132075471698	17.2465311159493	13.453919260996
0.0677966101694915	0.0229007633587786	0.0459770114942529	27.6315784099068	8.14836409172005	20	5	3	433	0	0	88	330	4	7	110	JAR_FilterBank	0	0.137931034482759	0.203233256351039	0.0114942528735632	20.04900559295	13.7715015312863
0.0638297872340425	0	0.0416666666666667	16.7019167458784	4.89789738198853	20	5	2	349	0	0	43	284	4	7	110	JAR_FilterBank	0	0.127272727272727	0.123209169054441	0.0151515151515152	20.04900559295	13.7715015312863
0.0862068965517241	0.0140845070422535	0.0429447852760736	25.3250517620925	7.2869800771586	20	5	3	486	0	0	92	368	4	7	110	JAR_FilterBank	0	0.114285714285714	0.189300411522634	0.0276073619631902	20.04900559295	13.7715015312863
0.0571428571428571	0.103225806451613	0.0948616600790514	25.7354402708893	7.30049114675255	20	5	1	308	0	0	52	343	4	7	110	JAR_FilterBank	0	0.133333333333333	0.168831168831169	0.0118577075098814	20.04900559295	13.7715015312863
0.0634920634920635	0.028735632183908	0.0547945205479452	22.695662435487	6.80932792860064	20	5	3	482	0	0	86	309	4	7	110	JAR_FilterBank	0	0.133333333333333	0.178423236514523	0.0308219178082192	20.04900559295	13.7715015312863
0	0.0317460317460317	0.109243697478992	20.3062736318033	5.89051204980527	20	5	4	384	0	0	73	298	4	7	110	JAR_FilterBank	0	0.0816326530612245	0.190104166666667	0.0378151260504202	22.7443520360853	10.8431806617229
0.0833333333333333	0.0119047619047619	0.0303030303030303	18.0309254972108	5.16059203444756	20	5	2	400	0	0	82	336	4	7	110	JAR_FilterBank	0	0.075	0.205	0.025974025974026	22.7443520360853	10.8431806617229
0.0416666666666667	0.0566666666666667	0.0618556701030928	24.9340824447324	7.17608460627225	20	5	2	545	0	0	93	413	4	7	110	JAR_FilterBank	0	0.108695652173913	0.170642201834862	0.0128865979381443	22.7443520360853	10.8431806617229
0.113207547169811	0.0285714285714286	0.0676691729323308	24.5380822593399	7.25274631136766	20	5	2	395	0	0	64	319	4	7	110	JAR_FilterBank	0	0.105263157894737	0.162025316455696	0.0639097744360902	22.7443520360853	10.8431806617229
0.0967741935483871	0.0745192307692308	0.0799220272904483	24.9927383327716	7.15331097921188	20	5	4	833	0	0	114	518	4	7	110	JAR_FilterBank	0	0.1	0.136854741896759	0.0116959064327485	22.7443520360853	10.8431806617229
0.0793650793650794	0.055793991416309	0.0821917808219178	30.036052683398	9.87156222616528	20	7	3	664	0	0	188	376	2.85714285714286	7	110	JAR_FilterBank	0	0.09375	0.283132530120482	0.0191780821917808	20.2019595700603	13.5496243396748
0.0952380952380952	0.0730337078651685	0.0809859154929577	28.5346176220247	10.1247140151012	20	7	2	496	0	0	131	317	2.85714285714286	7	110	JAR_FilterBank	0	0.0714285714285714	0.264112903225806	0.0352112676056338	20.2019595700603	13.5496243396748
0.136363636363636	0.0188679245283019	0.0871369294605809	32.7649451401388	11.3892363211173	20	7	3	365	0	0	113	291	2.85714285714286	7	110	JAR_FilterBank	0	0.2	0.30958904109589	0.04149377593361	20.2019595700603	13.5496243396748
0.183333333333333	0.05859375	0.0883977900552486	34.1413030687526	12.3373905970685	20	7	4	680	0	0	160	407	2.85714285714286	7	110	JAR_FilterBank	0	0.142857142857143	0.235294117647059	0.0110497237569061	20.2019595700603	13.5496243396748
0.0294117647058824	0.0485436893203883	0.0813397129186603	26.0005427284602	9.18252650477091	20	7	1	396	0	0	126	250	2.85714285714286	7	110	JAR_FilterBank	0	0.215686274509804	0.318181818181818	0.100478468899522	20.2019595700603	13.5496243396748
0.024390243902439	0.0393939393939394	0.0495283018867925	27.077517931321	8.94383591431767	20	7	1	664	0	0	123	471	2.85714285714286	7	110	JAR_FilterBank	0	0.0882352941176471	0.185240963855422	0.0165094339622642	20.2019595700603	13.5496243396748
0.0425531914893617	0.0775862068965517	0.0823529411764706	32.5989953242763	11.4636104622186	20	7	5	628	0	0	218	364	2.85714285714286	7	110	JAR_FilterBank	0	0.104166666666667	0.347133757961783	0.0441176470588235	20.2019595700603	13.5496243396748
0.0535714285714286	0.0444444444444444	0.0517647058823529	27.0641108799359	9.542504301973	20	7	4	669	0	0	141	446	2.85714285714286	7	110	JAR_FilterBank	0	0.0588235294117647	0.210762331838565	0.0188235294117647	23.4285672712692	10.2552484857889
0.0833333333333333	0.0485436893203883	0.0670926517571885	25.7656228354755	9.29490110848586	20	7	3	500	0	0	105	352	2.85714285714286	7	110	JAR_FilterBank	0	0.0256410256410256	0.21	0.0319488817891374	23.4285672712692	10.2552484857889
0.102040816326531	0.0454545454545455	0.10840108401084	31.1943777824717	11.3862463135916	20	7	1	656	0	0	176	398	2.85714285714286	7	110	JAR_FilterBank	0	0.111111111111111	0.268292682926829	0.037940379403794	23.4285672712692	10.2552484857889
0	0.0611353711790393	0.0562130177514793	25.7767917455047	9.34588880586887	20	7	2	675	0	0	167	361	2.85714285714286	7	110	JAR_FilterBank	0	0.0930232558139535	0.247407407407407	0.029585798816568	23.4285672712692	10.2552484857889
0	0.0476190476190476	0.229508196721311	30.3877394415518	10.8670792046566	20	7	0	364	0	0	195	235	2.85714285714286	7	110	JAR_FilterBank	0	0.160714285714286	0.535714285714286	0.0819672131147541	23.4285672712692	10.2552484857889
0.0512820512820513	0.0618556701030928	0.0604395604395604	27.6432626125659	9.33659211212511	20	7	2	241	0	0	53	259	2.85714285714286	7	110	JAR_FilterBank	0	0.0731707317073171	0.219917012448133	0.0659340659340659	23.4285672712692	10.2552484857889
0.130434782608696	0.0945273631840796	0.112903225806452	30.0171360916529	10.5756916421061	20	7	5	538	0	0	168	343	2.85714285714286	7	110	JAR_FilterBank	0	0.148936170212766	0.312267657992565	0.0290322580645161	23.4285672712692	10.2552484857889
0.0232558139534884	0.193548387096774	0.120567375886525	31.49639743413	10.7599690421365	20	7	1	244	0	0	109	182	2.85714285714286	7	110	JAR_FilterBank	0	0.15625	0.44672131147541	0.099290780141844	10.9931382799746	15.5135529660438
0.0731707317073171	0	0.0927835051546392	29.0387814237819	9.9134174967724	20	7	0	191	0	0	111	140	2.85714285714286	7	110	JAR_FilterBank	0	0.09375	0.581151832460733	0.175257731958763	10.9931382799746	15.5135529660438
0.211267605633803	0.0663265306122449	0.121405750798722	29.9470094747766	10.6323021403215	20	7	3	621	0	0	226	323	2.85714285714286	7	110	JAR_FilterBank	0	0.166666666666667	0.363929146537842	0.0319488817891374	10.9931382799746	15.5135529660438
0.119047619047619	0.16	0.150684931506849	30.2876283475718	9.99064717192377	20	7	2	305	0	0	100	308	2.85714285714286	7	110	JAR_FilterBank	0	0.0810810810810811	0.327868852459016	0.045662100456621	10.9931382799746	15.5135529660438
0.0581395348837209	0.0261780104712042	0.0464396284829721	29.8288328104357	10.576930674144	20	7	2	491	0	0	100	345	2.85714285714286	7	110	JAR_FilterBank	0	0.0909090909090909	0.203665987780041	0.0247678018575851	10.9931382799746	15.5135529660438
0.0545454545454545	0.00598802395209581	0.0254545454545455	31.7935187325771	10.6952989279976	20	7	2	464	0	0	129	287	2.85714285714286	7	110	JAR_FilterBank	0	0.0363636363636364	0.27801724137931	0.0436363636363636	10.9931382799746	15.5135529660438
0.203703703703704	0.091324200913242	0.102409638554217	26.1675558745638	8.66929750306765	20	7	3	539	0	0	121	352	2.85714285714286	7	110	JAR_FilterBank	0	0.0232558139534884	0.224489795918367	0.0240963855421687	10.9931382799746	15.5135529660438
0.0735294117647059	0.0302013422818792	0.0636363636363636	30.9943490834574	10.7313926869162	20	7	5	770	0	0	192	452	2.85714285714286	7	110	JAR_FilterBank	0	0.258064516129032	0.249350649350649	0.0454545454545455	22.3337294767691	11.6203918448603
0.133333333333333	0.0352112676056338	0.0753968253968254	28.2084439119594	9.98857313648896	20	7	2	400	0	0	142	291	2.85714285714286	7	110	JAR_FilterBank	0	0.0952380952380952	0.355	0.0555555555555556	22.3337294767691	11.6203918448603
0	0.160919540229885	0.12109375	27.5894520149093	9.02595154662656	20	7	1	379	0	0	102	339	2.85714285714286	7	110	JAR_FilterBank	0	0.0882352941176471	0.269129287598945	0.0234375	22.3337294767691	11.6203918448603
0.126984126984127	0.0625	0.135964912280702	28.920370733475	9.9706696427952	20	7	1	386	0	0	144	264	2.85714285714286	7	110	JAR_FilterBank	0	0.266666666666667	0.373056994818653	0.0526315789473684	22.3337294767691	11.6203918448603
0.132075471698113	0.133333333333333	0.164383561643836	29.7318179831656	10.3469336979373	20	7	1	324	0	0	165	197	2.85714285714286	7	110	JAR_FilterBank	0	0.2	0.509259259259259	0.13013698630137	22.3337294767691	11.6203918448603
0.1	0.0611353711790393	0.0773809523809524	29.2334807197852	10.2942365951976	20	7	2	446	0	0	99	387	2.85714285714286	7	110	JAR_FilterBank	0	0.153846153846154	0.221973094170404	0.0416666666666667	22.3337294767691	11.6203918448603
0.123076923076923	0.0456273764258555	0.0664961636828645	28.9641015708716	10.0032927070385	20	7	2	673	0	0	166	396	2.85714285714286	7	110	JAR_FilterBank	0	0.133333333333333	0.24665676077266	0.0153452685421995	22.3337294767691	11.6203918448603
0.128571428571429	0.0743243243243243	0.109489051094891	29.99715148102	10.8302319460485	20	7	2	489	0	0	143	283	2.85714285714286	7	110	JAR_FilterBank	0	0.173913043478261	0.292433537832311	0.0328467153284672	17.3694890182043	11.2998193619922
0.09375	0.0479233226837061	0.0530120481927711	27.9033349365246	10.0514881080161	20	7	3	554	0	0	113	440	2.85714285714286	7	110	JAR_FilterBank	0	0.0256410256410256	0.203971119133574	0.0337349397590361	17.3694890182043	11.2998193619922
0.131578947368421	0.0606060606060606	0.0971223021582734	29.0709056054713	10.3497434618277	20	7	4	558	0	0	177	328	2.85714285714286	7	110	JAR_FilterBank	0	0.172413793103448	0.317204301075269	0.0647482014388489	17.3694890182043	11.2998193619922
0.0933333333333333	0.033175355450237	0.0745341614906832	29.7217319373629	10.8194887941004	20	7	7	665	0	0	188	350	2.85714285714286	7	110	JAR_FilterBank	0	0.230769230769231	0.282706766917293	0.0124223602484472	17.3694890182043	11.2998193619922
0.0303030303030303	0.0258620689655172	0.0746268656716418	25.9422602407011	8.96868424513483	20	7	2	326	0	0	100	272	2.85714285714286	7	110	JAR_FilterBank	0	0.195121951219512	0.306748466257669	0.0796019900497512	17.3694890182043	11.2998193619922
0.0555555555555556	0.0280373831775701	0.0484848484848485	26.2973127008385	9.28630131461112	20	7	3	421	0	0	83	370	2.85714285714286	7	110	JAR_FilterBank	0	0.0512820512820513	0.197149643705463	0.0484848484848485	17.3694890182043	11.2998193619922
0.0333333333333333	0.0714285714285714	0.077639751552795	25.7596611953863	8.70848102266627	20	7	2	446	0	0	77	353	2.85714285714286	7	110	JAR_FilterBank	0	0.142857142857143	0.172645739910314	0.0217391304347826	17.3694890182043	11.2998193619922
0.113924050632911	0.0788381742738589	0.0854922279792746	32.3945788855438	12.050811041027	20	7	2	741	0	0	228	400	2.85714285714286	7	110	JAR_FilterBank	0	0.125	0.307692307692308	0.038860103626943	19.8753061875631	12.6047352795731
0.0952380952380952	0.0567375886524823	0.0970149253731343	33.1443006262156	12.42413916881	20	7	1	513	0	0	173	283	2.85714285714286	7	110	JAR_FilterBank	0	0.134615384615385	0.337231968810916	0.0559701492537313	19.8753061875631	12.6047352795731
0.144927536231884	0.0423076923076923	0.0783289817232376	29.3021938098247	10.2900652586258	20	7	6	482	0	0	90	399	2.85714285714286	7	110	JAR_FilterBank	0	0.102564102564103	0.186721991701245	0.0234986945169713	19.8753061875631	12.6047352795731
0.0317460317460317	0.032258064516129	0.0515873015873016	26.3260930389563	9.21091351714998	20	7	3	436	0	0	131	301	2.85714285714286	7	110	JAR_FilterBank	0	0.117647058823529	0.30045871559633	0.0515873015873016	19.8753061875631	12.6047352795731
0.171428571428571	0	0.106194690265487	31.7338119966066	11.1223141358861	20	7	0	227	0	0	110	226	2.85714285714286	7	110	JAR_FilterBank	0	0.075	0.484581497797357	0.141592920353982	19.8753061875631	12.6047352795731
0.0886075949367089	0.0311284046692607	0.06	31.637431020008	11.4016683549551	20	7	4	664	0	0	171	460	2.85714285714286	7	110	JAR_FilterBank	0	0.2	0.257530120481928	0.01	19.8753061875631	12.6047352795731
0.131147540983607	0.170731707317073	0.12962962962963	29.20270589263	10.8240984091788	20	7	2	315	0	0	123	195	2.85714285714286	7	110	JAR_FilterBank	0	0.12	0.39047619047619	0.037037037037037	19.8753061875631	12.6047352795731
0.0384615384615385	0.087378640776699	0.0830769230769231	29.0349694912175	9.66818271273964	20	7	5	470	0	0	116	335	2.85714285714286	7	110	JAR_FilterBank	0	0.125	0.246808510638298	0.04	21.1247099817029	12.4778267385344
0.148148148148148	0.0454545454545455	0.0802139037433155	23.4958133937844	7.56048998295488	20	7	2	291	0	0	60	223	2.85714285714286	7	110	JAR_FilterBank	0	0.0238095238095238	0.206185567010309	0.0213903743315508	21.1247099817029	12.4778267385344
0.1	0.0814332247557003	0.0878859857482185	24.4469029599046	8.35525979187441	20	7	3	822	0	0	191	431	2.85714285714286	7	110	JAR_FilterBank	0	0.125	0.232360097323601	0.0166270783847981	21.1247099817029	12.4778267385344
0.0967741935483871	0.217391304347826	0.153846153846154	27.1298302470718	8.85775574734595	20	7	0	206	0	0	72	258	2.85714285714286	7	110	JAR_FilterBank	0	0.0930232558139535	0.349514563106796	0.0641025641025641	21.1247099817029	12.4778267385344
0.109090909090909	0.0285714285714286	0.07	28.8642107541397	8.6166900135198	20	7	2	390	0	0	67	336	2.85714285714286	7	110	JAR_FilterBank	0	0.159090909090909	0.171794871794872	0.0266666666666667	21.1247099817029	12.4778267385344
0.0204081632653061	0.1125	0.0640394088669951	28.3908407795796	8.85555374095293	20	7	2	335	0	0	133	272	2.85714285714286	7	110	JAR_FilterBank	0	0.0697674418604651	0.397014925373134	0.0246305418719212	21.1247099817029	12.4778267385344
0.138461538461538	0.0601503759398496	0.104	28.4203809440346	9.77667232301083	20	7	3	409	0	0	124	268	2.85714285714286	7	110	JAR_FilterBank	0	0.137254901960784	0.303178484107579	0.04	21.1247099817029	12.4778267385344
0.113207547169811	0.0681818181818182	0.0851735015772871	28.6877576265909	9.82862218150457	20	7	2	460	0	0	98	338	2.85714285714286	7	110	JAR_FilterBank	0	0.116279069767442	0.21304347826087	0.0441640378548896	21.3791228859822	13.7712188698683
0.103448275862069	0.0471698113207547	0.065625	28.0042785469065	9.6394009462314	20	7	4	530	0	0	119	351	2.85714285714286	7	110	JAR_FilterBank	0	0.125	0.224528301886792	0.03125	21.3791228859822	13.7712188698683
0	0.0684931506849315	0.0740740740740741	24.1867723987027	8.02826393461638	20	7	1	445	0	0	94	350	2.85714285714286	7	110	JAR_FilterBank	0	0.104166666666667	0.21123595505618	0.0269360269360269	21.3791228859822	13.7712188698683
0.06	0.0470588235294118	0.0969387755102041	30.2139707413521	11.1817332675763	20	7	1	303	0	0	109	220	2.85714285714286	7	110	JAR_FilterBank	0	0.153846153846154	0.35973597359736	0.112244897959184	21.3791228859822	13.7712188698683
0.108108108108108	0.0753768844221105	0.0806916426512968	31.2390324703911	11.002152284499	20	7	1	613	0	0	174	360	2.85714285714286	7	110	JAR_FilterBank	0	0.0212765957446809	0.283849918433931	0.0547550432276657	21.3791228859822	13.7712188698683
0.177777777777778	0.05	0.151315789473684	26.5950231206998	9.00415059091789	20	7	1	256	0	0	99	240	2.85714285714286	7	110	JAR_FilterBank	0	0.162162162162162	0.38671875	0.0592105263157895	21.3791228859822	13.7712188698683
0	0.0265957446808511	0.0253164556962025	28.8242740482847	9.99025777805428	20	7	6	633	0	0	95	490	2.85714285714286	7	110	JAR_FilterBank	0	0.0444444444444444	0.150078988941548	0.0316455696202532	21.3791228859822	13.7712188698683
0.202898550724638	0.0403225806451613	0.142222222222222	31.4866137563213	11.1269070589732	20	7	1	549	0	0	216	297	2.85714285714286	7	110	JAR_FilterBank	0	0.333333333333333	0.39344262295082	0.0311111111111111	17.1766976379525	16.8738046459626
0.128205128205128	0.15	0.191176470588235	25.8331116204145	9.43432999882012	20	7	2	307	0	0	152	197	2.85714285714286	7	110	JAR_FilterBank	0	0.269230769230769	0.495114006514658	0.117647058823529	17.1766976379525	16.8738046459626
0.257142857142857	0.0574712643678161	0.123809523809524	30.7126283857974	11.1088235500721	20	7	2	401	0	0	129	243	2.85714285714286	7	110	JAR_FilterBank	0	0.0444444444444444	0.321695760598504	0.0666666666666667	17.1766976379525	16.8738046459626
0.0465116279069767	0.0609756097560976	0.0588235294117647	30.593669138592	10.9460516620639	20	7	1	661	0	0	223	336	2.85714285714286	7	110	JAR_FilterBank	0	0.0555555555555556	0.337367624810893	0.0431372549019608	17.1766976379525	16.8738046459626
0.104166666666667	0.0411985018726592	0.056	30.9834909168188	11.2274400844869	20	7	4	809	0	0	202	433	2.85714285714286	7	110	JAR_FilterBank	0	0.135135135135135	0.249690976514215	0.0453333333333333	17.1766976379525	16.8738046459626
0.17741935483871	0.0486111111111111	0.0877862595419847	30.2030323105282	11.5592377672303	20	7	2	598	0	0	210	292	2.85714285714286	7	110	JAR_FilterBank	0	0.0869565217391304	0.351170568561873	0.0534351145038168	17.1766976379525	16.8738046459626
0.142857142857143	0.0460526315789474	0.0970149253731343	30.2584091394962	11.1543522390885	20	7	0	548	0	0	185	289	2.85714285714286	7	110	JAR_FilterBank	0	0.214285714285714	0.337591240875912	0.0522388059701493	17.1766976379525	16.8738046459626
0.111111111111111	0.0804597701149425	0.113207547169811	31.559325277509	12.5103594086771	20	10	3	456	0	0	187	231	2	7	110	JAR_FilterBank	0	0.115384615384615	0.410087719298246	0.089622641509434	12.8377306845239	15.7028953975222
0.0833333333333333	0.131944444444444	0.145631067961165	30.6494561786446	11.7781988710121	20	10	0	257	0	0	94	305	2	7	110	JAR_FilterBank	0	0.191489361702128	0.365758754863813	0.029126213592233	12.8377306845239	15.7028953975222
0.0638297872340425	0.05	0.0712328767123288	30.9024725341847	12.4484205599346	20	10	3	502	0	0	120	433	2	7	110	JAR_FilterBank	0	0.189189189189189	0.239043824701195	0.0191780821917808	12.8377306845239	15.7028953975222
0.104166666666667	0.151515151515152	0.163522012578616	29.4770855972803	12.1400817483184	20	10	1	330	0	0	190	179	2	7	110	JAR_FilterBank	0	0.25	0.575757575757576	0.138364779874214	12.8377306845239	15.7028953975222
0.15625	0.0486111111111111	0.120274914089347	35.2613102569825	15.0986012528368	20	10	3	467	0	0	212	338	2	7	110	JAR_FilterBank	0	0.244897959183673	0.453961456102784	0.0412371134020619	12.8377306845239	15.7028953975222
0	0.0192926045016077	0.035264483627204	31.7102906613241	12.4236072261258	20	10	3	481	0	0	99	425	2	7	110	JAR_FilterBank	0	0.145454545454545	0.205821205821206	0.0226700251889169	12.8377306845239	15.7028953975222
0.0769230769230769	0.0952380952380952	0.120603015075377	32.1820608339648	14.0025685907786	20	10	1	376	0	0	192	228	2	7	110	JAR_FilterBank	0	0.134615384615385	0.51063829787234	0.0653266331658292	12.8377306845239	15.7028953975222
0.185185185185185	0.137096774193548	0.160714285714286	32.4757351884535	13.1997019103679	20	10	3	302	0	0	124	288	2	7	110	JAR_FilterBank	0	0.16	0.410596026490066	0.0133928571428571	12.8377306845239	15.7028953975222
0.145161290322581	0.0901639344262295	0.112994350282486	34.4018923449023	14.3944245091939	20	10	2	597	0	0	196	372	2	7	110	JAR_FilterBank	0	0.152173913043478	0.328308207705193	0.0310734463276836	12.8377306845239	15.7028953975222
0.128571428571429	0.0588235294117647	0.116883116883117	35.0875787484298	14.6310353209753	20	10	5	589	0	0	187	347	2	7	110	JAR_FilterBank	0	0.24390243902439	0.31748726655348	0.0162337662337662	12.8377306845239	15.7028953975222
0.0779220779220779	0.106060606060606	0.11070110701107	33.4502050875752	13.6349350455525	20	10	1	476	0	0	151	277	2	7	110	JAR_FilterBank	0	0.196078431372549	0.317226890756303	0.033210332103321	19.4062737546489	15.0153410965402
0.144578313253012	0.0516129032258065	0.0921985815602837	30.5168432103564	12.8407653694605	20	10	3	536	0	0	139	303	2	7	110	JAR_FilterBank	0	0.105263157894737	0.259328358208955	0.0390070921985816	19.4062737546489	15.0153410965402
0.140350877192982	0.136054421768707	0.148367952522255	32.4273258110632	13.1519786611874	20	10	2	481	0	0	230	355	2	7	110	JAR_FilterBank	0	0.236842105263158	0.478170478170478	0.00890207715133531	19.4062737546489	15.0153410965402
0.204819277108434	0.0707964601769911	0.125714285714286	32.9198894575242	13.8387293210139	20	10	3	734	0	0	271	362	2	7	110	JAR_FilterBank	0	0.230769230769231	0.369209809264305	0.0314285714285714	19.4062737546489	15.0153410965402
0.0793650793650794	0.0510204081632653	0.0884146341463415	32.8781439848391	13.3179401687547	20	10	2	490	0	0	176	335	2	7	110	JAR_FilterBank	0	0.222222222222222	0.359183673469388	0.0152439024390244	19.4062737546489	15.0153410965402
0.122448979591837	0.137614678899083	0.137546468401487	34.1589435127176	14.0554404787151	20	10	1	407	0	0	230	301	2	7	110	JAR_FilterBank	0	0.24	0.565110565110565	0.0483271375464684	19.4062737546489	15.0153410965402
0.15	0.203389830508475	0.180487804878049	29.8811383360723	11.6883639568497	20	10	1	361	0	0	158	267	2	7	110	JAR_FilterBank	0	0.152173913043478	0.437673130193906	0.0341463414634146	19.4062737546489	15.0153410965402
0.0612244897959184	0.0340136054421769	0.104868913857678	29.9405274700221	11.8611938890329	20	10	3	433	0	0	141	280	2	7	110	JAR_FilterBank	0	0.235294117647059	0.325635103926097	0.0411985018726592	19.4062737546489	15.0153410965402
0.156862745098039	0.191235059760956	0.186813186813187	32.5474122492003	14.3354462177478	20	10	2	620	0	0	272	396	2	7	110	JAR_FilterBank	0	0.25	0.438709677419355	0.0247252747252747	19.4062737546489	15.0153410965402
0.1	0.0909090909090909	0.100467289719626	32.1530865254778	12.5910335392206	20	10	3	570	0	0	158	475	2	7	110	JAR_FilterBank	0	0.142857142857143	0.27719298245614	0.0280373831775701	19.4062737546489	15.0153410965402
0.0476190476190476	0.0454545454545455	0.089171974522293	32.74022126934	13.2628268611907	20	10	3	221	0	0	94	221	2	7	110	JAR_FilterBank	0	0.160714285714286	0.425339366515837	0.101910828025478	18.8300305063637	17.2014567440568
0.226415094339623	0.32	0.301369863013699	37.2316122045079	15.658700688906	20	10	1	300	0	0	167	282	2	7	110	JAR_FilterBank	0	0.222222222222222	0.556666666666667	0.0273972602739726	18.8300305063637	17.2014567440568
0.125	0.0459770114942529	0.179012345679012	32.6211457383345	12.3988666584967	20	10	2	246	0	0	111	259	2	7	110	JAR_FilterBank	0	0.272727272727273	0.451219512195122	0.0308641975308642	18.8300305063637	17.2014567440568
0.0892857142857143	0.152173913043478	0.153846153846154	35.0347423794693	15.3778910868036	20	10	0	295	0	0	164	247	2	7	110	JAR_FilterBank	0	0.219512195121951	0.555932203389831	0.0923076923076923	18.8300305063637	17.2014567440568
0.0645161290322581	0.106796116504854	0.0995475113122172	33.2946921869178	14.6102172827668	20	10	2	373	0	0	174	270	2	7	110	JAR_FilterBank	0	0.105263157894737	0.466487935656836	0.0497737556561086	18.8300305063637	17.2014567440568
0.130434782608696	0.0909090909090909	0.120320855614973	32.8659638566174	13.8498819146699	20	10	4	543	0	0	158	415	2	7	110	JAR_FilterBank	0	0.242424242424242	0.29097605893186	0.0294117647058824	18.8300305063637	17.2014567440568
0.133333333333333	0.238805970149254	0.167664670658683	31.7003350808435	12.1769339570938	20	10	0	289	0	0	160	192	2	7	110	JAR_FilterBank	0	0.0952380952380952	0.55363321799308	0.0838323353293413	18.8300305063637	17.2014567440568
0.113207547169811	0.0292682926829268	0.0688524590163934	37.1394102925314	15.8025799300462	20	10	3	428	0	0	141	370	2	7	110	JAR_FilterBank	0	0.105263157894737	0.329439252336449	0.0360655737704918	18.8300305063637	17.2014567440568
0.169811320754717	0.0679347826086956	0.112266112266112	34.065143599995	12.9946365209933	20	10	5	605	0	0	156	487	2	7	110	JAR_FilterBank	0	0.318181818181818	0.257851239669421	0.0228690228690229	18.8300305063637	17.2014567440568
0.11864406779661	0.0779220779220779	0.13134328358209	37.2585369830874	16.5895097458632	20	10	3	469	0	0	170	379	2	7	110	JAR_FilterBank	0	0.27027027027027	0.362473347547974	0.0208955223880597	18.8300305063637	17.2014567440568
0.195652173913043	0.146666666666667	0.16403785488959	31.517412937223	12.3377538262929	20	10	3	386	0	0	117	387	2	7	110	JAR_FilterBank	0	0.181818181818182	0.303108808290155	0.0410094637223975	21.6156825390649	13.5279151148633
0.0638297872340425	0.032258064516129	0.0570570570570571	28.9469663305408	11.335946008391	20	10	5	498	0	0	121	420	2	7	110	JAR_FilterBank	0	0.136363636363636	0.242971887550201	0.015015015015015	21.6156825390649	13.5279151148633
0.105263157894737	0.265957446808511	0.230769230769231	39.3604178056122	17.9765358907795	20	10	3	338	0	0	180	263	2	7	110	JAR_FilterBank	0	0.220588235294118	0.532544378698225	0.041025641025641	21.6156825390649	13.5279151148633
0.155555555555556	0.025	0.140939597315436	38.2647437241429	17.4915669228879	20	10	1	268	0	0	168	229	2	7	110	JAR_FilterBank	0	0.216666666666667	0.626865671641791	0.0738255033557047	21.6156825390649	13.5279151148633
0.12962962962963	0.147368421052632	0.192307692307692	34.2315063527993	15.3384868074564	20	10	1	403	0	0	203	224	2	7	110	JAR_FilterBank	0	0.327272727272727	0.503722084367246	0.0625	21.6156825390649	13.5279151148633
0.0857142857142857	0.0666666666666667	0.144144144144144	37.7402196261444	15.837971064196	20	10	0	233	0	0	168	190	2	7	110	JAR_FilterBank	0	0.171875	0.721030042918455	0.0720720720720721	21.6156825390649	13.5279151148633
0.242424242424242	0.108433734939759	0.179310344827586	40.0085809221714	18.3646601577159	20	10	3	488	0	0	251	358	2	7	110	JAR_FilterBank	0	0.306122448979592	0.514344262295082	0.0310344827586207	21.6156825390649	13.5279151148633
0.115384615384615	0.0743243243243243	0.101960784313725	37.2658560064015	15.9456399456289	20	10	2	402	0	0	157	330	2	7	110	JAR_FilterBank	0	0.0930232558139535	0.390547263681592	0.0745098039215686	21.6156825390649	13.5279151148633
0.217948717948718	0.0728155339805825	0.153614457831325	38.9217019259386	17.8746119339502	20	10	4	591	0	0	261	343	2	7	110	JAR_FilterBank	0	0.27906976744186	0.441624365482233	0.00602409638554217	21.6156825390649	13.5279151148633
0.142857142857143	0.375	0.12	33.3348320528282	14.2799399372135	20	10	1	185	0	0	125	152	2	7	110	JAR_FilterBank	0	0.0508474576271186	0.675675675675676	0.15	21.6156825390649	13.5279151148633
0.109375	0.137404580152672	0.146341463414634	36.876845490316	16.3420142669327	20	10	1	387	0	0	169	269	2	7	110	JAR_FilterBank	0	0.203703703703704	0.436692506459948	0.0650406504065041	15.2005236353642	16.6065917193195
0.0943396226415094	0.0337078651685393	0.104166666666667	29.9483336062446	12.5114253931228	20	10	2	389	0	0	158	258	2	7	110	JAR_FilterBank	0	0.152173913043478	0.406169665809769	0.0833333333333333	15.2005236353642	16.6065917193195
0.112903225806452	0.0876494023904383	0.102777777777778	30.3872804591497	12.9285686741489	20	10	4	462	0	0	137	385	2	7	110	JAR_FilterBank	0	0.128205128205128	0.296536796536797	0.0166666666666667	15.2005236353642	16.6065917193195
0.0727272727272727	0.0511363636363636	0.0754716981132075	35.1741201331292	14.9155703311922	20	10	1	448	0	0	142	338	2	7	110	JAR_FilterBank	0	0.104166666666667	0.316964285714286	0.0534591194968553	15.2005236353642	16.6065917193195
0.145454545454545	0.06	0.0930232558139535	34.7419104440906	15.4976575139097	20	10	1	384	0	0	145	257	2	7	110	JAR_FilterBank	0	0.0980392156862745	0.377604166666667	0.0372093023255814	15.2005236353642	16.6065917193195
0.106060606060606	0.0522648083623693	0.086848635235732	32.1420704420976	13.7260100311733	20	10	4	765	0	0	219	408	2	7	110	JAR_FilterBank	0	0.285714285714286	0.286274509803922	0.0198511166253102	15.2005236353642	16.6065917193195
0.0701754385964912	0.0231660231660232	0.0524861878453039	31.3957818501511	13.5144453604836	20	10	4	709	0	0	209	390	2	7	110	JAR_FilterBank	0	0.119047619047619	0.294781382228491	0.0441988950276243	15.2005236353642	16.6065917193195
0.156862745098039	0.0825688073394495	0.137777777777778	32.9789245490442	14.8059752695289	20	10	2	392	0	0	174	239	2	7	110	JAR_FilterBank	0	0.220338983050847	0.443877551020408	0.0311111111111111	15.2005236353642	16.6065917193195
0.225490196078431	0.0888888888888889	0.168674698795181	35.9944604699812	15.8807429287263	20	10	1	589	0	0	256	336	2	7	110	JAR_FilterBank	0	0.424242424242424	0.434634974533107	0.0240963855421687	15.2005236353642	16.6065917193195
0.0588235294117647	0.0466321243523316	0.0662020905923345	31.8135092692283	13.8699258715316	20	10	1	397	0	0	122	302	2	7	110	JAR_FilterBank	0	0.119402985074627	0.307304785894207	0.0418118466898955	15.2005236353642	16.6065917193195
0.245283018867925	0.140350877192982	0.181818181818182	36.2448050635418	15.7542908709868	20	10	2	406	0	0	239	204	2	7	110	JAR_FilterBank	0	0.145454545454545	0.588669950738916	0.0606060606060606	11.1221010649631	16.9555796413142
0.253968253968254	0.222222222222222	0.251396648044693	31.2884158077279	13.5297198413532	20	10	1	419	0	0	255	252	2	7	110	JAR_FilterBank	0	0.266666666666667	0.608591885441527	0.0279329608938547	11.1221010649631	16.9555796413142
0.188679245283019	0.0967741935483871	0.154676258992806	37.4153853297805	16.7131615687655	20	10	2	529	0	0	236	283	2	7	110	JAR_FilterBank	0	0.233333333333333	0.446124763705104	0.0539568345323741	11.1221010649631	16.9555796413142
0.266666666666667	0.0175438596491228	0.174157303370787	31.4270041435894	12.5358669521956	20	10	0	286	0	0	128	227	2	7	110	JAR_FilterBank	0	0.138888888888889	0.447552447552448	0.0842696629213483	11.1221010649631	16.9555796413142
0.114754098360656	0.112107623318386	0.134328358208955	36.0783557816769	16.5351298012781	20	10	3	610	0	0	278	340	2	7	110	JAR_FilterBank	0	0.240740740740741	0.455737704918033	0.0298507462686567	11.1221010649631	16.9555796413142
0.1	0.155	0.167173252279635	37.6419586276747	16.677868086133	20	10	4	598	0	0	245	338	2	7	110	JAR_FilterBank	0	0.282608695652174	0.409698996655518	0.0151975683890578	11.1221010649631	16.9555796413142
0.173076923076923	0.0875	0.140350877192982	37.9104964283794	17.4401956889602	20	10	3	480	0	0	202	293	2	7	110	JAR_FilterBank	0	0.254237288135593	0.420833333333333	0.0385964912280702	11.1221010649631	16.9555796413142
0.103448275862069	0.0897959183673469	0.101648351648352	38.2866716140929	16.586453517718	20	10	1	731	0	0	263	371	2	7	110	JAR_FilterBank	0	0.145833333333333	0.359781121751026	0.021978021978022	11.1221010649631	16.9555796413142
0.102040816326531	0.0810810810810811	0.123152709359606	34.1914043707543	14.148158284136	20	10	2	372	0	0	163	265	2	7	110	JAR_FilterBank	0	0.244444444444444	0.438172043010753	0.0295566502463054	11.1221010649631	16.9555796413142
0.0714285714285714	0.0172413793103448	0.0935672514619883	34.1904654018479	15.1317323255847	20	10	2	313	0	0	167	223	2	7	110	JAR_FilterBank	0	0.125	0.533546325878594	0.0350877192982456	11.1221010649631	16.9555796413142
0.19047619047619	0.142857142857143	0.208530805687204	38.1124306104426	21.0559332784712	20	20	0	312	0	0	182	240	1	7	110	JAR_FilterBank	0	0.181818181818182	0.583333333333333	0.0568720379146919	12.8961964237445	20.6623489663533
0.181818181818182	0.0888888888888889	0.214814814814815	40.8119766018946	22.0438499814591	20	20	2	288	0	0	198	209	1	7	110	JAR_FilterBank	0	0.3	0.6875	0.0666666666666667	12.8961964237445	20.6623489663533
0.145454545454545	0.161290322580645	0.253424657534247	39.6993844322924	22.6404072813512	20	20	0	296	0	0	222	161	1	7	110	JAR_FilterBank	0	0.287878787878788	0.75	0.0616438356164384	12.8961964237445	20.6623489663533
0.245614035087719	0.112359550561798	0.182119205298013	40.8377598154817	22.2124954521877	20	20	2	545	0	0	286	348	1	7	110	JAR_FilterBank	0	0.289473684210526	0.524770642201835	0.0298013245033113	12.8961964237445	20.6623489663533
0.133333333333333	0.0625	0.123456790123457	37.9194614134645	20.3981122978038	20	20	2	417	0	0	204	301	1	7	110	JAR_FilterBank	0	0.243243243243243	0.489208633093525	0.0534979423868313	12.8961964237445	20.6623489663533
0.24390243902439	0.0256410256410256	0.131782945736434	37.5833015466548	19.8006511703089	20	20	0	264	0	0	158	229	1	7	110	JAR_FilterBank	0	0.171428571428571	0.598484848484849	0.0852713178294574	12.8961964237445	20.6623489663533
0.2	0.0780141843971631	0.170542635658915	36.4568290942067	18.1944205188218	20	20	3	402	0	0	156	322	1	7	110	JAR_FilterBank	0	0.307692307692308	0.388059701492537	0.0155038759689922	12.8961964237445	20.6623489663533
0.157894736842105	0.0909090909090909	0.158783783783784	40.2534914874583	22.6016482610437	20	20	3	478	0	0	227	330	1	7	110	JAR_FilterBank	0	0.264705882352941	0.47489539748954	0.0337837837837838	12.8961964237445	20.6623489663533
0.283333333333333	0.227272727272727	0.277777777777778	40.0737086717391	21.0442514262627	20	20	1	244	0	0	170	197	1	7	110	JAR_FilterBank	0	0.212765957446809	0.69672131147541	0.0486111111111111	12.8961964237445	20.6623489663533
0.111111111111111	0.0114942528735632	0.131979695431472	39.999780599646	22.1452890459634	20	20	1	401	0	0	260	207	1	7	110	JAR_FilterBank	0	0.235294117647059	0.648379052369077	0.0253807106598985	12.8961964237445	20.6623489663533
0.224489795918367	0.0615384615384615	0.16	38.9881793736686	21.0085566718885	20	20	1	345	0	0	185	273	1	7	110	JAR_FilterBank	0	0.282608695652174	0.536231884057971	0.0311111111111111	12.8961964237445	20.6623489663533
0.177777777777778	0.175	0.251851851851852	38.3172723639791	20.3788030734993	20	20	0	250	0	0	193	212	1	7	110	JAR_FilterBank	0	0.368421052631579	0.772	0.0296296296296296	12.8961964237445	20.6623489663533
0.121951219512195	0.0266666666666667	0.131428571428571	32.569391722742	16.108523573214	20	20	1	288	0	0	164	247	1	7	110	JAR_FilterBank	0	0.333333333333333	0.569444444444444	0.0571428571428571	12.8961964237445	20.6623489663533
0.152173913043478	0.215686274509804	0.246913580246914	42.7444384382749	23.0746531382886	20	20	0	301	0	0	221	232	1	7	110	JAR_FilterBank	0	0.354166666666667	0.73421926910299	0.037037037037037	12.8961964237445	20.6623489663533
0.161764705882353	0.180555555555556	0.2	39.6042629135476	21.5032645655797	20	20	1	506	0	0	295	301	1	7	110	JAR_FilterBank	0	0.255813953488372	0.58300395256917	0.0526315789473684	12.8961964237445	20.6623489663533
0.127272727272727	0.0506329113924051	0.0918918918918919	33.217197008075	16.5951783697822	20	20	0	347	0	0	201	257	1	7	110	JAR_FilterBank	0	0.117647058823529	0.579250720461095	0.0702702702702703	12.8961964237445	20.6623489663533
0.0425531914893617	0.0915032679738562	0.109375	34.6983967418524	18.5970308143556	20	20	0	369	0	0	172	303	1	7	110	JAR_FilterBank	0	0.173913043478261	0.466124661246612	0.03125	12.8961964237445	20.6623489663533
0.12962962962963	0	0.0747663551401869	35.636273521998	19.4225087058439	20	20	0	304	0	0	137	239	1	7	110	JAR_FilterBank	0	0.150943396226415	0.450657894736842	0.0280373831775701	12.8961964237445	20.6623489663533
0.0983606557377049	0.0273972602739726	0.159574468085106	38.3259099034288	21.2577260800966	20	20	3	404	0	0	246	230	1	7	110	JAR_FilterBank	0	0.291666666666667	0.608910891089109	0.0691489361702128	12.8961964237445	20.6623489663533
0.158730158730159	0.184210526315789	0.227777777777778	43.0998233474501	23.7232920934649	20	20	0	348	0	0	243	219	1	7	110	JAR_FilterBank	0	0.26	0.698275862068966	0.0944444444444444	12.8961964237445	20.6623489663533
0.0869565217391304	0.0747663551401869	0.149532710280374	37.6924098551029	20.0801168562206	20	20	3	375	0	0	203	262	1	7	110	JAR_FilterBank	0	0.127659574468085	0.541333333333333	0.0747663551401869	16.2786093328057	18.7873342650278
0.126760563380282	0.179487179487179	0.174129353233831	39.8307123488817	22.8340852880124	20	20	1	365	0	0	271	223	1	7	110	JAR_FilterBank	0	0.212765957446809	0.742465753424657	0.0646766169154229	16.2786093328057	18.7873342650278
0.102040816326531	0.274509803921569	0.203703703703704	40.6777670149466	23.3556930634058	20	20	1	259	0	0	193	195	1	7	110	JAR_FilterBank	0	0.213114754098361	0.745173745173745	0.0185185185185185	16.2786093328057	18.7873342650278
0.179487179487179	0.0598290598290598	0.107344632768362	38.4998524957084	21.3564164131475	20	20	3	608	0	0	262	383	1	7	110	JAR_FilterBank	0	0.133333333333333	0.430921052631579	0.0451977401129944	16.2786093328057	18.7873342650278
0.183333333333333	0.222222222222222	0.295698924731183	40.154176188871	21.4734004772957	20	20	0	334	0	0	258	232	1	7	110	JAR_FilterBank	0	0.3125	0.772455089820359	0.0645161290322581	16.2786093328057	18.7873342650278
0.0952380952380952	0.114754098360656	0.138075313807531	37.969273193623	21.5323136293751	20	20	1	317	0	0	138	267	1	7	110	JAR_FilterBank	0	0.145833333333333	0.435331230283912	0.0334728033472803	16.2786093328057	18.7873342650278
0.211267605633803	0.197278911564626	0.226415094339623	40.0794001466711	22.955520031003	20	20	2	548	0	0	328	279	1	7	110	JAR_FilterBank	0	0.208333333333333	0.598540145985402	0.030188679245283	16.2786093328057	18.7873342650278
0.136363636363636	0.208955223880597	0.255681818181818	37.9713196138097	22.3909720480558	20	20	1	333	0	0	224	188	1	7	110	JAR_FilterBank	0	0.359375	0.672672672672673	0.0511363636363636	16.2786093328057	18.7873342650278
0.2	0.125984251968504	0.175084175084175	40.5927435112195	22.957063028369	20	20	0	683	0	0	398	314	1	7	110	JAR_FilterBank	0	0.304347826086957	0.582723279648609	0.0404040404040404	16.2786093328057	18.7873342650278
0.28	0.0476190476190476	0.246753246753247	38.2822574780777	19.6983063061027	20	20	1	285	0	0	207	199	1	7	110	JAR_FilterBank	0	0.19047619047619	0.726315789473684	0.0779220779220779	16.2786093328057	18.7873342650278
0.148148148148148	0.0553505535055351	0.119791666666667	39.6375416461908	22.5516211094692	20	20	2	484	0	0	174	427	1	7	110	JAR_FilterBank	0	0.289473684210526	0.359504132231405	0.00520833333333333	16.2786093328057	18.7873342650278
0.276923076923077	0.102040816326531	0.257309941520468	37.433198523054	20.6176941061936	20	20	1	384	0	0	258	221	1	7	110	JAR_FilterBank	0	0.4	0.671875	0.0467836257309941	16.2786093328057	18.7873342650278
0.0625	0.0857142857142857	0.156118143459916	39.6436646610719	22.0520778634167	20	20	1	411	0	0	269	276	1	7	110	JAR_FilterBank	0	0.196078431372549	0.654501216545012	0.0168776371308017	16.2786093328057	18.7873342650278
0.0961538461538462	0.186440677966102	0.264705882352941	42.4111081555757	24.4948878894837	20	20	1	403	0	0	298	215	1	7	110	JAR_FilterBank	0	0.343283582089552	0.739454094292804	0.0441176470588235	16.2786093328057	18.7873342650278
0.1	0.25	0.133333333333333	36.7735635618324	20.766187074235	20	20	0	268	0	0	215	144	1	7	110	JAR_FilterBank	0	0.131147540983607	0.802238805970149	0.0814814814814815	16.2786093328057	18.7873342650278
0.106382978723404	0.434782608695652	0.253164556962025	41.3999755155421	25.1551214272405	20	20	0	333	0	0	260	171	1	7	110	JAR_FilterBank	0	0.28169014084507	0.780780780780781	0.113924050632911	16.2786093328057	18.7873342650278
0.195652173913043	0.0887573964497041	0.122866894197952	40.010202608501	22.6335831949781	20	20	2	497	0	0	215	332	1	7	110	JAR_FilterBank	0	0.150943396226415	0.432595573440644	0.0511945392491468	16.2786093328057	18.7873342650278
0.30952380952381	0	0.307692307692308	36.5938308873166	19.8274764676509	20	20	0	217	0	0	181	160	1	7	110	JAR_FilterBank	0	0.25	0.834101382488479	0.0384615384615385	16.2786093328057	18.7873342650278
0.240740740740741	0.2	0.207253886010363	39.5330685490875	21.9907996779527	20	20	2	380	0	0	256	231	1	7	110	JAR_FilterBank	0	0.142857142857143	0.673684210526316	0.0518134715025907	16.2786093328057	18.7873342650278
0.207547169811321	0.112903225806452	0.190184049079755	40.0177455759825	22.2580573368689	20	20	3	320	0	0	218	219	1	7	110	JAR_FilterBank	0	0.224489795918367	0.68125	0.0306748466257669	16.2786093328057	18.7873342650278
0.134615384615385	0.12280701754386	0.187793427230047	39.5500699288374	23.2926645932185	20	20	2	400	0	0	234	263	1	7	110	JAR_FilterBank	0	0.319148936170213	0.585	0.0938967136150235	11.019320278634	21.8628651186217
0.142857142857143	0.2	0.21195652173913	39.7563675062181	22.0769916477019	20	20	2	313	0	0	217	239	1	7	110	JAR_FilterBank	0	0.0666666666666667	0.693290734824281	0.0271739130434783	11.019320278634	21.8628651186217
0.176470588235294	0.1875	0.245161290322581	38.1772580869467	22.7758070481353	20	20	0	341	0	0	258	198	1	7	110	JAR_FilterBank	0	0.428571428571429	0.756598240469208	0.0774193548387097	11.019320278634	21.8628651186217
0.147540983606557	0.186666666666667	0.185185185185185	38.9417917427266	22.4809944779651	20	20	0	412	0	0	295	221	1	7	110	JAR_FilterBank	0	0.214285714285714	0.716019417475728	0.0582010582010582	11.019320278634	21.8628651186217
0.17741935483871	0.204081632653061	0.218181818181818	38.8072065354729	22.1655731077862	20	20	1	301	0	0	208	218	1	7	110	JAR_FilterBank	0	0.212765957446809	0.691029900332226	0.0545454545454545	11.019320278634	21.8628651186217
0.12	0.0595611285266458	0.0958230958230958	36.1614477875012	18.5510004495503	20	20	3	544	0	0	176	467	1	7	110	JAR_FilterBank	0	0.259259259259259	0.323529411764706	0.00737100737100737	11.019320278634	21.8628651186217
0.0625	0.0952380952380952	0.118110236220472	38.7482374462643	21.0546205909593	20	20	0	258	0	0	166	219	1	7	110	JAR_FilterBank	0	0.19047619047619	0.643410852713178	0.133858267716535	11.019320278634	21.8628651186217
0.225352112676056	0.113636363636364	0.263473053892216	40.8808898864965	24.1411528807126	20	20	1	403	0	0	284	195	1	7	110	JAR_FilterBank	0	0.392156862745098	0.704714640198511	0.0419161676646707	11.019320278634	21.8628651186217
0.275862068965517	0.274193548387097	0.259615384615385	39.448990413878	21.7317570714816	20	20	0	345	0	0	241	244	1	7	110	JAR_FilterBank	0	0.304347826086957	0.698550724637681	0.0384615384615385	11.019320278634	21.8628651186217
0.211538461538462	0.0636942675159236	0.159574468085106	40.872993407496	23.5269642103508	20	20	2	508	0	0	259	318	1	7	110	JAR_FilterBank	0	0.3	0.509842519685039	0.024822695035461	11.019320278634	21.8628651186217
0.235294117647059	0.166666666666667	0.254901960784314	38.2141346186222	21.3400260139056	20	20	1	403	0	0	263	246	1	7	110	JAR_FilterBank	0	0.368421052631579	0.652605459057072	0.0294117647058824	11.019320278634	21.8628651186217
0.185185185185185	0.107142857142857	0.166666666666667	41.3754800486944	23.5048322529589	20	20	4	544	0	0	277	315	1	7	110	JAR_FilterBank	0	0.292682926829268	0.509191176470588	0.0163398692810458	11.019320278634	21.8628651186217
0.203389830508475	0.0952380952380952	0.227513227513228	37.8447932837012	22.4368438359356	20	20	1	392	0	0	289	235	1	7	110	JAR_FilterBank	0	0.36	0.737244897959184	0.0476190476190476	11.019320278634	21.8628651186217
0.102040816326531	0.046875	0.0890804597701149	37.4430286776079	21.2699414135635	20	20	3	612	0	0	204	387	1	7	110	JAR_FilterBank	0	0.282608695652174	0.333333333333333	0.0172413793103448	11.019320278634	21.8628651186217
0.272727272727273	0.0979020979020979	0.191950464396285	43.1023545688001	25.0829192060296	20	20	4	712	0	0	452	330	1	7	110	JAR_FilterBank	0	0.395348837209302	0.634831460674157	0.021671826625387	11.019320278634	21.8628651186217
0.0727272727272727	0.0865384615384615	0.101769911504425	38.290336336475	20.9420267973808	20	20	1	433	0	0	226	299	1	7	110	JAR_FilterBank	0	0.181818181818182	0.521939953810624	0.0575221238938053	11.019320278634	21.8628651186217
0.179487179487179	0.0909090909090909	0.184615384615385	37.6661254363682	19.9369702103339	20	20	1	252	0	0	160	238	1	7	110	JAR_FilterBank	0	0.114285714285714	0.634920634920635	0.0153846153846154	11.019320278634	21.8628651186217
0.0789473684210526	0.0510204081632653	0.101123595505618	38.363693950243	21.1957196700027	20	20	1	266	0	0	131	267	1	7	110	JAR_FilterBank	0	0.196078431372549	0.492481203007519	0.0449438202247191	11.019320278634	21.8628651186217
0.1	0.215686274509804	0.233576642335766	34.5201090930381	18.0376420972363	20	20	0	272	0	0	189	202	1	7	110	JAR_FilterBank	0	0.294117647058824	0.694852941176471	0.0437956204379562	11.019320278634	21.8628651186217
0.153846153846154	0.0630630630630631	0.130952380952381	38.6108470875429	21.6007995143887	20	20	3	494	0	0	293	301	1	7	110	JAR_FilterBank	0	0.3	0.593117408906883	0.0317460317460317	11.019320278634	21.8628651186217
0.0487804878048781	0.0204081632653061	0.0252525252525253	15.3418350446845	3.95252860139993	20	3	5	615	0	0	63	422	6.66666666666667	7	110	FilterBank	0	0.0526315789473684	0.102439024390244	0.0151515151515152	26.5626839623839	8.60980303011797
0.0384615384615385	0	0.0276497695852535	13.8813780595397	3.79386828732504	20	3	2	329	0	0	23	276	6.66666666666667	7	110	FilterBank	0	0.0227272727272727	0.0699088145896656	0.0460829493087558	26.5626839623839	8.60980303011797
0	0.015625	0.0157894736842105	14.8494791271841	3.82270658958987	20	3	0	257	0	0	28	238	6.66666666666667	7	110	FilterBank	0	0.037037037037037	0.108949416342412	0.068421052631579	26.5626839623839	8.60980303011797
0	0	0	6.62115581071627	2.11195859414531	20	3	3	340	0	0	16	272	6.66666666666667	7	110	FilterBank	0	0	0.0470588235294118	0	23.2041078775122	8.61521824011294
0.0222222222222222	0	0.0043859649122807	8.77837910439434	2.65784907735919	20	3	1	449	0	0	26	291	6.66666666666667	7	110	FilterBank	0	0	0.0579064587973274	0.0087719298245614	23.2041078775122	8.61521824011294
0.0227272727272727	0.00900900900900901	0.024390243902439	10.857741785211	3.20820969380137	20	3	4	330	0	0	30	278	6.66666666666667	7	110	FilterBank	0	0.0731707317073171	0.0909090909090909	0.0390243902439024	23.2041078775122	8.61521824011294
0.117647058823529	0.008	0.0380116959064327	12.1661545308027	3.40334822840786	20	3	3	442	0	0	60	394	6.66666666666667	7	110	FilterBank	0	0.0975609756097561	0.135746606334842	0.0263157894736842	26.5701039955423	7.9887363446515
0.0412371134020619	0.0402684563758389	0.0451306413301663	17.2575175748056	4.75899232375603	20	3	4	652	0	0	89	428	6.66666666666667	7	110	FilterBank	0	0.0967741935483871	0.136503067484663	0	26.5701039955423	7.9887363446515
0.0425531914893617	0.0184049079754601	0.0330188679245283	18.0882096948377	4.68106630169723	20	3	3	675	0	0	54	430	6.66666666666667	7	110	FilterBank	0	0.111111111111111	0.08	0.00943396226415094	26.5701039955423	7.9887363446515
0.0727272727272727	0.0140845070422535	0.024330900243309	16.8654625865741	4.32571060542888	20	3	5	863	0	0	80	425	6.66666666666667	7	110	FilterBank	0	0	0.0926998841251448	0.0340632603406326	22.0271287458744	9.85199453243557
0.0588235294117647	0	0.0272373540856031	13.1794782167167	3.58629305150521	20	3	1	388	0	0	39	271	6.66666666666667	7	110	FilterBank	0	0.0697674418604651	0.100515463917526	0.00389105058365759	22.0271287458744	9.85199453243557
0.0327868852459016	0.00280898876404494	0.0133630289532294	12.0763211076476	3.45429966572477	20	3	6	555	0	0	22	471	6.66666666666667	7	110	FilterBank	0	0.0714285714285714	0.0396396396396396	0.0178173719376392	22.0271287458744	9.85199453243557
0.0588235294117647	0.0566037735849057	0.0575342465753425	16.7666911305196	4.12688788542342	20	3	2	633	0	0	84	404	6.66666666666667	7	110	FilterBank	0	0.037037037037037	0.132701421800948	0.0246575342465753	18.5425848239208	8.50571064823534
0.03125	0.0062111801242236	0.0164319248826291	14.1185166911224	3.52640755710734	20	3	5	714	0	0	41	435	6.66666666666667	7	110	FilterBank	0	0.0666666666666667	0.0574229691876751	0.00469483568075117	18.5425848239208	8.50571064823534
0.0923076923076923	0.00888888888888889	0.0302114803625378	17.1312078794775	4.27892940906847	20	3	4	603	0	0	62	372	6.66666666666667	7	110	FilterBank	0	0.0256410256410256	0.102819237147595	0.00302114803625378	18.5425848239208	8.50571064823534
0.0579710144927536	0	0.0169971671388102	16.6013115239512	3.7292649819164	20	3	5	551	0	0	32	407	6.66666666666667	7	110	FilterBank	0	0.05	0.058076225045372	0.0113314447592068	23.1615274331639	10.2788086917881
0.0909090909090909	0.0129032258064516	0.0299145299145299	16.5609970673353	4.0894653122463	20	3	3	283	0	0	18	319	6.66666666666667	7	110	FilterBank	0	0	0.0636042402826855	0.0170940170940171	23.1615274331639	10.2788086917881
0	0.0125	0.0224719101123595	12.7027615815559	3.30388468094418	20	3	2	378	0	0	46	307	6.66666666666667	7	110	FilterBank	0	0.0681818181818182	0.121693121693122	0.0561797752808989	23.1615274331639	10.2788086917881
0	0	0.0148367952522255	10.1560533812774	2.65138200405687	20	3	6	492	0	0	46	408	6.66666666666667	7	110	FilterBank	0	0.0606060606060606	0.0934959349593496	0.00593471810089021	29.0265199768317	9.75482653048239
0	0.0114942528735632	0.028169014084507	8.91107930267415	2.41814049363254	20	3	1	176	0	0	12	269	6.66666666666667	7	110	FilterBank	0	0.0344827586206897	0.0681818181818182	0.028169014084507	29.0265199768317	9.75482653048239
0	0.0247349823321555	0.0182767624020888	6.10688251888102	1.9540702174639	20	3	4	581	0	0	38	430	6.66666666666667	7	110	FilterBank	0	0	0.0654044750430293	0	29.0265199768317	9.75482653048239
0.0212765957446809	0	0.00267379679144385	9.92351849419407	3.01128259424496	20	3	3	595	0	0	36	409	6.66666666666667	7	110	FilterBank	0	0	0.0605042016806723	0.0106951871657754	27.5566900222578	10.8433446458031
0.0158730158730159	0	0.00719424460431655	16.4210835329721	4.29576621526396	20	3	5	979	0	0	77	579	6.66666666666667	7	110	FilterBank	0	0.03125	0.0786516853932584	0.0107913669064748	27.5566900222578	10.8433446458031
0.0188679245283019	0.00623052959501558	0.0159453302961276	9.71964704306386	2.5788700959312	20	3	4	803	0	0	25	478	6.66666666666667	7	110	FilterBank	0	0.0476190476190476	0.0311332503113325	0.00911161731207289	27.5566900222578	10.8433446458031
0.0465116279069767	0.031413612565445	0.048951048951049	13.9841557943819	3.58403740202627	20	3	6	481	0	0	63	323	6.66666666666667	7	110	FilterBank	0	0.127659574468085	0.130977130977131	0.0244755244755245	21.6474320103843	10.6592392707973
0	0.00261096605744125	0.00215982721382289	12.625848345019	3.22353254411378	20	3	5	743	0	0	35	534	6.66666666666667	7	110	FilterBank	0	0	0.0471063257065949	0.00863930885529158	21.6474320103843	10.6592392707973
0.012987012987013	0.0125786163522013	0.0163551401869159	12.4612674967387	3.57695121036108	20	3	6	725	0	0	62	438	6.66666666666667	7	110	FilterBank	0	0.0606060606060606	0.0855172413793103	0.00467289719626168	21.6474320103843	10.6592392707973
0	0.0141342756183746	0.0113636363636364	8.77310996357072	2.50399863970473	20	3	3	572	0	0	21	415	6.66666666666667	7	110	FilterBank	0	0	0.0367132867132867	0.0113636363636364	26.6489753132431	10.5295040598946
0.0416666666666667	0	0.00591715976331361	5.74678070230276	2.30553934051889	20	3	3	267	0	0	8	289	6.66666666666667	7	110	FilterBank	0	0	0.0299625468164794	0	26.6489753132431	10.5295040598946
0.025	0.0179856115107914	0.0162162162162162	8.36322895202584	2.38626190341326	20	3	4	546	0	0	19	410	6.66666666666667	7	110	FilterBank	0	0	0.0347985347985348	0.0189189189189189	26.6489753132431	10.5295040598946
0.0266666666666667	0.0158730158730159	0.0464396284829721	20.1547855911116	5.56664335522825	20	3	5	583	0	0	117	350	6.66666666666667	7	110	FilterBank	0	0.025	0.200686106346484	0.0154798761609907	24.494536371273	11.4646996662302
0	0.0236686390532544	0.0227272727272727	22.2179227177729	5.82992120612286	20	3	4	891	0	0	103	621	6.66666666666667	7	110	FilterBank	0	0	0.115600448933782	0.0194805194805195	24.494536371273	11.4646996662302
0	0.0202205882352941	0.0208667736757624	16.1275271468403	4.53418625679076	20	3	4	985	0	0	43	640	6.66666666666667	7	110	FilterBank	0	0.0425531914893617	0.0436548223350254	0.0112359550561798	24.494536371273	11.4646996662302
0.0666666666666667	0.0135135135135135	0.0302114803625378	14.1889240506828	3.55592930491322	20	3	3	595	0	0	52	389	6.66666666666667	7	110	FilterBank	0	0	0.0873949579831933	0.0151057401812689	20.9359628553883	9.75070091215908
0.0344827586206897	0.0347222222222222	0.0695652173913043	14.6791194271313	3.8741316066249	20	3	5	397	0	0	50	297	6.66666666666667	7	110	FilterBank	0	0.140350877192982	0.125944584382872	0.00869565217391304	20.9359628553883	9.75070091215908
0	0.0304568527918782	0.0222222222222222	12.7189063162609	3.40728662999576	20	3	3	447	0	0	36	329	6.66666666666667	7	110	FilterBank	0	0	0.0805369127516778	0.0296296296296296	20.9359628553883	9.75070091215908
0.0212765957446809	0.00833333333333333	0.0126182965299685	9.26499880484737	2.60023273211719	20	3	3	377	0	0	18	405	6.66666666666667	7	110	FilterBank	0	0	0.0477453580901857	0.0126182965299685	29.8887035399058	8.40525464429679
0.0277777777777778	0.021505376344086	0.0244897959183673	7.61949584366165	2.28432915146403	20	3	5	688	0	0	26	510	6.66666666666667	7	110	FilterBank	0	0.05	0.0377906976744186	0.00204081632653061	29.8887035399058	8.40525464429679
0	0.0275590551181102	0.0225988700564972	8.29721799044418	2.38512629861093	20	3	4	526	0	0	45	402	6.66666666666667	7	110	FilterBank	0	0.0285714285714286	0.0855513307984791	0.0141242937853107	29.8887035399058	8.40525464429679
0.0704225352112676	0.0347826086956522	0.0378619153674833	12.7151498512769	3.10733655517986	20	3	6	753	0	0	71	465	6.66666666666667	7	110	FilterBank	0	0	0.0942895086321381	0.0044543429844098	24.4533961227436	7.76823333592797
0.0327868852459016	0	0.0114942528735632	13.4608135126326	3.38005957312132	20	3	4	453	0	0	21	372	6.66666666666667	7	110	FilterBank	0	0.0476190476190476	0.0463576158940397	0.0114942528735632	24.4533961227436	7.76823333592797
0.024390243902439	0.00546448087431694	0.025089605734767	13.025807921986	3.41327718251932	20	3	3	507	0	0	55	355	6.66666666666667	7	110	FilterBank	0	0.129032258064516	0.108481262327416	0.010752688172043	24.4533961227436	7.76823333592797
0	0	0.0290697674418605	16.4463679602334	4.39168430694856	20	3	1	571	0	0	52	354	6.66666666666667	7	110	FilterBank	0	0.16	0.0910683012259194	0.00872093023255814	25.5877047587773	10.8628289987552
0.0441176470588235	0.0145631067961165	0.0227272727272727	14.9758409736854	3.99313294123113	20	3	3	642	0	0	66	372	6.66666666666667	7	110	FilterBank	0	0.0344827586206897	0.102803738317757	0.0227272727272727	25.5877047587773	10.8628289987552
0.0217391304347826	0.0346320346320346	0.0380116959064327	16.902146994151	4.39058760715653	20	3	2	528	0	0	52	344	6.66666666666667	7	110	FilterBank	0	0.0526315789473684	0.0984848484848485	0.0321637426900585	25.5877047587773	10.8628289987552
0.027027027027027	0.014218009478673	0.0228758169934641	10.1453817043523	2.81681895186157	20	3	3	490	0	0	37	345	6.66666666666667	7	110	FilterBank	0	0.0408163265306122	0.0755102040816327	0.00980392156862745	23.0018772034071	7.58534680250021
0.027027027027027	0.0315789473684211	0.0467289719626168	19.2434480434222	4.78220730059668	20	3	5	575	0	0	91	351	6.66666666666667	7	110	FilterBank	0	0.128205128205128	0.158260869565217	0.0155763239875389	23.0018772034071	7.58534680250021
0.0769230769230769	0.0261627906976744	0.0521327014218009	15.9419996014831	4.09694657036247	20	3	3	728	0	0	90	485	6.66666666666667	7	110	FilterBank	0	0.176470588235294	0.123626373626374	0.014218009478673	23.0018772034071	7.58534680250021
0	0.0190023752969121	0.0177165354330709	7.99828042438254	2.21457917394388	20	3	4	659	0	0	29	514	6.66666666666667	7	110	FilterBank	0	0.0222222222222222	0.0440060698027314	0.0118110236220472	24.2456434927373	7.39382714426271
0.0434782608695652	0.0251572327044025	0.0234741784037559	10.9202228808324	3.05439033251908	20	3	2	362	0	0	28	324	6.66666666666667	7	110	FilterBank	0	0	0.0773480662983425	0.028169014084507	24.2456434927373	7.39382714426271
0.0487804878048781	0.0247349823321555	0.0294117647058824	13.4059465563177	3.40972084942528	20	3	3	585	0	0	38	434	6.66666666666667	7	110	FilterBank	0	0.0666666666666667	0.064957264957265	0.0053475935828877	24.2456434927373	7.39382714426271
0	0.00719424460431655	0.00425531914893617	14.5905777015187	3.86412984022137	20	3	4	466	0	0	48	279	6.66666666666667	7	110	FilterBank	0	0	0.103004291845494	0.0382978723404255	21.9979164344161	8.00488768419333
0	0.015	0.0257234726688103	15.2297585885994	4.35181662465131	20	3	5	442	0	0	30	360	6.66666666666667	7	110	FilterBank	0	0.125	0.0678733031674208	0.00321543408360129	21.9979164344161	8.00488768419333
0	0.0116959064327485	0.0114678899082569	15.2899736716109	4.13000090347849	20	3	4	693	0	0	65	461	6.66666666666667	7	110	FilterBank	0	0	0.0937950937950938	0.00458715596330275	21.9979164344161	8.00488768419333
0.0941176470588235	0.0121654501216545	0.0267686424474187	13.8688519315296	3.33545593972083	20	3	7	985	0	0	70	535	6.66666666666667	7	110	FilterBank	0	0.0344827586206897	0.0710659898477157	0.00191204588910134	22.425469545684	8.74729782020607
0.0851063829787234	0	0.0705882352941176	15.2234020944994	4.12163915241057	20	3	2	451	0	0	94	299	6.66666666666667	7	110	FilterBank	0	0.162790697674419	0.208425720620843	0.0274509803921569	22.425469545684	8.74729782020607
0.0638297872340425	0.0186335403726708	0.0471014492753623	14.9120826118042	4.04825009686806	20	3	4	423	0	0	49	324	6.66666666666667	7	110	FilterBank	0	0.125	0.115839243498818	0.0398550724637681	22.425469545684	8.74729782020607
0	0	0.0273224043715847	12.0993781949923	2.98700979812802	20	3	2	255	0	0	18	266	6.66666666666667	7	110	FilterBank	0	0.0943396226415094	0.0705882352941176	0.0819672131147541	26.7222841685288	4.80873293313711
0.0256410256410256	0.0131578947368421	0.0382513661202186	14.3440097497826	3.8044735644346	20	3	0	318	0	0	46	233	6.66666666666667	7	110	FilterBank	0	0.104166666666667	0.144654088050314	0.0601092896174863	26.7222841685288	4.80873293313711
0.0454545454545455	0.0119047619047619	0.0228571428571429	16.3495034262598	4.04131584360379	20	3	0	315	0	0	42	229	6.66666666666667	7	110	FilterBank	0	0.0196078431372549	0.133333333333333	0.0114285714285714	26.7222841685288	4.80873293313711
0.102040816326531	0.0228310502283105	0.0674846625766871	28.8914684375067	8.73646992004679	20	5	3	484	0	0	88	360	4	7	110	FilterBank	0	0.235294117647059	0.181818181818182	0.0153374233128834	24.3279556435118	13.3652799091641
0.0769230769230769	0.0650406504065041	0.0987654320987654	23.9071874886499	7.47945819647957	20	5	1	426	0	0	112	276	4	7	110	FilterBank	0	0.0869565217391304	0.262910798122066	0.037037037037037	24.3279556435118	13.3652799091641
0.0666666666666667	0.00404858299595142	0.0229885057471264	24.5805076853611	7.1548252295915	20	5	3	541	0	0	37	409	4	7	110	FilterBank	0	0	0.0683918669131238	0.0229885057471264	24.3279556435118	13.3652799091641
0.107142857142857	0.117241379310345	0.118773946360153	25.8586523396339	8.64320322053455	20	5	1	523	0	0	176	267	4	7	110	FilterBank	0	0.153846153846154	0.336520076481836	0.0498084291187739	24.3279556435118	13.3652799091641
0	0.0238095238095238	0.0220588235294118	25.1742451699862	7.28121735399494	20	5	3	369	0	0	41	318	4	7	110	FilterBank	0	0.0357142857142857	0.111111111111111	0.0477941176470588	24.3279556435118	13.3652799091641
0.0192307692307692	0.00911854103343465	0.0190023752969121	24.5247219147661	7.60010138235889	20	5	3	730	0	0	99	461	4	7	110	FilterBank	0	0.1	0.135616438356164	0.0380047505938242	26.0865945304669	9.50643909238573
0	0.0453172205438066	0.0549199084668192	25.0656656182545	7.73445239310478	20	5	4	685	0	0	125	443	4	7	110	FilterBank	0	0.127659574468085	0.182481751824818	0.0366132723112128	26.0865945304669	9.50643909238573
0.0857142857142857	0.0178571428571429	0.0533980582524272	28.5185990885349	7.67470401773951	20	5	1	270	0	0	40	308	4	7	110	FilterBank	0	0.0555555555555556	0.148148148148148	0.00485436893203883	26.0865945304669	9.50643909238573
0.0819672131147541	0.04	0.0656455142231947	24.227766271573	7.78610241613898	20	5	3	744	0	0	158	463	4	7	110	FilterBank	0	0.217391304347826	0.212365591397849	0.0393873085339169	26.0865945304669	9.50643909238573
0.0634920634920635	0.00813008130081301	0.0694980694980695	24.1185767175386	7.17915585396953	20	5	2	382	0	0	83	291	4	7	110	FilterBank	0	0.116279069767442	0.217277486910995	0.0347490347490347	26.0865945304669	9.50643909238573
0.0476190476190476	0.0869565217391304	0.0625	22.4753628793854	6.48587824991144	20	5	1	352	0	0	95	306	4	7	110	FilterBank	0	0.0769230769230769	0.269886363636364	0.0458333333333333	18.377836710198	15.7785713415472
0.1	0.0588235294117647	0.0549450549450549	16.8508205515205	4.50961456447425	20	5	3	433	0	0	55	343	4	7	110	FilterBank	0	0	0.1270207852194	0.0146520146520147	18.377836710198	15.7785713415472
0.130434782608696	0.018796992481203	0.0380116959064327	16.8414795676017	4.44799733890205	20	5	3	414	0	0	51	438	4	7	110	FilterBank	0	0.0416666666666667	0.123188405797101	0.0204678362573099	18.377836710198	15.7785713415472
0	0.0153061224489796	0.0227920227920228	21.1854118560302	5.70336251219307	20	5	3	479	0	0	44	375	4	7	110	FilterBank	0	0.0930232558139535	0.0918580375782881	0.0113960113960114	18.377836710198	15.7785713415472
0	0	0	12.3926653640203	3.58677284856964	20	5	3	377	0	0	28	292	4	7	110	FilterBank	0	0	0.0742705570291777	0.0316742081447964	18.377836710198	15.7785713415472
0.0540540540540541	0.0185873605947955	0.0331632653061225	19.9512809381872	5.83090404650938	20	5	5	716	0	0	119	399	4	7	110	FilterBank	0	0.0277777777777778	0.166201117318436	0.00510204081632653	19.7398542500002	6.47034919051214
0.111111111111111	0.0394736842105263	0.0745341614906832	21.222211012201	6.11213136085095	20	5	2	264	0	0	48	244	4	7	110	FilterBank	0	0.119047619047619	0.181818181818182	0.0807453416149068	19.7398542500002	6.47034919051214
0	0.0726495726495727	0.0714285714285714	21.2663584323035	6.60372154254655	20	5	2	514	0	0	76	362	4	7	110	FilterBank	0	0.113636363636364	0.147859922178988	0.0327380952380952	19.7398542500002	6.47034919051214
0.0408163265306122	0.0463215258855586	0.0509977827050998	23.7780938418848	7.41393378763485	20	5	3	572	0	0	76	463	4	7	110	FilterBank	0	0.0851063829787234	0.132867132867133	0.00443458980044346	19.7398542500002	6.47034919051214
0	0.0135135135135135	0.0294117647058824	20.7292679159807	6.43536796605194	20	5	6	418	0	0	69	294	4	7	110	FilterBank	0	0.0975609756097561	0.165071770334928	0.0330882352941176	19.7398542500002	6.47034919051214
0.105263157894737	0.010443864229765	0.0283975659229209	20.7527374100011	6.264116883786	20	5	5	705	0	0	91	500	4	7	110	FilterBank	0	0.0487804878048781	0.129078014184397	0.0121703853955375	24.1119993114023	9.0527108222116
0	0.0167364016736402	0.0217391304347826	19.4996214183247	5.21642358306909	20	5	3	421	0	0	39	418	4	7	110	FilterBank	0	0	0.0926365795724466	0.0124223602484472	24.1119993114023	9.0527108222116
0.0892857142857143	0.00699300699300699	0.0444444444444444	20.4167680473456	5.5034467286921	20	5	2	428	0	0	82	290	4	7	110	FilterBank	0	0.127659574468085	0.191588785046729	0.0148148148148148	24.1119993114023	9.0527108222116
0	0.0186046511627907	0.024390243902439	18.7335187800053	5.18200618246107	20	5	4	462	0	0	40	370	4	7	110	FilterBank	0	0.0882352941176471	0.0865800865800866	0.0335365853658537	24.1119993114023	9.0527108222116
0.078125	0.019672131147541	0.0436893203883495	20.2001567302191	5.53343365813303	20	5	3	683	0	0	60	452	4	7	110	FilterBank	0	0.21875	0.0878477306002928	0.0194174757281553	24.1119993114023	9.0527108222116
0.0512820512820513	0.0865051903114187	0.0909090909090909	25.4021524243562	7.14174162968059	20	5	3	596	0	0	113	395	4	7	110	FilterBank	0	0.127272727272727	0.189597315436242	0.018716577540107	21.3711950138855	10.7645452492931
0.0526315789473684	0.0414746543778802	0.0588235294117647	26.1849825494499	8.16332178130238	20	5	4	525	0	0	118	331	4	7	110	FilterBank	0	0.132075471698113	0.224761904761905	0.0278637770897833	21.3711950138855	10.7645452492931
0.1	0.0230414746543779	0.0813953488372093	24.4554121645837	6.91627963565129	20	5	3	683	0	0	146	351	4	7	110	FilterBank	0	0.25	0.213762811127379	0.0174418604651163	21.3711950138855	10.7645452492931
0.0847457627118644	0	0.0355731225296443	22.7225743004313	6.35990184022582	20	5	5	357	0	0	62	317	4	7	110	FilterBank	0	0.0833333333333333	0.173669467787115	0.0316205533596838	21.3711950138855	10.7645452492931
0.103448275862069	0.0632911392405063	0.0727272727272727	24.3876589712177	7.05228094858416	20	5	4	511	0	0	109	405	4	7	110	FilterBank	0	0.0869565217391304	0.213307240704501	0.00909090909090909	21.3711950138855	10.7645452492931
0.0645161290322581	0.029585798816568	0.0761245674740484	24.4905047009505	7.67439566928977	20	5	3	490	0	0	113	303	4	7	110	FilterBank	0	0.169811320754717	0.230612244897959	0.0519031141868512	20.6889915056251	12.2246531429579
0.0263157894736842	0	0.0602409638554217	23.1123677364816	6.49637881950763	20	5	1	274	0	0	56	258	4	7	110	FilterBank	0	0.0833333333333333	0.204379562043796	0.0542168674698795	20.6889915056251	12.2246531429579
0.0303030303030303	0.0305676855895196	0.0332225913621262	21.3032854761551	5.87603326115132	20	5	4	390	0	0	48	371	4	7	110	FilterBank	0	0.0465116279069767	0.123076923076923	0.0232558139534884	20.6889915056251	12.2246531429579
0.145161290322581	0.0871794871794872	0.122516556291391	29.2600076841145	8.84164309382888	20	5	4	753	0	0	221	347	4	7	110	FilterBank	0	0.25	0.293492695883134	0.0231788079470199	20.6889915056251	12.2246531429579
0.0425531914893617	0.0691489361702128	0.0993589743589744	22.7843586903464	6.91305318027192	20	5	2	571	0	0	179	322	4	7	110	FilterBank	0	0.173076923076923	0.313485113835377	0.0256410256410256	20.6889915056251	12.2246531429579
0.0317460317460317	0.0122448979591837	0.0215827338129496	26.5506517307816	8.02414582907921	20	5	2	554	0	0	82	426	4	7	110	FilterBank	0	0.0769230769230769	0.148014440433213	0.0167865707434053	26.7021475608973	11.84842866664
0.119402985074627	0.0172413793103448	0.153310104529617	24.5903965262374	7.5754151446002	20	5	3	431	0	0	136	329	4	7	110	FilterBank	0	0.172413793103448	0.31554524361949	0.0418118466898955	26.7021475608973	11.84842866664
0.046875	0.00865800865800866	0.0261627906976744	24.0470201250944	7.24414206202174	20	5	4	635	0	0	81	350	4	7	110	FilterBank	0	0.0740740740740741	0.12755905511811	0.0174418604651163	26.7021475608973	11.84842866664
0.0256410256410256	0.114114114114114	0.107913669064748	22.603108701283	6.97635525420747	20	5	2	585	0	0	125	431	4	7	110	FilterBank	0	0.127659574468085	0.213675213675214	0.00719424460431655	26.7021475608973	11.84842866664
0.0294117647058824	0.00448430493273543	0.0107334525939177	21.723316425962	6.45271030490249	20	5	4	993	0	0	161	564	4	7	110	FilterBank	0	0.032258064516129	0.162134944612286	0.0035778175313059	26.7021475608973	11.84842866664
0.024390243902439	0.0200803212851406	0.0240963855421687	21.8056643299301	6.33383114075667	20	5	2	529	0	0	50	398	4	7	110	FilterBank	0	0	0.0945179584120983	0.0210843373493976	21.0777904194129	10.4857290922542
0.219512195121951	0.0508474576271186	0.0659090909090909	19.4915125100882	5.28090941497349	20	5	3	580	0	0	80	481	4	7	110	FilterBank	0	0.0740740740740741	0.137931034482759	0.00454545454545455	21.0777904194129	10.4857290922542
0.0769230769230769	0.0391061452513966	0.0675675675675676	23.5638653512519	6.99348393327142	20	5	2	469	0	0	111	333	4	7	110	FilterBank	0	0.0545454545454545	0.236673773987207	0.0304054054054054	21.0777904194129	10.4857290922542
0.0483870967741935	0.015625	0.0313479623824451	24.3890868057279	6.70939234095801	20	5	3	570	0	0	120	337	4	7	110	FilterBank	0	0.0465116279069767	0.210526315789474	0.00940438871473354	21.0777904194129	10.4857290922542
0	0.00628930817610063	0.0190839694656489	20.9593167647888	5.81871951031659	20	5	2	365	0	0	38	297	4	7	110	FilterBank	0	0.0444444444444444	0.104109589041096	0.0152671755725191	21.0777904194129	10.4857290922542
0	0	0.127358490566038	20.6537288275435	5.91430462478877	20	5	1	389	0	0	116	305	4	7	110	FilterBank	0	0.0238095238095238	0.298200514138817	0.0377358490566038	17.4479420138877	13.0421284745035
0	0	0.0091324200913242	12.9943790373498	3.616260445489	20	5	3	672	0	0	27	507	4	7	110	FilterBank	0	0.0526315789473684	0.0401785714285714	0.0091324200913242	17.4479420138877	13.0421284745035
0.195652173913043	0.0444444444444444	0.111413043478261	27.8920111646097	7.75991980824524	20	5	2	618	0	0	204	441	4	7	110	FilterBank	0	0.0857142857142857	0.330097087378641	0.0380434782608696	17.4479420138877	13.0421284745035
0.0754716981132075	0.033112582781457	0.052434456928839	22.563673355372	6.20533521823508	20	5	4	525	0	0	116	320	4	7	110	FilterBank	0	0.027027027027027	0.220952380952381	0.0449438202247191	17.4479420138877	13.0421284745035
0.0222222222222222	0.0621468926553672	0.0924092409240924	24.4216039779183	6.94043153023088	20	5	2	572	0	0	108	341	4	7	110	FilterBank	0	0.0888888888888889	0.188811188811189	0.0495049504950495	17.4479420138877	13.0421284745035
0.141025641025641	0.0580645161290323	0.0918727915194346	26.2311853666567	8.39423851278009	20	5	3	667	0	0	187	289	4	7	110	FilterBank	0	0.113207547169811	0.280359820089955	0.0424028268551237	15.6926251778462	9.82634069128072
0.195652173913043	0.0463320463320463	0.0694444444444444	29.9792729968402	9.83957718583829	20	5	3	464	0	0	119	460	4	7	110	FilterBank	0	0.1	0.256465517241379	0.0222222222222222	15.6926251778462	9.82634069128072
0.0434782608695652	0.0670103092783505	0.0693069306930693	30.1775183227158	9.91215906903687	20	5	3	583	0	0	141	368	4	7	110	FilterBank	0	0.101694915254237	0.241852487135506	0.0297029702970297	15.6926251778462	9.82634069128072
0.0615384615384615	0.0634005763688761	0.0662251655629139	31.4223729656479	10.5756992382839	20	5	4	794	0	0	182	478	4	7	110	FilterBank	0	0.125	0.229219143576826	0.0176600441501104	15.6926251778462	9.82634069128072
0.129032258064516	0.0650406504065041	0.0921052631578947	26.8107589529502	8.83639983673329	20	5	6	722	0	0	172	385	4	7	110	FilterBank	0	0.14	0.238227146814404	0.0421052631578947	15.6926251778462	9.82634069128072
0.0909090909090909	0.0657276995305164	0.0848484848484849	24.7026738767626	7.81650941459448	20	5	7	498	0	0	89	370	4	7	110	FilterBank	0	0.117647058823529	0.178714859437751	0.00303030303030303	22.5180475140353	12.1733162377423
0.0540540540540541	0.0167130919220056	0.0529661016949153	30.5086991297171	8.99405060076288	20	5	3	639	0	0	153	498	4	7	110	FilterBank	0	0.170731707317073	0.23943661971831	0.0169491525423729	22.5180475140353	12.1733162377423
0.0769230769230769	0.0198412698412698	0.0466321243523316	25.5501598678931	7.92940011802619	20	5	3	669	0	0	127	398	4	7	110	FilterBank	0	0.0697674418604651	0.1898355754858	0.038860103626943	22.5180475140353	12.1733162377423
0	0	0.00543478260869565	21.6778036275967	6.1618604719853	20	5	5	596	0	0	60	419	4	7	110	FilterBank	0	0.027027027027027	0.100671140939597	0.0190217391304348	22.5180475140353	12.1733162377423
0.0952380952380952	0.0486486486486487	0.0732600732600733	25.7570382279839	8.51162938785379	20	5	2	493	0	0	150	309	4	7	110	FilterBank	0	0.132075471698113	0.304259634888438	0.0476190476190476	22.5180475140353	12.1733162377423
0.0806451612903226	0.0967741935483871	0.0983606557377049	29.9718686813626	10.8556307893374	20	7	1	459	0	0	169	324	2.85714285714286	7	110	FilterBank	0	0.179487179487179	0.368191721132898	0.040983606557377	13.738004571584	16.7792045525965
0.163636363636364	0.0615942028985507	0.102631578947368	30.4801201650562	10.5674294732823	20	7	5	554	0	0	147	404	2.85714285714286	7	110	FilterBank	0	0.276595744680851	0.265342960288809	0.0184210526315789	13.738004571584	16.7792045525965
0.0232558139534884	0.091703056768559	0.100946372239748	27.5664940232035	9.32890926179812	20	7	4	409	0	0	102	440	2.85714285714286	7	110	FilterBank	0	0.208333333333333	0.249388753056235	0.0473186119873817	13.738004571584	16.7792045525965
0.111111111111111	0.0488599348534202	0.0692124105011933	28.5869820302928	10.0508212258342	20	7	4	647	0	0	149	434	2.85714285714286	7	110	FilterBank	0	0.147058823529412	0.230293663060278	0.0262529832935561	13.738004571584	16.7792045525965
0.169491525423729	0.0258064516129032	0.053156146179402	25.9366735592449	9.19798213220555	20	7	1	413	0	0	132	346	2.85714285714286	7	110	FilterBank	0	0.0555555555555556	0.319612590799031	0.0232558139534884	13.738004571584	16.7792045525965
0.027027027027027	0.036144578313253	0.0568181818181818	26.5699051080717	9.20022567248615	20	7	2	356	0	0	85	286	2.85714285714286	7	110	FilterBank	0	0.133333333333333	0.23876404494382	0.0265151515151515	13.738004571584	16.7792045525965
0.025974025974026	0.0438247011952191	0.0455764075067024	26.9531064604663	9.33704619637682	20	7	6	675	0	0	147	381	2.85714285714286	7	110	FilterBank	0	0.102564102564103	0.217777777777778	0.00804289544235925	13.738004571584	16.7792045525965
0.0980392156862745	0.0167597765363128	0.0572390572390572	25.7841496561347	8.49030551251639	20	7	1	505	0	0	139	357	2.85714285714286	7	110	FilterBank	0	0.0857142857142857	0.275247524752475	0.0235690235690236	20.6549952433909	11.6984529733705
0.0757575757575758	0.024390243902439	0.0495867768595041	26.2646181177656	9.05687241667676	20	7	6	653	0	0	120	397	2.85714285714286	7	110	FilterBank	0	0.147058823529412	0.183767228177642	0.0220385674931129	20.6549952433909	11.6984529733705
0.0655737704918033	0.0128205128205128	0.0547945205479452	26.7357029308862	9.36351670846211	20	7	2	788	0	0	160	452	2.85714285714286	7	110	FilterBank	0	0.122448979591837	0.203045685279188	0.0593607305936073	20.6549952433909	11.6984529733705
0.0681818181818182	0.0314685314685315	0.0395778364116095	27.2900692278288	9.4191768362973	20	7	3	568	0	0	103	437	2.85714285714286	7	110	FilterBank	0	0.0487804878048781	0.181338028169014	0.0211081794195251	20.6549952433909	11.6984529733705
0.0754716981132075	0.0540540540540541	0.0945273631840796	26.6630530020454	9.12259456101385	20	7	4	355	0	0	98	257	2.85714285714286	7	110	FilterBank	0	0.163265306122449	0.276056338028169	0.0447761194029851	20.6549952433909	11.6984529733705
0.087719298245614	0.0717948717948718	0.076158940397351	29.2275918553122	10.0870841285185	20	7	2	525	0	0	167	344	2.85714285714286	7	110	FilterBank	0	0.111111111111111	0.318095238095238	0.0231788079470199	20.6549952433909	11.6984529733705
0.0344827586206897	0.0783410138248848	0.0753424657534247	23.7799761168228	7.76327106889858	20	7	2	414	0	0	82	376	2.85714285714286	7	110	FilterBank	0	0.0487804878048781	0.198067632850242	0.0410958904109589	20.6549952433909	11.6984529733705
0.0172413793103448	0.0618892508143322	0.0635964912280702	30.6710164559012	10.8082091158003	20	7	2	618	0	0	132	474	2.85714285714286	7	110	FilterBank	0	0.166666666666667	0.213592233009709	0.0197368421052632	25.8725355142426	11.7587327359732
0.05	0.0393700787401575	0.0514705882352941	26.2375047603631	8.59362918469018	20	7	4	487	0	0	113	297	2.85714285714286	7	110	FilterBank	0	0.125	0.232032854209446	0.0330882352941176	25.8725355142426	11.7587327359732
0.0961538461538462	0.0217391304347826	0.0573065902578797	27.336128339455	9.43100407737404	20	7	4	530	0	0	141	369	2.85714285714286	7	110	FilterBank	0	0.14	0.266037735849057	0.0630372492836676	25.8725355142426	11.7587327359732
0.0909090909090909	0.0952380952380952	0.117647058823529	28.673234947093	9.92592122964697	20	7	1	468	0	0	155	299	2.85714285714286	7	110	FilterBank	0	0.181818181818182	0.331196581196581	0.0726643598615917	25.8725355142426	11.7587327359732
0.0847457627118644	0.0479041916167665	0.0716723549488055	27.1350455584816	9.10029410931083	20	7	3	426	0	0	104	332	2.85714285714286	7	110	FilterBank	0	0.0833333333333333	0.244131455399061	0.0511945392491468	25.8725355142426	11.7587327359732
0.114285714285714	0.0905172413793103	0.101648351648352	26.8503904861502	9.12397593235646	20	7	3	547	0	0	141	377	2.85714285714286	7	110	FilterBank	0	0.09375	0.257769652650823	0.032967032967033	25.8725355142426	11.7587327359732
0.163934426229508	0.0520833333333333	0.0813253012048193	23.2020673085583	7.78050466023019	20	7	1	510	0	0	108	362	2.85714285714286	7	110	FilterBank	0	0	0.211764705882353	0.0210843373493976	25.8725355142426	11.7587327359732
0.0967741935483871	0.0584415584415584	0.0905660377358491	27.981872192595	9.76553174930171	20	7	2	437	0	0	136	299	2.85714285714286	7	110	FilterBank	0	0.13953488372093	0.311212814645309	0.0452830188679245	18.5428213623123	13.5048996802145
0.115942028985507	0.029585798816568	0.0641891891891892	27.924039803758	9.28986884033527	20	7	4	493	0	0	122	344	2.85714285714286	7	110	FilterBank	0	0.108108108108108	0.247464503042596	0.0337837837837838	18.5428213623123	13.5048996802145
0.111111111111111	0.0384615384615385	0.094488188976378	26.4707796980771	8.98098513450293	20	7	0	219	0	0	94	210	2.85714285714286	7	110	FilterBank	0	0.155555555555556	0.429223744292237	0.118110236220472	18.5428213623123	13.5048996802145
0.0697674418604651	0.0403225806451613	0.0891472868217054	29.393247630636	10.1062783082346	20	7	3	398	0	0	119	272	2.85714285714286	7	110	FilterBank	0	0.254901960784314	0.298994974874372	0.0387596899224806	18.5428213623123	13.5048996802145
0.207547169811321	0.214285714285714	0.204081632653061	29.6485441772787	10.818824546593	20	7	2	443	0	0	206	237	2.85714285714286	7	110	FilterBank	0	0.162790697674419	0.465011286681716	0.0306122448979592	18.5428213623123	13.5048996802145
0.169811320754717	0.0451612903225806	0.0795454545454545	29.2414251563105	10.928579568668	20	7	1	470	0	0	149	301	2.85714285714286	7	110	FilterBank	0	0.119047619047619	0.317021276595745	0.0492424242424242	18.5428213623123	13.5048996802145
0.113207547169811	0.0392156862745098	0.08125	26.6426499973674	8.93923013713811	20	7	4	632	0	0	143	346	2.85714285714286	7	110	FilterBank	0	0.0454545454545455	0.22626582278481	0.015625	18.5428213623123	13.5048996802145
0.0526315789473684	0.0888888888888889	0.0897959183673469	26.6071493872025	8.33023325588747	20	7	1	338	0	0	74	331	2.85714285714286	7	110	FilterBank	0	0.1	0.218934911242604	0.036734693877551	22.5891220482549	11.84450940496
0.0952380952380952	0.0303030303030303	0.0682926829268293	26.9939372632585	8.71341376450847	20	7	2	382	0	0	109	277	2.85714285714286	7	110	FilterBank	0	0.155555555555556	0.285340314136126	0.0390243902439024	22.5891220482549	11.84450940496
0.0882352941176471	0.0602006688963211	0.064	27.7589106059294	9.10832392226204	20	7	3	510	0	0	110	435	2.85714285714286	7	110	FilterBank	0	0.0476190476190476	0.215686274509804	0.024	22.5891220482549	11.84450940496
0.111111111111111	0.0407523510971787	0.0595238095238095	23.4469449036772	7.56188850746586	20	7	4	529	0	0	97	439	2.85714285714286	7	110	FilterBank	0	0.121951219512195	0.183364839319471	0.0261904761904762	22.5891220482549	11.84450940496
0.05	0.05	0.0718562874251497	26.2060456930014	8.50086663733745	20	7	1	248	0	0	88	263	2.85714285714286	7	110	FilterBank	0	0.0588235294117647	0.354838709677419	0.0479041916167665	22.5891220482549	11.84450940496
0.232558139534884	0.0416666666666667	0.133333333333333	23.6655717988584	7.76540690986096	20	7	2	302	0	0	117	271	2.85714285714286	7	110	FilterBank	0	0.210526315789474	0.387417218543046	0.0666666666666667	22.5891220482549	11.84450940496
0.126760563380282	0.0294117647058824	0.0634920634920635	27.3209218606914	9.54250300014624	20	7	4	480	0	0	119	350	2.85714285714286	7	110	FilterBank	0	0.0975609756097561	0.247916666666667	0.0253968253968254	22.5891220482549	11.84450940496
0.0444444444444444	0.0344827586206897	0.0679012345679012	27.6939315667827	9.53991697588756	20	7	0	247	0	0	68	211	2.85714285714286	7	110	FilterBank	0	0.0961538461538462	0.275303643724696	0.104938271604938	16.8768098851152	14.2453311633851
0	0.16	0.0814814814814815	27.5036098436101	8.91400299555433	20	7	2	186	0	0	52	228	2.85714285714286	7	110	FilterBank	0	0.111111111111111	0.279569892473118	0.0740740740740741	16.8768098851152	14.2453311633851
0.0810810810810811	0.0492957746478873	0.075098814229249	29.5097159573962	9.44591965360233	20	7	2	377	0	0	70	329	2.85714285714286	7	110	FilterBank	0	0.152173913043478	0.185676392572944	0.0276679841897233	16.8768098851152	14.2453311633851
0.0576923076923077	0.02734375	0.0549450549450549	30.3289203988011	10.1096621192204	20	7	5	604	0	0	130	387	2.85714285714286	7	110	FilterBank	0	0.113636363636364	0.21523178807947	0.0302197802197802	16.8768098851152	14.2453311633851
0.0566037735849057	0.00401606425702811	0.0375722543352601	24.5179371666611	7.87603288489413	20	7	3	708	0	0	164	390	2.85714285714286	7	110	FilterBank	0	0.157894736842105	0.231638418079096	0.0144508670520231	16.8768098851152	14.2453311633851
0.0895522388059701	0.0591133004926108	0.069620253164557	20.9287458482521	7.02681382926184	20	7	3	485	0	0	96	368	2.85714285714286	7	110	FilterBank	0	0.0384615384615385	0.197938144329897	0.00949367088607595	16.8768098851152	14.2453311633851
0.142857142857143	0.104477611940299	0.166666666666667	32.178922890523	11.1127189902012	20	7	0	274	0	0	95	220	2.85714285714286	7	110	FilterBank	0	0.195652173913043	0.346715328467153	0.043010752688172	16.8768098851152	14.2453311633851
0.140845070422535	0.15625	0.188264058679707	29.5517348604021	10.7048944909356	20	7	1	711	0	0	225	415	2.85714285714286	7	110	FilterBank	0	0.371428571428571	0.316455696202532	0.019559902200489	15.3744786625377	13.9586333164047
0.0821917808219178	0.048689138576779	0.0678851174934726	30.9452642838308	10.7995555380308	20	7	4	813	0	0	236	404	2.85714285714286	7	110	FilterBank	0	0.137931034482759	0.290282902829028	0.0365535248041775	15.3744786625377	13.9586333164047
0.157894736842105	0.0309278350515464	0.0780141843971631	28.6552483486267	9.84203785316482	20	7	3	662	0	0	184	453	2.85714285714286	7	110	FilterBank	0	0.0434782608695652	0.277945619335347	0.0354609929078014	15.3744786625377	13.9586333164047
0.0816326530612245	0.0756302521008403	0.118155619596542	26.6973212344918	9.27414311271217	20	7	2	625	0	0	171	395	2.85714285714286	7	110	FilterBank	0	0.13953488372093	0.2736	0.0461095100864553	15.3744786625377	13.9586333164047
0.0652173913043478	0.0416666666666667	0.0808080808080808	26.3019727140092	8.90057292419188	20	7	2	436	0	0	128	227	2.85714285714286	7	110	FilterBank	0	0.160714285714286	0.293577981651376	0.0454545454545455	15.3744786625377	13.9586333164047
0.19047619047619	0.0871794871794872	0.123456790123457	25.5234435570107	8.24591604720225	20	7	2	506	0	0	143	382	2.85714285714286	7	110	FilterBank	0	0.166666666666667	0.282608695652174	0.0154320987654321	15.3744786625377	13.9586333164047
0.0980392156862745	0	0.0974729241877256	26.0896075021264	9.00831068286749	20	7	3	439	0	0	150	339	2.85714285714286	7	110	FilterBank	0	0.242424242424242	0.341685649202733	0.0649819494584837	15.3744786625377	13.9586333164047
0.0851063829787234	0.0588235294117647	0.0654205607476635	26.3484272335036	8.89848724105591	20	7	2	273	0	0	61	311	2.85714285714286	7	110	FilterBank	0	0.0625	0.223443223443223	0.0607476635514019	24.4119954979399	12.4768262814748
0.140625	0.0253164556962025	0.0969387755102041	29.2978305262975	9.95290039623321	20	7	3	339	0	0	129	221	2.85714285714286	7	110	FilterBank	0	0.153846153846154	0.380530973451327	0.0663265306122449	24.4119954979399	12.4768262814748
0	0.0298507462686567	0.106145251396648	26.5181262105045	8.93626168676606	20	7	0	398	0	0	166	229	2.85714285714286	7	110	FilterBank	0	0.235294117647059	0.417085427135678	0.0614525139664804	24.4119954979399	12.4768262814748
0.0303030303030303	0.0298013245033113	0.0295566502463054	17.5502986253935	4.80140310628826	20	7	2	485	0	0	41	448	2.85714285714286	7	110	FilterBank	0	0.0384615384615385	0.0845360824742268	0.00738916256157635	24.4119954979399	12.4768262814748
0.0645161290322581	0.0702702702702703	0.0780141843971631	19.723266472496	5.61969417859593	20	7	1	326	0	0	51	347	2.85714285714286	7	110	FilterBank	0	0.107142857142857	0.156441717791411	0.0319148936170213	24.4119954979399	12.4768262814748
0	0.024390243902439	0.039039039039039	28.076774980729	9.36468916929255	20	7	3	615	0	0	103	368	2.85714285714286	7	110	FilterBank	0	0.146341463414634	0.167479674796748	0.048048048048048	24.4119954979399	12.4768262814748
0.223684210526316	0.0632411067193676	0.10803324099723	29.0586406337055	10.0830335150003	20	7	4	561	0	0	153	385	2.85714285714286	7	110	FilterBank	0	0.166666666666667	0.272727272727273	0.00831024930747922	24.4119954979399	12.4768262814748
0.0754716981132075	0.0360824742268041	0.0510510510510511	27.2208843772753	9.06869099656424	20	7	3	433	0	0	77	361	2.85714285714286	7	110	FilterBank	0	0.119047619047619	0.177829099307159	0.036036036036036	25.8055038487411	11.6150761694451
0.0721649484536082	0.00492610837438424	0.0379008746355685	23.1970105249683	7.94317202333714	20	7	6	754	0	0	173	359	2.85714285714286	7	110	FilterBank	0	0.1	0.229442970822281	0.0262390670553936	25.8055038487411	11.6150761694451
0.0540540540540541	0.0501672240802676	0.0684596577017115	28.4452775269393	10.4968364811946	20	7	7	740	0	0	175	417	2.85714285714286	7	110	FilterBank	0	0.209302325581395	0.236486486486486	0.019559902200489	25.8055038487411	11.6150761694451
0.05	0.0347490347490347	0.0438356164383562	24.9888260561221	7.72932778713011	20	7	4	480	0	0	58	442	2.85714285714286	7	110	FilterBank	0	0.130434782608696	0.120833333333333	0.0164383561643836	25.8055038487411	11.6150761694451
0.0196078431372549	0.0208333333333333	0.0522088353413655	25.1847591451474	8.48113063178115	20	7	2	426	0	0	77	310	2.85714285714286	7	110	FilterBank	0	0.108695652173913	0.18075117370892	0.0401606425702811	25.8055038487411	11.6150761694451
0.0196078431372549	0.0857142857142857	0.124324324324324	26.8744106436706	8.52630883873434	20	7	2	301	0	0	81	244	2.85714285714286	7	110	FilterBank	0	0.146341463414634	0.269102990033223	0.0918918918918919	25.8055038487411	11.6150761694451
0.127272727272727	0.0306122448979592	0.076530612244898	19.5135986361173	6.44648799835594	20	7	3	351	0	0	89	263	2.85714285714286	7	110	FilterBank	0	0.117647058823529	0.253561253561254	0.0357142857142857	25.8055038487411	11.6150761694451
0.075	0.0365853658536585	0.0963855421686747	36.1160473569512	14.5077096656814	20	10	1	292	0	0	132	269	2	7	110	FilterBank	0	0.209302325581395	0.452054794520548	0.0662650602409639	16.8952449893529	17.8336641361382
0.294117647058824	0.0625	0.274390243902439	31.8929557647717	12.442114399601	20	10	3	314	0	0	150	246	2	7	110	FilterBank	0	0.282051282051282	0.477707006369427	0.109756097560976	16.8952449893529	17.8336641361382
0.16	0.211009174311927	0.156779661016949	33.9648328433971	14.1321535898031	20	10	0	408	0	0	192	306	2	7	110	FilterBank	0	0.130434782608696	0.470588235294118	0.038135593220339	16.8952449893529	17.8336641361382
0.109375	0.116279069767442	0.124705882352941	35.9857213326606	15.5069766187686	20	10	3	591	0	0	198	472	2	7	110	FilterBank	0	0.208333333333333	0.33502538071066	0.00470588235294118	16.8952449893529	17.8336641361382
0.222222222222222	0.0119047619047619	0.107981220657277	35.2777166839013	14.9945382243691	20	10	4	336	0	0	142	325	2	7	110	FilterBank	0	0.142857142857143	0.422619047619048	0.0610328638497653	16.8952449893529	17.8336641361382
0.195121951219512	0	0.118421052631579	33.9965978293388	13.7505205457084	20	10	0	249	0	0	132	211	2	7	110	FilterBank	0	0.183673469387755	0.530120481927711	0.0921052631578947	16.8952449893529	17.8336641361382
0.0317460317460317	0.042	0.0462328767123288	27.883408010595	10.4615426343616	20	10	5	828	0	0	119	647	2	7	110	FilterBank	0	0	0.143719806763285	0.00513698630136986	16.8952449893529	17.8336641361382
0.133333333333333	0.0434782608695652	0.0943396226415094	29.1929626110424	11.5945030562639	20	10	1	393	0	0	195	260	2	7	110	FilterBank	0	0.0555555555555556	0.49618320610687	0.0424528301886792	16.8952449893529	17.8336641361382
0.283333333333333	0.0717948717948718	0.157728706624606	36.8624503050716	15.6320544878932	20	10	5	625	0	0	240	423	2	7	110	FilterBank	0	0.276595744680851	0.384	0.0536277602523659	16.8952449893529	17.8336641361382
0.1	0.0363636363636364	0.105263157894737	34.402090775302	14.6014248667793	20	10	4	430	0	0	187	301	2	7	110	FilterBank	0	0.292682926829268	0.434883720930233	0.0451127819548872	16.8952449893529	17.8336641361382
0.240740740740741	0	0.181818181818182	32.6560721414799	14.9158457175917	20	10	0	332	0	0	230	166	2	7	110	FilterBank	0	0.169811320754717	0.692771084337349	0.12396694214876	5.26057502457457	18.719379330789
0.196078431372549	0.0518518518518519	0.126582278481013	34.2595299119272	14.9929993431176	20	10	2	340	0	0	122	267	2	7	110	FilterBank	0	0.245283018867925	0.358823529411765	0.029535864978903	5.26057502457457	18.719379330789
0.140350877192982	0.0638297872340425	0.101851851851852	36.3937140806276	16.6642970615915	20	10	3	435	0	0	251	256	2	7	110	FilterBank	0	0.0612244897959184	0.577011494252874	0.0555555555555556	5.26057502457457	18.719379330789
0.1	0.101796407185629	0.122222222222222	39.7802415894103	19.4610128959474	20	10	4	716	0	0	257	455	2	7	110	FilterBank	0	0.24390243902439	0.358938547486034	0.0177777777777778	5.26057502457457	18.719379330789
0.211267605633803	0.0382513661202186	0.0975609756097561	37.4742154573203	17.207072118573	20	10	2	557	0	0	235	334	2	7	110	FilterBank	0	0.155555555555556	0.421903052064632	0.0274390243902439	5.26057502457457	18.719379330789
0.15625	0.0952380952380952	0.17479674796748	38.7027028949742	17.6060490885288	20	10	2	532	0	0	271	251	2	7	110	FilterBank	0	0.327586206896552	0.509398496240602	0.0284552845528455	5.26057502457457	18.719379330789
0.145833333333333	0.0578034682080925	0.130111524163569	33.4983354084478	14.7257663471665	20	10	2	549	0	0	174	336	2	7	110	FilterBank	0	0.317073170731707	0.316939890710383	0.0260223048327138	5.26057502457457	18.719379330789
0.162790697674419	0.154411764705882	0.152224824355972	38.6978746989853	18.2871914275981	20	10	4	791	0	0	322	446	2	7	110	FilterBank	0	0.205882352941176	0.407079646017699	0.0140515222482436	5.26057502457457	18.719379330789
0.278688524590164	0.2	0.240157480314961	32.6742485535876	14.5350311278567	20	10	0	485	0	0	250	329	2	7	110	FilterBank	0	0.321428571428571	0.515463917525773	0.031496062992126	5.26057502457457	18.719379330789
0.130434782608696	0.175824175824176	0.177033492822967	36.2216592801654	17.4233805783137	20	10	1	466	0	0	252	241	2	7	110	FilterBank	0	0.222222222222222	0.540772532188841	0.0813397129186603	5.26057502457457	18.719379330789
0.102941176470588	0.0353982300884956	0.0878661087866109	33.692109074907	14.2197009968173	20	10	3	498	0	0	200	296	2	7	110	FilterBank	0	0.0588235294117647	0.401606425702811	0.0627615062761506	14.2805917587971	16.0446508280373
0.193548387096774	0.182795698924731	0.208791208791209	29.1890193608875	11.5084265989435	20	10	1	283	0	0	121	254	2	7	110	FilterBank	0	0.131578947368421	0.42756183745583	0.0549450549450549	14.2805917587971	16.0446508280373
0.137931034482759	0.123711340206186	0.131687242798354	34.054416052521	14.9830621566232	20	10	4	768	0	0	268	500	2	7	110	FilterBank	0	0.179487179487179	0.348958333333333	0.01440329218107	14.2805917587971	16.0446508280373
0.160714285714286	0	0.166666666666667	32.1543465850375	13.4117541888688	20	10	0	296	0	0	189	154	2	7	110	FilterBank	0	0.120689655172414	0.638513513513513	0.151515151515152	14.2805917587971	16.0446508280373
0.078125	0.0166666666666667	0.0480225988700565	32.2331717935622	12.8761652247594	20	10	5	593	0	0	154	367	2	7	110	FilterBank	0	0.142857142857143	0.259696458684654	0.019774011299435	14.2805917587971	16.0446508280373
0.0384615384615385	0.00917431192660551	0.0858369098712446	26.052674364661	9.35609846210176	20	10	3	374	0	0	89	251	2	7	110	FilterBank	0	0.225	0.237967914438503	0.0300429184549356	14.2805917587971	16.0446508280373
0.253968253968254	0.0143884892086331	0.135849056603774	34.5875284648662	14.6306469995734	20	10	2	409	0	0	174	300	2	7	110	FilterBank	0	0.175	0.425427872860636	0.0490566037735849	14.2805917587971	16.0446508280373
0.0847457627118644	0.053921568627451	0.10062893081761	33.5624468243379	13.86782530489	20	10	3	559	0	0	190	340	2	7	110	FilterBank	0	0.146341463414634	0.339892665474061	0.0408805031446541	14.2805917587971	16.0446508280373
0.0357142857142857	0	0.142857142857143	32.1458133394606	13.3947821970977	20	10	0	268	0	0	159	201	2	7	110	FilterBank	0	0.271186440677966	0.593283582089552	0.0642857142857143	14.2805917587971	16.0446508280373
0.318840579710145	0.0606060606060606	0.165714285714286	29.2000143826113	11.594550762893	20	10	1	216	0	0	82	257	2	7	110	FilterBank	0	0.0344827586206897	0.37962962962963	0.0342857142857143	14.2805917587971	16.0446508280373
0.0357142857142857	0.0564516129032258	0.072463768115942	27.0812576904276	10.557319934198	20	10	1	271	0	0	90	261	2	7	110	FilterBank	0	0.0754716981132075	0.33210332103321	0.0531400966183575	17.199551220207	14.405305706194
0.175675675675676	0.0452830188679245	0.0831099195710456	30.2317824543467	11.1974151495199	20	10	6	642	0	0	178	394	2	7	110	FilterBank	0	0.102564102564103	0.277258566978193	0.0187667560321716	17.199551220207	14.405305706194
0.0327868852459016	0.0457516339869281	0.0658914728682171	32.0105644054803	12.9378138718407	20	10	3	560	0	0	215	313	2	7	110	FilterBank	0	0.170731707317073	0.383928571428571	0.10077519379845	17.199551220207	14.405305706194
0.133333333333333	0.0790378006872852	0.0936708860759494	29.793066720539	12.1901205446523	20	10	2	495	0	0	123	410	2	7	110	FilterBank	0	0.0952380952380952	0.248484848484848	0.0253164556962025	17.199551220207	14.405305706194
0.128571428571429	0.0194805194805195	0.0627450980392157	23.9262982353383	9.02826169690042	20	10	1	392	0	0	94	329	2	7	110	FilterBank	0	0.142857142857143	0.239795918367347	0.0352941176470588	17.199551220207	14.405305706194
0.172413793103448	0.0792079207920792	0.176744186046512	32.1723152182613	12.3433038729013	20	10	1	374	0	0	158	300	2	7	110	FilterBank	0	0.0769230769230769	0.422459893048128	0.0325581395348837	17.199551220207	14.405305706194
0.145454545454545	0.0632911392405063	0.0930232558139535	32.70333087622	12.8467119576419	20	10	2	344	0	0	152	237	2	7	110	FilterBank	0	0.0714285714285714	0.441860465116279	0.0813953488372093	17.199551220207	14.405305706194
0.107692307692308	0.076271186440678	0.0969827586206897	29.248034000934	11.6678507530547	20	10	4	829	0	0	199	506	2	7	110	FilterBank	0	0.21875	0.240048250904704	0.0129310344827586	17.199551220207	14.405305706194
0.05	0.0238095238095238	0.123655913978495	31.4817255783075	12.8352335481188	20	10	2	286	0	0	125	213	2	7	110	FilterBank	0	0.305084745762712	0.437062937062937	0.0860215053763441	17.199551220207	14.405305706194
0.0384615384615385	0.0681818181818182	0.0833333333333333	28.9960291423678	10.2123654452394	20	10	1	135	0	0	65	219	2	7	110	FilterBank	0	0.102564102564103	0.481481481481481	0.0625	17.199551220207	14.405305706194
0.0227272727272727	0.0224719101123595	0.0348101265822785	32.1710148762217	12.9647142916856	20	10	2	460	0	0	123	367	2	7	110	FilterBank	0	0.127659574468085	0.267391304347826	0.0443037974683544	25.1061192466853	14.538798631515
0.164948453608247	0.0444444444444444	0.101851851851852	32.6882422158683	13.7709379435342	20	10	4	525	0	0	169	333	2	7	110	FilterBank	0	0.117647058823529	0.321904761904762	0.0401234567901235	25.1061192466853	14.538798631515
0.122448979591837	0	0.064327485380117	28.2294038661091	11.1910279224688	20	10	1	472	0	0	196	223	2	7	110	FilterBank	0	0.0408163265306122	0.415254237288136	0.116959064327485	25.1061192466853	14.538798631515
0.205128205128205	0.120481927710843	0.124497991967871	34.6643413020985	13.8138833656415	20	10	0	556	0	0	203	327	2	7	110	FilterBank	0	0.0638297872340425	0.365107913669065	0.0883534136546185	25.1061192466853	14.538798631515
0.173913043478261	0.0894941634241245	0.106951871657754	30.7946495077444	13.1493906073422	20	10	2	665	0	0	235	406	2	7	110	FilterBank	0	0.0909090909090909	0.353383458646617	0.0401069518716578	25.1061192466853	14.538798631515
0.196969696969697	0.0311418685121107	0.085427135678392	28.8505150666213	11.2653150264815	20	10	7	713	0	0	168	439	2	7	110	FilterBank	0	0.21875	0.23562412342216	0.0175879396984925	25.1061192466853	14.538798631515
0.131578947368421	0.122448979591837	0.136029411764706	33.8983641779806	13.9979975654065	20	10	3	555	0	0	248	320	2	7	110	FilterBank	0	0.0967741935483871	0.446846846846847	0.0808823529411765	25.1061192466853	14.538798631515
0.0666666666666667	0.0555555555555556	0.0755813953488372	27.5383269154922	10.1188842800451	20	10	2	240	0	0	79	255	2	7	110	FilterBank	0	0.0555555555555556	0.329166666666667	0.0465116279069767	25.1061192466853	14.538798631515
0.0967741935483871	0.03125	0.0818965517241379	29.5978212850104	11.0797491125954	20	10	5	419	0	0	126	282	2	7	110	FilterBank	0	0.181818181818182	0.300715990453461	0.0474137931034483	25.1061192466853	14.538798631515
0.157894736842105	0.14375	0.146171693735499	29.4127008368098	11.6770760924182	20	10	4	643	0	0	222	471	2	7	110	FilterBank	0	0.1875	0.345256609642302	0.0278422273781903	25.1061192466853	14.538798631515
0.208955223880597	0.0298507462686567	0.109375	36.6419889105666	16.225539097816	20	10	2	420	0	0	160	304	2	7	110	FilterBank	0	0.173913043478261	0.380952380952381	0.05078125	19.4663057644906	16.3400822069495
0.0888888888888889	0.0980392156862745	0.102222222222222	30.5614210055589	12.7323801122234	20	10	1	352	0	0	124	281	2	7	110	FilterBank	0	0.151515151515152	0.352272727272727	0.04	19.4663057644906	16.3400822069495
0.0588235294117647	0.0181818181818182	0.0416666666666667	29.5895018724456	12.0744574587809	20	10	4	432	0	0	118	354	2	7	110	FilterBank	0	0.102040816326531	0.273148148148148	0.0288461538461538	19.4663057644906	16.3400822069495
0.188405797101449	0.127906976744186	0.167420814479638	36.1527829483711	15.7307726877478	20	10	1	393	0	0	205	243	2	7	110	FilterBank	0	0.238095238095238	0.521628498727735	0.0407239819004525	19.4663057644906	16.3400822069495
0.123076923076923	0.0612244897959184	0.0746753246753247	33.6974915151958	13.6629439711779	20	10	3	511	0	0	174	352	2	7	110	FilterBank	0	0.125	0.340508806262231	0.11038961038961	19.4663057644906	16.3400822069495
0.116666666666667	0.0113636363636364	0.0588235294117647	27.4227455780811	10.4847878424641	20	10	2	459	0	0	145	327	2	7	110	FilterBank	0	0.075	0.315904139433551	0.0698529411764706	19.4663057644906	16.3400822069495
0.188405797101449	0.0948275862068965	0.142857142857143	35.0402918773401	15.9935014344409	20	10	1	564	0	0	275	326	2	7	110	FilterBank	0	0.108108108108108	0.48758865248227	0.0300751879699248	19.4663057644906	16.3400822069495
0.113207547169811	0.0392156862745098	0.0699088145896656	35.0637957574228	15.2484364000643	20	10	2	659	0	0	285	366	2	7	110	FilterBank	0	0.225	0.43247344461305	0.0790273556231003	19.4663057644906	16.3400822069495
0.0975609756097561	0.0761904761904762	0.101492537313433	32.1296454711238	14.2114249226394	20	10	2	691	0	0	249	350	2	7	110	FilterBank	0	0.153846153846154	0.360347322720695	0.0388059701492537	19.4663057644906	16.3400822069495
0.2	0.121495327102804	0.152249134948097	35.529493635089	15.8851313274992	20	10	2	519	0	0	257	337	2	7	110	FilterBank	0	0.1	0.495183044315992	0.0346020761245675	19.4663057644906	16.3400822069495
0.228070175438596	0.151162790697674	0.267857142857143	41.9781935254423	23.2349403538537	20	20	2	433	0	0	280	240	1	7	110	FilterBank	0	0.392156862745098	0.646651270207852	0.03125	10.3362449898568	21.3780032556517
0.240740740740741	0.0618556701030928	0.196428571428571	39.2150738149018	21.5276650141687	20	20	3	441	0	0	266	234	1	7	110	FilterBank	0	0.272727272727273	0.603174603174603	0.0580357142857143	10.3362449898568	21.3780032556517
0.0975609756097561	0.173076923076923	0.237179487179487	40.2017650192991	22.0731834026522	20	20	2	328	0	0	249	206	1	7	110	FilterBank	0	0.290909090909091	0.759146341463415	0.0256410256410256	10.3362449898568	21.3780032556517
0.193548387096774	0.26	0.260869565217391	42.5812908672141	24.5372981535171	20	20	0	363	0	0	295	206	1	7	110	FilterBank	0	0.285714285714286	0.81267217630854	0.0380434782608696	10.3362449898568	21.3780032556517
0.185185185185185	0.101851851851852	0.188034188034188	43.111170951648	24.8343079393802	20	20	4	373	0	0	216	288	1	7	110	FilterBank	0	0.227272727272727	0.579088471849866	0.0299145299145299	10.3362449898568	21.3780032556517
0.136363636363636	0.05	0.150684931506849	41.5795504992586	22.6944799972497	20	20	1	390	0	0	242	283	1	7	110	FilterBank	0	0.245283018867925	0.620512820512821	0.0365296803652968	10.3362449898568	21.3780032556517
0.17741935483871	0.392156862745098	0.243589743589744	40.1664900838527	21.7402856247975	20	20	1	203	0	0	134	197	1	7	110	FilterBank	0	0.0869565217391304	0.660098522167488	0.0448717948717949	10.3362449898568	21.3780032556517
0.121951219512195	0.075	0.173913043478261	37.8942930091619	19.3809192010415	20	20	0	205	0	0	127	212	1	7	110	FilterBank	0	0.0277777777777778	0.619512195121951	0.0579710144927536	10.3362449898568	21.3780032556517
0.381818181818182	0.0540540540540541	0.236180904522613	40.0931464324237	21.9098592745698	20	20	1	339	0	0	209	250	1	7	110	FilterBank	0	0.325581395348837	0.616519174041298	0.0251256281407035	10.3362449898568	21.3780032556517
0.2	0.0561797752808989	0.218487394957983	39.2846787239602	21.5964346216366	20	20	0	358	0	0	239	264	1	7	110	FilterBank	0	0.291666666666667	0.667597765363129	0.0294117647058824	10.3362449898568	21.3780032556517
0.213333333333333	0.155844155844156	0.243243243243243	40.8370672988552	22.7982890486516	20	20	4	556	0	0	306	302	1	7	110	FilterBank	0	0.347826086956522	0.550359712230216	0.0168918918918919	10.3362449898568	21.3780032556517
0.215384615384615	0.111111111111111	0.168141592920354	42.1780600906175	23.4706021232852	20	20	1	412	0	0	279	281	1	7	110	FilterBank	0	0.1	0.677184466019418	0.0353982300884956	10.3362449898568	21.3780032556517
0.0888888888888889	0.025	0.0845070422535211	38.4517582215059	21.0435874813789	20	20	1	270	0	0	205	197	1	7	110	FilterBank	0	0.0754716981132075	0.759259259259259	0.0422535211267606	10.3362449898568	21.3780032556517
0.214285714285714	0.137254901960784	0.270114942528736	44.977214500243	25.171655970315	20	20	2	380	0	0	286	218	1	7	110	FilterBank	0	0.36	0.752631578947368	0.028735632183908	10.3362449898568	21.3780032556517
0.107142857142857	0.09375	0.227848101265823	37.4018609418342	22.0059974384367	20	20	1	466	0	0	300	245	1	7	110	FilterBank	0	0.363636363636364	0.643776824034335	0.0379746835443038	10.3362449898568	21.3780032556517
0.0256410256410256	0.0555555555555556	0.139240506329114	41.603379796861	23.0780811622038	20	20	1	336	0	0	257	211	1	7	110	FilterBank	0	0.275862068965517	0.764880952380952	0.0632911392405063	10.3362449898568	21.3780032556517
0.162790697674419	0.0208333333333333	0.201149425287356	38.1930423444389	20.5247666537058	20	20	1	352	0	0	227	244	1	7	110	FilterBank	0	0.325581395348837	0.644886363636364	0.0517241379310345	10.3362449898568	21.3780032556517
0.0980392156862745	0.106060606060606	0.173684210526316	43.0640040628658	23.3722232060833	20	20	2	348	0	0	246	221	1	7	110	FilterBank	0	0.26	0.706896551724138	0.0473684210526316	10.3362449898568	21.3780032556517
0.226415094339623	0.259259259259259	0.251655629139073	40.9990178827763	22.803016148754	20	20	0	292	0	0	236	212	1	7	110	FilterBank	0	0.294117647058824	0.808219178082192	0.0463576158940397	10.3362449898568	21.3780032556517
0.115384615384615	0.027027027027027	0.13215859030837	38.4723816979226	20.4594303444523	20	20	2	378	0	0	228	278	1	7	110	FilterBank	0	0.342105263157895	0.603174603174603	0.0220264317180617	10.3362449898568	21.3780032556517
0.207547169811321	0.117647058823529	0.266233766233766	38.5432539453504	21.2869985611056	20	20	2	330	0	0	245	185	1	7	110	FilterBank	0	0.25	0.742424242424242	0.0649350649350649	5.60885556938567	20.9450879647734
0.0909090909090909	0.0140845070422535	0.05	34.1713451875583	18.1473213281636	20	20	1	291	0	0	136	286	1	7	110	FilterBank	0	0.0769230769230769	0.467353951890034	0.0227272727272727	5.60885556938567	20.9450879647734
0.162790697674419	0.235294117647059	0.194029850746269	38.1175255339911	19.2154720008796	20	20	0	209	0	0	142	254	1	7	110	FilterBank	0	0.15	0.679425837320574	0.0149253731343284	5.60885556938567	20.9450879647734
0.136363636363636	0.0465116279069767	0.142857142857143	38.8696095372634	21.1823906517226	20	20	2	336	0	0	194	220	1	7	110	FilterBank	0	0.245614035087719	0.577380952380952	0.0529100529100529	5.60885556938567	20.9450879647734
0.12962962962963	0.0363636363636364	0.123529411764706	39.4959097113867	21.0913022827306	20	20	0	350	0	0	242	260	1	7	110	FilterBank	0	0.184210526315789	0.691428571428571	0.0470588235294118	5.60885556938567	20.9450879647734
0.173076923076923	0.103448275862069	0.120141342756184	33.8100209919265	17.3639391473538	20	20	1	416	0	0	175	330	1	7	110	FilterBank	0	0.142857142857143	0.420673076923077	0.03886925795053	5.60885556938567	20.9450879647734
0.188679245283019	0.0789473684210526	0.17687074829932	35.5400108971802	19.8230613275823	20	20	0	353	0	0	250	177	1	7	110	FilterBank	0	0.181818181818182	0.708215297450425	0.0748299319727891	5.60885556938567	20.9450879647734
0.151515151515152	0.125984251968504	0.157894736842105	39.4830672421175	21.7349338378332	20	20	1	510	0	0	273	286	1	7	110	FilterBank	0	0.186046511627907	0.535294117647059	0.0728744939271255	5.60885556938567	20.9450879647734
0.363636363636364	0.25	0.3125	39.2935823644578	20.8006979050645	20	20	0	296	0	0	203	204	1	7	110	FilterBank	0	0.339622641509434	0.685810810810811	0.0340909090909091	5.60885556938567	20.9450879647734
0.26027397260274	0.0746268656716418	0.22	39.3872312589748	20.845414411365	20	20	2	370	0	0	248	244	1	7	110	FilterBank	0	0.210526315789474	0.67027027027027	0.05	5.60885556938567	20.9450879647734
0.12	0.0384615384615385	0.0975609756097561	37.8324012922514	18.534208903554	20	20	1	157	0	0	84	253	1	7	110	FilterBank	0	0.0789473684210526	0.535031847133758	0.024390243902439	5.60885556938567	20.9450879647734
0.179487179487179	0.0294117647058824	0.187878787878788	36.8391434142587	18.9919208935038	20	20	1	282	0	0	188	267	1	7	110	FilterBank	0	0.212765957446809	0.666666666666667	0.0606060606060606	5.60885556938567	20.9450879647734
0.207547169811321	0.152671755725191	0.177165354330709	39.8418020153821	21.0920103121074	20	20	4	501	0	0	270	295	1	7	110	FilterBank	0	0.115384615384615	0.538922155688623	0.0354330708661417	5.60885556938567	20.9450879647734
0.135135135135135	0.112676056338028	0.163636363636364	37.5473616289318	18.8078968607701	20	20	2	315	0	0	143	316	1	7	110	FilterBank	0	0.121951219512195	0.453968253968254	0.0272727272727273	5.60885556938567	20.9450879647734
0.239130434782609	0.277777777777778	0.238805970149254	39.7310391959029	21.1659149019011	20	20	0	289	0	0	216	206	1	7	110	FilterBank	0	0.25	0.747404844290657	0.0522388059701493	5.60885556938567	20.9450879647734
0.0769230769230769	0	0.172043010752688	36.223141510489	19.1167890749292	20	20	0	208	0	0	178	162	1	7	110	FilterBank	0	0.210526315789474	0.855769230769231	0.043010752688172	5.60885556938567	20.9450879647734
0.0882352941176471	0.0769230769230769	0.133858267716535	39.0961749206172	20.130755607408	20	20	0	197	0	0	129	214	1	7	110	FilterBank	0	0.169811320754717	0.654822335025381	0.0708661417322835	5.60885556938567	20.9450879647734
0.120689655172414	0.105263157894737	0.155440414507772	38.6923329897927	20.5048963678252	20	20	2	409	0	0	260	274	1	7	110	FilterBank	0	0.0909090909090909	0.635696821515892	0.0569948186528497	5.60885556938567	20.9450879647734
0.352941176470588	0.0447761194029851	0.282926829268293	39.6654090692674	21.1483036524895	20	20	3	318	0	0	201	231	1	7	110	FilterBank	0	0.333333333333333	0.632075471698113	0.0292682926829268	5.60885556938567	20.9450879647734
0.0344827586206897	0.0277777777777778	0.0652173913043478	32.715678810808	16.2511071656287	20	20	0	105	0	0	53	185	1	7	110	FilterBank	0	0.0625	0.504761904761905	0.0434782608695652	5.60885556938567	20.9450879647734
0	0.0731707317073171	0.099009900990099	37.1799562454641	19.146122637806	20	20	1	125	0	0	74	252	1	7	110	FilterBank	0	0.0930232558139535	0.592	0	14.2727379790981	22.9964376763239
0.109375	0.108108108108108	0.134408602150538	40.7774290316549	23.0570301975201	20	20	0	291	0	0	177	241	1	7	110	FilterBank	0	0.192307692307692	0.608247422680412	0.0698924731182796	14.2727379790981	22.9964376763239
0.170212765957447	0	0.202453987730061	39.7867605682408	21.7365177546923	20	20	0	274	0	0	232	179	1	7	110	FilterBank	0	0.275862068965517	0.846715328467153	0.098159509202454	14.2727379790981	22.9964376763239
0.222222222222222	0.0666666666666667	0.240566037735849	40.3254657667021	22.2232689283673	20	20	1	461	0	0	321	244	1	7	110	FilterBank	0	0.285714285714286	0.696312364425163	0.0235849056603774	14.2727379790981	22.9964376763239
0.137931034482759	0.222222222222222	0.201086956521739	38.5645063165833	21.4340556280756	20	20	2	316	0	0	211	234	1	7	110	FilterBank	0	0.302325581395349	0.667721518987342	0.0489130434782609	14.2727379790981	22.9964376763239
0.25	0.148148148148148	0.2	39.0336755691565	20.385649138181	20	20	0	168	0	0	121	207	1	7	110	FilterBank	0	0.145454545454545	0.720238095238095	0.0818181818181818	14.2727379790981	22.9964376763239
0.175438596491228	0.139072847682119	0.18018018018018	39.7210316918546	22.3483847841363	20	20	2	652	0	0	338	354	1	7	110	FilterBank	0	0.459459459459459	0.51840490797546	0.015015015015015	14.2727379790981	22.9964376763239
0.208333333333333	0.206896551724138	0.213333333333333	39.2882460380441	21.0965571987525	20	20	0	257	0	0	186	187	1	7	110	FilterBank	0	0.108108108108108	0.723735408560311	0.0466666666666667	14.2727379790981	22.9964376763239
0.203125	0.327272727272727	0.252293577981651	36.4149493293071	20.3648910392522	20	20	1	270	0	0	161	277	1	7	110	FilterBank	0	0.21875	0.596296296296296	0.0229357798165138	14.2727379790981	22.9964376763239
0.163636363636364	0.0555555555555556	0.17687074829932	36.9050732406106	18.3055868661812	20	20	1	285	0	0	200	193	1	7	110	FilterBank	0	0.217391304347826	0.701754385964912	0.0272108843537415	14.2727379790981	22.9964376763239
0.264150943396226	0.145454545454545	0.251533742331288	40.4391392097688	22.2631051180234	20	20	2	322	0	0	229	215	1	7	110	FilterBank	0	0.297872340425532	0.711180124223602	0.0306748466257669	14.2727379790981	22.9964376763239
0.142857142857143	0.0588235294117647	0.124401913875598	41.2875535915807	23.4991791529184	20	20	2	334	0	0	170	283	1	7	110	FilterBank	0	0.122448979591837	0.508982035928144	0.0143540669856459	14.2727379790981	22.9964376763239
0.12	0.0763888888888889	0.109756097560976	37.1697352740507	19.2847452204831	20	20	2	350	0	0	157	306	1	7	110	FilterBank	0	0.195121951219512	0.448571428571429	0.0203252032520325	14.2727379790981	22.9964376763239
0.17741935483871	0.05	0.168539325842697	38.9103832876579	21.1518201770787	20	20	0	365	0	0	254	205	1	7	110	FilterBank	0	0.163265306122449	0.695890410958904	0.0561797752808989	14.2727379790981	22.9964376763239
0.137931034482759	0.0852713178294574	0.106463878326996	40.6386683120908	22.5654207204725	20	20	1	478	0	0	275	282	1	7	110	FilterBank	0	0.113207547169811	0.575313807531381	0.0380228136882129	14.2727379790981	22.9964376763239
0.156862745098039	0.0588235294117647	0.109550561797753	38.7141832285211	22.1810744257148	20	20	1	547	0	0	249	414	1	7	110	FilterBank	0	0.172413793103448	0.455210237659963	0.0252808988764045	14.2727379790981	22.9964376763239
0.0434782608695652	0.129032258064516	0.105960264900662	33.9728540895618	17.8220608926939	20	20	1	318	0	0	190	226	1	7	110	FilterBank	0	0.127659574468085	0.59748427672956	0.0596026490066225	14.2727379790981	22.9964376763239
0.258620689655172	0.12	0.257309941520468	36.8902159235594	18.8435391792885	20	20	1	329	0	0	237	220	1	7	110	FilterBank	0	0.146341463414634	0.720364741641337	0.0175438596491228	14.2727379790981	22.9964376763239
0.174603174603175	0.384615384615385	0.248275862068966	37.8742889123196	21.1007762545861	20	20	0	287	0	0	242	181	1	7	110	FilterBank	0	0.0909090909090909	0.843205574912892	0.0482758620689655	14.2727379790981	22.9964376763239
0.153846153846154	0	0.1875	40.4144982745938	21.6373432101504	20	20	0	211	0	0	152	196	1	7	110	FilterBank	0	0.130434782608696	0.720379146919431	0.0892857142857143	14.2727379790981	22.9964376763239
0.0204081632653061	0.0106382978723404	0.013745704467354	8.51606088347583	2.24285140247875	20	2	1	510	0	0	17	303	10	7	110	JAR_FilterBank	0	0.0181818181818182	0.0333333333333333	0.013745704467354	23.925433739941	7.75225988744336
0	0.00700934579439252	0.00572519083969466	6.35064574106981	2.1316980665761	20	2	3	858	0	0	33	545	10	7	110	JAR_FilterBank	0	0	0.0384615384615385	0.00381679389312977	25.9956388439237	5.26309520119025
0	0	0	0.95506560042437	0.812501313189202	20	2	3	293	0	0	7	326	10	7	110	JAR_FilterBank	0	0	0.0238907849829352	0.00389105058365759	27.7939410310413	5.62040436770432
0	0	0	0.18286069486919	0.538744541823226	20	2	9	1051	0	0	7	572	10	7	110	JAR_FilterBank	0	0	0.00666032350142721	0	26.0662021331489	3.92447875153784
0.0285714285714286	0.00987654320987654	0.0126582278481013	2.71012931790598	1.33372708455563	20	2	4	617	0	0	21	529	10	7	110	JAR_FilterBank	0	0.027027027027027	0.0340356564019449	0.00632911392405063	25.6408504089301	9.14179482904269
0	0	0	0.948026112912325	1.04452505799915	20	2	3	441	0	0	5	365	10	7	110	JAR_FilterBank	0	0	0.0113378684807256	0.00284090909090909	30.5780897565417	10.4579493700838
0	0.012448132780083	0.0202312138728324	9.88415900460453	2.52866695912145	20	2	2	405	0	0	18	393	10	7	110	JAR_FilterBank	0	0.111111111111111	0.0444444444444444	0.00867052023121387	31.2900066580289	11.3837112073703
0.038961038961039	0.025062656641604	0.0248091603053435	8.63534785805548	2.64231832579733	20	2	3	905	0	0	54	534	10	7	110	JAR_FilterBank	0	0	0.0596685082872928	0.0114503816793893	22.2663545686032	10.9743156721709
0.0392156862745098	0.00280112044817927	0.0191082802547771	9.83358261035729	2.72854943251469	20	2	4	611	0	0	38	492	10	7	110	JAR_FilterBank	0	0.0526315789473684	0.0621931260229133	0.00212314225053079	28.1778535384433	11.5583110321668
0	0.00865800865800866	0.0128617363344051	6.63859753402669	2.08622857604344	20	2	4	527	0	0	24	366	10	7	110	JAR_FilterBank	0	0.0425531914893617	0.0455407969639469	0.00964630225080386	25.2974910348744	8.72806952957843
0.0256410256410256	0.0115163147792706	0.0133111480865225	3.75305186092763	1.75920674194257	20	2	4	851	0	0	22	648	10	7	110	JAR_FilterBank	0	0.0357142857142857	0.0258519388954172	0.00831946755407654	27.5688045634688	7.47907151883823
0	0.00367647058823529	0.00274725274725275	5.21972763314777	1.69041922407826	20	2	4	719	0	0	37	394	10	7	110	JAR_FilterBank	0	0	0.0514603616133519	0.00274725274725275	22.7692943933179	7.02348534867425
0	0.00383141762452107	0.00563380281690141	1.32425416311673	1.02471383123264	20	2	4	431	0	0	6	377	10	7	110	JAR_FilterBank	0	0.0172413793103448	0.0139211136890951	0	33.3197577026397	6.85026010373406
0	0.00958466453674121	0.00947867298578199	3.19548975199553	1.34067843805905	20	2	6	721	0	0	24	447	10	7	110	JAR_FilterBank	0	0.0263157894736842	0.0332871012482663	0.0023696682464455	24.4086092826884	9.93357492091009
0	0	0.00833333333333333	3.18999474178049	1.49209327059323	20	2	5	378	0	0	14	248	10	7	110	JAR_FilterBank	0	0.0392156862745098	0.037037037037037	0.00833333333333333	25.1417897613185	8.64119440258611
0	0.00641025641025641	0.00996677740863787	5.56794797544474	2.02472293920111	20	2	2	388	0	0	18	328	10	7	110	JAR_FilterBank	0	0.0357142857142857	0.0463917525773196	0.00332225913621262	26.3935484419834	11.6515836212366
0	0.0154320987654321	0.0120481927710843	1.83920360915618	1.38317744764156	20	2	3	568	0	0	19	434	10	7	110	JAR_FilterBank	0	0	0.0334507042253521	0.0120481927710843	26.5117413586763	9.12373167408763
0	0.0153846153846154	0.0189393939393939	2.6911387333671	1.39315485102505	20	2	2	412	0	0	18	351	10	7	110	JAR_FilterBank	0	0.0303030303030303	0.0436893203883495	0	21.4865430100966	7.70513592059615
0	0	0	6.66425984044137	2.37089354466552	20	2	2	356	0	0	19	359	10	7	110	JAR_FilterBank	0	0	0.0533707865168539	0.0134680134680135	30.4965304132625	17.9067977426467
0.0232558139534884	0.0210970464135021	0.0236686390532544	5.02417961410879	2.34767873724075	20	2	2	420	0	0	19	413	10	7	110	JAR_FilterBank	0	0.0434782608695652	0.0452380952380952	0.00591715976331361	27.8807184262536	14.8341954004969
0.0151515151515152	0.00289855072463768	0.00854700854700855	2.56845382198074	1.83177072546888	20	2	5	669	0	0	22	494	10	7	110	JAR_FilterBank	0	0.032258064516129	0.0328849028400598	0.00213675213675214	26.8878730807843	13.7941860043714
0	0.00709219858156028	0.00355871886120996	3.34583969001924	1.71036355361076	20	2	3	408	0	0	10	329	10	7	110	JAR_FilterBank	0	0	0.0245098039215686	0	23.6517410301106	10.3787924579243
0.0377358490566038	0.0072992700729927	0.0179856115107914	1.28992390586794	1.10566523365901	20	2	4	362	0	0	11	333	10	7	110	JAR_FilterBank	0	0	0.0303867403314917	0.00719424460431655	26.4206601815014	6.69255724889874
0	0	0.00266666666666667	0.193919572511629	0.601890179045629	20	2	6	548	0	0	7	411	10	7	110	JAR_FilterBank	0	0.0217391304347826	0.0127737226277372	0.00266666666666667	27.7028084088101	4.52367908626566
0.0196078431372549	0.00267379679144385	0.00425531914893617	0.50796935576795	0.780015975346858	20	2	6	717	0	0	9	498	10	7	110	JAR_FilterBank	0	0	0.0125523012552301	0	26.1707648961475	5.1195697724569
0	0	0	0.756369882137498	0.770788014568804	20	2	3	499	0	0	8	450	10	7	110	JAR_FilterBank	0	0	0.0160320641282565	0.0104712041884817	28.3284456938575	6.62868767784304
0	0.00539083557951483	0.00843881856540084	6.33927329021145	2.05708347428737	20	2	6	668	0	0	19	477	10	7	110	JAR_FilterBank	0	0.05	0.0284431137724551	0.00210970464135021	28.7271836372592	8.22050347678448
0.0563380281690141	0.0196078431372549	0.0295081967213115	7.87170194376386	2.46796803124496	20	2	7	470	0	0	31	350	10	7	110	JAR_FilterBank	0	0.027027027027027	0.0659574468085106	0	26.9406782918588	12.8238675886432
0.0350877192982456	0.00396039603960396	0.00676818950930626	8.92141093036006	2.45614002697242	20	2	6	753	0	0	23	600	10	7	110	JAR_FilterBank	0	0	0.0305444887118194	0.00169204737732657	29.6146318911602	8.08125148423837
0.0476190476190476	0.00462962962962963	0.0100671140939597	11.0630620276479	2.74185310293449	20	2	3	437	0	0	30	359	10	7	110	JAR_FilterBank	0	0	0.068649885583524	0.0100671140939597	27.9733616074486	11.5947501777102
0.0149253731343284	0.01171875	0.0376344086021505	5.92059306918642	2.02552170685797	20	2	7	614	0	0	41	396	10	7	110	JAR_FilterBank	0	0.181818181818182	0.0667752442996743	0.00537634408602151	23.8785283766005	11.9179053956786
0.0196078431372549	0.0151898734177215	0.0163265306122449	7.97350759414691	2.34148493292072	20	2	4	654	0	0	29	522	10	7	110	JAR_FilterBank	0	0.025	0.0443425076452599	0.00612244897959184	26.9036448126332	8.32309351813845
0.0487804878048781	0.00609756097560976	0.0218978102189781	8.97800382591917	2.40439869380222	20	2	3	484	0	0	41	286	10	7	110	JAR_FilterBank	0	0.0350877192982456	0.0847107438016529	0.0291970802919708	22.6152696307328	10.3355829194942
0.0769230769230769	0.0134680134680135	0.0260663507109005	10.1919824946223	2.70040455004572	20	2	4	861	0	0	62	426	10	7	110	JAR_FilterBank	0	0	0.0720092915214866	0.0023696682464455	22.2300978785434	8.35006061358667
0	0.0058252427184466	0.00490196078431373	6.0708104428848	2.06711528700528	20	2	4	907	0	0	32	618	10	7	110	JAR_FilterBank	0	0	0.0352811466372657	0.00163398692810458	26.7259132113907	5.41368214869967
0	0	0	8.52640693936146	2.17253315852676	20	2	5	394	0	0	27	316	10	7	110	JAR_FilterBank	0	0	0.0685279187817259	0.0216450216450216	26.8423913485786	6.22555014450874
0	0.0128205128205128	0.0131004366812227	0.481377471211377	0.78960161756743	20	2	4	342	0	0	8	312	10	7	110	JAR_FilterBank	0	0	0.0233918128654971	0	28.5573541312103	9.73014016756043
0	0.00746268656716418	0.0142857142857143	0.276279512045569	0.691409613411703	20	2	3	244	0	0	5	295	10	7	110	JAR_FilterBank	0	0.0476190476190476	0.0204918032786885	0	30.3531002924751	4.39266673274964
0	0.0132450331125828	0.0180505415162455	11.7328943451244	3.13640430384692	20	2	5	414	0	0	49	302	10	7	110	JAR_FilterBank	0	0.0540540540540541	0.118357487922705	0.0144404332129964	25.8388340888855	10.5681387368187
0.0317460317460317	0.0149625935162095	0.0230769230769231	8.88549505316129	2.6211345118024	20	2	4	1004	0	0	67	523	10	7	110	JAR_FilterBank	0	0	0.0667330677290837	0.00384615384615385	24.5835733827487	8.59481786641163
0	0.0136612021857923	0.0131578947368421	6.18134530472898	2.37766771409062	20	2	6	726	0	0	33	461	10	7	110	JAR_FilterBank	0	0.0217391304347826	0.0454545454545455	0.0043859649122807	26.0827591071358	12.4675090059235
0	0.00699300699300699	0.0231481481481481	4.80101700807302	1.94949281349847	20	2	4	293	0	0	24	274	10	7	110	JAR_FilterBank	0	0.0677966101694915	0.0819112627986348	0.0601851851851852	24.673674605644	10.135013859866
0.0169491525423729	0.00714285714285714	0.00749063670411985	2.17503966923458	1.40482636293747	20	2	2	349	0	0	14	339	10	7	110	JAR_FilterBank	0	0	0.0401146131805158	0.00374531835205993	23.2566330454971	9.73290036268845
0.04	0	0.012448132780083	0.931217121595843	1.02285129260675	20	2	3	337	0	0	13	279	10	7	110	JAR_FilterBank	0	0.0285714285714286	0.0385756676557863	0.020746887966805	27.0996360553209	7.70989875748178
0.0384615384615385	0.00797872340425532	0.0123203285420945	7.89546551780565	2.60356814524053	20	2	3	987	0	0	52	490	10	7	110	JAR_FilterBank	0	0	0.0526849037487335	0.00410677618069815	24.3580149972157	9.57504858069436
0.0425531914893617	0.0194552529182879	0.0212765957446809	10.5580651812892	2.6258583677949	20	2	2	610	0	0	52	415	10	7	110	JAR_FilterBank	0	0.0384615384615385	0.0852459016393443	0.0106382978723404	22.1363128139303	8.96332809909809
0	0.0125523012552301	0.00895522388059702	4.17009862079978	1.56956497159134	20	2	2	485	0	0	11	363	10	7	110	JAR_FilterBank	0	0	0.022680412371134	0.00895522388059702	26.1528866112213	6.88737740775284
0.0263157894736842	0.0108695652173913	0.0180505415162455	4.64866361328384	1.74566469425278	20	2	4	459	0	0	15	318	10	7	110	JAR_FilterBank	0	0.0196078431372549	0.0326797385620915	0.0072202166064982	25.1348287084548	12.3370117177225
0	0	0.00398406374501992	2.14915403589242	1.02494505219542	20	2	3	500	0	0	23	329	10	7	110	JAR_FilterBank	0	0	0.046	0.0159362549800797	23.5269442011246	4.40393424238807
0	0.0165289256198347	0.0129589632829374	2.95894679174512	1.37316339639086	20	2	7	742	0	0	32	489	10	7	110	JAR_FilterBank	0	0	0.0431266846361186	0.00431965442764579	25.6442570623585	7.55857383137232
0	0.00497512437810945	0.00675675675675676	5.56859139700017	2.11772585208772	20	2	4	431	0	0	19	364	10	7	110	JAR_FilterBank	0	0	0.0440835266821346	0.00675675675675676	26.4965988689387	10.0996134878384
0.0285714285714286	0.00366300366300366	0.00806451612903226	3.43040266344692	1.63264869152877	20	2	1	483	0	0	15	395	10	7	110	JAR_FilterBank	0	0.0238095238095238	0.031055900621118	0.00537634408602151	24.511799346262	9.78142153296862
0	0	0	1.06619124560897	0.865132191636746	20	2	2	323	0	0	9	320	10	7	110	JAR_FilterBank	0	0	0.0278637770897833	0.0109090909090909	31.7890273984065	3.96880423942405
0	0.0263157894736842	0.0223880597014925	2.28574028352376	1.1728070697748	20	2	2	540	0	0	16	468	10	7	110	JAR_FilterBank	0	0	0.0296296296296296	0	24.0801299849649	6.07963518574913
0.0612244897959184	0.0104529616724739	0.0158311345646438	7.19993395832224	2.42267683997336	20	2	4	613	0	0	29	414	10	7	110	JAR_FilterBank	0	0	0.0473083197389886	0.0079155672823219	25.6314110515755	6.20837818762619
0.015625	0.0604838709677419	0.0459770114942529	10.0091464321429	3.05474579566725	20	2	3	515	0	0	35	385	10	7	110	JAR_FilterBank	0	0	0.0679611650485437	0	21.536125750763	11.1758079429711
0	0	0.00536193029490617	3.2538347725984	1.62253703108519	20	2	1	493	0	0	17	405	10	7	110	JAR_FilterBank	0	0.0465116279069767	0.0344827586206897	0.00804289544235925	30.1536356317432	10.8292135742846
0.0185185185185185	0.00757575757575758	0.0082815734989648	5.15318349494092	1.71664727102259	20	2	6	978	0	0	52	529	10	7	110	JAR_FilterBank	0	0	0.0531697341513292	0	23.3325044077186	5.92339740458729
0	0.011037527593819	0.00914076782449726	0.701889578310213	0.820079262430996	20	2	5	1014	0	0	22	561	10	7	110	JAR_FilterBank	0	0	0.0216962524654832	0.00182815356489945	22.2643902899959	5.09718953640298
0	0	0	0.974786277679577	0.778066651196084	20	2	5	488	0	0	7	438	10	7	110	JAR_FilterBank	0	0	0.014344262295082	0.00530503978779841	27.2001578652035	4.78725732908609
0.0714285714285714	0.0167364016736402	0.0294117647058824	9.70176217432275	2.86888279175729	20	2	6	558	0	0	40	383	10	7	110	FilterBank	0	0.0277777777777778	0.0716845878136201	0.00882352941176471	25.8153406675439	10.0988083753301
0.024390243902439	0.0331491712707182	0.044280442804428	5.85574435612799	2.26163118651027	20	2	3	381	0	0	30	312	10	7	110	FilterBank	0	0.0943396226415094	0.078740157480315	0.011070110701107	23.6548502079005	11.6028766554615
0	0	0.0028169014084507	4.63156308721855	1.79654543787303	20	2	6	610	0	0	9	358	10	7	110	FilterBank	0	0.0175438596491228	0.0147540983606557	0	27.1756353728266	6.93943100274419
0	0.0116279069767442	0.0117820324005891	6.94728297226659	2.19199502812218	20	2	5	810	0	0	31	701	10	7	110	FilterBank	0	0.0294117647058824	0.0382716049382716	0.00147275405007364	30.3701736294028	7.19763056552389
0.0634920634920635	0.0045662100456621	0.0147058823529412	2.46104390146907	1.22490301039146	20	2	3	544	0	0	25	348	10	7	110	FilterBank	0	0	0.0459558823529412	0.00588235294117647	24.7851918207992	7.29226358970558
0	0	0	4.00018642111274	1.48399773235427	20	2	5	510	0	0	12	391	10	7	110	FilterBank	0	0	0.0235294117647059	0	31.4310845091503	8.62967836443738
0.0175438596491228	0.002710027100271	0.00845665961945032	4.73531907248531	1.8156896276007	20	2	6	690	0	0	36	489	10	7	110	FilterBank	0	0.025	0.0521739130434783	0.00422832980972516	31.0145310225232	7.33555030067101
0.136986301369863	0.0191570881226054	0.0444444444444444	5.55715914875731	1.87678175616903	20	2	4	484	0	0	33	402	10	7	110	FilterBank	0	0.0294117647058824	0.0681818181818182	0.00833333333333333	21.0616756700301	7.41833294278555
0.0161290322580645	0.00813008130081301	0.00842696629213483	3.73129222800751	1.67094155500011	20	2	6	612	0	0	24	387	10	7	110	FilterBank	0	0	0.0392156862745098	0.00561797752808989	26.7779337256949	8.04409487815963
0.0153846153846154	0.00342465753424658	0.00590841949778434	3.95929287452285	1.68388376757232	20	2	7	1227	0	0	20	679	10	7	110	FilterBank	0	0.0333333333333333	0.0162999185004075	0.00738552437223043	24.7352717478457	6.95253277385363
0	0	0.00387596899224806	3.0712455818317	1.54002904357979	20	2	2	299	0	0	8	339	10	7	110	FilterBank	0	0.0256410256410256	0.0267558528428094	0.0387596899224806	30.9513666908128	13.1391207212011
0.0175438596491228	0	0.00602409638554217	2.50575896801553	1.86272051931825	20	2	4	614	0	0	11	522	10	7	110	FilterBank	0	0.0285714285714286	0.0179153094462541	0.00200803212851406	30.0191769230734	16.7696572015686
0.015625	0.010989010989011	0.0100671140939597	10.2634450252854	2.84210721730797	20	2	2	502	0	0	32	339	10	7	110	FilterBank	0	0	0.0637450199203187	0.0201342281879195	25.6875083829434	9.38494064364168
0.0416666666666667	0.00909090909090909	0.0138036809815951	7.23881353927542	2.40999232341533	20	2	6	980	0	0	45	659	10	7	110	FilterBank	0	0.032258064516129	0.0459183673469388	0.00460122699386503	25.1677301601107	9.47035472450542
0.0217391304347826	0.0277777777777778	0.025	0.994442270984603	1.10511091507795	20	2	3	619	0	0	21	478	10	7	110	FilterBank	0	0	0.0339256865912763	0.0025	22.8482916182002	5.03279849633306
0	0	0.0159574468085106	1.6902801473339	1.20126247649533	20	2	0	250	0	0	12	254	10	7	110	FilterBank	0	0.0465116279069767	0.048	0.0106382978723404	25.5265564802714	6.12635865049444
0.03125	0.0105263157894737	0.0150375939849624	1.89604035497073	1.44646500852349	20	2	2	332	0	0	15	331	10	7	110	FilterBank	0	0.025	0.0451807228915663	0.0150375939849624	21.5736664943057	8.10483965581154
0	0.0240963855421687	0.010989010989011	1.07359197367215	1.30417547137373	20	2	2	230	0	0	5	263	10	7	110	FilterBank	0	0	0.0217391304347826	0.010989010989011	22.1415564752998	8.29796805519378
0.0461538461538462	0.0072463768115942	0.0121654501216545	6.58007428080226	2.13651458522786	20	2	5	619	0	0	26	426	10	7	110	FilterBank	0	0	0.0420032310177706	0.0048661800486618	26.83812036481	5.78841704407656
0.0227272727272727	0.03125	0.0384615384615385	4.20340362199167	1.55507987958919	20	2	7	581	0	0	41	346	10	7	110	FilterBank	0	0.0740740740740741	0.0705679862306368	0.00320512820512821	23.9986009327749	8.41027742911436
0	0	0.00490196078431373	1.37528366705811	0.987955120682032	20	2	1	300	0	0	7	243	10	7	110	FilterBank	0	0.0192307692307692	0.0233333333333333	0	30.0580179665858	6.25948570960872
0.0153846153846154	0.0194805194805195	0.0193661971830986	2.96253341613184	1.57988558361364	20	2	5	1015	0	0	63	570	10	7	110	FilterBank	0	0	0.0620689655172414	0.00176056338028169	22.2158734494823	7.49881536956117
0	0	0.00324675324675325	2.4112768833804	1.29362873678795	20	2	4	404	0	0	8	358	10	7	110	FilterBank	0	0.0212765957446809	0.0198019801980198	0.00649350649350649	28.9521492884737	7.13790204983261
0	0.00497512437810945	0.00641025641025641	2.89789824063697	1.44744402934426	20	2	2	365	0	0	12	341	10	7	110	FilterBank	0	0.024390243902439	0.0328767123287671	0.00961538461538462	28.2357872956935	7.74572082082649
0	0	0.00359712230215827	4.30896825262944	1.46453908981838	20	2	4	467	0	0	20	325	10	7	110	FilterBank	0	0.0238095238095238	0.0428265524625268	0.0143884892086331	22.5765290965091	8.19340821414481
0.09375	0.033033033033033	0.0347394540942928	3.78673193790621	1.60790897585224	20	2	3	600	0	0	24	468	10	7	110	FilterBank	0	0	0.04	0.00248138957816377	24.2435300771969	9.67426307613558
0.0317460317460317	0.00286532951289398	0.00896860986547085	9.25830408464537	2.64714333525167	20	2	6	668	0	0	24	474	10	7	110	FilterBank	0	0.0294117647058824	0.0359281437125748	0	29.3954475049352	9.84791022256728
0.0701754385964912	0	0.0170940170940171	10.4313661753972	2.65487080985844	20	2	4	385	0	0	34	290	10	7	110	FilterBank	0	0	0.0883116883116883	0.0170940170940171	22.5728158539687	13.0627511833086
0.0192307692307692	0.00743494423791822	0.00806451612903226	10.7460441949496	2.90346110823055	20	2	2	644	0	0	37	379	10	7	110	FilterBank	0	0	0.0574534161490683	0.0295698924731183	25.4169573714625	9.5429858112922
0.0545454545454545	0.0246913580246914	0.036101083032491	11.0258312550121	2.97884908517936	20	2	3	516	0	0	40	300	10	7	110	FilterBank	0	0.0212765957446809	0.0775193798449612	0.0216606498194946	23.3239614248826	12.4689140950576
0	0.00540540540540541	0.00856531049250535	2.36336625796443	1.41683832242208	20	2	4	735	0	0	24	495	10	7	110	FilterBank	0	0.0256410256410256	0.0326530612244898	0	25.4120637752184	7.64199842198861
0	0.00444444444444444	0.0062111801242236	5.50259523871534	1.95622476633034	20	2	4	499	0	0	27	389	10	7	110	FilterBank	0	0.03125	0.0541082164328657	0.015527950310559	27.067761228368	7.46886931446794
0	0	0.0118577075098814	2.0385989568884	1.21513245230042	20	2	3	364	0	0	23	296	10	7	110	FilterBank	0	0.0714285714285714	0.0631868131868132	0	27.3716814610532	10.9331480913006
0	0.00460829493087558	0.00309597523219814	2.19183671936963	1.46193182065363	20	2	2	505	0	0	9	367	10	7	110	FilterBank	0	0	0.0178217821782178	0	25.5184020151469	10.0284768727907
0	0.00537634408602151	0.00631578947368421	1.58035124871383	1.41757298038721	20	2	7	579	0	0	14	483	10	7	110	FilterBank	0	0.0256410256410256	0.0241796200345423	0.00210526315789474	31.002386971209	8.82307205202802
0	0	0.0112359550561798	1.8436220111998	1.47351837169885	20	2	2	278	0	0	7	244	10	7	110	FilterBank	0	0.024390243902439	0.0251798561151079	0.0168539325842697	24.4031358452708	12.7618460643478
0	0.004149377593361	0.00895522388059702	4.0393281892525	1.55716141778324	20	2	5	458	0	0	13	368	10	7	110	FilterBank	0	0.0476190476190476	0.0283842794759825	0.00298507462686567	27.3267996123521	8.1426365778792
0.0449438202247191	0.00217864923747277	0.00871080139372822	4.37426654301914	1.80686585355524	20	2	7	1026	0	0	33	579	10	7	110	FilterBank	0	0	0.0321637426900585	0.00174216027874564	24.32475774226	5.46576297217285
0.0227272727272727	0.0184696569920844	0.0185185185185185	12.7953520845078	3.12779849048816	20	2	4	657	0	0	63	504	10	7	110	FilterBank	0	0.027027027027027	0.0958904109589041	0.00411522633744856	26.1077391919803	9.37252974588355
0	0.037593984962406	0.03515625	14.6980897451398	3.29788259598231	20	2	4	626	0	0	39	542	10	7	110	FilterBank	0	0.0303030303030303	0.0623003194888179	0.001953125	25.873539954518	12.1136037392415
0	0.00423728813559322	0.00549450549450549	5.23978627349806	1.66660344391172	20	2	6	820	0	0	19	587	10	7	110	FilterBank	0	0.032258064516129	0.0231707317073171	0	24.5468273193974	3.76969655629357
0	0	0.00615384615384615	5.32862814085923	1.61280702032483	20	2	5	505	0	0	15	351	10	7	110	FilterBank	0	0.0212765957446809	0.0297029702970297	0.00615384615384615	26.156314304513	5.56755023965296
0	0.0241545893719807	0.0218181818181818	5.14153784414016	1.98137641004048	20	2	3	343	0	0	16	345	10	7	110	FilterBank	0	0.0212765957446809	0.0466472303206997	0.0145454545454545	26.8752710084914	7.11642244509654
0	0.0112994350282486	0.0268199233716475	4.83976767767802	1.69603116057488	20	2	2	328	0	0	18	298	10	7	110	FilterBank	0	0.0701754385964912	0.0548780487804878	0.0114942528735632	28.7945616452873	7.71296257926324
0	0.0087719298245614	0.0131147540983607	4.07101544720415	1.67998283867993	20	2	2	410	0	0	14	384	10	7	110	FilterBank	0	0.03125	0.0341463414634146	0.0131147540983607	20.7680017348668	10.5197441674233
0.0208333333333333	0	0.00604229607250755	2.28577287435271	1.37493608034037	20	2	4	564	0	0	15	382	10	7	110	FilterBank	0	0.024390243902439	0.0265957446808511	0.00604229607250755	24.1629440501691	5.90654394744982
0	0.0191256830601093	0.0186480186480186	6.29074653398559	2.16568855324932	20	2	3	618	0	0	45	495	10	7	110	FilterBank	0	0.03125	0.0728155339805825	0.0116550116550117	25.2017283250314	9.00007566168674
0.0217391304347826	0.00677966101694915	0.0105263157894737	5.45968624012073	2.09699043594033	20	2	6	496	0	0	14	431	10	7	110	FilterBank	0	0.024390243902439	0.0282258064516129	0.0157894736842105	32.9982327879334	8.87805516936767
0	0	0.0065359477124183	1.22628279180113	0.954268405304623	20	2	3	382	0	0	6	349	10	7	110	FilterBank	0	0.0416666666666667	0.0157068062827225	0.0065359477124183	30.9779252539509	6.72819679920547
0	0	0	0.887134176935649	0.919780276597593	20	2	3	522	0	0	2	414	10	7	110	FilterBank	0	0	0.00383141762452107	0	24.8375995983096	3.91507762670105
0.0441176470588235	0.0018796992481203	0.0063391442155309	4.64378531658459	1.77167233413068	20	2	6	832	0	0	24	642	10	7	110	FilterBank	0	0	0.0288461538461538	0.00475435816164818	29.564124010797	6.48027199303124
0.0273972602739726	0.00452488687782805	0.0113960113960114	6.52962568410478	2.13872153070894	20	2	3	500	0	0	33	373	10	7	110	FilterBank	0	0.0285714285714286	0.066	0	26.592129485297	8.1449364601752
0	0.00488997555012225	0.00402414486921529	6.75741465351843	1.95297343065261	20	2	5	913	0	0	77	547	10	7	110	FilterBank	0	0	0.0843373493975904	0.00201207243460765	25.9511432204634	9.28367331642489
0.0256410256410256	0.00940438871473354	0.0150375939849624	3.54588747894083	1.37797121320562	20	2	2	620	0	0	47	451	10	7	110	FilterBank	0	0.0476190476190476	0.0758064516129032	0.0075187969924812	24.4046142602985	5.39292361386576
0.0188679245283019	0.0105263157894737	0.0101351351351351	8.26122229840605	2.45450235576933	20	2	4	484	0	0	23	343	10	7	110	FilterBank	0	0	0.0475206611570248	0.0135135135135135	23.9538096765798	8.18930504634971
0	0.0151898734177215	0.0182926829268293	7.25657613415053	2.19793775949999	20	2	4	759	0	0	42	496	10	7	110	FilterBank	0	0.075	0.0553359683794466	0	22.0027433329402	8.88927771759037
0	0	0.003003003003003	0.4314943737683	0.726005359608966	20	2	4	405	0	0	7	397	10	7	110	FilterBank	0	0.025	0.0172839506172839	0.018018018018018	31.3281998681557	4.46831546723149
0	0.00432900432900433	0.00298507462686567	0.664879860749026	0.900051196127704	20	2	1	441	0	0	8	392	10	7	110	FilterBank	0	0	0.018140589569161	0	25.843782616095	8.39529439286303
0.0416666666666667	0.0391061452513966	0.0377777777777778	5.30709312619724	2.13103547845922	20	2	5	613	0	0	36	464	10	7	110	FilterBank	0	0.0256410256410256	0.0587275693311582	0	24.029735628412	10.2275637425277
0.0263157894736842	0.00943396226415094	0.0292682926829268	7.7058379170837	2.0825480998869	20	2	4	272	0	0	23	254	10	7	110	FilterBank	0	0.0952380952380952	0.0845588235294118	0.0341463414634146	26.7000265388755	9.90642375111612
0.04	0.0103092783505155	0.0222222222222222	16.4674094849389	4.13154765590065	20	3	1	532	0	0	113	378	6.66666666666667	7	110	JAR_FilterBank	0	0.0285714285714286	0.212406015037594	0.0380952380952381	23.649182709131	13.4845157944718
0	0.00418410041841004	0.00649350649350649	10.66036105614	2.70694055251387	20	3	3	410	0	0	19	374	6.66666666666667	7	110	JAR_FilterBank	0	0.024390243902439	0.0463414634146341	0.00974025974025974	29.9189289849604	8.01416613143614
0.0576923076923077	0.0336633663366337	0.0470779220779221	19.2216749200497	4.85306088071463	20	3	5	1018	0	0	116	624	6.66666666666667	7	110	JAR_FilterBank	0	0.0285714285714286	0.113948919449902	0.0178571428571429	21.5962017135249	11.9830955496812
0.037037037037037	0.024390243902439	0.0431654676258993	16.8170076253239	4.29524684381444	20	3	3	416	0	0	63	310	6.66666666666667	7	110	JAR_FilterBank	0	0.12	0.151442307692308	0.0359712230215827	22.9712539548996	10.3742974325955
0	0.0133333333333333	0.0309278350515464	15.9911371559954	4.29574897844092	20	3	4	484	0	0	53	423	6.66666666666667	7	110	JAR_FilterBank	0	0.16	0.109504132231405	0.0128865979381443	28.6314692378709	10.1634989677969
0	0.0265486725663717	0.0250783699059561	14.9336453156306	3.76249457066441	20	3	5	388	0	0	21	362	6.66666666666667	7	110	JAR_FilterBank	0	0.025	0.0541237113402062	0.0313479623824451	29.5968883589556	9.31061144247146
0.0810810810810811	0	0.0483091787439614	23.1705220878312	5.50376761896769	20	3	1	313	0	0	63	281	6.66666666666667	7	110	JAR_FilterBank	0	0.146341463414634	0.201277955271566	0.0434782608695652	21.3819500739801	18.7570222843261
0.0169491525423729	0.0259259259259259	0.0251889168765743	18.1569580966362	4.28890315086513	20	3	4	626	0	0	66	420	6.66666666666667	7	110	JAR_FilterBank	0	0.0555555555555556	0.105431309904153	0.00755667506297229	24.824510442726	12.4195876330595
0.032258064516129	0.0271493212669683	0.0257731958762887	20.0964197346477	4.95678293288326	20	3	4	702	0	0	93	434	6.66666666666667	7	110	JAR_FilterBank	0	0.0303030303030303	0.132478632478632	0.0103092783505155	22.6343498456227	14.3677956262697
0	0.00928792569659443	0.00740740740740741	12.0630298308784	3.18918414353557	20	3	5	556	0	0	34	449	6.66666666666667	7	110	JAR_FilterBank	0	0	0.0611510791366906	0.00987654320987654	27.0984489777291	7.51889261696039
0.0535714285714286	0.0332594235033259	0.0371681415929204	14.2347915312217	3.72949595020046	20	3	4	859	0	0	72	575	6.66666666666667	7	110	JAR_FilterBank	0	0	0.0838183934807916	0.00707964601769911	24.2154272943913	5.81249316794804
0	0.00340136054421769	0.0153061224489796	11.967814653743	3.27856925294024	20	3	6	587	0	0	21	468	6.66666666666667	7	110	JAR_FilterBank	0	0	0.0357751277683135	0	27.8399115355545	6.71061165614661
0	0.0222222222222222	0.0253807106598985	11.3589332395536	2.98434575432349	20	3	2	564	0	0	31	408	6.66666666666667	7	110	JAR_FilterBank	0	0.0277777777777778	0.0549645390070922	0.00253807106598985	24.6513107767603	10.3022824934138
0.024390243902439	0.0358974358974359	0.0416666666666667	9.81414649348351	2.61028513992266	20	3	2	433	0	0	36	316	6.66666666666667	7	110	JAR_FilterBank	0	0.0545454545454545	0.0831408775981524	0.0352564102564103	18.4080057873132	11.4403095762977
0	0	0.00949367088607595	7.70683258322242	2.04735919804156	20	3	3	459	0	0	23	361	6.66666666666667	7	110	JAR_FilterBank	0	0.0588235294117647	0.0501089324618736	0.0158227848101266	27.7614499881282	6.93846758073963
0	0	0.0290322580645161	17.5565255836858	4.30096522903661	20	3	5	523	0	0	53	326	6.66666666666667	7	110	JAR_FilterBank	0	0.145454545454545	0.101338432122371	0.0225806451612903	24.9712365734009	13.2064803350137
0.0181818181818182	0.0297619047619048	0.0269230769230769	15.2354007451865	4.05696319791125	20	3	3	381	0	0	55	340	6.66666666666667	7	110	JAR_FilterBank	0	0.0285714285714286	0.144356955380577	0.0346153846153846	22.8548193193805	12.5115387308449
0.04	0.0625	0.0653950953678474	20.1814803580962	5.020762863592	20	3	6	493	0	0	83	410	6.66666666666667	7	110	JAR_FilterBank	0	0.0263157894736842	0.168356997971602	0.0190735694822888	21.5880093686959	13.3685722820403
0.0461538461538462	0.0122549019607843	0.0291828793774319	14.7937487244722	3.78728643876169	20	3	5	844	0	0	89	520	6.66666666666667	7	110	JAR_FilterBank	0	0.184210526315789	0.105450236966825	0.00972762645914397	23.2815368743493	7.38213088523785
0	0.0133333333333333	0.0108459869848156	13.4731122042562	3.31379057819732	20	3	3	610	0	0	31	476	6.66666666666667	7	110	JAR_FilterBank	0	0	0.0508196721311475	0.0281995661605206	29.9719176942423	6.93389486587818
0.0256410256410256	0.0136986301369863	0.0238095238095238	14.3924483553844	3.66446592349704	20	3	3	465	0	0	35	369	6.66666666666667	7	110	JAR_FilterBank	0	0.075	0.0752688172043011	0.00340136054421769	27.3245504658742	7.20252022843365
0.0425531914893617	0.0113636363636364	0.0152671755725191	10.5943195481464	2.72771667668033	20	3	4	412	0	0	37	334	6.66666666666667	7	110	JAR_FilterBank	0	0	0.0898058252427184	0.0190839694656489	23.7889175373107	10.6081286090724
0	0.0163934426229508	0.0325581395348837	12.316190826794	3.02631138318019	20	3	1	331	0	0	47	275	6.66666666666667	7	110	JAR_FilterBank	0	0.113636363636364	0.141993957703928	0.0465116279069767	21.7044890657886	10.4849334423514
0	0.0196078431372549	0.03125	12.8454755567379	3.24438980803854	20	3	5	494	0	0	45	290	6.66666666666667	7	110	JAR_FilterBank	0	0.102040816326531	0.0910931174089069	0.0390625	24.2096790090935	10.944786422542
0.0208333333333333	0.00769230769230769	0.0139664804469274	8.90613730343844	2.55391060796391	20	3	2	482	0	0	38	366	6.66666666666667	7	110	JAR_FilterBank	0	0.037037037037037	0.0788381742738589	0.00837988826815642	27.3404490922172	8.35801293521208
0	0.0287769784172662	0.0234741784037559	5.73412920422045	2.00252915306619	20	3	3	253	0	0	19	307	6.66666666666667	7	110	JAR_FilterBank	0	0	0.075098814229249	0.0375586854460094	25.6413424961408	9.72062786479649
0	0.0297766749379653	0.0268595041322314	11.7341193866821	2.73961666660097	20	3	4	628	0	0	26	537	6.66666666666667	7	110	JAR_FilterBank	0	0	0.0414012738853503	0.00619834710743802	26.0996385624599	8.66017640467433
0.0454545454545455	0.0186567164179104	0.0203488372093023	12.2288560285796	3.29982334509919	20	3	5	503	0	0	34	408	6.66666666666667	7	110	JAR_FilterBank	0	0	0.0675944333996024	0.00581395348837209	23.6663962380139	9.10159580248651
0.0666666666666667	0.0388349514563107	0.0429292929292929	9.34981993934512	2.61024430077524	20	3	5	479	0	0	28	430	6.66666666666667	7	110	JAR_FilterBank	0	0.0571428571428571	0.058455114822547	0.0101010101010101	23.9978427637025	6.88120901505283
0.0416666666666667	0.00531914893617021	0.0191082802547771	8.68062648955027	2.48629663006149	20	3	5	539	0	0	21	335	6.66666666666667	7	110	JAR_FilterBank	0	0.0285714285714286	0.038961038961039	0.00636942675159236	25.4701463417153	7.95424485782755
0.0625	0.00677966101694915	0.0176767676767677	8.46606763358526	2.21682538122473	20	3	7	576	0	0	32	450	6.66666666666667	7	110	JAR_FilterBank	0	0.0714285714285714	0.0555555555555556	0.0101010101010101	26.9185766150513	7.08554886591222
0.0363636363636364	0.0707547169811321	0.0521739130434783	10.3668047023775	2.97942410670696	20	3	2	549	0	0	50	376	6.66666666666667	7	110	JAR_FilterBank	0	0.03125	0.0910746812386157	0.00579710144927536	18.7779073300013	9.86095561980919
0	0	0.00383141762452107	6.26679083722163	1.9689433970908	20	3	3	316	0	0	17	353	6.66666666666667	7	110	JAR_FilterBank	0	0	0.0537974683544304	0.0153256704980843	27.9179864494282	7.42178893653399
0.105263157894737	0.0115384615384615	0.0315186246418338	17.2483316642559	4.3123076758265	20	3	4	466	0	0	43	403	6.66666666666667	7	110	JAR_FilterBank	0	0.0571428571428571	0.092274678111588	0.0257879656160458	28.6155695557687	11.546412509583
0.146341463414634	0.0206185567010309	0.0829015544041451	19.4129491153549	4.56301084149967	20	3	1	253	0	0	48	270	6.66666666666667	7	110	JAR_FilterBank	0	0.205128205128205	0.189723320158103	0.0362694300518135	21.8481840181251	12.6089509715811
0.0277777777777778	0.0350877192982456	0.0338983050847458	19.3368565911736	4.56387638486304	20	3	3	254	0	0	29	216	6.66666666666667	7	110	JAR_FilterBank	0	0.0612244897959184	0.114173228346457	0.0338983050847458	22.3625184903946	13.2788198162857
0.0188679245283019	0	0.00307692307692308	6.70954834857815	2.12781447093006	20	3	1	404	0	0	23	383	6.66666666666667	7	110	JAR_FilterBank	0	0	0.0569306930693069	0.0184615384615385	27.9299137886022	9.12988221735309
0.0769230769230769	0.0278637770897833	0.034324942791762	10.0126102971276	2.5467315423396	20	3	6	602	0	0	47	448	6.66666666666667	7	110	JAR_FilterBank	0	0.05	0.0780730897009967	0.0091533180778032	24.9763715096444	8.36404378134017
0.0317460317460317	0.00367647058823529	0.0162162162162162	11.5458211269628	3.08731391975448	20	3	6	564	0	0	44	417	6.66666666666667	7	110	JAR_FilterBank	0	0.0882352941176471	0.0780141843971631	0	28.2750300579882	8.97010429687518
0.0652173913043478	0.0343915343915344	0.0382978723404255	12.1925178014093	3.4401538184198	20	3	2	633	0	0	43	480	6.66666666666667	7	110	JAR_FilterBank	0	0.0526315789473684	0.0679304897314376	0.0234042553191489	21.2215459564858	8.34447952886848
0.027027027027027	0.0123076923076923	0.0214285714285714	11.6923901723145	3.19381161092081	20	3	2	492	0	0	38	441	6.66666666666667	7	110	JAR_FilterBank	0	0.0625	0.0772357723577236	0.0142857142857143	26.5038550512298	9.01746415977478
0.0612244897959184	0.0283400809716599	0.0469613259668508	12.1054057320551	3.30892514668155	20	3	6	541	0	0	59	376	6.66666666666667	7	110	JAR_FilterBank	0	0.111111111111111	0.1090573012939	0.0165745856353591	25.0850569251328	7.17635057211373
0	0.0209205020920502	0.0157728706624606	10.2209038571715	2.90661472566378	20	3	2	383	0	0	17	385	6.66666666666667	7	110	JAR_FilterBank	0	0	0.0443864229765013	0.00946372239747634	26.5577498638444	10.7192466836259
0	0.0149253731343284	0.0062111801242236	8.76204025188217	2.43035488262351	20	3	1	229	0	0	16	246	6.66666666666667	7	110	JAR_FilterBank	0	0	0.0698689956331878	0.0496894409937888	20.7106718860534	7.27877380977896
0	0.0205761316872428	0.0269461077844311	14.0662654003601	3.67119294184039	20	3	4	433	0	0	36	367	6.66666666666667	7	110	JAR_FilterBank	0	0.0681818181818182	0.0831408775981524	0.0179640718562874	26.6592290453311	13.0659267055311
0.0204081632653061	0.0555555555555556	0.0441176470588235	17.8655497052655	4.62264172576632	20	3	2	401	0	0	88	219	6.66666666666667	7	110	JAR_FilterBank	0	0.0566037735849057	0.219451371571072	0.0490196078431373	18.0301874879405	11.8986071813547
0.0535714285714286	0	0.0343347639484979	20.4289227996345	4.75404727273438	20	3	2	467	0	0	80	294	6.66666666666667	7	110	JAR_FilterBank	0	0.0571428571428571	0.171306209850107	0.055793991416309	20.7996303962674	12.7918599575229
0.0952380952380952	0.0542168674698795	0.0744920993227991	21.784585513041	5.73619660492784	20	3	4	602	0	0	106	450	6.66666666666667	7	110	JAR_FilterBank	0	0.25	0.176079734219269	0.0158013544018059	21.4629166067948	14.7073203654128
0.0476190476190476	0	0.032967032967033	10.004586566214	2.81240105198614	20	3	1	297	0	0	29	242	6.66666666666667	7	110	JAR_FilterBank	0	0.0571428571428571	0.0976430976430976	0.00549450549450549	20.9071260423614	11.2258274141455
0.0526315789473684	0.0223880597014925	0.0316091954022989	12.9165941290051	3.22541165489895	20	3	4	582	0	0	44	402	6.66666666666667	7	110	JAR_FilterBank	0	0.0652173913043478	0.0756013745704467	0.014367816091954	25.9432366891965	10.1484840493537
0	0.00754716981132075	0.00579710144927536	9.19414597371432	2.65198567495154	20	3	3	443	0	0	26	403	6.66666666666667	7	110	JAR_FilterBank	0	0	0.0586907449209932	0.00289855072463768	29.3428972499237	8.15159968364251
0.0740740740740741	0.0101522842639594	0.0315457413249211	15.3159377791941	3.68808807570485	20	3	1	533	0	0	50	325	6.66666666666667	7	110	JAR_FilterBank	0	0.0588235294117647	0.0938086303939962	0.0441640378548896	21.7954350633528	10.7558554919425
0.0444444444444444	0.0225806451612903	0.0298507462686567	13.951405296256	3.8338855288736	20	3	5	447	0	0	29	461	6.66666666666667	7	110	JAR_FilterBank	0	0	0.0648769574944072	0.00746268656716418	31.4646712334067	8.88830385944884
0.0256410256410256	0.0303030303030303	0.0362903225806452	12.5039078170836	3.3369662078795	20	3	3	349	0	0	26	328	6.66666666666667	7	110	JAR_FilterBank	0	0.0526315789473684	0.0744985673352436	0.00806451612903226	27.3728070075465	10.9510415786871
0.0384615384615385	0.0121951219512195	0.013671875	11.8904199578535	3.09974104569866	20	3	5	899	0	0	49	521	6.66666666666667	7	110	JAR_FilterBank	0	0	0.0545050055617353	0.013671875	23.9632848675758	8.9730150954308
0	0.020979020979021	0.0316205533596838	8.01567780547658	2.42723406415753	20	3	2	446	0	0	31	290	6.66666666666667	7	110	JAR_FilterBank	0	0.0212765957446809	0.0695067264573991	0.0197628458498024	22.4042920968944	7.73885600270641
0.0740740740740741	0.0333333333333333	0.0362903225806452	13.9551044856805	3.76082002916029	20	3	1	432	0	0	52	301	6.66666666666667	7	110	JAR_FilterBank	0	0	0.12037037037037	0.00403225806451613	20.3380371377814	8.87944047766309
0.0535714285714286	0.00793650793650794	0.0261627906976744	16.6258437817353	4.30648407491402	20	3	5	642	0	0	52	388	6.66666666666667	7	110	JAR_FilterBank	0	0.0869565217391304	0.0809968847352025	0.00581395348837209	23.4377342802089	9.67351067797118
0.0188679245283019	0.0123456790123457	0.0260223048327138	14.0209043247964	3.9262451575903	20	3	3	404	0	0	37	297	6.66666666666667	7	110	JAR_FilterBank	0	0.0196078431372549	0.0915841584158416	0.0297397769516729	25.9518583855948	11.1431167183494
0.0617283950617284	0.0178571428571429	0.0466472303206997	19.9753720065298	5.22653133202821	20	3	6	541	0	0	55	358	6.66666666666667	7	110	JAR_FilterBank	0	0.179487179487179	0.101663585951941	0.0233236151603499	27.0844615282865	12.4112637825663
0.0588235294117647	0.0258899676375405	0.0294840294840295	13.8053126094427	3.73299801634342	20	3	3	572	0	0	47	447	6.66666666666667	7	110	FilterBank	0	0.0357142857142857	0.0821678321678322	0.0122850122850123	23.069107386969	9.11376692741093
0	0.024822695035461	0.0245901639344262	13.0849899549822	3.52789637613658	20	3	1	663	0	0	50	454	6.66666666666667	7	110	FilterBank	0	0	0.0754147812971342	0.00546448087431694	20.8429292478852	8.07958908088667
0.0163934426229508	0.00739371534195933	0.0078003120124805	9.1511939703036	2.7026144423083	20	3	4	904	0	0	33	646	6.66666666666667	7	110	FilterBank	0	0	0.0365044247787611	0.0046801872074883	27.5654832139761	6.21288718590908
0.0769230769230769	0.0154639175257732	0.0347222222222222	14.8899270982905	3.90217439108698	20	3	3	428	0	0	32	333	6.66666666666667	7	110	FilterBank	0	0.0930232558139535	0.0747663551401869	0.00347222222222222	27.7272019127029	10.8319934434716
0.0731707317073171	0.0306603773584906	0.0397614314115308	18.2455288886445	4.76816011421204	20	3	4	951	0	0	133	535	6.66666666666667	7	110	FilterBank	0	0.108108108108108	0.139852786540484	0.00795228628230616	20.891289622734	9.56949508375599
0	0	0.0213414634146341	16.7906063534203	4.2521160648914	20	3	5	534	0	0	69	347	6.66666666666667	7	110	FilterBank	0	0.108695652173913	0.129213483146067	0.00914634146341463	25.3681985370831	9.27488720229321
0	0.0359712230215827	0.0260869565217391	14.4315721028849	3.74687192747197	20	3	5	392	0	0	46	287	6.66666666666667	7	110	FilterBank	0	0.0212765957446809	0.11734693877551	0.0217391304347826	25.0448534498527	13.4059033816371
0.02	0.00719424460431655	0.0176991150442478	13.5211099133219	3.28984612282513	20	3	5	423	0	0	40	293	6.66666666666667	7	110	FilterBank	0	0.05	0.0945626477541371	0.0221238938053097	24.6057068703631	8.69049532848656
0.0588235294117647	0.00970873786407767	0.0268456375838926	14.7501561528196	3.82961106250619	20	3	4	585	0	0	68	374	6.66666666666667	7	110	FilterBank	0	0.0666666666666667	0.116239316239316	0.0134228187919463	26.0614223781662	9.69712788456873
0.04	0.0189274447949527	0.0187793427230047	10.030245607355	2.82193061268957	20	3	4	586	0	0	32	437	6.66666666666667	7	110	FilterBank	0	0	0.0546075085324232	0.00234741784037559	22.7353965706129	7.18899471339361
0.0277777777777778	0	0.0210526315789474	9.18662711497437	2.59782064020871	20	3	1	258	0	0	22	249	6.66666666666667	7	110	FilterBank	0	0.0535714285714286	0.0852713178294574	0.0263157894736842	28.9517311197324	9.39762997739635
0	0.0066006600660066	0.00472813238770686	12.0310806697245	3.18143008533573	20	3	5	686	0	0	52	429	6.66666666666667	7	110	FilterBank	0	0	0.075801749271137	0.0141843971631206	24.4273426436882	8.98516594083423
0	0.00363636363636364	0.0137741046831956	12.8266293030815	3.67917060738504	20	3	3	564	0	0	57	418	6.66666666666667	7	110	FilterBank	0	0.0975609756097561	0.101063829787234	0.0275482093663912	26.0558808531392	9.80772142019077
0.037037037037037	0.0104166666666667	0.0217391304347826	10.1412118256356	2.70153007656092	20	3	2	443	0	0	31	339	6.66666666666667	7	110	FilterBank	0	0.0666666666666667	0.0699774266365688	0.0326086956521739	22.9510052988236	9.72845248033355
0.0555555555555556	0.0253164556962025	0.0274509803921569	14.4875568114275	3.93933672403009	20	3	2	306	0	0	29	320	6.66666666666667	7	110	FilterBank	0	0.0303030303030303	0.0947712418300654	0.00784313725490196	26.6251195123785	11.2320417418587
0.0483870967741935	0.0125786163522013	0.0236886632825719	11.0301059274617	3.18876998908084	20	3	5	1114	0	0	67	617	6.66666666666667	7	110	FilterBank	0	0.176470588235294	0.0601436265709156	0.00169204737732657	23.6909358049301	8.64260999989601
0.0784313725490196	0.0283400809716599	0.0307692307692308	11.7423891044474	3.25682076214659	20	3	3	889	0	0	88	593	6.66666666666667	7	110	FilterBank	0	0	0.0989876265466817	0.00170940170940171	21.0760582910178	9.37172896600794
0.0307692307692308	0.00288184438040346	0.0126582278481013	9.86450004755265	2.95504754583681	20	3	3	604	0	0	28	487	6.66666666666667	7	110	FilterBank	0	0.032258064516129	0.0463576158940397	0.00421940928270042	28.3116594378453	8.83930466131044
0.05	0.00647249190938511	0.0328638497652582	14.8947251390925	3.87432150715324	20	3	3	695	0	0	96	452	6.66666666666667	7	110	FilterBank	0	0.08	0.138129496402878	0.0164319248826291	23.0465995424277	12.5363142388329
0.0303030303030303	0.0170940170940171	0.0308370044052863	16.6391963981236	4.22519712174514	20	3	2	329	0	0	35	280	6.66666666666667	7	110	FilterBank	0	0.0652173913043478	0.106382978723404	0.0440528634361234	24.3014748362866	14.3440746267509
0	0.00574712643678161	0.0496894409937888	18.4537156619171	4.42384027648514	20	3	2	490	0	0	91	360	6.66666666666667	7	110	FilterBank	0	0.024390243902439	0.185714285714286	0.031055900621118	21.3573667759335	12.5375909480123
0.0344827586206897	0.0238907849829352	0.0430622009569378	11.8673423544161	3.07382938440293	20	3	4	620	0	0	85	423	6.66666666666667	7	110	FilterBank	0	0	0.137096774193548	0.00717703349282297	22.8894662150961	9.2028839126823
0.0166666666666667	0.00352112676056338	0.0180878552971576	16.3443940231396	3.95235814824394	20	3	5	520	0	0	47	436	6.66666666666667	7	110	FilterBank	0	0.151515151515152	0.0903846153846154	0.0155038759689922	30.0442238313653	9.11813927275895
0	0.00432900432900433	0.0397553516819572	14.3534869974577	3.57161083539736	20	3	1	404	0	0	49	399	6.66666666666667	7	110	FilterBank	0	0.0465116279069767	0.121287128712871	0.0397553516819572	23.9678940414434	10.2329769715213
0.0677966101694915	0.0145631067961165	0.0286624203821656	18.3630577605127	4.98509737190973	20	3	6	539	0	0	52	359	6.66666666666667	7	110	FilterBank	0	0.0263157894736842	0.0964749536178108	0.0254777070063694	24.2566659040828	11.185191667535
0.0833333333333333	0.00740740740740741	0.0460358056265985	17.6750623588288	4.65595490719761	20	3	4	607	0	0	56	401	6.66666666666667	7	110	FilterBank	0	0.179487179487179	0.0922570016474465	0.0281329923273657	22.0635665105031	12.2889779623644
0	0.0144927536231884	0.0564263322884013	20.1064047267509	5.21824883830552	20	3	3	582	0	0	96	366	6.66666666666667	7	110	FilterBank	0	0.128205128205128	0.164948453608247	0.0156739811912226	21.8882363349439	12.315088012908
0.0810810810810811	0.0475	0.05175983436853	16.1225548652988	3.97182460750198	20	3	4	710	0	0	80	488	6.66666666666667	7	110	FilterBank	0	0.06	0.112676056338028	0.0124223602484472	21.3223851685713	10.9734447805056
0.0428571428571429	0.0190114068441065	0.0244565217391304	15.7346325128207	4.42250794470083	20	3	2	492	0	0	53	398	6.66666666666667	7	110	FilterBank	0	0.0294117647058824	0.107723577235772	0.00815217391304348	27.1896588656836	9.38792711345054
0.0508474576271186	0	0.0239234449760766	15.5067753647853	4.23185429161376	20	3	2	338	0	0	45	256	6.66666666666667	7	110	FilterBank	0	0	0.133136094674556	0.0191387559808612	22.083198195683	10.9046537617739
0	0.00591715976331361	0.0207612456747405	13.4951132235586	3.53605404093938	20	3	4	414	0	0	34	315	6.66666666666667	7	110	FilterBank	0	0.0212765957446809	0.0821256038647343	0.027681660899654	26.3250243308601	9.49477506338211
0.120689655172414	0.018348623853211	0.0448717948717949	18.9106201451791	4.40215990584104	20	3	3	439	0	0	51	370	6.66666666666667	7	110	FilterBank	0	0.0810810810810811	0.116173120728929	0.016025641025641	26.5831083281412	11.8556523851095
0	0.0198019801980198	0.0126582278481013	14.3119300887223	3.39442205071663	20	3	2	366	0	0	21	343	6.66666666666667	7	110	FilterBank	0	0	0.0573770491803279	0.00949367088607595	28.9232342704655	8.19457248984521
0.0638297872340425	0	0.0186046511627907	8.16816476277012	2.40151644587744	20	3	2	327	0	0	29	282	6.66666666666667	7	110	FilterBank	0	0	0.0886850152905199	0.0372093023255814	25.3384710422153	8.92146821822131
0.0246913580246914	0.0489130434782609	0.0476190476190476	9.15622393517124	2.37556951633942	20	3	3	513	0	0	45	358	6.66666666666667	7	110	FilterBank	0	0.0833333333333333	0.087719298245614	0.0158730158730159	18.9897002191931	8.4114568372905
0.0175438596491228	0.0131004366812227	0.0178571428571429	10.6387679502778	3.03376968124848	20	3	4	440	0	0	34	389	6.66666666666667	7	110	FilterBank	0	0.0769230769230769	0.0772727272727273	0.0178571428571429	25.0407993559638	9.12457000966502
0.0666666666666667	0.0173913043478261	0.04149377593361	19.0713291178538	5.03455895423174	20	3	3	381	0	0	73	299	6.66666666666667	7	110	FilterBank	0	0.151515151515152	0.191601049868766	0.024896265560166	21.992185460335	11.2552598572711
0.0526315789473684	0.014	0.0264026402640264	19.5299095026715	5.0284958407209	20	3	6	1325	0	0	137	610	6.66666666666667	7	110	FilterBank	0	0.161290322580645	0.103396226415094	0.0115511551155116	21.0474860750706	10.8523687731535
0.0363636363636364	0.0422077922077922	0.0894117647058824	18.6444035822381	5.07664252238408	20	3	2	702	0	0	106	429	6.66666666666667	7	110	FilterBank	0	0.163265306122449	0.150997150997151	0.0117647058823529	19.6813722933445	11.7683520856246
0	0.0220264317180617	0.0236686390532544	10.1174549452187	2.73754677087803	20	3	2	471	0	0	29	349	6.66666666666667	7	110	FilterBank	0	0.0454545454545455	0.0615711252653928	0.00887573964497041	23.5884933045619	10.2069791064546
0.027027027027027	0.046070460704607	0.0466666666666667	12.9420054460832	3.59912897995522	20	3	4	620	0	0	67	521	6.66666666666667	7	110	FilterBank	0	0.0769230769230769	0.108064516129032	0.00222222222222222	25.1364965044472	10.2663387783892
0.04	0.00549450549450549	0.0161290322580645	12.9517084001643	3.24446727495372	20	3	2	444	0	0	45	321	6.66666666666667	7	110	FilterBank	0	0.027027027027027	0.101351351351351	0.0354838709677419	25.0084727165378	11.2241384120213
0.0588235294117647	0.0256410256410256	0.0343511450381679	9.17978298098855	2.47326164398925	20	3	2	339	0	0	21	311	6.66666666666667	7	110	FilterBank	0	0.0487804878048781	0.0619469026548673	0.0190839694656489	25.8464272374087	8.92121080096328
0.0256410256410256	0.024390243902439	0.0212765957446809	3.9485406361672	1.60627383290154	20	3	3	496	0	0	31	373	6.66666666666667	7	110	FilterBank	0	0	0.0625	0	24.2737391269048	6.55893153765942
0.12280701754386	0.00425531914893617	0.0344827586206897	12.7557068417232	3.27961410765247	20	3	4	573	0	0	38	403	6.66666666666667	7	110	FilterBank	0	0	0.0663176265270506	0.0316091954022989	23.2160105466197	7.98797469701369
0	0.036231884057971	0.0337078651685393	12.7568736718996	3.29910721732767	20	3	3	485	0	0	40	432	6.66666666666667	7	110	FilterBank	0	0.0645161290322581	0.0824742268041237	0.00561797752808989	26.2485897448683	8.57467460402223
0.0540540540540541	0	0.0211640211640212	8.51110741973511	2.47004477887219	20	3	3	244	0	0	17	250	6.66666666666667	7	110	FilterBank	0	0	0.069672131147541	0.0264550264550265	23.1720000937554	9.73346891492909
0	0.00411522633744856	0.0338028169014084	9.27628665824334	2.68705090926816	20	3	3	609	0	0	52	359	6.66666666666667	7	110	FilterBank	0	0.222222222222222	0.0853858784893268	0.0338028169014084	24.4214817744187	8.3492652905305
0.0204081632653061	0.0373831775700935	0.0369127516778524	9.51526902580632	2.51436703823005	20	3	4	518	0	0	40	357	6.66666666666667	7	110	FilterBank	0	0.0263157894736842	0.0772200772200772	0.0134228187919463	22.7677864611841	9.74382694611206
0.111111111111111	0.0326086956521739	0.0452830188679245	9.04549311369628	2.46600705915028	20	3	3	305	0	0	25	355	6.66666666666667	7	110	FilterBank	0	0	0.0819672131147541	0.0113207547169811	29.1698142793871	8.04973772179915
0.02	0.00619195046439629	0.0192771084337349	11.6390928822062	3.09565060126803	20	3	4	678	0	0	62	451	6.66666666666667	7	110	FilterBank	0	0.135135135135135	0.0914454277286136	0.0168674698795181	26.4778589800511	8.68076671344808
0.0208333333333333	0	0.00986842105263158	11.2109695654651	3.10935668854164	20	3	4	371	0	0	14	348	6.66666666666667	7	110	FilterBank	0	0.0392156862745098	0.0377358490566038	0.0296052631578947	32.174349150855	8.67236829246053
0.0363636363636364	0	0.0126582278481013	14.1244334450604	3.48998699109365	20	3	2	522	0	0	43	296	6.66666666666667	7	110	FilterBank	0	0.024390243902439	0.0823754789272031	0.0210970464135021	23.2254647681745	10.6123793986323
0.0158730158730159	0.0560224089635854	0.0460526315789474	16.6312015607128	4.06305769156732	20	3	5	710	0	0	79	462	6.66666666666667	7	110	FilterBank	0	0	0.111267605633803	0.0043859649122807	23.0342529723892	10.3871176646989
0.0384615384615385	0.0148514851485149	0.0411392405063291	19.3772428380615	4.83484346236888	20	3	2	486	0	0	60	329	6.66666666666667	7	110	FilterBank	0	0.0816326530612245	0.123456790123457	0.0189873417721519	21.3968811644161	12.7978812684467
0.1	0.0165289256198347	0.0521327014218009	16.4524548763218	4.36290001853774	20	3	3	304	0	0	51	266	6.66666666666667	7	110	FilterBank	0	0.106382978723404	0.167763157894737	0.037914691943128	19.785393318591	12.6486420026611
0.0612244897959184	0.0093603744149766	0.0166666666666667	20.1979030475784	4.84921153966241	20	3	6	1027	0	0	59	728	6.66666666666667	7	110	FilterBank	0	0.0909090909090909	0.0574488802336904	0.00555555555555556	27.4426033590666	8.92040479840305
0.0344827586206897	0.00657894736842105	0.0335820895522388	15.1833091391119	4.04595041532909	20	3	4	475	0	0	69	324	6.66666666666667	7	110	FilterBank	0	0.102564102564103	0.145263157894737	0.00373134328358209	24.7353378769921	13.3923006553429
0.0476190476190476	0	0.0136363636363636	15.1615249984046	3.85432984822836	20	3	2	369	0	0	44	239	6.66666666666667	7	110	FilterBank	0	0	0.119241192411924	0.05	21.9148469408316	10.4221070685173
0.0571428571428571	0.0112994350282486	0.0275229357798165	19.2193680200964	4.20815221385589	20	3	1	526	0	0	69	336	6.66666666666667	7	110	FilterBank	0	0.075	0.131178707224335	0.0275229357798165	22.8281453791933	15.0063563570328
0.0208333333333333	0.0296296296296296	0.0663900414937759	27.2221048704769	9.03400132141278	20	7	2	333	0	0	89	308	2.85714285714286	7	110	JAR_FilterBank	0	0.1875	0.267267267267267	0.0580912863070539	25.6742128279919	14.6522051567985
0.087719298245614	0.0077720207253886	0.0405679513184584	28.1664826278822	10.1042545272658	20	7	4	949	0	0	177	501	2.85714285714286	7	110	JAR_FilterBank	0	0.232558139534884	0.186512118018967	0.0162271805273834	23.5681846825107	9.59731721485715
0.203389830508475	0.0714285714285714	0.184210526315789	28.7349376776314	10.1618655624628	20	7	1	262	0	0	119	185	2.85714285714286	7	110	JAR_FilterBank	0	0.0731707317073171	0.454198473282443	0.105263157894737	8.18816428879249	15.7380797885026
0.0806451612903226	0.030188679245283	0.0520833333333333	31.4002815026323	11.7880576614801	20	7	5	656	0	0	167	415	2.85714285714286	7	110	JAR_FilterBank	0	0.142857142857143	0.254573170731707	0.03125	23.29368095292	12.6319778593909
0.0222222222222222	0.128571428571429	0.116666666666667	30.7824932263971	11.3365427367501	20	7	0	348	0	0	160	218	2.85714285714286	7	110	JAR_FilterBank	0	0.196078431372549	0.459770114942529	0.116666666666667	10.9071039195442	16.0236807027999
0.203125	0.0161290322580645	0.0969162995594714	30.7651595757325	10.666998233639	20	7	4	448	0	0	168	280	2.85714285714286	7	110	JAR_FilterBank	0	0.155555555555556	0.375	0.0352422907488987	16.7919962197453	12.4633310846703
0.150943396226415	0.0258064516129032	0.0580808080808081	31.4019974803615	11.4142698147936	20	7	3	604	0	0	152	434	2.85714285714286	7	110	JAR_FilterBank	0	0.153846153846154	0.251655629139073	0.0101010101010101	23.0416876497635	12.0850219717229
0.191176470588235	0.107594936708861	0.152737752161383	29.4036651789341	11.0130618813127	20	7	3	593	0	0	245	349	2.85714285714286	7	110	JAR_FilterBank	0	0.25	0.413153456998314	0.0403458213256484	13.0826856772471	15.2324770179511
0.194029850746269	0.0229007633587786	0.101769911504425	28.3701940718315	9.32636775051964	20	7	4	389	0	0	114	292	2.85714285714286	7	110	JAR_FilterBank	0	0.114285714285714	0.29305912596401	0.0442477876106195	20.566033799118	14.4743232576129
0.0217391304347826	0.00925925925925926	0.0458452722063037	29.6493965110584	9.45442537488164	20	7	4	477	0	0	102	416	2.85714285714286	7	110	JAR_FilterBank	0	0.125	0.213836477987421	0.00573065902578797	27.3330487554422	12.6825603061747
0.103448275862069	0.0170940170940171	0.0783289817232376	27.4067430715517	9.12112887684424	20	7	2	556	0	0	137	401	2.85714285714286	7	110	JAR_FilterBank	0	0.142857142857143	0.246402877697842	0.0234986945169713	20.0266044820108	12.4606967919892
0.0217391304347826	0.0105820105820106	0.0785498489425982	29.1330415198597	10.4180825840281	20	7	2	448	0	0	112	340	2.85714285714286	7	110	JAR_FilterBank	0	0.346153846153846	0.25	0.0574018126888218	23.8857203741708	13.3907456015367
0.122448979591837	0.0437158469945355	0.0893371757925072	28.9650375965636	10.5641733739934	20	7	2	577	0	0	181	370	2.85714285714286	7	110	JAR_FilterBank	0	0.238095238095238	0.31369150779896	0.0259365994236311	19.2123074438069	14.4821842392947
0.152542372881356	0.093841642228739	0.104575163398693	32.8928125947036	11.8549976404293	20	7	3	735	0	0	197	465	2.85714285714286	7	110	JAR_FilterBank	0	0.152173913043478	0.268027210884354	0.0196078431372549	18.893393313079	12.7401038003697
0.12	0.0319148936170213	0.0852713178294574	29.2182698132315	10.0615991076239	20	7	3	586	0	0	137	399	2.85714285714286	7	110	JAR_FilterBank	0	0.352941176470588	0.233788395904437	0.0129198966408269	25.9240349461986	13.6262972326784
0.05	0.03125	0.0547945205479452	24.5759701573445	8.49422309915336	20	7	1	352	0	0	99	273	2.85714285714286	7	110	JAR_FilterBank	0	0.1	0.28125	0.0365296803652968	21.5826564299465	12.189870511396
0.0909090909090909	0.0117647058823529	0.0391061452513966	25.6952010468514	8.32528647041123	20	7	5	602	0	0	105	419	2.85714285714286	7	110	JAR_FilterBank	0	0.12	0.174418604651163	0.0223463687150838	25.624997829847	11.163460410348
0.0350877192982456	0.162264150943396	0.152744630071599	30.0560651694362	10.4266969732931	20	7	2	760	0	0	256	427	2.85714285714286	7	110	JAR_FilterBank	0	0.135135135135135	0.336842105263158	0.0310262529832936	15.0202067392928	12.8262551642354
0.194029850746269	0	0.0645161290322581	22.6590657848717	7.49899305874976	20	7	4	456	0	0	106	303	2.85714285714286	7	110	JAR_FilterBank	0	0.027027027027027	0.232456140350877	0.032258064516129	21.5565497838487	10.5704558952978
0.0909090909090909	0.00662251655629139	0.048689138576779	23.29402141067	7.80607230566703	20	7	2	389	0	0	70	323	2.85714285714286	7	110	JAR_FilterBank	0	0.0357142857142857	0.179948586118252	0.0411985018726592	22.7416209299793	10.2505489473601
0.0612244897959184	0.0535714285714286	0.0756756756756757	27.7587357353944	9.79237108769407	20	7	2	633	0	0	176	377	2.85714285714286	7	110	JAR_FilterBank	0	0.181818181818182	0.278041074249605	0.0324324324324324	20.6421778796933	14.4780569273473
0.208791208791209	0.131428571428571	0.147826086956522	36.4137252267813	14.1228165030669	20	7	1	564	0	0	202	350	2.85714285714286	7	110	JAR_FilterBank	0	0.135135135135135	0.358156028368794	0.0347826086956522	16.137921312392	15.2229217603687
0.108108108108108	0.0376569037656904	0.0880829015544041	33.7682748835652	12.9334324818555	20	7	4	643	0	0	203	393	2.85714285714286	7	110	JAR_FilterBank	0	0.333333333333333	0.315707620528771	0.038860103626943	22.1715090157763	14.1371976361151
0.125	0	0.0878378378378378	22.4133515152886	7.06863834042573	20	7	1	233	0	0	79	255	2.85714285714286	7	110	JAR_FilterBank	0	0.0714285714285714	0.339055793991416	0.0337837837837838	18.0037706971969	10.4662067421888
0.106382978723404	0.180616740088106	0.18429003021148	30.9793374537799	11.3506128288924	20	7	2	511	0	0	199	340	2.85714285714286	7	110	JAR_FilterBank	0	0.26530612244898	0.389432485322896	0.0151057401812689	14.7032443442459	12.9529269873972
0.0857142857142857	0.0445544554455446	0.0632911392405063	28.6444869621643	9.99564817289551	20	7	4	519	0	0	144	352	2.85714285714286	7	110	JAR_FilterBank	0	0.0952380952380952	0.277456647398844	0.0284810126582278	19.0277870225887	12.6735731872804
0.161764705882353	0.0512820512820513	0.0824372759856631	34.0221450687253	12.0666028413444	20	7	4	518	0	0	171	291	2.85714285714286	7	110	JAR_FilterBank	0	0.04	0.33011583011583	0.032258064516129	21.0075329588295	16.074016220682
0.0545454545454545	0.108108108108108	0.123595505617978	31.7058099336855	11.648596370686	20	7	1	407	0	0	168	277	2.85714285714286	7	110	JAR_FilterBank	0	0.101694915254237	0.412776412776413	0.0561797752808989	14.3422457369695	15.1938357459215
0.169491525423729	0.0252707581227437	0.0750670241286863	31.2045757079341	11.659490467498	20	7	4	709	0	0	224	421	2.85714285714286	7	110	JAR_FilterBank	0	0.263157894736842	0.315937940761636	0.0268096514745308	19.4384475753066	11.917090775287
0.0566037735849057	0.0562770562770563	0.0762195121951219	30.2403625091655	10.641696827438	20	7	2	507	0	0	130	366	2.85714285714286	7	110	JAR_FilterBank	0	0.195121951219512	0.256410256410256	0.024390243902439	23.5929637727725	12.9451017853476
0.0217391304347826	0	0.0273972602739726	27.2320468211155	9.4176545770988	20	7	3	461	0	0	112	283	2.85714285714286	7	110	JAR_FilterBank	0	0.0731707317073171	0.24295010845987	0.0684931506849315	20.463312691214	13.1635581686721
0.0188679245283019	0.0184049079754601	0.0543478260869565	29.0176696754956	10.3572244292757	20	7	3	516	0	0	136	288	2.85714285714286	7	110	JAR_FilterBank	0	0.104166666666667	0.263565891472868	0.0471014492753623	20.4637273566748	12.6724979709106
0.130434782608696	0.0212765957446809	0.0603674540682415	31.7483639524199	11.5460620633039	20	7	4	593	0	0	134	408	2.85714285714286	7	110	JAR_FilterBank	0	0.204081632653061	0.225969645868465	0.015748031496063	24.3329414706595	12.463619408577
0.0625	0.0352112676056338	0.0772532188841202	27.8984832325231	9.49318807826734	20	7	7	439	0	0	137	323	2.85714285714286	7	110	JAR_FilterBank	0	0.181818181818182	0.312072892938497	0.0472103004291846	20.2071631793476	12.1292308760659
0.137931034482759	0.0851063829787234	0.120845921450151	32.1551683149695	11.6050700583492	20	7	4	496	0	0	147	387	2.85714285714286	7	110	JAR_FilterBank	0	0.214285714285714	0.296370967741935	0.0332326283987915	20.1919083478611	13.2909303321641
0.027027027027027	0.0576923076923077	0.0828729281767956	25.6646107757387	8.43849991245483	20	7	3	371	0	0	95	257	2.85714285714286	7	110	JAR_FilterBank	0	0.163265306122449	0.256064690026954	0.104972375690608	19.9492041170363	14.4628160057661
0.136986301369863	0.041958041958042	0.0786802030456853	26.7016711315484	9.44934424882661	20	7	6	603	0	0	157	419	2.85714285714286	7	110	JAR_FilterBank	0	0.214285714285714	0.260364842454395	0.0152284263959391	22.9138872933263	12.1671886523767
0.181818181818182	0.0275229357798165	0.0809248554913295	22.849259161461	7.43382350874785	20	7	1	223	0	0	54	263	2.85714285714286	7	110	JAR_FilterBank	0	0.132075471698113	0.242152466367713	0.069364161849711	20.0364484812563	11.1593012138067
0.0476190476190476	0.00835073068893528	0.0126126126126126	21.2300688624116	6.51842647055234	20	7	4	708	0	0	73	629	2.85714285714286	7	110	JAR_FilterBank	0	0.0526315789473684	0.103107344632768	0.0126126126126126	28.1017167581359	3.85053797097158
0.04	0.0108695652173913	0.0245614035087719	21.7147027950263	6.53235253835844	20	7	3	360	0	0	36	354	2.85714285714286	7	110	JAR_FilterBank	0	0.111111111111111	0.1	0.0210526315789474	26.6614193390674	8.12506656162401
0.144736842105263	0.0760233918128655	0.106896551724138	28.2174689926469	9.43203777423516	20	7	5	429	0	0	96	318	2.85714285714286	7	110	JAR_FilterBank	0	0.0930232558139535	0.223776223776224	0.0172413793103448	22.033823124405	12.2475786110698
0.0377358490566038	0.0294906166219839	0.0509554140127389	25.3690712638218	8.41056872851849	20	7	6	661	0	0	109	517	2.85714285714286	7	110	JAR_FilterBank	0	0.194444444444444	0.164901664145234	0.0106157112526539	26.1295222520467	8.33867512507393
0.121951219512195	0.0337078651685393	0.0985221674876847	33.0132925632595	11.9969463081861	20	7	2	372	0	0	143	249	2.85714285714286	7	110	JAR_FilterBank	0	0.142857142857143	0.384408602150538	0.0344827586206897	18.9011254671333	16.2935773315118
0.0888888888888889	0.0833333333333333	0.108108108108108	31.2371722572923	11.5207364792797	20	7	2	440	0	0	126	265	2.85714285714286	7	110	JAR_FilterBank	0	0.173913043478261	0.286363636363636	0.0585585585585586	17.7027246255038	15.4524241116736
0.101694915254237	0.093167701863354	0.109004739336493	29.5854288853956	10.7940804041201	20	7	3	675	0	0	178	427	2.85714285714286	7	110	JAR_FilterBank	0	0.238095238095238	0.263703703703704	0.014218009478673	20.6027771269779	11.7503191307684
0.0517241379310345	0.0703517587939698	0.0885245901639344	30.9503788312157	11.3630565659288	20	7	2	455	0	0	111	322	2.85714285714286	7	110	JAR_FilterBank	0	0.2	0.243956043956044	0.0655737704918033	20.9194000994231	13.4919673371872
0.127272727272727	0.05	0.130952380952381	26.157144895685	8.57402646868016	20	7	2	333	0	0	114	176	2.85714285714286	7	110	JAR_FilterBank	0	0.185185185185185	0.342342342342342	0.0595238095238095	13.3991389415592	12.1127291661505
0.111111111111111	0.0476190476190476	0.0916030534351145	29.6673684720909	10.4916511608438	20	7	2	197	0	0	77	218	2.85714285714286	7	110	JAR_FilterBank	0	0.0980392156862745	0.390862944162437	0.0763358778625954	20.9456055996428	16.3117010304199
0.0851063829787234	0.035	0.142450142450142	28.9449439359821	10.0374141689538	20	7	0	461	0	0	137	388	2.85714285714286	7	110	JAR_FilterBank	0	0.304347826086957	0.297180043383948	0.0256410256410256	21.8591632901366	11.4071754206614
0.0232558139534884	0.0218340611353712	0.0306748466257669	26.6282218357917	8.64776990031159	20	7	3	472	0	0	90	378	2.85714285714286	7	110	JAR_FilterBank	0	0.0526315789473684	0.190677966101695	0.00306748466257669	26.3198245191012	10.4447637194423
0.135135135135135	0.0630252100840336	0.0709677419354839	25.8378884902845	8.55521713413476	20	7	3	543	0	0	112	411	2.85714285714286	7	110	JAR_FilterBank	0	0.0740740740740741	0.206261510128913	0.0290322580645161	22.0443945020389	10.3598569692041
0.147540983606557	0.0526315789473684	0.110132158590308	27.3421982436257	10.3184823771091	20	7	0	429	0	0	138	242	2.85714285714286	7	110	JAR_FilterBank	0	0.178571428571429	0.321678321678322	0.0616740088105727	16.3129902545695	13.1127078529321
0.08	0.019047619047619	0.0392156862745098	25.4309669013888	8.78260719299591	20	7	3	356	0	0	79	296	2.85714285714286	7	110	JAR_FilterBank	0	0	0.221910112359551	0.053921568627451	20.7961810833086	10.5348926277085
0.0545454545454545	0.062111801242236	0.0588235294117647	25.7902482596428	8.91805936671739	20	7	5	634	0	0	89	434	2.85714285714286	7	110	JAR_FilterBank	0	0.0454545454545455	0.140378548895899	0.0329411764705882	24.224037168185	8.98064033388698
0.134615384615385	0.0784313725490196	0.107692307692308	28.7945683851453	10.5650621913783	20	7	2	296	0	0	86	253	2.85714285714286	7	110	JAR_FilterBank	0	0.0377358490566038	0.290540540540541	0.0307692307692308	18.9922914494264	14.2094803388371
0.123076923076923	0.0566037735849057	0.104545454545455	27.8543992598289	9.93382509308155	20	7	3	413	0	0	131	235	2.85714285714286	7	110	JAR_FilterBank	0	0.157894736842105	0.317191283292978	0.0454545454545455	19.0194543951374	13.3592424119914
0.109756097560976	0.0246913580246914	0.0595611285266458	27.1434749535861	9.73535944837039	20	7	1	590	0	0	178	330	2.85714285714286	7	110	JAR_FilterBank	0	0.0833333333333333	0.301694915254237	0.0501567398119122	18.1043386218158	12.1337783625787
0.0540540540540541	0.0677966101694915	0.0795847750865052	27.3062254084212	9.12027007340049	20	7	3	464	0	0	118	316	2.85714285714286	7	110	JAR_FilterBank	0	0.166666666666667	0.254310344827586	0.0242214532871972	18.7925128945565	12.6895846329771
0.0208333333333333	0.0118343195266272	0.0316027088036117	28.2547917966479	10.1328882460176	20	7	2	725	0	0	140	450	2.85714285714286	7	110	JAR_FilterBank	0	0.152173913043478	0.193103448275862	0.0270880361173815	23.4454721675894	9.44839151372397
0.0227272727272727	0.0282485875706215	0.0476190476190476	26.8597008048514	9.31751627713435	20	7	2	421	0	0	87	315	2.85714285714286	7	110	JAR_FilterBank	0	0.117647058823529	0.206650831353919	0.032967032967033	23.5389537140758	11.7432802291167
0.159420289855072	0.0727272727272727	0.106508875739645	31.6982210261343	11.6814038696115	20	7	3	701	0	0	209	352	2.85714285714286	7	110	JAR_FilterBank	0	0.191489361702128	0.298145506419401	0.029585798816568	16.6123111605305	13.0814422073933
0.0769230769230769	0.0523255813953488	0.0833333333333333	29.3637000036163	11.0145486990987	20	7	2	571	0	0	177	291	2.85714285714286	7	110	JAR_FilterBank	0	0.137931034482759	0.309982486865149	0.0729166666666667	18.6752839501324	13.4008991242326
0.188679245283019	0.0375	0.0760456273764259	25.4062882442023	8.53537914598511	20	7	1	534	0	0	112	334	2.85714285714286	7	110	JAR_FilterBank	0	0.09375	0.209737827715356	0.0190114068441065	19.1148410880883	11.663971299789
0	0.0174418604651163	0.0296803652968037	24.6292693872958	7.92806040823059	20	7	2	553	0	0	65	452	2.85714285714286	7	110	FilterBank	0	0.0961538461538462	0.11754068716094	0.0296803652968037	26.8103738374997	9.83287717041154
0.153846153846154	0.0581395348837209	0.0717703349282297	20.3729546765964	6.14310083176563	20	7	5	621	0	0	96	478	2.85714285714286	7	110	FilterBank	0	0	0.154589371980676	0.0119617224880383	22.541812308121	7.8740050800845
0.0447761194029851	0.0214592274678112	0.0304709141274238	26.9848025142603	8.71661221179465	20	7	6	530	0	0	109	392	2.85714285714286	7	110	FilterBank	0	0.0714285714285714	0.205660377358491	0.038781163434903	26.4480177325592	11.265275266001
0.0793650793650794	0.00452488687782805	0.0414201183431953	26.1220566005823	8.34167221746076	20	7	4	420	0	0	65	386	2.85714285714286	7	110	FilterBank	0	0.161290322580645	0.154761904761905	0.00887573964497041	30.5767361165113	12.5616293972595
0.0357142857142857	0.0102040816326531	0.0429042904290429	25.4994972243518	8.26015240129389	20	7	5	544	0	0	102	330	2.85714285714286	7	110	FilterBank	0	0.175	0.1875	0.0132013201320132	23.558556318624	10.6871773122863
0.163265306122449	0.0265486725663717	0.072	26.6886721965717	8.3995384010099	20	7	2	428	0	0	121	260	2.85714285714286	7	110	FilterBank	0	0.0909090909090909	0.282710280373832	0.08	17.6094010820031	13.9242138131433
0.0882352941176471	0.0471698113207547	0.0850340136054422	23.5504049503835	7.14410811388724	20	7	1	409	0	0	91	372	2.85714285714286	7	110	FilterBank	0	0.2	0.222493887530562	0.0238095238095238	23.1035543829951	10.8395532937264
0.037037037037037	0.00512820512820513	0.0363036303630363	23.9495427970876	8.06820526964494	20	7	5	477	0	0	86	343	2.85714285714286	7	110	FilterBank	0	0.128205128205128	0.180293501048218	0.0363036303630363	23.020773597739	11.483411568529
0.137931034482759	0.0240963855421687	0.0631970260223048	27.2084797064029	8.40771613508337	20	7	3	356	0	0	64	344	2.85714285714286	7	110	FilterBank	0	0.107142857142857	0.179775280898876	0.0483271375464684	26.5128013561802	10.0762935556763
0.113207547169811	0.0099009900990099	0.0626959247648903	25.5845460158449	8.15415303544918	20	7	3	440	0	0	59	337	2.85714285714286	7	110	FilterBank	0	0.121951219512195	0.134090909090909	0.0219435736677116	25.8368471787487	12.3964490990538
0.0588235294117647	0.0464285714285714	0.0618556701030928	28.2311247059171	9.61769877013803	20	7	3	541	0	0	106	458	2.85714285714286	7	110	FilterBank	0	0.0606060606060606	0.195933456561922	0.0206185567010309	23.7101479114732	12.8239266609859
0.0888888888888889	0.00813008130081301	0.0335365853658537	29.8832043914515	10.334445253269	20	7	3	528	0	0	121	385	2.85714285714286	7	110	FilterBank	0	0.119047619047619	0.229166666666667	0.00914634146341463	24.9279607223571	10.4735034281802
0.0612244897959184	0.0873015873015873	0.110169491525424	30.0931466585858	10.8589409234554	20	7	3	398	0	0	113	279	2.85714285714286	7	110	FilterBank	0	0.189655172413793	0.28391959798995	0.0296610169491525	20.8356884920241	16.1834846258337
0.0909090909090909	0.0493827160493827	0.0636942675159236	29.21334061559	9.83746268751187	20	7	2	483	0	0	130	352	2.85714285714286	7	110	FilterBank	0	0.0476190476190476	0.269151138716356	0.0318471337579618	18.7606216640112	15.5802710307649
0.0344827586206897	0.0833333333333333	0.137404580152672	30.2144615944374	9.79275379446044	20	7	1	292	0	0	140	201	2.85714285714286	7	110	FilterBank	0	0.117647058823529	0.479452054794521	0.083969465648855	9.63768998553222	20.0612098641895
0.0196078431372549	0.112033195020747	0.105719237435009	30.2878264762	11.4388396180826	20	7	6	1006	0	0	228	585	2.85714285714286	7	110	FilterBank	0	0.0909090909090909	0.226640159045726	0.0138648180242634	18.7511061219774	11.85382095481
0.166666666666667	0.0300546448087432	0.102713178294574	32.5356389654452	11.8919620950054	20	7	4	794	0	0	235	521	2.85714285714286	7	110	FilterBank	0	0.243243243243243	0.295969773299748	0.00581395348837209	22.5855860667083	12.8004198056945
0.0789473684210526	0.0241935483870968	0.0952380952380952	24.4525756972456	8.03356046893035	20	7	3	338	0	0	125	287	2.85714285714286	7	110	FilterBank	0	0.170731707317073	0.369822485207101	0.0523809523809524	20.6493214216254	14.5006232926625
0.05	0.0244755244755245	0.0414364640883978	25.3326063436079	8.4846160296025	20	7	3	565	0	0	132	440	2.85714285714286	7	110	FilterBank	0	0.171428571428571	0.233628318584071	0.0331491712707182	23.0245583169845	8.88403991640651
0.0408163265306122	0.0459770114942529	0.0645161290322581	26.3728160900396	9.28615975272367	20	7	2	341	0	0	124	223	2.85714285714286	7	110	FilterBank	0	0.0892857142857143	0.363636363636364	0.118279569892473	15.5954796704286	13.100480634798
0.0333333333333333	0.027027027027027	0.108433734939759	29.3858621232359	10.2430452881895	20	7	3	534	0	0	186	287	2.85714285714286	7	110	FilterBank	0	0.285714285714286	0.348314606741573	0.0682730923694779	16.9427867639191	15.8987535336147
0.0263157894736842	0.0168067226890756	0.0714285714285714	28.0168914413428	9.53794795190929	20	7	1	344	0	0	105	286	2.85714285714286	7	110	FilterBank	0	0.210526315789474	0.305232558139535	0.0630252100840336	18.5075257692759	12.8465373350451
0.176470588235294	0.0225563909774436	0.0479166666666667	26.8527457593483	8.40623107900936	20	7	4	535	0	0	67	520	2.85714285714286	7	110	FilterBank	0	0.0833333333333333	0.125233644859813	0.0145833333333333	31.0316199160164	10.2761691596451
0.0980392156862745	0.0305676855895196	0.0558823529411765	24.1214613917168	7.95333457359262	20	7	3	418	0	0	53	381	2.85714285714286	7	110	FilterBank	0	0.09375	0.126794258373206	0.0205882352941176	26.7563224500886	9.87366059392314
0.0810810810810811	0.147058823529412	0.135593220338983	24.1908949012949	7.79694074378328	20	7	0	165	0	0	71	212	2.85714285714286	7	110	FilterBank	0	0.0512820512820513	0.43030303030303	0.11864406779661	11.5767768065595	13.1457132963836
0.0217391304347826	0.0642857142857143	0.0505415162454874	26.3492215534385	8.78648704103248	20	7	1	381	0	0	121	329	2.85714285714286	7	110	FilterBank	0	0.0434782608695652	0.31758530183727	0.0613718411552347	18.521473697151	13.2762465165123
0	0.142857142857143	0.105485232067511	27.1519083329888	8.83741364752081	20	7	1	403	0	0	136	299	2.85714285714286	7	110	FilterBank	0	0.121951219512195	0.337468982630273	0.080168776371308	13.3855969423947	14.2793476888985
0.157303370786517	0.028735632183908	0.100649350649351	25.273438194333	8.61532465030681	20	7	3	562	0	0	148	328	2.85714285714286	7	110	FilterBank	0	0.333333333333333	0.263345195729537	0.0162337662337662	20.3530208940318	10.778645433356
0.0377358490566038	0.0733333333333333	0.091358024691358	32.7662353718174	11.8531348610827	20	7	3	603	0	0	173	416	2.85714285714286	7	110	FilterBank	0	0.176470588235294	0.286898839137645	0.0567901234567901	20.8798150456716	11.6322210496606
0.121212121212121	0.00641025641025641	0.0661764705882353	30.9553759340558	11.307242471684	20	7	3	452	0	0	118	313	2.85714285714286	7	110	FilterBank	0	0.125	0.261061946902655	0.0257352941176471	22.9927684498067	14.5852433153304
0.0491803278688525	0.0114942528735632	0.0537084398976982	29.2060937439233	11.0421586936686	20	7	3	662	0	0	156	416	2.85714285714286	7	110	FilterBank	0	0.212765957446809	0.235649546827795	0.030690537084399	23.9863172068338	11.2915697358787
0.152173913043478	0.0454545454545455	0.0895522388059701	30.2638877652585	10.5263915650783	20	7	1	318	0	0	100	253	2.85714285714286	7	110	FilterBank	0	0.0769230769230769	0.314465408805031	0.0646766169154229	18.3363615851582	14.6070676878227
0.0454545454545455	0.0754716981132075	0.0758620689655172	31.3089999031925	11.4795117444119	20	7	2	540	0	0	182	350	2.85714285714286	7	110	FilterBank	0	0.05	0.337037037037037	0.0344827586206897	18.4571103649387	16.541189194445
0.108695652173913	0.108695652173913	0.127877237851662	32.1642652705735	10.6940636596633	20	7	3	479	0	0	121	429	2.85714285714286	7	110	FilterBank	0	0.186046511627907	0.252609603340292	0.010230179028133	22.978049778983	12.5358953512666
0.104166666666667	0.12972972972973	0.120567375886525	33.0890311374473	12.1784318485596	20	7	4	503	0	0	179	395	2.85714285714286	7	110	FilterBank	0	0	0.355864811133201	0.0283687943262411	19.1018814359635	14.7946855626853
0.03125	0.0146699266503667	0.0313111545988258	31.3999830498802	11.3398577860945	20	7	4	739	0	0	126	519	2.85714285714286	7	110	FilterBank	0	0.186046511627907	0.170500676589986	0.0234833659491194	25.4188074581999	11.5380847121155
0.145833333333333	0.0471698113207547	0.0967741935483871	31.2477981432948	11.901950818653	20	7	1	431	0	0	170	252	2.85714285714286	7	110	FilterBank	0	0.117647058823529	0.394431554524362	0.0875576036866359	15.9104134915715	15.1129135031051
0.0833333333333333	0.0261437908496732	0.0989399293286219	32.1915657163565	12.4745871877296	20	7	1	474	0	0	138	304	2.85714285714286	7	110	FilterBank	0	0.207547169811321	0.291139240506329	0.0318021201413428	22.7508881849854	14.8359876785075
0.109090909090909	0.0735294117647059	0.0872274143302181	32.2084067617399	12.317441246186	20	7	3	477	0	0	158	339	2.85714285714286	7	110	FilterBank	0	0.0652173913043478	0.331236897274633	0.0280373831775701	21.0633745836061	13.9372652291694
0.148148148148148	0.142857142857143	0.196078431372549	33.3416388943577	12.9882023902481	20	7	0	357	0	0	164	212	2.85714285714286	7	110	FilterBank	0	0.261538461538462	0.459383753501401	0.053921568627451	11.408722362069	18.6044988149917
0.225352112676056	0.0689655172413793	0.184100418410042	32.6273671434286	13.6030086331906	20	7	3	495	0	0	220	246	2.85714285714286	7	110	FilterBank	0	0.320754716981132	0.444444444444444	0.0627615062761506	15.9484758331642	16.5918759119999
0.17741935483871	0.0725388601036269	0.122923588039867	34.0678163071904	12.9229673694543	20	7	6	479	0	0	168	342	2.85714285714286	7	110	FilterBank	0	0.230769230769231	0.350730688935282	0.0199335548172757	22.1061136066552	15.8897677505121
0.1	0.0265957446808511	0.0622710622710623	28.4595332356776	10.455601334519	20	7	2	466	0	0	139	328	2.85714285714286	7	110	FilterBank	0	0.16	0.298283261802575	0.0366300366300366	19.11303739236	11.5811263730229
0.174603174603175	0.0238095238095238	0.111111111111111	31.725871364964	11.6073946208583	20	7	2	271	0	0	106	205	2.85714285714286	7	110	FilterBank	0	0.0980392156862745	0.391143911439114	0.0582010582010582	17.4991522817013	17.1559331365957
0.101694915254237	0.157635467980296	0.129449838187702	32.1444067434609	11.3667775422066	20	7	4	409	0	0	123	326	2.85714285714286	7	110	FilterBank	0	0.0416666666666667	0.300733496332518	0.0453074433656958	20.4118927755734	13.9521825606357
0.0540540540540541	0.129032258064516	0.102439024390244	33.1859220242805	11.6141478101639	20	7	2	248	0	0	74	272	2.85714285714286	7	110	FilterBank	0	0.0666666666666667	0.298387096774194	0.0487804878048781	21.5494620071777	18.5265672326484
0.109375	0.0384615384615385	0.0707070707070707	24.2155799217044	8.45736803702295	20	7	3	503	0	0	108	316	2.85714285714286	7	110	FilterBank	0	0.152173913043478	0.214711729622266	0.0202020202020202	21.1873453880709	12.423059712048
0.0638297872340425	0.015625	0.107142857142857	29.7938718040036	10.4327335296234	20	7	1	295	0	0	87	252	2.85714285714286	7	110	FilterBank	0	0.173913043478261	0.294915254237288	0.107142857142857	16.8840830134538	13.842586437154
0.138461538461538	0.0316742081447964	0.0564263322884013	28.1907243215992	9.7848651310092	20	7	3	773	0	0	184	375	2.85714285714286	7	110	FilterBank	0	0	0.238033635187581	0.0438871473354232	15.3452746809421	10.7989070931915
0.0819672131147541	0.0128205128205128	0.0483870967741935	25.5784043057377	8.05263580335918	20	7	1	275	0	0	64	256	2.85714285714286	7	110	FilterBank	0	0.0689655172413793	0.232727272727273	0.0806451612903226	20.0538865198118	8.98645856887862
0.0810810810810811	0.0136986301369863	0.0588235294117647	27.7606899328665	8.89548244555579	20	7	1	211	0	0	63	215	2.85714285714286	7	110	FilterBank	0	0.0833333333333333	0.298578199052133	0.104575163398693	18.7445415122558	14.906206830353
0.112903225806452	0.0523560209424084	0.0740740740740741	28.6682481779606	9.24559097222848	20	7	4	430	0	0	100	350	2.85714285714286	7	110	FilterBank	0	0.121212121212121	0.232558139534884	0.0303030303030303	24.7634163455318	11.6763643636373
0.0740740740740741	0.0880829015544041	0.0922131147540984	27.4096109496287	9.79325378358878	20	7	5	751	0	0	171	516	2.85714285714286	7	110	FilterBank	0	0.181818181818182	0.227696404793609	0.0102459016393443	20.9713589791513	10.3547051915348
0.03125	0.06875	0.0729613733905579	26.024546333244	8.54741662918469	20	7	2	359	0	0	81	312	2.85714285714286	7	110	FilterBank	0	0.1	0.225626740947075	0.0600858369098712	21.0682751272557	11.9726555196028
0.0666666666666667	0.0103092783505155	0.0820512820512821	25.7731260202418	8.44138113494541	20	7	1	323	0	0	94	239	2.85714285714286	7	110	FilterBank	0	0.215686274509804	0.291021671826625	0.123076923076923	15.8892510421345	11.3166441486591
0.0983606557377049	0.0329218106995885	0.0467836257309941	29.1114211712817	8.62398356518369	20	7	3	435	0	0	67	384	2.85714285714286	7	110	FilterBank	0	0.025	0.154022988505747	0.0292397660818713	26.6450098165158	10.071520662509
0.132075471698113	0.0149253731343284	0.101351351351351	30.1916636720057	10.6292244461349	20	7	2	212	0	0	73	234	2.85714285714286	7	110	FilterBank	0	0.0833333333333333	0.344339622641509	0.0675675675675676	16.6703130324638	15.8846012835967
0.235294117647059	0	0.142011834319527	28.9334820271756	9.96711703415006	20	7	1	345	0	0	152	184	2.85714285714286	7	110	FilterBank	0	0.148936170212766	0.440579710144928	0.0946745562130177	11.6854242651648	15.3381965200279
0	0.0540540540540541	0.0779816513761468	28.0809244863758	9.28883486120337	20	7	1	313	0	0	93	285	2.85714285714286	7	110	FilterBank	0	0.12962962962963	0.297124600638978	0.0229357798165138	20.7782763039397	14.0966192352774
0.1	0.0194805194805195	0.0788530465949821	30.8243110137816	10.8361689845952	20	7	3	429	0	0	128	286	2.85714285714286	7	110	FilterBank	0	0.153846153846154	0.298368298368298	0.043010752688172	20.5372655373892	14.5479881043339
0.0847457627118644	0.111111111111111	0.224242424242424	30.1054014135659	10.9597354909106	20	7	0	268	0	0	130	178	2.85714285714286	7	110	FilterBank	0	0.383333333333333	0.485074626865672	0.0727272727272727	13.2980235587201	15.6913715978132
0.0789473684210526	0.0592105263157895	0.10989010989011	29.5293334198861	10.094560614384	20	7	1	354	0	0	109	338	2.85714285714286	7	110	FilterBank	0	0.333333333333333	0.307909604519774	0.0476190476190476	21.1623762377459	15.8788614899945
0.170212765957447	0.123188405797101	0.172131147540984	29.0871812275899	10.5831983029572	20	7	2	356	0	0	158	272	2.85714285714286	7	110	FilterBank	0	0.196078431372549	0.443820224719101	0.040983606557377	17.3664371328326	12.6888803376709
0.171428571428571	0.0212765957446809	0.123222748815166	39.5367339536996	21.0179831317615	20	20	3	413	0	0	236	276	1	7	110	JAR_FilterBank	0	0.1	0.571428571428571	0.018957345971564	13.2897867488559	18.7342044752196
0.216216216216216	0	0.223529411764706	37.0848170666914	20.2674326430021	20	20	0	146	0	0	121	157	1	7	110	JAR_FilterBank	0	0.183333333333333	0.828767123287671	0.0588235294117647	1.84493367932927	21.0099746152136
0.224137931034483	0.132530120481928	0.201005025125628	38.697412093455	21.63947057278	20	20	3	411	0	0	287	285	1	7	110	JAR_FilterBank	0	0.323529411764706	0.698296836982968	0.0301507537688442	9.03860940644168	21.719137389227
0.181818181818182	0.135922330097087	0.146464646464646	39.513810487551	21.4396458216644	20	20	1	339	0	0	188	249	1	7	110	JAR_FilterBank	0	0.107142857142857	0.554572271386431	0.0808080808080808	14.1547392859987	20.2810094823066
0.0256410256410256	0.114285714285714	0.145038167938931	36.6719752446254	19.5594914873538	20	20	0	203	0	0	135	195	1	7	110	JAR_FilterBank	0	0.170212765957447	0.665024630541872	0.114503816793893	6.533238386645	20.4995262983761
0.157894736842105	0.0625	0.214876033057851	34.5045793206108	18.3007113386758	20	20	1	258	0	0	176	193	1	7	110	JAR_FilterBank	0	0.26530612244898	0.682170542635659	0.0909090909090909	6.96264420555936	17.5235207066266
0.0638297872340425	NaN	0.185185185185185	42.0848575042314	22.8734425249574	20	20	0	226	0	0	195	143	1	7	110	JAR_FilterBank	0	0.208333333333333	0.86283185840708	0.0833333333333333	0.885403185902504	24.3966884431191
0.153846153846154	0	0.179245283018868	39.730223024727	21.0404038148086	20	20	0	209	0	0	180	165	1	7	110	JAR_FilterBank	0	0.156862745098039	0.861244019138756	0.0566037735849057	-0.0590062818489654	22.2662428614051
0.228571428571429	0.206349206349206	0.239795918367347	38.0967351511758	21.2687874309476	20	20	1	348	0	0	234	233	1	7	110	JAR_FilterBank	0	0.204545454545455	0.672413793103448	0.0255102040816327	8.11246039356157	19.8892433964259
0.215686274509804	0	0.236220472440945	38.5151061141454	20.1028106702636	20	20	1	262	0	0	208	193	1	7	110	JAR_FilterBank	0	0.295454545454545	0.793893129770992	0.078740157480315	2.14611109687621	22.8422098822398
0.105263157894737	0.148148148148148	0.193236714975845	44.2817365485416	24.1824735337755	20	20	2	293	0	0	164	231	1	7	110	JAR_FilterBank	0	0.180555555555556	0.559726962457338	0.0386473429951691	13.6042124226116	22.5757693743152
0.26984126984127	0.0384615384615385	0.22463768115942	37.4688073181754	19.500791588868	20	20	0	268	0	0	193	187	1	7	110	JAR_FilterBank	0	0.195652173913043	0.720149253731343	0.0652173913043478	7.44625558147143	19.1671670363315
0.161290322580645	0.0782608695652174	0.14344262295082	40.4224675280436	20.2807452157998	20	20	2	353	0	0	135	293	1	7	110	JAR_FilterBank	0	0.129032258064516	0.382436260623229	0.0614754098360656	18.1991737436504	13.647087817217
0.204545454545455	0.0606060606060606	0.201612903225806	39.2968244875056	21.0163049605725	20	20	0	231	0	0	163	188	1	7	110	JAR_FilterBank	0	0.228070175438596	0.705627705627706	0.0564516129032258	5.82133658159859	21.6536393689772
0.147058823529412	0.0636363636363636	0.111764705882353	37.7540876521442	20.1569904740114	20	20	1	252	0	0	92	249	1	7	110	JAR_FilterBank	0	0.0689655172413793	0.365079365079365	0.0176470588235294	19.1460615971968	15.9589243704873
0.137931034482759	0.272727272727273	0.221476510067114	36.4962311307952	20.0512668977741	20	20	0	244	0	0	177	202	1	7	110	JAR_FilterBank	0	0.127659574468085	0.725409836065574	0.0671140939597315	4.98279901659319	20.7029353689834
0.0816326530612245	0.149532710280374	0.196969696969697	38.7099476718642	20.6529293128597	20	20	2	317	0	0	192	266	1	7	110	JAR_FilterBank	0	0.27906976744186	0.605678233438486	0.0404040404040404	13.1720780995699	20.7930770264097
0.214285714285714	0.0888888888888889	0.197278911564626	40.0334076605999	20.37683324303	20	20	2	258	0	0	175	201	1	7	110	JAR_FilterBank	0	0.16	0.678294573643411	0.0272108843537415	8.9328621255051	21.3392132910136
0.2	0.258064516129032	0.241935483870968	35.5464064008629	18.3085040215532	20	20	0	153	0	0	84	274	1	7	110	JAR_FilterBank	0	0.16	0.549019607843137	0.0564516129032258	11.4864116460828	19.7746215308817
0.0769230769230769	0.181818181818182	0.163120567375887	39.6051991156599	21.1665762158595	20	20	2	226	0	0	132	224	1	7	110	JAR_FilterBank	0	0.159090909090909	0.584070796460177	0.0354609929078014	14.0237123987402	22.8388902826154
0.260869565217391	0.144927536231884	0.184931506849315	39.2076826126306	20.7262855734836	20	20	2	247	0	0	155	266	1	7	110	JAR_FilterBank	0	0.0645161290322581	0.62753036437247	0.00684931506849315	13.3698147403319	22.6215770470023
0.157142857142857	0.104477611940299	0.152542372881356	43.2853861138531	24.5056005147581	20	20	4	510	0	0	291	314	1	7	110	JAR_FilterBank	0	0.1875	0.570588235294118	0.023728813559322	15.0004032150396	22.3365782968978
0.246376811594203	0.232142857142857	0.274725274725275	42.5864960141724	24.2222306519347	20	20	2	332	0	0	235	212	1	7	110	JAR_FilterBank	0	0.303571428571429	0.707831325301205	0.021978021978022	8.80708490806952	24.1367692112396
0.163934426229508	0.131578947368421	0.186046511627907	40.3469869153337	21.3374227175672	20	20	1	346	0	0	238	260	1	7	110	JAR_FilterBank	0	0.268292682926829	0.687861271676301	0.0406976744186047	9.99948095457301	23.9668606152211
0.265822784810127	0.176470588235294	0.244541484716157	43.2720181501183	24.4342675866211	20	20	2	577	0	0	406	243	1	7	110	JAR_FilterBank	0	0.288461538461538	0.703639514731369	0.0305676855895196	9.16841063330998	21.8611582648121
0.120689655172414	0.0851063829787234	0.11734693877551	43.9805563316305	25.5664514546092	20	20	2	796	0	0	439	428	1	7	110	JAR_FilterBank	0	0.302325581395349	0.551507537688442	0.0331632653061225	14.4430627627808	20.0280761047068
0.0555555555555556	0.0884353741496599	0.0920502092050209	38.4981776790089	21.8478268818135	20	20	2	396	0	0	181	294	1	7	110	JAR_FilterBank	0	0.104166666666667	0.457070707070707	0.0292887029288703	19.9731294721865	19.2827906569667
0.166666666666667	0.209677419354839	0.208092485549133	37.4662007938922	20.5826269881318	20	20	1	331	0	0	226	223	1	7	110	JAR_FilterBank	0	0.224489795918367	0.682779456193353	0.069364161849711	7.2562981377684	19.4816521129489
0.192982456140351	0.0854700854700855	0.185483870967742	37.215015830084	20.2162897767043	20	20	1	370	0	0	198	282	1	7	110	JAR_FilterBank	0	0.297872340425532	0.535135135135135	0.032258064516129	16.4443950913838	18.9265078641388
0.224489795918367	0.158536585365854	0.188235294117647	39.2571749825627	20.1505137080707	20	20	2	301	0	0	178	269	1	7	110	JAR_FilterBank	0	0.15625	0.591362126245847	0.00588235294117647	13.7760368609988	21.8781421341909
0.103448275862069	0.150684931506849	0.183908045977011	38.2760845192797	20.4070915653481	20	20	0	343	0	0	235	216	1	7	110	JAR_FilterBank	0	0.288461538461538	0.685131195335277	0.0344827586206897	6.28220080322484	20.5527384316765
0.196078431372549	0.121951219512195	0.151515151515152	40.3802870582577	21.7239690401984	20	20	1	290	0	0	181	274	1	7	110	JAR_FilterBank	0	0.0975609756097561	0.624137931034483	0.0545454545454545	10.2151913627066	23.4459296412254
0.227272727272727	0.184466019417476	0.236714975845411	43.0161184263445	24.5260794454903	20	20	1	447	0	0	310	261	1	7	110	JAR_FilterBank	0	0.342105263157895	0.693512304250559	0.0531400966183575	11.7640731403021	24.4544365052069
0.0465116279069767	0.0454545454545455	0.0760233918128655	36.2756790599741	17.9234919204728	20	20	2	242	0	0	118	246	1	7	110	JAR_FilterBank	0	0.145833333333333	0.487603305785124	0.0760233918128655	17.7190680412482	20.3167507493902
0.240506329113924	0.163636363636364	0.217213114754098	33.6885927747773	17.5289262059196	20	20	2	575	0	0	323	309	1	7	110	JAR_FilterBank	0	0.153846153846154	0.561739130434783	0.0245901639344262	10.9031147819009	15.6981492730237
0.145454545454545	0.0681818181818182	0.165605095541401	41.0576865273427	22.8018091146816	20	20	0	325	0	0	217	181	1	7	110	JAR_FilterBank	0	0.227272727272727	0.667692307692308	0.0573248407643312	7.26472663650642	22.623611944648
0.163636363636364	0.115384615384615	0.147321428571429	39.9523962298389	20.4239663138393	20	20	1	431	0	0	288	273	1	7	110	JAR_FilterBank	0	0.162790697674419	0.668213457076566	0.0401785714285714	10.984106368791	21.2465008278496
0.133333333333333	0.122448979591837	0.201388888888889	40.5693321758784	21.9412050186705	20	20	0	346	0	0	248	203	1	7	110	JAR_FilterBank	0	0.320754716981132	0.716763005780347	0.0694444444444444	6.7046131111317	22.0413552471901
0.230769230769231	0.0566037735849057	0.141025641025641	36.7595903749051	18.7365506471752	20	20	3	488	0	0	266	302	1	7	110	JAR_FilterBank	0	0.242424242424242	0.545081967213115	0.0213675213675214	13.9568152141182	19.2911992877803
0.0256410256410256	0.0675675675675676	0.0680272108843537	33.174166984345	16.7258960956993	20	20	1	204	0	0	103	246	1	7	110	JAR_FilterBank	0	0.0769230769230769	0.504901960784314	0.0272108843537415	18.2945664969894	16.8443066064969
0.2	0.12280701754386	0.240963855421687	42.7515160409144	24.3417557807291	20	20	2	262	0	0	173	230	1	7	110	JAR_FilterBank	0	0.254901960784314	0.66030534351145	0.036144578313253	11.6633092519132	23.3844364208343
0.152173913043478	0	0.137931034482759	36.4624350953856	20.5537597228673	20	20	1	304	0	0	187	222	1	7	110	JAR_FilterBank	0	0.276595744680851	0.615131578947368	0.0344827586206897	11.5087270132695	19.7740702567365
0.196078431372549	0.0985915492957746	0.189473684210526	38.8578560832988	23.0189435619848	20	20	2	484	0	0	270	192	1	7	110	JAR_FilterBank	0	0.26984126984127	0.557851239669422	0.0578947368421053	12.4317822667187	15.875710276668
0.119047619047619	0.2	0.18978102189781	37.2792959958545	19.4300045993887	20	20	1	238	0	0	160	234	1	7	110	JAR_FilterBank	0	0.214285714285714	0.672268907563025	0.0948905109489051	9.16330085427751	21.3545524899004
0.189189189189189	0.0625	0.153846153846154	38.955543501585	21.3982493920808	20	20	1	255	0	0	152	253	1	7	110	JAR_FilterBank	0	0.183673469387755	0.596078431372549	0.0494505494505494	9.80707037925384	19.5069122544686
0.172413793103448	0.0825688073394495	0.170833333333333	41.7137301420845	24.0834733201052	20	20	2	368	0	0	209	284	1	7	110	JAR_FilterBank	0	0.1875	0.567934782608696	0.0333333333333333	14.8906596005871	21.012053657969
0.134615384615385	0.225806451612903	0.236842105263158	41.3254927296833	23.8140095176532	20	20	0	296	0	0	247	190	1	7	110	JAR_FilterBank	0	0.178571428571429	0.834459459459459	0.0592105263157895	0.441773232713133	24.3182886914717
0.3	0.145161290322581	0.236453201970443	42.6738542292936	24.7728130055946	20	20	1	392	0	0	285	220	1	7	110	JAR_FilterBank	0	0.305084745762712	0.727040816326531	0.0443349753694581	4.42661714139991	22.9545155457274
0.305882352941176	0.222222222222222	0.321637426900585	40.4791781387284	23.0823236496396	20	20	0	356	0	0	255	193	1	7	110	JAR_FilterBank	0	0.318181818181818	0.716292134831461	0.0467836257309941	4.7624413152038	21.6584441076454
0.133333333333333	0.119402985074627	0.162264150943396	37.1663285674541	20.8264191842794	20	20	3	361	0	0	179	299	1	7	110	JAR_FilterBank	0	0.114285714285714	0.49584487534626	0.0377358490566038	15.582069891702	17.0110091729993
0.112903225806452	0.259259259259259	0.206703910614525	41.8868958764916	24.3526613979783	20	20	0	335	0	0	260	188	1	7	110	JAR_FilterBank	0	0.271186440677966	0.776119402985075	0.0391061452513966	3.75434124503061	25.1969242227478
0.153846153846154	0.285714285714286	0.227941176470588	40.7261756087103	23.4554859416079	20	20	0	297	0	0	248	148	1	7	110	JAR_FilterBank	0	0.227272727272727	0.835016835016835	0.0441176470588235	2.18539153593689	23.3831110054671
0.0862068965517241	0.122641509433962	0.140909090909091	41.1765506661234	23.357890005795	20	20	0	420	0	0	250	242	1	7	110	JAR_FilterBank	0	0.210526315789474	0.595238095238095	0.0636363636363636	11.5745569658219	21.0087404178163
0.102040816326531	0.1875	0.141791044776119	38.1839523267484	20.9893286212588	20	20	0	225	0	0	166	201	1	7	110	JAR_FilterBank	0	0.222222222222222	0.737777777777778	0.0522388059701493	4.11858572253482	22.5939809540309
0.125	0.153846153846154	0.172413793103448	40.3663230010645	23.192247747652	20	20	1	295	0	0	218	183	1	7	110	JAR_FilterBank	0	0.203389830508475	0.738983050847458	0.0206896551724138	7.46062492708594	24.0243023073513
0.166666666666667	0.178294573643411	0.180672268907563	41.7098349544603	23.4079195189461	20	20	3	353	0	0	172	272	1	7	110	JAR_FilterBank	0	0.173913043478261	0.487252124645892	0.0252100840336134	16.7583291399108	19.950646368298
0.146341463414634	0.111111111111111	0.153284671532847	41.9487291174658	23.4438028101766	20	20	0	229	0	0	168	179	1	7	110	JAR_FilterBank	0	0.128571428571429	0.733624454148472	0.0510948905109489	5.60082270678163	22.9935449830295
0.146341463414634	0.0689655172413793	0.198347107438017	41.4328751123385	23.0291181981858	20	20	3	253	0	0	204	162	1	7	110	JAR_FilterBank	0	0.209677419354839	0.806324110671937	0.0247933884297521	5.10425948646509	25.1082180310965
0.133333333333333	0.119760479041916	0.166666666666667	41.6384725110567	23.8594288410903	20	20	2	536	0	0	290	319	1	7	110	JAR_FilterBank	0	0.311475409836066	0.541044776119403	0.0072463768115942	14.7616172234393	20.3324040920856
0.0961538461538462	0.0816326530612245	0.152941176470588	38.1577087726504	20.8431711115012	20	20	1	350	0	0	218	221	1	7	110	JAR_FilterBank	0	0.166666666666667	0.622857142857143	0.0352941176470588	10.4420962299005	19.8553719644333
0.195652173913043	0.428571428571429	0.241935483870968	42.2509303192561	23.9785664802247	20	20	1	233	0	0	202	166	1	7	110	FilterBank	0	0.181818181818182	0.866952789699571	0.0161290322580645	0.526426920191834	27.0988356226534
0.163265306122449	0.179487179487179	0.238709677419355	42.9153357391026	23.2899277966457	20	20	0	286	0	0	225	167	1	7	110	FilterBank	0	0.272727272727273	0.786713286713287	0.0258064516129032	4.38494779501249	24.9616679537675
0.25	0.0481283422459893	0.155115511551155	40.0239762191026	23.1715920544273	20	20	3	479	0	0	259	336	1	7	110	FilterBank	0	0.266666666666667	0.54070981210856	0.033003300330033	16.112759137733	19.4689409139665
0.0967741935483871	0	0.178861788617886	42.9399396575921	24.3200996883334	20	20	0	221	0	0	207	180	1	7	110	FilterBank	0	0.215384615384615	0.936651583710407	0.032520325203252	-2.14795391933603	25.8583121024835
0.318181818181818	0.266666666666667	0.339506172839506	40.8200141736777	23.4107720460613	20	20	1	328	0	0	257	175	1	7	110	FilterBank	0	0.360655737704918	0.783536585365854	0.0246913580246914	3.71531737633578	25.1218468742171
0.0769230769230769	0.146666666666667	0.219269102990033	41.4740850782616	22.9986800180794	20	20	1	440	0	0	246	334	1	7	110	FilterBank	0	0.386363636363636	0.559090909090909	0.00332225913621262	14.41979703642	22.6937399180546
0.125	0.116279069767442	0.213414634146341	40.9203554827522	23.7321717500042	20	20	0	276	0	0	207	208	1	7	110	FilterBank	0	0.269230769230769	0.75	0.0365853658536585	8.36908728207455	23.8017701931006
0.159090909090909	0.1	0.195652173913043	39.5151645438152	21.4517527929323	20	20	1	238	0	0	191	191	1	7	110	FilterBank	0	0.169811320754717	0.802521008403361	0.0434782608695652	2.38616361437045	24.8143762764963
0.1875	0.0437158469945355	0.146341463414634	36.2374996189477	20.1739782607989	20	20	2	540	0	0	250	345	1	7	110	FilterBank	0	0.28125	0.462962962962963	0.0396341463414634	17.5216726556106	15.6264027695508
0.150943396226415	0.179487179487179	0.242236024844721	43.6362026812536	24.1449766445967	20	20	2	277	0	0	199	274	1	7	110	FilterBank	0	0.388888888888889	0.71841155234657	0.0248447204968944	9.10231905002324	25.8827018597201
0.195652173913043	0.3	0.264462809917355	38.8845454278026	21.8331642173148	20	20	0	182	0	0	140	188	1	7	110	FilterBank	0	0.173076923076923	0.769230769230769	0.0330578512396694	4.81470864686177	24.8673693333772
0.229508196721311	0.179487179487179	0.222689075630252	40.5122923180795	23.7614821529014	20	20	1	416	0	0	278	276	1	7	110	FilterBank	0	0.255813953488372	0.668269230769231	0.0336134453781513	7.38962467638038	23.5258556871456
0.166666666666667	0.189189189189189	0.255172413793103	43.3253507106431	25.2450915405668	20	20	0	382	0	0	311	171	1	7	110	FilterBank	0	0.313432835820896	0.81413612565445	0.0551724137931034	2.820823769405	24.8439898527517
0.117647058823529	NaN	0.195402298850575	40.8023073119434	21.6474696167673	20	20	0	159	0	0	129	165	1	7	110	FilterBank	0	0.24	0.811320754716981	0.0689655172413793	3.23955957170087	25.4498869248611
0.12	0.196969696969697	0.213483146067416	43.3644306188334	25.4016669431802	20	20	0	361	0	0	269	202	1	7	110	FilterBank	0	0.265625	0.745152354570637	0.0224719101123595	5.59726993983081	26.6716454940368
0.145161290322581	0.162162162162162	0.236263736263736	40.4234771045136	23.0679516929092	20	20	0	276	0	0	204	195	1	7	110	FilterBank	0	0.25	0.739130434782609	0.0384615384615385	5.52559517389995	22.2097053456494
0.181818181818182	0.111111111111111	0.181102362204724	39.9869945656817	22.5775587375912	20	20	0	217	0	0	179	183	1	7	110	FilterBank	0	0.12	0.824884792626728	0.0236220472440945	4.06826890142407	23.8565628685408
0.0869565217391304	0.125	0.1625	38.4722216643255	21.7968924630613	20	20	2	276	0	0	186	238	1	7	110	FilterBank	0	0.274509803921569	0.673913043478261	0.025	8.35207619166557	23.8555470131378
0.246153846153846	0.290322580645161	0.298969072164948	45.9493655310683	26.8029531558417	20	20	2	377	0	0	275	217	1	7	110	FilterBank	0	0.319148936170213	0.729442970822281	0.0412371134020619	5.89848099847161	28.1391803597802
0.161290322580645	0.144067796610169	0.180722891566265	41.3078167772399	24.7245141080623	20	20	0	437	0	0	262	263	1	7	110	FilterBank	0	0.229166666666667	0.59954233409611	0.0281124497991968	13.1977819623879	23.2416051369514
0.192982456140351	0.142222222222222	0.20059880239521	41.8187471721536	24.2526645644075	20	20	4	518	0	0	248	376	1	7	110	FilterBank	0	0.333333333333333	0.478764478764479	0.0209580838323353	17.0313024564819	20.4249110029944
0.229508196721311	0.0757575757575758	0.221649484536082	42.7717608263657	24.0334730798217	20	20	1	388	0	0	284	203	1	7	110	FilterBank	0	0.338983050847458	0.731958762886598	0.0309278350515464	6.89150688230797	23.9917682141269
0.219512195121951	0.291666666666667	0.242990654205607	39.2662181718207	22.2577674189548	20	20	2	319	0	0	230	238	1	7	110	FilterBank	0	0.203703703703704	0.721003134796238	0.0467289719626168	3.63725784265269	21.558948801838
0.145454545454545	0.0824742268041237	0.174757281553398	41.371123221762	22.5885885241917	20	20	1	336	0	0	223	232	1	7	110	FilterBank	0	0.3	0.663690476190476	0.0242718446601942	9.31768911552115	21.3994502900354
0.274509803921569	0.0378378378378378	0.0984126984126984	38.0470242823494	20.3906911341978	20	20	2	443	0	0	200	378	1	7	110	FilterBank	0	0.125	0.451467268623025	0.0349206349206349	19.5805851155778	17.622646414833
0.0303030303030303	0.15	0.194630872483221	36.4247488978084	19.7755375761757	20	20	1	247	0	0	164	191	1	7	110	FilterBank	0	0.242424242424242	0.663967611336032	0.0536912751677852	6.64295965585481	19.0389234989218
0.263157894736842	0.4	0.263565891472868	37.5876090825495	20.170942149862	20	20	0	272	0	0	219	186	1	7	110	FilterBank	0	0.1875	0.805147058823529	0.0775193798449612	2.51417360729334	22.2899511676637
0.2	0.161016949152542	0.232758620689655	44.5785446962878	25.62573547159	20	20	3	448	0	0	304	242	1	7	110	FilterBank	0	0.34375	0.678571428571429	0.0129310344827586	10.5224112627064	24.9100073656226
0.236363636363636	0.2	0.31055900621118	36.0499838135904	19.1454169238099	20	20	1	300	0	0	221	217	1	7	110	FilterBank	0	0.282051282051282	0.736666666666667	0.0496894409937888	6.28074473265188	20.5872800401569
0.0869565217391304	0	0.185567010309278	38.2232298667795	20.9566668063795	20	20	0	314	0	0	222	229	1	7	110	FilterBank	0	0.245901639344262	0.707006369426752	0.0360824742268041	7.30964824841461	22.5079433615124
0.142857142857143	0.0441176470588235	0.121621621621622	39.0649651571612	21.6072081614048	20	20	2	330	0	0	165	287	1	7	110	FilterBank	0	0.25531914893617	0.5	0.027027027027027	16.818572707381	18.3451998589339
0.127272727272727	0.123076923076923	0.151960784313725	43.3764866911089	24.8020458908266	20	20	1	401	0	0	301	212	1	7	110	FilterBank	0	0.2	0.750623441396509	0.0343137254901961	3.62833710932074	26.2569808711676
0.117647058823529	0.03515625	0.114213197969543	38.5158576297226	22.1603033287019	20	20	5	617	0	0	251	418	1	7	110	FilterBank	0	0.24390243902439	0.406807131280389	0.032994923857868	20.1895903070804	15.6742312933082
0.142857142857143	0.290322580645161	0.207792207792208	40.4631627606958	22.3350721042571	20	20	0	262	0	0	197	203	1	7	110	FilterBank	0	0.196078431372549	0.751908396946565	0.0714285714285714	3.04914789678448	22.3036750195498
0.153846153846154	0.0274725274725275	0.0885245901639344	35.3852516718524	19.1446606762758	20	20	3	551	0	0	211	352	1	7	110	FilterBank	0	0.305555555555556	0.382940108892922	0.019672131147541	20.7953467106119	15.3329732118329
0.241935483870968	0.0979020979020979	0.159420289855072	37.7230607138397	19.5684823638352	20	20	4	473	0	0	252	333	1	7	110	FilterBank	0	0.170731707317073	0.53276955602537	0.0181159420289855	12.7695520735801	17.7662706996206
0.166666666666667	0.166666666666667	0.174358974358974	40.6375554724627	21.4917316542686	20	20	2	269	0	0	151	249	1	7	110	FilterBank	0	0.121951219512195	0.561338289962825	0.0205128205128205	12.0191222978163	19.8926882016376
0.132352941176471	0.029940119760479	0.116666666666667	35.3285188306725	18.6240569338721	20	20	3	538	0	0	265	331	1	7	110	FilterBank	0	0.176470588235294	0.492565055762082	0.0266666666666667	17.1651469786456	14.0587288230423
0.10958904109589	0.0288461538461538	0.133333333333333	38.4595990086273	21.1462336380108	20	20	1	455	0	0	277	249	1	7	110	FilterBank	0	0.306122448979592	0.608791208791209	0.0208333333333333	11.3099481092261	20.1358384475773
0.150943396226415	0.0610328638497653	0.113702623906706	40.6444808715831	23.0995251235883	20	20	2	533	0	0	250	349	1	7	110	FilterBank	0	0.175438596491228	0.469043151969981	0.043731778425656	18.5927607001212	18.4520107015053
0.156626506024096	0.169642857142857	0.204819277108434	45.1074179650382	27.4776904183438	20	20	2	555	0	0	385	260	1	7	110	FilterBank	0	0.326530612244898	0.693693693693694	0.0240963855421687	9.21415782485308	25.6740055385575
0.0666666666666667	0.0727272727272727	0.118773946360153	36.3645117596727	20.1539083412274	20	20	3	464	0	0	258	325	1	7	110	FilterBank	0	0.282608695652174	0.556034482758621	0.0498084291187739	14.8897597047782	15.8295570402651
0.0930232558139535	0.125	0.28476821192053	42.9769050342688	25.0288755764134	20	20	1	350	0	0	274	170	1	7	110	FilterBank	0	0.432432432432432	0.782857142857143	0.0463576158940397	4.45296388824493	27.0401642731684
0.203389830508475	0	0.261904761904762	41.1398750340066	23.7441306333802	20	20	1	440	0	0	340	182	1	7	110	FilterBank	0	0.339285714285714	0.772727272727273	0.0476190476190476	6.16619355396496	25.8135281722918
0.18	0.0238095238095238	0.18	40.6557287412076	23.007310819184	20	20	1	423	0	0	292	239	1	7	110	FilterBank	0	0.28	0.690307328605201	0.06	8.84632238489315	22.4264002734557
0.212121212121212	0	0.259842519685039	40.1584245340421	23.6258525506258	20	20	0	293	0	0	258	143	1	7	110	FilterBank	0	0.267857142857143	0.880546075085324	0.0393700787401575	-0.246936583851967	24.7504704170222
0.117647058823529	0.0802919708029197	0.11304347826087	37.4072319844362	19.9474645931341	20	20	3	466	0	0	251	344	1	7	110	FilterBank	0	0.176470588235294	0.53862660944206	0.0304347826086957	16.787517564389	17.170770981829
0.0638297872340425	0	0.130841121495327	40.2682164704106	22.0274809186542	20	20	1	245	0	0	208	181	1	7	110	FilterBank	0	0.212765957446809	0.848979591836735	0.0467289719626168	3.70842129882231	25.2397752818789
0.279411764705882	0.21875	0.285714285714286	44.5449143485917	26.9764297560319	20	20	1	463	0	0	358	215	1	7	110	FilterBank	0	0.362068965517241	0.773218142548596	0.0423280423280423	6.89572280662311	27.3051491404014
0.242424242424242	0.102189781021898	0.221453287197232	42.3030004490466	24.7432296185156	20	20	1	546	0	0	338	327	1	7	110	FilterBank	0	0.333333333333333	0.619047619047619	0.0380622837370242	11.2626614858064	21.2253092377784
0.320754716981132	0.186274509803922	0.284403669724771	41.3336581721565	24.5361746730267	20	20	2	386	0	0	261	267	1	7	110	FilterBank	0	0.476190476190476	0.676165803108808	0.0229357798165138	10.9717880109204	23.2592315945473
0.0701754385964912	0.258064516129032	0.246666666666667	44.3736412391734	26.3906666714406	20	20	1	298	0	0	241	202	1	7	110	FilterBank	0	0.315789473684211	0.808724832214765	0.0466666666666667	5.46024848505042	27.196703397831
0.276923076923077	0.132075471698113	0.206489675516224	42.8453735386735	26.7791587163337	20	20	1	590	0	0	338	343	1	7	110	FilterBank	0	0.408163265306122	0.572881355932203	0.0117994100294985	15.0106047650352	21.3952528271174
0.245901639344262	0.115384615384615	0.245989304812834	42.2477645328177	24.6592159566843	20	20	1	384	0	0	300	233	1	7	110	FilterBank	0	0.254237288135593	0.78125	0.0320855614973262	7.06746473345358	25.1178028872203
0.111111111111111	0.078125	0.0935251798561151	36.7952871472432	19.5815629841227	20	20	1	226	0	0	135	250	1	7	110	FilterBank	0	0.108108108108108	0.597345132743363	0.0431654676258993	13.5642483481344	20.5327006911143
0.222222222222222	0.09375	0.269230769230769	41.1850498047474	22.2830197033966	20	20	0	421	0	0	300	232	1	7	110	FilterBank	0	0.26530612244898	0.712589073634204	0.0384615384615385	5.36244275656758	24.5784364809706
0.1875	0.210526315789474	0.248407643312102	38.0619818371831	21.0506196941329	20	20	2	324	0	0	205	252	1	7	110	FilterBank	0	0.361702127659574	0.632716049382716	0.0509554140127389	11.2794436153521	22.1365074594849
0.145454545454545	0.10126582278481	0.221854304635762	42.2285804053858	25.6639252759389	20	20	3	570	0	0	381	347	1	7	110	FilterBank	0	0.326530612244898	0.668421052631579	0.0231788079470199	9.45233920786339	22.6150295279589
0.2	0.351351351351351	0.339366515837104	39.4133212008601	22.284377491198	20	20	1	413	0	0	304	257	1	7	110	FilterBank	0	0.369565217391304	0.736077481840194	0.0271493212669683	5.8535596547381	22.6804552306951
0.132075471698113	0.078125	0.127853881278539	36.511886304316	20.1791817052004	20	20	3	392	0	0	212	289	1	7	110	FilterBank	0	0.228571428571429	0.540816326530612	0.0365296803652968	16.9993744082077	21.0469360764581
0.09375	0.00934579439252336	0.0732984293193717	30.3385266672061	12.0352157404665	20	10	4	346	0	0	84	269	2	7	110	JAR_FilterBank	0	0.14	0.242774566473988	0.0471204188481675	21.5041551163007	14.8429061430534
0.166666666666667	0.116883116883117	0.155	32.2679568112464	12.8068524978436	20	10	2	298	0	0	143	254	2	7	110	JAR_FilterBank	0	0.162162162162162	0.479865771812081	0.03	14.2993358023312	16.2832659268891
0.204545454545455	0.0705882352941176	0.1375	35.5864768826801	14.0414113568858	20	10	3	319	0	0	126	348	2	7	110	JAR_FilterBank	0	0.129032258064516	0.394984326018809	0.0583333333333333	17.7066443634503	19.2892108274706
0.0454545454545455	0.0827067669172932	0.073394495412844	29.4547162215649	11.967006493572	20	10	1	440	0	0	162	272	2	7	110	JAR_FilterBank	0	0.0588235294117647	0.368181818181818	0.0596330275229358	15.5312530705822	14.2073295008462
0.0363636363636364	0.0843373493975904	0.11	37.5327290404308	15.8103012785885	20	10	1	545	0	0	166	308	2	7	110	JAR_FilterBank	0	0.254237288135593	0.304587155963303	0.0433333333333333	20.2539908423089	17.348246551428
0.166666666666667	0.125	0.227488151658768	31.4500048853486	12.3171940088316	20	10	0	394	0	0	204	304	2	7	110	JAR_FilterBank	0	0.128205128205128	0.517766497461929	0.0710900473933649	11.0885388160102	13.9859098528181
0.0217391304347826	0.0379746835443038	0.0793650793650794	29.8084183182784	11.6513521331223	20	10	4	358	0	0	91	314	2	7	110	JAR_FilterBank	0	0.146341463414634	0.254189944134078	0.0396825396825397	26.3641658253823	11.683193137883
0	0.037037037037037	0.0740740740740741	31.3853052201275	12.6144329661661	20	10	0	210	0	0	98	180	2	7	110	JAR_FilterBank	0	0.107142857142857	0.466666666666667	0.194444444444444	12.4951435551167	15.0448881494261
0.0465116279069767	0.037037037037037	0.0966542750929368	35.5568677040519	14.702893222141	20	10	1	480	0	0	178	282	2	7	110	JAR_FilterBank	0	0.209677419354839	0.370833333333333	0.0557620817843866	15.4194876229177	16.2020673315872
0.115384615384615	0.0707964601769911	0.0947867298578199	28.0539591020779	10.2321957846892	20	10	2	293	0	0	109	296	2	7	110	JAR_FilterBank	0	0.0555555555555556	0.372013651877133	0.0473933649289099	15.9830049574583	13.0077828370537
0.0810810810810811	0.0484848484848485	0.0647773279352227	30.674162060944	12.6679540066597	20	10	3	330	0	0	94	317	2	7	110	JAR_FilterBank	0	0.108695652173913	0.284848484848485	0.0364372469635627	24.846150512035	12.5696963135438
0.0634920634920635	0.055045871559633	0.111111111111111	36.4249002680843	15.4852637225071	20	10	3	489	0	0	210	249	2	7	110	JAR_FilterBank	0	0.254901960784314	0.429447852760736	0.0622222222222222	14.2099926548869	16.2582413439345
0.219178082191781	0.0963855421686747	0.166666666666667	33.4698855316986	14.411358268454	20	10	2	473	0	0	183	310	2	7	110	JAR_FilterBank	0	0.363636363636364	0.386892177589852	0.0340136054421769	16.9654002134836	12.4512070513892
0.253521126760563	0.0813953488372093	0.153061224489796	31.5788558535263	13.3761130360872	20	10	2	363	0	0	167	268	2	7	110	JAR_FilterBank	0	0.0526315789473684	0.460055096418733	0.0255102040816327	13.3533079760818	15.9195496556814
0.189655172413793	0.0108695652173913	0.110552763819095	35.4599957107306	15.6421761142698	20	10	1	468	0	0	230	224	2	7	110	JAR_FilterBank	0	0.175438596491228	0.491452991452991	0.110552763819095	12.3636817619392	16.2088598575638
0.133333333333333	0	0.25	34.1640607908438	14.747821079257	20	10	0	231	0	0	134	196	2	7	110	JAR_FilterBank	0	0.326923076923077	0.58008658008658	0.0982142857142857	9.53569825320372	19.9924721741671
0.184615384615385	0.0592885375494071	0.132791327913279	37.4177259872657	17.4367748158822	20	10	4	564	0	0	189	404	2	7	110	JAR_FilterBank	0	0.24390243902439	0.335106382978723	0.016260162601626	22.1892189621505	13.8768769395289
0.0655737704918033	0.0540540540540541	0.0731707317073171	34.3649506284222	15.0266255035384	20	10	3	523	0	0	173	333	2	7	110	JAR_FilterBank	0	0.14	0.330783938814532	0.0396341463414634	21.5757355895656	14.2874983260544
0.0615384615384615	0.014018691588785	0.0512048192771084	32.327863014894	13.9933382954477	20	10	3	553	0	0	190	343	2	7	110	JAR_FilterBank	0	0.111111111111111	0.343580470162749	0.072289156626506	20.3830717955215	13.291676293379
0.151515151515152	0.209302325581395	0.208695652173913	31.4253842119591	12.8790642048813	20	10	0	199	0	0	78	194	2	7	110	JAR_FilterBank	0	0.176470588235294	0.391959798994975	0.104347826086957	13.2464257955673	16.3040460297097
0.153846153846154	0.0610687022900763	0.101214574898785	33.4574811670372	14.0644897079611	20	10	3	487	0	0	200	289	2	7	110	JAR_FilterBank	0	0.14	0.410677618069815	0.0283400809716599	17.5279679934375	16.4604111939005
0.0208333333333333	0.0238095238095238	0.0427631578947368	29.752975817768	12.3655104473952	20	10	2	434	0	0	106	342	2	7	110	JAR_FilterBank	0	0.122448979591837	0.244239631336406	0.0230263157894737	25.0463075641833	11.6144656744829
0.119047619047619	0.0792079207920792	0.155223880597015	34.0016415434138	12.8580193185881	20	10	3	591	0	0	194	419	2	7	110	JAR_FilterBank	0	0.285714285714286	0.328257191201354	0.0149253731343284	19.9797624583503	16.7939667144392
0.0980392156862745	0.0304878048780488	0.0727969348659004	31.9040512306402	13.3220478624795	20	10	4	406	0	0	115	321	2	7	110	JAR_FilterBank	0	0.111111111111111	0.283251231527094	0.0613026819923372	24.0708560362508	15.5614975892888
0.155172413793103	0.0393700787401575	0.0912863070539419	23.8143647727892	8.68843440986415	20	10	2	289	0	0	65	289	2	7	110	JAR_FilterBank	0	0.128205128205128	0.224913494809689	0.045643153526971	19.8384625212542	10.5625220172417
0.119047619047619	0.0730593607305936	0.0833333333333333	29.6904381193901	11.9870783398029	20	10	2	427	0	0	124	366	2	7	110	JAR_FilterBank	0	0.119047619047619	0.2903981264637	0.0192307692307692	22.3470842111534	11.3759970892039
0.108108108108108	0	0.146067415730337	29.3893244605986	12.4298434111548	20	10	0	178	0	0	104	189	2	7	110	JAR_FilterBank	0	0.156862745098039	0.584269662921348	0.168539325842697	6.10606078460186	17.4920054484327
0.0232558139534884	0	0.10188679245283	27.2390791927652	9.71408354374341	20	10	4	385	0	0	135	318	2	7	110	JAR_FilterBank	0	0.108108108108108	0.350649350649351	0.0490566037735849	22.8947749402958	13.566332121064
0.0925925925925926	0.106837606837607	0.11304347826087	30.8124177077293	13.0230411179632	20	10	3	484	0	0	146	354	2	7	110	JAR_FilterBank	0	0.153846153846154	0.301652892561983	0.0376811594202899	19.6389470542808	13.8295794304589
0.121212121212121	0.0147058823529412	0.101910828025478	30.0771488268391	11.8350805642029	20	10	1	319	0	0	149	224	2	7	110	JAR_FilterBank	0	0.183673469387755	0.467084639498433	0.0764331210191083	13.9702351240795	15.4253806260477
0.147058823529412	0.166666666666667	0.174603174603175	39.0910607396622	15.6876252523499	20	10	1	282	0	0	167	204	2	7	110	JAR_FilterBank	0	0.212121212121212	0.592198581560284	0.126984126984127	6.07914783338325	20.9901321285771
0.16	0.0512820512820513	0.136363636363636	38.8726450793076	15.5989574581153	20	10	0	183	0	0	101	224	2	7	110	JAR_FilterBank	0	0.186440677966102	0.551912568306011	0.0454545454545455	12.3220195463597	22.7046264927929
0.0909090909090909	0.0684931506849315	0.0904761904761905	33.3748319925732	13.5570133132793	20	10	2	316	0	0	139	277	2	7	110	JAR_FilterBank	0	0.0888888888888889	0.439873417721519	0.0857142857142857	14.1140474494366	16.2977616455699
0.166666666666667	0.0245901639344262	0.0909090909090909	34.240914279833	13.9607390930623	20	10	2	367	0	0	150	280	2	7	110	JAR_FilterBank	0	0.177777777777778	0.408719346049046	0.0545454545454545	18.1974023833627	14.9741814975767
0	0.0465116279069767	0.0634920634920635	34.9869763293193	14.1830083695926	20	10	1	171	0	0	68	223	2	7	110	JAR_FilterBank	0	0.0888888888888889	0.39766081871345	0.0952380952380952	20.2015203074788	19.0119369868218
0.113636363636364	0.0790697674418605	0.116129032258065	33.047321420266	14.0680475009647	20	10	4	494	0	0	150	331	2	7	110	JAR_FilterBank	0	0.172413793103448	0.303643724696356	0.0225806451612903	18.3608565694923	15.9510584488502
0.25	0.103896103896104	0.190184049079755	32.7581320597708	13.0709226855262	20	10	2	267	0	0	116	265	2	7	110	JAR_FilterBank	0	0.244444444444444	0.434456928838951	0.0797546012269939	16.1408759784182	17.2035006568845
0.131578947368421	0.0476190476190476	0.130177514792899	37.3920393738283	14.8639343297883	20	10	1	243	0	0	151	214	2	7	110	JAR_FilterBank	0	0.15	0.621399176954732	0.029585798816568	7.48920692060324	20.4950434909026
0.27906976744186	0.0731707317073171	0.16	36.7048374129718	15.1769658800211	20	10	1	364	0	0	148	267	2	7	110	JAR_FilterBank	0	0.301587301587302	0.406593406593407	0.048	16.8835963248903	17.4550840107736
0.131147540983607	0.137254901960784	0.190751445086705	34.9911102312451	14.3191029050712	20	10	1	301	0	0	140	213	2	7	110	JAR_FilterBank	0	0.16	0.465116279069767	0.0635838150289017	13.8860935767088	18.6999808289287
0.241379310344828	0.0262172284644195	0.0721649484536082	32.2863926845835	13.7018497552875	20	10	2	563	0	0	186	410	2	7	110	FilterBank	0	0.138888888888889	0.330373001776199	0.0206185567010309	21.7516896096712	12.5123606645736
0.0714285714285714	0.0813397129186603	0.125748502994012	30.8313215854779	13.3606449159115	20	10	2	651	0	0	221	360	2	7	110	FilterBank	0	0.264705882352941	0.339477726574501	0.0179640718562874	15.6443020418653	11.1338663592006
0.157894736842105	0.116564417177914	0.163346613545817	36.0135735812008	15.5926990698821	20	10	2	447	0	0	184	323	2	7	110	FilterBank	0	0.303030303030303	0.411633109619687	0.0199203187250996	17.41321364798	16.2434459578219
0.129032258064516	0.0975609756097561	0.158415841584158	36.4936338941786	16.1790961185789	20	10	1	434	0	0	250	209	2	7	110	FilterBank	0	0.241935483870968	0.576036866359447	0.0495049504950495	11.5795818614117	16.4808640269202
0.102564102564103	0.0172413793103448	0.0763888888888889	31.8484047144736	13.511999515001	20	10	1	276	0	0	123	216	2	7	110	FilterBank	0	0.111111111111111	0.445652173913043	0.111111111111111	15.2016145325771	15.1036764171965
0.108433734939759	0	0.0625	33.7765314700159	14.7151367584186	20	10	3	690	0	0	265	314	2	7	110	FilterBank	0	0.173913043478261	0.384057971014493	0.0460526315789474	18.270505775917	12.40737784982
0.163636363636364	0.122448979591837	0.142424242424242	31.8066200905756	12.9850801779975	20	10	4	498	0	0	164	403	2	7	110	FilterBank	0	0.148148148148148	0.329317269076305	0.0121212121212121	18.8662115322872	12.2906403246661
0.131578947368421	0.0464396284829721	0.0867579908675799	38.0806371024322	17.6963744276432	20	10	3	869	0	0	308	445	2	7	110	FilterBank	0	0.30952380952381	0.354430379746835	0.0365296803652968	19.871674221524	14.4135278893212
0.0888888888888889	0.0628930817610063	0.103846153846154	36.0907358175711	15.7583518670159	20	10	2	565	0	0	227	292	2	7	110	FilterBank	0	0.245283018867925	0.401769911504425	0.0192307692307692	17.6037574073154	16.2746650791901
0.131578947368421	0.0668604651162791	0.0901098901098901	36.1961023891392	17.1931545342745	20	10	3	899	0	0	246	462	2	7	110	FilterBank	0	0.179487179487179	0.273637374860957	0.0175824175824176	19.0264557020532	13.6389901927244
0.127272727272727	0.036144578313253	0.123711340206186	27.4358460504085	10.1890525482016	20	10	1	321	0	0	117	223	2	7	110	FilterBank	0	0.224489795918367	0.364485981308411	0.0412371134020619	17.3810061030711	12.3272939971788
0.0714285714285714	0.0451612903225806	0.0942622950819672	28.6595104490383	11.1665950122522	20	10	2	427	0	0	119	318	2	7	110	FilterBank	0	0.179487179487179	0.278688524590164	0.040983606557377	18.3194373686793	13.4864036284166
0.203125	0.0708661417322835	0.127058823529412	33.559824105159	14.0233796763803	20	10	3	738	0	0	240	456	2	7	110	FilterBank	0	0.172413793103448	0.32520325203252	0.0376470588235294	18.3364778660615	13.4091355190507
0.126760563380282	0.0339805825242718	0.0974212034383954	27.3698901015178	10.5713771404899	20	10	4	430	0	0	98	360	2	7	110	FilterBank	0	0.114285714285714	0.227906976744186	0.00573065902578797	24.4099444986447	9.07970327434036
0.232142857142857	0.0481927710843374	0.12962962962963	29.0773307154988	12.1933045893881	20	10	1	361	0	0	145	263	2	7	110	FilterBank	0	0.155555555555556	0.401662049861496	0.0277777777777778	16.9046691009572	14.5329640383922
0.230769230769231	0.25	0.197530864197531	32.8411363657456	13.9658682018564	20	10	0	544	0	0	228	246	2	7	110	FilterBank	0	0.05	0.419117647058824	0.065843621399177	11.8088399531202	15.6223400346793
0.0232558139534884	0	0.0652173913043478	30.6379358177121	12.9160648325998	20	10	1	451	0	0	188	254	2	7	110	FilterBank	0	0.225806451612903	0.416851441241685	0.0782608695652174	16.7838176802847	14.0044581386812
0	0.102941176470588	0.114503816793893	31.0310791921832	12.111735264406	20	10	1	465	0	0	208	294	2	7	110	FilterBank	0	0.26530612244898	0.447311827956989	0.0458015267175573	14.688367172366	12.9593577071476
0.16	0.0514705882352941	0.15234375	31.1394836835921	13.2510015348357	20	10	2	432	0	0	188	272	2	7	110	FilterBank	0	0.222222222222222	0.435185185185185	0.0546875	16.9124970159611	14.8567573878108
0.16	0.0387596899224806	0.10126582278481	26.1373126086934	10.3800972120639	20	10	3	471	0	0	197	281	2	7	110	FilterBank	0	0.116279069767442	0.418259023354565	0.0464135021097046	15.7526373045023	12.1315284039474
0.136986301369863	0.0775193798449612	0.130434782608696	31.7924237427113	13.1593734660714	20	10	4	408	0	0	139	279	2	7	110	FilterBank	0	0.173913043478261	0.340686274509804	0.0434782608695652	19.0640462623031	14.6867086682459
0.0943396226415094	0.0202020202020202	0.08	30.4265711019961	12.0874831726558	20	10	1	372	0	0	148	257	2	7	110	FilterBank	0	0.191489361702128	0.397849462365591	0.0577777777777778	16.5140215192729	14.8062739999641
0.0869565217391304	0.0212765957446809	0.149501661129568	30.359645021514	11.5993565240877	20	10	2	499	0	0	138	356	2	7	110	FilterBank	0	0.142857142857143	0.276553106212425	0.0498338870431894	16.8104995663275	12.9045107568857
0	0.00869565217391304	0.0207253886010363	26.6611286213399	10.3277508862251	20	10	4	284	0	0	82	290	2	7	110	FilterBank	0	0.0789473684210526	0.288732394366197	0.0414507772020725	24.4400811450342	13.4896949043489
0.0212765957446809	0.0778443113772455	0.117283950617284	29.3744426517332	11.3833530292559	20	10	1	436	0	0	146	378	2	7	110	FilterBank	0	0.0869565217391304	0.334862385321101	0.0740740740740741	16.4748517005885	13.4342887818018
0.12	0.0769230769230769	0.0946969696969697	29.0009819192141	11.6683434908312	20	10	1	451	0	0	149	285	2	7	110	FilterBank	0	0.105263157894737	0.330376940133038	0.0606060606060606	18.687775888871	12.0657905478198
0.0754716981132075	0.0348837209302326	0.0659340659340659	28.9348591610431	10.8802827462358	20	10	2	370	0	0	145	263	2	7	110	FilterBank	0	0.116279069767442	0.391891891891892	0.0549450549450549	16.7259878452956	14.8686316446785
0.146341463414634	0.00699300699300699	0.0804597701149425	30.4277111228546	12.6400622317711	20	10	5	466	0	0	170	293	2	7	110	FilterBank	0	0.189189189189189	0.36480686695279	0.0306513409961686	20.1871018826535	13.2814486709433
0.06	0.0102040816326531	0.0353535353535354	31.3929355151326	12.4716809389406	20	10	6	323	0	0	136	268	2	7	110	FilterBank	0	0.0612244897959184	0.421052631578947	0.0404040404040404	18.1380512099354	13.6179334140506
0.0454545454545455	0.0582010582010582	0.0477815699658703	29.6245930050709	11.141327653504	20	10	3	436	0	0	97	331	2	7	110	FilterBank	0	0	0.222477064220183	0.0341296928327645	24.4291703698143	9.6671174032236
0.0555555555555556	0.00465116279069767	0.0321543408360129	30.9138139462002	12.7228198731324	20	10	5	586	0	0	155	376	2	7	110	FilterBank	0	0.0810810810810811	0.264505119453925	0.045016077170418	22.9235087030848	12.3523836716252
0.0961538461538462	0.082089552238806	0.100401606425703	28.5829919612821	10.7245578789929	20	10	2	389	0	0	121	334	2	7	110	FilterBank	0	0.08	0.311053984575835	0.036144578313253	21.1483806497799	11.675851229601
0	0.0447761194029851	0.0503597122302158	25.0817985391726	9.11008947542516	20	10	1	371	0	0	80	355	2	7	110	FilterBank	0	0.138888888888889	0.215633423180593	0.0251798561151079	27.3103530836843	10.4805624180556
0.0227272727272727	0.173076923076923	0.134146341463415	30.7763599163329	11.9233125359048	20	10	0	372	0	0	142	296	2	7	110	FilterBank	0	0.0810810810810811	0.381720430107527	0.032520325203252	15.9245208250069	13.8885649628808
0.078125	0.0239234449760766	0.0720720720720721	34.2470479536154	13.9414695187516	20	10	4	496	0	0	176	375	2	7	110	FilterBank	0	0.162162162162162	0.354838709677419	0.042042042042042	23.5168823446582	11.915956017318
0.289473684210526	0.0384615384615385	0.11	31.3258779355545	12.5860731720943	20	10	4	766	0	0	261	415	2	7	110	FilterBank	0	0.193548387096774	0.340731070496084	0.0275	19.4787084530513	12.5815183738539
0.152542372881356	0.0469483568075117	0.0845921450151057	33.0953055833099	13.2069665080635	20	10	3	615	0	0	231	365	2	7	110	FilterBank	0	0.13953488372093	0.375609756097561	0.0725075528700906	17.8724245732369	13.3557841720495
0.0681818181818182	0.0701754385964912	0.111801242236025	29.8981717152879	12.3134149051644	20	10	1	338	0	0	146	212	2	7	110	FilterBank	0	0.196078431372549	0.431952662721893	0.093167701863354	16.0476609913884	13.475348888403
0.104477611940299	0.0366492146596859	0.0906040268456376	33.241326232803	13.9108413817706	20	10	3	482	0	0	166	329	2	7	110	FilterBank	0	0.261904761904762	0.344398340248963	0.0503355704697987	20.2324341027374	13.2853008767721
0.134615384615385	0.117647058823529	0.169934640522876	29.4108576213752	11.700051248826	20	10	0	281	0	0	139	228	2	7	110	FilterBank	0	0.108108108108108	0.494661921708185	0.117647058823529	10.5250134535918	12.6934493007508
0.0526315789473684	0.0526315789473684	0.0622119815668203	25.4036786015624	7.11874887401278	20	5	6	692	0	0	121	453	4	7	110	JAR_FilterBank	0	0.133333333333333	0.17485549132948	0.00921658986175115	21.9895443604991	11.7686789414304
0.123076923076923	0.0439024390243902	0.0591259640102828	24.4387834915394	7.43420025262358	20	5	4	800	0	0	175	424	4	7	110	JAR_FilterBank	0	0.0384615384615385	0.21875	0.0925449871465296	17.9996313960179	12.8517596436095
0.142857142857143	0.0740740740740741	0.128205128205128	19.0368112542753	5.38286232450217	20	5	2	205	0	0	65	226	4	7	110	JAR_FilterBank	0	0.13953488372093	0.317073170731707	0.0683760683760684	16.7535314027642	14.7409411814451
0.130434782608696	0.0364238410596026	0.0521327014218009	20.6830633951613	6.13387230124684	20	5	4	771	0	0	128	434	4	7	110	JAR_FilterBank	0	0.0512820512820513	0.166018158236057	0.0355450236966825	22.6748151857724	7.63802792981749
0.0597014925373134	0.0208333333333333	0.115384615384615	22.8104476684266	6.68853461894747	20	5	0	405	0	0	146	268	4	7	110	JAR_FilterBank	0	0.121212121212121	0.360493827160494	0.0512820512820513	14.5645691131447	14.1225810369421
0	0.0287769784172662	0.0394088669950739	19.3552842804034	5.58517975589966	20	5	3	319	0	0	67	309	4	7	110	JAR_FilterBank	0	0.1	0.210031347962382	0.0541871921182266	19.9612868994761	13.480744299279
0	0	0.00366300366300366	15.2589140844849	4.07683215740481	20	5	3	345	0	0	36	369	4	7	110	JAR_FilterBank	0	0.032258064516129	0.104347826086957	0.032967032967033	30.4021134666996	7.26822112683787
0.0465116279069767	0.04	0.0524017467248908	21.1871936295039	6.20317765230824	20	5	2	328	0	0	77	274	4	7	110	JAR_FilterBank	0	0.116279069767442	0.234756097560976	0.00873362445414847	23.3882853295317	10.8778906369759
0.0147058823529412	0.0662983425414365	0.0580645161290323	23.544369711112	6.41551303701337	20	5	3	739	0	0	137	471	4	7	110	JAR_FilterBank	0	0.0512820512820513	0.185385656292287	0.0129032258064516	20.6957731202301	10.0275229346019
0.0571428571428571	0.029126213592233	0.0337078651685393	15.5312762857402	4.06713041833287	20	5	2	322	0	0	44	269	4	7	110	JAR_FilterBank	0	0.0227272727272727	0.136645962732919	0.0393258426966292	23.028673994828	10.1104546563877
0	0	0.00892857142857143	19.9587524877936	5.83058125237819	20	5	2	208	0	0	42	230	4	7	110	JAR_FilterBank	0	0.0277777777777778	0.201923076923077	0.0625	20.02842212768	9.83515632552862
0.0857142857142857	0.0494505494505494	0.0620915032679739	19.4083633421481	5.58679284849043	20	5	5	462	0	0	70	330	4	7	110	JAR_FilterBank	0	0.0294117647058824	0.151515151515152	0.0065359477124183	23.2385956221581	8.27751703574085
0.0465116279069767	0.0419354838709677	0.0498753117206983	25.0909393761473	7.26422851294312	20	5	3	773	0	0	134	449	4	7	110	JAR_FilterBank	0	0.0857142857142857	0.173350582147477	0.0149625935162095	21.6084070029803	10.6458329366456
0.05	0.0492424242424242	0.064367816091954	26.285128626903	7.73731888939503	20	5	4	1099	0	0	243	455	4	7	110	JAR_FilterBank	0	0.0952380952380952	0.221110100090992	0.0137931034482759	18.8537559141591	11.3063949186071
0.148648648648649	0.048689138576779	0.0822622107969152	25.9488715787727	8.44542495872664	20	5	2	669	0	0	133	404	4	7	110	JAR_FilterBank	0	0.162790697674419	0.198804185351271	0.0282776349614396	21.1800909516459	10.1031719308643
0.05	0.0147058823529412	0.0466101694915254	18.9603597304531	5.16353065405285	20	5	3	359	0	0	66	295	4	7	110	JAR_FilterBank	0	0.125	0.183844011142061	0.0211864406779661	23.8663521423497	10.3890023672986
0.0655737704918033	0.0247349823321555	0.041343669250646	23.7009636619942	7.41635135318374	20	5	3	642	0	0	103	400	4	7	110	JAR_FilterBank	0	0.119047619047619	0.160436137071651	0.0232558139534884	18.0997185808495	11.6244422544174
0.0769230769230769	0.0266990291262136	0.0345489443378119	23.3116102291238	6.98437115670395	20	5	4	707	0	0	86	532	4	7	110	JAR_FilterBank	0	0.0689655172413793	0.121640735502122	0.00959692898272553	27.8118688662831	9.59602082892295
0.0746268656716418	0.0203488372093023	0.0311804008908686	25.7237186513328	8.14649987941139	20	5	5	829	0	0	158	474	4	7	110	JAR_FilterBank	0	0.0444444444444444	0.19059107358263	0.0267260579064588	22.8772853745974	11.5700215452213
0.0909090909090909	0.0689655172413793	0.075	19.3116962529663	5.37799641827144	20	5	2	311	0	0	49	387	4	7	110	JAR_FilterBank	0	0.0689655172413793	0.157556270096463	0.0142857142857143	20.1751188531747	8.98937499508666
0.0338983050847458	0.0240963855421687	0.0354223433242507	24.7543333360982	7.21858325124001	20	5	3	527	0	0	83	372	4	7	110	JAR_FilterBank	0	0.0909090909090909	0.157495256166983	0.0381471389645777	25.0872516778011	9.54244904335985
0.1	0.0611510791366906	0.0841836734693878	24.5769282724554	7.49430633540583	20	5	4	640	0	0	179	452	4	7	110	JAR_FilterBank	0	0.186046511627907	0.2796875	0.0229591836734694	18.2963616792135	11.9792144079778
0.13953488372093	0.0429447852760736	0.0600961538461538	25.693996269549	7.57822880633057	20	5	3	518	0	0	91	458	4	7	110	JAR_FilterBank	0	0.0465116279069767	0.175675675675676	0.0168269230769231	22.371549849163	11.7315137470296
0.115942028985507	0.0728476821192053	0.101503759398496	26.2902522652816	7.79172107844824	20	5	2	470	0	0	128	281	4	7	110	JAR_FilterBank	0	0.145833333333333	0.272340425531915	0.0413533834586466	19.8918877047459	11.5351968802229
0.0833333333333333	0.0432692307692308	0.0664206642066421	21.1372273019896	6.01182902644868	20	5	4	867	0	0	140	565	4	7	110	JAR_FilterBank	0	0.0769230769230769	0.161476355247982	0.011070110701107	20.5355942820256	10.2566612565171
0.0857142857142857	0.00772200772200772	0.0361757105943152	23.2192015945352	6.7033884439444	20	5	4	612	0	0	90	415	4	7	110	JAR_FilterBank	0	0.09375	0.147058823529412	0.0155038759689922	22.7261180703386	8.90395778329512
0.0526315789473684	0.0204081632653061	0.0509803921568627	23.5116434557939	7.03728484283279	20	5	4	454	0	0	101	287	4	7	110	JAR_FilterBank	0	0.155555555555556	0.222466960352423	0.0156862745098039	22.8737248306043	13.4629930453399
0	0.0716253443526171	0.0656108597285068	21.6717062709153	6.1904040726918	20	5	4	522	0	0	67	486	4	7	110	JAR_FilterBank	0	0.0697674418604651	0.128352490421456	0.0203619909502262	24.2345194824325	8.8790572924535
0.123287671232877	0.072	0.1003861003861	24.7943998138638	7.02933062871251	20	5	2	432	0	0	88	307	4	7	110	JAR_FilterBank	0	0.0606060606060606	0.203703703703704	0.0579150579150579	18.3582887133158	11.8300085195105
0.0943396226415094	0.00598802395209581	0.049469964664311	21.9700686862328	6.53210182691787	20	5	4	452	0	0	78	299	4	7	110	JAR_FilterBank	0	0.112903225806452	0.172566371681416	0.03886925795053	24.5924711009573	11.2296459829578
0.0675675675675676	0.0433333333333333	0.0531400966183575	22.8461365347097	6.69758447276162	20	5	6	757	0	0	115	421	4	7	110	JAR_FilterBank	0	0.0888888888888889	0.151915455746367	0.00966183574879227	22.6571032571864	9.96750020954231
0.115384615384615	0.0350877192982456	0.0553846153846154	23.0116913531383	6.88198094743541	20	5	4	612	0	0	99	368	4	7	110	JAR_FilterBank	0	0.0681818181818182	0.161764705882353	0.0307692307692308	23.0063239735966	8.10004047840378
0.12	0.0173410404624277	0.0509090909090909	28.1288940072562	8.8319259191495	20	5	4	568	0	0	107	307	4	7	110	JAR_FilterBank	0	0.0943396226415094	0.188380281690141	0.0727272727272727	22.3177290081812	15.1936823677021
0.0238095238095238	0.00772200772200772	0.0211480362537764	22.0887743933412	6.22921247047815	20	5	2	586	0	0	61	412	4	7	110	JAR_FilterBank	0	0.0333333333333333	0.104095563139932	0.00604229607250755	26.3762295164007	10.6981550694115
0.027027027027027	0.025974025974026	0.0317460317460317	19.0704254398734	5.74669619281377	20	5	3	330	0	0	58	305	4	7	110	JAR_FilterBank	0	0.0666666666666667	0.175757575757576	0.0198412698412698	25.3507248397605	9.02177086458229
0	0	0.0449438202247191	22.1158671090478	6.3665775625173	20	5	0	163	0	0	41	221	4	7	110	JAR_FilterBank	0	0.0769230769230769	0.251533742331288	0.112359550561798	15.5988123490934	15.1308410738979
0.163934426229508	0.0367647058823529	0.104417670682731	25.7047380418798	7.6278518540981	20	5	3	416	0	0	94	290	4	7	110	JAR_FilterBank	0	0.133333333333333	0.225961538461538	0.0321285140562249	21.2073505094383	12.6027362230523
0.0869565217391304	0.0617760617760618	0.10077519379845	26.3864163153065	7.45658352398369	20	5	3	499	0	0	98	393	4	7	110	JAR_FilterBank	0	0.363636363636364	0.196392785571142	0.0284237726098191	21.8056893174086	12.2120870401842
0.05	0.02	0.0454545454545455	22.6099430865639	6.96959885042607	20	5	2	490	0	0	78	317	4	7	110	JAR_FilterBank	0	0.107142857142857	0.159183673469388	0.025974025974026	22.4777588160579	12.0963112290741
0.05	0.0173160173160173	0.0348837209302326	23.7068483055415	6.63072910610702	20	5	4	498	0	0	84	408	4	7	110	JAR_FilterBank	0	0.0645161290322581	0.168674698795181	0.0174418604651163	27.381203499874	9.72384565057165
0.0697674418604651	0.032258064516129	0.05	19.8325027466919	5.43281231219679	20	5	2	371	0	0	72	324	4	7	110	FilterBank	0	0.0555555555555556	0.194070080862534	0.05	22.1484048724856	11.1516326185433
0.0943396226415094	0.0247933884297521	0.0653061224489796	24.7849947925366	6.96795907895144	20	5	3	355	0	0	87	310	4	7	110	FilterBank	0	0.0833333333333333	0.245070422535211	0.0408163265306122	22.3811702272489	14.5345103778831
0.166666666666667	0.124087591240876	0.148760330578512	24.1012840807861	7.27031347323946	20	5	2	365	0	0	111	307	4	7	110	FilterBank	0	0.225	0.304109589041096	0.0206611570247934	15.8244120958509	15.2022178997793
0.028169014084507	0.0505415162454874	0.0562659846547315	20.1967001046005	6.2986115220659	20	5	7	690	0	0	100	397	4	7	110	FilterBank	0	0.105263157894737	0.144927536231884	0.0153452685421995	20.9919640469383	10.797641828566
0.0172413793103448	0.0210526315789474	0.0210526315789474	19.8079354940149	5.4526095343215	20	5	5	711	0	0	51	576	4	7	110	FilterBank	0	0.0238095238095238	0.0717299578059072	0.0105263157894737	31.4950797960888	8.34421133804671
0.102564102564103	0.0559440559440559	0.0849420849420849	23.5099317887385	7.49851840129746	20	5	2	526	0	0	101	281	4	7	110	FilterBank	0	0.166666666666667	0.192015209125475	0.0694980694980695	17.1094872953407	12.4620830555065
0	0.0528455284552846	0.0460122699386503	15.4988922472414	4.21446795300358	20	5	2	514	0	0	55	391	4	7	110	FilterBank	0	0.03125	0.107003891050584	0.00306748466257669	22.8009352903281	7.62528034213767
0.113924050632911	0.10738255033557	0.115107913669065	28.5020504301311	8.75106875215529	20	5	3	481	0	0	118	288	4	7	110	FilterBank	0	0.1	0.245322245322245	0.0611510791366906	16.9414231251308	16.1631398253323
0.132075471698113	0.00390625	0.047887323943662	27.8632798768152	8.3095419366504	20	5	5	535	0	0	102	399	4	7	110	FilterBank	0	0.179487179487179	0.190654205607477	0.0253521126760563	26.3167652692811	12.066285414274
0.211111111111111	0.0202702702702703	0.087378640776699	26.0401362018711	8.13747790621067	20	5	4	600	0	0	174	315	4	7	110	FilterBank	0	0.15625	0.29	0.0258899676375405	17.7363625359475	13.2153623524989
0.0508474576271186	0.0774647887323944	0.0749063670411985	24.8213966189956	7.75289699345366	20	5	5	804	0	0	127	539	4	7	110	FilterBank	0	0.125	0.157960199004975	0.00749063670411985	23.4745160582432	9.98682617600451
0.0714285714285714	0.0661577608142494	0.0727650727650728	26.9164534788367	8.13370242578301	20	5	5	635	0	0	100	520	4	7	110	FilterBank	0	0.0645161290322581	0.15748031496063	0.00207900207900208	27.2131187349187	10.6948105115242
0.0526315789473684	0	0.0252707581227437	25.6289913905582	7.65740314783868	20	5	1	503	0	0	109	283	4	7	110	FilterBank	0	0.0754716981132075	0.216699801192843	0.0505415162454874	21.5870633881012	11.7484165970992
0.0227272727272727	0.00735294117647059	0.0204918032786885	19.8616359750022	6.02319091107842	20	5	1	322	0	0	57	271	4	7	110	FilterBank	0	0.0208333333333333	0.177018633540373	0.0327868852459016	24.321478182645	10.2904440350883
0.0588235294117647	0.00432900432900433	0.0225988700564972	24.880953697172	7.66060594944251	20	5	5	738	0	0	101	362	4	7	110	FilterBank	0	0.0465116279069767	0.136856368563686	0.0225988700564972	23.9541446819886	10.9348642441621
0.025	0.025830258302583	0.0352941176470588	21.4094225338111	6.28598357616664	20	5	4	499	0	0	42	413	4	7	110	FilterBank	0	0.1	0.0841683366733467	0.0235294117647059	25.9950188473686	10.5571327871635
0.0208333333333333	0.0797101449275362	0.0682730923694779	23.0335783615491	7.11785989879527	20	5	4	376	0	0	89	329	4	7	110	FilterBank	0	0.148148148148148	0.236702127659574	0.0321285140562249	18.1184944890876	12.6227677628787
0.112903225806452	0.0956521739130435	0.11063829787234	21.8641822049839	6.95526788299157	20	5	1	414	0	0	115	242	4	7	110	FilterBank	0	0.142857142857143	0.277777777777778	0.0553191489361702	14.9916091185727	12.7132846050352
0.0793650793650794	0.0363636363636364	0.0479704797047971	25.9067029431553	7.41303729318652	20	5	7	862	0	0	151	570	4	7	110	FilterBank	0	0.0789473684210526	0.175174013921114	0.003690036900369	24.7041839780417	12.0444501655761
0.11864406779661	0.0196078431372549	0.0588235294117647	24.3301246065089	7.42888879710441	20	5	5	562	0	0	111	368	4	7	110	FilterBank	0	0.0769230769230769	0.197508896797153	0.0154798761609907	22.8029787679691	12.8943760210608
0.0625	0.0526315789473684	0.0548628428927681	28.4409231896487	8.90202143599399	20	5	4	637	0	0	162	460	4	7	110	FilterBank	0	0.0625	0.254317111459969	0.0124688279301746	21.2114855139085	12.8481832501506
0.0444444444444444	0.0648648648648649	0.103806228373702	24.4316499947661	7.52369082884885	20	5	1	519	0	0	120	325	4	7	110	FilterBank	0	0.162790697674419	0.23121387283237	0.0173010380622837	16.2372335150764	13.0414956052571
0.125	0.0526315789473684	0.092485549132948	29.3515275247899	9.0811101815244	20	5	6	584	0	0	126	364	4	7	110	FilterBank	0	0.217391304347826	0.215753424657534	0.0317919075144509	20.9313207037451	13.7285604529731
0.0563380281690141	0.0677966101694915	0.0597826086956522	30.0434741092521	9.50844805498324	20	5	5	808	0	0	153	374	4	7	110	FilterBank	0	0.0444444444444444	0.189356435643564	0.0380434782608696	19.0356381196628	14.0926174669347
0.0384615384615385	0.0456026058631922	0.064343163538874	21.6533730582823	6.29156447905311	20	5	2	602	0	0	117	445	4	7	110	FilterBank	0	0.204545454545455	0.194352159468439	0.0187667560321716	21.1383625037887	10.2464439672038
0	0	0.0327102803738318	18.6951483110805	4.90052483687308	20	5	2	375	0	0	59	282	4	7	110	FilterBank	0	0.0625	0.157333333333333	0.088785046728972	20.4851421888455	9.75622157050018
0.0983606557377049	0.0172413793103448	0.159268929503916	22.7609970755899	6.66918208145376	20	5	4	635	0	0	185	423	4	7	110	FilterBank	0	0.241379310344828	0.291338582677165	0.0130548302872063	20.4582901172574	11.4818746194918
0.107142857142857	0.05625	0.0717131474103586	21.1720420999312	5.69950807557487	20	5	4	394	0	0	64	318	4	7	110	FilterBank	0	0.05	0.16243654822335	0.0239043824701195	23.3788067933012	10.7237029847432
0.0952380952380952	0.00381679389312977	0.0596658711217184	20.7865369125978	5.8987634160697	20	5	2	724	0	0	155	449	4	7	110	FilterBank	0	0.137931034482759	0.214088397790055	0.0477326968973747	23.3328215194203	10.3474670814458
0.105263157894737	0.014760147601476	0.024024024024024	16.031037586925	4.5010820934603	20	5	3	514	0	0	47	458	4	7	110	FilterBank	0	0	0.0914396887159533	0	22.4659297124182	7.31589537892944
0.0697674418604651	0.032258064516129	0.0974576271186441	23.3721760359103	7.1550084438064	20	5	1	359	0	0	94	280	4	7	110	FilterBank	0	0.0625	0.261838440111421	0.038135593220339	15.1194953884725	16.88874403581
0.0615384615384615	0.035230352303523	0.0422832980972516	24.5741044685688	7.2000025944615	20	5	5	816	0	0	138	481	4	7	110	FilterBank	0	0.0454545454545455	0.169117647058824	0.0169133192389006	23.2517519758004	10.0454677640881
0	0.0410557184750733	0.037117903930131	21.2230894338578	6.223396209446	20	5	5	853	0	0	141	476	4	7	110	FilterBank	0	0.032258064516129	0.165298944900352	0.0218340611353712	21.9645834323182	8.9492274079286
0.072463768115942	0.07421875	0.099290780141844	21.7218880489544	6.25231257060218	20	5	2	737	0	0	190	483	4	7	110	FilterBank	0	0.0555555555555556	0.257801899592944	0.0212765957446809	17.769106058382	10.699137195948
0.175675675675676	0.0558375634517767	0.0799220272904483	24.7120669416541	6.97241761341715	20	5	5	854	0	0	153	529	4	7	110	FilterBank	0	0.0645161290322581	0.179156908665105	0.00389863547758285	22.035161613777	12.0827141576193
0.0638297872340425	0.0555555555555556	0.0601719197707736	21.5951316475857	6.53568296011471	20	5	0	593	0	0	117	359	4	7	110	FilterBank	0	0.111111111111111	0.197301854974705	0.0315186246418338	21.237952315942	9.16401546876999
0	0.0206611570247934	0.0158227848101266	20.9625007543678	5.76995736410681	20	5	4	418	0	0	45	394	4	7	110	FilterBank	0	0	0.107655502392345	0.0158227848101266	28.6798653206777	9.98123868088884
0	0.0158730158730159	0.0169082125603865	19.6856994217943	5.48661035127724	20	5	2	556	0	0	45	462	4	7	110	FilterBank	0	0.0606060606060606	0.0809352517985611	0.0265700483091787	27.622409190578	7.1856222760554
0.0277777777777778	0.0198019801980198	0.0253623188405797	18.6533501203074	5.57694685780024	20	5	1	384	0	0	53	356	4	7	110	FilterBank	0	0.0476190476190476	0.138020833333333	0.0036231884057971	28.7752978834061	8.00139852654102
0.0256410256410256	0.0408921933085502	0.0446927374301676	21.8297122817526	6.46647147636496	20	5	3	645	0	0	128	390	4	7	110	FilterBank	0	0.0227272727272727	0.198449612403101	0.0251396648044693	21.4795897895739	10.7968083840278
0.115384615384615	0.135458167330677	0.139130434782609	32.5014911434805	13.4887120270703	20	10	1	609	0	0	227	401	2	7	110	JAR_FilterBank	0	0.133333333333333	0.372742200328407	0.0144927536231884	18.5939823950055	11.7843313312314
0.125	0.0161290322580645	0.15	35.6534282702259	16.2495429434694	20	10	1	340	0	0	181	185	2	7	110	JAR_FilterBank	0	0.285714285714286	0.532352941176471	0.0944444444444444	12.4078820411657	18.1490706953272
0.119402985074627	0.0725388601036269	0.0962199312714777	33.328433554224	14.2468022987992	20	10	4	427	0	0	118	331	2	7	110	JAR_FilterBank	0	0.146341463414634	0.276346604215457	0.013745704467354	23.9332749720879	13.2992498785776
0.131147540983607	0.031496062992126	0.105726872246696	32.4969379313432	14.004942588265	20	10	3	374	0	0	143	282	2	7	110	JAR_FilterBank	0	0.222222222222222	0.382352941176471	0.0440528634361234	19.0287089783351	14.6814425106949
0.0789473684210526	0.2	0.187919463087248	32.6122151653429	14.2403813091298	20	10	1	358	0	0	219	194	2	7	110	JAR_FilterBank	0	0.196428571428571	0.611731843575419	0.140939597315436	7.88718978648924	16.9339419860109
0.136363636363636	0.0848484848484849	0.10077519379845	33.7287286780197	14.3457337106632	20	10	3	471	0	0	184	302	2	7	110	JAR_FilterBank	0	0.113636363636364	0.390658174097665	0.0348837209302326	18.7261894676495	16.0823163739982
0.04	0.0598802395209581	0.0787671232876712	30.694662345928	13.7088624002479	20	10	2	475	0	0	189	306	2	7	110	JAR_FilterBank	0	0.170212765957447	0.397894736842105	0.0308219178082192	18.8350554085883	12.8464269602369
0.163636363636364	0.0701107011070111	0.114882506527415	35.3453961964425	15.2883368492637	20	10	4	686	0	0	255	390	2	7	110	JAR_FilterBank	0	0.254901960784314	0.371720116618076	0.0365535248041775	20.0829100559963	12.6891861183719
0.147058823529412	0.0526315789473684	0.11587982832618	36.080102914087	16.7481031512814	20	10	3	1089	0	0	400	468	2	7	110	JAR_FilterBank	0	0.232558139534884	0.367309458218549	0.0107296137339056	18.1231491541943	14.3680074605059
0.169230769230769	0.0958904109589041	0.166064981949458	34.4861906315962	14.8154577370296	20	10	4	542	0	0	246	285	2	7	110	JAR_FilterBank	0	0.333333333333333	0.453874538745387	0.0613718411552347	15.4273051908574	14.3493216268389
0.125	0.088	0.109803921568627	34.2673989091099	14.3308500302987	20	10	2	495	0	0	186	273	2	7	110	JAR_FilterBank	0	0.137254901960784	0.375757575757576	0.0901960784313725	17.1566146501481	13.2222687234577
0.0757575757575758	0.0657894736842105	0.106796116504854	31.2827830843762	13.4680247825897	20	10	1	340	0	0	137	222	2	7	110	JAR_FilterBank	0	0.224489795918367	0.402941176470588	0.0533980582524272	16.2555581541302	14.9812549746541
0.0769230769230769	0.0483383685800604	0.0600961538461538	31.4707157665886	12.9211761947155	20	10	2	534	0	0	121	456	2	7	110	JAR_FilterBank	0	0.0833333333333333	0.226591760299625	0.0168269230769231	25.5322329901766	12.365202863223
0.166666666666667	0.0410958904109589	0.0868263473053892	36.5362847981378	15.8136623834857	20	10	4	573	0	0	222	347	2	7	110	JAR_FilterBank	0	0.130434782608696	0.387434554973822	0.0329341317365269	20.0463529128997	15.5295523006352
0.0555555555555556	0.174418604651163	0.149152542372881	33.888588803622	15.1975827087231	20	10	3	582	0	0	246	302	2	7	110	JAR_FilterBank	0	0.160714285714286	0.422680412371134	0.0338983050847458	16.2383832890546	14.3914903660341
0.15	0.00757575757575758	0.0808823529411765	29.4236690905546	11.6932870999477	20	10	5	457	0	0	141	290	2	7	110	JAR_FilterBank	0	0.142857142857143	0.308533916849015	0.0477941176470588	18.4057413257144	12.3298757046587
0.19672131147541	0.0784313725490196	0.150684931506849	31.5170872801881	12.3058409233501	20	10	2	393	0	0	156	260	2	7	110	JAR_FilterBank	0	0.219512195121951	0.396946564885496	0.0593607305936073	14.0782583341611	12.6050276853698
0.0666666666666667	0.145833333333333	0.154205607476636	31.9826005183285	13.1855566276068	20	10	2	282	0	0	118	241	2	7	110	JAR_FilterBank	0	0.185185185185185	0.418439716312057	0.0280373831775701	12.250272612438	14.3442844292304
0.0862068965517241	0.0675675675675676	0.0869565217391304	32.9023873359238	13.7073774659076	20	10	5	463	0	0	147	361	2	7	110	JAR_FilterBank	0	0.119047619047619	0.317494600431965	0.0434782608695652	21.7603986916751	14.699995946409
0.25	0.10958904109589	0.168498168498169	34.2465581512018	15.0454485525427	20	10	4	529	0	0	215	289	2	7	110	JAR_FilterBank	0	0.205128205128205	0.406427221172023	0.0476190476190476	13.3918927954795	15.4634183867451
0.0851063829787234	0.0306513409961686	0.0589887640449438	33.0485827225995	13.1278245016067	20	10	5	480	0	0	130	403	2	7	110	JAR_FilterBank	0	0.14	0.270833333333333	0.0365168539325843	26.1186299931624	12.3771630429651
0.125	0.133858267716535	0.150406504065041	28.3975447684191	11.2361989005768	20	10	1	453	0	0	178	282	2	7	110	JAR_FilterBank	0	0.181818181818182	0.392935982339956	0.0447154471544715	15.0877136824215	13.2596168557355
0.150943396226415	0.171428571428571	0.162921348314607	34.620874250945	14.5545313000386	20	10	0	278	0	0	146	194	2	7	110	JAR_FilterBank	0	0.206349206349206	0.525179856115108	0.0898876404494382	5.68846677399774	18.7693072546601
0.140845070422535	0.0578778135048231	0.0978260869565217	37.5808437738359	16.2796290639398	20	10	4	634	0	0	203	491	2	7	110	JAR_FilterBank	0	0.0606060606060606	0.32018927444795	0.0434782608695652	21.1482022611874	14.0633123957175
0.192982456140351	0.161290322580645	0.203883495145631	33.2998760516585	13.9401627104994	20	10	1	365	0	0	187	217	2	7	110	JAR_FilterBank	0	0.170212765957447	0.512328767123288	0.0728155339805825	9.05601195224958	13.5683067932357
0.180327868852459	0.0416666666666667	0.10077519379845	27.2444485386107	9.96168258911635	20	10	2	393	0	0	140	312	2	7	110	JAR_FilterBank	0	0.111111111111111	0.356234096692112	0.0775193798449612	15.8973975788784	9.21441239053775
0.209677419354839	0.0970873786407767	0.158878504672897	36.1618396021878	14.4443117073399	20	10	2	427	0	0	200	238	2	7	110	JAR_FilterBank	0	0.188679245283019	0.468384074941452	0.0514018691588785	13.7495948885709	16.6896982729621
0.216666666666667	0.0697674418604651	0.106918238993711	33.7627751904071	14.7999080975145	20	10	1	588	0	0	258	324	2	7	110	JAR_FilterBank	0	0.109090909090909	0.438775510204082	0.050314465408805	13.3366961601899	13.5162259067662
0.12	0.144	0.110204081632653	32.7563778905102	13.1978426229353	20	10	1	400	0	0	129	300	2	7	110	JAR_FilterBank	0	0.0857142857142857	0.3225	0.0285714285714286	14.7397095796372	14.5290524687902
0.140625	0.12	0.14963503649635	37.7052767711393	15.6493239307949	20	10	1	402	0	0	182	335	2	7	110	JAR_FilterBank	0	0.125	0.45273631840796	0.0474452554744526	16.4160744310687	19.1129006216138
0.134615384615385	0.0321100917431193	0.081570996978852	34.3909926571196	14.0897972259236	20	10	2	519	0	0	158	377	2	7	110	JAR_FilterBank	0	0.0571428571428571	0.304431599229287	0.054380664652568	22.08510058772	13.1260127543938
0.107692307692308	0.0888888888888889	0.129518072289157	32.807403580918	15.0451794175402	20	10	1	658	0	0	305	338	2	7	110	JAR_FilterBank	0	0.26	0.463525835866261	0.0933734939759036	13.2028712234724	15.042553037332
0.111111111111111	0	0.126582278481013	27.4032050698359	10.0216752337736	20	10	0	140	0	0	43	179	2	7	110	JAR_FilterBank	0	0.131578947368421	0.307142857142857	0.164556962025316	11.6252388818212	13.8291201014079
0.176470588235294	0.04	0.0936329588014981	34.6907422880028	15.8854794662554	20	10	2	496	0	0	190	290	2	7	110	JAR_FilterBank	0	0.113636363636364	0.383064516129032	0.0299625468164794	18.0463246264666	16.0162137387178
0.0454545454545455	0.0336700336700337	0.0552631578947368	31.247879004778	12.5466041576829	20	10	5	573	0	0	143	444	2	7	110	JAR_FilterBank	0	0.09375	0.24956369982548	0.0105263157894737	24.7631810340624	10.1241213624044
0.134615384615385	0.130208333333333	0.132404181184669	29.7610458094135	12.1634890098379	20	10	1	586	0	0	199	333	2	7	110	JAR_FilterBank	0	0.146341463414634	0.339590443686007	0.0592334494773519	13.1207085412626	14.1292580097082
0.144736842105263	0.116279069767442	0.148241206030151	34.4003546801991	15.7328846432887	20	10	2	811	0	0	335	404	2	7	110	JAR_FilterBank	0	0.175	0.413070283600493	0.0527638190954774	14.2177335371293	14.3718044905165
0.136986301369863	0.152631578947368	0.151428571428571	31.6968126796755	13.5177623998845	20	10	1	615	0	0	267	367	2	7	110	JAR_FilterBank	0	0.228571428571429	0.434146341463415	0.0371428571428571	12.5377185472151	14.7392005553443
0.173913043478261	0.0441176470588235	0.138392857142857	31.5211710346724	13.6256309815075	20	10	0	438	0	0	247	273	2	7	110	JAR_FilterBank	0	0.1875	0.563926940639269	0.0625	10.2009217523641	14.9980287872985
0.025	0.0133333333333333	0.0676328502415459	32.770191223165	13.0944991708879	20	10	3	382	0	0	170	268	2	7	110	JAR_FilterBank	0	0.0638297872340425	0.445026178010471	0.0821256038647343	13.0581642101671	17.9052849952574
0.0333333333333333	0.113636363636364	0.110169491525424	26.8534164536618	10.5764948840362	20	10	1	197	0	0	97	217	2	7	110	FilterBank	0	0.148936170212766	0.49238578680203	0.076271186440678	13.5910737829466	15.330582380506
0.0333333333333333	0.133333333333333	0.140495867768595	29.2225818068973	11.0341883188026	20	10	0	212	0	0	136	209	2	7	110	FilterBank	0	0.0576923076923077	0.641509433962264	0.115702479338843	6.21464808944305	17.3794295651143
0.111111111111111	0.0833333333333333	0.105084745762712	28.8719834068099	10.5347459788095	20	10	3	468	0	0	128	340	2	7	110	FilterBank	0	0.0857142857142857	0.273504273504274	0.0576271186440678	19.5013074959459	10.8418213923434
0.0677966101694915	0.0134228187919463	0.043778801843318	32.5529940691838	13.0495680081722	20	10	3	777	0	0	229	464	2	7	110	FilterBank	0	0.157894736842105	0.294723294723295	0.0161290322580645	21.6863254798571	12.9101543222706
0.0666666666666667	0.0232558139534884	0.0473684210526316	27.7639618198597	9.98439291350069	20	10	1	293	0	0	74	325	2	7	110	FilterBank	0	0.0555555555555556	0.252559726962457	0.0368421052631579	23.7640218958729	13.2856298496101
0.0238095238095238	0.0208333333333333	0.0680628272251309	29.7493410961178	11.8498878758081	20	10	1	293	0	0	106	269	2	7	110	FilterBank	0	0.222222222222222	0.361774744027304	0.0732984293193717	20.4903477838038	11.8673939700669
0.260869565217391	0.0984848484848485	0.124087591240876	30.5181014951685	12.0679062330932	20	10	3	485	0	0	211	347	2	7	110	FilterBank	0	0.103448275862069	0.435051546391753	0.0182481751824818	14.8979952061754	14.6480455306264
0.188679245283019	0.120967741935484	0.144628099173554	30.8803762695044	12.298869806782	20	10	2	526	0	0	206	285	2	7	110	FilterBank	0	0.0909090909090909	0.391634980988593	0.0289256198347107	17.2640757670023	13.7722032522997
0.0975609756097561	0.0078740157480315	0.104247104247104	23.2619385797133	8.32058384932303	20	10	2	403	0	0	102	296	2	7	110	FilterBank	0	0.184210526315789	0.253101736972705	0.0347490347490347	19.9605699922977	9.05769305895363
0.117647058823529	0.172043010752688	0.145098039215686	32.9617339800633	13.1780441256106	20	10	2	428	0	0	197	283	2	7	110	FilterBank	0	0.235294117647059	0.460280373831776	0.0627450980392157	14.5417976937376	16.2045926272929
0.0465116279069767	0.0409356725146199	0.079136690647482	29.819339146446	12.1851168451564	20	10	2	485	0	0	153	327	2	7	110	FilterBank	0	0.282608695652174	0.315463917525773	0.0431654676258993	17.9238774445294	13.8498888424853
0.172839506172839	0.0489130434782609	0.100323624595469	32.4475762388395	14.1350514676025	20	10	3	572	0	0	207	322	2	7	110	FilterBank	0	0.113636363636364	0.361888111888112	0.0355987055016181	19.8931356300909	14.9193698571379
0.0816326530612245	0.0555555555555556	0.0852272727272727	35.3208804411891	14.292207366271	20	10	2	248	0	0	105	217	2	7	110	FilterBank	0	0.0909090909090909	0.423387096774194	0.0568181818181818	17.5850243580662	17.5613682130575
0.0277777777777778	0.0171821305841924	0.0369458128078818	33.5940667870438	14.7560803993976	20	10	6	687	0	0	191	412	2	7	110	FilterBank	0	0.133333333333333	0.27802037845706	0.0172413793103448	24.8244735092002	13.0912646399645
0.142857142857143	0.0939597315436242	0.0985915492957746	30.3578695454188	12.0372259829707	20	10	2	334	0	0	111	300	2	7	110	FilterBank	0	0.0222222222222222	0.332335329341317	0.028169014084507	22.3116068486833	14.0033416263121
0.078125	0.0397350993377483	0.0791855203619909	34.0450155355104	14.9962468748819	20	10	3	694	0	0	206	448	2	7	110	FilterBank	0	0.217391304347826	0.296829971181556	0.0271493212669683	22.1575392766718	14.2612042395629
0.0727272727272727	0.0686274509803922	0.120481927710843	32.5377805862467	13.4893110382968	20	10	0	411	0	0	158	289	2	7	110	FilterBank	0	0.25	0.384428223844282	0.0321285140562249	16.8154961772048	16.4659864873053
0.0806451612903226	0.056390977443609	0.0892018779342723	32.3081993988707	14.3845496376019	20	10	3	860	0	0	314	434	2	7	110	FilterBank	0	0.142857142857143	0.365116279069767	0.0446009389671361	17.808000206811	13.0785693132735
0.0232558139534884	0.0395480225988701	0.0539956803455724	27.94189108026	10.7853654246811	20	10	5	719	0	0	155	493	2	7	110	FilterBank	0	0	0.21557719054242	0.0172786177105832	21.6893826176774	8.73272830027217
0.181818181818182	0.222707423580786	0.218934911242604	33.7097405285204	14.7092887335702	20	10	4	599	0	0	286	343	2	7	110	FilterBank	0	0.21875	0.477462437395659	0.0236686390532544	12.4071475835128	15.6060755332947
0.04	0.0253807106598985	0.031055900621118	35.1171720285614	14.7432761609582	20	10	7	681	0	0	121	532	2	7	110	FilterBank	0	0.0681818181818182	0.177679882525697	0.0124223602484472	29.9505643047088	13.3630522889795
0.226415094339623	0	0.19047619047619	31.0687071956554	12.8293708482191	20	10	0	267	0	0	143	165	2	7	110	FilterBank	0	0.203389830508475	0.535580524344569	0.108843537414966	9.59079039256117	16.7054000033112
0.0655737704918033	0.0175438596491228	0.0413793103448276	30.2224091294753	11.532141408392	20	10	2	414	0	0	128	327	2	7	110	FilterBank	0	0.114285714285714	0.309178743961353	0.0275862068965517	23.5732652034063	10.6846877640733
0.142857142857143	0.0952380952380952	0.18705035971223	28.4281669088574	11.580730616295	20	10	0	261	0	0	142	196	2	7	110	FilterBank	0	0.267857142857143	0.544061302681992	0.0719424460431655	12.4711517059059	13.3385358661087
0.0681818181818182	0.0967741935483871	0.120253164556962	34.9486858191538	14.4651889726797	20	10	0	311	0	0	154	311	2	7	110	FilterBank	0	0.166666666666667	0.495176848874598	0.107594936708861	13.9123184348688	16.0720029433434
0.166666666666667	0.157894736842105	0.203947368421053	33.761556533144	14.2290010958064	20	10	1	288	0	0	159	278	2	7	110	FilterBank	0	0.268292682926829	0.552083333333333	0.125	9.43214643074393	16.394765195917
0.0434782608695652	0.0161290322580645	0.0903225806451613	32.3148583164985	13.1257184078495	20	10	1	264	0	0	133	252	2	7	110	FilterBank	0	0.186046511627907	0.503787878787879	0.0903225806451613	14.5725084533154	16.5193303606905
0.0697674418604651	0.00476190476190476	0.038961038961039	26.3978141000615	9.89310743243366	20	10	2	381	0	0	73	382	2	7	110	FilterBank	0	0.175	0.191601049868766	0.025974025974026	25.9080988856822	11.4755768582198
0	0.015625	0.0419161676646707	26.6502167934074	9.86171181313049	20	10	2	214	0	0	62	249	2	7	110	FilterBank	0	0.0465116279069767	0.289719626168224	0.0958083832335329	20.8242348075912	12.3332146739598
0.155172413793103	0.0592105263157895	0.114503816793893	32.7533740257398	13.0669966619394	20	10	4	361	0	0	122	296	2	7	110	FilterBank	0	0.2	0.337950138504155	0.049618320610687	21.8906246105411	14.4496060265301
0.159090909090909	0.0427807486631016	0.0905797101449275	28.2079857727195	11.0080573077396	20	10	2	393	0	0	124	337	2	7	110	FilterBank	0	0.205128205128205	0.315521628498728	0.0652173913043478	20.6682149329564	10.7700246399489
0.105263157894737	0.0625	0.138059701492537	31.0279940312746	12.4170666650283	20	10	2	463	0	0	179	304	2	7	110	FilterBank	0	0.4	0.386609071274298	0.0223880597014925	19.6800813112613	14.9950159241378
0.153846153846154	0.0476190476190476	0.161616161616162	29.6265238205939	10.6244582056914	20	10	0	173	0	0	71	193	2	7	110	FilterBank	0	0.15	0.410404624277457	0.101010101010101	10.9370065963178	16.1714676796028
0.137931034482759	0	0.115044247787611	31.0977938999913	12.5354312954022	20	10	1	203	0	0	103	226	2	7	110	FilterBank	0	0.155555555555556	0.507389162561576	0.115044247787611	15.8326518783726	18.7453251476619
0.181818181818182	0.112903225806452	0.182857142857143	30.6779925179096	11.6266000111039	20	10	2	400	0	0	203	220	2	7	110	FilterBank	0	0.260869565217391	0.5075	0.0628571428571429	11.0649801276243	14.9093718383748
0.156862745098039	0.0795454545454545	0.127551020408163	32.6320632952594	12.4675104048613	20	10	1	343	0	0	146	246	2	7	110	FilterBank	0	0.208333333333333	0.425655976676385	0.0510204081632653	15.1509160641624	17.3783238198916
0	0.11875	0.0961538461538462	31.6088652513432	13.1710724074006	20	10	1	426	0	0	120	284	2	7	110	FilterBank	0	0.0784313725490196	0.28169014084507	0.0538461538461538	18.9810367572216	14.4452548228063
0.0634920634920635	0.0208333333333333	0.053030303030303	22.8575845503616	8.33589722021938	20	10	2	383	0	0	80	307	2	7	110	FilterBank	0	0.0857142857142857	0.2088772845953	0.0227272727272727	24.3199792264081	9.95093984364556
0.0357142857142857	0.12396694214876	0.116182572614108	26.7487549322657	10.3985741855103	20	10	3	395	0	0	143	265	2	7	110	FilterBank	0	0.177777777777778	0.362025316455696	0.0746887966804979	17.1366201216357	12.0901901128179
0.078125	0.0796019900497512	0.116719242902208	32.0673652949963	13.3581947058551	20	10	1	582	0	0	236	323	2	7	110	FilterBank	0	0.254901960784314	0.405498281786942	0.0441640378548896	18.2506740359159	15.3191559735183
0.027027027027027	0.025	0.0404040404040404	20.9038741500366	6.21173849769057	20	5	2	335	0	0	63	226	4	7	110	JAR_FilterBank	0	0.0208333333333333	0.188059701492537	0.0757575757575758	17.5017573195883	10.809497206808
0.0166666666666667	0.031055900621118	0.0484429065743945	23.2691027752781	6.90929864773397	20	5	2	559	0	0	82	299	4	7	110	JAR_FilterBank	0	0.0961538461538462	0.146690518783542	0.041522491349481	21.0415993587627	12.4054770713236
0.135135135135135	0.0253164556962025	0.0540540540540541	28.6777047003458	8.85556066773288	20	5	5	732	0	0	122	462	4	7	110	JAR_FilterBank	0	0.0645161290322581	0.166666666666667	0.00900900900900901	25.2494039211734	11.1582062334836
0.078125	0.018957345971564	0.0385756676557863	23.4303120821251	7.0942206789084	20	5	6	518	0	0	99	350	4	7	110	JAR_FilterBank	0	0.0238095238095238	0.191119691119691	0.0267062314540059	24.4454002197655	10.6246219502482
0.032258064516129	0.0216346153846154	0.029940119760479	29.1269199371847	9.17358277475016	20	5	7	682	0	0	75	534	4	7	110	JAR_FilterBank	0	0.102564102564103	0.109970674486804	0.00199600798403194	27.0735872654738	10.6500577382491
0	0.00675675675675676	0.0247933884297521	20.016451732584	6.03860695918311	20	5	2	367	0	0	57	267	4	7	110	JAR_FilterBank	0	0.0769230769230769	0.155313351498638	0.0454545454545455	25.5911471795359	11.1640784571808
0.0227272727272727	0.0510510510510511	0.0799086757990868	20.1764437925677	5.78486172524577	20	5	4	662	0	0	94	516	4	7	110	JAR_FilterBank	0	0.0952380952380952	0.141993957703928	0.0159817351598174	23.070168933246	9.45151314324125
0.0882352941176471	0.0615384615384615	0.0603174603174603	20.1084020200487	5.63188454259876	20	5	2	452	0	0	81	389	4	7	110	JAR_FilterBank	0	0.0645161290322581	0.179203539823009	0.0253968253968254	21.3031642613202	10.9882887424788
0.0208333333333333	0.00442477876106195	0.00840336134453781	20.876764619804	5.61104219494655	20	5	2	569	0	0	62	383	4	7	110	JAR_FilterBank	0	0.0217391304347826	0.10896309314587	0.00840336134453781	25.6113303609472	10.5676721319632
0.0625	0.0260416666666667	0.0379746835443038	17.5876491488563	4.97678380101525	20	5	3	459	0	0	46	365	4	7	110	JAR_FilterBank	0	0	0.100217864923747	0.0253164556962025	25.0188461005327	9.78482229210376
0.112676056338028	0.0348101265822785	0.0593824228028504	22.6459534877608	6.15400997687541	20	5	5	554	0	0	86	473	4	7	110	JAR_FilterBank	0	0.09375	0.155234657039711	0.00712589073634204	21.9995540074196	11.3268772967331
0.0657894736842105	0.0219178082191781	0.0308641975308642	17.1272326883877	4.69104801215135	20	5	4	941	0	0	96	494	4	7	110	JAR_FilterBank	0	0.0357142857142857	0.10201912858661	0.0102880658436214	21.4537481095351	7.14915400973026
0.0714285714285714	0.0102040816326531	0.0514705882352941	21.808389679196	6.04981385232506	20	5	2	330	0	0	54	399	4	7	110	JAR_FilterBank	0	0.0666666666666667	0.163636363636364	0.0110294117647059	28.5714744192528	11.7054644510716
0.0363636363636364	0.00440528634361234	0.0351906158357771	22.967655731747	6.85730558241641	20	5	4	431	0	0	56	405	4	7	110	JAR_FilterBank	0	0.0967741935483871	0.129930394431555	0.0293255131964809	29.6621398915433	11.0196186907926
0.0909090909090909	0.0379746835443038	0.0574712643678161	20.6336717850365	5.67264053515084	20	5	2	212	0	0	43	279	4	7	110	JAR_FilterBank	0	0.0263157894736842	0.202830188679245	0.0574712643678161	22.3594967572157	14.0722464232554
0.130434782608696	0.0682926829268293	0.0868347338935574	27.1536007074119	8.28162227588294	20	5	2	640	0	0	131	372	4	7	110	JAR_FilterBank	0	0.075	0.2046875	0.0196078431372549	19.0073618952181	13.3191559290521
0.163934426229508	0.0521327014218009	0.082018927444795	25.9086452090918	7.58852563706897	20	5	3	496	0	0	121	365	4	7	110	JAR_FilterBank	0	0.142857142857143	0.243951612903226	0.0252365930599369	19.3993068451235	14.0741474533569
0.08	0.0331491712707182	0.0638977635782748	25.3792018391496	7.51316315288308	20	5	3	459	0	0	85	324	4	7	110	JAR_FilterBank	0	0.116279069767442	0.185185185185185	0.0223642172523962	23.7119744015879	12.3192996201275
0.0535714285714286	0.0773809523809524	0.0833333333333333	26.9612605409076	7.74541547773998	20	5	3	537	0	0	136	352	4	7	110	JAR_FilterBank	0	0.131578947368421	0.253258845437616	0.0384615384615385	17.7511416928353	13.3910458705358
0.0588235294117647	0.0149253731343284	0.0283018867924528	22.4959035520505	6.37550298268119	20	5	2	346	0	0	77	271	4	7	110	JAR_FilterBank	0	0.0377358490566038	0.222543352601156	0.089622641509434	24.7376403818649	11.3311315223422
0.02	0.0112994350282486	0.0346020761245675	23.11550954108	6.84778317557719	20	5	3	388	0	0	49	353	4	7	110	JAR_FilterBank	0	0.105263157894737	0.126288659793814	0.027681660899654	26.3550797324527	12.4530463020672
0	0.0385542168674699	0.0393700787401575	20.8489941866448	6.07889469669081	20	5	5	697	0	0	94	527	4	7	110	JAR_FilterBank	0	0.105263157894737	0.134863701578192	0.0177165354330709	26.3326554760222	8.89774044381999
0.0819672131147541	0.0351648351648352	0.0592334494773519	23.8527904415351	6.84135127761137	20	5	5	815	0	0	112	579	4	7	110	JAR_FilterBank	0	0.176470588235294	0.137423312883436	0.0121951219512195	23.7407081638666	11.7037554311749
0.027027027027027	0	0.0195121951219512	19.4473696282866	5.32993276619145	20	5	2	282	0	0	33	284	4	7	110	JAR_FilterBank	0	0.0731707317073171	0.117021276595745	0.0292682926829268	28.2928290529993	9.35828797594798
0.0185185185185185	0.0219298245614035	0.029940119760479	20.6456372192326	6.03581778629583	20	5	1	454	0	0	61	371	4	7	110	JAR_FilterBank	0	0.027027027027027	0.134361233480176	0.0149700598802395	26.4653742342369	9.06130450712444
0.0574712643678161	0.00970873786407767	0.072289156626506	22.0143142825616	6.59349851786122	20	5	3	496	0	0	121	270	4	7	110	JAR_FilterBank	0	0.151515151515152	0.243951612903226	0.0481927710843374	18.8204657185645	11.742845773843
0.1	0.0420168067226891	0.0801104972375691	27.3077243469536	8.17693695497709	20	5	3	596	0	0	119	391	4	7	110	JAR_FilterBank	0	0.277777777777778	0.199664429530201	0.0138121546961326	20.8295098969941	12.6264258607205
0.0727272727272727	0.0974576271186441	0.0840579710144927	24.1829610601686	7.45046834226727	20	5	4	596	0	0	107	356	4	7	110	JAR_FilterBank	0	0.04	0.179530201342282	0.0202898550724638	20.5340735673939	12.6467900053564
0	0.0779816513761468	0.0793103448275862	24.1876832346554	6.67895109384928	20	5	4	367	0	0	69	375	4	7	110	JAR_FilterBank	0	0.0789473684210526	0.188010899182561	0.0206896551724138	24.6939238139544	11.7586692798409
0.025	0.0254237288135593	0.0473933649289099	27.6485023016917	8.13473381766133	20	5	3	366	0	0	97	298	4	7	110	JAR_FilterBank	0	0.106382978723404	0.265027322404372	0.037914691943128	22.9384470204238	13.9730077881597
0.0754716981132075	0.0887096774193548	0.0967741935483871	26.4254188755808	9.23680590971456	20	5	2	777	0	0	201	379	4	7	110	JAR_FilterBank	0	0.159090909090909	0.258687258687259	0.0674486803519062	17.7651812890619	11.8191508804131
0.103896103896104	0.0934343434343434	0.138047138047138	34.1472847791967	11.8804406801941	20	5	2	1085	0	0	358	599	4	7	110	JAR_FilterBank	0	0.192307692307692	0.329953917050691	0.0488215488215488	16.6709116209846	15.6304056237864
0	0.0338983050847458	0.0291970802919708	14.5818003650667	4.15011376510214	20	5	3	422	0	0	50	424	4	7	110	JAR_FilterBank	0	0	0.118483412322275	0.0145985401459854	26.3680336934346	5.81345919198772
0.142857142857143	0.1	0.136125654450262	31.9831269885489	11.1262162534509	20	5	1	821	0	0	288	383	4	7	110	JAR_FilterBank	0	0.193548387096774	0.350791717417783	0.0235602094240838	14.912845601851	14.5513780773818
0.121212121212121	0.119047619047619	0.13031914893617	33.5582385328167	11.567453116733	20	5	2	844	0	0	315	377	4	7	110	JAR_FilterBank	0	0.107142857142857	0.373222748815166	0.11436170212766	15.4757621174093	16.836527118458
0	0.0106382978723404	0.022140221402214	24.4066553221412	6.80729611590522	20	5	3	401	0	0	63	334	4	7	110	JAR_FilterBank	0	0.0681818181818182	0.1571072319202	0.022140221402214	25.0608718764782	12.2949435911679
0.147540983606557	0.0845070422535211	0.124352331606218	27.3354620628936	8.30733304725433	20	5	2	352	0	0	95	224	4	7	110	JAR_FilterBank	0	0.125	0.269886363636364	0.0673575129533679	18.0684482496868	15.810116529846
0.105263157894737	0.0909090909090909	0.0966850828729282	28.4228568593352	8.51604558851011	20	5	4	556	0	0	119	396	4	7	110	JAR_FilterBank	0	0.1	0.214028776978417	0.0276243093922652	21.9048555648548	14.1278739248925
0.20253164556962	0.0241935483870968	0.112449799196787	27.8467543811091	8.63641904782389	20	5	1	448	0	0	117	263	4	7	110	JAR_FilterBank	0	0.186046511627907	0.261160714285714	0.0441767068273092	18.9484156230079	13.6973926563114
0.113207547169811	0.0463917525773196	0.0727848101265823	24.0843846935389	6.67318858600282	20	5	2	426	0	0	75	361	4	7	110	JAR_FilterBank	0	0.0666666666666667	0.176056338028169	0.0221518987341772	24.6882784157982	11.4116146358495
0.087719298245614	0.12037037037037	0.141666666666667	28.3837700732722	9.14549077295922	20	5	1	472	0	0	185	282	4	7	110	FilterBank	0	0.175	0.391949152542373	0.0375	12.341886975049	14.7025361145833
0.180555555555556	0.120418848167539	0.119047619047619	29.4307311841126	9.58774876362297	20	5	2	633	0	0	181	340	4	7	110	FilterBank	0	0.111111111111111	0.285939968404423	0.0238095238095238	16.6032916471096	14.076484714981
0.0151515151515152	0.00760456273764259	0.015748031496063	21.4319485796397	6.31076357632419	20	5	3	633	0	0	97	409	4	7	110	FilterBank	0	0.0285714285714286	0.153238546603476	0.010498687664042	25.2621482612226	6.60189642716508
0.132075471698113	0.0511627906976744	0.0737463126843658	27.1844863795817	8.8906720220257	20	5	3	560	0	0	144	368	4	7	110	FilterBank	0	0.104166666666667	0.257142857142857	0.0206489675516224	19.5599657354316	12.6628877270169
0.0447761194029851	0.0184049079754601	0.0392857142857143	21.2802595356163	6.44170399833155	20	5	2	455	0	0	57	306	4	7	110	FilterBank	0	0.131578947368421	0.125274725274725	0.0178571428571429	23.1865687230433	9.41410565206855
0.0227272727272727	0.0398009950248756	0.0541044776119403	28.4988654593613	8.44658762493615	20	5	3	878	0	0	228	555	4	7	110	FilterBank	0	0.184210526315789	0.259681093394077	0.0242537313432836	19.0025043571213	11.983313431218
0.122448979591837	0.0669144981412639	0.0769230769230769	33.5803279695201	10.7298016299977	20	5	3	583	0	0	140	452	4	7	110	FilterBank	0	0.075	0.240137221269297	0.0230769230769231	23.0779016542877	15.422386944749
0.132352941176471	0.0112781954887218	0.053475935828877	26.9259999340395	8.23215117984304	20	5	4	632	0	0	103	382	4	7	110	FilterBank	0	0.148936170212766	0.162974683544304	0.0213903743315508	23.0703723067812	11.2283345254845
0.0943396226415094	0.0576923076923077	0.0803212851405622	29.1836550388083	9.1680185314937	20	5	4	439	0	0	160	305	4	7	110	FilterBank	0	0.125	0.364464692482916	0.036144578313253	19.0151122520848	13.0542510789608
0.0344827586206897	0.04	0.0489690721649485	25.8958428565363	7.94458177295463	20	5	2	692	0	0	130	427	4	7	110	FilterBank	0	0.131578947368421	0.187861271676301	0.038659793814433	20.3118866507739	12.8566326774511
0.0384615384615385	0.0142857142857143	0.0392156862745098	13.1213453353398	3.96284974651404	20	5	4	410	0	0	48	299	4	7	110	FilterBank	0	0.05	0.117073170731707	0.0156862745098039	20.6821038969737	9.60497283174765
0.0769230769230769	0.043859649122807	0.0448717948717949	19.9308532626201	5.35390969565974	20	5	4	456	0	0	51	403	4	7	110	FilterBank	0	0	0.111842105263158	0.0192307692307692	24.7284135056769	8.5080329654847
0.0416666666666667	0.0182481751824818	0.0238095238095238	18.5227861826739	5.27030373761862	20	5	8	813	0	0	102	414	4	7	110	FilterBank	0	0.0294117647058824	0.125461254612546	0.0264550264550265	21.9466668807449	9.52545405546151
0	0.00881057268722467	0.0156739811912226	17.3008565856805	4.75596148033836	20	5	5	384	0	0	27	365	4	7	110	FilterBank	0	0.0277777777777778	0.0703125	0.0188087774294671	31.4100691397819	8.95350759137136
0.0769230769230769	0.103092783505155	0.104575163398693	14.8813027383506	4.10801131557311	20	5	1	222	0	0	47	255	4	7	110	FilterBank	0	0.0769230769230769	0.211711711711712	0.0196078431372549	15.3705879987174	9.49234947212874
0.06	0.0267857142857143	0.0544871794871795	21.9172563838137	6.03872489283534	20	5	3	508	0	0	66	377	4	7	110	FilterBank	0	0.135135135135135	0.12992125984252	0.0192307692307692	24.5044345025086	11.1460254723077
0.113636363636364	0.0192307692307692	0.0606060606060606	20.1142795628145	5.59637652716606	20	5	1	219	0	0	45	220	4	7	110	FilterBank	0	0.0408163265306122	0.205479452054795	0.0606060606060606	17.8175540303919	13.3602344498971
0.0714285714285714	0.0534979423868313	0.0592991913746631	21.4044678999658	6.20755792355492	20	5	4	586	0	0	100	381	4	7	110	FilterBank	0	0.125	0.170648464163823	0.0215633423180593	19.2958854060728	11.7844136889667
0.0232558139534884	0	0.0279503105590062	17.387427508778	4.76127308616677	20	5	4	474	0	0	54	355	4	7	110	FilterBank	0	0.150943396226415	0.113924050632911	0.0434782608695652	27.2964189624542	9.6401337623749
0.025	0.0317460317460317	0.0437710437710438	21.5946815153012	5.6953637923414	20	5	2	378	0	0	67	359	4	7	110	FilterBank	0	0.0645161290322581	0.177248677248677	0.0235690235690236	24.765861515889	11.8701467052255
0.0454545454545455	0.0347826086956522	0.0532915360501567	23.1726904907436	7.08662925238048	20	5	3	415	0	0	62	352	4	7	110	FilterBank	0	0.13953488372093	0.149397590361446	0.0125391849529781	25.7741123942762	10.1506041046825
0.103448275862069	0	0.0301003344481605	22.8287323042176	6.53644133919021	20	5	4	509	0	0	82	333	4	7	110	FilterBank	0	0.0238095238095238	0.161100196463654	0.0301003344481605	22.6038478675773	10.5681188656196
0.0769230769230769	0.0152671755725191	0.0599250936329588	20.2744139196998	6.17678596465516	20	5	2	455	0	0	102	287	4	7	110	FilterBank	0	0.13953488372093	0.224175824175824	0	22.6905895160224	11.4275937214935
0.0833333333333333	0.0145772594752187	0.0319634703196347	21.2637905752708	6.29147884517844	20	5	4	580	0	0	73	474	4	7	110	FilterBank	0	0.0882352941176471	0.125862068965517	0.0251141552511416	28.0608758663536	10.1764823292059
0.104166666666667	0.05	0.0675105485232067	24.7060174608235	7.66840726949137	20	5	3	345	0	0	74	305	4	7	110	FilterBank	0	0.0666666666666667	0.214492753623188	0.0675105485232067	23.9888948902089	11.5556138125603
0.0588235294117647	0.0728291316526611	0.0756646216768916	24.2566537784772	7.55535887807435	20	5	5	715	0	0	125	494	4	7	110	FilterBank	0	0.166666666666667	0.174825174825175	0.016359918200409	20.9736588708786	10.1420429082574
0.134831460674157	0.0087463556851312	0.0367170626349892	27.2343696684477	8.25560592466228	20	5	6	871	0	0	168	468	4	7	110	FilterBank	0	0.0285714285714286	0.192881745120551	0.0151187904967603	22.939808349071	9.41217274506661
0.0476190476190476	0.0491400491400491	0.0530451866404715	26.0190213823357	8.03517726300572	20	5	4	822	0	0	148	513	4	7	110	FilterBank	0	0.0930232558139535	0.180048661800487	0.0216110019646365	22.6501872591802	10.2347654899764
0.0681818181818182	0.0234375	0.046218487394958	19.9306998960875	6.02483359074011	20	5	3	291	0	0	42	285	4	7	110	FilterBank	0	0.024390243902439	0.144329896907216	0.0630252100840336	25.7546356253015	9.42267166675363
0	0	0.0662251655629139	20.6428376671428	6.07995712075965	20	5	3	236	0	0	56	233	4	7	110	FilterBank	0	0.122448979591837	0.23728813559322	0.0728476821192053	18.8596707784985	13.3717397419085
0.0888888888888889	0.0714285714285714	0.14018691588785	30.6371266430152	8.61192867242006	20	5	0	157	0	0	64	243	4	7	110	FilterBank	0	0.13953488372093	0.407643312101911	0.14018691588785	11.558585311179	18.8553503469783
0.171875	0.146853146853147	0.166666666666667	28.546944322872	7.41289931076382	20	5	1	442	0	0	124	368	4	7	110	FilterBank	0	0.153846153846154	0.280542986425339	0.0222222222222222	15.3606196317035	14.5025232175784
0.0754716981132075	0.108108108108108	0.0995260663507109	32.2792715904733	8.35682781897901	20	5	3	314	0	0	102	326	4	7	110	FilterBank	0	0.0789473684210526	0.32484076433121	0.033175355450237	21.0712699082483	18.1944343243695
0.0327868852459016	0.0432692307692308	0.065359477124183	20.3205440795463	5.79134720832339	20	5	3	584	0	0	109	368	4	7	110	FilterBank	0	0.0909090909090909	0.186643835616438	0.0196078431372549	20.019401063358	10.6974124606489
0.258620689655172	0.131578947368421	0.181102362204724	25.1518885293625	7.05909981681278	20	5	1	208	0	0	80	226	4	7	110	FilterBank	0	0.0263157894736842	0.384615384615385	0.0708661417322835	11.6218852577839	15.644505593938
0	0.0880281690140845	0.0773480662983425	24.0691190872387	7.40152736828621	20	5	4	588	0	0	108	432	4	7	110	FilterBank	0	0.0344827586206897	0.183673469387755	0.0248618784530387	19.5934070055822	10.5142758784302
0.0181818181818182	0.0075187969924812	0.012987012987013	18.4888410830963	5.11396742981006	20	5	4	393	0	0	56	289	4	7	110	FilterBank	0	0.024390243902439	0.142493638676845	0.0303030303030303	24.7082379625391	8.79598893245038
0.0597014925373134	0.0288461538461538	0.0321100917431193	16.2398678813515	4.77090001812684	20	5	2	416	0	0	67	270	4	7	110	FilterBank	0	0	0.161057692307692	0.073394495412844	18.0822526609211	7.8456203068692
0.184210526315789	0.0697050938337802	0.0833333333333333	25.7232271740429	7.54633406519123	20	5	5	889	0	0	201	487	4	7	110	FilterBank	0	0	0.226096737907762	0.0125	18.0879575093909	11.3936344182816
0	0.0062111801242236	0.0111524163568773	23.7703502985447	6.82325462681195	20	5	4	482	0	0	84	302	4	7	110	FilterBank	0	0.0434782608695652	0.174273858921162	0.0148698884758364	24.9908392499251	11.4581124362891
