# Supplementary material for: A sensorimotor model shows why a spectral jamming avoidance response does not help bats deal with jamming
Source: eLife. 2020 Jul 28;9:e55539. doi: 10.7554/eLife.55539 (PMC7406351; doi:10.7554/eLife.55539)
Supplement: Figure 3—figure supplement 2—source data 1. [file elife-55539-fig3-figsupp2-data1.txt]

ExperimentName	NumberOfBats	NumOfPreys	PreyTOBatsRatio	ReceiverType	PulseDuration_Search	PulsePower	ClutterMode	ClutterGainDB	NumberOfCatches	NumberOfPulses	NumberOfDetections	NumberOfInterfernces	NumberOfInreferencesFromDirectCalls	NumberOfInreferencesFromMasking	InterferenceToHuntedRatio	TotalInterferenceRatio	Reference_PowerDetector_TotalRatio	Search_MaskingRatioToHunted	Approach_MaskingRatioToHunted	Buzz_MaskingRatioToHunted	MaskingLevelDB_ave	MaskingLevelDB_Q90	SIROfDetectedPreys_ave	SIROfDetectedPreys_std	Range_est_err_ave	Range_est_err_std	DF_est_err_ave	DF_est_err_std	Range2_hunted_err_ave	Range2_hunted_err_std	DF2_hunted_err_ave	DF2_hunted_err_std	SIR2_hunted_ave	NumberOfPreyCluttered
Clutter_5bats_03Mar20_1	5	10	2	CorrelationDetector	7	110	0	0	2	453	458	54	54	0	0.057742782152231	0.117903930131004	0.246724890829694	0.307692307692308	0	0.0336700336700337	5.31461050069442	21.3175794357835	36.4533114800615	33.0847222155176	0.20014092900799	9.88271527813152	-0.0128399473728491	0.202362028423292	-0.496990722752662	17.656381656707	-0.00532884750597852	0.156535618324338	45.5724353423768	0
Clutter_5bats_03Mar20_1	5	10	2	CorrelationDetector	7	110	0	0	5	323	310	19	19	0	0.00403225806451613	0.0612903225806452	0.183870967741935	0	0	0	4.73538054402698	19.2578897635467	37.6105649244855	25.7244874156098	0.638086684972118	3.76497913629645	0.0143010487119754	0.163711240062705	0.101172190838476	1.03955143582604	0.0162390766300715	0.174165878563656	45.9537547280775	0
Clutter_5bats_03Mar20_1	5	10	2	CorrelationDetector	7	110	0	0	2	189	265	48	48	0	0.111842105263158	0.181132075471698	0.415094339622642	0.238805970149254	0	0	5.0676920723715	18.6142793514355	23.0180575266955	26.2873277798152	0.895983979737946	11.8403524946284	-0.0130461303269928	0.149877420634368	0.022312059698589	2.92533889804716	-0.0210722192156367	0.12966006319972	41.0283625779078	0
Clutter_5bats_03Mar20_1	5	10	2	CorrelationDetector	7	110	0	0	3	434	480	21	21	0	0.02	0.04375	0.16875	0.0357142857142857	0	0.0223048327137546	5.13094266586601	20.074126090822	38.0488300584961	24.6946878570094	-0.162268959763181	3.13527095095878	0.00681650045565961	0.153574501535396	-0.609220888237502	11.5880940399084	0.00352066955715683	0.157473756550365	42.4999324590306	0
Clutter_5bats_03Mar20_1	5	10	2	CorrelationDetector	7	110	0	0	0	280	310	22	22	0	0.0244897959183673	0.0709677419354839	0.193548387096774	0.0980392156862745	0	0	4.71603962230656	17.4135457367735	37.8401117871794	25.6805534681811	-0.297327330088441	3.85500284793407	0.006596435140588	0.140803690001508	-0.061355168886109	1.0268644763763	0.00434483479798696	0.128206442367492	45.5015850775197	0
Clutter_5bats_03Mar20_1	5	10	2	CorrelationDetector	7	110	0	0	1	258	318	31	31	0	0.0248756218905473	0.0974842767295598	0.232704402515723	0.0645161290322581	0	0.008	5.60443263933102	20.9085863291407	35.917043257826	28.9913385270105	0.0484336835350822	5.17432295779542	-0.0143806838009299	0.360882494123029	0.647772603266027	10.2282888190871	0.00449602543028675	0.120551469610995	50.7591965092827	0
Clutter_5bats_03Mar20_1	5	10	2	CorrelationDetector	7	110	0	0	2	332	502	67	67	0	0.053030303030303	0.133466135458167	0.372509960159363	0.191489361702128	0.0571428571428571	0.0162162162162162	7.15749237443199	24.876486211418	27.1204032800018	29.1042293479743	0.0922812462818973	9.92038422436556	-0.0217973501417834	0.420486620944151	-1.74342116699689	16.2810159895865	0.00611762165835139	0.157294077095074	40.0157731188412	0
Clutter_5bats_03Mar20_1	5	10	2	CorrelationDetector	7	110	0	0	2	272	294	36	36	0	0.075	0.122448979591837	0.312925170068027	0	0.0277777777777778	0.0803571428571429	4.78507252187949	17.5054982921286	28.3431059016208	26.6276625603847	0.13189153915639	7.07094956892808	0.000708790193008973	0.155938987917542	1.77076056274045	11.3092970421166	-0.018426958698863	0.142432948036576	37.8285515465957	0
Clutter_5bats_03Mar20_1	5	10	2	CorrelationDetector	7	110	0	0	3	295	383	45	45	0	0.0338345864661654	0.117493472584856	0.295039164490862	0.0454545454545455	0	0.0072463768115942	5.2263146786623	19.9532306516266	28.1200336114625	28.2805132207701	0.110942444608794	9.15116161838634	-0.0473306791073081	0.383673260593336	0.544271088862621	9.55601025895962	-0.0295704557457639	0.118327760037323	41.4620117600828	0
Clutter_5bats_03Mar20_1	5	10	2	CorrelationDetector	7	110	0	0	3	371	506	95	95	0	0.0921501706484642	0.187747035573123	0.33399209486166	0.207547169811321	0	0.0646551724137931	5.80296172018453	22.5005326673862	29.4868195972773	32.6122832933865	-0.996171138771868	16.3728352853465	-0.00491908417193747	0.349107769927319	0.112847762097966	18.5525089709838	-0.0100004317209268	0.14260320914871	44.9978361907364	0
Clutter_5bats_03Mar20_1	5	10	2	CorrelationDetector	7	110	0	0	1	310	420	55	55	0	0.0333333333333333	0.130952380952381	0.383333333333333	0.0294117647058824	0.133333333333333	0	5.63015127229069	20.1979724688335	24.60397170088	25.032493145632	-0.215987230935141	9.09129942085962	-0.0117379131380182	0.161184951812127	-0.421720937882088	17.9581114329766	-0.0261234526618341	0.302962027013581	36.3182600943967	0
Clutter_5bats_03Mar20_1	5	10	2	CorrelationDetector	7	110	0	0	2	376	565	76	76	0	0.0398860398860399	0.134513274336283	0.28141592920354	0.025	0.115384615384615	0.025531914893617	4.33349235516841	17.2830413867284	25.8999657817219	23.1917897278636	-0.0563101168122807	9.15229195579025	0.0114151815775352	0.208225740626826	2.45480680335294	21.4354845174639	0.00461217399454526	0.137491603234911	34.6333085252168	0
Clutter_5bats_03Mar20_1	5	10	2	CorrelationDetector	7	110	0	0	5	507	700	72	72	0	0.0440528634361234	0.102857142857143	0.284285714285714	0.0857142857142857	0.0434782608695652	0.0304709141274238	5.66933177465447	20.9597131082863	25.6828572686557	24.0003937623097	-0.306123924523187	7.79576592543988	0.00202842645233299	0.155029085302026	-0.0814779539759103	11.1439438356409	0.00779745950605575	0.137509967760018	33.0421612166254	0
Clutter_5bats_03Mar20_1	5	10	2	CorrelationDetector	7	110	0	0	2	294	551	83	83	0	0.0387323943661972	0.150635208711434	0.379310344827586	0.18	0	0	5.19552611489132	19.4853792958292	23.8352226002782	27.8701844600001	0.188372749565994	14.371252211049	0.00638882639763905	0.176210496877206	0.2227333534225	4.08241197497059	-0.000114067070650136	0.128023002311398	43.2910386153765	0
Clutter_5bats_03Mar20_1	5	10	2	CorrelationDetector	7	110	0	0	3	361	349	25	25	0	0.0451127819548872	0.0716332378223496	0.220630372492837	0.108108108108108	0.151515151515152	0.00540540540540541	4.66585495860727	17.3987409302257	32.671511857969	27.4968954974974	-0.464751535829647	6.20449535847581	-0.0130833387597577	0.169802633786715	1.04895562194366	9.16846845955898	-0.00872029153242693	0.141648099496607	39.9222560988715	0
Clutter_5bats_03Mar20_1	5	10	2	CorrelationDetector	7	110	0	0	2	310	531	108	108	0	0.0749185667752443	0.203389830508475	0.450094161958569	0.226415094339623	0.0638297872340425	0.0211267605633803	6.42656052857178	22.14332076232	18.7925712215081	26.5484297485151	1.17414147611959	16.384868537496	0.0086417172599357	0.434472492488571	-0.473613976251633	12.4137340168808	-0.000156923502866027	0.104258365002129	32.5893102544321	0
Clutter_5bats_03Mar20_1	5	10	2	CorrelationDetector	7	110	0	0	1	210	221	33	33	0	0.0925925925925926	0.149321266968326	0.343891402714932	0.184210526315789	0.0789473684210526	0	4.70132861998446	17.8120535923517	24.3918602162944	24.5706222664628	1.17825290765063	8.45882113357657	0.0202206383410894	0.17296639179709	-2.44789116620169	27.4043763085965	0.0202398617712884	0.17194112335681	33.0341524625335	0
Clutter_5bats_03Mar20_1	5	10	2	CorrelationDetector	7	110	0	0	3	456	621	50	50	0	0.0215311004784689	0.0805152979066023	0.243156199677939	0.0638297872340425	0.0416666666666667	0.0122324159021407	5.14212823128754	18.6700428487392	31.2468668036156	22.8499524182293	-0.190837994828916	5.49109748856669	0.000289895619039733	0.129613595391133	-1.12806177360412	14.8439617722602	0.00304207089718584	0.119375121499271	40.14330308778	0
Clutter_5bats_03Mar20_1	5	10	2	CorrelationDetector	7	110	0	0	4	532	801	83	83	0	0.0209205020920502	0.103620474406991	0.284644194756554	0.0645161290322581	0.0285714285714286	0.0184696569920844	5.72256783205701	21.8865067286962	29.2839198301366	26.770390616437	-0.248357778106666	8.46450586058307	0.00379711580000896	0.164567747418138	-0.252057406202148	7.30374852819657	-0.00445239024403066	0.138107021058718	40.055699958985	0
Clutter_5bats_03Mar20_1	5	10	2	CorrelationDetector	7	110	0	0	3	318	265	24	24	0	0.00900900900900901	0.0905660377358491	0.241509433962264	0.0512820512820513	0	0	4.98185001727204	18.8908918633879	34.325989787621	25.9911406237526	1.01627966021351	9.62268483009657	-0.00706721749338621	0.153879178014366	0.00653224397111021	1.95326585827495	-0.0124540095910664	0.149423968914614	42.0378966761705	0
Clutter_5bats_03Mar20_1	5	10	2	CorrelationDetector	7	110	0	0	3	318	416	55	55	0	0.0238095238095238	0.132211538461538	0.389423076923077	0.0769230769230769	0	0.0112994350282486	4.35070436554415	17.2224524998874	24.5545787548122	28.3275909178723	-0.1374384358618	13.7038104814831	0.0196794695985244	0.220520427284209	0.48029093571343	11.676217131085	0.0178853053642003	0.138100012967123	40.7683486122711	0
Clutter_5bats_03Mar20_1	5	10	2	CorrelationDetector	7	110	0	0	4	383	466	27	27	0	0.00613496932515337	0.0579399141630901	0.223175965665236	0	0	0	5.05491699758616	21.2214521047858	34.3468921336669	26.2112181045192	-0.106383785225951	4.48173947529492	0.00265905296163056	0.133167468097419	-0.172371917161795	1.67469268664243	0.00437590954757638	0.137832613655166	44.6427161700834	0
Clutter_5bats_03Mar20_1	5	10	2	CorrelationDetector	7	110	0	0	3	398	541	95	95	0	0.0803858520900322	0.175600739371534	0.451016635859519	0.245283018867925	0.0833333333333333	0.0303030303030303	5.47055594006397	22.6075602927988	24.9635841835527	30.6102332554243	-0.430733131025796	12.6300993954264	0.00318613476044713	0.26199595052296	0.726599703803284	21.9048851750424	-0.016602755856098	0.15580865973908	38.521841024938	0
Clutter_5bats_03Mar20_1	5	10	2	CorrelationDetector	7	110	0	0	3	254	279	19	19	0	0.0273224043715847	0.0681003584229391	0.290322580645161	0.0697674418604651	0.03125	0.0116279069767442	5.54002705874159	21.7345664102159	32.3451540118262	27.2172536068275	-0.142203998456077	5.68607856188389	0.00217277596553246	0.15026279646021	0.375323882737386	6.35696247096867	-0.00101585697130731	0.130827103782437	40.6010296627051	0
Clutter_5bats_03Mar20_1	5	10	2	CorrelationDetector	7	110	0	0	2	305	356	69	69	0	0.0819672131147541	0.193820224719101	0.275280898876405	0.333333333333333	0.0571428571428571	0.00900900900900901	4.02010599166123	16.2120184535443	30.523727145594	31.5079413376315	0.782155938417607	13.4429107092016	0.0271285128551582	0.274361091265266	0.713712334597626	7.50146002104616	3.75208019931884e-05	0.143354906985849	49.5472738365046	0
Clutter_5bats_03Mar20_1	5	10	2	CorrelationDetector	7	110	0	0	3	381	499	66	66	0	0.0589812332439678	0.132264529058116	0.326653306613226	0.128205128205128	0.0943396226415094	0.0316742081447964	5.96849620120746	21.8729088589819	28.9194730307298	30.4338400497472	-0.398113962527225	11.1741549980998	-0.00281236063738389	0.161507455433057	0.795595600040864	21.5422922050952	-0.00206847194367665	0.172941159193682	37.0370667064833	0
Clutter_5bats_03Mar20_1	5	10	2	CorrelationDetector	7	110	0	0	2	271	267	34	34	0	0.077319587628866	0.127340823970037	0.348314606741573	0.217391304347826	0.0285714285714286	0.0210526315789474	6.29642670825514	25.5752649466422	28.3492327212797	29.3475174748269	0.560702445047822	11.1411521143274	0.0179996797943348	0.20764204233045	0.867068725732455	12.8462519156289	0.00282061999762067	0.180556141123913	39.1280747628132	0
Clutter_5bats_03Mar20_1	5	10	2	CorrelationDetector	7	110	0	0	2	291	243	24	24	0	0.0492610837438424	0.0987654320987654	0.234567901234568	0.0975609756097561	0.0344827586206897	0.0289855072463768	4.73518209674688	19.4453911237269	31.544623527955	27.7368890905048	-0.0435254432401318	7.3757866766344	-0.00211328560399777	0.346916614595373	-0.0709518414067334	5.69317154990551	0.0140708614022824	0.149865550215409	38.4623789585745	0
Clutter_5bats_03Mar20_1	5	10	2	CorrelationDetector	7	110	0	0	4	296	214	16	16	0	0.0264900662251656	0.0747663551401869	0.219626168224299	0.0357142857142857	0	0	4.89057897082212	20.7833606778144	32.7791638525384	23.2728687072583	0.186876371549408	6.21703728516204	-0.0363852776341619	0.481252622934289	0.0636635145005919	0.915237167408764	-0.00256338361114763	0.160338853127563	43.0803492118263	0
Clutter_5bats_03Mar20_1	5	10	2	CorrelationDetector	7	110	0	0	2	314	332	52	52	0	0.0877862595419847	0.156626506024096	0.343373493975904	0.1875	0.0434782608695652	0.0491803278688525	4.58269594636817	17.5820419117808	28.9546380977412	29.0858329478038	-0.420982008616162	10.8620895575376	0.0045333616576704	0.176809737851615	-0.385850283742148	13.8660037939108	-0.00223478584428465	0.150746700170622	38.840664066998	0
Clutter_5bats_03Mar20_1	5	10	2	CorrelationDetector	7	110	0	0	2	303	324	88	88	0	0.131428571428571	0.271604938271605	0.524691358024691	0.241379310344828	0	0.0298507462686567	5.08179261246703	20.4204114340516	14.8854635866302	28.3707173176411	-1.65407123276777	24.8466333157487	-0.0224421408564827	0.414678663771282	-2.67900675771537	30.6359678892149	0.00454625121393192	0.135908611085808	29.0568376942299	0
Clutter_5bats_03Mar20_1	5	10	2	CorrelationDetector	7	110	0	0	1	319	336	78	78	0	0.149377593360996	0.232142857142857	0.413690476190476	0.21875	0.0606060606060606	0.046875	4.94443485048541	19.2904606686385	20.0873369077635	27.7795871730731	-0.440565505715924	14.648213559088	0.0307799517789391	0.699511356786017	-0.416529927119166	6.20735110660843	0.00496726252351607	0.126065695901465	32.8524525339689	0
Clutter_5bats_03Mar20_1	5	10	2	CorrelationDetector	7	110	0	0	4	415	393	39	39	0	0.0278637770897833	0.099236641221374	0.259541984732824	0.1875	0	0.0127659574468085	4.88041431029065	19.1571472773581	30.8621474633947	27.4315278027737	0.308353304714292	7.06823730933664	-0.00774453776037712	0.219571882871046	-0.674583790795638	11.4609886958847	0.00557338648153375	0.133103714703225	38.5672483679158	0
Clutter_5bats_03Mar20_1	5	10	2	CorrelationDetector	7	110	0	0	4	414	604	48	48	0	0.0298913043478261	0.0794701986754967	0.254966887417219	0.0930232558139535	0	0.0253623188405797	4.55722757275642	18.751145516481	32.2505825915412	24.190577484299	-0.03308427084131	5.63324780335166	-0.0072361687039336	0.138984270734929	0.851292326002105	11.6371174566615	-0.0162920248608924	0.139211540762586	39.2003071974226	0
Clutter_5bats_03Mar20_1	5	10	2	CorrelationDetector	7	110	0	0	0	278	402	53	53	0	0.0628019323671498	0.131840796019901	0.353233830845771	0.102564102564103	0.0476190476190476	0.0485436893203883	4.41816892990682	16.8635437373575	23.8178407264118	23.072694074911	-0.0253792058537007	8.82739838085272	-0.00761642904709061	0.158085296765058	0.20184822976475	7.46814636591736	-0.00216167260386276	0.147539363344213	35.2967898153547	0
Clutter_5bats_03Mar20_1	5	10	2	CorrelationDetector	7	110	0	0	2	242	279	39	39	0	0.0426829268292683	0.139784946236559	0.336917562724014	0.136363636363636	0	0	3.75972140259693	14.5082059276536	27.9222971482079	28.7064282034837	-0.21457567732599	8.34814276154986	-0.0176156473799092	0.218221161919224	0.00121851568468774	1.9875104677899	0.0112411901876181	0.180961800939935	42.3248471570239	0
Clutter_5bats_03Mar20_1	5	10	2	CorrelationDetector	7	110	0	0	3	423	531	24	24	0	0.00793650793650794	0.0451977401129944	0.193973634651601	0.0882352941176471	0	0	5.68979128173181	21.0531586838434	37.430475563884	25.1258913249229	0.0795584285568623	2.82165332963004	0.0027144739957814	0.288788248185577	-0.0620140027445112	0.884449246610035	-0.0103908718160802	0.159061913923823	44.3684876762165	0
Clutter_5bats_03Mar20_1	5	10	2	CorrelationDetector	7	110	0	0	2	432	404	41	41	0	0.0351906158357771	0.101485148514851	0.205445544554455	0.137931034482759	0.0344827586206897	0.0111524163568773	4.37525647394793	17.8352520656831	35.5315803908307	27.8530373945686	-0.203147546491925	9.45971369373277	0.00446571803493062	0.153855205622761	-0.246406483511753	7.29716871526988	0.00624852203770049	0.129007320706523	43.3661703542011	0
Clutter_5bats_03Mar20_1	5	10	2	CorrelationDetector	7	110	0	0	3	215	299	45	45	0	0.0457142857142857	0.150501672240803	0.374581939799331	0.108695652173913	0.0526315789473684	0	4.371230874176	16.3825612544562	26.698755531333	25.5626587809538	-0.140507996080789	9.83419048451082	-0.00642806747220777	0.130888377183789	-0.568890521556668	7.55622568736104	-0.0199615349788624	0.133949675479004	37.9567834950372	0
Clutter_5bats_03Mar20_1	5	10	2	CorrelationDetector	7	110	0	0	4	534	1017	84	84	0	0.0170132325141777	0.0825958702064897	0.242871189773845	0.102564102564103	0.0375	0.00481927710843374	5.28819275726605	20.3390095179279	30.5879352249991	25.0049183759368	-0.10548610481624	5.1413996380045	-0.00647553997271035	0.140677785841672	0.159130977229479	6.29157331553603	-0.00471773478202464	0.129922607033896	40.3129194119911	0
Clutter_5bats_03Mar20_1	5	10	2	CorrelationDetector	7	110	0	0	1	263	270	38	38	0	0.100591715976331	0.140740740740741	0.474074074074074	0.166666666666667	0.1	0.0545454545454545	4.98786710821789	18.9616992557148	22.2250057696414	25.9628968337252	-0.45340252947211	12.1563778719755	0.0343196172503828	0.447563086419386	-0.741435102905278	17.9617831860127	0.00706327780632929	0.1115526840869	31.7694000752733	0
Clutter_5bats_03Mar20_1	5	10	2	CorrelationDetector	7	110	0	0	2	241	281	34	34	0	0.0434782608695652	0.120996441281139	0.348754448398576	0.0975609756097561	0.0833333333333333	0	4.19553891636357	15.0262004886504	26.1301259691086	24.2997172195164	-0.304142150442511	8.5434287112739	-0.0124549533453808	0.253229371489208	0.115524741801713	1.19827606271289	-0.0054893872879128	0.15046069605702	38.3860889549412	0
Clutter_5bats_03Mar20_1	5	10	2	CorrelationDetector	7	110	0	0	1	387	636	80	80	0	0.0215633423180593	0.125786163522013	0.308176100628931	0.0434782608695652	0.0588235294117647	0.0117647058823529	7.64757646160938	26.482070203483	27.1654835356664	25.3744279470489	-0.10376926790069	10.4703528719508	0.0252087183573646	0.269018685387644	-0.478498616417545	8.65059326791059	0.0148343027883011	0.129789605517399	38.8363572625602	0
Clutter_5bats_03Mar20_1	5	10	2	CorrelationDetector	7	110	0	0	6	509	783	96	96	0	0.0556745182012848	0.122605363984674	0.32183908045977	0.0952380952380952	0.0540540540540541	0.0401069518716578	7.12161255083669	24.9635136668195	24.6709055161497	23.3519633683668	-0.0485449542260333	7.66958912929376	0.0092610080974528	0.351458377973126	-0.35907146107712	14.8500665338842	-0.00197003035218189	0.146276831935116	33.6765825414015	0
Clutter_5bats_03Mar20_1	5	10	2	CorrelationDetector	7	110	0	0	6	433	514	23	23	0	0.0154241645244216	0.0447470817120623	0.219844357976654	0.0526315789473684	0.0204081632653061	0.00668896321070234	6.13001710639727	22.1527474956746	33.279533150783	24.6591668662695	0.24041297248087	4.33708589312384	0.00452734571059223	0.146575300746019	0.288720510868553	3.19885561946446	0.000574730772826749	0.139724037221831	39.5937240036274	0
Clutter_5bats_03Mar20_1	5	10	2	CorrelationDetector	7	110	0	0	3	242	383	53	53	0	0.0941176470588235	0.138381201044386	0.336814621409922	0.0681818181818182	0.108108108108108	0.0606060606060606	5.30589779335036	20.919776447332	27.0608678690207	27.3778947908614	0.0988680488997596	8.7734955475238	0.0105226526211128	0.146005917244532	0.697198382776677	12.0520854397878	0.0137130962832774	0.116238623660367	42.6006277781748	0
Clutter_5bats_03Mar20_1	5	10	2	CorrelationDetector	7	110	0	0	1	204	81	14	14	0	0.0517241379310345	0.172839506172839	0.333333333333333	0.0526315789473684	0	0	3.75144717948962	14.3163911659261	29.2508809068209	28.9123945982516	0.993471143135062	11.9463840359175	0.0285882367160039	0.14094024534051	-0.0396615796901445	1.25722423039049	0.0407249954245046	0.138523107722846	46.6836345758685	0
Clutter_5bats_03Mar20_1	5	10	2	CorrelationDetector	7	110	0	0	3	482	472	34	34	0	0.025974025974026	0.0720338983050847	0.25	0.0769230769230769	0	0.0231788079470199	4.82048602052921	19.7743318280204	37.3467811169512	30.6806831411051	0.108383688175423	3.3630467521132	-0.00834241597982301	0.144505953704178	0.624132992936821	7.33007495985102	-0.00575369879294182	0.139578848633581	45.9414792856315	0
Clutter_5bats_03Mar20_1	5	10	2	CorrelationDetector	7	110	0	0	3	409	467	54	54	0	0.0459770114942529	0.115631691648822	0.246252676659529	0.117647058823529	0.0975609756097561	0	4.34834727607603	17.3503791514767	37.0362584934503	31.9820799672354	0.172415761582439	9.13477809819071	0.00354856125907781	0.173708218986179	0.0948577692662902	2.25498277400044	0.00579202553553634	0.124812273446913	49.2454285891077	0
Clutter_5bats_03Mar20_1	5	10	2	CorrelationDetector	7	110	0	0	1	277	363	51	51	0	0.04	0.140495867768595	0.426997245179063	0.133333333333333	0.0740740740740741	0	5.63753492873488	21.8665705445183	25.2579751513042	31.2482135031401	-0.762124348710902	10.7897075390843	0.00515477399700425	0.195913516427964	0.991553023661119	14.2938432673702	0.012886518257527	0.154034957414505	44.189632958839	0
Clutter_5bats_03Mar20_1	5	10	2	CorrelationDetector	7	110	0	0	3	258	313	59	59	0	0.0710059171597633	0.188498402555911	0.463258785942492	0.159090909090909	0	0.0246913580246914	6.76668671348118	24.5932815905128	18.5603139393455	23.2972099271308	-0.184520123143342	13.9201013640109	-0.00867533153321404	0.14933180231701	-0.118956077148025	2.66308879903364	-0.00237058868793448	0.103376123998294	31.4896386722321	0
Clutter_5bats_03Mar20_1	5	10	2	CorrelationDetector	7	110	0	0	2	355	557	118	118	0	0.0740740740740741	0.211849192100539	0.427289048473968	0.4	0.0476190476190476	0.00985221674876847	6.87522616584737	24.6878298609115	21.6537260487799	29.4151136895775	0.133405463392346	18.9000890286313	0.00191388931711683	0.275824436327863	0.847139719197725	18.4331691990341	0.00187476309852529	0.146720473442888	38.6139845340903	0
Clutter_5bats_03Mar20_1	5	10	2	CorrelationDetector	7	110	0	0	6	408	660	117	117	0	0.0671641791044776	0.177272727272727	0.41969696969697	0.166666666666667	0.1625	0.0285714285714286	7.53902085209973	27.2742911687974	22.2063893957913	27.4414297197218	0.204445148558468	13.6176884593251	-0.0200713790567011	0.248283505044574	-0.69556857232398	25.4095100823276	-0.0098234702688272	0.160071749248043	34.581956262564	0
Clutter_5bats_03Mar20_1	5	10	2	CorrelationDetector	7	110	0	0	5	439	639	87	87	0	0.0394736842105263	0.136150234741784	0.300469483568075	0.189189189189189	0.0208333333333333	0.0215827338129496	6.546435540616	22.8788132880611	25.8500086769908	29.1431468971089	-0.972586722293184	10.9642577929149	0.01278446435577	0.431023568843842	0.587465931637252	9.87493373409029	-0.0203909110620201	0.143489686293678	39.329705414315	0
Clutter_5bats_03Mar20_1	5	10	2	CorrelationDetector	7	110	0	0	2	400	567	69	69	0	0.0208955223880597	0.121693121693122	0.372134038800705	0.0512820512820513	0.0294117647058824	0.00917431192660551	7.22745662310077	26.6088216735096	23.3353893467688	24.7021926473326	0.243792039334109	10.0092470507814	-0.0254455076804598	0.272300599480014	-1.87624901688404	19.080693507463	-0.00944266928825913	0.148330836083309	33.6298321088397	0
Clutter_5bats_03Mar20_1	5	10	2	CorrelationDetector	7	110	0	0	4	535	1381	172	172	0	0.0403846153846154	0.124547429398986	0.365677045619117	0	0.0833333333333333	0.00819672131147541	6.02213067279156	22.9972285286796	23.7449249028141	29.2140823791528	0.385735930065631	15.6151483370557	0.00151262398534032	0.353399679841577	1.24294877578034	20.5404036162805	-0.00789497842147931	0.188870722326053	42.5313111622573	0
Clutter_5bats_03Mar20_1	5	10	2	CorrelationDetector	7	110	0	0	1	306	319	14	14	0	0.00510204081632653	0.0438871473354232	0.269592476489028	0.0294117647058824	0	0	3.56124374269328	13.8974137638937	29.8689592579944	22.0552932907193	0.0873583974264431	4.15891341822758	0.00251074101043453	0.129213889268859	-0.396332732515995	5.41576613033348	0.00753679261138255	0.136406228590732	41.9717912924341	0
Clutter_5bats_03Mar20_1	5	10	2	CorrelationDetector	7	110	0	0	1	224	117	6	6	0	0.0120481927710843	0.0512820512820513	0.213675213675214	0.0222222222222222	0	0	2.86933354169197	10.2859065333401	40.5451634843325	28.8536075402247	0.225308891280122	3.47376037668328	0.00372735681945617	0.149399640133261	-0.00945527738201997	1.28433243579454	0.00461568755958612	0.153870999981038	52.3962535147198	0
Clutter_5bats_03Mar20_1	5	10	2	CorrelationDetector	7	110	0	0	2	324	426	64	64	0	0.0528846153846154	0.150234741784038	0.403755868544601	0.116279069767442	0	0.0392156862745098	4.14821009531538	15.4879614088378	19.7197404840391	23.7256826827067	-0.639106325413851	11.0505849690172	-0.0021705967209397	0.141987962506294	-0.297214431736061	6.79169934000047	-0.00917407569707418	0.15128778836983	30.3511647728511	0
Clutter_5bats_03Mar20_1	5	10	2	CorrelationDetector	7	110	0	0	5	428	650	108	108	0	0.0230547550432277	0.166153846153846	0.364615384615385	0.125	0	0.0118110236220472	5.23470254592864	20.0259002423035	18.7793037897153	26.0878161830007	0.0350713170445948	16.2903963647848	0.0456964270516289	0.585177620459366	0.407366626246365	12.2164177695469	-0.0123369182018127	0.20994699176754	34.0145761313728	0
Clutter_5bats_03Mar20_1	5	10	2	CorrelationDetector	7	110	0	0	2	504	640	51	51	0	0.0154185022026432	0.0796875	0.3046875	0	0.0238095238095238	0.0136239782016349	5.46653281102682	20.3541565452204	27.8280761307712	27.1034747491747	0.140441893635876	8.0698890173416	0.00655776051281631	0.173552910302756	0.277715727014607	10.5768178234696	0.0136801614606257	0.137722862647197	37.169461826514	0
Clutter_5bats_03Mar20_1	5	10	2	CorrelationDetector	7	110	0	0	4	340	384	43	43	0	0.0490566037735849	0.111979166666667	0.265625	0.13953488372093	0	0.0310880829015544	4.40216132902389	16.1510876049584	32.796081617683	28.9565639336225	0.840202642051576	8.9120234025321	0.0424671041518866	0.354677480430791	-0.751257449740313	22.4705518032689	0.0231233943911454	0.157492443693279	43.0217471818561	0
Clutter_5bats_03Mar20_1	5	10	2	CorrelationDetector	7	110	0	0	2	373	743	61	61	0	0.0165745856353591	0.0820995962314939	0.302826379542396	0.0714285714285714	0	0.0072463768115942	4.73172671922241	17.1229037720069	29.5740481896904	24.3580029170396	0.225690989521043	6.24523911464877	-0.00712141555063874	0.235277900286917	0.39554851183146	9.45924681496033	-0.0058568900646171	0.149074275670197	41.4949055481875	0
Clutter_5bats_03Mar20_1	5	10	2	CorrelationDetector	7	110	0	0	3	377	444	56	56	0	0.0230263157894737	0.126126126126126	0.405405405405405	0.0588235294117647	0.0303030303030303	0.0204081632653061	5.63588661094131	22.6051545565282	19.9615582911069	26.3664822431689	-0.0310816567882404	13.1118057932924	-0.0328063637331683	0.437219514183453	-0.476150400186707	9.63276697448534	-0.0176826219182968	0.170677109987055	29.5249041973359	0
Clutter_5bats_03Mar20_1	5	10	2	CorrelationDetector	7	110	0	0	2	334	414	61	61	0	0.0850202429149798	0.147342995169082	0.335748792270531	0.314285714285714	0	0.0072463768115942	5.20205627943021	18.8789264273268	24.9936281067795	27.6874592072934	0.192498552076879	12.2729745225693	-0.0097458658791875	0.269135631182295	-0.00461016570235442	15.5685562457867	-0.00413668624932489	0.14581514612058	40.6098331331214	0
Clutter_5bats_03Mar20_1	5	10	2	CorrelationDetector	7	110	0	0	5	452	637	76	76	0	0.0221130221130221	0.119309262166405	0.270015698587127	0.131578947368421	0	0.00634920634920635	5.0831476028113	19.9794548523913	28.5056133551598	26.502934312706	0.168426526204228	8.98337823493199	-0.00704851241038806	0.276913199626904	-0.0545384919741199	1.85450784999412	0.00767274445956917	0.149768977237633	39.9043003302376	0
Clutter_5bats_03Mar20_1	5	10	2	CorrelationDetector	7	110	0	0	1	404	448	41	41	0	0.0261437908496732	0.0915178571428571	0.272321428571429	0.032258064516129	0	0.024390243902439	3.98895707194586	14.4156752426235	31.8283537256031	26.0073826275455	0.426107561949316	6.78990424866059	0.00125230834563379	0.155531676137887	0.596068068288587	8.23643410599034	0.00140519421953845	0.159672589259877	40.0643064566364	0
Clutter_5bats_03Mar20_1	5	10	2	CorrelationDetector	7	110	0	0	3	359	390	35	35	0	0.0642570281124498	0.0897435897435897	0.297435897435897	0.0294117647058824	0	0.078125	4.24212843483759	16.7333452324181	28.1184879917826	23.6677542881896	-0.0294816204989055	4.63220361713661	0.00242023608041772	0.134433676920029	0.782001831786836	13.7416916578604	0.0123133128628113	0.127460565557793	33.6257873169828	0
Clutter_5bats_03Mar20_1	5	10	2	CorrelationDetector	7	110	0	0	4	374	446	39	39	0	0.00344827586206897	0.0874439461883408	0.298206278026906	0.0344827586206897	0	0	4.4927043199717	17.1002793906853	30.6292779163412	25.5926328544631	0.0273929821988249	5.41960886775377	0.00534814238054319	0.212462558677821	0.0279787672219915	1.07210799889602	0.00535179542188534	0.142704958576308	42.7577684301525	0
Clutter_5bats_03Mar20_1	5	10	2	CorrelationDetector	7	110	0	0	1	320	364	54	54	0	0.0698689956331878	0.148351648351648	0.313186813186813	0.2	0.0555555555555556	0.0354609929078014	4.41376318618596	16.6768862925571	25.9655591578618	25.716761914558	-0.324834412470814	8.01138732943079	-0.00865970680893281	0.174987060673007	0.339925340100576	5.30583999016216	0.00612047615751409	0.158791429471764	37.9853998567377	0
Clutter_5bats_03Mar20_1	5	10	2	CorrelationDetector	7	110	0	0	4	523	660	43	43	0	0.00858369098712446	0.0651515151515152	0.196969696969697	0	0.0227272727272727	0.00544959128065395	4.61067237289577	18.2535200023506	33.9822177648965	24.9229755521105	-0.0590740626527909	5.53847029435532	-0.0133904710710407	0.163174649512044	0.24393514470949	6.36446016177989	-0.00877168729046817	0.153108833873881	43.4028889640837	0
Clutter_5bats_03Mar20_1	5	10	2	CorrelationDetector	7	110	0	0	2	449	662	59	59	0	0.0255220417633411	0.0891238670694864	0.264350453172205	0.0975609756097561	0	0.0154320987654321	4.90491800570657	17.8358648646196	33.1259073832672	26.6589540760857	0.0448377441330874	5.9311159298456	-0.00317154404909539	0.224941858366069	-0.636502195786498	13.0119109895044	-0.0114606554202058	0.156572459664524	44.7664737253029	0
Clutter_5bats_03Mar20_1	5	10	2	CorrelationDetector	7	110	0	0	2	398	372	16	16	0	0.00955414012738853	0.043010752688172	0.145161290322581	0.025	0	0.00823045267489712	4.72286209686381	17.6237578204736	40.0751786481784	24.7845112588286	0.518698363206333	3.62092514779367	0.00511884278466835	0.115612874532404	0.541566613542302	11.3670594751199	0.00488124505697828	0.10895889143764	46.1683664293556	0
Clutter_5bats_03Mar20_1	5	10	2	CorrelationDetector	7	110	0	0	3	412	533	37	37	0	0.00568181818181818	0.0694183864915572	0.228893058161351	0.025	0.032258064516129	0	4.37620066883089	16.7695721344864	33.5302100678834	23.9097279954123	0.212232201471553	4.05634345097468	-0.00221050352777895	0.127833226326896	-0.15867043263003	4.18326820997969	-0.0051345977498602	0.12875013509345	42.4037544879305	0
Clutter_5bats_03Mar20_1	5	10	2	CorrelationDetector	7	110	0	0	7	381	553	41	41	0	0.0172910662824208	0.0741410488245931	0.2875226039783	0.0625	0	0.0117647058823529	5.10642447952592	18.4950964079679	29.0962548928117	24.1102389113099	-0.540538178103481	5.51452030958939	0.000925617341357841	0.15502474865238	-0.174998420663368	1.66618548001638	0.00757961392317164	0.125444739907622	40.8216211798404	0
Clutter_5bats_03Mar20_1	5	10	2	CorrelationDetector	7	110	0	0	4	274	397	98	98	0	0.0901287553648069	0.246851385390428	0.3727959697733	0.245614035087719	0.032258064516129	0.0333333333333333	5.79302215589808	23.9460857260693	25.5484978818804	32.2983531968163	-1.01490989586635	18.5152049199828	0.0131601844715139	0.309821446833106	0.386069678107168	10.7078593874282	-0.00198218394254521	0.143816179881938	42.2751729219239	0
Clutter_5bats_03Mar20_1	5	10	2	CorrelationDetector	7	110	0	0	3	319	477	73	73	0	0.0442176870748299	0.153039832285115	0.316561844863732	0.153846153846154	0.0952380952380952	0	5.78434563343507	22.6864809834934	29.886817820151	29.1050225087389	-0.0509893760019565	8.11940620557158	0.00493264363652872	0.313387064044426	0.276950759085593	10.7334373415714	-0.0185172152460355	0.323112667107174	41.0882054249175	0
Clutter_5bats_03Mar20_1	5	10	2	CorrelationDetector	7	110	0	0	1	221	216	75	75	0	0.134453781512605	0.347222222222222	0.541666666666667	0.30188679245283	0	0	5.63920208480127	21.7436137143736	15.1720627012077	33.2544747070992	4.75553679511062	32.8284709963114	0.0200705884211883	0.538253452329206	0.605059001796466	6.73566295442476	-0.00613915673106849	0.087309090862995	40.5027647498599	0
Clutter_5bats_03Mar20_1	5	10	2	CorrelationDetector	7	110	0	0	3	337	529	97	97	0	0.119760479041916	0.183364839319471	0.391304347826087	0.311111111111111	0.0810810810810811	0.0810810810810811	7.00192158762557	26.7155515550465	24.6664576727104	29.6879173782797	0.46291609397686	17.218231032187	0.00613695323403854	0.298445081766905	1.64904383116876	26.0126654316772	0.00494223147618303	0.277360690076814	35.5677169748519	0
Clutter_5bats_03Mar20_1	5	10	2	CorrelationDetector	7	110	0	0	3	518	445	12	12	0	0.0078125	0.0269662921348315	0.179775280898876	0	0.0303030303030303	0	4.24320382215587	16.2609927980885	36.4377154236792	23.5019998347223	0.0123880664474021	2.25559488242291	-0.000908493248750199	0.133365547656473	-0.159588248537372	3.63148232046675	0.00323341166719614	0.135801487419248	39.3616595920519	0
Clutter_5bats_03Mar20_1	5	10	2	CorrelationDetector	7	110	0	0	1	301	232	25	25	0	0.0481927710843374	0.107758620689655	0.28448275862069	0.0769230769230769	0	0	4.29889696944702	16.3621461483696	26.3334377595961	24.7992933615351	0.159944865278602	4.62644360515412	-0.00233804228105172	0.132709122255892	0.679952291843663	7.18537482964553	-0.00578840525996642	0.123286404532067	36.0072363892214	0
Clutter_5bats_03Mar20_1	5	10	2	CorrelationDetector	7	110	0	0	1	371	489	38	38	0	0.03	0.0777096114519427	0.229038854805726	0.173913043478261	0.0166666666666667	0.0101522842639594	4.2219854890632	16.2981487512836	35.6504937326804	28.1572258590482	-0.144853232352396	5.88601619680601	-0.0129939749668495	0.150191757925595	-0.61623188050785	9.244115403934	-0.000949228641700651	0.134502862652072	43.2479362887391	0
Clutter_5bats_03Mar20_1	5	10	2	CorrelationDetector	7	110	0	0	3	308	388	36	36	0	0.032258064516129	0.0927835051546392	0.31701030927835	0.0869565217391304	0	0.0232558139534884	5.40084526248882	19.8864621410166	30.9726442276601	28.7619151161234	-0.0334369516748126	4.45516909630152	0.00210741142484888	0.138458928255175	0.0340469470540331	2.10575872083573	0.000972032227932218	0.14240776749807	44.8463533208438	0
Clutter_5bats_03Mar20_1	5	10	2	CorrelationDetector	7	110	0	0	4	299	427	43	43	0	0.0308370044052863	0.100702576112412	0.311475409836066	0.0975609756097561	0.0208333333333333	0	4.06133961956036	14.7224284725768	30.8248291782721	28.2376115073696	-0.065668693212171	8.3200140420237	-0.0179049511958304	0.325984618232094	-0.393472964944157	3.87921312906511	-0.00571897002787403	0.135608411980246	45.6708879992772	0
Clutter_5bats_03Mar20_1	5	10	2	CorrelationDetector	7	110	0	0	3	310	299	12	12	0	0.0179372197309417	0.040133779264214	0.177257525083612	0.0188679245283019	0	0.0181818181818182	3.4866955655349	13.0211690837731	34.4509155201088	21.7423676953698	-0.162096100658625	3.42475526646857	0.0141061938871473	0.154160609250745	0.100416636271332	3.62123964446817	0.00727061097811086	0.159320870093836	39.8510934767187	0
Clutter_5bats_03Mar20_1	5	10	2	CorrelationDetector	7	110	0	0	3	449	796	72	72	0	0.0181818181818182	0.0904522613065327	0.270100502512563	0.153846153846154	0	0	4.64872279948243	16.9536260674362	28.8060487305347	24.8645562211625	-0.173757520142878	7.64713858323284	-0.00209542004684226	0.206847137820649	-0.263485642638951	5.67031382595184	2.59261977988977e-05	0.170318141585311	41.1981188651576	0
Clutter_5bats_03Mar20_1	5	10	2	CorrelationDetector	7	110	0	0	4	531	776	57	57	0	0.0221327967806841	0.0734536082474227	0.177835051546392	0.0882352941176471	0	0.0142517814726841	4.45845755874447	17.4806020892995	35.0584467820401	24.6005924077379	-0.116188639188472	4.97232193806726	-0.0123727352216994	0.163813180359369	0.226631856542737	6.80835031292312	-0.00156416411410474	0.159138497164449	43.2682284556763	0
Clutter_5bats_03Mar20_1	5	10	2	CorrelationDetector	7	110	0	0	4	305	363	39	39	0	0.03515625	0.107438016528926	0.303030303030303	0.130434782608696	0	0	5.27887036241266	20.2587165828562	33.6851039329424	29.7241643170763	-0.506438984041182	8.60394764751597	-0.0167325826034359	0.313377235711722	-0.0418185845967868	1.20463121357843	-0.00494097581255433	0.178360814418206	47.7307064117219	0
Clutter_5bats_03Mar20_1	5	10	2	CorrelationDetector	7	110	0	0	0	310	401	31	31	0	0.0381679389312977	0.0773067331670823	0.271820448877805	0.0333333333333333	0.0857142857142857	0.0138888888888889	4.55548804525922	16.7931683473267	28.2359782519992	24.0859847019135	-0.0546747636150663	6.84656538265985	0.00454619572272409	0.151825330285217	0.43841861398679	12.5759009089892	0.0107598773054117	0.155932518470463	35.7652589939191	0
Clutter_5bats_03Mar20_1	5	10	2	CorrelationDetector	7	110	0	0	1	248	213	25	25	0	0.0440251572327044	0.117370892018779	0.286384976525822	0.0461538461538462	0	0.0363636363636364	3.64824536491937	13.6708297326434	30.517501586281	26.8885754766044	0.39074277803723	6.19037764732778	-0.0497362867197001	0.227328216194669	0.316365139700291	7.54856934110056	-0.0316179893574544	0.117985339914166	40.90586854975	0
Clutter_5bats_03Mar20_1	5	10	2	CorrelationDetector	7	110	0	0	2	419	406	44	44	0	0.0442477876106195	0.108374384236453	0.258620689655172	0.0555555555555556	0.0357142857142857	0.00398406374501992	5.88162105923636	23.2116208084731	29.7611440143934	26.6625209950168	0.483364791300411	8.39017323145515	-0.00410838607796583	0.157135969737263	0.694859465659388	6.53787051001724	0.00324043719486817	0.148028863845467	38.028971212943	0
Clutter_5bats_03Mar20_1	5	10	2	CorrelationDetector	7	110	0	0	3	387	505	57	57	0	0.0341880341880342	0.112871287128713	0.300990099009901	0.173913043478261	0.0434782608695652	0.00775193798449612	5.68263625993589	20.757165867572	29.2315190646543	28.5455020805746	0.371687557063991	10.3544404102049	-0.00732717886683677	0.224476358490995	0.600700063304625	11.1584938902347	0.0107345540099954	0.137987373514746	41.0363465506998	0
Clutter_5bats_03Mar20_1	5	10	2	CorrelationDetector	7	110	0	0	5	574	758	58	58	0	0.0279850746268657	0.0765171503957784	0.225593667546174	0.09375	0.0638297872340425	0.0194805194805195	4.77607708793996	17.9415101544433	32.9230196037282	25.2343377584651	0.246548533237623	5.16079735635686	-0.00610149471220629	0.139362368799613	0.777374149028221	15.1565975213085	-0.0013642264619748	0.137930621407413	39.7488700200649	0
Clutter_5bats_03Mar20_1	5	10	2	CorrelationDetector	7	110	0	0	2	403	366	25	25	0	0.0193548387096774	0.0683060109289618	0.166666666666667	0.13953488372093	0	0	4.99433371234563	19.3217532828579	35.0529715722482	26.170264685398	-0.187410470784626	4.02438546028612	-0.00438464345673463	0.166921216568256	0.0776278001544256	1.03135733250155	-0.00571792331400424	0.153422728576526	42.8188525301422	0
Clutter_5bats_03Mar20_1	5	10	2	CorrelationDetector	7	110	0	0	1	318	416	79	79	0	0.0325581395348837	0.189903846153846	0.442307692307692	0.194444444444444	0	0	6.08151900425373	22.4262763167102	26.0113860645034	30.0215179630709	-1.17170404401561	13.0979974033712	-0.00965911932767257	0.207701844037752	-0.98438850945686	5.40496924834554	-0.00764622867716266	0.140791666339395	46.0957544200164	0
Clutter_5bats_03Mar20_1	5	10	2	CorrelationDetector	7	110	0	0	4	385	457	35	35	0	0.029810298102981	0.0765864332603939	0.2472647702407	0.0416666666666667	0.03125	0.0150375939849624	5.81706493711366	21.3405092789032	33.2473898098295	25.9171681997823	-0.193145796760701	6.82439609124262	0.00243655955742148	0.13596056796719	-0.0627561647879886	15.043620713147	0.00240526223404877	0.13687296478957	40.2411649703853	0
Clutter_5bats_03Mar20_1	5	10	2	CorrelationDetector	7	110	0	0	3	357	580	89	89	0	0.0392156862745098	0.153448275862069	0.394827586206897	0.135135135135135	0	0.0162162162162162	6.99668402932079	24.1134136911259	21.0915860324832	24.5991720261112	-0.137439959048554	11.114160790915	0.00808987881059217	0.200029065206751	-0.0263312333145035	4.5742142117045	-0.00679285889794672	0.157168382435148	33.9862913735981	0
Clutter_5bats_03Mar20_1	5	10	2	CorrelationDetector	7	110	0	0	3	321	469	66	66	0	0.0551181102362205	0.140724946695096	0.415778251599147	0.0789473684210526	0.0196078431372549	0.0542635658914729	7.19076780214298	24.7596011369632	21.254245943101	25.7833414079004	-0.5744247677191	13.8425814052695	-0.0228332096268488	0.420749000348769	-1.02677488287181	16.5909948980659	0.010381016904871	0.155486429001277	32.8554567906741	0
Clutter_5bats_03Mar20_1	5	10	2	CorrelationDetector	7	110	0	0	1	241	420	96	96	0	0.0643564356435644	0.228571428571429	0.464285714285714	0.215686274509804	0.027027027027027	0	6.44282446273448	22.614598194676	18.2426228559702	26.2693427022737	-0.307644240043179	15.4487664602457	0.00141707038833583	0.188261853536503	0.780876951911821	12.8429137669836	0.00347648159519526	0.140056755948572	32.6947730451578	0
Clutter_5bats_03Mar20_1	5	10	2	CorrelationDetector	7	110	0	0	3	433	541	58	58	0	0.0455696202531646	0.10720887245841	0.299445471349353	0.152173913043478	0	0.024390243902439	6.72457529694844	24.9800238862037	30.2187736089337	26.6749581205507	0.298461107965273	8.11138149400474	-0.00934033164071544	0.228626489969692	0.156196526252434	12.8213599022327	-0.00459385416394281	0.146298554375292	38.7094414089035	0
Clutter_5bats_03Mar20_2	5	10	2	JAR_Corr	7	110	0	0	3	264	357	41	41	0	0.0515463917525773	0.11484593837535	0.372549019607843	0.163265306122449	0	0	4.54165856682059	16.9123178696484	28.9619003068733	28.9886598210144	-0.283696327482125	7.11904196043735	0.00629817101493983	0.14531023476547	-0.202489258093435	5.72872744035303	-0.00645288832570243	0.126079007782009	41.9674917772551	0
Clutter_5bats_03Mar20_2	5	10	2	JAR_Corr	7	110	0	0	2	354	470	64	64	0	0.0365448504983389	0.136170212765957	0.340425531914894	0.2	0.0303030303030303	0.00492610837438424	5.44838462175264	19.4943952919471	27.6629675677787	30.1625630675782	0.239960772143226	8.30206720014443	0.00911284969639465	0.366232797235672	0.240969531974984	2.72821335167034	0.00150613183242511	0.0949439541595182	42.7663012961633	0
Clutter_5bats_03Mar20_2	5	10	2	JAR_Corr	7	110	0	0	3	415	741	100	100	0	0.0331632653061225	0.134952766531714	0.338731443994602	0.0833333333333333	0.0217391304347826	0.00398406374501992	5.89186319494587	22.9212063069002	26.1855280123195	27.5804803823616	-0.705845575276789	10.1248010775727	0.00128908384817803	0.219117704727085	1.36513193607644	18.5221262701416	0.00753055849330271	0.123238856675675	38.4352138238403	0
Clutter_5bats_03Mar20_2	5	10	2	JAR_Corr	7	110	0	0	2	326	228	38	38	0	0.0913978494623656	0.166666666666667	0.289473684210526	0.15	0	0.0735294117647059	4.46779109186568	16.2298504362277	29.9417468353491	29.0509884361122	-0.695064223576165	10.7383654354393	-0.00388233364322023	0.134065691952426	-1.32737499021396	26.9749875381829	-0.00935069037204988	0.0989851400731319	37.0310455618719	0
Clutter_5bats_03Mar20_2	5	10	2	JAR_Corr	7	110	0	0	3	314	403	45	45	0	0.0544747081712062	0.11166253101737	0.277915632754342	0.138888888888889	0.0740740740740741	0	4.83933055949201	17.8874419668862	31.1087352988363	28.8980333676034	0.544287996334112	10.2220582290705	-0.0119619713221017	0.201610017854496	-0.126635316262742	2.09675745980785	-0.00231528675012434	0.130696476447213	45.648459805268	0
Clutter_5bats_03Mar20_2	5	10	2	JAR_Corr	7	110	0	0	2	328	318	16	16	0	0.00819672131147541	0.050314465408805	0.216981132075472	0.0232558139534884	0	0	5.17753378040848	18.8421743207657	37.4342424694899	24.5444250267089	0.33878945835617	3.70504101822545	0.00141775636928637	0.12931364910647	0.0082637920299088	0.978049252240489	-0.00404148082180299	0.127949108799423	45.6079128928269	0
Clutter_5bats_03Mar20_2	5	10	2	JAR_Corr	7	110	0	0	3	377	468	45	45	0	0.0536723163841808	0.0961538461538462	0.286324786324786	0.166666666666667	0	0.03125	5.18145353609815	20.0530846796034	33.4869225675795	30.6250396788184	0.146181273784056	5.01229519526624	-0.00844281519796732	0.332196826663207	-0.109998613567061	7.76517673176374	0.00637216861915483	0.120514960058201	43.0523206231991	0
Clutter_5bats_03Mar20_2	5	10	2	JAR_Corr	7	110	0	0	4	399	749	70	70	0	0.0210526315789474	0.0934579439252336	0.289719626168224	0.0263157894736842	0.0153846153846154	0.0078740157480315	5.87391769508787	22.3041826952127	31.5859193579318	26.3936055242806	-0.0555170853671283	5.50286155243511	-0.00371646523215763	0.145930884578088	-0.301288318157859	3.65109008927503	-0.00553642293067555	0.147857122124346	41.9925532423513	0
Clutter_5bats_03Mar20_2	5	10	2	JAR_Corr	7	110	0	0	3	388	489	60	60	0	0.0225806451612903	0.122699386503067	0.314928425357873	0.0344827586206897	0.0232558139534884	0.00884955752212389	6.23260259672942	21.9283219664184	27.365026824013	26.0358397094359	-0.77477417063312	7.46473550385514	0.0233418556696936	0.301253845188648	-0.338465933559357	8.76635802052306	0.00252838717177035	0.134505959826678	36.5883404144295	0
Clutter_5bats_03Mar20_2	5	10	2	JAR_Corr	7	110	0	0	3	380	564	58	58	0	0.0209580838323353	0.102836879432624	0.304964539007092	0.0909090909090909	0	0.0119047619047619	5.2014112547069	19.152622076832	29.2443080596479	25.5692889576077	0.257529372976311	7.8253008559503	0.0186880666179853	0.296808934841083	-0.243520210813452	3.68393155036317	0.0102085468744131	0.108623635510942	40.9120650240733	0
Clutter_5bats_03Mar20_2	5	10	2	JAR_Corr	7	110	0	0	4	337	580	123	123	0	0.123376623376623	0.212068965517241	0.391379310344828	0.210526315789474	0.196428571428571	0.0784313725490196	6.77815229654227	26.0238303546952	23.2210604178065	30.022424353198	0.100342522055531	14.9432695626873	0.00566235666370993	0.596018363779262	0.36944816386493	23.4393477866302	-0.00796984157314747	0.13593314756098	36.9489319987531	0
Clutter_5bats_03Mar20_2	5	10	2	JAR_Corr	7	110	0	0	3	290	457	36	36	0	0.0102040816326531	0.0787746170678337	0.317286652078775	0	0.025	0.00847457627118644	3.73560990016701	14.2923306053872	28.3752761043538	23.2851778729133	0.505623779327157	6.32053576994046	-0.00925763354939957	0.20677695700731	0.462121314036488	4.47705702021634	0.00517657838435311	0.152738580663459	43.2204590811413	0
Clutter_5bats_03Mar20_2	5	10	2	JAR_Corr	7	110	0	0	2	368	481	54	54	0	0.0445859872611465	0.112266112266112	0.288981288981289	0.127659574468085	0.05	0.0260869565217391	6.28828992065095	24.1150008056404	33.8360208084204	28.9607288679011	0.547596465701093	8.49109931249895	0.00047980578089891	0.157302513539105	-0.611909162966398	20.7186868034215	0.00317326041473623	0.148822116293048	46.1947929368062	0
Clutter_5bats_03Mar20_2	5	10	2	JAR_Corr	7	110	0	0	2	448	536	27	27	0	0.0180878552971576	0.0503731343283582	0.169776119402985	0.107142857142857	0	0.0078740157480315	6.04791989591812	23.1242288333464	37.9576597020419	25.6694520216616	-0.22129290991337	4.36043632611132	0.00516671081704176	0.117878498099201	0.421328047226617	13.6726576731143	0.00766388755121875	0.114226275159714	44.025615180565	0
Clutter_5bats_03Mar20_2	5	10	2	JAR_Corr	7	110	0	0	1	234	194	16	16	0	0.0454545454545455	0.0824742268041237	0.376288659793814	0.102040816326531	0	0.0289855072463768	6.03753376797061	23.0945417804579	27.7638477450046	24.1197922173134	0.197987773185556	4.31211818225318	0.00653669402072066	0.145185662446144	-0.376810361085013	7.13921920088668	-0.00193934273507113	0.140568201770836	34.3743749002482	0
Clutter_5bats_03Mar20_2	5	10	2	JAR_Corr	7	110	0	0	3	278	297	23	23	0	0.0465116279069767	0.0774410774410774	0.35016835016835	0.130434782608696	0.0357142857142857	0.0178571428571429	5.23105874439523	20.4329151561347	29.6117609591878	25.475575273999	-0.319820829706855	9.82551063463879	-0.0039286377798883	0.196353607989703	-2.96073600464156	29.8340984079639	-0.0106321835689602	0.122923660385192	37.4079234006318	0
Clutter_5bats_03Mar20_2	5	10	2	JAR_Corr	7	110	0	0	3	425	493	38	38	0	0.0294985250737463	0.077079107505071	0.225152129817444	0.0625	0.0384615384615385	0.00467289719626168	4.79344324108717	18.8622892644872	34.067269434917	29.8746244997919	-0.369541956133899	8.31521751757289	-0.0285652080473287	0.54125069294284	-0.863232580262725	17.3747013687979	0.000536865758440106	0.143230479505382	44.7071418003211	0
Clutter_5bats_03Mar20_2	5	10	2	JAR_Corr	7	110	0	0	2	242	247	17	17	0	0.0434782608695652	0.0688259109311741	0.206477732793522	0.122448979591837	0	0.0263157894736842	5.02684604717237	20.1375557849096	32.1007133311811	27.273769200732	-0.0369203726363989	4.56018280697217	0.0147786726648546	0.201931475752261	0.223843088345555	9.22547297060155	0.00690275012792668	0.129644539300007	39.7128637581558	0
Clutter_5bats_03Mar20_2	5	10	2	JAR_Corr	7	110	0	0	2	257	402	66	66	0	0.0829875518672199	0.164179104477612	0.45273631840796	0.112903225806452	0.027027027027027	0.00854700854700855	4.93802726053253	18.6531787636043	20.2669493234252	28.7047282419464	-0.815236477459526	17.9685109324572	-0.0179148251918922	0.566194334807353	0.881445896793783	18.0460315536129	0.0160331590139629	0.135970857320224	35.2928182859839	0
Clutter_5bats_03Mar20_2	5	10	2	JAR_Corr	7	110	0	0	1	452	564	34	34	0	0.0231481481481481	0.0602836879432624	0.226950354609929	0.0606060606060606	0.05	0.00346020761245675	4.25757737128984	16.2907750657533	35.7831382900392	26.0007287179577	0.319008235431513	3.972182340277	0.00244549279715979	0.137499637890219	0.319871411748782	4.06421476617925	0.00185050001260998	0.144378032651884	43.28417859544	0
Clutter_5bats_03Mar20_2	5	10	2	JAR_Corr	7	110	0	0	3	275	260	19	19	0	0.0164835164835165	0.0730769230769231	0.173076923076923	0.0540540540540541	0	0	3.56708837351672	13.7244899578545	35.635236467305	27.6971177583473	0.81084985108182	5.19681860223077	-0.00219434215118404	0.167148860243322	0.115580806103782	1.22995761718477	-0.00106812414763754	0.119178354194294	47.7459612534938	0
Clutter_5bats_03Mar20_2	5	10	2	JAR_Corr	7	110	0	0	1	316	221	15	15	0	0.0277777777777778	0.0678733031674208	0.180995475113122	0.135135135135135	0	0	3.41115017101729	12.4105394790197	37.2048066207387	25.4239222714482	-0.227120709715348	5.98379183385952	-0.0149074664115855	0.120914074620552	-0.494468831577978	5.65723040155952	-0.016636660081035	0.114792747516749	45.7836971140125	0
Clutter_5bats_03Mar20_2	5	10	2	JAR_Corr	7	110	0	0	3	341	448	65	65	0	0.0576271186440678	0.145089285714286	0.375	0.0606060606060606	0.0930232558139535	0.0240963855421687	5.05262562968924	18.4671116904445	24.3982863888355	28.6753692186976	0.559613116518256	14.8643927706462	0.0254318556506733	0.40112976863565	0.68721110150477	20.9562316858479	0.0109302775660488	0.184069810330966	37.23020025817	0
Clutter_5bats_03Mar20_2	5	10	2	JAR_Corr	7	110	0	0	4	456	819	104	104	0	0.0406091370558376	0.126984126984127	0.334554334554335	0.0333333333333333	0.0212765957446809	0.0326797385620915	5.3564971498983	20.4590475864455	23.2744191202371	24.2067087761039	-0.192624869463299	9.72056232532482	-0.0103757617665936	0.240614548992627	0.350595459396651	7.9710812149799	-0.00555346992627917	0.181902942844824	34.8572099421719	0
Clutter_5bats_03Mar20_2	5	10	2	JAR_Corr	7	110	0	0	4	432	728	88	88	0	0.0239808153477218	0.120879120879121	0.313186813186813	0.0377358490566038	0.0487804878048781	0.0153374233128834	5.85999406668469	21.82039774066	26.2716203777514	25.0689585336016	0.242069240681695	8.73769220335925	-0.00178833424666751	0.152749651634557	-0.633187379143017	11.3711141683008	-0.00534179265121237	0.136207053621631	37.5200912684467	0
Clutter_5bats_03Mar20_2	5	10	2	JAR_Corr	7	110	0	0	3	321	521	72	72	0	0.0398406374501992	0.138195777351248	0.378119001919386	0.111111111111111	0	0.0108108108108108	5.94912799743803	21.5711254918976	23.377467067536	23.7681535751524	0.520324523705468	10.8500948214371	0.00823437879933154	0.178116725421358	0.612975567067572	6.07673658122583	0.00986917928366699	0.161894473323025	35.8226119038591	0
Clutter_5bats_03Mar20_2	5	10	2	JAR_Corr	7	110	0	0	2	279	406	57	57	0	0.0541666666666667	0.140394088669951	0.389162561576355	0.117647058823529	0	0.0298507462686567	6.61404563216072	23.796377431787	24.9155374879128	26.2253702501726	0.0805305432378487	8.01029070641449	0.00744299149407937	0.233982427370767	0.398441362411182	6.71854617114383	0.0120777620748713	0.145343919122324	39.0129757360022	0
Clutter_5bats_03Mar20_2	5	10	2	JAR_Corr	7	110	0	0	3	411	646	74	74	0	0.0379746835443038	0.114551083591331	0.348297213622291	0.0714285714285714	0.0232558139534884	0.0367892976588629	6.96258269055012	25.4160281458924	24.3160521522462	22.5711975662743	-0.438749215092185	7.11533270382947	0.0043551549517508	0.227039742054175	-0.983409239291092	10.7852787498194	0.0117537628120649	0.137375319191561	31.5667265739871	0
Clutter_5bats_03Mar20_2	5	10	2	JAR_Corr	7	110	0	0	4	395	499	83	83	0	0.0716332378223496	0.166332665330661	0.348697394789579	0.333333333333333	0.137931034482759	0.0156862745098039	7.0649686281896	25.0539272294014	26.3153502618821	28.9231059909915	0.0774287948935572	11.4122719354444	0.00037688632041838	0.333455013075307	0.915454146647961	15.3335013591808	-0.00360479336505949	0.254086039108753	38.9175424642395	0
Clutter_5bats_03Mar20_2	5	10	2	JAR_Corr	7	110	0	0	4	368	751	105	105	0	0.0373563218390805	0.139813581890812	0.375499334221039	0.108695652173913	0.0285714285714286	0.0263157894736842	6.57273028895012	22.6842101134896	22.0579690735257	22.6598326948003	0.0631736861862645	9.08658234639926	0.000754951443016095	0.235264571724208	0.00350744892199179	3.97491803649376	-0.0107914009120847	0.165144819550471	32.3936397495861	0
Clutter_5bats_03Mar20_2	5	10	2	JAR_Corr	7	110	0	0	2	366	432	74	74	0	0.0467289719626168	0.171296296296296	0.347222222222222	0.075	0.0444444444444444	0.0265957446808511	7.07939486214554	24.3798101545422	23.3353414330362	25.2575111181303	0.879781897465995	13.6894187175868	-0.000365516471172218	0.240340942789873	-0.676701485836336	10.0644107390413	0.0159573696630565	0.126328958394996	33.3395840832962	0
Clutter_5bats_03Mar20_2	5	10	2	JAR_Corr	7	110	0	0	2	438	549	56	56	0	0.0303030303030303	0.10200364298725	0.304189435336976	0.12	0	0.00641025641025641	6.60893026455461	22.6589687534405	27.6699364987368	25.1427937759225	0.278312783618025	5.73163171033655	0.00203523507367397	0.150667962500378	-0.0218286693888792	2.11418021288469	0.00853738308694286	0.137094475215879	34.4464687441527	0
Clutter_5bats_03Mar20_2	5	10	2	JAR_Corr	7	110	0	0	3	342	474	36	36	0	0.0247349823321555	0.0759493670886076	0.459915611814346	0.0192307692307692	0	0.027906976744186	5.42611578396361	19.2683120069363	24.6357830131277	23.2290909319375	-0.212263691577211	5.20767165121795	-0.0072456357906197	0.142258093086503	0.625058572631144	10.5659685274878	-0.00416659366013804	0.144325903097799	33.4473968235385	0
Clutter_5bats_03Mar20_2	5	10	2	JAR_Corr	7	110	0	0	4	488	694	79	79	0	0.0645833333333333	0.113832853025937	0.353025936599424	0.122448979591837	0.0476190476190476	0.0565552699228792	7.09956728540932	25.4244510333893	25.9554635428552	24.8251914078593	0.435329564712111	7.34682627889059	-0.00768078932324987	0.138732809273974	-0.340138747706613	12.7889175297657	-0.00946304747154371	0.13162341005875	33.6816339189541	0
Clutter_5bats_03Mar20_2	5	10	2	JAR_Corr	7	110	0	0	5	409	550	46	46	0	0.0139664804469274	0.0836363636363636	0.227272727272727	0.0882352941176471	0.0169491525423729	0	5.14726154470805	19.4730380568583	33.0703983128924	25.5114473726004	0.088660537112396	5.79921361442193	0.00843096955090329	0.188433602612207	-0.0485012448346539	2.2265526053684	0.00219472923558541	0.128741763873568	43.6065636746446	0
Clutter_5bats_03Mar20_2	5	10	2	JAR_Corr	7	110	0	0	1	235	278	39	39	0	0.0580645161290323	0.140287769784173	0.352517985611511	0.131578947368421	0.04	0.0147058823529412	4.2761392213243	16.2230883492988	25.2138385717566	26.8219202721538	-1.39100731515409	10.1734474424845	-0.0268043219632004	0.370956031891883	-0.27636967149765	4.28908109478521	0.0111490489276863	0.129682887827449	37.0431828179681	0
Clutter_5bats_03Mar20_2	5	10	2	JAR_Corr	7	110	0	0	3	217	343	68	68	0	0.0555555555555556	0.198250728862974	0.451895043731778	0.135593220338983	0.0263157894736842	0	6.05256245996283	22.5680760230689	21.4275874097851	29.4916030113736	1.06839170394814	14.6931411165488	-0.0103702806254267	0.30639587941263	0.687184617475407	7.01335138692435	0.00466542113211517	0.153824374526689	38.453989551873	0
Clutter_5bats_03Mar20_2	5	10	2	JAR_Corr	7	110	0	0	5	452	537	45	45	0	0.0518867924528302	0.0837988826815642	0.23463687150838	0.217391304347826	0	0.0328358208955224	5.79422947750621	22.2140671792763	37.0563754699811	29.758793457581	-0.369518369549429	7.33965262622527	-0.000464836052244457	0.143401948039438	-0.662720710109895	16.9523708398405	0.00114555988721096	0.146541842122703	43.772055786792	0
Clutter_5bats_03Mar20_2	5	10	2	JAR_Corr	7	110	0	0	1	264	276	32	32	0	0.06	0.115942028985507	0.322463768115942	0.179487179487179	0	0	4.14100392001653	15.5059167048158	29.5223060501163	28.437966673117	0.700734853679971	9.62762008784219	0.0104977279460173	0.162780072965303	-0.549989069874028	5.34744113155089	0.00882024169372868	0.117938590953027	44.6587514271868	0
Clutter_5bats_03Mar20_2	5	10	2	JAR_Corr	7	110	0	0	2	341	412	46	46	0	0.0416666666666667	0.111650485436893	0.342233009708738	0.0789473684210526	0.0487804878048781	0.0324324324324324	5.59527787432638	20.9181437031664	27.2809421257464	28.0684341394718	-1.22319157230088	9.62033023175949	0.0225663337690909	0.384872607374264	0.813823255304935	15.3428737879864	0.0103613243977873	0.14625303017786	38.2847754168838	0
Clutter_5bats_03Mar20_2	5	10	2	JAR_Corr	7	110	0	0	3	313	372	28	28	0	0.00966183574879227	0.0752688172043011	0.346774193548387	0	0	0	4.65523875907655	17.1424022269989	27.3780525818663	26.5024259604052	0.118969882402307	6.12126458752217	0.0064706257276957	0.195715480623996	-0.462996986668024	3.20180085448468	-0.00231686134515652	0.135658108380067	40.5191862572476	0
Clutter_5bats_03Mar20_2	5	10	2	JAR_Corr	7	110	0	0	5	336	439	46	46	0	0.0330882352941176	0.104783599088838	0.316628701594533	0.0961538461538462	0	0.00649350649350649	5.02879091974358	19.7244159282295	29.3307106444862	29.52543231891	0.1310651064615	8.03098884112507	0.00869996804115725	0.166256837381184	0.45485142933507	15.6824014406498	0.0074744495139849	0.143366291978312	41.5986537376243	0
Clutter_5bats_03Mar20_2	5	10	2	JAR_Corr	7	110	0	0	0	284	296	18	18	0	0.0341880341880342	0.0608108108108108	0.351351351351351	0.0833333333333333	0	0.0144927536231884	5.57727015280611	24.3970557596371	29.9330439937936	27.7203026945436	-0.822701212853875	8.93233915198363	-0.000684198544547004	0.188487998654778	-0.734197898427975	23.2096011291919	0.00372436624777378	0.138477285919668	34.2644653371797	0
Clutter_5bats_03Mar20_2	5	10	2	JAR_Corr	7	110	0	0	1	306	262	12	12	0	0.0336538461538462	0.0458015267175573	0.374045801526718	0.0487804878048781	0	0.0105263157894737	4.99623448977938	17.9295984931221	30.9376278927149	26.9928971614714	0.776867951851866	4.47785143549263	0.00716864824241259	0.268939180981328	-0.342710258936951	8.41379123307354	-0.000949242996510716	0.128344641463892	37.5183342610564	0
Clutter_5bats_03Mar20_2	5	10	2	JAR_Corr	7	110	0	0	3	383	433	33	33	0	0.0467836257309941	0.0762124711316397	0.207852193995381	0.15	0.0857142857142857	0.0343137254901961	3.98700172161796	16.0164566717326	36.8040906111855	27.5669241556028	0.43982022192202	6.38707104681952	0.0124063356251648	0.138653071761058	-0.216586952703687	14.7759530183762	0.00698060578989409	0.138449940843105	42.0633559651699	0
Clutter_5bats_03Mar20_2	5	10	2	JAR_Corr	7	110	0	0	1	331	587	105	105	0	0.0627177700348432	0.178875638841567	0.400340715502555	0.142857142857143	0.0714285714285714	0.0384615384615385	6.21894619122291	22.7440697496678	23.1048344598161	27.2821296266369	0.303992921532709	15.6263206944455	-0.0117887057580931	0.330158544160229	1.00660217939159	17.1155189306219	-0.00257602924816068	0.156966024404734	36.425717017131	0
Clutter_5bats_03Mar20_2	5	10	2	JAR_Corr	7	110	0	0	4	328	606	76	76	0	0.00996677740863787	0.125412541254125	0.325082508250825	0.06	0	0	6.56497440129329	22.9318132156193	29.3459687889224	28.3996795468699	-0.413454066474273	8.53759810915078	-0.00241414845800477	0.179374658615285	-0.0807091329562563	2.75602552706613	0.00201555190726958	0.129336404015524	43.5155694561277	0
Clutter_5bats_03Mar20_2	5	10	2	JAR_Corr	7	110	0	0	5	305	503	77	77	0	0.0433070866141732	0.153081510934394	0.341948310139165	0.229166666666667	0	0	6.42687992784473	24.7885566593381	26.3868436023433	29.1893400991502	0.0309296480690608	11.4134864188107	0.00339847129051016	0.194067417808695	1.2738461026898	15.2459763758505	-0.00537400080306159	0.155649731766176	43.481368694772	0
Clutter_5bats_03Mar20_2	5	10	2	JAR_Corr	7	110	0	0	4	327	380	76	76	0	0.0954198473282443	0.2	0.426315789473684	0.275	0.05	0.0234375	7.43581007341233	26.7149436390709	20.0121995066345	26.8985131604058	0.538943547916046	13.4555254196649	0.00510278717057748	0.277114318107641	-0.100549807326867	16.1315381365955	0.0154793913158184	0.143945971010186	31.4403092772296	0
Clutter_5bats_03Mar20_2	5	10	2	JAR_Corr	7	110	0	0	2	273	256	30	30	0	0.064327485380117	0.1171875	0.3125	0.121212121212121	0.108108108108108	0.0315789473684211	5.37750369911903	20.9104949701053	26.4527514216597	24.6843459215355	-0.349329907538905	8.1469430903785	-0.0100431245019872	0.149678425323169	-0.346826670806344	7.96699629551715	0.0127846298602223	0.143914683861846	34.6007999192896	0
Clutter_5bats_03Mar20_2	5	10	2	JAR_Corr	7	110	0	0	2	348	240	32	32	0	0.0761421319796954	0.133333333333333	0.3625	0.236842105263158	0.12	0.0143884892086331	5.53216146579124	20.8540133507779	26.7508309588977	28.1634858896812	0.106568961938186	11.2947636614156	0.00767926904313294	0.157515676361012	0.457393159055814	6.74148217917554	0.0103823563158258	0.166505624639251	36.3346498877746	0
Clutter_5bats_03Mar20_2	5	10	2	JAR_Corr	7	110	0	0	1	272	164	8	8	0	0.0305343511450382	0.0487804878048781	0.23780487804878	0.0303030303030303	0.0588235294117647	0.0119047619047619	4.16248669942067	15.9713540187547	41.4278698967138	29.1642085968079	-0.27542831531615	4.02030579256195	0.0003111349914627	0.161575108530434	-2.54444671163931	14.8877824332459	-0.00265891588282567	0.154604217661781	52.69121978754	0
Clutter_5bats_03Mar20_2	5	10	2	JAR_Corr	7	110	0	0	2	237	318	42	42	0	0.0451612903225806	0.132075471698113	0.292452830188679	0.046875	0.1	0	5.35190563995421	19.1360473103421	30.7384629768384	27.3683992969187	-1.38732363282473	8.78863299637723	0.00156608740811492	0.115959506156343	-1.06860270172852	28.3562758872389	0.00456012262032659	0.0982090079497292	46.1682101047996	0
Clutter_5bats_03Mar20_2	5	10	2	JAR_Corr	7	110	0	0	6	493	662	45	45	0	0.0196078431372549	0.06797583081571	0.231117824773414	0.102564102564103	0	0.00561797752808989	5.29705104071609	20.5108496321288	39.7798415839815	31.3561027602426	-0.299161891523396	4.98945958240612	-0.0127671144863352	0.299443014194908	-0.230408062908281	3.76648638433551	0.00185725761926524	0.128803284793653	52.8852753258335	0
Clutter_5bats_03Mar20_2	5	10	2	JAR_Corr	7	110	0	0	2	345	257	27	27	0	0.0344827586206897	0.105058365758755	0.229571984435798	0	0	0.0333333333333333	4.80377202022322	20.0022617686898	31.0780628949949	26.3615992398068	-0.239707876939415	7.53330917735553	-0.0111381587583749	0.137234220880121	0.685707580255999	8.8870559618625	-0.0099764840023847	0.116719620866275	38.4843377474447	0
Clutter_5bats_03Mar20_2	5	10	2	JAR_Corr	7	110	0	0	3	372	437	32	32	0	0.0150943396226415	0.0732265446224256	0.249427917620137	0.105263157894737	0	0	4.83109064988357	18.9760393249916	27.5943459577116	21.6910309885672	0.138290104634471	4.77025742879944	0.00863818961838759	0.146372107457953	0.0751106797503696	1.42239139167734	0.00744452836139526	0.142765430300392	36.6263937047399	0
Clutter_5bats_03Mar20_2	5	10	2	JAR_Corr	7	110	0	0	1	385	400	42	42	0	0.0896551724137931	0.105	0.4275	0.153846153846154	0.0454545454545455	0.0701754385964912	6.43524942572206	23.2901851944482	19.3754249858287	34.4437864812271	1.55726431432605	18.3442374472664	0.0339298264854909	0.828954532524417	3.59980338766352	31.3233021768314	0.09552723008836	0.502763329594833	31.7263722227105	0
Clutter_5bats_03Mar20_2	5	10	2	JAR_Corr	7	110	0	0	3	313	360	14	14	0	0.0108695652173913	0.0388888888888889	0.216666666666667	0.0232558139534884	0	0.00578034682080925	4.65443608623814	16.6802934478967	29.2517681299588	24.3472917063961	-0.34439074023661	3.82532897902388	-0.0116057052399585	0.160392046666493	-0.192734837572275	2.18854560913023	-0.00681148240310227	0.155915897259083	33.1914303555838	0
Clutter_5bats_03Mar20_2	5	10	2	JAR_Corr	7	110	0	0	2	352	394	74	74	0	0.0555555555555556	0.187817258883249	0.408629441624365	0.0961538461538462	0	0.0251572327044025	5.69887394171597	22.592208396001	18.4023363030878	35.1967177366828	0.606111907007103	20.3722409819008	-0.00425442059167786	0.887105223716182	-1.15704976286657	11.2672688593103	0.0490068134801581	0.445029316663251	34.9163909509108	0
Clutter_5bats_03Mar20_2	5	10	2	JAR_Corr	7	110	0	0	2	285	253	23	23	0	0.0676328502415459	0.0909090909090909	0.245059288537549	0.230769230769231	0.0833333333333333	0	5.29628327110324	20.255162274134	23.9639021632105	20.5259989310024	0.178675611346086	10.1393039888181	-0.0123360431920805	0.171064684537298	0.735756034652049	8.10214050905594	-0.0204870742076168	0.179017374013605	29.6232547728449	0
Clutter_5bats_03Mar20_2	5	10	2	JAR_Corr	7	110	0	0	4	488	732	68	68	0	0.0354166666666667	0.092896174863388	0.243169398907104	0.170212765957447	0.0434782608695652	0.0130208333333333	4.80524799602726	17.9689801261855	33.7218025556349	27.7185496451797	0.182632926771999	5.90217694685613	-0.00238949401903705	0.144608867957217	-0.348717589407177	12.2634768937894	-0.001113587407972	0.139580613240542	45.1593051646533	0
Clutter_5bats_03Mar20_2	5	10	2	JAR_Corr	7	110	0	0	3	298	377	27	27	0	0.0147783251231527	0.0716180371352785	0.257294429708223	0	0	0.0232558139534884	5.07935929347395	19.4675928306407	32.2413696698653	27.5669223116749	0.258051108173029	3.98909808709373	-0.0014195313181332	0.225342991323392	-0.339038817216822	3.42851030631758	-0.0024131045419923	0.138923240607486	45.9442016761631	0
Clutter_5bats_03Mar20_2	5	10	2	JAR_Corr	7	110	0	0	1	233	123	16	16	0	0.0588235294117647	0.130081300813008	0.284552845528455	0.111111111111111	0	0	4.68672517648036	16.9758234981763	23.2591009766359	21.2702371428331	-0.303530714153168	7.60553601052583	0.00183976394028306	0.152758946752834	-0.81919144026392	5.36321096545194	0.0139589065052907	0.056869518142296	34.9490510066979	0
Clutter_5bats_03Mar20_2	5	10	2	JAR_Corr	7	110	0	0	3	379	502	41	41	0	0.0282131661442006	0.0816733067729084	0.286852589641434	0.0204081632653061	0	0.032258064516129	4.89202146312377	18.4022603479426	29.5977160019359	24.7110165861612	-0.234725258626111	5.69719720534704	0.004288905307291	0.13364096366502	0.151005430407807	4.38880237473714	0.0108604486960168	0.137231155251752	38.8106660206343	0
Clutter_5bats_03Mar20_2	5	10	2	JAR_Corr	7	110	0	0	3	414	480	40	40	0	0.0289017341040462	0.0833333333333333	0.31875	0.111111111111111	0.0491803278688525	0.0121951219512195	5.5307874091213	20.9691834968159	25.7735819896578	22.1022767051534	-0.293493590481785	6.07032453319297	-0.0122846440421144	0.178024564335579	-0.996954548240593	13.0066198800197	-0.00812741171654646	0.137890561619112	32.0293080742664	0
Clutter_5bats_03Mar20_2	5	10	2	JAR_Corr	7	110	0	0	3	313	408	22	22	0	0.0168776371308017	0.053921568627451	0.299019607843137	0	0	0.0189873417721519	5.01949891177749	18.4698823794879	31.1208663562789	23.8453659978026	-0.0344593597325831	3.92768337202411	-0.00193894562456408	0.118153615168285	0.128344397694865	2.67408353433688	0.00664057348229322	0.114826636038277	41.6946152628239	0
Clutter_5bats_03Mar20_2	5	10	2	JAR_Corr	7	110	0	0	3	442	644	64	64	0	0.0189189189189189	0.0993788819875776	0.265527950310559	0.0882352941176471	0.0555555555555556	0.00666666666666667	3.71603760662771	14.6711733573491	31.8984852535512	28.8328379597009	0.161443543320894	6.6107017076971	0.00137096102490378	0.138158780575805	-0.120313986479581	6.94404830069019	0.00308084014183521	0.137534228593562	45.1241765881531	0
Clutter_5bats_03Mar20_2	5	10	2	JAR_Corr	7	110	0	0	2	351	399	46	46	0	0.048951048951049	0.115288220551378	0.285714285714286	0.133333333333333	0.0731707317073171	0	4.54669478985372	17.5961662317501	33.3760017358434	29.2293522264185	-0.182189343083246	7.63900737766427	-0.00453776772883602	0.161701007753415	-0.694771422810668	10.2727536935046	-0.00952510111947024	0.164143163037402	45.9277826382232	0
Clutter_5bats_03Mar20_2	5	10	2	JAR_Corr	7	110	0	0	3	276	279	41	41	0	0.0402298850574713	0.146953405017921	0.401433691756272	0.0975609756097561	0.0333333333333333	0.0188679245283019	4.59558880202873	17.3612576464388	23.1761575369214	26.2842716460076	-0.575892634917598	13.4911928879138	0.0380876203677007	0.379264275638937	1.61203026075053	15.8813131901516	0.00902912265433159	0.150632286192988	35.9178538990651	0
Clutter_5bats_03Mar20_2	5	10	2	JAR_Corr	7	110	0	0	4	496	792	121	121	0	0.0466666666666667	0.152777777777778	0.363636363636364	0.0487804878048781	0.0333333333333333	0.0443864229765013	4.88524290026834	18.1382709313032	21.8515160169685	22.0841753804626	0.0750360387283819	10.1259244841094	-0.00339732338391903	0.159032107928822	-1.16197982187463	16.1995297400343	-0.00492092782495174	0.151459485919212	30.7646097005948	0
Clutter_5bats_03Mar20_2	5	10	2	JAR_Corr	7	110	0	0	2	313	318	14	14	0	0.0201005025125628	0.0440251572327044	0.210691823899371	0.032258064516129	0	0.0150375939849624	4.3336948885522	19.1858466279176	37.7557031920694	26.2743026926219	-0.0635941950662385	3.91984266813677	0.0012701177604251	0.12920217179621	0.209780817357142	5.28884786600723	0.00468067309805236	0.126357113660526	45.4832158796055	0
Clutter_5bats_03Mar20_2	5	10	2	JAR_Corr	7	110	0	0	2	387	548	47	47	0	0.0129449838187702	0.0857664233576642	0.273722627737226	0.0277777777777778	0	0	3.80598638027626	14.9077530756005	33.4871298689051	25.1801672458001	0.295122763567101	5.80557659081517	-0.00704125607457963	0.146339532448683	0.14368949553064	2.52675816912615	0.00126940518654534	0.128974925241617	47.4091036173432	0
Clutter_5bats_03Mar20_2	5	10	2	JAR_Corr	7	110	0	0	0	284	278	54	54	0	0.0972222222222222	0.194244604316547	0.561151079136691	0.133333333333333	0.12	0.0344827586206897	4.88213276022694	19.4958927060876	8.28555752548806	31.2980492209707	2.51230570048248	41.3015044345785	-0.0103688162011587	0.988854048428441	-2.15781087835039	63.630684566883	-0.0248092172596315	0.23388132618305	23.1181580844547	0
Clutter_5bats_03Mar20_2	5	10	2	JAR_Corr	7	110	0	0	4	357	373	14	14	0	0.0266666666666667	0.0375335120643432	0.211796246648794	0.133333333333333	0	0.00934579439252336	4.9736723835213	19.6152463089291	39.9819146619215	28.9528625503632	-0.215768568187411	3.97555653095496	-0.00707345940178587	0.137662800666724	-0.436362521712816	11.7952823249134	-0.00702872038025853	0.13864577770521	47.3486936775866	0
Clutter_5bats_03Mar20_2	5	10	2	JAR_Corr	7	110	0	0	2	324	471	105	105	0	0.0929203539823009	0.222929936305732	0.424628450106157	0.166666666666667	0.0416666666666667	0.0087719298245614	4.8612627834146	17.9398739529967	16.8776551752502	28.7674130314525	0.814918021966672	22.3389007879297	-0.0448783943757361	0.640660459322743	0.150749524251151	10.2711297364502	0.00619900758562294	0.125714958827515	35.7644780857324	0
Clutter_5bats_03Mar20_2	5	10	2	JAR_Corr	7	110	0	0	4	285	480	56	56	0	0.0640569395017794	0.116666666666667	0.335416666666667	0.106382978723404	0.0461538461538462	0.05	5.73753527608668	21.3026318457274	28.0739900470534	25.4068365062363	-0.631410341413374	6.7234145803394	0.00207333326890922	0.156154599075282	-0.113356794814196	14.7646449585834	0.023457583896521	0.206334332186053	37.7418998519465	0
Clutter_5bats_03Mar20_2	5	10	2	JAR_Corr	7	110	0	0	2	343	384	73	73	0	0.0958466453674121	0.190104166666667	0.388020833333333	0.1875	0.0333333333333333	0.0555555555555556	6.74190239680742	23.8703981357589	20.9791065512512	25.7092247906211	-0.845688333369429	13.8881274407595	0.00439140627000264	0.257450621976357	0.610057603882704	11.9643109333297	0.002380056646878	0.137257574615341	30.6962510429502	0
Clutter_5bats_03Mar20_2	5	10	2	JAR_Corr	7	110	0	0	3	305	356	34	34	0	0	0.0955056179775281	0.207865168539326	0	0	0	4.3313082880083	17.5996542098866	32.0722560128569	25.3075269847669	0.101158164677605	5.40057411692776	-0.00665704720801554	0.132502298801974	0.0373541510332118	1.34081238067798	-0.020587009888185	0.136076736992725	42.253969094772	0
Clutter_5bats_03Mar20_2	5	10	2	JAR_Corr	7	110	0	0	2	310	355	60	60	0	0.0813953488372093	0.169014084507042	0.371830985915493	0.148936170212766	0.0303030303030303	0.0547945205479452	6.21190824760158	22.8682023450765	20.4990903969266	24.9363947897015	0.613683706469734	12.3826965555244	-0.00424904569634677	0.341858113794369	-1.78703061338567	16.5244958648983	0.0268334236302115	0.226180771085619	28.7185544585331	0
Clutter_5bats_03Mar20_2	5	10	2	JAR_Corr	7	110	0	0	4	455	517	47	47	0	0.054590570719603	0.0909090909090909	0.284332688588008	0.102564102564103	0	0.0543130990415335	6.14374162405144	23.7389104339794	30.1454926051948	25.945265926895	0.15046817474678	6.31682370207036	0.0148252231702344	0.181170059981826	2.52284568547401	18.4296142105947	0.0104092386620164	0.139020540298181	35.8742850139659	0
Clutter_5bats_03Mar20_2	5	10	2	JAR_Corr	7	110	0	0	2	323	525	71	71	0	0.0472972972972973	0.135238095238095	0.365714285714286	0.209302325581395	0.0727272727272727	0.00558659217877095	7.89521328353135	26.99766268671	25.9538640925961	27.7738897047265	-0.00414801333076128	9.64513129345802	0.0113333760425324	0.190767387065685	-0.587362767634901	17.704608815077	0.0108526488645629	0.142056137380291	40.213447020132	0
Clutter_5bats_03Mar20_2	5	10	2	JAR_Corr	7	110	0	0	2	261	292	40	40	0	0.08	0.136986301369863	0.332191780821918	0.0909090909090909	0.131578947368421	0.045045045045045	6.80422106754407	25.1679147798508	29.3339211401252	27.2718233975689	-0.086234273400819	7.29711131899645	0.0125606215430337	0.208539950900053	-1.84584993128857	11.4920497487992	0.00128511919373214	0.109111034264164	39.4066757003979	0
Clutter_5bats_03Mar20_2	5	10	2	JAR_Corr	7	110	0	0	3	464	512	52	52	0	0.0293398533007335	0.1015625	0.3046875	0.0425531914893617	0	0.0282685512367491	8.65633183394155	31.2695414626952	32.2027473305556	30.2739470396669	0.493677890544754	8.79483820376523	0.0231198578716757	0.316150588130362	0.568231025777054	8.93564739781219	0.00490706544892369	0.132412408150106	42.4968146345819	0
Clutter_5bats_03Mar20_2	5	10	2	JAR_Corr	7	110	0	0	2	387	519	63	63	0	0.0294117647058824	0.121387283236994	0.33718689788054	0.0416666666666667	0.0227272727272727	0.0275590551181102	6.65473257131724	25.0546161688181	27.5602384995371	27.6181208763631	-0.0227434222047035	7.69343296175079	-9.28148608765086e-05	0.206280793841945	0.345906687328378	12.4190881077439	0.00372398935302102	0.135741288810521	37.647229802338	0
Clutter_5bats_03Mar20_2	5	10	2	JAR_Corr	7	110	0	0	2	264	496	121	121	0	0.083969465648855	0.243951612903226	0.530241935483871	0.266666666666667	0.08	0.00892857142857143	8.0877700298179	27.1109200847104	17.3303897661634	29.3533113438523	0.792395420572834	21.3152554255383	-0.0309316208382992	0.55701054698153	1.86800781081664	14.0526886925617	-0.00796908154829347	0.141857448491947	33.9668375764452	0
Clutter_5bats_03Mar20_2	5	10	2	JAR_Corr	7	110	0	0	1	224	283	37	37	0	0.077319587628866	0.130742049469965	0.353356890459364	0.192982456140351	0	0	4.47224507980148	17.4301254155629	25.817592913054	24.4756905452621	0.14892356597204	8.5707234737508	0.0282347663144555	0.160909847193479	-0.231923480942633	2.44947665471302	0.0237036892531252	0.153310299170767	35.7597835420545	0
Clutter_5bats_03Mar20_2	5	10	2	JAR_Corr	7	110	0	0	4	400	577	82	82	0	0.0884718498659517	0.1421143847487	0.403812824956672	0.212121212121212	0.0172413793103448	0.0412844036697248	6.56582769054149	24.5321623628862	24.0028027165454	29.8066175382751	-0.74365487311862	14.5975125040168	-0.0019954851515526	0.162631690384993	-2.60949876250606	23.2054281963344	-0.000992242740204011	0.167526896677753	32.7696270877692	0
Clutter_5bats_03Mar20_2	5	10	2	JAR_Corr	7	110	0	0	4	396	552	86	86	0	0.0540540540540541	0.155797101449275	0.360507246376812	0.166666666666667	0.078125	0.0272727272727273	6.17843549291699	23.9893363883474	23.8054305245564	26.320220662281	0.369323435573938	12.0442025341232	-0.00672928094901806	0.21045809478893	0.059624763300138	11.6595136990524	-0.0148075136466818	0.156423953225765	35.3085076044284	0
Clutter_5bats_03Mar20_2	5	10	2	JAR_Corr	7	110	0	0	3	377	585	87	87	0	0.0343511450381679	0.148717948717949	0.379487179487179	0.2	0.08	0	5.10483375847241	20.385651092346	22.7476080518087	26.310829122071	-0.807581940726145	12.3458229504992	-0.0292390848159621	0.36842211816573	-0.410762045213107	2.68373808951829	0.00747532377211665	0.126944370379241	40.056926851079	0
Clutter_5bats_03Mar20_2	5	10	2	JAR_Corr	7	110	0	0	2	287	348	89	89	0	0.183035714285714	0.255747126436782	0.502873563218391	0.152542372881356	0.111111111111111	0	5.80705023774066	22.9639842301148	17.5985670515085	28.5981870450976	-0.768350893566944	17.502031080981	-0.00483483298525689	0.47444381788575	-0.967641745535849	10.3018600610878	-0.000810018476677512	0.128560002238394	35.3819540796616	0
Clutter_5bats_03Mar20_2	5	10	2	JAR_Corr	7	110	0	0	0	343	357	55	55	0	0.137096774193548	0.15406162464986	0.369747899159664	0.184210526315789	0.0526315789473684	0.0604026845637584	4.02389771321961	15.5662273345481	20.751326076765	22.9010565899478	0.757103272114609	12.5902304576826	-0.0146028510020004	0.225138629824485	0.0336572001842124	17.4443969577181	-0.0134428874894676	0.161226577318962	26.8521709736962	0
Clutter_5bats_03Mar20_2	5	10	2	JAR_Corr	7	110	0	0	1	283	620	147	147	0	0.0533333333333333	0.237096774193548	0.433870967741936	0.0666666666666667	0.119047619047619	0	6.39327760141436	24.0861295353972	17.9199355213135	25.1990250769445	0.289165199427904	18.545763734654	-0.000796546552959309	0.365186533703275	-1.63128115386739	22.0095770178393	-0.00229731275274221	0.164745606528027	34.2024952181716	0
Clutter_5bats_03Mar20_2	5	10	2	JAR_Corr	7	110	0	0	3	322	291	43	43	0	0.0434782608695652	0.147766323024055	0.412371134020619	0.192307692307692	0.0645161290322581	0	4.56848717399063	17.5362103925233	18.956598631624	22.7391228631448	0.652944194823491	11.7758983862582	-0.0194825499425219	0.14953783076302	0.697009086961277	5.70989402047845	-0.0100158489465933	0.15951450275059	28.0615369296621	0
Clutter_5bats_03Mar20_2	5	10	2	JAR_Corr	7	110	0	0	3	238	299	58	58	0	0.0459770114942529	0.193979933110368	0.294314381270903	0.125	0.0256410256410256	0	5.83534166352491	21.8169524228188	22.2816707122973	30.6166464022534	2.40549281718865	19.6576776170548	-0.0564563114138022	0.587593400139054	0.70421879967122	7.75019922754245	0.0177660868111388	0.136749561999899	37.9293568677899	0
Clutter_5bats_03Mar20_2	5	10	2	JAR_Corr	7	110	0	0	2	291	416	76	76	0	0.0825242718446602	0.182692307692308	0.362980769230769	0.111111111111111	0.1	0.0460526315789474	5.0786018971705	19.7271228452331	21.4870537629516	26.35211651323	-0.314491412082805	14.8354173157432	0.00744534821952562	0.260197915957634	0.981320250188224	24.4335101356475	-0.0329286696708973	0.267173239042871	32.4194947256389	0
Clutter_5bats_03Mar20_2	5	10	2	JAR_Corr	7	110	0	0	3	432	592	32	32	0	0.0178041543026706	0.0540540540540541	0.248310810810811	0.129032258064516	0	0.00738007380073801	3.88319911301482	14.8798537759888	33.669579763987	26.2028387598678	0.193232809051903	5.52680369155014	-0.00182636916557449	0.14721342852426	0.254919338596438	2.63867880622582	-0.00490278147644132	0.151049158032834	45.6331140446346	0
Clutter_5bats_03Mar20_2	5	10	2	JAR_Corr	7	110	0	0	1	276	246	42	42	0	0.102409638554217	0.170731707317073	0.414634146341463	0.210526315789474	0.157894736842105	0.0142857142857143	4.65095674418187	18.0252443914091	20.7395918079622	30.3606781428173	0.853177584581317	14.5936523110415	-0.0853005332364722	0.832691419859912	0.395032397365301	23.3057173000712	-0.0532383545265231	0.362459609817288	30.463149485254	0
Clutter_5bats_03Mar20_2	5	10	2	JAR_Corr	7	110	0	0	1	434	603	42	42	0	0.028169014084507	0.0696517412935323	0.247097844112769	0.0454545454545455	0.0921052631578947	0	4.42577331651268	18.466025349761	34.1598353113046	26.8066630778392	-0.913427272116893	7.1000149197033	0.000666212626773255	0.160911952668968	-0.802411158092693	10.1913161270226	0.00232129560083789	0.167587942097341	42.7019173983131	0
Clutter_5bats_03Mar20_2	5	10	2	JAR_Corr	7	110	0	0	2	376	501	39	39	0	0.0368271954674221	0.0778443113772455	0.273453093812375	0.18	0.0256410256410256	0.00896860986547085	3.82564068128459	14.6485680562516	36.190884890517	29.8067842385723	0.885259301117045	7.02232550882077	0.0115237407392989	0.15903275361572	0.330015741718979	12.3214245991513	0.00105974623699736	0.150789578589703	46.9125393107575	0
Clutter_5bats_03Mar20_2	5	10	2	JAR_Corr	7	110	0	0	1	294	390	60	60	0	0.0522088353413655	0.153846153846154	0.451282051282051	0.0882352941176471	0.0810810810810811	0.0380952380952381	5.45865122517037	21.908450313658	23.0776635558062	28.4386504852003	0.917926045515869	10.6330398558785	-0.00414986355750288	0.160634725673199	1.72477488677467	20.1117053927121	-0.00231690272337981	0.166137185384735	33.9210912476689	0
Clutter_5bats_03Mar20_3	5	10	2	CorrelationDetector	7	110	1	0	3	321	503	78	78	0	0.0437956204379562	0.15506958250497	0.371769383697813	0.0487804878048781	0.112903225806452	0.0116279069767442	5.67133000067206	20.8511539346967	21.1842952749756	24.905152326285	0.737095545231856	13.7824892757968	-0.0117757266616277	0.228017619011996	-1.03839466276215	13.28177250372	-0.0196836398773502	0.131979927342398	32.5260589573188	16
Clutter_5bats_03Mar20_3	5	10	2	CorrelationDetector	7	110	1	0	5	337	376	16	16	0	0.0330882352941176	0.0425531914893617	0.170212765957447	0	0.0377358490566038	0.03	3.61713175108232	13.9912296252729	35.6930388095329	25.1383107777101	0.265339419129075	3.88081673073594	0.00137661407591117	0.123923137797973	-0.906547971950079	14.0466129802171	-0.00841631552631533	0.125483893310285	39.9186624473495	83
Clutter_5bats_03Mar20_3	5	10	2	CorrelationDetector	7	110	1	0	5	405	319	11	11	0	0.00677966101694915	0.0344827586206897	0.112852664576803	0.0606060606060606	0	0	4.33660047477394	16.717809052784	44.4588036596963	25.6175038130229	-0.0908135991036852	2.40617329556468	0.00826395764492842	0.170251108369509	-0.0320847742692959	1.02560346447239	0.00964196167927001	0.175920078624228	48.7302200188389	19
Clutter_5bats_03Mar20_3	5	10	2	CorrelationDetector	7	110	1	0	2	316	448	65	65	0	0.0567685589519651	0.145089285714286	0.34375	0.114285714285714	0.152173913043478	0.0131578947368421	5.15106739569241	19.5722207480701	24.759815168915	24.9001658706032	-0.138142017827463	8.29892138489183	0.00283634462972191	0.13630638123327	0.335057085247379	12.574445198155	0.00309556024330989	0.137118372261841	37.0202706989314	17
Clutter_5bats_03Mar20_3	5	10	2	CorrelationDetector	7	110	1	0	3	385	517	80	80	0	0.0493827160493827	0.154738878143133	0.388781431334623	0.155555555555556	0	0.0354330708661417	5.51275485610374	21.0979418338346	24.778257819936	26.3698480194678	0.0615200012455756	9.53912625811455	0.0212701921659873	0.232819247779053	-0.662140190761483	10.7114664382491	0.0070469796818574	0.15158107344071	34.8199866272573	10
Clutter_5bats_03Mar20_3	5	10	2	CorrelationDetector	7	110	1	0	1	286	276	68	68	0	0.154929577464789	0.246376811594203	0.489130434782609	0.179487179487179	0.0645161290322581	0.0746268656716418	5.32400671116785	19.8578221991573	14.0125983316558	28.6602552824636	-1.39929659461171	19.3348808325051	0.00902162892977368	0.699720227577446	-0.506796387428781	8.91499062887914	-0.00578650229511829	0.120646520329677	30.8648099524567	45
Clutter_5bats_03Mar20_3	5	10	2	CorrelationDetector	7	110	1	0	4	540	578	42	42	0	0.0413943355119826	0.0726643598615917	0.219723183391003	0.125	0.04	0.0299727520435967	5.26637470064629	20.0977526876757	33.2764278000896	25.736755865985	-0.0546512465479187	5.43322806932416	0.00548206248747625	0.311022339165374	-0.427045913280464	16.2903115767893	-0.0183167428555967	0.141731885120916	38.7933414421559	40
Clutter_5bats_03Mar20_3	5	10	2	CorrelationDetector	7	110	1	0	2	221	206	41	41	0	0.058252427184466	0.199029126213592	0.470873786407767	0.024390243902439	0.111111111111111	0	5.02055366809087	18.9411545805961	19.3001359777397	25.18334692527	-2.67922844051593	12.6755807457154	0.0393855498216907	0.537463902463993	0.0613640850901701	4.71629744286653	-0.00593984621662779	0.123169748480943	37.9545111784433	52
Clutter_5bats_03Mar20_3	5	10	2	CorrelationDetector	7	110	1	0	4	464	645	46	46	0	0.0205479452054795	0.0713178294573643	0.22015503875969	0.0277777777777778	0	0.0150602409638554	5.05279924956611	18.9259387950266	35.4125325890883	27.012367175588	0.28072083982467	5.3529726143948	0.00246230719099244	0.182521831351776	-0.512868457483143	16.2737823682451	-0.00310979185546097	0.144668190670028	43.7851190413613	41
Clutter_5bats_03Mar20_3	5	10	2	CorrelationDetector	7	110	1	0	3	316	330	21	21	0	0.0101010101010101	0.0636363636363636	0.148484848484848	0.0333333333333333	0	0.00769230769230769	4.01103683305775	15.9029987220828	35.3603186786425	26.214423170867	-0.0415118201421702	3.34662096610489	-0.0067538611344862	0.14554303534957	-0.127823098579288	2.26055359137525	-0.00341087737573653	0.157288617955056	46.6043138948759	38
Clutter_5bats_03Mar20_3	5	10	2	CorrelationDetector	7	110	1	0	1	363	280	16	16	0	0.0239043824701195	0.0571428571428571	0.139285714285714	0.142857142857143	0	0	5.60712250940591	21.5629580592278	40.1082943771545	25.8196811754377	0.0617413974352725	5.12206753029984	0.00548015614065074	0.147968065474147	0.0155974102479509	0.982551018803022	0.00743605403450794	0.153828927165415	46.3327826673439	123
Clutter_5bats_03Mar20_3	5	10	2	CorrelationDetector	7	110	1	0	2	294	408	66	66	0	0.0786026200873362	0.161764705882353	0.387254901960784	0.192982456140351	0	0.0424242424242424	6.00205953985936	22.8498331027402	20.8963131366637	24.7407903522209	-0.496819592561956	11.6109678386557	-0.00421458724726853	0.173928377535246	-0.164687758727847	14.3366985844453	0.00371225974870436	0.148587731498525	32.6590352883806	66
Clutter_5bats_03Mar20_3	5	10	2	CorrelationDetector	7	110	1	0	4	420	653	62	62	0	0.0434782608695652	0.0949464012251149	0.26646248085758	0.166666666666667	0.032258064516129	0.0267558528428094	6.86467788292387	25.2768204325331	29.6078638219734	26.6872514391238	0.109252126074228	6.22645460219498	0.00805429500667009	0.236533280947311	0.31842474050075	14.922503558571	0.00167462409565489	0.264221810558296	36.4700327165485	39
Clutter_5bats_03Mar20_3	5	10	2	CorrelationDetector	7	110	1	0	2	299	176	22	22	0	0.0563380281690141	0.125	0.221590909090909	0.148148148148148	0	0.0101010101010101	4.3393573256716	17.0752096696929	30.2969585907433	23.9836277377617	-0.924366585643996	9.24334268442519	0.0093853333729106	0.115229951499304	0.00048081654236499	1.63784654306473	0.00895220295334517	0.112763581410243	38.7733732052548	41
Clutter_5bats_03Mar20_3	5	10	2	CorrelationDetector	7	110	1	0	1	210	115	10	10	0	0.0625	0.0869565217391304	0.269565217391304	0.0925925925925926	0	0	4.95207301691699	18.0737775903319	33.624244634456	26.753444122024	0.719046205411918	5.75412015435726	-0.0197929268691861	0.111006903639822	0.0234305739354375	0.92524595100326	-0.0227235765227864	0.117379028853778	44.53616346374	64
Clutter_5bats_03Mar20_3	5	10	2	CorrelationDetector	7	110	1	0	3	280	321	36	36	0	0.0398009950248756	0.11214953271028	0.283489096573209	0.205882352941176	0.0222222222222222	0	3.85569293504865	13.9812761013794	32.1602436356421	30.332768706312	0.944170952728848	10.1800107730491	-0.026392902979192	0.449778846527209	0.136009208648755	2.15341730062153	0.0103362986874726	0.131704715101171	47.5456003330618	49
Clutter_5bats_03Mar20_3	5	10	2	CorrelationDetector	7	110	1	0	4	381	309	26	26	0	0.0522088353413655	0.0841423948220065	0.310679611650485	0.148148148148148	0.0344827586206897	0.0404040404040404	5.22717306773885	19.7064210356755	30.1431480818642	26.2866630570218	0.200353636636822	5.16293004079953	0.000594608261483766	0.155253727059279	-2.12997027964661	19.8359476976812	0.00434645054469574	0.158223178547628	35.5662702930034	36
Clutter_5bats_03Mar20_3	5	10	2	CorrelationDetector	7	110	1	0	2	348	276	15	15	0	0.00892857142857143	0.0543478260869565	0.115942028985507	0.032258064516129	0.032258064516129	0	3.91633530796735	15.1203333145056	40.5379879395878	25.459816185227	-0.269396392663889	4.27194575229325	0.00702534960024501	0.171857341133985	-1.21403890260174	16.4501118129837	0.0163815996948379	0.16848778613202	46.4300981725908	61
Clutter_5bats_03Mar20_3	5	10	2	CorrelationDetector	7	110	1	0	4	351	421	34	34	0	0.0229508196721311	0.0807600950118765	0.228028503562945	0.0625	0	0.00952380952380952	5.09322669398787	20.6266145162593	38.1915172851286	29.5021249678956	0.256825078413015	3.79123463612404	-0.0039391406610858	0.139397181862259	0.345141513721291	3.8361412449217	-0.00565976191519728	0.151684158228496	47.1094975090189	17
Clutter_5bats_03Mar20_3	5	10	2	CorrelationDetector	7	110	1	0	1	227	197	37	37	0	0.0731707317073171	0.187817258883249	0.406091370558376	0.145833333333333	0.08	0	4.9813428846289	19.370368178419	22.6073472052204	26.0709969068759	-2.72450681308882	15.8498704720083	0.00113358104608778	0.197172649819651	-1.68027597782151	24.7690735489581	0.0253675864480584	0.141622783886318	33.7352293860645	58
Clutter_5bats_03Mar20_3	5	10	2	CorrelationDetector	7	110	1	0	4	309	315	43	43	0	0.023696682464455	0.136507936507936	0.304761904761905	0.09375	0.0408163265306122	0	5.77269691550839	21.4780792286358	32.1537645976129	30.5141660315125	0.834186083077725	8.33325695523396	-0.00014821289877259	0.199797623953356	0.329265549707223	3.80585483467045	0.0146670038710567	0.165529619736906	46.0064703088935	36
Clutter_5bats_03Mar20_3	5	10	2	CorrelationDetector	7	110	1	0	4	425	760	176	176	0	0.0983213429256595	0.231578947368421	0.480263157894737	0.239130434782609	0.0816326530612245	0.0916030534351145	7.78667627703429	27.0979267316498	17.296761430181	27.789644390213	-0.133952135239693	18.1344152061217	0.00603918897384271	0.489245930867331	0.881663484251325	29.4892623547294	-0.00335490239533249	0.188369612104863	29.5612440353356	33
Clutter_5bats_03Mar20_3	5	10	2	CorrelationDetector	7	110	1	0	2	351	456	119	119	0	0.147157190635452	0.260964912280702	0.513157894736842	0.456521739130435	0.0512820512820513	0.0310077519379845	7.88482093911085	27.0093480042219	12.5861714165749	28.4127190185527	0.234654461468412	23.5756982281161	-0.0269745751170137	0.516776451380429	1.04536323488581	11.5542524008837	0.0106042041512104	0.218512916034231	30.6040007870028	35
Clutter_5bats_03Mar20_3	5	10	2	CorrelationDetector	7	110	1	0	1	260	208	20	20	0	0.038961038961039	0.0961538461538462	0.399038461538462	0.0487804878048781	0.0571428571428571	0.0232558139534884	5.89134674928833	21.6064187181038	23.6641104231332	22.95666604971	-0.955200360081373	5.45555753494553	0.00584921282949957	0.138954570469575	-0.723659634869094	9.15914728450473	0.00679276936049265	0.128512784452941	28.6399535177715	19
Clutter_5bats_03Mar20_3	5	10	2	CorrelationDetector	7	110	1	0	2	406	502	60	60	0	0.0381231671554252	0.119521912350598	0.324701195219123	0.0465116279069767	0.03125	0.0421940928270042	6.6042505649915	23.9409366497948	24.3854165565506	25.5081909487372	-0.980023634635503	9.24029117951875	-0.00844039431279991	0.263814889399542	-0.61470266543019	9.11246342274181	0.00140005910032079	0.154663659453039	33.1887242907879	17
Clutter_5bats_03Mar20_3	5	10	2	CorrelationDetector	7	110	1	0	2	307	258	23	23	0	0.0588235294117647	0.0891472868217054	0.143410852713178	0.217391304347826	0.0416666666666667	0.0174418604651163	5.23357967528019	21.1342998279542	39.4241110997681	29.4623076149634	-0.0209933589757259	4.86419132632393	-0.0182204065216101	0.403623647316611	-0.474034353577583	4.25086058674223	-0.00910721193578632	0.141804946650797	46.2301947934884	92
Clutter_5bats_03Mar20_3	5	10	2	CorrelationDetector	7	110	1	0	3	269	228	21	21	0	0.0506329113924051	0.0921052631578947	0.31140350877193	0.19047619047619	0	0	4.84764262985084	18.8736228664521	26.3018945988977	25.3896454182415	0.120049760549233	8.17588067407295	0.0073598258712349	0.176092186416037	0.36820972992676	2.95346940605666	0.0218594734406519	0.17669760288009	36.6911774402162	43
Clutter_5bats_03Mar20_3	5	10	2	CorrelationDetector	7	110	1	0	1	303	305	35	35	0	0.0336538461538462	0.114754098360656	0.213114754098361	0.111111111111111	0	0.0130718954248366	4.45015138411292	17.8760903164369	35.416093349656	28.4495686715247	-0.0338897702465518	6.32720504877229	0.0139701976626581	0.150113685105418	-0.171076391021174	1.30803292820201	-0.00201374876033579	0.14583187036367	49.2553104491338	91
Clutter_5bats_03Mar20_3	5	10	2	CorrelationDetector	7	110	1	0	0	174	84	11	11	0	0.155555555555556	0.130952380952381	0.5	0.0892857142857143	0	NaN	4.71435342020413	18.1688834601047	14.8098281199427	15.6497685087511	0.603858634773724	10.8184921587446	-0.0076015258931793	0.10852942288544	1.36251409877328	9.7467929182713	-0.0279793891781941	0.0936202341710916	22.3932378141711	41
Clutter_5bats_03Mar20_3	5	10	2	CorrelationDetector	7	110	1	0	3	359	407	74	74	0	0.096989966555184	0.181818181818182	0.373464373464373	0.264705882352941	0.0625	0.076555023923445	6.68251492230988	24.7462624163065	25.2536291184142	29.8710365008833	0.165462873627961	14.5837101697014	0.00768855663715666	0.233106467392838	-0.481678801440568	16.8456235075785	-0.00443431526189101	0.15916229213099	35.7391596930523	128
Clutter_5bats_03Mar20_3	5	10	2	CorrelationDetector	7	110	1	0	3	422	568	48	48	0	0.0323383084577114	0.0845070422535211	0.244718309859155	0.104166666666667	0.0425531914893617	0.0198019801980198	6.56572810115059	24.8813683215471	33.3726157053386	28.6777115443167	0.0646197689531453	5.04745669632632	-0.00463680392989909	0.161771419763577	-0.0460257496248958	4.94967582922472	0.000610040923127088	0.160923246659141	41.5121911871318	76
Clutter_5bats_03Mar20_3	5	10	2	CorrelationDetector	7	110	1	0	2	387	539	62	62	0	0.0347826086956522	0.115027829313544	0.241187384044527	0.2	0	0.00383141762452107	5.76698470688738	21.462896074563	35.4953438404179	30.7233635663955	0.165919052125639	9.18051599341056	-0.000355631626122997	0.238600313547491	0.0179689852317876	1.19562425826463	-0.00810942561847597	0.157125741419379	49.5810059583665	41
Clutter_5bats_03Mar20_3	5	10	2	CorrelationDetector	7	110	1	0	2	192	77	16	16	0	0.140350877192982	0.207792207792208	0.415584415584416	0.175	0.0588235294117647	0	5.31524947084528	20.0725452035829	20.5820986796646	31.5388813830681	2.78794851055162	15.8024588972822	0.0352689480476466	0.973601083475592	0.569807197862768	5.40717143280494	-0.0213686104966898	0.123629388047456	37.4715513301356	84
Clutter_5bats_03Mar20_3	5	10	2	CorrelationDetector	7	110	1	0	3	345	453	83	83	0	0.0749063670411985	0.183222958057395	0.397350993377483	0.166666666666667	0.0357142857142857	0.0346820809248555	6.80924999071163	24.8756474523849	22.880445333264	27.6341662310973	0.0700677251097189	15.1986888743878	-0.00382787744372396	0.331016668369892	0.0257909239302545	21.1941817787685	-0.00336630338912269	0.217813712291258	38.3018223887835	50
Clutter_5bats_03Mar20_3	5	10	2	CorrelationDetector	7	110	1	0	4	381	525	53	53	0	0.0303030303030303	0.100952380952381	0.325714285714286	0.16	0	0.00858369098712446	6.11507665781352	23.7274359205308	26.9489575869209	26.1996977329175	-0.0120154888768681	7.90236487767928	0.00942770582864689	0.185103830747681	0.693723690702404	6.58882038925684	0.00106635299183609	0.154315220642715	38.0913394706567	23
Clutter_5bats_03Mar20_3	5	10	2	CorrelationDetector	7	110	1	0	6	423	538	66	66	0	0.056657223796034	0.122676579925651	0.308550185873606	0.177777777777778	0.037037037037037	0.0330882352941176	6.29295538209626	24.2720083231937	27.8656527432915	27.1897127381421	0.34085985056776	9.87235497638504	0.00803380079285826	0.419973030712615	0.361438826230358	21.8454034846005	0.00690904626134792	0.153077259980767	35.902207952965	26
Clutter_5bats_03Mar20_3	5	10	2	CorrelationDetector	7	110	1	0	2	428	444	71	71	0	0.0712250712250712	0.15990990990991	0.369369369369369	0.365853658536585	0.0952380952380952	0.016260162601626	6.85184199004727	24.3910009564425	26.5806994490276	32.3603281276699	0.848313186445759	14.9750522019365	-0.0244737243593975	0.48386558960602	-0.686569739326249	15.6461276518006	0.00180005347996634	0.181333048229825	39.5544520175466	45
Clutter_5bats_03Mar20_3	5	10	2	CorrelationDetector	7	110	1	0	2	271	286	20	20	0	0.0205128205128205	0.0699300699300699	0.255244755244755	0.0816326530612245	0	0	6.14183245629922	22.5916642014222	28.9935244321888	22.9245891054972	-0.699758746169849	4.48075431808445	-0.0124354932844181	0.157093237366887	-0.111660766127862	1.11440572642648	-0.017886699393537	0.154079444602046	36.7713751600364	28
Clutter_5bats_03Mar20_3	5	10	2	CorrelationDetector	7	110	1	0	3	326	476	85	85	0	0.0889679715302491	0.178571428571429	0.352941176470588	0.184210526315789	0.0615384615384615	0.0127388535031847	6.1492455547185	22.82404365078	25.9322642147702	28.3019021613605	0.136050448492111	14.2215517666084	-0.0200789207146949	0.21513547738631	-0.342542625828326	9.2567324573949	-0.0190419864195966	0.147507158544587	39.0824072402192	71
Clutter_5bats_03Mar20_3	5	10	2	CorrelationDetector	7	110	1	0	3	375	369	56	56	0	0.0830449826989619	0.151761517615176	0.357723577235772	0.272727272727273	0.0434782608695652	0.0573248407643312	7.4302667055645	25.8347153658386	20.0615282902856	28.9711084663581	0.225668927287453	15.762946979753	-0.0560387381134595	0.64583765809315	-0.022062395982675	15.1832410137853	0.00259745403214587	0.188685860848264	29.5333181310333	58
Clutter_5bats_03Mar20_3	5	10	2	CorrelationDetector	7	110	1	0	2	258	149	10	10	0	0.0147058823529412	0.0671140939597315	0.147651006711409	0.0465116279069767	0	0	3.43099037136626	12.8631232037893	38.6804339775653	24.831188026186	-0.321204676100767	6.5608506989929	-0.0130409352547097	0.180431298139205	-0.204719172868463	1.19722508136406	-0.00309346702125776	0.18317068387187	45.3797654131833	57
Clutter_5bats_03Mar20_3	5	10	2	CorrelationDetector	7	110	1	0	2	220	268	17	17	0	0.0397350993377483	0.0634328358208955	0.238805970149254	0.0892857142857143	0.032258064516129	0	4.55336574251969	17.249050695588	36.366165323743	28.6867313723297	0.0562556546028891	3.71313387640633	0.000434848071033639	0.141020262225293	-1.32557412573109	13.4016131491535	-0.00400002899022501	0.13472575593155	47.5167006231156	70
Clutter_5bats_03Mar20_3	5	10	2	CorrelationDetector	7	110	1	0	3	286	160	12	12	0	0.0211267605633803	0.075	0.15625	0.0303030303030303	0	0.0204081632653061	4.39308611311617	17.7325245373661	42.5010186621407	29.5797118856592	-0.296219377203415	2.58228712496743	0.00294351386860749	0.120715646958975	-0.0382053445415894	1.45533892150905	0.00927508828799707	0.120245732704277	46.5146029209864	57
Clutter_5bats_03Mar20_3	5	10	2	CorrelationDetector	7	110	1	0	1	188	64	5	5	0	0.0588235294117647	0.078125	0.21875	0.0232558139534884	0.0909090909090909	0.0625	3.75531275346529	14.6548254711539	33.9439688892811	26.4868787043581	0.00426869259872652	2.76892838721284	-0.0301774707252501	0.131346257767082	-1.03887446538636	6.31430761842621	0.00610801789750576	0.100087312825651	43.6699949066786	47
Clutter_5bats_03Mar20_3	5	10	2	CorrelationDetector	7	110	1	0	0	291	464	37	37	0	0.0144230769230769	0.0797413793103448	0.241379310344828	0	0.0416666666666667	0	3.50134706947613	14.3426079395263	31.8442572074889	24.5545458002049	0.863116701996114	5.10433531869757	-0.00644339431117113	0.145797676784473	0.338651100004262	6.13143063859536	-0.00414865896295938	0.138247257510941	44.633314105425	111
Clutter_5bats_03Mar20_3	5	10	2	CorrelationDetector	7	110	1	0	4	296	430	75	75	0	0.0582959641255605	0.174418604651163	0.416279069767442	0.0714285714285714	0.0857142857142857	0.0260869565217391	6.2549303142647	23.0895942343727	23.8312288086852	28.3846408153767	-0.592162312936336	11.2191626651809	0.0198643431603801	0.384503407018431	-0.773407209867242	9.65046630457121	0.000664500632821023	0.164742471585009	39.1181114860733	41
Clutter_5bats_03Mar20_3	5	10	2	CorrelationDetector	7	110	1	0	1	269	253	26	26	0	0.0429447852760736	0.102766798418972	0.268774703557312	0.102564102564103	0.03125	0.024390243902439	4.28996007869254	16.8755634389098	29.3209372106729	27.5891145377999	-0.73151404587693	8.31873194529882	0.0130939695907595	0.280261200290211	0.342051628181713	4.39888802181211	0.0245108629934683	0.175901514936323	37.4678828861658	31
Clutter_5bats_03Mar20_3	5	10	2	CorrelationDetector	7	110	1	0	2	316	467	82	82	0	0.112068965517241	0.17558886509636	0.334047109207709	0.272727272727273	0.166666666666667	0.0342465753424658	5.92923076247655	23.6627539916457	22.4932608317583	24.2986379258466	0.271343381699606	11.6545041082747	0.00529841178526079	0.227788666967648	-1.01812015685446	16.4237398380379	-0.000491863411415582	0.160098813357367	31.6547923043248	36
Clutter_5bats_03Mar20_3	5	10	2	CorrelationDetector	7	110	1	0	3	367	445	74	74	0	0.0977917981072555	0.166292134831461	0.310112359550562	0.153846153846154	0.163265306122449	0.0442477876106195	5.20137778098734	19.6444452484055	25.9399633496253	27.7956911655547	-0.642944989741546	11.0884906153918	-0.0134613020143473	0.244286274938791	-0.816125491627667	23.2642367961858	0.00296911252499678	0.152066427129882	34.1789587109017	35
Clutter_5bats_03Mar20_3	5	10	2	CorrelationDetector	7	110	1	0	4	478	740	107	107	0	0.0326340326340326	0.144594594594595	0.341891891891892	0.121212121212121	0.037037037037037	0.0257234726688103	5.37845889372089	20.9588792335806	25.3139576457248	26.7373456596318	0.507255454816243	10.4171041059414	0.0101962963515875	0.253249408387748	1.0586627738957	14.8325791424861	0.00175716658543546	0.130153607682192	36.0670777484447	7
Clutter_5bats_03Mar20_3	5	10	2	CorrelationDetector	7	110	1	0	3	299	364	31	31	0	0.0186915887850467	0.0851648351648352	0.197802197802198	0.0652173913043478	0	0	3.82756299494214	14.6235813347857	33.2345040143851	26.9731016873947	-0.252443595406562	7.26346111599174	0.000412462372004177	0.145767649670825	1.07415996053761	9.12960600018684	0.00497311628315572	0.11027300412096	46.2315192642232	48
Clutter_5bats_03Mar20_3	5	10	2	CorrelationDetector	7	110	1	0	1	254	228	43	43	0	0.0828025477707006	0.18859649122807	0.342105263157895	0.173913043478261	0.111111111111111	0.0138888888888889	5.87248821791951	23.3017240925379	22.5533655443908	28.4531120750768	-0.454628145706751	18.0992443035226	0.0202393015245866	0.332808442805249	0.328578318025937	15.0542113744151	-0.00714365880771546	0.134784586953872	36.9430081378353	11
Clutter_5bats_03Mar20_3	5	10	2	CorrelationDetector	7	110	1	0	2	242	216	65	65	0	0.174242424242424	0.300925925925926	0.49537037037037	0.170212765957447	0	0	5.283617728779	20.9964590386395	18.6548116665385	32.0512426952922	-1.28472578899161	25.0184215148538	0.0105165209150803	0.366019605829943	-3.21050375472767	25.0286073270908	-0.0154121004274496	0.131818314833282	41.6334764544633	39
Clutter_5bats_03Mar20_3	5	10	2	CorrelationDetector	7	110	1	0	1	272	163	17	17	0	0.0652173913043478	0.104294478527607	0.325153374233129	0.142857142857143	0.333333333333333	0.00961538461538462	3.87056778367177	14.8237832983135	31.5305774912834	27.364754370691	0.288480178312315	4.54250429344613	-0.00028062893204164	0.165158443887475	0.535384267341765	3.50621098920949	0.00207978190782678	0.171527999807138	40.3109828246468	23
Clutter_5bats_03Mar20_3	5	10	2	CorrelationDetector	7	110	1	0	4	509	516	41	41	0	0.0381165919282511	0.0794573643410853	0.162790697674419	0.0357142857142857	0.0491803278688525	0.0332409972299169	5.53568423706452	23.1402208662254	39.1313999427624	28.1344726200338	-0.215286979491653	6.8965914819079	0.00173941896611824	0.160683001504124	-0.656986426139314	15.7923117237114	0.00390915601378518	0.172525133860904	43.6570522402589	10
Clutter_5bats_03Mar20_3	5	10	2	CorrelationDetector	7	110	1	0	2	290	248	44	44	0	0.0484848484848485	0.17741935483871	0.463709677419355	0.105263157894737	0	0	4.54400091220197	17.3977813958806	19.0010368034105	27.2732566878016	-1.15967231246066	20.3209039437586	-0.00609455396478287	0.235763667796526	0.126507792730761	2.50341286061189	0.00628125654154367	0.177179820778368	35.6908117711856	70
Clutter_5bats_03Mar20_3	5	10	2	CorrelationDetector	7	110	1	0	1	534	836	130	130	0	0.0836501901140684	0.155502392344498	0.442583732057416	0.244444444444444	0.0810810810810811	0.0626702997275204	6.4939676021918	23.4734730114091	17.373107898807	33.4565231668034	-0.231937980409142	23.3939911127517	0.0145338278724949	0.93884612322365	2.39029964797681	33.5151176823246	0.0734499352346214	0.382238262792161	30.7901954124729	24
Clutter_5bats_03Mar20_3	5	10	2	CorrelationDetector	7	110	1	0	2	331	312	41	41	0	0.0418848167539267	0.131410256410256	0.451923076923077	0.0476190476190476	0	0.0462962962962963	5.02255242383373	19.3361806459992	18.74952804492	29.1357646397974	-1.65041846575853	16.5314669714729	0.0617491357183216	0.593965264229856	-1.55990035402405	25.6719726650876	0.0956449426557083	0.512358652669917	32.176948396787	35
Clutter_5bats_03Mar20_3	5	10	2	CorrelationDetector	7	110	1	0	4	336	532	91	91	0	0.0679611650485437	0.171052631578947	0.468045112781955	0.0784313725490196	0.141025641025641	0.0124223602484472	6.39458593236178	23.3491600782581	17.0504056362396	29.2198467056747	0.498702161464133	17.3342367256956	0.0265818971638091	0.845589230127889	1.0375455144927	16.9795881934604	0.0109308796655369	0.303140218936248	31.4066370131279	26
Clutter_5bats_03Mar20_3	5	10	2	CorrelationDetector	7	110	1	0	4	386	559	86	86	0	0.0791139240506329	0.153846153846154	0.364937388193202	0.277777777777778	0.04	0.055	5.52615321220359	20.7806596609338	20.6417444608332	26.6885100200631	-0.760986933287205	14.8025064845454	-0.0218778946611293	0.435438694441695	0.791562973414741	16.1238706176627	-0.0114177769119202	0.155792289753184	33.5277807435494	31
Clutter_5bats_03Mar20_3	5	10	2	CorrelationDetector	7	110	1	0	5	392	319	9	9	0	0.0114503816793893	0.0282131661442006	0.122257053291536	0	0	0.0138888888888889	3.77826518100906	14.4004384814418	38.0272694765582	23.4823059169808	0.0430034998682437	2.13185639461942	0.000516473468863444	0.14571754165953	-0.194248916625096	3.07965297842193	0.00127519689114074	0.146888926741185	39.7932046880247	79
Clutter_5bats_03Mar20_3	5	10	2	CorrelationDetector	7	110	1	0	2	358	389	70	70	0	0.0925925925925926	0.179948586118252	0.339331619537275	0.176470588235294	0.0476190476190476	0.00675675675675676	4.53897905935071	18.2742196735119	27.772932005457	32.364699427027	0.440703190579741	15.7205198887713	-0.0170212439490565	0.314305123134985	0.743637869701492	10.1411235811369	-0.00367206070001143	0.156181262537709	44.8922474724347	69
Clutter_5bats_03Mar20_3	5	10	2	CorrelationDetector	7	110	1	0	3	479	534	67	67	0	0.116915422885572	0.125468164794007	0.235955056179775	0.0444444444444444	0	0.035031847133758	3.06881455779444	12.0830404636038	37.1093954555779	31.9727492200264	0.65861978104805	8.60454153586426	0.000257735776361918	0.172202172959669	1.17390225493792	11.5568486605546	-0.00507969890007905	0.153857307375218	46.0411650845931	65
Clutter_5bats_03Mar20_3	5	10	2	CorrelationDetector	7	110	1	0	2	272	261	11	11	0	0.00598802395209581	0.0421455938697318	0.172413793103448	0	0	0	3.32247712882593	13.6081034155266	42.5545560163954	27.8317643502502	-0.00233417245527005	2.88582347380818	-0.00268486228645463	0.145390441213238	0.0221650508326563	0.866112587594349	-0.0196595116692978	0.153195273979745	47.589461137608	29
Clutter_5bats_03Mar20_3	5	10	2	CorrelationDetector	7	110	1	0	1	206	124	12	12	0	0.0454545454545455	0.0967741935483871	0.395161290322581	0.0833333333333333	0	0	3.92763545419609	15.0268397662395	31.4072409750433	28.4275044548484	-1.07276205674054	9.84059916798712	0.00949960236984752	0.126736844153275	-0.0284656874437826	1.199394536971	0.0117908143899259	0.108193352006163	46.6522036748349	34
Clutter_5bats_03Mar20_3	5	10	2	CorrelationDetector	7	110	1	0	2	321	209	16	16	0	0.0113636363636364	0.076555023923445	0.253588516746411	0.0277777777777778	0	0.00813008130081301	4.85358738907365	19.1853405333512	34.0821189087306	26.6471894924686	0.565362076083652	7.32909984327635	-0.0297073037274848	0.284295452243315	0.20203531258187	2.46225908099665	0.00249775967971031	0.112439933402087	42.4061891159357	129
Clutter_5bats_03Mar20_3	5	10	2	CorrelationDetector	7	110	1	0	2	363	322	24	24	0	0.0636704119850187	0.0745341614906832	0.198757763975155	0.189189189189189	0.0416666666666667	0.03	4.50789816976153	17.9507827300013	35.4691533588442	26.8568145757387	0.0698714479783048	3.95387282237947	0.000913298626311279	0.151595690224907	1.23970317796716	12.5593099605036	0.00848791489746479	0.152088328691195	42.3723210764257	48
Clutter_5bats_03Mar20_3	5	10	2	CorrelationDetector	7	110	1	0	6	527	653	72	72	0	0.0316027088036117	0.110260336906585	0.284839203675345	0.148148148148148	0.0681818181818182	0.0108108108108108	5.65094924266451	21.0005055532969	30.8050797883952	27.1885000810017	0.251299726817147	8.13005009531185	0.00277315837138367	0.24574039978067	0.114857177536678	4.6192379901008	-0.000537781581355327	0.137455911194891	41.0755490065108	34
Clutter_5bats_03Mar20_3	5	10	2	CorrelationDetector	7	110	1	0	2	355	413	30	30	0	0.040983606557377	0.0726392251815981	0.285714285714286	0.037037037037037	0.130434782608696	0.0175438596491228	4.28225631387987	16.3339404337904	28.7049359799149	22.4523600450107	-0.149802138553735	4.88557107785237	-0.00813018999467629	0.143209215432126	2.65294234944113	19.6057578962114	-0.00406062820937689	0.1455693340556	36.8639940341293	21
Clutter_5bats_03Mar20_3	5	10	2	CorrelationDetector	7	110	1	0	1	238	223	54	54	0	0.0932203389830508	0.242152466367713	0.434977578475336	0.217391304347826	0	0	4.43164040981815	17.1356872724967	19.7813611340177	30.2904570414804	-0.191633350069377	20.9419426357823	-0.00358502029061977	0.462095167020159	1.27038370822718	13.8942735219489	-0.0173813863391547	0.129925437398547	39.1317069349133	50
Clutter_5bats_03Mar20_3	5	10	2	CorrelationDetector	7	110	1	0	3	320	422	73	73	0	0.0352422907488987	0.172985781990521	0.386255924170616	0.155555555555556	0	0	6.10206605628942	22.5837064700112	21.5240021086637	26.3252830123875	0.351056882229287	13.1008348826282	0.00395621654002395	0.216437682397124	0.189492701217146	3.90159841654555	0.0189472658575724	0.11703907153353	36.9325051837778	47
Clutter_5bats_03Mar20_3	5	10	2	CorrelationDetector	7	110	1	0	2	253	269	64	64	0	0.0829015544041451	0.237918215613383	0.401486988847584	0.245283018867925	0	0.0247933884297521	5.99409650732387	22.1951850205092	19.9414164459503	29.6718243097082	1.01314426956464	20.1743612792256	-0.0381903010427093	0.399013507118522	0.547100147467273	15.1087630074031	0.0104300576832033	0.134296404320593	34.6293393421918	32
Clutter_5bats_03Mar20_3	5	10	2	CorrelationDetector	7	110	1	0	3	270	327	39	39	0	0.0196078431372549	0.119266055045872	0.247706422018349	0.0192307692307692	0	0.0210526315789474	6.46995272862825	23.9523242907856	26.7704265469684	26.3896270738975	-0.182381257206577	5.90421487263232	0.00723314885913513	0.149014205756296	0.0238292277766342	2.46004918627427	0.0142184340495546	0.155156917311741	38.9551476744502	60
Clutter_5bats_03Mar20_3	5	10	2	CorrelationDetector	7	110	1	0	4	341	400	46	46	0	0.0557768924302789	0.115	0.24	0.0454545454545455	0	0.0588235294117647	5.65355866051361	23.6379490035385	28.5169454374579	26.5545206902387	0.0529074555016976	7.82297524337286	0.00127983872650584	0.353671907621586	0.574719978124181	16.1085221980236	-0.012775090929645	0.197166605484069	36.7542601568645	63
Clutter_5bats_03Mar20_3	5	10	2	CorrelationDetector	7	110	1	0	1	344	424	80	80	0	0.104	0.188679245283019	0.386792452830189	0.175438596491228	0	0.0239520958083832	6.53429844064661	24.1003626205852	21.6736306666025	25.7064584338074	0.158771877490185	9.79225231544676	0.00292423051478286	0.15749564796163	0.841312086877581	11.0372240780474	0.00949084867646348	0.13214074166585	36.7159083568419	56
Clutter_5bats_03Mar20_3	5	10	2	CorrelationDetector	7	110	1	0	2	340	430	85	85	0	0.0809859154929577	0.197674418604651	0.502325581395349	0.1875	0.0232558139534884	0.0473372781065089	7.95940907031778	28.4970549219347	19.3251960459656	29.4988608021888	-0.223908387412228	17.3532221667842	0.0253577277072535	0.359984467896006	1.63026761639838	18.2623444590794	-0.0151983510128976	0.14249085355146	30.9988813877271	32
Clutter_5bats_03Mar20_3	5	10	2	CorrelationDetector	7	110	1	0	3	346	450	57	57	0	0.0557491289198606	0.126666666666667	0.32	0.183673469387755	0.0540540540540541	0.0188679245283019	7.16323046693138	25.0494065371206	26.8659662613929	26.8053275440145	0.48833267036176	9.99914051822555	0.00696252898303543	0.144267215774342	-0.203807094677386	12.1069305813078	0.012510095370667	0.147734626031378	38.2140979840412	17
Clutter_5bats_03Mar20_3	5	10	2	CorrelationDetector	7	110	1	0	4	311	441	144	144	0	0.137651821862348	0.326530612244898	0.512471655328798	0.155555555555556	0.0303030303030303	0.0531914893617021	8.84129588153406	31.3150313577115	12.8335324953102	29.3780505834613	-1.78355313692074	30.5178240792877	0.0063693690355882	0.375392679929703	-3.61283027670428	23.356709458934	0.0282581884241319	0.18596218645111	28.7921034463745	40
Clutter_5bats_03Mar20_3	5	10	2	CorrelationDetector	7	110	1	0	0	247	259	50	50	0	0.137931034482759	0.193050193050193	0.725868725868726	0.160714285714286	0	0.0487804878048781	6.2443166343528	23.903116752456	0.435179558229236	22.8556878355048	0.575530284849192	38.2633801313892	-0.00367457621178866	0.559352251257027	-7.04472001134841	57.2609204471404	0.0821557087261294	0.498561622777474	4.0423733843049	25
Clutter_5bats_03Mar20_3	5	10	2	CorrelationDetector	7	110	1	0	2	247	275	96	96	0	0.282442748091603	0.349090909090909	0.621818181818182	0.155555555555556	0.111111111111111	0.113636363636364	6.33423358457169	24.08963223567	7.21268421812375	22.3756340633858	0.207488581465131	28.6375701549213	-0.0419448213338894	0.406920733937892	0.819600645337273	31.1362605445806	-0.0568779517477102	0.310318454918723	21.8497108500373	37
Clutter_5bats_03Mar20_3	5	10	2	CorrelationDetector	7	110	1	0	4	431	556	46	46	0	0.038560411311054	0.0827338129496403	0.183453237410072	0.189189189189189	0.0363636363636364	0.019672131147541	4.41884634352242	17.4119959796999	35.6312414997403	26.0311699069424	-0.230864593526339	3.40094202806915	-0.00274680087586992	0.138000798966275	-0.0992289218864322	5.38950609181135	-0.0027579529627031	0.136902604770701	42.947872629392	39
Clutter_5bats_03Mar20_3	5	10	2	CorrelationDetector	7	110	1	0	2	315	325	33	33	0	0.0227272727272727	0.101538461538462	0.332307692307692	0.0384615384615385	0	0.0256410256410256	4.83499386466702	17.794985848102	27.7584624863668	24.9325094951526	0.385320435975606	6.77487779073256	-0.00164088581461514	0.155276743551711	-1.89895949353383	15.2153574648546	0.00172212900968999	0.155043806351517	40.0807216475877	35
Clutter_5bats_03Mar20_3	5	10	2	CorrelationDetector	7	110	1	0	3	256	257	14	14	0	0.0201005025125628	0.0544747081712062	0.221789883268482	0.0476190476190476	0	0	3.92278866759022	14.0050181147794	34.9922479200174	24.5179286033001	-0.000709936778937166	3.78108820030077	0.000817878417099132	0.124690626331959	-0.0369617462882786	1.68420232331837	0.00453125336683229	0.119359015329258	41.9570008663648	39
Clutter_5bats_03Mar20_3	5	10	2	CorrelationDetector	7	110	1	0	3	346	372	34	34	0	0.037593984962406	0.0913978494623656	0.201612903225806	0.0833333333333333	0.0256410256410256	0.0263157894736842	5.63356221915148	21.0813614161632	38.5142153701139	30.5260858621802	0.164482260690762	6.24312893233394	-0.000148853992708416	0.148503338048174	-0.0460758379192309	10.585993154007	-0.00870445379947458	0.143908270502486	48.9299767884586	46
Clutter_5bats_03Mar20_3	5	10	2	CorrelationDetector	7	110	1	0	3	254	235	35	35	0	0.0496894409937888	0.148936170212766	0.361702127659574	0.146341463414634	0.08	0	5.35881521469764	20.7397115927171	25.3391109919992	26.2032461093595	-0.237542190874525	11.7647294486953	0.0376364197944482	0.291637969756499	2.23237793647521	21.7561902478462	0.00544204442285984	0.0976030815982943	40.1166248294059	79
Clutter_5bats_03Mar20_3	5	10	2	CorrelationDetector	7	110	1	0	2	241	357	56	56	0	0.0655737704918033	0.156862745098039	0.436974789915966	0.181818181818182	0	0	5.64787363747214	20.5830219954359	20.6517231081579	24.3577719932014	1.62668064695556	16.8988173541118	0.00708371539778996	0.247211801825978	-0.88632049177621	11.9252013473204	0.00351608604105226	0.126132355649461	36.0737990535123	79
Clutter_5bats_03Mar20_3	5	10	2	CorrelationDetector	7	110	1	0	2	331	441	36	36	0	0.0487804878048781	0.0816326530612245	0.292517006802721	0.131578947368421	0	0.0391061452513966	4.11583146015141	16.4872801539777	26.016390598237	21.5838131676197	0.18127079913897	6.73148360888598	-0.00374055935482811	0.143412576741281	-0.377481126875683	8.75703618033675	-0.0172919516057881	0.141051923297927	34.5962090656944	46
Clutter_5bats_03Mar20_3	5	10	2	CorrelationDetector	7	110	1	0	3	313	484	60	60	0	0.0317460317460317	0.12396694214876	0.252066115702479	0.0666666666666667	0.0666666666666667	0.0125786163522013	5.66204808263301	21.4357037944497	29.6737336563057	24.8195668645155	0.488270630250807	7.48534939165376	0.0119530755140193	0.169597556234506	-0.202374155484335	8.17058451245029	0.00245513952236061	0.136881342490166	40.8461529961863	30
Clutter_5bats_03Mar20_3	5	10	2	CorrelationDetector	7	110	1	0	4	408	476	42	42	0	0.0346820809248555	0.0882352941176471	0.228991596638655	0.0277777777777778	0	0.0418250950570342	6.02952882300499	23.0590371370969	33.5282555233995	25.316807729812	0.449673525573189	5.34719582375247	-0.00537128538785375	0.136048597600301	0.994859844668086	9.7165935134865	0.00454232953289209	0.121350910031676	42.5464603762525	48
Clutter_5bats_03Mar20_3	5	10	2	CorrelationDetector	7	110	1	0	2	299	402	43	43	0	0.0443349753694581	0.106965174129353	0.325870646766169	0.0625	0.0740740740740741	0.0245901639344262	5.03137383417155	19.3851614125999	27.7485655865825	27.0848105980162	-0.129575925074886	7.39429140757175	0.0218268243075909	0.361962192843827	-0.416455337080197	17.8403846787832	-0.0165366436018222	0.289135792460601	39.5532956124063	23
Clutter_5bats_03Mar20_3	5	10	2	CorrelationDetector	7	110	1	0	3	372	417	23	23	0	0.020066889632107	0.0551558752997602	0.268585131894484	0.087719298245614	0	0.00476190476190476	4.57989834242349	16.7591278725794	37.5681190927178	25.6528059996847	-0.105197194405173	3.42053530979928	0.0143437335533772	0.132563569850855	0.118585116415929	2.20961491985621	0.0109917879051527	0.140624753444479	47.8323710861522	48
Clutter_5bats_03Mar20_3	5	10	2	CorrelationDetector	7	110	1	0	3	327	352	42	42	0	0.0197628458498024	0.119318181818182	0.292613636363636	0.0975609756097561	0	0	5.4210271002591	19.9106214600494	30.8544037005115	30.116268922905	0.475424312158364	7.76805527791591	-0.0249314913011632	0.293284837451385	0.104702736806145	1.47600011465081	-0.0101249959189641	0.160874668857206	44.3005644363787	88
Clutter_5bats_03Mar20_3	5	10	2	CorrelationDetector	7	110	1	0	2	417	369	19	19	0	0.023489932885906	0.0514905149051491	0.268292682926829	0.142857142857143	0.04	0.00925925925925926	5.12682417209443	19.889810645472	31.2711187954546	23.8584583904087	0.378618822222505	5.59482387479819	0.0111411668945207	0.167451469963054	-0.0843234622975346	9.27021741900832	0.01145795107952	0.125798301170258	36.7612676621321	94
Clutter_5bats_03Mar20_3	5	10	2	CorrelationDetector	7	110	1	0	4	398	448	34	34	0	0.037037037037037	0.0758928571428571	0.234375	0.0645161290322581	0.0416666666666667	0.0305676855895196	5.20173720929928	19.7654275185516	31.5448048597169	24.6606511852511	0.0516107520134854	4.99996239041155	9.58388540766419e-05	0.122919261389803	-0.778154082724041	7.97943585081771	-0.0049612252917272	0.167761937328483	37.6209640209954	34
Clutter_5bats_03Mar20_3	5	10	2	CorrelationDetector	7	110	1	0	2	266	261	36	36	0	0.0722222222222222	0.137931034482759	0.306513409961686	0.183673469387755	0	0.0176991150442478	4.69204018156406	16.8207157542495	29.8103464622828	28.52405124812	0.110120235291332	8.85466759561153	0.00102665995055412	0.235961217019038	-0.431302912985607	2.99544889677363	-0.00386444584594593	0.131908212792671	42.3208693196252	71
Clutter_5bats_03Mar20_3	5	10	2	CorrelationDetector	7	110	1	0	2	264	197	19	19	0	0.020979020979021	0.0964467005076142	0.223350253807107	0.0512820512820513	0	0.010752688172043	4.79982545466201	20.2234375503305	32.5443368282247	23.8424301712713	-0.536260142373754	6.85343743129435	-0.00448952674218817	0.12461438152684	0.120007990481812	2.8111994322807	-0.00839936254316731	0.0907702586560261	42.0785112479459	11
Clutter_5bats_03Mar20_3	5	10	2	CorrelationDetector	7	110	1	0	2	297	302	19	19	0	0.0287081339712919	0.0629139072847682	0.271523178807947	0.0487804878048781	0	0.0265486725663717	5.11568832723536	20.0616418864146	27.3316106272662	22.3295064865534	-0.193009370321174	5.63682785915003	-0.00698187381711895	0.141755409198751	-0.582426375020396	7.88231798555907	-0.00666880714963112	0.142404273563133	35.0672516215052	43
Clutter_5bats_03Mar20_3	5	10	2	CorrelationDetector	7	110	1	0	4	317	299	39	39	0	0.0761904761904762	0.130434782608696	0.267558528428094	0.0555555555555556	0	0.0896551724137931	4.90526952469766	20.4839926170505	34.8514644623622	31.3960374736143	0.0389068318581502	6.30445755564708	0.00204845409242657	0.129373671181685	0.594750627694963	17.6956744019754	-0.00451305740479365	0.132118910365024	44.8099915733646	13
Clutter_5bats_03Mar20_3	5	10	2	CorrelationDetector	7	110	1	0	0	286	226	9	9	0	0.0159574468085106	0.0398230088495575	0.128318584070796	0.0652173913043478	0	0	3.91856132607537	15.6877329070104	44.1844565797061	25.4885231904566	0.158059307496346	2.30633441409812	0.00194585252039728	0.138315817083716	0.0437696483495512	0.974466203254817	-0.00230678975307707	0.141490982791605	50.3154587743716	44
Clutter_5bats_03Mar20_3	5	10	2	CorrelationDetector	7	110	1	0	0	207	110	32	32	0	0.0481927710843374	0.290909090909091	0.545454545454545	0.0833333333333333	0	0	4.54107360190307	18.7863384283351	9.45454067802092	26.8358648128898	-0.0893770006054827	26.2731552649357	0.0106847463283495	0.514974249561047	2.82026777492857	15.0549677821746	-0.0228302220956746	0.106682543168748	24.7653278280777	19
Clutter_5bats_03Mar20_4	5	10	2	JAR_Corr	7	110	1	0	1	346	318	27	27	0	0.0111940298507463	0.0849056603773585	0.210691823899371	0.0652173913043478	0	0	6.22487859099808	23.2777104413728	33.967409034311	26.6022734985827	-0.719762203469096	5.32372479732244	-0.0197475085818973	0.254842154090935	0.0485131970701444	1.11239235847996	-0.00987197070004652	0.140737780718853	42.6496804112963	47
Clutter_5bats_03Mar20_4	5	10	2	JAR_Corr	7	110	1	0	5	322	457	46	46	0	0.0467625899280576	0.100656455142232	0.347921225382932	0.137931034482759	0.125	0.00492610837438424	6.4728519092123	23.188075866996	30.1786586698974	27.6387562287027	0.0902667996736909	7.31051833230449	-0.010654035607273	0.159204078945528	-0.756243764007629	13.2844289486602	-8.34922521773645e-05	0.160470508999328	37.3405448431915	36
Clutter_5bats_03Mar20_4	5	10	2	JAR_Corr	7	110	1	0	4	286	363	54	54	0	0.0810810810810811	0.148760330578512	0.358126721763085	0.0625	0.102040816326531	0.0588235294117647	5.72232175245155	21.2149466107168	23.998310996435	23.5765601774393	-0.0995140559762959	10.6445496114531	0.00377137396483717	0.179407250020732	0.803703050107879	20.6455500700987	0.00107498962716978	0.136045572881363	32.6435096794685	15
Clutter_5bats_03Mar20_4	5	10	2	JAR_Corr	7	110	1	0	2	373	555	59	59	0	0.0781758957654723	0.106306306306306	0.286486486486487	0.171428571428571	0.135135135135135	0.0204081632653061	5.48471350493551	19.9653496421712	27.5497348256578	24.4900512791893	0.181420039993758	5.43665945105109	-0.0118285881705947	0.160131720231845	-0.608286370366552	11.8011138955806	-0.00537514372774814	0.15614566894966	37.1297094910756	18
Clutter_5bats_03Mar20_4	5	10	2	JAR_Corr	7	110	1	0	3	275	275	21	21	0	0.0309278350515464	0.0763636363636364	0.178181818181818	0	0.0666666666666667	0.0305343511450382	3.10148443675774	12.5979589980114	33.7335951358531	25.5173766857273	-0.320253329045435	3.58924063100807	0.0019253060314768	0.150603338017498	-0.102877563735588	2.23501269217756	-0.000609071015376593	0.137456983139186	41.44297389806	83
Clutter_5bats_03Mar20_4	5	10	2	JAR_Corr	7	110	1	0	5	476	813	88	88	0	0.0154185022026432	0.108241082410824	0.321033210332103	0.0238095238095238	0	0.0166666666666667	5.21314277295979	17.599851971654	24.7840109190203	22.7779374300836	-0.166232423988218	6.74013389296814	0.0156663434150502	0.241604400592109	0.283631383555909	6.59158422870653	0.0159734558327757	0.146110050332684	36.1728463512661	35
Clutter_5bats_03Mar20_4	5	10	2	JAR_Corr	7	110	1	0	3	319	268	20	20	0	0.0466101694915254	0.0746268656716418	0.436567164179104	0.0952380952380952	0	0.0431034482758621	5.1548429671771	18.4403628912108	21.9496270039825	25.9027726938955	-0.934325173064804	15.5623794593798	0.00122612653688203	0.164280686584545	-5.10172988644884	35.2604386309525	0.00148147736471982	0.16268990456758	27.6399290859529	47
Clutter_5bats_03Mar20_4	5	10	2	JAR_Corr	7	110	1	0	4	527	597	66	66	0	0.0671140939597315	0.110552763819095	0.343383584589615	0.0384615384615385	0.024390243902439	0.0352564102564103	6.00067213659809	21.2723472111253	26.2804524731713	24.4068522758331	-0.641511635215578	7.92649315773197	-0.0053996364160134	0.246527657935434	-1.73329336775771	15.7738510152908	0.00337481343856475	0.143598031694773	33.4155995378028	145
Clutter_5bats_03Mar20_4	5	10	2	JAR_Corr	7	110	1	0	3	460	622	91	91	0	0.0177215189873418	0.146302250803859	0.287781350482315	0.0294117647058824	0	0.0163934426229508	5.2763799008736	19.0095671169707	27.0737597907305	28.2119481125462	0.398005778426002	8.48332178770724	0.0135332618658264	0.431761010619294	0.499114051789274	8.54766790807115	0.000248001014927027	0.156398672466556	38.6904819001093	35
Clutter_5bats_03Mar20_4	5	10	2	JAR_Corr	7	110	1	0	4	393	586	92	92	0	0.043046357615894	0.156996587030717	0.453924914675768	0	0.027027027027027	0.018348623853211	5.1954197765982	19.2613442629777	19.8920111532038	23.5812742980794	-0.221925737679312	10.3511856565291	0.000782664413700545	0.261560290185478	-0.321156218730191	5.55122850952205	-0.00056624729654761	0.130029090920676	34.2116026502159	175
Clutter_5bats_03Mar20_4	5	10	2	JAR_Corr	7	110	1	0	3	390	390	36	36	0	0.0262295081967213	0.0923076923076923	0.246153846153846	0.0555555555555556	0.0555555555555556	0.00436681222707424	5.45186636514657	21.4282602159692	37.3443875649883	30.9580876228631	-0.0634251777636485	4.64937448262993	0.00136835662825091	0.175178694262644	-0.235096674039208	5.78602604772488	0.0141612724432911	0.154097568018072	46.8080478594914	104
Clutter_5bats_03Mar20_4	5	10	2	JAR_Corr	7	110	1	0	7	355	517	57	57	0	0.0641891891891892	0.110251450676983	0.272727272727273	0.181818181818182	0.0888888888888889	0.00518134715025907	5.54011401291293	20.0952527613663	28.1377618372334	26.0147469413828	-0.248032235809455	7.61038174501087	-0.00709107865952364	0.210824401631431	0.174586005090127	16.2357793651617	0.00114825705291467	0.185998566899182	38.2424268255898	17
Clutter_5bats_03Mar20_4	5	10	2	JAR_Corr	7	110	1	0	2	427	467	46	46	0	0.0135135135135135	0.0985010706638116	0.244111349036403	0.05	0	0.0114503816793893	5.29230456054893	19.8995856065537	31.3082455670732	25.1312508370921	0.163226883698361	8.42250151993618	0.00153446596567039	0.152645156079955	-0.442872381199684	8.83788300682026	-0.00147056006878719	0.146780226481414	38.1717680006512	33
Clutter_5bats_03Mar20_4	5	10	2	JAR_Corr	7	110	1	0	3	417	451	26	26	0	0.00940438871473354	0.057649667405765	0.188470066518847	0.0697674418604651	0	0	4.73311434559297	19.0541298788729	34.256452974486	23.2726630790139	-0.129554920793196	2.98651427397106	0.00403593030151117	0.13089552508129	-0.0367983868059021	1.63387006897065	0.00858649734857077	0.138164058915934	41.6467949682773	5
Clutter_5bats_03Mar20_4	5	10	2	JAR_Corr	7	110	1	0	2	266	359	58	58	0	0.0789473684210526	0.161559888579387	0.476323119777159	0.104166666666667	0	0.07	6.60203954543979	24.2272555887504	19.286279266974	23.4662723864216	1.06786039023982	13.5730414372981	-0.0176611737010633	0.220814374341759	-1.31953043001852	33.1772884255169	0.00155122224787705	0.165488928701191	30.7154122801576	31
Clutter_5bats_03Mar20_4	5	10	2	JAR_Corr	7	110	1	0	4	368	340	24	24	0	0.0185873605947955	0.0705882352941176	0.191176470588235	0.0294117647058824	0.0357142857142857	0	5.02414509473924	19.619628405848	39.0978016025782	28.4860883809648	0.276684290046901	7.74355745319173	0.00152306532325973	0.153469693885749	0.0380432435158842	1.51254554762468	-0.00372946367459548	0.131244492154885	46.751981352862	86
Clutter_5bats_03Mar20_4	5	10	2	JAR_Corr	7	110	1	0	2	237	283	35	35	0	0.0432432432432432	0.123674911660777	0.289752650176678	0.0612244897959184	0.0769230769230769	0	4.74451094983107	18.7830181799462	29.2193456757952	27.0292287759211	-0.282757179853302	6.0280587271427	-0.0528035703788919	0.458314282996039	-0.346230172460415	13.1328643298535	-0.0194684602725156	0.141656947812553	39.8296871547138	67
Clutter_5bats_03Mar20_4	5	10	2	JAR_Corr	7	110	1	0	1	230	123	17	17	0	0.0736842105263158	0.138211382113821	0.260162601626016	0.159090909090909	0	0	3.10134277179611	12.0711436350247	37.8632578528524	33.5363812320803	0.683668516601633	7.66334895081576	-0.00413253235767055	0.188858284153031	-0.040976506768858	1.50314453414063	-0.0103414298443598	0.167452523594466	50.4272369984188	27
Clutter_5bats_03Mar20_4	5	10	2	JAR_Corr	7	110	1	0	2	261	240	27	27	0	0.04375	0.1125	0.275	0.0731707317073171	0.0666666666666667	0.0111111111111111	5.15884389795111	19.9059675112646	30.269113152368	29.7546896546254	-0.124164212706626	11.5775401268633	-0.0129041217319754	0.16080893467515	-0.167403075798961	4.06610341976166	-0.0039469423807152	0.108047256401867	42.6594106501258	74
Clutter_5bats_03Mar20_4	5	10	2	JAR_Corr	7	110	1	0	0	191	33	6	6	0	0.111111111111111	0.181818181818182	0.393939393939394	0.0444444444444444	0	0	3.41941675520306	13.3344302993047	19.2187388915155	24.145507436498	-3.75568752577249	22.439837585909	-0.00644480103910614	0.144929765234386	0.350376733745302	1.15079647657374	0.0563884539301365	0.133890697662784	39.2643905165921	67
Clutter_5bats_03Mar20_4	5	10	2	JAR_Corr	7	110	1	0	3	332	440	56	56	0	0.0237154150197628	0.127272727272727	0.295454545454545	0.151515151515152	0	0	3.97845139378049	15.2967784047879	31.9046802556077	27.9424622816648	0.024520004883713	6.4231015910206	-0.013525129070369	0.127842033277022	-0.0147792633969011	1.43629929838903	-0.0146013589686046	0.125027953271737	46.4987013177701	79
Clutter_5bats_03Mar20_4	5	10	2	JAR_Corr	7	110	1	0	3	520	738	103	103	0	0.0508849557522124	0.139566395663957	0.348238482384824	0.0512820512820513	0	0.0523415977961433	5.08344334697826	19.6839462806496	24.5505333540085	25.6381861067759	0.184876079743456	9.67944526498698	-0.00217842322788994	0.170334213194082	1.00995746928342	14.0765170115133	0.00345199290983979	0.14411116188803	33.5783571679565	17
Clutter_5bats_03Mar20_4	5	10	2	JAR_Corr	7	110	1	0	1	241	238	26	26	0	0.0263157894736842	0.109243697478992	0.289915966386555	0.0638297872340425	0	0	3.44152788320386	13.9428448267166	25.8600944756123	22.4896582642526	-0.717091249977106	10.8432288394799	-0.00172309080119752	0.139992527292906	0.0841921134387422	2.46378998531343	-0.000301076157638752	0.136002348009422	33.5802738286131	50
Clutter_5bats_03Mar20_4	5	10	2	JAR_Corr	7	110	1	0	2	275	228	37	37	0	0.0588235294117647	0.162280701754386	0.37719298245614	0.0975609756097561	0	0.021978021978022	4.60449312116574	17.9283224573916	24.9634041659849	29.296947704768	0.326872595364437	13.4567051654159	-0.0100765396832616	0.492497705223507	1.06587167852106	5.66330109717007	0.00283843905546324	0.0986966332780526	42.2742230919773	23
Clutter_5bats_03Mar20_4	5	10	2	JAR_Corr	7	110	1	0	4	364	276	3	3	0	0	0.0108695652173913	0.11231884057971	0	0	0	3.78070509549872	15.1102103521876	47.1188582975952	26.6674883418484	0.114092774344487	1.51794079866843	0.0134788498450059	0.123439657660226	0.063047344931641	1.55049871325973	0.0132208730925884	0.124530996427429	51.3042554147119	10
Clutter_5bats_03Mar20_4	5	10	2	JAR_Corr	7	110	1	0	1	328	283	70	70	0	0.126086956521739	0.247349823321555	0.477031802120141	0.186046511627907	0	0.0208333333333333	6.00108915834222	22.3128139494968	16.13768806052	29.7256125237902	2.49551692563842	25.8019591128348	-0.0274483654210245	0.629454766658819	-1.4934907671606	21.0889620842979	0.00650471066249773	0.169201433125534	35.839932122486	17
Clutter_5bats_03Mar20_4	5	10	2	JAR_Corr	7	110	1	0	2	425	612	129	129	0	0.106100795755968	0.21078431372549	0.5	0.19047619047619	0.0833333333333333	0.0714285714285714	7.18731793082164	25.3912962595969	20.7250560809068	30.4217254473871	-0.18067075671711	18.9482103727104	-0.000826453067850079	0.178176033891623	0.081888317951913	16.3405195299935	-0.0125502944054947	0.136708707466565	37.072068493872	32
Clutter_5bats_03Mar20_4	5	10	2	JAR_Corr	7	110	1	0	3	276	421	97	97	0	0.0829268292682927	0.230403800475059	0.479809976247031	0.333333333333333	0.0263157894736842	0	6.93503745140263	23.3258847872151	19.5481490601912	29.4578822557948	2.03069877960415	18.2500198537996	0.000719050826630857	0.189335103877705	-1.55432662469959	16.2587082255631	-0.0133453743657418	0.119556683986608	39.6586311382386	6
Clutter_5bats_03Mar20_4	5	10	2	JAR_Corr	7	110	1	0	1	365	451	30	30	0	0.0193548387096774	0.0665188470066519	0.195121951219512	0.0645161290322581	0	0	4.49513888576437	17.604367242569	35.0865160315876	24.8199399320327	-0.139664519249419	3.49347132893896	0.00290238402161442	0.131563562221061	-0.0458201649079307	1.14903370752856	0.00936094962469794	0.135463878094302	44.0695668690412	28
Clutter_5bats_03Mar20_4	5	10	2	JAR_Corr	7	110	1	0	2	333	490	37	37	0	0.0149812734082397	0.0755102040816327	0.253061224489796	0.0465116279069767	0.0425531914893617	0	5.27147458624742	20.2897301185287	34.1675148230922	26.1670246775973	-0.162114683076777	5.0466978038899	0.013567009530385	0.150192228227036	0.150863144863903	3.71177033682791	0.0110901864263949	0.153508808771349	46.2069403179006	14
Clutter_5bats_03Mar20_4	5	10	2	JAR_Corr	7	110	1	0	4	244	356	53	53	0	0.0606060606060606	0.148876404494382	0.348314606741573	0.0363636363636364	0.128205128205128	0.0462962962962963	5.23136467257449	19.0964698983098	25.0333997257074	26.9767664649855	-0.637823052961542	11.408611183738	-0.0392398813938642	0.612000102218986	-1.63045525662489	25.270155160999	-0.00865390624618945	0.186322285736928	39.1384649430786	54
Clutter_5bats_03Mar20_4	5	10	2	JAR_Corr	7	110	1	0	4	341	522	50	50	0	0.00673400673400673	0.0957854406130268	0.363984674329502	0.0192307692307692	0.02	0	6.50221960248363	23.1719970676936	24.8038467370804	24.5213394892864	-0.358248795075146	11.2420144256867	0.00955241516803353	0.255856546323817	0.182182521550631	3.03210836161859	-0.00343193095945644	0.17878650564525	39.1363544526063	7
Clutter_5bats_03Mar20_4	5	10	2	JAR_Corr	7	110	1	0	2	307	295	42	42	0	0.0882352941176471	0.142372881355932	0.379661016949153	0.0476190476190476	0	0.103896103896104	6.14167625378101	22.7601998631289	19.7616702822396	18.6201767685472	0.109385227800385	6.9947636490231	0.0073195343770776	0.145200785599497	-1.97987828065556	17.5412538540998	0.00878718168956268	0.134406161005017	22.8252587654595	29
Clutter_5bats_03Mar20_4	5	10	2	JAR_Corr	7	110	1	0	1	329	329	30	30	0	0.0348837209302326	0.0911854103343465	0.29483282674772	0.19047619047619	0	0.00529100529100529	5.34212642456798	19.7402386384512	33.8380549450751	28.3043326609115	-0.0642400808350446	5.5866237255594	0.0203033523529787	0.148291491351473	-0.193085582524935	5.43338008209393	0.0179678873327172	0.135665235295302	44.5076075941935	51
Clutter_5bats_03Mar20_4	5	10	2	JAR_Corr	7	110	1	0	4	527	618	60	60	0	0.0489977728285078	0.0970873786407767	0.29126213592233	0.03125	0.0357142857142857	0.0516304347826087	6.27539740835504	25.4467312471902	31.79257959922	27.5166164008811	-0.339222918076478	7.60431398157666	0.00526117547416354	0.172907678460789	-0.658538271429729	16.6483105967582	0.00716335220236219	0.185593766381958	38.8137917117639	18
Clutter_5bats_03Mar20_4	5	10	2	JAR_Corr	7	110	1	0	3	250	372	38	38	0	0.0511627906976744	0.102150537634409	0.344086021505376	0.0952380952380952	0.0416666666666667	0.00980392156862745	4.54550477142734	16.7855976393958	23.9302059856769	20.5193865054063	-0.0285382669469818	7.21321621609264	-0.0179180089228347	0.141056018782586	-0.245152733624559	7.33469255696968	-0.0164280916083124	0.144827764997776	32.1523855642185	65
Clutter_5bats_03Mar20_4	5	10	2	JAR_Corr	7	110	1	0	2	406	382	37	37	0	0.0557377049180328	0.0968586387434555	0.301047120418848	0.09375	0.0714285714285714	0.0521739130434783	5.50083644062622	21.8834581797384	30.2341352324218	30.293727138375	-0.625674818982661	11.553994233128	-0.0136845972156386	0.449261627346818	-1.20564071882599	20.2199093449463	0.00150828548621276	0.175792985032696	36.0344523714512	42
Clutter_5bats_03Mar20_4	5	10	2	JAR_Corr	7	110	1	0	2	359	216	9	9	0	0.0245098039215686	0.0416666666666667	0.138888888888889	0	0	0.0232558139534884	3.77250500185803	14.4547051476342	36.565164233062	23.5825739702887	0.127873779915658	2.62169583161176	-0.00825311587435694	0.143123487926242	-0.278214113572358	4.48912597748077	-0.00163833137450678	0.140230248749137	39.5083754458123	25
Clutter_5bats_03Mar20_4	5	10	2	JAR_Corr	7	110	1	0	4	354	429	44	44	0	0.036734693877551	0.102564102564103	0.230769230769231	0.147058823529412	0.0476190476190476	0.0153061224489796	4.84758372742082	18.9512020147982	34.4570695831787	28.3652146199351	0.115021691005053	7.85257447823507	-0.0179497458879664	0.282653518317729	-0.184548404254597	2.61629997529053	0.00678301012317211	0.149544218769691	47.3368709600068	73
Clutter_5bats_03Mar20_4	5	10	2	JAR_Corr	7	110	1	0	0	210	112	20	20	0	0.185714285714286	0.178571428571429	0.401785714285714	0.09375	0.129032258064516	0.166666666666667	4.0343304586987	14.4271708075793	20.3726261720221	20.2852174401449	-0.826031978517314	7.96427975175922	-0.00379146974940316	0.156969057944923	0.197740522030323	14.9545657970641	-0.0250058584897659	0.117989686064039	26.8235638330839	65
Clutter_5bats_03Mar20_4	5	10	2	JAR_Corr	7	110	1	0	4	470	606	54	54	0	0.0509708737864078	0.0891089108910891	0.217821782178218	0.0681818181818182	0.08	0	7.32573289936016	26.2420505098064	34.0906809643215	25.2122591810224	-0.199968317675828	6.18878059376052	-0.000438573616527839	0.133007137421493	0.386939907768442	8.76720747574749	0.00179596345193164	0.130763724415077	43.0822081883613	62
Clutter_5bats_03Mar20_4	5	10	2	JAR_Corr	7	110	1	0	2	347	412	50	50	0	0.0704697986577181	0.121359223300971	0.298543689320388	0.102040816326531	0.162162162162162	0.04	7.44625886207165	27.3095429864089	30.3599590725858	28.4259438474787	-0.200352360449127	6.6187522069236	0.00866597927146663	0.166553141068721	0.058848274669368	10.5378321483132	0.00805621744591722	0.1093277094973	39.0243312023883	108
Clutter_5bats_03Mar20_4	5	10	2	JAR_Corr	7	110	1	0	3	359	450	64	64	0	0.049079754601227	0.142222222222222	0.353333333333333	0.0545454545454545	0	0.0576923076923077	8.11154185374152	29.47365550053	25.6546764677073	26.2860800046525	0.383623620500974	8.82553688793134	0.0182686470637605	0.319698944978944	1.26111846075415	13.0021041628612	-0.004497106385784	0.136900411534583	36.3054986463758	49
Clutter_5bats_03Mar20_4	5	10	2	JAR_Corr	7	110	1	0	3	313	271	18	18	0	0.0436681222707424	0.0664206642066421	0.247232472324723	0.0434782608695652	0	0.0432098765432099	5.51679320000962	20.8087097286611	37.0081926351455	32.2641272306553	0.0926850339489428	5.31256810149756	0.00168693212159398	0.180767126895986	-0.241806893125651	18.0245296890783	0.0171661122496977	0.336465902201989	42.8989072831491	69
Clutter_5bats_03Mar20_4	5	10	2	JAR_Corr	7	110	1	0	0	190	123	21	21	0	0.114754098360656	0.170731707317073	0.617886178861789	0.125	0	0.333333333333333	6.38598292761927	22.2415820760805	17.0773944694055	20.7187009517424	-0.62275094883494	8.65727063382594	-0.00764277021585645	0.112958548627439	0.507208695080804	6.75696601961251	-0.0332140421233491	0.127912046757989	30.3652401406289	9
Clutter_5bats_03Mar20_4	5	10	2	JAR_Corr	7	110	1	0	4	303	320	40	40	0	0.0702479338842975	0.125	0.234375	0.27906976744186	0.05	0.012987012987013	5.40897612919091	19.4968467549427	29.4019067969234	27.3040629622258	0.891294491854594	8.83786420389275	0.00709682643947249	0.126356931041089	-1.04490594201907	17.9800730782468	4.94191975259777e-05	0.115954126761643	38.5552179013677	46
Clutter_5bats_03Mar20_4	5	10	2	JAR_Corr	7	110	1	0	2	381	419	35	35	0	0.0224719101123595	0.0835322195704057	0.317422434367542	0	0	0.0297029702970297	5.47315632335292	20.6747259185653	28.945716373403	24.5373597297336	0.0239618864823234	7.51701284925736	-0.00315249106264456	0.178269664617088	0.0733059278436431	16.8540908828052	0.00616903103515892	0.123414067345385	38.1199351095012	93
Clutter_5bats_03Mar20_4	5	10	2	JAR_Corr	7	110	1	0	3	472	504	24	24	0	0.02	0.0476190476190476	0.162698412698413	0.0697674418604651	0	0.0119402985074627	4.61721746926641	17.3444245512236	34.8522520450546	24.0328131987119	0.0260700644296607	3.26658340831052	0.0141365221049144	0.13568611643242	-0.0101929518650836	2.56269101076834	0.0102295073381368	0.131343523495758	41.0251517729218	61
Clutter_5bats_03Mar20_4	5	10	2	JAR_Corr	7	110	1	0	4	524	909	89	89	0	0.058027079303675	0.0979097909790979	0.272827282728273	0.105263157894737	0.06	0.0451306413301663	6.37164111453473	22.7580691276885	28.3198472637096	24.3692780711397	-0.0639985782843026	7.59743903873696	-0.00411045488825228	0.13718074058692	-0.147201898878701	16.8154274922748	-0.00606282697195112	0.12929662113433	35.8888375041112	53
Clutter_5bats_03Mar20_4	5	10	2	JAR_Corr	7	110	1	0	4	416	455	23	23	0	0.0231884057971014	0.0505494505494506	0.248351648351648	0.0204081632653061	0.0333333333333333	0.0216606498194946	5.73419749658794	20.6155709292361	33.7173166037477	24.8067165531259	0.395380388529742	5.33182975446295	0.00557467958036741	0.145312028690652	0.274295578757586	8.10151707558447	0.0116255665730198	0.149033925007305	42.1445779856078	23
Clutter_5bats_03Mar20_4	5	10	2	JAR_Corr	7	110	1	0	5	448	734	73	73	0	0.0451467268623025	0.0994550408719346	0.306539509536785	0.162790697674419	0.0273972602739726	0.0331325301204819	6.14394812645502	21.4564889722004	25.750556462448	23.9279905972216	0.296782880203067	8.59036220588552	-0.00621518805818571	0.242310253005825	0.596095854149702	13.6345453486157	0.00118601609041686	0.154109199315272	34.8827812033689	22
Clutter_5bats_03Mar20_4	5	10	2	JAR_Corr	7	110	1	0	1	277	281	24	24	0	0.0235294117647059	0.0854092526690391	0.323843416370107	0.0625	0	0	5.63973073527389	19.9334801018209	25.6836573315836	22.9513280239361	0.625153440882545	7.7221786616443	-0.0086817290730288	0.197785590991024	-0.284573368722381	2.69800014999731	0.0062325235263163	0.134042250429659	34.0190754329362	31
Clutter_5bats_03Mar20_4	5	10	2	JAR_Corr	7	110	1	0	1	261	302	36	36	0	0.0318471337579618	0.119205298013245	0.311258278145695	0.0869565217391304	0	0.00980392156862745	4.11928325492585	14.9433907071528	30.3778009809615	28.0029029826101	0.391777690866983	6.28959547592688	-0.014226158755825	0.122365016344256	0.0299880545833037	1.79940041170921	-0.0058695452968518	0.108573835423979	46.9792295694589	79
Clutter_5bats_03Mar20_4	5	10	2	JAR_Corr	7	110	1	0	2	246	329	62	62	0	0.0479452054794521	0.188449848024316	0.401215805471125	0.0416666666666667	0	0.0512820512820513	5.3458829810243	19.4168453954948	22.2071462128716	25.7800638427436	1.20004993240178	10.027681977991	-0.0219605457743394	0.285667957770316	0.101778838749317	3.3694714517366	0.0052179312575124	0.153956659989642	35.4760280530968	41
Clutter_5bats_03Mar20_4	5	10	2	JAR_Corr	7	110	1	0	5	478	766	103	103	0	0.0226244343891403	0.134464751958225	0.349869451697128	0.133333333333333	0.0461538461538462	0.00294985250737463	6.38548413952028	23.5238049539354	25.8753327873377	26.4008662735986	0.361505372935878	10.3810668052567	-0.00868920978729142	0.234494553250027	-0.140442250712906	8.43150101937291	0.00635210348711097	0.132812551527777	38.4848125478978	7
Clutter_5bats_03Mar20_4	5	10	2	JAR_Corr	7	110	1	0	3	428	450	30	30	0	0.0397727272727273	0.0666666666666667	0.18	0.0967741935483871	0	0.0324909747292419	5.21277423228804	20.4661990120391	34.1074330601313	23.8264740511213	-0.154687847752609	4.59464411768123	-0.00323639162437747	0.156018217350636	-0.287793064603858	11.6245712417648	-0.0131231466588717	0.136449907191504	36.5543661496272	174
Clutter_5bats_03Mar20_4	5	10	2	JAR_Corr	7	110	1	0	3	433	507	33	33	0	0.0169014084507042	0.0650887573964497	0.181459566074951	0.0882352941176471	0.0256410256410256	0.003690036900369	5.38238823254748	20.8025051484457	36.5521621018445	25.6369249661533	0.29754367534255	3.8309775740084	0.000397428497627229	0.150432676095585	0.163488754314114	2.29283757508072	-0.00488855149181522	0.143737799792089	44.7617383521819	41
Clutter_5bats_03Mar20_4	5	10	2	JAR_Corr	7	110	1	0	1	324	244	32	32	0	0.0432098765432099	0.131147540983607	0.368852459016393	0.153846153846154	0	0.00961538461538462	5.61818932611371	20.130387080048	22.9689966393053	27.7047315931593	0.2421551821357	9.12953447182928	0.00321915396537447	0.235839270452259	-0.252672505672124	2.91329545762452	-0.0143474892743392	0.122174307314348	36.1723101339557	58
Clutter_5bats_03Mar20_4	5	10	2	JAR_Corr	7	110	1	0	3	342	387	65	65	0	0.0483870967741935	0.167958656330749	0.315245478036176	0.185185185185185	0	0.00602409638554217	6.54492583353742	22.7148154704481	30.8601702362411	31.5054984457185	0.153188380469061	14.5053154433099	0.0273855689665538	0.274023852369969	0.623988679448735	13.6547054070269	0.0151828872305111	0.150214788885065	47.2825109956564	49
Clutter_5bats_03Mar20_4	5	10	2	JAR_Corr	7	110	1	0	4	322	415	40	40	0	0.0186046511627907	0.0963855421686747	0.27710843373494	0.0689655172413793	0	0.0147058823529412	6.2774366783483	23.8656922567512	28.5080090272225	26.0669714498671	-0.392096195177272	8.12185500946986	-0.0206584023833928	0.298545724577611	-0.624409265125516	8.07841918207582	0.00324835167444581	0.128896420205298	41.0607339550924	64
Clutter_5bats_03Mar20_4	5	10	2	JAR_Corr	7	110	1	0	2	280	196	8	8	0	0.0279329608938547	0.0408163265306122	0.311224489795918	0.0434782608695652	0	0.0234375	4.78341971752963	19.0437308989639	30.6666095646696	24.5993646709495	0.0827931538247484	3.80366646269441	0.0173335027596149	0.177344839827537	-0.160930085372679	8.71844501323553	0.0238482544010391	0.174341316831725	33.9932992529829	23
Clutter_5bats_03Mar20_4	5	10	2	JAR_Corr	7	110	1	0	1	270	295	52	52	0	0.132075471698113	0.176271186440678	0.393220338983051	0.276595744680851	0.0833333333333333	0.0666666666666667	4.28037578595692	16.0712399695039	21.3150415409205	25.5314928430266	0.572157937214653	11.4889309659151	0.0197187529021636	0.266921351638398	0.343302711966744	18.694087895642	-0.00484766284349255	0.140223419680349	30.3039894931516	24
Clutter_5bats_03Mar20_4	5	10	2	JAR_Corr	7	110	1	0	4	347	561	69	69	0	0.024390243902439	0.122994652406417	0.336898395721925	0.0526315789473684	0.0212765957446809	0.0146341463414634	5.20878857941402	19.0949540507156	27.7661140999251	27.1578234167946	-0.259747910151622	9.22026702695612	0.00235706338485378	0.300559036745033	-0.132534685369921	2.82916304333737	-0.0113027135155559	0.164544240545823	41.3077506038196	56
Clutter_5bats_03Mar20_4	5	10	2	JAR_Corr	7	110	1	0	4	471	689	50	50	0	0.0225225225225225	0.0725689404934688	0.238026124818578	0	0.0185185185185185	0.0240963855421687	5.01828397882695	21.255185722264	36.1271736764633	26.2679852549939	0.0324961191775678	4.03788034997598	-0.003502895644565	0.144382668162906	0.0279673355665814	4.10177040485588	-0.00692995191683812	0.14893755404084	44.73259643123	35
Clutter_5bats_03Mar20_4	5	10	2	JAR_Corr	7	110	1	0	2	317	311	30	30	0	0.0663507109004739	0.0964630225080386	0.353697749196141	0.333333333333333	0.0645161290322581	0	4.64292922287445	17.3053537329353	27.2304647908353	26.4597842854281	0.561780808207503	6.59260396898801	-0.00510626289247832	0.175573084085593	0.91415291431566	8.41460374797759	-0.00155047474131946	0.172568084774699	37.436715771965	49
Clutter_5bats_03Mar20_4	5	10	2	JAR_Corr	7	110	1	0	1	237	206	24	24	0	0.045045045045045	0.116504854368932	0.310679611650485	0.0697674418604651	0.0476190476190476	0.0153846153846154	4.23268696670741	16.2472565602056	29.9486262442103	27.8080388015996	-0.595729107946492	7.81409141692277	0.00513354442108739	0.227286763838292	-0.292776209595924	2.28876762668448	-0.0147800690235616	0.151787506323001	44.3532683217714	24
Clutter_5bats_03Mar20_4	5	10	2	JAR_Corr	7	110	1	0	4	363	438	36	36	0	0.037037037037037	0.0821917808219178	0.251141552511416	0.15625	0.0363636363636364	0.0187793427230047	4.16210537171689	16.518080915577	33.9168849408055	28.3466779201644	-0.03351305227199	6.61143754004048	0.00152348019776043	0.155366388417816	0.306085264306073	5.80298359943001	0.00260908374410126	0.149605648002757	44.2380895628872	44
Clutter_5bats_03Mar20_4	5	10	2	JAR_Corr	7	110	1	0	1	282	284	75	75	0	0.209677419354839	0.264084507042254	0.47887323943662	0.239130434782609	0	0.0561797752808989	6.02640643072467	22.3736794974986	15.3199146250727	26.5325595640612	1.40917038613239	16.1825873484123	0.0219464552502296	0.410466550838612	1.46708362561978	9.19026631858049	0.00859307117305467	0.199840751858637	29.8341081569254	25
Clutter_5bats_03Mar20_4	5	10	2	JAR_Corr	7	110	1	0	6	340	466	44	44	0	0.03125	0.0944206008583691	0.339055793991416	0.111111111111111	0.0508474576271186	0.00617283950617284	6.72044477156063	24.7351776325484	28.8389723633465	28.8536820013312	0.0491078477144389	10.1991174268739	-0.00345478504685834	0.205827562901667	-0.00227043609707333	4.63234090753044	0.000621994316514559	0.141213852903339	41.4377234519749	19
Clutter_5bats_03Mar20_4	5	10	2	JAR_Corr	7	110	1	0	4	321	410	75	75	0	0.0138248847926267	0.182926829268293	0.314634146341463	0.0645161290322581	0	0	4.83475905654823	18.016219644404	27.3039367302904	28.8020380199764	-1.04226253582298	10.4433382672552	-0.00405634482564902	0.385911019688113	-0.00585354495121066	2.82269699341865	0.0032182638802188	0.115562802770403	45.5074006699057	14
Clutter_5bats_03Mar20_4	5	10	2	JAR_Corr	7	110	1	0	5	309	423	24	24	0	0.0119047619047619	0.0567375886524823	0.226950354609929	0.0238095238095238	0	0.00671140939597315	4.48187901607646	16.6533610553548	36.8196213227078	28.322920857793	0.061165786717793	3.45311058576606	0.0133090850545464	0.166247996039234	-0.484715603421699	6.73853450898527	0.000536968641053	0.153972935673483	48.0143911310165	90
Clutter_5bats_03Mar20_4	5	10	2	JAR_Corr	7	110	1	0	3	359	344	37	37	0	0.0175438596491228	0.107558139534884	0.229651162790698	0.04	0	0	4.60534042999546	17.6161538528318	36.1392168358584	28.465207063211	-0.221287296980689	6.27510060640887	0.0151156313264245	0.28640720072142	0.0117913277936018	0.843015640066913	0.000174500530347507	0.147598576529973	48.7586741956646	100
Clutter_5bats_03Mar20_4	5	10	2	JAR_Corr	7	110	1	0	2	206	167	22	22	0	0.0853658536585366	0.131736526946108	0.353293413173653	0.0294117647058824	0.0769230769230769	0	4.16575875710242	16.1628189948591	19.6890073356351	20.3949392480156	-0.826104575316138	11.955065271572	0.0466979530084704	0.502790584462278	-0.237205881676896	5.93834020206407	0.0137781135566172	0.132181071375227	27.9522109523975	72
Clutter_5bats_03Mar20_4	5	10	2	JAR_Corr	7	110	1	0	2	280	306	28	28	0	0.0256410256410256	0.0915032679738562	0.310457516339869	0.0625	0	0	4.5495956650721	17.2142367285076	31.7136156037122	26.5759303213049	0.197150632499537	4.92702046991366	0.00746735597774429	0.137428694206864	0.0454777403889975	2.65182497767598	0.0029904125283649	0.111426887278933	40.9938752301292	40
Clutter_5bats_03Mar20_4	5	10	2	JAR_Corr	7	110	1	0	3	434	498	55	55	0	0.0473815461346633	0.110441767068273	0.279116465863454	0.13953488372093	0	0.00711743772241993	6.14696302591691	22.6151060221295	36.4518441494264	28.7965708233688	-0.132723051435755	5.37663965501668	-0.000678752335335541	0.1788849402425	0.137165807654909	5.15298953868454	0.00739824235973975	0.140751310780684	45.5160667767835	39
Clutter_5bats_03Mar20_4	5	10	2	JAR_Corr	7	110	1	0	2	232	178	30	30	0	0.0823529411764706	0.168539325842697	0.252808988764045	0.194444444444444	0	0	4.96712695200043	19.1428553096241	30.0661124440889	28.3022141921154	-0.194981458031138	8.03785687538414	0.00368443022251585	0.125086538332724	-0.444393901773294	3.4975055484574	0.00786984484099074	0.155579811678814	42.0441802403247	14
Clutter_5bats_03Mar20_4	5	10	2	JAR_Corr	7	110	1	0	4	340	555	88	88	0	0.0378006872852234	0.158558558558559	0.338738738738739	0.173913043478261	0.0526315789473684	0	5.79627234174331	22.3317371632186	25.6398989299336	27.2656459240049	-0.196952722792276	10.5804706081786	-0.000288294410809435	0.253819732499584	0.120816223832753	2.61149377998287	0.00424214609553184	0.147334946061501	41.5118538897543	33
Clutter_5bats_03Mar20_4	5	10	2	JAR_Corr	7	110	1	0	4	508	733	83	83	0	0.0425055928411633	0.113233287858117	0.27012278308322	0.241379310344828	0.0757575757575758	0.0194986072423398	5.65441666174416	20.3269090650804	27.4363873907955	25.9658660707177	-0.449030332848009	9.88688153399924	0.00407657846786448	0.27570455909694	0.614556395548256	9.07127026554471	-0.0104538031055035	0.168177338399908	35.6358889006716	21
Clutter_5bats_03Mar20_4	5	10	2	JAR_Corr	7	110	1	0	3	302	291	32	32	0	0.0604651162790698	0.109965635738832	0.312714776632302	0.0638297872340425	0	0.062111801242236	6.34590548148506	24.8498073588331	28.8023196561765	27.3512239465261	0.852435949846011	6.8813721659599	0.0104585546388263	0.139979303825473	0.672728209883144	9.34219410018398	0.00481960889240447	0.140962779567328	38.0336533710152	9
Clutter_5bats_03Mar20_4	5	10	2	JAR_Corr	7	110	1	0	2	326	370	90	90	0	0.0720720720720721	0.243243243243243	0.418918918918919	0.0526315789473684	0.103448275862069	0.0606060606060606	6.62905287729677	25.2760259907238	22.5262727216461	30.6948312668796	-0.299553889922198	18.378458488601	-0.0188647196478469	0.482449388016875	-0.622255105850393	12.0885064667387	-0.00925912569570586	0.143001369028258	37.5861181852369	17
Clutter_5bats_03Mar20_4	5	10	2	JAR_Corr	7	110	1	0	2	259	221	23	23	0	0.029585798816568	0.104072398190045	0.203619909502262	0.0769230769230769	0	0.0273972602739726	5.79949923292614	21.9249354663636	34.1824386164394	26.6357144724841	-0.058969007169382	4.99313211872446	0.012049320361731	0.120201076144596	0.0819084623278501	1.72285885819218	0.000157901976592582	0.0924787552220261	41.6324332130845	60
Clutter_5bats_03Mar20_4	5	10	2	JAR_Corr	7	110	1	0	3	315	305	29	29	0	0.038135593220339	0.0950819672131148	0.357377049180328	0.137254901960784	0.0540540540540541	0	6.80091798969578	24.6388260776233	30.195792308334	30.6421829375265	-0.60220927062845	13.5019175169296	0.0302789175696378	0.347998930549325	0.044685230972683	22.98272923636	-0.0040294669541651	0.151674629848692	41.1326306838901	44
Clutter_5bats_03Mar20_4	5	10	2	JAR_Corr	7	110	1	0	5	465	520	52	52	0	0.0448877805486284	0.1	0.246153846153846	0.236842105263158	0.0512820512820513	0.0156739811912226	5.72988560356027	20.7945547967761	34.9598126774329	28.5277128372411	0.213906649263836	6.47208242053083	-0.00939933528345504	0.180521130016748	-0.553512270161763	8.5508465308861	-0.00413709343775835	0.139848951685249	42.8649074019173	34
Clutter_5bats_03Mar20_4	5	10	2	JAR_Corr	7	110	1	0	4	366	426	61	61	0	0.0256410256410256	0.143192488262911	0.302816901408451	0.117647058823529	0	0.00884955752212389	6.24309321066047	21.5395653556874	32.1717128727016	29.0914665189057	-0.474658191797618	7.75205739790906	-0.00335740224530368	0.134489138571281	0.0384578427466857	2.00226020334746	-5.08238040461949e-05	0.135344408414902	44.3700332582689	55
Clutter_5bats_03Mar20_4	5	10	2	JAR_Corr	7	110	1	0	7	395	565	19	19	0	0.00259067357512953	0.0336283185840708	0.175221238938053	0.0188679245283019	0	0	6.00185079710717	23.4516265206467	37.7874575148293	25.9606678276761	-0.209610199606271	3.20865302742017	0.0109091051265753	0.144427038767554	-0.144054501141383	1.86063158300524	0.0126116690262572	0.133727336884285	46.0596479708365	51
Clutter_5bats_03Mar20_4	5	10	2	JAR_Corr	7	110	1	0	2	390	363	51	51	0	0.0488721804511278	0.140495867768595	0.336088154269972	0.0789473684210526	0.171428571428571	0.00666666666666667	6.51828485049013	25.4900615281312	26.4919939804405	28.1557366444272	0.636290013846162	12.9330533609053	-0.00187568220976325	0.216571623293117	0.172004906230513	8.61685009915241	-0.00116292139843613	0.139774220567195	36.9734170974576	38
Clutter_5bats_03Mar20_4	5	10	2	JAR_Corr	7	110	1	0	1	229	123	31	31	0	0.119047619047619	0.252032520325203	0.455284552845528	0.170212765957447	0	0.0540540540540541	4.44316891155746	17.374646402177	19.0002599852863	27.7752631208381	0.48761178279337	17.8798708461859	0.011381180179755	0.229924446490684	0.0755871472891613	2.04424404834461	-0.00843815969259329	0.152820028909063	32.0946199363334	26
Clutter_5bats_03Mar20_4	5	10	2	JAR_Corr	7	110	1	0	2	257	282	83	83	0	0.0989010989010989	0.294326241134752	0.432624113475177	0.26530612244898	0	0.0104166666666667	5.43634322875785	19.8755566549528	20.5549718074213	33.9576349306257	-1.58297837244233	21.7670133479619	-0.00680004431051073	0.553361936179079	0.115632996236171	1.79674923351312	0.00146962223304653	0.126180943210578	43.7342057694477	62
Clutter_5bats_03Mar20_4	5	10	2	JAR_Corr	7	110	1	0	3	320	452	114	114	0	0.109848484848485	0.252212389380531	0.45353982300885	0.163265306122449	0.0769230769230769	0.04	7.39877946814622	28.0269764916237	21.4344802918475	33.3329390064266	-2.26620034804895	20.617159393587	-0.0391426471541899	0.577361034946121	0.086281664587095	13.2375328169708	0.0125075830137807	0.224279812281151	42.8525295068388	38
Clutter_5bats_03Mar20_4	5	10	2	JAR_Corr	7	110	1	0	1	289	337	51	51	0	0.0876494023904383	0.1513353115727	0.364985163204748	0.205882352941176	0.1125	0	5.75380187445752	22.0617262571014	24.0814722129638	26.6704978896059	-0.523145966088812	14.3732654159805	0.00520953375346264	0.213827775538175	1.04136536682039	18.92314677359	0.0151635902705084	0.164051781803411	32.7908896862952	87
Clutter_5bats_03Mar20_4	5	10	2	JAR_Corr	7	110	1	0	1	349	349	63	63	0	0.109090909090909	0.180515759312321	0.441260744985673	0.0357142857142857	0.0545454545454545	0.0444444444444444	7.62306590705925	29.1551654036011	17.8630435130998	31.0017380845709	1.22162039796677	16.3993920958382	0.0214834177089421	0.570256965430705	3.24926963777918	22.7156391370993	0.000280369300744903	0.194511739030334	28.0525634594518	55
Clutter_5bats_03Mar20_4	5	10	2	JAR_Corr	7	110	1	0	3	328	359	52	52	0	0.0735930735930736	0.144846796657382	0.465181058495822	0.0256410256410256	0.105263157894737	0.0689655172413793	8.30496764345054	30.1699334049433	20.2235619266786	31.7523636164073	1.36782991164547	19.3054359833344	0.018733185883218	0.583723054074507	4.06704369322804	29.6775973180406	0.00693608009917721	0.142555629677211	28.7612720851506	45
Clutter_5bats_03Mar20_4	5	10	2	JAR_Corr	7	110	1	0	4	389	556	77	77	0	0.0857988165680473	0.138489208633094	0.296762589928058	0.0526315789473684	0.119047619047619	0.0148514851485149	6.78149021471623	24.8190102438382	29.7531691750426	30.2010945451619	0.13069087899768	7.60698648673542	0.0115393659837003	0.286736441823704	-0.288453337057748	16.1364593386236	0.00942600997672006	0.139251721774196	42.8476550658064	69
Clutter_5bats_03Mar20_4	5	10	2	JAR_Corr	7	110	1	0	2	275	296	44	44	0	0.0666666666666667	0.148648648648649	0.381756756756757	0.157894736842105	0.0277777777777778	0.0377358490566038	6.29424583565729	23.7901612648012	29.6378849270394	32.4443636499395	-0.29002787613471	9.45903601639776	-0.00806011685725587	0.146253334845039	0.91376014227437	10.5229537908284	-0.00791097550014689	0.124511092187037	42.6671376207459	75
Clutter_5bats_03Mar20_4	5	10	2	JAR_Corr	7	110	1	0	2	266	410	84	84	0	0.10762331838565	0.204878048780488	0.402439024390244	0.12	0.0909090909090909	0.0645161290322581	7.47609838849664	28.6816512652887	22.6477705229953	29.6002713328582	-0.232554284776201	18.3786856065744	-0.00697228740832725	0.688786980813213	-0.3158293765277	19.6966746366449	-0.0302372753041376	0.153909534860549	34.4682090336228	65
Clutter_5bats_03Mar20_4	5	10	2	JAR_Corr	7	110	1	0	3	517	831	82	82	0	0.03125	0.098676293622142	0.306859205776173	0.0666666666666667	0.0169491525423729	0.0292682926829268	6.80300456753756	24.3770763257258	28.9681236826111	25.6776498289886	-0.00229405109173731	6.80115746801262	0.0138784476913293	0.193588754629822	-0.502329305895175	8.87232034414007	0.00725134688555151	0.142950089969371	39.8992243609157	19
Clutter_5bats_03Mar20_4	5	10	2	JAR_Corr	7	110	1	0	2	358	417	44	44	0	0.0445859872611465	0.105515587529976	0.302158273381295	0.06	0.0588235294117647	0.0393013100436681	6.35189195369157	23.5023551252376	29.8040298474813	25.4466780889408	0.195096895100432	5.84723680119327	-0.0111373553975781	0.161337313138884	0.34696428166698	10.4692584946017	-0.00506787310651957	0.155502313426958	36.6603028070161	40
Clutter_5bats_03Mar20_4	5	10	2	JAR_Corr	7	110	1	0	2	371	385	26	26	0	0.0295081967213115	0.0675324675324675	0.197402597402597	0.170731707317073	0	0	6.73796686809811	25.4082111084751	37.5398009580354	26.696075858593	-0.143528878193296	4.35830080177294	0.000370889978029101	0.202195290489901	-0.0426998150884194	0.891411824746757	0.00739939270966459	0.136794433244984	46.051326298716	60
Clutter_5bats_03Mar20_4	5	10	2	JAR_Corr	7	110	1	0	2	394	411	49	49	0	0.0410557184750733	0.119221411192214	0.309002433090024	0.0625	0	0.0466101694915254	7.06430636182391	25.5338904585456	29.7009569279399	29.3582845766978	-0.704700856491434	8.3507769109586	0.00538815752773244	0.396210826349743	-0.0478986392567514	13.3403422549264	0.00512168706830114	0.299232328730958	36.9580785987355	43
Clutter_5bats_03Mar20_4	5	10	2	JAR_Corr	7	110	1	0	0	200	97	8	8	0	0.04	0.0824742268041237	0.360824742268041	0.0576923076923077	0	0	4.70538225511145	18.7999859106345	24.8287684881266	24.6838202149087	-0.126367403680246	3.59804965485181	0.00626083346885858	0.15653789307377	0.386806926839746	2.20770694344799	0.00184940469074607	0.107257868803273	35.1949037842181	16
Clutter_5bats_03Mar20_5	5	10	2	CorrelationDetector	7	110	1	10	2	277	185	4	4	0	0.0119047619047619	0.0216216216216216	0.156756756756757	0	0.0666666666666667	0	4.45710808665748	17.0236191404413	42.4288035394601	27.7328980766481	-0.00418890538975429	3.28282865281654	0.0188153586553712	0.162640771862108	0.17149313828212	2.23436736084246	0.00877628839967195	0.113231300984791	46.2449591322642	60
Clutter_5bats_03Mar20_5	5	10	2	CorrelationDetector	7	110	1	10	0	221	106	19	19	0	0.0945945945945946	0.179245283018868	0.367924528301887	0.155555555555556	0	0	4.67408063482704	18.7896619745281	23.8314121135769	30.9445321403523	-0.776394706602579	16.3290489139224	-0.047048929771684	0.248271152547898	-0.148488385922534	7.4872244604698	-0.0331367261310982	0.151989063695379	41.1196551860735	15
Clutter_5bats_03Mar20_5	5	10	2	CorrelationDetector	7	110	1	10	0	291	219	33	33	0	0.100591715976331	0.150684931506849	0.324200913242009	0.116279069767442	0	0.109090909090909	4.99331601996749	19.0396769232251	24.3821626052277	26.1449831669366	0.729953163959279	12.5688247199623	-0.0017420928392575	0.211986608288334	0.700158624087332	22.5929063493175	0.0038336610904462	0.250242924437269	30.3482533782793	29
Clutter_5bats_03Mar20_5	5	10	2	CorrelationDetector	7	110	1	10	4	285	266	36	36	0	0.0707547169811321	0.135338345864662	0.327067669172932	0.219512195121951	0.0666666666666667	0.0238095238095238	5.02543774880092	18.8779368548634	30.5251077371744	31.1054546516653	0.0951690253132509	10.5288201128393	0.022570784181479	0.42618646339835	0.318165514255463	8.7195394103446	-0.00225482082102278	0.122185876377045	39.9017880360482	147
Clutter_5bats_03Mar20_5	5	10	2	CorrelationDetector	7	110	1	10	1	221	114	6	6	0	0	0.0526315789473684	0.307017543859649	0	0	0	3.96308132091806	16.23614261529	21.7864152234379	20.0526693729919	-0.939154182349096	7.37464717524808	-4.92284979422085e-05	0.125070935515338	-0.233888086104314	1.46029212424873	-0.00421917242265044	0.0838837973712784	29.791992977488	56
Clutter_5bats_03Mar20_5	5	10	2	CorrelationDetector	7	110	1	10	3	488	915	88	88	0	0.043859649122807	0.0961748633879781	0.254644808743169	0.0882352941176471	0.0985915492957746	0.0279329608938547	5.08816281992011	20.1728147836462	34.9400636510174	28.7320809842559	0.170695241163141	6.76200065112449	-0.00131381903765491	0.169060635348197	-0.0371744251974037	14.2093948319682	-0.000724255427413382	0.171177259171345	42.9340528903669	33
Clutter_5bats_03Mar20_5	5	10	2	CorrelationDetector	7	110	1	10	3	294	337	35	35	0	0.0253807106598985	0.103857566765579	0.246290801186944	0.0952380952380952	0	0.00769230769230769	4.4109695736274	17.6223009918092	33.0049924696945	29.0834605938918	-0.402137013571005	9.71907665825057	-0.00314182284564307	0.164216684671896	-0.481780300062736	4.13210766032833	0.00350975867496198	0.12785679215577	48.4352035893143	47
Clutter_5bats_03Mar20_5	5	10	2	CorrelationDetector	7	110	1	10	1	282	219	54	54	0	0.160493827160494	0.246575342465753	0.45662100456621	0.195652173913043	0.384615384615385	0.088	4.73404874435651	17.6613036598817	18.9151432820719	27.2811132095788	-0.0954299979420662	15.0910323802132	-0.0166140597261553	0.283969171079832	-0.588402519906142	13.7492705341238	-0.0116569045466756	0.15059583963158	30.3080930506318	101
Clutter_5bats_03Mar20_5	5	10	2	CorrelationDetector	7	110	1	10	1	247	83	3	3	0	0.0434782608695652	0.036144578313253	0.156626506024096	0.0689655172413793	0	0.0256410256410256	3.48111901774326	13.5146884334722	31.1051046414803	23.7816243594764	0.40299004703635	2.69255048885723	0.00574151591861335	0.174773463568633	0.206330680194795	1.98089483180205	-0.00442179204929348	0.1959925145681	32.8198152847767	91
Clutter_5bats_03Mar20_5	5	10	2	CorrelationDetector	7	110	1	10	2	299	358	37	37	0	0.0462962962962963	0.103351955307263	0.343575418994413	0.106382978723404	0.03125	0.0141843971631206	5.87791406455879	23.1128032114131	28.3241969733564	27.8144636363039	-0.453786955798675	8.82800178043128	0.00512290099069065	0.286616935711147	0.166102741722875	5.44634475461821	-0.00520625377177934	0.109320317594296	42.2177013662365	54
Clutter_5bats_03Mar20_5	5	10	2	CorrelationDetector	7	110	1	10	2	298	193	5	5	0	0.0065359477124183	0.0259067357512953	0.139896373056995	0.024390243902439	0	0	3.6381318460713	13.9481158734825	38.433409319345	23.8632294229082	0.233372737210898	2.74352411778172	0.0182726627538468	0.162051991890178	-0.12592115908327	0.805326573346217	0.0257149934190188	0.16395616949331	44.7261400583208	45
Clutter_5bats_03Mar20_5	5	10	2	CorrelationDetector	7	110	1	10	1	322	564	49	49	0	0.0218181818181818	0.0868794326241135	0.203900709219858	0.0425531914893617	0.0909090909090909	0	3.82360625065466	15.4640576992673	37.0448957079498	27.7577517726417	-0.227045392641672	5.78117602808865	0.00322960365844156	0.14277041104171	0.891147777012883	11.2150100727469	-0.00216560098631768	0.135937011164384	46.5835812934923	81
Clutter_5bats_03Mar20_5	5	10	2	CorrelationDetector	7	110	1	10	3	290	182	13	13	0	0.032258064516129	0.0714285714285714	0.175824175824176	0.0645161290322581	0	0.0204081632653061	4.07705774432974	15.9690860989084	41.3255116336378	29.7918298338368	0.318176304962469	3.45984488348739	0.0160718041897928	0.192127529849738	-1.62378949053161	14.2397334814614	0.019342918795956	0.184674495909972	49.4459909668907	91
Clutter_5bats_03Mar20_5	5	10	2	CorrelationDetector	7	110	1	10	4	350	268	24	24	0	0.0326530612244898	0.0895522388059701	0.164179104477612	0.037037037037037	0	0.0326086956521739	3.94027744812252	15.8952087241532	35.2498883769713	24.2486325183806	0.119096562548903	4.69266256432769	0.00956466599508658	0.140711159433353	-0.0458329127999393	5.90547928229061	0.0126679527672123	0.130026488658759	38.6777083804194	133
Clutter_5bats_03Mar20_5	5	10	2	CorrelationDetector	7	110	1	10	2	338	516	53	53	0	0.0204081632653061	0.102713178294574	0.288759689922481	0.0645161290322581	0	0	4.42561357911643	17.1481696627133	29.6589865998555	26.7703463888492	0.365134900303583	6.37388921543745	0.00548871116795543	0.192293152449779	-0.182918479542561	2.0514610650989	0.00747597340013756	0.140881585414019	43.4246750375632	97
Clutter_5bats_03Mar20_5	5	10	2	CorrelationDetector	7	110	1	10	3	438	654	91	91	0	0.0364583333333333	0.13914373088685	0.370030581039755	0.0909090909090909	0.0465116279069767	0.028391167192429	5.84423251176125	21.183865754481	23.2957457062649	25.4606070836252	-0.0121751955814468	9.20261779496283	0.00567444291153676	0.27192068307765	0.849771322746726	11.1061350508064	0.00292335108374481	0.150348040031687	33.5436277788052	35
Clutter_5bats_03Mar20_5	5	10	2	CorrelationDetector	7	110	1	10	1	353	508	124	124	0	0.0749063670411985	0.244094488188976	0.608267716535433	0.155555555555556	0	0.0294117647058824	6.95024906197801	24.8373568568896	9.17675316033775	24.3481591563499	-0.748672610056817	24.7760544073994	-0.0110275445812342	0.394916360317011	-1.01187881706441	28.9501779638682	-0.0283819990124648	0.286066198337805	22.3784385676553	59
Clutter_5bats_03Mar20_5	5	10	2	CorrelationDetector	7	110	1	10	3	365	593	96	96	0	0.0207715133531157	0.161888701517707	0.467116357504216	0.0196078431372549	0	0.0235294117647059	7.86997682452094	27.9888945408727	16.9274359442599	27.65930579692	-1.64716001278534	18.7686962876822	0.0241339616316254	0.482905832824832	-1.62832984459878	15.6055463045659	0.017940999807057	0.326417216008471	30.6669170693724	32
Clutter_5bats_03Mar20_5	5	10	2	CorrelationDetector	7	110	1	10	3	378	395	58	58	0	0.0590405904059041	0.146835443037975	0.29873417721519	0.21875	0.121951219512195	0.0153846153846154	5.46562057418664	18.951954260304	27.1076826136397	24.4922246096577	-0.28850353709525	11.2218468640719	-0.00288111447908368	0.154230167850215	-0.47156659622054	14.4407290758111	-0.00238576674591518	0.14647649464933	37.8309239250226	132
Clutter_5bats_03Mar20_5	5	10	2	CorrelationDetector	7	110	1	10	4	431	504	67	67	0	0.0427350427350427	0.132936507936508	0.339285714285714	0.0714285714285714	0.0714285714285714	0.0256410256410256	5.53068500225503	21.6670512757388	23.1860453613157	24.6243948031505	-0.102782585969904	11.8635939677331	0.00085488369876765	0.31304403153435	1.01915322358745	12.5100974326893	-0.000607745677914569	0.137449192968909	31.0421378374243	34
Clutter_5bats_03Mar20_5	5	10	2	CorrelationDetector	7	110	1	10	0	223	172	21	21	0	0.0612244897959184	0.122093023255814	0.494186046511628	0.0666666666666667	0.0909090909090909	0.0232558139534884	5.17223930986958	19.6492928089024	24.181463931651	32.6937482793902	-0.330445669119559	16.5500322978085	0.0022068324040194	0.465610020456397	6.11821992720011	38.786434373919	0.121135512194447	0.475418457527198	35.6657170692571	52
Clutter_5bats_03Mar20_5	5	10	2	CorrelationDetector	7	110	1	10	3	473	666	97	97	0	0.0870588235294118	0.145645645645646	0.268768768768769	0.194444444444444	0.03125	0.0161290322580645	7.05488890967237	26.7841388657243	30.8465484256093	30.3527816695044	-0.368502019678676	10.3808890525476	-0.00811941765538842	0.20167066856132	1.36406454234387	14.6551938627688	-0.00940618462084471	0.154634280201083	43.9983202827594	57
Clutter_5bats_03Mar20_5	5	10	2	CorrelationDetector	7	110	1	10	5	338	436	35	35	0	0.008	0.0802752293577982	0.208715596330275	0.0344827586206897	0.0181818181818182	0	3.98100296979958	16.5415594933762	34.8773614221715	27.5516605668324	0.221039613250428	4.83435534927954	0.00568527917625978	0.149875969973308	-0.0428340094250412	1.32781757874331	0.0122801472360894	0.129777530146793	47.7430559041885	49
Clutter_5bats_03Mar20_5	5	10	2	CorrelationDetector	7	110	1	10	2	251	211	20	20	0	0.0316455696202532	0.0947867298578199	0.213270142180095	0.0909090909090909	0.03125	0	5.50104225919705	20.820894290192	34.3463888428319	25.2444617444992	0.0861418023707084	4.53391427690158	-0.00446345106531331	0.108315408970381	1.18480803687438	12.9285775343815	0.00565889924280746	0.106541305399108	42.9537143649531	65
Clutter_5bats_03Mar20_5	5	10	2	CorrelationDetector	7	110	1	10	0	236	213	37	37	0	0.116279069767442	0.173708920187793	0.328638497652582	0.153846153846154	0.0333333333333333	0.178571428571429	6.73360945682937	26.7619570113208	20.9408033125153	26.2348146064254	0.254896473320906	16.6196395981758	0.0119290101465159	0.155990138443212	2.43390888656434	27.1677491796785	0.0159459424731882	0.0696651071537979	27.6125335807128	42
Clutter_5bats_03Mar20_5	5	10	2	CorrelationDetector	7	110	1	10	4	385	367	42	42	0	0.0353697749196141	0.114441416893733	0.155313351498638	0.227272727272727	0.0285714285714286	0	5.11676183757216	20.1327153383806	38.6313847637422	30.4988733461685	-0.0977890474963453	9.6166168984395	-0.0547525945823269	0.442348352085546	-0.0372597458797565	0.984452891659554	-0.00605129344037471	0.154133481648718	48.413394961141	31
Clutter_5bats_03Mar20_5	5	10	2	CorrelationDetector	7	110	1	10	1	255	106	19	19	0	0.122448979591837	0.179245283018868	0.283018867924528	0.0789473684210526	0	0.111111111111111	4.74100553073491	18.2605797871444	29.6212732029596	32.2836361568204	-3.20835522821701	12.1722816960808	0.0163844787030305	0.211503253627642	-5.00270210578227	24.2468902235529	-0.00454290777677767	0.129981477024831	35.900719720049	12
Clutter_5bats_03Mar20_5	5	10	2	CorrelationDetector	7	110	1	10	5	419	640	106	106	0	0.0884520884520884	0.165625	0.409375	0.157894736842105	0.0461538461538462	0.0909090909090909	8.02544515600206	28.7774449876756	21.4771672533126	26.5953931602558	0.763347698654708	15.5904523282383	-0.00929264483738058	0.32584268515658	1.46955965672717	27.9500952026598	0.00443526667202107	0.257142730108929	30.1317365339596	26
Clutter_5bats_03Mar20_5	5	10	2	CorrelationDetector	7	110	1	10	4	318	535	97	97	0	0.10223642172524	0.181308411214953	0.379439252336449	0.205882352941176	0	0.0721153846153846	6.73670790731339	25.2741277397013	25.5154164553854	28.5084046592249	-1.09916090072597	12.7611781273222	0.0124814760238956	0.189100707508678	-1.30404155908954	11.7498470850157	0.0130235612065385	0.157141860651511	38.6970295703626	83
Clutter_5bats_03Mar20_5	5	10	2	CorrelationDetector	7	110	1	10	1	216	192	35	35	0	0.0689655172413793	0.182291666666667	0.515625	0.148148148148148	0	0	6.46572570797971	24.3382339297407	16.2327466060261	25.7872202626571	2.17906371051235	13.3049000041441	-0.0613216095011912	0.554275781429681	0.35834053261251	3.56540641492761	0.00964192083509971	0.0898478504072545	31.8179591160507	52
Clutter_5bats_03Mar20_5	5	10	2	CorrelationDetector	7	110	1	10	4	365	607	81	81	0	0.0524475524475524	0.133443163097199	0.329489291598023	0.205128205128205	0.0967741935483871	0.00485436893203883	5.45843979917848	21.2520112272764	27.6977419934027	28.2285017110174	-0.163961500480004	8.74052261456282	-0.00816253716760369	0.179485162162785	0.509662619356957	7.63973059606665	0.00125109181074931	0.171837908075276	43.0856202130558	29
Clutter_5bats_03Mar20_5	5	10	2	CorrelationDetector	7	110	1	10	4	465	636	55	55	0	0.0427553444180523	0.0864779874213836	0.232704402515723	0	0.111111111111111	0.0348837209302326	4.87835233650726	18.43814019085	31.193367478024	26.1016209240768	-0.359344705086021	5.7945472387151	0.0204838032344145	0.218104666810844	1.27023857446483	16.8278807007095	0.022268365430215	0.170842749303483	37.2235823600916	37
Clutter_5bats_03Mar20_5	5	10	2	CorrelationDetector	7	110	1	10	2	333	424	72	72	0	0.0743801652892562	0.169811320754717	0.391509433962264	0.0882352941176471	0.0566037735849057	0.0518518518518519	5.17950481492741	19.8067486181023	23.6667471874634	29.201672930788	-0.877973085418728	12.0454094269015	0.0111540835309754	0.378797187520035	0.0104395284019638	11.478930399798	0.00666375635255514	0.148528075484474	35.4835518212177	77
Clutter_5bats_03Mar20_5	5	10	2	CorrelationDetector	7	110	1	10	1	241	192	37	37	0	0.0757575757575758	0.192708333333333	0.458333333333333	0.0666666666666667	0.037037037037037	0.0666666666666667	5.59218375954951	21.5663080128756	12.9401529444911	22.2946810237968	-2.43117271184657	28.6276398131824	-0.00315953864887705	0.186163896755486	1.04032265392581	29.3735083656292	-0.0162126569344218	0.164169356029727	22.8738909564101	69
Clutter_5bats_03Mar20_5	5	10	2	CorrelationDetector	7	110	1	10	2	390	485	37	37	0	0.0334448160535117	0.0762886597938144	0.329896907216495	0.0384615384615385	0.0810810810810811	0.0186046511627907	4.33801302253075	16.6819118655161	23.5102212322493	20.9473235137214	0.505940562956172	6.03116929109644	-0.00418508775340119	0.178916453716496	1.72956853620232	12.7408523886219	-0.00305647074034926	0.169917097237167	30.0098600032249	31
Clutter_5bats_03Mar20_5	5	10	2	CorrelationDetector	7	110	1	10	2	271	221	31	31	0	0.0636942675159236	0.14027149321267	0.294117647058824	0.204545454545455	0	0.00854700854700855	3.91769476422455	15.0717471960429	24.8036809197226	25.442163940716	-0.772809675590882	8.95830960902942	0.0282742505708472	0.258468872051973	-0.372167952314165	4.3787259499071	0.000846278422558042	0.125864857491456	34.407052263138	58
Clutter_5bats_03Mar20_5	5	10	2	CorrelationDetector	7	110	1	10	3	309	410	35	35	0	0.0303030303030303	0.0853658536585366	0.275609756097561	0.0487804878048781	0.0454545454545455	0.0211267605633803	4.19173235516941	15.9279389560296	28.4261791707623	23.9720237120236	0.101481973533706	4.53298668662453	0.00180166330717803	0.152629687540851	0.598625109598682	4.04058719702584	0.00175354096272883	0.162185460970974	39.9149096669318	72
Clutter_5bats_03Mar20_5	5	10	2	CorrelationDetector	7	110	1	10	3	417	467	21	21	0	0.00286532951289398	0.0449678800856531	0.137044967880086	0	0.0333333333333333	0	3.71554719255175	14.1654373537506	45.6258963544129	27.4088098136691	-0.155563801213993	3.40405785906175	-0.010994214704948	0.158435925747217	0.00743691859036991	1.0237152938871	-0.0032614855281324	0.160299351263812	55.4962752054119	77
Clutter_5bats_03Mar20_5	5	10	2	CorrelationDetector	7	110	1	10	2	346	382	37	37	0	0.0186046511627907	0.0968586387434555	0.193717277486911	0.09375	0	0	3.51095404135304	14.3515264659202	38.6228990055729	28.1698230008984	0.448253804570067	5.56231517002204	0.00595723591466014	0.137936654748156	0.0758693655093896	0.858785328276857	0.0107144251420574	0.138590137962419	53.5958008760649	72
Clutter_5bats_03Mar20_5	5	10	2	CorrelationDetector	7	110	1	10	2	224	111	14	14	0	0.0512820512820513	0.126126126126126	0.414414414414414	0.0731707317073171	0	0.0238095238095238	4.12772020183299	15.3698553296449	30.7071839833852	32.2248444222801	-0.53982758857298	7.99406323442013	-0.0149202781995832	0.166323996985516	0.0945628700911627	2.04587340346766	-0.0186862499263084	0.182995016441755	45.1226754284189	31
Clutter_5bats_03Mar20_5	5	10	2	CorrelationDetector	7	110	1	10	3	266	378	47	47	0	0.045643153526971	0.124338624338624	0.338624338624339	0.183673469387755	0.0175438596491228	0	5.47748333339971	21.2526228037544	27.3075606721794	26.0151182136243	0.0315535338872845	6.37823085989049	0.0170674117768756	0.168953596600628	-0.302356926796895	4.14063525490194	0.0190236249248345	0.149087355922801	39.6335844343766	38
Clutter_5bats_03Mar20_5	5	10	2	CorrelationDetector	7	110	1	10	4	418	612	52	52	0	0.0571428571428571	0.0849673202614379	0.217320261437909	0.0444444444444444	0.12	0.0477815699658703	5.7377803960177	21.616967125292	36.1891811569205	27.7156210099992	0.0162098397722854	5.71197110589034	-0.00262526406005526	0.250928124329193	0.477504063801113	22.7758477454832	0.00308234497906391	0.147457394784704	40.2641413205339	32
Clutter_5bats_03Mar20_5	5	10	2	CorrelationDetector	7	110	1	10	1	273	232	41	41	0	0.08	0.176724137931034	0.357758620689655	0.177777777777778	0.0740740740740741	0.0350877192982456	5.55827459407625	20.9562646415895	23.4357688191781	29.8337909746847	1.28924362544351	13.2000308801829	-0.0132808613069759	0.666749556977196	0.768194088680732	7.70781463739842	0.00388601702823096	0.141956295062125	33.2807425477121	34
Clutter_5bats_03Mar20_5	5	10	2	CorrelationDetector	7	110	1	10	5	529	567	14	14	0	0.00432900432900433	0.0246913580246914	0.158730158730159	0.0384615384615385	0	0.0025706940874036	4.37295580389909	16.2623025188812	39.0263513032009	23.3766187272933	0.0236219186539978	1.96112470093043	0.00381176194045758	0.150743848599823	0.201514872061626	5.17285927684167	-0.000184921403638749	0.146336853528062	44.4077916204519	69
Clutter_5bats_03Mar20_5	5	10	2	CorrelationDetector	7	110	1	10	1	304	245	19	19	0	0.036144578313253	0.0775510204081633	0.236734693877551	0.161290322580645	0	0	4.42489665166217	16.3939618134185	35.7445030873201	26.3857021975929	0.0615276346171547	5.51611825914976	0.00652539662613998	0.135041873903789	-0.239010527170404	1.40565102514122	0.011453084354925	0.100220268435478	45.7528694234486	92
Clutter_5bats_03Mar20_5	5	10	2	CorrelationDetector	7	110	1	10	4	357	551	72	72	0	0.0608108108108108	0.130671506352087	0.308529945553539	0.177777777777778	0.0909090909090909	0.024390243902439	6.83815132142196	25.7282773427979	30.0418095615337	28.6981576122746	0.238278747511988	7.18906426828386	-0.013571720471979	0.205666659321254	-1.02685554534824	8.97867833099929	0.00061308917343493	0.136536746547739	44.4594763893662	47
Clutter_5bats_03Mar20_5	5	10	2	CorrelationDetector	7	110	1	10	2	244	249	17	17	0	0	0.0682730923694779	0.224899598393574	0	0	0	6.21181179211085	22.3876235969029	31.1203167500329	25.7408940331288	0.589129948852261	6.15545540218835	0.0156042234025815	0.169631320791525	0.133554679586455	3.67343560957471	0.0148422996577324	0.12236148578974	39.5772208214505	71
Clutter_5bats_03Mar20_5	5	10	2	CorrelationDetector	7	110	1	10	0	215	97	13	13	0	0.15	0.134020618556701	0.474226804123711	0.0555555555555556	0.0555555555555556	0.2	6.50261427579903	25.5727969191616	12.3135839730496	27.4233005085646	1.65303891749773	30.5920698020198	0.00458344130298047	0.378770172310742	-3.49553254065052	43.7320877751673	-0.0187185256645368	0.174852617649496	23.9984367346514	58
Clutter_5bats_03Mar20_5	5	10	2	CorrelationDetector	7	110	1	10	3	254	211	41	41	0	0.0608108108108108	0.194312796208531	0.383886255924171	0	0.0869565217391304	0.0447761194029851	7.41969089755742	27.1737743683546	22.0129710710747	29.4441228568748	0.482090138088653	15.3763049273365	-0.0346159281019743	0.233571640490779	-0.115348290980564	12.6235045710052	-0.0257470061614099	0.179050104376092	32.118709352324	31
Clutter_5bats_03Mar20_5	5	10	2	CorrelationDetector	7	110	1	10	2	216	127	27	27	0	0.0537634408602151	0.21259842519685	0.464566929133858	0.0816326530612245	0	0	4.87029961644237	19.8184266311845	22.6996011776575	32.1717528922364	-1.84363257248027	19.0403041168363	-0.00648814087614358	0.27973615984595	0.30328291073872	6.19974789495143	0.0235933143581036	0.140202545264338	40.7769493950087	37
Clutter_5bats_03Mar20_5	5	10	2	CorrelationDetector	7	110	1	10	3	278	247	45	45	0	0.0663265306122449	0.182186234817814	0.287449392712551	0.108695652173913	0	0.0217391304347826	4.88956030470226	20.1428233238285	29.5558843315552	31.3418449917013	-0.886271758318716	17.6035939712691	-0.0170354958627836	0.464990340115776	0.270650321285267	28.1777752588971	-0.0138510917036202	0.320658089091998	44.7027663812997	92
Clutter_5bats_03Mar20_5	5	10	2	CorrelationDetector	7	110	1	10	1	301	160	8	8	0	0.0194805194805195	0.05	0.175	0.0285714285714286	0	0	4.17631395214478	17.9512746710155	40.1856056699927	26.6488456802216	0.101375644394548	2.619754928216	-0.00194993037612639	0.139216108032232	0.115382623888262	1.33191062085875	-0.00553696156821997	0.140417053880322	43.2788496350822	9
Clutter_5bats_03Mar20_5	5	10	2	CorrelationDetector	7	110	1	10	2	338	403	50	50	0	0.0586080586080586	0.124069478908189	0.334987593052109	0.12	0.0645161290322581	0.0366492146596859	5.29101814018891	20.616287163631	26.5462101423878	26.8732638892703	0.845436997853598	9.34866208038308	-5.39522623138419e-05	0.14400206267023	-0.17988569330893	17.8680824262449	-0.0205522658176742	0.288816588869663	36.2819184640856	25
Clutter_5bats_03Mar20_5	5	10	2	CorrelationDetector	7	110	1	10	1	217	156	24	24	0	0.133858267716535	0.153846153846154	0.333333333333333	0.15	0	0	4.71978419239157	19.7929531844631	32.2813383822399	32.0213426066046	1.06083936270007	11.029482309924	-0.00569056525864557	0.137080512834245	0.0400115897238834	2.23762461695429	0.0223808536380147	0.098729288750198	43.0134101705605	70
Clutter_5bats_03Mar20_5	5	10	2	CorrelationDetector	7	110	1	10	3	325	316	22	22	0	0.0292682926829268	0.069620253164557	0.193037974683544	0.0384615384615385	0.0888888888888889	0.0072463768115942	3.54751981927629	13.5196872356459	34.103354972157	25.7190434779658	0.166044392529879	3.25362680285988	-0.00427806903265311	0.149200907881045	0.0626654673523858	2.34895789535395	-0.00619920944318826	0.148618750191012	42.8770107759663	90
Clutter_5bats_03Mar20_5	5	10	2	CorrelationDetector	7	110	1	10	1	231	213	30	30	0	0.0942028985507246	0.140845070422535	0.492957746478873	0.0731707317073171	0.0285714285714286	0.0416666666666667	4.51480123692822	17.3852684900853	20.4185214686518	24.4622400081306	-0.591093057449313	11.9047043882655	-0.00917520097034459	0.136744015004153	1.01356518998186	9.67462849211698	-0.0103446953618541	0.125376034834099	30.4298755455684	47
Clutter_5bats_03Mar20_5	5	10	2	CorrelationDetector	7	110	1	10	3	363	437	30	30	0	0.013840830449827	0.068649885583524	0.263157894736842	0.0285714285714286	0	0	4.37604143053667	17.2596411729246	31.2312621616932	25.3335918007672	-0.0591779885208712	4.63238568916554	-0.00877590595475826	0.130763100496955	0.0504617339301626	1.55459144194187	-0.0123594655262817	0.125896513038974	40.7680188901946	38
Clutter_5bats_03Mar20_5	5	10	2	CorrelationDetector	7	110	1	10	2	304	215	14	14	0	0.0310880829015544	0.0651162790697674	0.148837209302326	0.06	0	0.0204081632653061	3.60447561042826	14.7223843484787	38.5048481785341	30.0659434261054	0.463326424349988	4.58506635805277	0.00384523670480831	0.143058230882986	0.125589861620533	2.29000263352434	0.00390849460281156	0.150719589046102	44.6283289941939	58
Clutter_5bats_03Mar20_5	5	10	2	CorrelationDetector	7	110	1	10	1	250	122	12	12	0	0.0192307692307692	0.0983606557377049	0.19672131147541	0.0454545454545455	0	0	3.79890459249913	14.5048490019212	38.2084094319572	29.1047327830348	0.427958259935825	5.48832174829662	-0.01763515178902	0.13366004458391	-0.0684874985346355	0.786618720464308	-0.0163396825345025	0.114803805399525	50.1979419249034	65
Clutter_5bats_03Mar20_5	5	10	2	CorrelationDetector	7	110	1	10	4	319	310	40	40	0	0.0476190476190476	0.129032258064516	0.232258064516129	0	0.0238095238095238	0.0503597122302158	4.16690762811242	15.8225919236292	31.6340293240256	27.6537525411115	0.0369098965103595	6.38019930846615	-0.00892600460418801	0.225331760135143	-0.83555619048358	8.15736435361835	0.000191448948891105	0.124340643395496	40.9262589862978	55
Clutter_5bats_03Mar20_5	5	10	2	CorrelationDetector	7	110	1	10	3	368	448	79	79	0	0.0569395017793594	0.176339285714286	0.377232142857143	0.177777777777778	0.0714285714285714	0.0221238938053097	6.53475340478479	24.4247090021418	20.1038630295287	27.230881205961	1.18834771793517	13.3651128338141	-0.0222949136419621	0.533886076539329	0.082024131012	3.39768204533251	-0.0165218117164473	0.147697213095098	32.7496696373989	70
Clutter_5bats_03Mar20_5	5	10	2	CorrelationDetector	7	110	1	10	4	312	473	48	48	0	0.0419847328244275	0.101479915433404	0.3276955602537	0.0847457627118644	0	0.0320855614973262	6.21685080038575	21.6725923859323	26.2759799526509	25.5232640196187	-0.0853865689721673	9.52774150169745	-0.00494931048487525	0.22841425705115	-0.0528613062854586	10.5462415697969	-0.00465756782376286	0.16094486335258	36.3665820416971	52
Clutter_5bats_03Mar20_5	5	10	2	CorrelationDetector	7	110	1	10	4	409	592	92	92	0	0.0750670241286863	0.155405405405405	0.391891891891892	0.0909090909090909	0.137254901960784	0.0580204778156997	6.64442350460296	23.7568324147982	24.5131728582769	28.289731817329	0.225006027408219	10.7312733091005	-0.00640431655850805	0.207667113305288	-1.66430423284711	19.4650991392092	-0.0114635894972153	0.151284118278965	34.4050732332123	30
Clutter_5bats_03Mar20_5	5	10	2	CorrelationDetector	7	110	1	10	4	453	719	146	146	0	0.0984848484848485	0.203059805285118	0.433936022253129	0.285714285714286	0.111111111111111	0.0716612377850163	7.17750621164769	25.7076268771264	18.7525213774014	25.3546291223287	0.729984669502123	15.5875555601379	0.0106443763496374	0.271075761303641	1.03768068860639	19.7436133857156	-0.00344507705532872	0.136338139146437	30.4376293743502	67
Clutter_5bats_03Mar20_5	5	10	2	CorrelationDetector	7	110	1	10	2	277	305	65	65	0	0.0482758620689655	0.213114754098361	0.498360655737705	0.166666666666667	0	0	5.90625424645288	21.7083147682394	18.3950708460065	25.9118292441453	-0.272358117328402	15.7837626808368	-0.0269755661052972	0.464053183851953	1.29257385394756	14.0705849189861	-0.00369352875975191	0.140112578129038	35.1613090304908	58
Clutter_5bats_03Mar20_5	5	10	2	CorrelationDetector	7	110	1	10	2	505	482	35	35	0	0.0449172576832151	0.0726141078838174	0.163900414937759	0.225	0.0416666666666667	0.0246575342465753	4.68702792558236	16.842410312033	38.3830158572353	28.7522796089482	-0.011161371448624	5.61853073539462	-0.0311576869589253	0.440941763413422	1.09148297957378	13.3364898626127	-0.00817012434862345	0.146667715315736	44.2401046187849	63
Clutter_5bats_03Mar20_5	5	10	2	CorrelationDetector	7	110	1	10	1	265	326	79	79	0	0.0842105263157895	0.242331288343558	0.478527607361963	0.25	0.0256410256410256	0.0416666666666667	5.65867105220864	21.454015394395	18.0227716475946	25.8801345952293	-0.998921019268541	15.6381890360963	-0.00980952131792902	0.295617501474319	0.127729071378995	14.6950040274899	-0.00259445323798116	0.12961612284264	32.5120980144504	76
Clutter_5bats_03Mar20_5	5	10	2	CorrelationDetector	7	110	1	10	2	418	481	41	41	0	0.0321637426900585	0.0852390852390852	0.255717255717256	0.0571428571428571	0	0.0289855072463768	4.60626803211979	17.4426599048007	29.5697012609543	23.2471020599203	-0.145400157517915	6.91383479307262	-0.00571857386676515	0.151579386254004	-1.65809799450649	20.7123053777783	-0.0132005563114425	0.166044623591492	37.2360849625014	68
Clutter_5bats_03Mar20_5	5	10	2	CorrelationDetector	7	110	1	10	1	232	97	16	16	0	0.0512820512820513	0.164948453608247	0.268041237113402	0.108108108108108	0	0	3.89139644906735	15.1121395630208	28.4253728261086	28.1533664947954	0.793339180116284	9.83420006452462	-0.00946032925535956	0.171853199276628	1.44746752004951	6.57440570847687	-0.0154652199876677	0.150319892231496	42.4297358425284	68
Clutter_5bats_03Mar20_5	5	10	2	CorrelationDetector	7	110	1	10	2	409	325	19	19	0	0.0135135135135135	0.0584615384615385	0.135384615384615	0.0952380952380952	0	0.00431034482758621	5.04924899824871	19.1064837102266	34.071199628486	23.3872277009844	-0.243176119378398	3.49831923647435	0.00816247806562989	0.153824305634615	-0.164291182540934	1.99914742713605	-0.00234103492905811	0.14750166880681	38.4826120217845	136
Clutter_5bats_03Mar20_5	5	10	2	CorrelationDetector	7	110	1	10	3	380	550	50	50	0	0.0424929178470255	0.0909090909090909	0.247272727272727	0.181818181818182	0.0357142857142857	0.0191570881226054	4.98117626714424	19.8140310761712	36.5468407804213	30.3745177655522	-0.130532062082988	6.01177339999121	0.0021338462424958	0.144957341266315	-0.0200365183099436	11.3324103873014	0.000448479856387589	0.159766696624016	47.1826856004797	48
Clutter_5bats_03Mar20_5	5	10	2	CorrelationDetector	7	110	1	10	4	388	431	38	38	0	0.0474683544303797	0.0881670533642691	0.245939675174014	0.137931034482759	0.0196078431372549	0.0407239819004525	5.72364577106903	22.0572363337049	30.7002538143333	25.0698876730112	-0.515124502142091	5.89604594540834	0.00404573410436492	0.130881297128777	0.306579331071064	12.0849535202388	0.00129555870539336	0.121180268354767	35.5240581829431	29
Clutter_5bats_03Mar20_5	5	10	2	CorrelationDetector	7	110	1	10	2	402	351	29	29	0	0.022140221402214	0.0826210826210826	0.207977207977208	0.03125	0.0344827586206897	0.0179372197309417	4.2601824722377	17.1984444434958	33.5011494874796	25.4246890650331	-0.543866994839548	7.98522678565536	-0.0108885317412801	0.131373639882341	-0.0976807546793514	1.94241182465692	-0.00808950051659459	0.117190985589121	39.5950386615867	65
Clutter_5bats_03Mar20_5	5	10	2	CorrelationDetector	7	110	1	10	2	305	222	19	19	0	0.0760869565217391	0.0855855855855856	0.27027027027027	0	0.0952380952380952	0.0735294117647059	4.80713406732391	20.4142774921203	29.7514516162584	25.9822168586074	0.587671461747011	8.33342241471335	-0.0175424729719132	0.205641735387625	2.30458330949532	25.6583255873631	-0.0124671479807263	0.164194708009304	33.8568154281024	49
Clutter_5bats_03Mar20_5	5	10	2	CorrelationDetector	7	110	1	10	0	194	107	21	21	0	0.215384615384615	0.196261682242991	0.579439252336449	0.255813953488372	0	0	4.30684065884746	15.8912972130244	14.6304048494933	16.7751855558929	-0.00244328063362647	11.7823180356021	0.00106622298229173	0.120436248167735	-1.13768040504899	7.41030188827477	0.0167904584532717	0.101779714310432	21.6468322305488	57
Clutter_5bats_03Mar20_5	5	10	2	CorrelationDetector	7	110	1	10	3	380	562	47	47	0	0.0136612021857923	0.0836298932384342	0.209964412811388	0.0212765957446809	0	0.0155642023346304	5.42201610127302	22.2734679313923	34.8130487390812	28.3486986943625	0.0778651864925544	5.06589504137736	0.00498832547484995	0.20900658649325	-0.00148946790707164	2.35007960920017	0.00356794446379133	0.154559226647991	41.3349153655896	52
Clutter_5bats_03Mar20_5	5	10	2	CorrelationDetector	7	110	1	10	2	280	228	22	22	0	0.0259067357512953	0.0964912280701754	0.293859649122807	0.108108108108108	0.0294117647058824	0	5.18133415137957	20.9385559849316	31.386231733571	31.0459841374583	-0.116029944949996	9.35314743287778	0.0237789250189855	0.302073213050993	-0.119074898889646	2.01233574008596	-0.00203588985633321	0.109338655964432	41.1113911430193	46
Clutter_5bats_03Mar20_5	5	10	2	CorrelationDetector	7	110	1	10	1	211	138	16	16	0	0.0353982300884956	0.115942028985507	0.289855072463768	0.0689655172413793	0	0	4.80913153386805	19.3315697930894	35.8432429417649	30.336296473364	-0.23050745088378	7.55344052826799	-0.0128812197801205	0.179503471751141	-0.111687479518233	0.908893722732755	-0.00310885474377398	0.149978259484192	47.8095687661748	61
Clutter_5bats_03Mar20_5	5	10	2	CorrelationDetector	7	110	1	10	1	256	185	36	36	0	0.120805369127517	0.194594594594595	0.421621621621622	0.282051282051282	0.1	0	5.49598131888819	21.348443759107	19.356622178909	24.5450848892146	-0.215310392766155	11.5704789201301	-0.0346838749528978	0.336800319576756	1.08633504911364	11.8387097191569	0.00481363499578181	0.155822838504262	27.4552922400159	74
Clutter_5bats_03Mar20_5	5	10	2	CorrelationDetector	7	110	1	10	5	313	316	48	48	0	0.0547945205479452	0.151898734177215	0.291139240506329	0.0869565217391304	0.0263157894736842	0.0445859872611465	5.73990157283251	22.6574602755834	29.3682260636438	28.5855047977919	-0.275081317426856	8.55012436610167	0.00315468409580832	0.138454604354194	0.130865384457032	5.28417024783955	-0.00531773984364436	0.131766078262253	40.8484707072137	39
Clutter_5bats_03Mar20_5	5	10	2	CorrelationDetector	7	110	1	10	4	473	560	77	77	0	0.0356294536817102	0.1375	0.303571428571429	0.0857142857142857	0.0416666666666667	0.029585798816568	6.69903058033838	24.224545121067	30.1219649331063	27.7879392126072	-0.793793715199155	9.88530051560691	-0.00594367573417592	0.205905349511451	0.0439405703434432	9.34934716022277	-0.00965879307799881	0.130193937105181	39.5863017548929	30
Clutter_5bats_03Mar20_5	5	10	2	CorrelationDetector	7	110	1	10	1	294	314	64	64	0	0.0807174887892377	0.203821656050955	0.410828025477707	0.254901960784314	0	0.012987012987013	6.75472608500507	24.0835759263468	24.1588602138898	30.1782740123462	-1.15433041652745	13.2395651316975	-0.00470752979781078	0.183941679239909	-0.241264961001378	3.10532727342722	-0.00840344019850185	0.141407587052167	39.1471263233013	50
Clutter_5bats_03Mar20_5	5	10	2	CorrelationDetector	7	110	1	10	3	390	507	68	68	0	0.0412087912087912	0.134122287968442	0.339250493096647	0.119047619047619	0.0545454545454545	0.0269058295964126	7.30531734749468	26.2137357467012	26.5377983307838	30.3923074451317	0.127956080409335	11.5784410579911	0.0230649916369437	0.386313386081747	-1.78901252934174	14.4746169465354	0.00601033522522037	0.150759432577905	37.2928683138277	55
Clutter_5bats_03Mar20_5	5	10	2	CorrelationDetector	7	110	1	10	2	243	311	75	75	0	0.0923913043478261	0.241157556270096	0.427652733118971	0.137931034482759	0.111111111111111	0.0555555555555556	6.75925854811346	23.7352169170246	21.3220429972067	28.3127788433666	1.33305733017198	12.8734590604027	-0.0197671100323718	0.52855412033362	1.18667900888436	10.0558915444505	0.059957948267524	0.364190599921209	35.0884475118977	58
Clutter_5bats_03Mar20_5	5	10	2	CorrelationDetector	7	110	1	10	3	336	467	69	69	0	0.0545454545454545	0.147751605995717	0.413276231263383	0.0555555555555556	0.0769230769230769	0.0153846153846154	6.30986888379663	24.9576184284022	19.5492685155139	27.30231828807	0.851147106413084	14.9220873267607	0.0140611986871513	0.351921662029852	1.7584848348855	12.6746575390458	-0.0106145848383743	0.15148864974064	33.3024846650126	48
Clutter_5bats_03Mar20_5	5	10	2	CorrelationDetector	7	110	1	10	5	485	598	87	87	0	0.0375	0.145484949832776	0.282608695652174	0.0967741935483871	0.0434782608695652	0.0268456375838926	7.50622318582342	27.2101669338012	30.62324879847	31.7612788531373	-0.373925130862368	12.5888798615938	-0.00277322593155463	0.325115962797894	-0.587314146581608	10.4136330730437	0.00521986471895377	0.146261827093455	43.6232750014965	59
Clutter_5bats_03Mar20_5	5	10	2	CorrelationDetector	7	110	1	10	2	268	183	11	11	0	0.0394736842105263	0.0601092896174863	0.229508196721311	0.0217391304347826	0	0	6.13631188960265	23.0239848142225	31.6504996683421	24.4472010823847	0.313564233534042	4.8175231535769	-0.029470682435929	0.145055007036216	0.837152248212369	10.1326466226993	-0.0222362974142063	0.145768412137516	38.5098148564478	31
Clutter_5bats_03Mar20_5	5	10	2	CorrelationDetector	7	110	1	10	0	237	412	76	76	0	0.118343195266272	0.184466019417476	0.436893203883495	0.204545454545455	0.0217391304347826	0.104477611940299	6.06546430511846	22.4022907937517	18.6584338666212	21.8731167343589	1.17022783068583	13.848378944106	-0.00209143943651022	0.203039096310899	3.87079340329432	29.3699866332544	-0.0017344311027926	0.151044229979171	30.2790574553199	59
Clutter_5bats_03Mar20_5	5	10	2	CorrelationDetector	7	110	1	10	4	481	906	95	95	0	0.0209643605870021	0.10485651214128	0.247240618101545	0.127272727272727	0	0.0078125	6.85506680120201	24.9133865012162	31.3992708270371	27.1086638106396	-0.120192984758817	8.22734591627895	-0.00528958734059413	0.209217462035949	0.227469942864082	6.30580478430058	-0.000497738671693032	0.140409913317264	42.7859293434658	45
Clutter_5bats_03Mar20_5	5	10	2	CorrelationDetector	7	110	1	10	3	245	164	7	7	0	0.0347222222222222	0.0426829268292683	0.146341463414634	0.0227272727272727	0.0740740740740741	0.0192307692307692	5.49426055555388	19.9846839666703	38.7482657345589	25.79090311506	-0.0246490468693457	3.26375826224464	-0.00230236538840793	0.142511217985803	-1.06395448734892	13.845292242268	0.0315396179316099	0.400150365303234	42.407984156113	75
Clutter_5bats_03Mar20_5	5	10	2	CorrelationDetector	7	110	1	10	5	711	981	92	92	0	0.018413597733711	0.0937818552497452	0.205912334352701	0.0857142857142857	0	0.0158982511923688	6.84604699638342	26.0854927278154	35.3293994289663	25.1694135933071	-0.381749664228498	5.57913268851166	0.004366483596903	0.14720440090487	-0.610259088587887	9.6765113597071	0.00460268357185212	0.147065198808255	42.825775308352	49
Clutter_5bats_03Mar20_5	5	10	2	CorrelationDetector	7	110	1	10	2	323	437	79	79	0	0.0650684931506849	0.180778032036613	0.375286041189931	0.206896551724138	0.0731707317073171	0.0197044334975369	7.07936135666013	24.8537351775326	21.7468770196584	25.1693037875746	1.03004670028173	14.1380446949688	-0.0118163305296761	0.277553520087907	0.164816661938253	4.81887012216157	0.0086886879370456	0.132280043188291	34.0056486749583	73
Clutter_5bats_03Mar20_5	5	10	2	CorrelationDetector	7	110	1	10	2	260	244	25	25	0	0.0253164556962025	0.102459016393443	0.360655737704918	0.0909090909090909	0	0	5.36303715799078	20.0934372036209	26.3440752025059	25.6807964925814	0.548222975683993	7.42374579665804	0.00459188981913428	0.132396514490518	0.539495803456389	4.61408120081335	0.0116044290329102	0.123449972987014	36.6947758687252	51
Clutter_5bats_03Mar20_5	5	10	2	CorrelationDetector	7	110	1	10	3	272	366	53	53	0	0.0765765765765766	0.144808743169399	0.35792349726776	0.24	0	0.0300751879699248	5.73009242659897	20.7556947789932	23.9576801180037	25.4527441243235	0.154169871463803	12.093978494196	0.0157050988043767	0.169655100221597	-0.123511677815066	9.45054906777561	0.0173801077015397	0.162193158507164	36.5553253469823	88
Clutter_5bats_03Mar20_5	5	10	2	CorrelationDetector	7	110	1	10	1	196	123	20	20	0	0.0958904109589041	0.16260162601626	0.577235772357724	0.127272727272727	0	0	5.76576917371696	21.324978556859	12.9021776654784	24.9716572473825	4.39451532443894	21.1487533036383	-0.0105677060690524	0.208352852093785	0.316478731207352	1.57762207466819	-0.00696586652205718	0.0909354213084957	31.0501265732978	66
Clutter_5bats_03Mar20_5	5	10	2	CorrelationDetector	7	110	1	10	4	362	420	32	32	0	0.0204778156996587	0.0761904761904762	0.252380952380952	0.0612244897959184	0	0.0101010101010101	6.12723292177405	24.2786266678894	33.7631927796008	27.9644596605696	0.392885208699672	5.46266322536651	0.00894014650726413	0.152051556185287	-0.279912810743157	4.82765069680606	0.0114269745715529	0.159726148853939	44.5799554896405	29
Clutter_5bats_03Mar20_5	5	10	2	CorrelationDetector	7	110	1	10	6	433	543	76	76	0	0.0443213296398892	0.139963167587477	0.370165745856354	0.233333333333333	0.0357142857142857	0.0176211453744493	7.68197404640412	27.9133816709707	24.0430584202189	28.2350396524069	-0.266518449201311	9.76167066911765	-0.0084501613724618	0.220078635416037	-0.0064076319738373	8.34359230851482	-0.0145135856163102	0.15069806074542	35.7943038594889	47
Clutter_5bats_03Mar20_5	5	10	2	CorrelationDetector	7	110	1	10	2	342	308	40	40	0	0.0698689956331878	0.12987012987013	0.347402597402597	0.166666666666667	0.0416666666666667	0.00641025641025641	5.60957223525049	21.4669450274541	21.7930161514517	26.8174589128301	0.459213586570861	13.7885579219484	-0.0142303660306671	0.249796643646415	-2.52971456088062	24.9819810335696	0.00511936193838885	0.127395304992421	31.3318902128663	83
Clutter_5bats_03Mar20_5	5	10	2	CorrelationDetector	7	110	1	10	3	423	628	65	65	0	0.041343669250646	0.103503184713376	0.245222929936306	0.189655172413793	0	0.015625	5.16095953999486	19.1459548804519	27.2531484164534	21.9932950314836	0.149928026246701	5.99913585195475	-0.00836235500957963	0.144018213842214	0.0381631753825996	5.38263637495413	-0.0102866652555111	0.137727385769974	36.4626961070801	68
Clutter_5bats_03Mar20_5	5	10	2	CorrelationDetector	7	110	1	10	0	222	77	4	4	0	0.0196078431372549	0.051948051948052	0.272727272727273	0.025	0	0	4.43220528935074	16.6366766143417	33.502699844735	25.2537203086852	0.529759938848293	7.28083009169992	-0.0162201464475101	0.124305473581313	0.27065370721804	0.93843607951044	-0.00268028838802437	0.114777171042166	46.6272681877015	31
Clutter_5bats_03Mar20_6	5	10	2	JAR_Corr	7	110	1	10	2	278	208	24	24	0	0.0566037735849057	0.115384615384615	0.336538461538462	0.0789473684210526	0	0.0222222222222222	5.73244939246534	20.790065431863	32.1519677280683	28.9478866423413	0.473275799216148	4.98410231143596	-0.00892303871133476	0.137824508509732	1.26622871744228	8.42326206033102	0.00279070083036142	0.132654140439171	44.7494751956239	85
Clutter_5bats_03Mar20_6	5	10	2	JAR_Corr	7	110	1	10	3	518	687	78	78	0	0.0528455284552846	0.11353711790393	0.353711790393013	0.125	0.0285714285714286	0.0447368421052632	7.54140929494849	27.1336889078604	25.1506879228827	26.4935603938566	-0.397520005026056	7.97868318213136	0.025004275412343	0.279093538331715	0.476792844369967	12.7152657135101	0.0118034192977772	0.140701374549849	32.849783893005	31
Clutter_5bats_03Mar20_6	5	10	2	JAR_Corr	7	110	1	10	1	251	145	34	34	0	0.0934579439252336	0.23448275862069	0.448275862068966	0.0217391304347826	0.133333333333333	0.0444444444444444	5.33057190175404	19.5509855974002	15.0734046666327	34.8279986191459	4.4285693863179	35.2256511717293	-0.143126914910741	0.957627466554154	-8.27238779976054	30.6583610742113	-0.0105651876403378	0.128623944736182	38.0164708337692	22
Clutter_5bats_03Mar20_6	5	10	2	JAR_Corr	7	110	1	10	4	278	304	42	42	0	0.062780269058296	0.138157894736842	0.315789473684211	0.1	0.0576923076923077	0.0422535211267606	5.2444077010592	20.1161214873713	27.9005264175079	27.8766320555851	0.158161192586342	9.9584076317585	-0.0200513987687407	0.23041987852698	-1.15980913057885	13.0056502376008	-0.000640867481507667	0.129802459664096	37.0247151186447	78
Clutter_5bats_03Mar20_6	5	10	2	JAR_Corr	7	110	1	10	3	533	790	110	110	0	0.068762278978389	0.139240506329114	0.383544303797468	0.162162162162162	0.0952380952380952	0.040983606557377	7.36311937835576	26.5305551212652	22.3358140856447	27.879333602975	0.238244629857032	11.8959759227838	-0.0177497307527049	0.456588339666139	-0.170107335474506	16.1414097473656	-0.00392916646141136	0.160909063271224	32.5717079755669	68
Clutter_5bats_03Mar20_6	5	10	2	JAR_Corr	7	110	1	10	3	388	609	75	75	0	0.0422960725075529	0.123152709359606	0.38752052545156	0.102040816326531	0.03125	0.0205761316872428	5.08224787493145	19.4885005926228	23.5865326857791	25.5797105205307	0.964904972229969	9.41925209084529	0.0100114253018973	0.221175886002041	0.033991308152325	2.33081715999193	0.000469596045690632	0.161019824333892	37.3532276554511	71
Clutter_5bats_03Mar20_6	5	10	2	JAR_Corr	7	110	1	10	0	196	99	20	20	0	0.142857142857143	0.202020202020202	0.626262626262626	0.121951219512195	0.09375	0	5.47737087703764	20.4135063068169	9.79998656397142	16.9028634955523	-1.00249032103143	14.1647521879498	-0.0154532176470387	0.225640132661023	2.10809592080961	36.424442706866	-0.0850436010386384	0.298715028555356	6.39427222987429	71
Clutter_5bats_03Mar20_6	5	10	2	JAR_Corr	7	110	1	10	5	388	583	89	89	0	0.0555555555555556	0.152658662092624	0.37221269296741	0.194444444444444	0.0819672131147541	0.0212765957446809	6.50810095965496	23.4430574719993	22.3043648704547	27.5207504330603	-0.79335062042908	12.3111558916162	0.0259297802244429	0.323143922126436	-0.100090754304616	12.7611480577737	0.012817613305028	0.134462187958932	33.119887908575	67
Clutter_5bats_03Mar20_6	5	10	2	JAR_Corr	7	110	1	10	3	447	454	36	36	0	0.0426136363636364	0.079295154185022	0.198237885462555	0.111111111111111	0	0.037037037037037	5.4476663556113	21.4694710490275	35.192797654355	25.7430175439831	-0.10670518336329	4.89852640678184	-0.00320333304424823	0.170340077724059	0.302522317271363	9.1145808005819	-0.00875941720644026	0.129877209794227	42.4874679526696	31
Clutter_5bats_03Mar20_6	5	10	2	JAR_Corr	7	110	1	10	4	480	503	32	32	0	0.00954653937947494	0.0636182902584493	0.157057654075547	0	0.0392156862745098	0.00292397660818713	5.5972404287492	20.6947284821327	40.4104009266739	24.8425987213279	0.302535162232069	4.83498961253708	-0.00632122230595246	0.15385652492474	0.0701868583811842	3.45267988828228	-0.00586256527206431	0.150814720256937	46.6544492682239	54
Clutter_5bats_03Mar20_6	5	10	2	JAR_Corr	7	110	1	10	4	329	354	17	17	0	0.0149253731343284	0.0480225988700565	0.180790960451977	0.0666666666666667	0.0238095238095238	0	4.47210726289125	16.3026421127845	35.2031684562404	23.9543224422365	0.0884184474204056	4.90347237661969	-0.0047905393358146	0.156400186074133	0.0869296941794913	1.6046152201039	-0.00222459600324301	0.159280383748862	40.8126355955037	68
Clutter_5bats_03Mar20_6	5	10	2	JAR_Corr	7	110	1	10	3	252	213	17	17	0	0.012987012987013	0.07981220657277	0.244131455399061	0	0.025	0	4.22607181767477	16.1881608316506	35.0086700050926	27.3705835364678	-0.159273713764619	4.73375682538483	0.0175029004073049	0.155574916522335	-0.956489511296974	12.7497477727338	0.0187041828975069	0.151874233443814	44.5815205998674	55
Clutter_5bats_03Mar20_6	5	10	2	JAR_Corr	7	110	1	10	2	494	547	33	33	0	0.0228310502283105	0.0603290676416819	0.213893967093236	0.0833333333333333	0.0303030303030303	0.0166666666666667	4.40430332281349	17.95075246602	38.4675713150798	27.6306813859405	0.345114063128626	5.28744021629483	-0.00856051175003019	0.239384178475906	-0.225440472046471	6.57339969579155	0.00300608278232566	0.144753877543131	44.9037638042024	69
Clutter_5bats_03Mar20_6	5	10	2	JAR_Corr	7	110	1	10	4	332	223	4	4	0	0.0103092783505155	0.0179372197309417	0.0986547085201794	0.0645161290322581	0	0	3.69960988971701	14.4361815530605	43.9524768853688	24.2570390359071	-0.0306023689187002	2.24308675300761	-0.00442845698309856	0.108968646721077	0.0699121588860258	0.916828837023487	-0.00325703742069368	0.110396529912621	48.0015055657072	44
Clutter_5bats_03Mar20_6	5	10	2	JAR_Corr	7	110	1	10	1	378	320	16	16	0	0.0227272727272727	0.05	0.14375	0	0.0487804878048781	0.0153061224489796	4.20328184371347	15.9162920678223	36.5135120508658	25.3248001413311	0.332108572788982	5.1427844890404	0.0186882178275148	0.160418518844355	0.831110923823526	10.0997237548053	0.0101038048506622	0.164115095238243	41.0160256749399	20
Clutter_5bats_03Mar20_6	5	10	2	JAR_Corr	7	110	1	10	3	294	221	7	7	0	0.0154639175257732	0.0316742081447964	0.122171945701357	0.0789473684210526	0	0	4.96422524223282	17.4351465948815	40.2394694873829	22.6597676916234	-0.0178079375470803	2.02756768022442	0.0136798132522127	0.116535365289811	-0.0776011375027775	1.28685478779245	0.0161939707230492	0.118466744901711	45.1035443394283	34
Clutter_5bats_03Mar20_6	5	10	2	JAR_Corr	7	110	1	10	1	350	338	11	11	0	0.0121951219512195	0.0325443786982249	0.192307692307692	0.0294117647058824	0.0740740740740741	0	4.78673838041591	18.9235757972075	34.103429332122	23.6655568550312	-0.0307959395482065	2.88638971469235	-0.00449105394386065	0.160148910792037	0.127791126282952	1.60725131838183	-0.0110188722367073	0.171140568317445	40.4614617472159	110
Clutter_5bats_03Mar20_6	5	10	2	JAR_Corr	7	110	1	10	2	384	479	39	39	0	0.0298507462686567	0.081419624217119	0.292275574112735	0.0196078431372549	0.0277777777777778	0.0264150943396226	6.93645260122421	26.2770029644649	30.4885082824614	27.3968364259093	0.259205816694616	7.95286065210781	0.00667607298663996	0.272350445140471	-0.0926886651275006	3.39719350826973	-0.0078631235830918	0.138001404911317	39.2802242122397	43
Clutter_5bats_03Mar20_6	5	10	2	JAR_Corr	7	110	1	10	5	405	641	56	56	0	0.0308483290488432	0.0873634945397816	0.246489859594384	0.0769230769230769	0	0.0235690235690236	6.43190551177635	23.2572236332573	30.6633463831393	27.5082406266509	-0.586384945875064	7.82917286777652	-0.00776303476706411	0.243530882082088	0.257307582827832	10.8651618125628	0.00800280475899363	0.130054144119798	40.8267472837244	76
Clutter_5bats_03Mar20_6	5	10	2	JAR_Corr	7	110	1	10	3	391	460	38	38	0	0.0260586319218241	0.0826086956521739	0.256521739130435	0.0294117647058824	0	0.0304347826086957	5.27403785939978	19.4982793468418	30.6233626348855	23.5843705648763	0.122527087487426	5.32316890433805	0.00733698188751726	0.13095820148983	0.974788895166639	17.0971572067439	0.0197749545057887	0.190410528538561	40.0007948019922	62
Clutter_5bats_03Mar20_6	5	10	2	JAR_Corr	7	110	1	10	2	301	198	6	6	0	0.0223463687150838	0.0303030303030303	0.126262626262626	0.0526315789473684	0	0	3.15595130927601	13.2592367750639	43.0647716387695	27.3364422075467	-0.187993384513473	3.55300237605645	0.00858432263130361	0.137592513219879	-0.0655794631184773	0.801254461213696	-0.00247740616328995	0.122745849265838	49.4749417498488	64
Clutter_5bats_03Mar20_6	5	10	2	JAR_Corr	7	110	1	10	2	329	221	19	19	0	0.0425531914893617	0.085972850678733	0.167420814479638	0.138888888888889	0	0.0189873417721519	2.84812199447497	10.7134666831434	37.8999595337038	29.6633086277043	-0.25164154800059	4.1668689531365	0.00550877350778923	0.12157681390035	-0.125499375362561	8.65462330878733	0.00723645924727914	0.0872371497380166	44.2018586107637	43
Clutter_5bats_03Mar20_6	5	10	2	JAR_Corr	7	110	1	10	2	341	302	33	33	0	0.0509259259259259	0.109271523178808	0.235099337748344	0.0357142857142857	0.025	0.0451612903225806	3.91656432165968	15.4437286041926	32.7735388723666	32.4191267312578	0.975223460269561	13.0989397547054	0.00782910358144367	0.241470301502477	-0.0689036641347271	19.4139448022337	-0.0135616854956331	0.153062121378747	44.4566858569462	87
Clutter_5bats_03Mar20_6	5	10	2	JAR_Corr	7	110	1	10	2	290	407	52	52	0	0.0297029702970297	0.127764127764128	0.321867321867322	0.0454545454545455	0.0277777777777778	0.0234375	4.03264953579606	16.0639350634748	26.1404526762809	26.8234379216877	0.186127775444284	8.44693369186351	0.00430753402542341	0.13079039584379	0.642392157769326	5.25473725553268	0.00539518177920499	0.122325651587926	39.8985493295392	67
Clutter_5bats_03Mar20_6	5	10	2	JAR_Corr	7	110	1	10	0	248	138	10	10	0	0.031496062992126	0.072463768115942	0.144927536231884	0.0789473684210526	0.0666666666666667	0	2.49038956521931	8.75898811358401	41.7458606498935	27.530957492785	-0.244806470106213	3.49591540333935	-0.0221866624959371	0.156357121341516	0.670811599943497	5.07006635098377	-0.028289441713881	0.147807749451838	52.4697541224202	45
Clutter_5bats_03Mar20_6	5	10	2	JAR_Corr	7	110	1	10	4	324	351	17	17	0	0.0126582278481013	0.0484330484330484	0.213675213675214	0.0277777777777778	0	0.0126582278481013	5.09230404245761	18.7972446385476	32.4856479676449	21.2102202875213	0.282564511466198	4.00132473032366	-0.00884810875084203	0.148645423868638	0.392261804781661	7.64967370893847	0.000396897773597671	0.144296701138267	40.6338126318966	41
Clutter_5bats_03Mar20_6	5	10	2	JAR_Corr	7	110	1	10	1	278	170	26	26	0	0.116883116883117	0.152941176470588	0.276470588235294	0.333333333333333	0.0588235294117647	0	4.20216013763653	15.503380648218	28.8410419769689	27.1627820769972	1.15759131446206	11.6271155813503	0.0264868183491483	0.2007112683635	0.243176616962284	2.02441402594179	0.000810910493251239	0.139235514267526	37.9920323816111	35
Clutter_5bats_03Mar20_6	5	10	2	JAR_Corr	7	110	1	10	2	298	279	15	15	0	0.0233644859813084	0.0537634408602151	0.326164874551971	0.0212765957446809	0.0697674418604651	0	4.59812261571871	17.3740883185837	34.4685674746063	28.065843976195	-0.221588765170977	3.07739312361384	-0.00224096277315687	0.147434564296421	-0.0215491909984731	2.74636227796931	0.000982328619788348	0.150286088356357	41.7037446722388	28
Clutter_5bats_03Mar20_6	5	10	2	JAR_Corr	7	110	1	10	5	651	827	42	42	0	0.0201550387596899	0.0507859733978235	0.195888754534462	0.108108108108108	0.0612244897959184	0.0107334525939177	5.18166706318397	20.1879905904404	39.893504198421	26.6658854763566	0.1049259822384	3.11296823746391	-0.0123910289261277	0.156075810327623	-0.212065717523711	4.63402099803852	-0.0103763596959698	0.15522745262868	46.8340409795692	58
Clutter_5bats_03Mar20_6	5	10	2	JAR_Corr	7	110	1	10	5	371	364	13	13	0	0.0207612456747405	0.0357142857142857	0.134615384615385	0.0625	0	0.0128755364806867	4.13269450375809	15.9424826608553	38.5642849088395	23.2872320711258	0.0412654852274072	2.58967400472293	-0.00941243006952699	0.145381802336895	0.0693852756944486	2.44348208572114	-0.00496055325173174	0.142889787523726	43.84769813366	43
Clutter_5bats_03Mar20_6	5	10	2	JAR_Corr	7	110	1	10	4	350	370	47	47	0	0.0566037735849057	0.127027027027027	0.262162162162162	0.0731707317073171	0.129032258064516	0.0310880829015544	6.89705180492215	25.7823166549606	29.8932255159195	27.1570252415455	-0.132626805450994	5.4141347004937	0.00357036117146463	0.165907962344785	-0.0161965562305022	6.83701693688397	0.00140918776133892	0.161481238877017	39.8991922086932	94
Clutter_5bats_03Mar20_6	5	10	2	JAR_Corr	7	110	1	10	3	356	469	38	38	0	0.0368098159509202	0.0810234541577825	0.283582089552239	0.153846153846154	0.0227272727272727	0.00862068965517241	6.25268142754258	24.5245885212474	30.8127846662998	26.1026348838719	-0.0517732328075718	5.7349453272795	-0.0180287111636984	0.154035547567627	-0.612641289842513	6.18873158322731	-0.0222802910275526	0.147008325748729	39.6224780186292	53
Clutter_5bats_03Mar20_6	5	10	2	JAR_Corr	7	110	1	10	3	391	366	41	41	0	0.0776699029126214	0.112021857923497	0.270491803278689	0.261904761904762	0.0333333333333333	0.0476190476190476	6.44225633558201	24.3789548331531	28.6251404326071	27.1643301559944	-0.150491828004431	7.26332000787729	-0.00695374948825859	0.228930084354986	-1.45419056880547	17.4587936508757	0.00823748621389612	0.193757452373678	35.2718872647627	72
Clutter_5bats_03Mar20_6	5	10	2	JAR_Corr	7	110	1	10	1	221	128	22	22	0	0.101123595505618	0.171875	0.3671875	0.162790697674419	0	0.05	5.09351676641446	18.7468532581206	25.7534455566366	30.4235235259325	0.0707279043144719	12.3394895544723	0.0673274998364448	0.41717175088945	-0.0947007341069524	13.2572274560831	-0.00187396335167064	0.160507139864572	38.1236167892355	90
Clutter_5bats_03Mar20_6	5	10	2	JAR_Corr	7	110	1	10	2	316	413	34	34	0	0.0191570881226054	0.0823244552058111	0.278450363196126	0.0408163265306122	0	0.0158730158730159	5.02910244842714	18.5920018985341	28.0471006113296	24.2888625518573	-0.430596151672822	5.6545787147857	-0.0168436931344775	0.154259772826569	-0.288085506175436	2.68135251468971	-0.0234593663787499	0.132387151301467	36.2299026433054	57
Clutter_5bats_03Mar20_6	5	10	2	JAR_Corr	7	110	1	10	2	403	416	46	46	0	0.0666666666666667	0.110576923076923	0.264423076923077	0.212765957446809	0	0.0481481481481481	5.08181119825531	19.2712568028616	31.3013807132622	27.339552325659	-0.325738984283399	6.20289059866698	0.0059761867323334	0.162910873947129	-0.510486199867518	14.4622096406298	0.00447564905233163	0.160555381053265	38.3946807936837	63
Clutter_5bats_03Mar20_6	5	10	2	JAR_Corr	7	110	1	10	1	242	216	56	56	0	0.105263157894737	0.259259259259259	0.458333333333333	0.25	0.148148148148148	0	4.79162645630988	17.9518249006306	21.880134111349	32.8043764490194	-0.0446717203784111	15.9671100783922	-0.0667223484567654	0.54555553293454	1.0615658642241	10.2861271873238	-0.0182073688180337	0.139732128768978	41.6841960383299	42
Clutter_5bats_03Mar20_6	5	10	2	JAR_Corr	7	110	1	10	1	236	157	34	34	0	0.0810810810810811	0.21656050955414	0.388535031847134	0.166666666666667	0.032258064516129	0.0377358490566038	3.76304815146584	14.8772374740598	22.4794679284689	29.3140598496845	3.32319452959684	19.4695557978001	-0.0379207392339245	0.350832363393209	-0.235333396971359	13.402297860553	-0.0126380651751478	0.141769888979012	34.4205985578254	98
Clutter_5bats_03Mar20_6	5	10	2	JAR_Corr	7	110	1	10	2	221	128	5	5	0	0.0309278350515464	0.0390625	0.265625	0.0465116279069767	0	0	3.47971774055933	14.7248447929555	36.1424910018934	26.7345245578771	0.2637408840612	2.44236936507068	0.0399573708310894	0.406376288641844	-0.360677897446949	3.75507716139857	0.0111206993881099	0.10243445953932	45.576863006651	66
Clutter_5bats_03Mar20_6	5	10	2	JAR_Corr	7	110	1	10	3	343	417	34	34	0	0.03584229390681	0.0815347721822542	0.18705035971223	0.166666666666667	0	0.00471698113207547	5.02288167723529	18.8207220126356	41.986164891979	29.5950867430702	0.516947720835584	7.13977303201039	-0.00550373159272002	0.13912494079286	0.0362992528679912	1.75827747558137	-0.00938366754287696	0.141018814145607	52.0663754770321	77
Clutter_5bats_03Mar20_6	5	10	2	JAR_Corr	7	110	1	10	2	369	294	55	55	0	0.108225108225108	0.187074829931973	0.36734693877551	0.025	0	0.0656934306569343	5.599659491818	21.9561187925061	26.6998374466993	28.2836935577906	0.236636550780646	16.7407014512646	-0.0135106020027045	0.142073049938738	-2.56600440583122	24.2645620644497	0.00119447652945174	0.274681940456274	37.803273954621	66
Clutter_5bats_03Mar20_6	5	10	2	JAR_Corr	7	110	1	10	3	273	200	11	11	0	0.0129032258064516	0.055	0.205	0.0512820512820513	0	0	4.22065445659934	16.5094616600988	32.2498137637708	23.638790807662	-0.458904734426912	2.35351242897421	-0.00940625075010818	0.111326934752856	0.211120247437773	5.34566135775433	-0.00239383147662132	0.110451492208874	39.2594062703702	33
Clutter_5bats_03Mar20_6	5	10	2	JAR_Corr	7	110	1	10	1	445	577	41	41	0	0.0461538461538462	0.0710571923743501	0.214904679376083	0.195121951219512	0	0.0251798561151079	5.56883802747508	21.4678839910423	36.4864757817342	27.223499951703	0.144257965883348	3.78628123405362	0.00813685307762916	0.16124196065141	-0.0908261881725346	3.32373435587216	0.00288530854125701	0.134299026236407	44.5916174294755	127
Clutter_5bats_03Mar20_6	5	10	2	JAR_Corr	7	110	1	10	2	295	316	21	21	0	0.0144230769230769	0.0664556962025316	0.243670886075949	0	0.0303030303030303	0.0075187969924812	4.81650176778309	18.3156795399977	36.1839121474034	27.4910571095121	-0.164151670112835	3.818269600506	-0.0101104033107279	0.151557405103023	-0.599132803420859	6.48367204902704	-0.0129009667816026	0.143800305623537	44.7822940275634	54
Clutter_5bats_03Mar20_6	5	10	2	JAR_Corr	7	110	1	10	4	387	363	13	13	0	0.00327868852459016	0.0358126721763085	0.154269972451791	0.024390243902439	0	0	4.80078683645527	18.3934326149067	42.4709329401351	26.6890116854516	0.0403566261161828	3.28150641493963	-0.0091169585897048	0.143725282474438	0.121097060528147	1.18258910760146	-0.00291874851338151	0.139074583947621	47.4191412183668	10
Clutter_5bats_03Mar20_6	5	10	2	JAR_Corr	7	110	1	10	3	317	308	34	34	0	0.0504201680672269	0.11038961038961	0.298701298701299	0.188679245283019	0	0.0112994350282486	5.95827522167883	22.8426268451804	31.4213371262673	29.1017584680638	-0.231961619177322	6.46471051757344	-0.0109834046912815	0.247219542113774	0.914653378463481	11.4530228744789	0.00817514294877943	0.140044063817171	41.5345508374983	91
Clutter_5bats_03Mar20_6	5	10	2	JAR_Corr	7	110	1	10	1	217	52	12	12	0	0.0789473684210526	0.230769230769231	0.384615384615385	0.107142857142857	0	0	4.47126668367283	17.4389986121577	19.2961019504229	31.8650623770372	2.11389932999078	11.1701228331894	0.00285574170693734	0.173084037699417	2.16132171226081	8.25405538131186	-0.0251986161057446	0.174288813362434	41.4763569794331	102
Clutter_5bats_03Mar20_6	5	10	2	JAR_Corr	7	110	1	10	1	324	367	28	28	0	0.0229885057471264	0.0762942779291553	0.237057220708447	0.113636363636364	0	0	5.23422340506678	21.2540929052355	35.0915301247251	27.5841765239789	-0.395627231311913	4.85808245153125	0.00258041878073574	0.153695962675976	-0.0471137869387988	1.30364468514941	0.00536679919227092	0.155057174213911	44.5342390549886	103
Clutter_5bats_03Mar20_6	5	10	2	JAR_Corr	7	110	1	10	2	348	568	54	54	0	0.0227272727272727	0.0950704225352113	0.269366197183099	0.13953488372093	0.0181818181818182	0	5.76874205260401	21.6502812793807	30.005271505234	27.0651462999	0.498209584049855	8.92210717496746	-0.00898471155038883	0.232778303837104	0.174215450634048	3.5944617220703	-0.00290383097583799	0.155803284323248	39.4528073559697	118
Clutter_5bats_03Mar20_6	5	10	2	JAR_Corr	7	110	1	10	2	345	283	11	11	0	0.00819672131147541	0.03886925795053	0.240282685512367	0	0	0.0103626943005181	4.67576510879424	17.9727749719532	36.8276389977542	25.431886689667	-0.280604312950216	2.99720962173234	-0.00904776179725484	0.14231567401788	-0.354322899327554	3.90528108048941	-0.00507257674676827	0.144909360980966	42.1730792921183	48
Clutter_5bats_03Mar20_6	5	10	2	JAR_Corr	7	110	1	10	3	504	660	61	61	0	0.0606694560669456	0.0924242424242424	0.384848484848485	0.142857142857143	0.117647058823529	0.0462724935732648	7.22489235683956	24.5940479004467	23.9353835273641	23.199822437949	0.024732098349197	6.32730124555927	-0.00426341481263939	0.258054962250004	-1.43741264469701	19.7988863935441	-0.00945933201625666	0.309911567889127	28.1618597672501	27
Clutter_5bats_03Mar20_6	5	10	2	JAR_Corr	7	110	1	10	4	482	680	88	88	0	0.0416666666666667	0.129411764705882	0.297058823529412	0.206896551724138	0.0493827160493827	0.0257142857142857	7.81636549065655	26.6509162155232	25.5951097034028	24.0411189905787	0.0611188320840157	7.9477400722654	0.00747184177776748	0.197992018938042	-0.157674723787757	6.91609057051206	0.00566346903127178	0.14637389073539	34.1068794809118	28
Clutter_5bats_03Mar20_6	5	10	2	JAR_Corr	7	110	1	10	3	360	322	20	20	0	0.0109489051094891	0.062111801242236	0.18944099378882	0.0666666666666667	0	0	5.7161186002543	20.4468913713383	31.8309867446213	23.8690105471376	-0.0636344970686569	4.06949968822578	0.014708346809393	0.171092671280177	0.121593801573542	1.0152350181585	0.00484443221354323	0.128048764829012	38.9050057343851	107
Clutter_5bats_03Mar20_6	5	10	2	JAR_Corr	7	110	1	10	3	454	381	68	68	0	0.141592920353982	0.178477690288714	0.401574803149606	0.137931034482759	0	0.144736842105263	5.62292951417692	20.3331685232527	21.8357512510746	25.0812994738626	-0.0148798095231391	9.51166058003609	-0.00871752372537738	0.203623226520451	-1.549329864417	22.8448079789508	-0.000938198141625285	0.222353748879542	24.9098260345448	31
Clutter_5bats_03Mar20_6	5	10	2	JAR_Corr	7	110	1	10	4	345	353	40	40	0	0.032967032967033	0.113314447592068	0.257790368271955	0.133333333333333	0.0638297872340425	0	5.17138967941256	18.4484634431059	29.2381654412362	25.834686825046	-0.669481396372978	10.3672122378166	-0.00565171208082063	0.172159965528597	-0.129698961353514	14.5018658450405	-0.00105755931797655	0.129358760952339	36.9237662771927	20
Clutter_5bats_03Mar20_6	5	10	2	JAR_Corr	7	110	1	10	1	226	179	24	24	0	0.0743801652892562	0.134078212290503	0.329608938547486	0.0714285714285714	0	0.0681818181818182	3.83856881385842	14.1170093526565	25.8072928752155	26.6310216739823	0.0729851711028257	8.5394778770168	0.0265258940474855	0.232963435159037	0.782388958306128	7.33943517302558	-0.00349951611265826	0.168092814319052	39.4665427753197	132
Clutter_5bats_03Mar20_6	5	10	2	JAR_Corr	7	110	1	10	0	280	206	11	11	0	0.032967032967033	0.0533980582524272	0.33495145631068	0.0833333333333333	0	0.0121951219512195	4.89668400761513	19.6394046509535	26.0358238508719	30.7775044409396	0.965779324204557	13.6101475728132	0.0159887925857095	0.495069970059291	4.48944773176976	21.4647103104568	0.0306272154370407	0.274018616828913	33.7473044779849	65
Clutter_5bats_03Mar20_6	5	10	2	JAR_Corr	7	110	1	10	1	265	219	23	23	0	0.0424242424242424	0.105022831050228	0.278538812785388	0.0833333333333333	0	0.0454545454545455	5.5709225534415	22.4012400031417	24.2659202130772	24.8964555016135	-0.048095652523274	6.79014084143068	0.00506115726469609	0.136453296268925	0.522257958361933	6.73368445714912	0.0138908823173095	0.136614943725714	29.5823675056027	36
Clutter_5bats_03Mar20_6	5	10	2	JAR_Corr	7	110	1	10	2	331	295	60	60	0	0.0289855072463768	0.203389830508475	0.393220338983051	0.103448275862069	0	0.0099009900990099	4.53785869921335	18.714911056929	28.2185131491306	29.9787108071432	0.718550626990786	14.6225291675755	-0.0126350610993777	0.165157965638105	0.197114465335096	2.4725726083884	-0.0121150486390654	0.135057669082772	45.2299490294972	89
Clutter_5bats_03Mar20_6	5	10	2	JAR_Corr	7	110	1	10	3	402	453	99	99	0	0.134408602150538	0.218543046357616	0.326710816777042	0.0625	0	0.0295566502463054	6.60675863748735	26.3970824128893	28.060883697002	31.8889720651246	0.375213037026716	16.0734430638842	-0.000240513659402293	0.563954741062333	-1.24288264284757	14.9992004301607	0.0172354822371415	0.145899897996007	42.9035276892559	43
Clutter_5bats_03Mar20_6	5	10	2	JAR_Corr	7	110	1	10	2	300	459	49	49	0	0.0419847328244275	0.106753812636166	0.342047930283224	0.0655737704918033	0.114285714285714	0.0114942528735632	6.35548505206068	23.5910083071664	31.4442303028371	30.0310681661008	-0.655089420928508	8.26110474310274	-0.00890953926019937	0.225134326373309	-0.220321635538601	7.57005732441322	-0.00143707886399382	0.128777635990575	47.883114073899	45
Clutter_5bats_03Mar20_6	5	10	2	JAR_Corr	7	110	1	10	5	372	567	76	76	0	0.0591715976331361	0.134038800705467	0.350970017636684	0.114285714285714	0.102941176470588	0.0357142857142857	7.86639659150972	28.025737165234	29.0305971863573	28.815627974506	0.108700562220298	8.35026145745838	0.00129168488622481	0.21159574377023	-0.155096238605301	14.7042038369751	0.010792169812502	0.157086574832613	38.1241649790142	85
Clutter_5bats_03Mar20_6	5	10	2	JAR_Corr	7	110	1	10	3	368	594	112	112	0	0.0853242320819113	0.188552188552189	0.44949494949495	0.0416666666666667	0.103448275862069	0.0384615384615385	8.60703315284209	29.8094635747235	19.3173993606108	25.9861450350847	-0.279693075204628	12.3543655071481	0.00238458189334132	0.276346934674734	-2.17448645331869	15.0350762261134	0.015069856019755	0.148100166098628	28.5291305058221	39
Clutter_5bats_03Mar20_6	5	10	2	JAR_Corr	7	110	1	10	1	438	740	158	158	0	0.132352941176471	0.213513513513514	0.52972972972973	0.233333333333333	0.133333333333333	0.0769230769230769	9.40717374355358	30.4209756843858	14.2928387456895	23.1404663943081	-0.386147578780157	18.5571944929702	0.0295106336842883	0.385461436882072	-1.65022530525946	23.4919627844252	0.00895551359708746	0.272012382874722	23.2569414592299	28
Clutter_5bats_03Mar20_6	5	10	2	JAR_Corr	7	110	1	10	3	259	392	74	74	0	0.0754716981132075	0.188775510204082	0.49234693877551	0.0588235294117647	0.189189189189189	0.047244094488189	7.32268705932648	24.7316370170867	18.4006297720052	25.2308869635895	-1.65006012533607	13.3447504704628	-0.00290318354935643	0.301476361844015	-0.499227194295009	21.531785046278	0.0288964379784111	0.159612638389143	29.7952179006442	41
Clutter_5bats_03Mar20_6	5	10	2	JAR_Corr	7	110	1	10	3	371	420	42	42	0	0.049079754601227	0.1	0.283333333333333	0.0851063829787234	0	0.0481927710843374	6.3786098709627	23.3792518968656	29.1824594959839	24.8261304298802	-0.00898455168290818	6.41108372965614	0.00109275366644886	0.138539806170176	-1.19717303380468	20.6063970362291	0.00452185381061105	0.134257398447238	35.2244307644616	30
Clutter_5bats_03Mar20_6	5	10	2	JAR_Corr	7	110	1	10	2	335	347	26	26	0	0.0487804878048781	0.0749279538904899	0.219020172910663	0.0566037735849057	0.148936170212766	0.02	5.7647550539743	20.4722866307038	30.5256975877694	24.3974696070373	0.425554266535544	4.15268870837067	-0.0117902526114637	0.13847768571411	0.170576786070449	16.1013080472015	-0.0175153085234236	0.14933527597382	35.6107996813206	63
Clutter_5bats_03Mar20_6	5	10	2	JAR_Corr	7	110	1	10	3	326	342	26	26	0	0.0289256198347107	0.0760233918128655	0.230994152046784	0.175	0	0	4.61519921610506	16.3290238599599	35.5377444605747	26.4634957957195	0.0408743381380135	5.43959910811167	-0.00251588529211947	0.135979658839706	-0.089060738278313	1.40877106582232	0.00182391884129504	0.123544677621287	48.3422669528495	99
Clutter_5bats_03Mar20_6	5	10	2	JAR_Corr	7	110	1	10	5	480	724	83	83	0	0.0466666666666667	0.114640883977901	0.276243093922652	0.225806451612903	0.0746268656716418	0.0257879656160458	6.9213698032314	25.2902962138469	29.2761984939531	26.9799500610985	0.179615727749018	7.72225567511369	-0.0235214398222152	0.476813742223871	0.62913610482404	10.9069281509642	-0.00642307948458722	0.234564670011666	37.5818857232422	54
Clutter_5bats_03Mar20_6	5	10	2	JAR_Corr	7	110	1	10	2	313	305	31	31	0	0.0295566502463054	0.101639344262295	0.331147540983607	0.0697674418604651	0	0.0158730158730159	5.95772341958279	22.1637348560073	24.8638381145931	22.8941674699861	-0.185806041087054	6.90779142426803	0.012924290498619	0.160048438763791	-0.323907512416292	3.94032791491016	0.00701391842995729	0.128575644968474	33.3730227870242	57
Clutter_5bats_03Mar20_6	5	10	2	JAR_Corr	7	110	1	10	3	305	282	10	10	0	0.016	0.0354609929078014	0.120567375886525	0.0425531914893617	0.0294117647058824	0.00609756097560976	4.08868546269715	15.3525492223382	41.3284672370243	24.9497662667341	0.201854619895987	2.4047752254132	0.00326018415267958	0.142167071804828	-0.0519722314312906	4.5458767501905	0.00352646649393382	0.145780682857534	47.2208542567818	85
Clutter_5bats_03Mar20_6	5	10	2	JAR_Corr	7	110	1	10	2	267	324	40	40	0	0.0327868852459016	0.123456790123457	0.361111111111111	0.0714285714285714	0	0.0206185567010309	5.38243966429529	20.3050696370783	28.5896013351727	28.1890948779789	-0.345092576382726	6.7990604823748	-0.0190893924616629	0.192487377476288	0.536833426523644	6.36338151901213	-0.0258932458344278	0.146477262653589	42.0819682646552	53
Clutter_5bats_03Mar20_6	5	10	2	JAR_Corr	7	110	1	10	4	383	509	64	64	0	0.0545977011494253	0.12573673870334	0.294695481335953	0.06	0.125	0.0316205533596838	6.09730531668987	23.1263714024163	32.0951910407763	29.9613222142627	-0.0538340657827756	9.23485212523096	0.00116412706602628	0.213871433254099	0.478038061436492	12.3146111309511	-0.00236467969317052	0.141134642979824	40.0649969328422	30
Clutter_5bats_03Mar20_6	5	10	2	JAR_Corr	7	110	1	10	4	356	400	59	59	0	0.0674603174603175	0.1475	0.335	0.19047619047619	0.115384615384615	0.0267379679144385	5.85508050995158	21.0624132830384	29.089159880229	28.3334321572843	0.200795490021308	10.0903432377515	-0.00438308884319316	0.174913419124192	0.42257968107513	10.2403364789395	0.000130501913221224	0.146135509544149	37.2401377012905	52
Clutter_5bats_03Mar20_6	5	10	2	JAR_Corr	7	110	1	10	0	189	87	2	2	0	0.0163934426229508	0.0229885057471264	0.344827586206897	0.0208333333333333	0	0	3.66206059197991	14.3963125687269	33.2782231291565	25.7979844662872	-0.0540041593205633	2.0060321367873	0.0135631147352131	0.180064799512379	-0.154579651375602	1.1762629160593	0.0102196244805505	0.203938257782343	44.3743372147123	20
Clutter_5bats_03Mar20_6	5	10	2	JAR_Corr	7	110	1	10	1	198	172	26	26	0	0.0578512396694215	0.151162790697674	0.308139534883721	0.0833333333333333	0	0.0204081632653061	4.3975936077178	16.0571099561108	29.7584122550929	28.6517465474501	-0.812476399835541	9.73956815242946	-0.0375303077113958	0.339280792142548	0.471188480162241	2.58022059201157	0.0071820390397408	0.127337949556608	43.1488877962247	53
Clutter_5bats_03Mar20_6	5	10	2	JAR_Corr	7	110	1	10	2	364	429	100	100	0	0.137931034482759	0.233100233100233	0.466200466200466	0.0689655172413793	0.103448275862069	0.0705128205128205	6.74405963495118	24.3298521977639	20.0181628200604	27.6485182096345	-1.18569801937565	16.785322189295	-0.0267392390532988	0.414252154389723	-5.38318216476523	37.789061895392	0.00194784915935987	0.161200039236262	32.9280595042222	71
Clutter_5bats_03Mar20_6	5	10	2	JAR_Corr	7	110	1	10	3	291	325	42	42	0	0.0382978723404255	0.129230769230769	0.338461538461538	0.0377358490566038	0.0851063829787234	0.0275229357798165	6.35313758089262	24.3158100892523	26.9031171284502	30.4333102897311	0.0570569027797039	13.9951817651728	0.0360288736783762	0.430789530818594	0.512729361960685	10.643559319673	0.00293757898826231	0.135187571382351	35.5119776880251	41
Clutter_5bats_03Mar20_6	5	10	2	JAR_Corr	7	110	1	10	2	308	506	119	119	0	0.048	0.235177865612648	0.444664031620553	0.05	0.134615384615385	0.0135135135135135	6.56035228025502	24.3436657910291	18.8427988311478	27.309647972772	-0.597481221449468	15.9074241151419	0.0131055167347686	0.428167537729154	0.742155265504426	25.2681913355284	0.00739278240955412	0.167432478632379	35.5276209399766	78
Clutter_5bats_03Mar20_6	5	10	2	JAR_Corr	7	110	1	10	3	455	375	20	20	0	0.0298507462686567	0.0533333333333333	0.141333333333333	0.0454545454545455	0.0606060606060606	0.0212765957446809	4.11294716480091	15.2561350159969	40.9785743524988	26.4977613730181	-0.00170534482352378	3.83844074726287	-0.0113271640825398	0.143347819915695	1.11816298305956	15.3269600012014	-0.013039060944799	0.140994112215344	44.4704191782191	124
Clutter_5bats_03Mar20_6	5	10	2	JAR_Corr	7	110	1	10	0	225	112	24	24	0	0.182692307692308	0.214285714285714	0.383928571428571	0.119047619047619	0.222222222222222	0.150684931506849	5.13902389586907	18.3291809191325	19.7721002779506	25.9752263380825	-0.169825785493051	12.254833414793	0.0385207910051757	0.428154212458145	-1.64785702607733	29.0561684231474	-0.0325329037819053	0.22132935449292	25.1515690110374	114
Clutter_5bats_03Mar20_6	5	10	2	JAR_Corr	7	110	1	10	4	449	595	45	45	0	0.00966183574879227	0.0756302521008403	0.225210084033613	0.0714285714285714	0	0	5.5534180111416	21.4528749803813	33.35557374267	25.4677784309926	-0.398727814320546	6.05134126143373	-0.00913328500846232	0.183248807781956	0.212574831719421	3.94850820268449	-0.00856189379116542	0.126839890827958	43.303719214383	58
Clutter_5bats_03Mar20_6	5	10	2	JAR_Corr	7	110	1	10	1	218	177	24	24	0	0.053030303030303	0.135593220338983	0.282485875706215	0.142857142857143	0	0	5.6486899703142	21.1394536726013	24.7133495711213	26.7845880207345	0.0321985409770029	14.9114439959602	-0.00293589412342217	0.364721167423266	-0.427814749730595	4.84911902530316	-0.00656951622324842	0.133178945056602	38.5265727546255	107
Clutter_5bats_03Mar20_6	5	10	2	JAR_Corr	7	110	1	10	2	354	304	29	29	0	0.0437956204379562	0.0953947368421053	0.197368421052632	0.0882352941176471	0	0.0338164251207729	5.17820706568232	18.6944316870543	33.2790780017794	25.4907271164768	-0.033418420445852	4.24077620475708	0.0104944368451033	0.147112215171572	-1.40685821258863	16.7219537919621	0.0183392220127873	0.130811721870817	39.311278588335	72
Clutter_5bats_03Mar20_6	5	10	2	JAR_Corr	7	110	1	10	2	329	322	24	24	0	0.0342205323193916	0.0745341614906832	0.214285714285714	0.0961538461538462	0.0740740740740741	0.0101522842639594	4.585704594045	17.990812034001	33.7053064084102	24.8771503620503	-0.169502648658989	5.13112601650331	0.017099099787943	0.180255648875108	-0.796960749796187	10.1386771178204	0.0148603694620568	0.164478021784724	38.2954559900655	49
Clutter_5bats_03Mar20_6	5	10	2	JAR_Corr	7	110	1	10	3	258	287	31	31	0	0.0978260869565217	0.10801393728223	0.362369337979094	0.0869565217391304	0.0208333333333333	0	5.17195786443816	18.4288457155919	26.3808278945299	27.1218994911634	1.2739832667495	12.035147859723	0.0225464452417109	0.281787289235732	-1.3045705144422	27.5785551542326	0.00249548897778326	0.127829741037598	37.1518847129566	50
Clutter_5bats_03Mar20_6	5	10	2	JAR_Corr	7	110	1	10	3	314	415	57	57	0	0.0364372469635627	0.137349397590361	0.380722891566265	0.0833333333333333	0	0.0335570469798658	5.35578688420797	19.354013624695	23.2608032308815	25.0968561387261	-0.185410661306265	7.3594493410229	0.0126174594434649	0.207496444650569	0.392789501716757	7.04381973297946	0.00281216097319159	0.115628922544079	34.2413432352137	77
Clutter_5bats_03Mar20_6	5	10	2	JAR_Corr	7	110	1	10	4	468	622	65	65	0	0.0260047281323877	0.104501607717042	0.287781350482315	0.0857142857142857	0.0303030303030303	0.018018018018018	5.47511632027115	20.8009726304125	27.6375864633248	23.8269816346388	0.269100198751899	8.6486644810433	-0.0083649260459095	0.230148888418762	0.555258850338952	9.52337303126273	-0.00415155170759177	0.138056862077766	38.1646418694555	49
Clutter_5bats_03Mar20_6	5	10	2	JAR_Corr	7	110	1	10	2	401	486	45	45	0	0.0459016393442623	0.0925925925925926	0.238683127572016	0.157894736842105	0.0204081632653061	0.0155440414507772	5.35306369040719	19.4488020410373	27.7891061350951	22.7927677718954	-0.0229975426068852	5.78689980103152	-0.00341797655799145	0.127023459906091	0.311101186492863	16.2877366174494	-0.00395712772034929	0.140272073564396	35.2673459228418	89
Clutter_5bats_03Mar20_6	5	10	2	JAR_Corr	7	110	1	10	3	547	703	49	49	0	0.0185950413223141	0.069701280227596	0.291607396870555	0	0	0.020253164556962	5.55950888204535	20.0049423114437	26.8032904690891	23.8573636740933	-0.113586124751496	7.50156787185286	0.00593949208597452	0.168423751774585	-1.10869542332969	19.7170875146088	0.0094825131078181	0.156130352647842	34.5253953449782	53
Clutter_5bats_03Mar20_6	5	10	2	JAR_Corr	7	110	1	10	5	489	559	59	59	0	0.0462724935732648	0.105545617173524	0.268336314847943	0.0645161290322581	0	0.0495356037151703	5.46536963564399	21.6095555128705	29.7720872033716	25.5169870763851	-0.100126216054148	8.15549949391548	0.00704364325744482	0.202955866111983	-0.111216370988299	18.1977216812967	0.011412174576026	0.103078529590526	37.9209786357617	91
Clutter_5bats_03Mar20_6	5	10	2	JAR_Corr	7	110	1	10	4	325	445	28	28	0	0.0199203187250996	0.0629213483146067	0.226966292134831	0.05	0	0	4.93924811008474	19.210516203427	32.7150455048908	25.0978488271555	0.337019207233164	5.2368202422667	-0.00599898033171708	0.136178016348462	-0.0623406041213359	1.62064968803519	-0.00385870805023945	0.14600657271932	43.3908068682421	67
Clutter_5bats_03Mar20_6	5	10	2	JAR_Corr	7	110	1	10	1	276	237	25	25	0	0.0127388535031847	0.105485232067511	0.29957805907173	0.0465116279069767	0	0	4.96760006586197	19.4186815893764	29.8598262309872	25.4628076883352	0.574344632498783	9.76844391675046	-0.0074781420389525	0.147051591614946	0.272954906602026	13.8794158239712	0.000967193202019219	0.14012779439775	42.851378970782	69
Clutter_5bats_03Mar20_6	5	10	2	JAR_Corr	7	110	1	10	1	267	190	4	4	0	0.0128205128205128	0.0210526315789474	0.110526315789474	0.027027027027027	0.0434782608695652	0	3.49426704916041	13.4678159916258	42.3685950469602	24.7035393771145	-0.0950609646113376	1.74711926079265	-0.00145582377980851	0.128336174345403	-0.960998587441315	10.1293514918432	-0.00836353081838598	0.134831713599304	47.8368071863387	33
Clutter_5bats_03Mar20_6	5	10	2	JAR_Corr	7	110	1	10	2	288	295	26	26	0	0.0316455696202532	0.088135593220339	0.325423728813559	0.0833333333333333	0.0909090909090909	0	5.46149193891247	19.9806063883268	28.1075156784949	26.0030695439735	-0.498686963253335	7.36195755094355	-0.00214599705831221	0.17840549512642	-0.859158905623282	7.00893515037798	0.0205698940282367	0.175664097738514	39.2825211324315	92
Clutter_5bats_03Mar20_6	5	10	2	JAR_Corr	7	110	1	10	1	258	256	33	33	0	0.0496894409937888	0.12890625	0.40234375	0.0588235294117647	0	0.0377358490566038	6.68556627621123	24.0408757868743	22.5361118708261	21.7162736661908	0.327213508504069	7.3083398420452	0.00376725431114083	0.127078565436243	0.513694032535216	6.48296587187657	-0.000334607748051901	0.119984536284197	28.7641548970045	69
Clutter_5bats_03Mar20_6	5	10	2	JAR_Corr	7	110	1	10	3	310	292	53	53	0	0.119815668202765	0.181506849315068	0.414383561643836	0.1875	0.0294117647058824	0.025	6.9753324327493	25.4267393741126	24.034952687551	26.5029776123064	0.272764811646078	10.8582832693247	0.00430497804959767	0.349450373201525	0.0441814991580153	4.07071669808585	0.005661318863784	0.142690882463707	35.0003320987501	56
Clutter_5bats_03Mar20_6	5	10	2	JAR_Corr	7	110	1	10	3	346	349	28	28	0	0.0522388059701493	0.0802292263610315	0.283667621776504	0	0.04	0.0677966101694915	8.05292573686226	29.5532643535532	29.7658485406424	25.4098852760075	0.673077168508155	7.17610022098242	0.00318620018061481	0.177193515959087	0.923632323037922	24.7356916929822	-0.0265531583873574	0.331324526911872	33.5646949357715	66
Clutter_5bats_03Mar20_6	5	10	2	JAR_Corr	7	110	1	10	5	460	564	22	22	0	0.0024390243902439	0.0390070921985816	0.163120567375887	0	0	0	4.32998921175193	17.5484054040789	41.7662234955322	27.6801631025482	-0.0474445047832576	2.64203926510803	0.0135689370799867	0.317426500288463	0.0705833447904597	1.24879888633875	0.00304974432814971	0.120570239581319	49.7223860792907	105
Clutter_5bats_03Mar20_6	5	10	2	JAR_Corr	7	110	1	10	2	220	69	7	7	0	0.0697674418604651	0.101449275362319	0.231884057971014	0.0857142857142857	0	0	3.44597782110254	13.2509665147347	38.0144582369593	26.6276074530281	0.245544282203602	6.73275792935959	0.0237966518547227	0.110931577221174	0.201297156174297	1.15791441365457	0.00209984211525673	0.06386721337883	58.4114519935284	53
Clutter_5bats_03Mar20_7	5	10	2	CorrelationDetector	7	110	1	20	2	339	320	23	23	0	0.040590405904059	0.071875	0.16875	0.242424242424242	0.0461538461538462	0	5.24993829966293	20.8508818107676	36.7231197952151	28.4999186513181	-0.311052195182625	7.20037753231991	-0.00536724186163523	0.217132498077974	-0.410836364780714	7.0141329831306	0.00487420952013181	0.145380902982699	44.7609508292175	45
Clutter_5bats_03Mar20_7	5	10	2	CorrelationDetector	7	110	1	20	1	264	279	34	34	0	0.0909090909090909	0.121863799283154	0.408602150537634	0.0869565217391304	0.0625	0.088	4.78768809693292	18.1357994995068	21.1115808425142	21.7791224877026	-0.200429215702853	8.10141469453651	0.0187818852785844	0.219384673022201	-1.23566865449606	16.745180427795	0.00292790312357339	0.142312219763732	28.5653194424143	82
Clutter_5bats_03Mar20_7	5	10	2	CorrelationDetector	7	110	1	20	4	295	184	11	11	0	0.0303030303030303	0.0597826086956522	0.146739130434783	0.0930232558139535	0.0526315789473684	0	4.37925763867826	17.5078420234957	43.0783865089094	30.0581185493605	0.0188139554809018	5.2792066493528	0.000851887707325098	0.128242867127386	-0.277855815049453	3.32322815901625	-0.00264141198422515	0.112315588688735	51.1849323042886	34
Clutter_5bats_03Mar20_7	5	10	2	CorrelationDetector	7	110	1	20	2	227	118	16	16	0	0.0693069306930693	0.135593220338983	0.245762711864407	0.0416666666666667	0	0.0153846153846154	4.46492180128607	17.1453741011364	27.6050047081157	24.3207297310957	1.31530611238757	9.73606583232176	-0.0241603782367279	0.166871126763366	0.0783215851161142	2.83913523372366	-0.0275240665265338	0.133951100061363	36.4711929617955	110
Clutter_5bats_03Mar20_7	5	10	2	CorrelationDetector	7	110	1	20	5	314	266	6	6	0	0	0.0225563909774436	0.075187969924812	0	0	0	3.78748637316711	14.4866685569498	46.199451454471	23.0180075740149	0.125472561280878	1.96963026825043	-0.00563484835878764	0.14128511857714	0.00423834745529633	0.870379223672197	-0.00423958510942756	0.144364323408566	51.3545585986057	73
Clutter_5bats_03Mar20_7	5	10	2	CorrelationDetector	7	110	1	20	0	232	68	2	2	0	0.0294117647058824	0.0294117647058824	0.117647058823529	0.05	0	0	3.94122346805373	15.607434574637	42.4203382284246	23.1811600782704	0.112510561464068	1.76987160254545	-0.0236388775985873	0.140115727030496	-0.0977583700577673	1.37714763509472	-0.0241631693135418	0.125684995702376	46.4358856194537	97
Clutter_5bats_03Mar20_7	5	10	2	CorrelationDetector	7	110	1	20	2	328	344	31	31	0	0.036144578313253	0.0901162790697674	0.209302325581395	0.0714285714285714	0.12	0.0106382978723404	4.83920960095102	18.7715922033324	36.9462365227414	28.7842459693068	0.0342978124610118	7.46069981375614	-0.0174927013455624	0.304299376198271	-0.283892683760713	12.6019669412408	-0.00281156577482693	0.197516492000398	49.0668925663563	127
Clutter_5bats_03Mar20_7	5	10	2	CorrelationDetector	7	110	1	20	3	412	355	7	7	0	0	0.0197183098591549	0.0845070422535211	0	0	0	3.87004709388594	14.8327504932819	44.498031062513	26.0728222131577	-0.00901482674786948	1.53193031054923	0.000186745572315188	0.13415188568863	-0.0320118442867314	0.971579365045255	0.00284893696951945	0.136757109475337	49.9120045095289	30
Clutter_5bats_03Mar20_7	5	10	2	CorrelationDetector	7	110	1	20	0	208	111	35	35	0	0.138888888888889	0.315315315315315	0.504504504504504	0.13953488372093	0.125	0	4.64287894810753	17.5604353923932	10.9780847790663	23.2550231333224	2.45811575627463	22.2202924419086	0.0148158816713336	0.251842376007764	-0.0373652746882835	1.54203440357105	-0.0205430005963039	0.154932751444292	22.4633654729549	109
Clutter_5bats_03Mar20_7	5	10	2	CorrelationDetector	7	110	1	20	5	478	632	44	44	0	0.0369515011547344	0.069620253164557	0.243670886075949	0.0256410256410256	0	0.040983606557377	5.04755507243919	19.0295415029284	31.5606959306322	26.2830197142671	0.0135187097721269	5.80208193211765	0.00330660817947758	0.291654463533525	-0.103464550590545	13.1807600971543	0.00793494954683387	0.348910521220926	39.5626082447904	105
Clutter_5bats_03Mar20_7	5	10	2	CorrelationDetector	7	110	1	20	3	274	241	13	13	0	0.0308641975308642	0.0539419087136929	0.149377593360996	0.0789473684210526	0	0.00909090909090909	4.17426097695296	17.565567016639	40.4658612869082	29.3744047605787	-0.271598023053805	4.73064976158846	-0.00919357827639507	0.144168038708517	0.334628689426653	4.84609181124044	-0.0135241093354777	0.129181923631992	48.0644116285677	101
Clutter_5bats_03Mar20_7	5	10	2	CorrelationDetector	7	110	1	20	2	386	264	6	6	0	0.00947867298578199	0.0227272727272727	0.117424242424242	0	0.333333333333333	0	3.85316513961538	14.9779601771818	39.7603476317295	24.3489285322614	0.0912651099783576	2.41752372971639	0.00188563112583256	0.130669552422694	-1.81560213804514	17.0162111171718	-0.0107886078908952	0.188265247399602	44.3632878932584	45
Clutter_5bats_03Mar20_7	5	10	2	CorrelationDetector	7	110	1	20	2	244	180	5	5	0	0	0.0277777777777778	0.222222222222222	0	0	0	3.77508910410178	13.2268858856821	34.1274863668896	23.5278221838696	0.00184736376217504	3.82497650881155	-0.0069301930182335	0.12210740078337	0.365209360128357	2.47991998288868	0.00379440702166855	0.107928162102747	43.874978952335	64
Clutter_5bats_03Mar20_7	5	10	2	CorrelationDetector	7	110	1	20	3	362	374	22	22	0	0.0183150183150183	0.0588235294117647	0.20855614973262	0	0.025	0.0188679245283019	3.35801813496139	13.8916750775329	36.2079120732718	26.0249198801993	0.0675507539808039	4.92406250100948	-0.00942734892954049	0.148471022178924	0.397943692660233	7.24769432451626	-0.0205109550658331	0.139853669336135	44.1364231212251	80
Clutter_5bats_03Mar20_7	5	10	2	CorrelationDetector	7	110	1	20	4	333	334	32	32	0	0.0288065843621399	0.0958083832335329	0.248502994011976	0.102564102564103	0	0.0167597765363128	4.18082559229133	16.3402761804731	33.6154844078946	29.0572714967778	-0.250589723583413	6.39534338987224	0.0107799165384694	0.168183163153681	-0.897850970904043	14.2014178833928	0.0173510423639484	0.206505213183141	43.568699364324	61
Clutter_5bats_03Mar20_7	5	10	2	CorrelationDetector	7	110	1	20	1	190	174	38	38	0	0.1375	0.218390804597701	0.477011494252874	0.183333333333333	0	0	4.66296837285264	17.8328448742431	18.3040373263141	24.9272213755402	0.157013817638955	17.7723924388661	0.0132248934116543	0.127094506054938	-1.76231162198103	19.1555409580855	0.025140858900312	0.0801474249151025	32.5056918293607	76
Clutter_5bats_03Mar20_7	5	10	2	CorrelationDetector	7	110	1	20	3	341	238	7	7	0	0.0240384615384615	0.0294117647058824	0.100840336134454	0	0.125	0	3.9592324268325	15.6017704212846	44.2009288622609	25.1788802326817	0.0322156930410539	1.96540911661257	0.00439900191399145	0.139139352707019	-0.550346057128765	7.68904449019851	0.0011868565778952	0.144874726889113	48.4170324327626	62
Clutter_5bats_03Mar20_7	5	10	2	CorrelationDetector	7	110	1	20	5	455	858	114	114	0	0.0454545454545455	0.132867132867133	0.256410256410256	0.263157894736842	0	0.0181268882175227	4.23304551907995	16.0724105662418	30.8226783863449	29.4834463716486	-0.104538509264272	9.9743611254986	-0.0189167209547051	0.241253582604835	0.0103765219378942	9.38839672999168	-0.0197845559145921	0.152272522901742	45.6370776866645	34
Clutter_5bats_03Mar20_7	5	10	2	CorrelationDetector	7	110	1	20	0	240	98	4	4	0	0	0.0408163265306122	0.163265306122449	0	0	0	4.14322389154891	16.2441963768901	41.0730909425831	26.593184498188	0.117447178726762	1.65603655365589	0.0108992173087408	0.180906336900081	0.0828435157942986	1.68815579523434	0.0267037838571421	0.192274272059061	43.1928588914256	37
Clutter_5bats_03Mar20_7	5	10	2	CorrelationDetector	7	110	1	20	4	238	177	10	10	0	0.0364963503649635	0.0564971751412429	0.225988700564972	0.0425531914893617	0.0697674418604651	0	4.54007535748967	19.3234366671958	33.8819605935622	26.1016221135471	-0.950436591016252	5.33061777599994	0.0118987772846068	0.149600085521547	0.754661784830843	12.5876538289418	0.00261286573338733	0.155610726557149	41.0641094827531	72
Clutter_5bats_03Mar20_7	5	10	2	CorrelationDetector	7	110	1	20	1	303	356	28	28	0	0.0131004366812227	0.0786516853932584	0.179775280898876	0	0.024390243902439	0.00719424460431655	4.30766979490391	16.8366367615141	34.0559717444538	24.4785963161389	-0.351181018918035	5.5319645108433	0.0040214165240242	0.144793615919978	1.52675841516912	17.8820556736662	0.00200655926633271	0.144595852442311	42.6652279326388	121
Clutter_5bats_03Mar20_7	5	10	2	CorrelationDetector	7	110	1	20	3	317	284	6	6	0	0	0.0211267605633803	0.109154929577465	0	0	0	4.56656760039179	17.5062469786314	36.1375378423021	22.6539027026238	0.0927623289550604	1.83149241904249	-0.0141310505629951	0.160578911783241	-0.106560433744151	1.0083381553642	-0.0157919939367728	0.163773825412137	40.930324414975	132
Clutter_5bats_03Mar20_7	5	10	2	CorrelationDetector	7	110	1	20	2	231	76	3	3	0	0.0266666666666667	0.0394736842105263	0.157894736842105	0.0425531914893617	0	0	4.52328375304071	17.4009533387799	39.9984687781252	29.300905889303	-0.434488231031136	2.77749791938711	-0.0150018355513905	0.135174988378266	-0.0752418963360334	1.00695947627807	-0.00911232985696226	0.138512641458869	46.1746968024589	88
Clutter_5bats_03Mar20_7	5	10	2	CorrelationDetector	7	110	1	20	2	334	466	64	64	0	0.0391304347826087	0.137339055793991	0.381974248927039	0.0789473684210526	0.09375	0.0186335403726708	5.14171927490549	19.6788578912155	24.5221104692623	26.4810908384391	0.320011043581376	7.78638442607977	0.00495309322471561	0.271925816786857	0.348133004534977	14.5832683213169	-0.00545628453839266	0.163337090556943	37.7705684378187	84
Clutter_5bats_03Mar20_7	5	10	2	CorrelationDetector	7	110	1	20	1	381	575	75	75	0	0.0294117647058824	0.130434782608696	0.257391304347826	0.0571428571428571	0	0.0275229357798165	4.94961177012953	19.6640259676695	28.0817391678839	25.9728533053708	0.0904435772766579	8.91506838848296	0.00485179506813028	0.166224304987717	1.26487308175517	12.8565068329307	0.00425251457794267	0.142260334137829	39.0815643669415	44
Clutter_5bats_03Mar20_7	5	10	2	CorrelationDetector	7	110	1	20	4	636	977	103	103	0	0.0420032310177706	0.105424769703173	0.239508700102354	0.0697674418604651	0	0.041970802919708	6.01712803091739	23.0997329434167	31.381961294365	25.5934621026002	-0.338563053540053	6.20476405231494	-0.00182005157796071	0.146031993038206	0.311054104506527	14.1791410704946	-0.00816460441220031	0.130060851339383	37.4897655256085	47
Clutter_5bats_03Mar20_7	5	10	2	CorrelationDetector	7	110	1	20	3	308	312	28	28	0	0.0307692307692308	0.0897435897435897	0.198717948717949	0.0869565217391304	0.0425531914893617	0.00571428571428571	5.86922865302984	21.7141998594382	41.294672067458	32.4040359167845	0.327353044481872	6.51541105016244	0.0381988478990157	0.257106729189058	0.00905729276470947	7.70421551843256	0.0197325229654507	0.174944835054072	50.8312607369705	61
Clutter_5bats_03Mar20_7	5	10	2	CorrelationDetector	7	110	1	20	3	251	362	49	49	0	0.0718562874251497	0.135359116022099	0.267955801104972	0.0232558139534884	0.145833333333333	0.0337078651685393	5.98923447314641	22.7415953180893	28.6550344659019	26.7591411437635	0.211371228134256	9.97990775894718	-0.0139742277994567	0.270084454389145	-2.71330972695228	26.4541494913089	0.00566167482395278	0.170669388444199	35.074363119267	112
Clutter_5bats_03Mar20_7	5	10	2	CorrelationDetector	7	110	1	20	1	257	313	19	19	0	0.037037037037037	0.060702875399361	0.23961661341853	0.0416666666666667	0	0.0471698113207547	6.03265544031356	24.1684176079199	29.9579547064015	23.2079015681196	0.0312026087164333	4.53123012989843	0.0116508170758887	0.152614070799906	-1.60632102037498	14.3538594858326	0.00875984942190737	0.12029894477118	37.0883803723814	101
Clutter_5bats_03Mar20_7	5	10	2	CorrelationDetector	7	110	1	20	1	237	77	12	12	0	0.0428571428571429	0.155844155844156	0.194805194805195	0.075	0	0	3.49177051822731	12.8508311021325	37.3922697315486	30.9320933967743	0.377015211799144	7.7696817892061	0.020901479775129	0.181715574677213	-0.150175858604768	0.915008659322625	0.0269368233994149	0.196375669152079	50.3616546037319	56
Clutter_5bats_03Mar20_7	5	10	2	CorrelationDetector	7	110	1	20	1	308	160	22	22	0	0.102739726027397	0.1375	0.29375	0	0	0.137614678899083	4.78053755099799	18.1647568147633	25.8226389155315	25.4437033321391	0.0662443414361756	8.81780031427008	0.0123423916903233	0.225163493959469	-0.463850294788534	28.6873033394276	0.0107676414449094	0.237814573469691	27.4959286912876	78
Clutter_5bats_03Mar20_7	5	10	2	CorrelationDetector	7	110	1	20	0	169	25	4	4	0	0	0.16	0.2	0	0	0	3.93318020294002	14.7553939015671	25.2518029012665	20.6911348924851	-0.120834195401238	7.6891899101828	0.0306788731033373	0.175965249158324	0.98890601834958	1.17961272377539	-0.071205621926292	0.133561976760117	28.4845064587105	103
Clutter_5bats_03Mar20_7	5	10	2	CorrelationDetector	7	110	1	20	3	494	688	82	82	0	0.0477223427331887	0.119186046511628	0.265988372093023	0.188679245283019	0.0681818181818182	0.0110497237569061	7.02591123814449	26.3090161477739	32.9868334768192	29.4255856302291	-0.363514974431393	8.13055481727314	-0.00274325027506127	0.130289973220002	0.71095247831767	8.92601142527614	0.00401907940908896	0.118073929612793	43.4427743026334	70
Clutter_5bats_03Mar20_7	5	10	2	CorrelationDetector	7	110	1	20	0	281	280	52	52	0	0.118421052631579	0.185714285714286	0.421428571428571	0	0.0909090909090909	0.0123456790123457	4.49925888152516	17.9912098508601	20.6313631215141	27.2322597405439	0.85512727542099	16.8726889916533	-0.00575505322311925	0.196981923336909	-1.31284781043677	9.23051227831772	-0.00742403282585444	0.141648928005964	37.8854800665977	136
Clutter_5bats_03Mar20_7	5	10	2	CorrelationDetector	7	110	1	20	2	381	775	92	92	0	0.0477707006369427	0.118709677419355	0.353548387096774	0.136363636363636	0	0.0219298245614035	5.20493765017332	20.1696116775701	24.6597349204359	26.8416063525088	0.749725184340879	11.7535679631301	0.0113786329780903	0.248579915528427	-0.0504466145025946	13.2949940165016	-0.00068715244257513	0.12864834941351	39.4273373625929	48
Clutter_5bats_03Mar20_7	5	10	2	CorrelationDetector	7	110	1	20	3	315	286	20	20	0	0.0320855614973262	0.0699300699300699	0.223776223776224	0	0.0294117647058824	0.0373134328358209	5.03540890779822	19.556784481295	32.1644305592344	26.3983830050898	0.151488898473557	4.57816785968593	-0.0144445665082344	0.264467384107059	1.15894651054819	15.0241052888071	0.00265107207656719	0.133932359940831	40.3719229107584	77
Clutter_5bats_03Mar20_7	5	10	2	CorrelationDetector	7	110	1	20	2	347	325	28	28	0	0.0451127819548872	0.0861538461538462	0.255384615384615	0.0857142857142857	0.05	0.0207253886010363	6.06252406252329	22.3411737784411	31.9182888380872	29.5051333188948	-0.207408315880849	4.66813421499282	0.00112224474167795	0.165335652365648	-0.109117425065802	6.77336864274494	-0.0208960038318954	0.299037451669696	39.1323964224647	136
Clutter_5bats_03Mar20_7	5	10	2	CorrelationDetector	7	110	1	20	1	170	66	15	15	0	0.163265306122449	0.227272727272727	0.53030303030303	0.120689655172414	0	0	5.61745064799138	19.8601146984921	23.1075511988275	32.94362462605	-2.52624898028727	17.3937781468434	0.00512450381602223	0.19541410371811	-1.55254818652563	6.92708145332569	-0.018095741727244	0.120435390388672	43.7229886963794	71
Clutter_5bats_03Mar20_7	5	10	2	CorrelationDetector	7	110	1	20	5	475	581	59	59	0	0.0535714285714286	0.101549053356282	0.230636833046472	0.133333333333333	0.0377358490566038	0.0440771349862259	6.60662154517013	23.7023387112211	35.7196023053784	29.1890128826292	0.0698376565420142	6.8433427936062	0.0101607107111309	0.149447640746958	-0.274424337270962	9.95613385399334	0.00770236792810636	0.146172289188965	44.0076883644846	95
Clutter_5bats_03Mar20_7	5	10	2	CorrelationDetector	7	110	1	20	3	259	331	22	22	0	0.032258064516129	0.0664652567975831	0.290030211480363	0.04	0.0789473684210526	0	4.80453481473738	19.0676100109153	29.4479127559273	23.204434351344	0.164572380479584	5.03002157350756	-0.0010961488840224	0.133797253279895	-0.390641987784567	4.46020173388617	-0.00377895739777948	0.123712632674422	37.7413607217272	59
Clutter_5bats_03Mar20_7	5	10	2	CorrelationDetector	7	110	1	20	4	329	241	1	1	0	0	0.004149377593361	0.107883817427386	0	0	0	4.1539613385788	16.7908183448327	44.6910646150965	24.6362509365764	0.0504456988633174	1.63485156848392	-0.000982903904791031	0.115217383249313	0.0628514111025764	1.49363684371015	-0.00132213034281131	0.10789635501893	46.4815012497637	34
Clutter_5bats_03Mar20_7	5	10	2	CorrelationDetector	7	110	1	20	5	395	623	42	42	0	0.0283505154639175	0.0674157303370786	0.208667736757624	0.0612244897959184	0.0819672131147541	0.00704225352112676	4.85387314566311	18.4034876630398	36.2470372740422	27.7693328085876	0.292597000407938	5.03511852666237	0.000394817922538667	0.135464991234278	-0.184054427074515	9.13175927501042	-0.00733340766215397	0.133786060218799	46.6620415677065	71
Clutter_5bats_03Mar20_7	5	10	2	CorrelationDetector	7	110	1	20	3	315	208	14	14	0	0.0232558139534884	0.0673076923076923	0.163461538461538	0.0588235294117647	0.0625	0	4.61263266840275	17.9101943126703	40.6080298571021	28.0125043392145	-0.227423232308057	4.33009747540694	0.0105221115959948	0.14580131014661	0.485571963494556	9.76206085958419	0.0189368842363366	0.156100488361347	46.5475404596232	107
Clutter_5bats_03Mar20_7	5	10	2	CorrelationDetector	7	110	1	20	1	260	191	26	26	0	0.0725806451612903	0.136125654450262	0.329842931937173	0.142857142857143	0.0476190476190476	0.0246913580246914	5.41028600318669	20.5211320371928	27.3057650854709	27.0253793837381	0.0632569481487546	6.83725604160973	-0.000393298333666701	0.122115800950339	-0.109736713519379	1.98783716564756	0.0015909762708236	0.116290639697298	37.7851818640628	114
Clutter_5bats_03Mar20_7	5	10	2	CorrelationDetector	7	110	1	20	0	181	57	14	14	0	0.117647058823529	0.245614035087719	0.491228070175439	0.0833333333333333	0	NaN	4.29918033470846	16.0813065459813	12.6679742490072	24.8951995271615	4.91725614893457	24.3555890537846	0.108867658742989	0.587569409468112	-0.42924992497775	1.20898317506713	0.00777506961775452	0.144556570196299	30.9329168528297	94
Clutter_5bats_03Mar20_7	5	10	2	CorrelationDetector	7	110	1	20	3	305	307	42	42	0	0.0639269406392694	0.136807817589577	0.335504885993485	0.157894736842105	0.0512820512820513	0.0397350993377483	5.56256275053007	20.6167196673215	27.1150685862139	25.897656205756	-0.348301498854254	6.92062844864317	0.000935142717839304	0.163431707224281	-0.00241024432198924	7.38710283826332	0.0019918243730704	0.144499111920634	36.1064055057105	74
Clutter_5bats_03Mar20_7	5	10	2	CorrelationDetector	7	110	1	20	2	371	430	75	75	0	0.0633484162895928	0.174418604651163	0.369767441860465	0	0	0.0752688172043011	4.83439833707813	19.8594819525875	18.0817666864222	20.8518180201445	-0.191612653525333	13.1252100751799	-0.00685465896204331	0.169424723566625	0.918257032630655	13.1460183210926	-0.0131680284921377	0.171122133543373	27.0801747699598	43
Clutter_5bats_03Mar20_7	5	10	2	CorrelationDetector	7	110	1	20	4	398	408	17	17	0	0.00593471810089021	0.0416666666666667	0.17156862745098	0.0487804878048781	0	0	5.34517830000599	20.8782098506517	36.8769352467247	25.7774834884246	0.140150373939591	2.92633788402763	-0.00125507643418026	0.151693423943277	-0.320901885337548	6.86219360824013	-0.00297443346242764	0.156405555339568	43.8600668112821	49
Clutter_5bats_03Mar20_7	5	10	2	CorrelationDetector	7	110	1	20	2	247	157	7	7	0	0.0367647058823529	0.0445859872611465	0.178343949044586	0.0465116279069767	0.0344827586206897	0.0126582278481013	4.45638450181021	17.2552285304762	37.9208654927292	27.6878736919983	-0.00555980789606534	3.10813520176222	-0.0130883778133045	0.13845446006302	-0.712183036095623	3.73799385125412	-0.0121164807509098	0.128760430393366	43.1146222272819	82
Clutter_5bats_03Mar20_7	5	10	2	CorrelationDetector	7	110	1	20	2	314	296	16	16	0	0.0246913580246914	0.0540540540540541	0.158783783783784	0.0952380952380952	0	0.0121951219512195	4.2250379224155	16.3971436402878	36.7362465616928	25.7011102391471	-0.144161577993161	3.28037483359693	0.00321837317432549	0.190238447703024	0.463140204509776	4.02884053756989	0.0169189298686864	0.161696109415444	41.5285116229767	67
Clutter_5bats_03Mar20_7	5	10	2	CorrelationDetector	7	110	1	20	2	301	354	38	38	0	0.0627450980392157	0.107344632768362	0.228813559322034	0.258620689655172	0	0.00571428571428571	4.90457775463465	19.2003903248281	30.9524940998729	28.1213666175554	-0.28908090281995	8.46440848625007	-0.0012460673219331	0.181091609545872	0.594821848145073	8.63230744784403	-0.00124792980813036	0.152306158423942	42.5048512555086	63
Clutter_5bats_03Mar20_7	5	10	2	CorrelationDetector	7	110	1	20	3	240	112	6	6	0	0.0363636363636364	0.0535714285714286	0.0982142857142857	0.0697674418604651	0	0	4.60117768860903	17.8368793619909	46.2601327153566	25.8591965826867	-0.397589310334798	5.42432872034832	-0.00954889057110832	0.195901891293795	-0.22953097379479	2.32531378161324	0.00113644251431083	0.142262604053739	50.5459002098026	52
Clutter_5bats_03Mar20_7	5	10	2	CorrelationDetector	7	110	1	20	0	262	209	14	14	0	0.0382165605095541	0.0669856459330144	0.239234449760766	0.0851063829787234	0.0476190476190476	0	5.69480423023393	22.5647128589424	34.5734671969888	28.6108512299158	-0.00436165708490829	4.86563121298618	-0.020819010718725	0.177030812888308	-0.494611247373141	5.99858682393384	-0.0131479906672845	0.179832356463617	45.0641889608595	119
Clutter_5bats_03Mar20_7	5	10	2	CorrelationDetector	7	110	1	20	2	376	310	13	13	0	0.008	0.0419354838709677	0.148387096774194	0	0	0.00970873786407767	5.56689730041579	20.5184608884065	40.261688648185	25.2497136005772	0.0745013482558277	3.61461850211172	0.021022728868888	0.127856911530619	-0.0871032520586294	1.19323154495321	0.0203756592352234	0.128757799243475	48.0824763051633	111
Clutter_5bats_03Mar20_7	5	10	2	CorrelationDetector	7	110	1	20	1	231	222	45	45	0	0.101694915254237	0.202702702702703	0.342342342342342	0.239130434782609	0	0.0135135135135135	5.28679839145909	20.5881728411865	28.1983546290763	32.4672146158651	0.773386508429107	15.8774983205455	0.0822724780917586	0.616344902759132	0.128380894130263	6.76949483336148	-0.00458037666636528	0.12979873705907	42.5210628814757	115
Clutter_5bats_03Mar20_7	5	10	2	CorrelationDetector	7	110	1	20	1	219	148	8	8	0	0.0434782608695652	0.0540540540540541	0.277027027027027	0.0535714285714286	0.0588235294117647	0.0196078431372549	4.86994629366782	18.3910373138606	37.7134142637101	30.3331235743053	0.054791845998241	4.34143127401384	0.00783429831897379	0.111087798596165	-1.50413833583205	11.0031172493399	0.0102488394656679	0.0837183102827755	45.847096975074	74
Clutter_5bats_03Mar20_7	5	10	2	CorrelationDetector	7	110	1	20	3	434	356	16	16	0	0.0204081632653061	0.0449438202247191	0.112359550561798	0.0333333333333333	0.0476190476190476	0.0155642023346304	3.96249304088279	16.2649234371724	44.8351304335692	27.9692561508038	0.159191459659809	2.83890376750673	0.00713048153160106	0.146955621873015	0.626580637590524	5.27293762281292	0.0101834267325775	0.139740660651984	51.7022890719372	116
Clutter_5bats_03Mar20_7	5	10	2	CorrelationDetector	7	110	1	20	2	187	82	6	6	0	0.0447761194029851	0.0731707317073171	0.219512195121951	0.037037037037037	0.0833333333333333	0	3.99633494565674	15.7844438937647	34.6208415674769	24.8205367231202	-0.397343794116978	2.69329884141775	0.019339231983186	0.213638657511793	0.414290826095909	4.29696558373912	-0.00929575762370886	0.139459021339199	43.5431459977482	57
Clutter_5bats_03Mar20_7	5	10	2	CorrelationDetector	7	110	1	20	2	263	139	10	10	0	0.0615384615384615	0.0719424460431655	0.201438848920863	0.176470588235294	0.0384615384615385	0.0126582278481013	3.14174450102967	12.592206623142	34.0927623388346	24.0707166391253	0.546393455351698	4.32143844782155	-0.00371451963430352	0.145648270599991	0.809134566883743	5.85103976186005	-0.00857571725905995	0.140664710392928	40.2502266333331	98
Clutter_5bats_03Mar20_7	5	10	2	CorrelationDetector	7	110	1	20	1	246	172	8	8	0	0.0263157894736842	0.0465116279069767	0.244186046511628	0.0217391304347826	0	0	3.44805570998949	13.343461831607	41.2392848879248	30.7229580892703	0.0505461102213943	2.53771183343756	0.00655176904789178	0.107919198194332	-0.107600499393775	1.57845743124436	0.00270136471191743	0.105583806373707	49.4870286106134	122
Clutter_5bats_03Mar20_7	5	10	2	CorrelationDetector	7	110	1	20	1	236	57	8	8	0	0.0925925925925926	0.140350877192982	0.403508771929825	0.0526315789473684	0	0.0731707317073171	5.35521481022511	21.2450660945483	26.0541735876089	25.8176832647966	3.46066274979639	14.1446088333482	-0.000628921497758522	0.0862876041719232	0.129019038209518	21.6423017348135	0.00674954896025027	0.087963704211023	30.0369875950302	38
Clutter_5bats_03Mar20_7	5	10	2	CorrelationDetector	7	110	1	20	3	341	388	28	28	0	0.0555555555555556	0.0721649484536082	0.20360824742268	0.08	0.0512820512820513	0.0480349344978166	4.98900612506882	19.0781213886308	33.8983843641123	25.1884361147768	-0.0435545630494245	5.49927834581666	-0.0042490473830054	0.157644802004942	1.81868792583101	18.7160807381773	-0.0085159503296628	0.155437992622652	37.4408264401871	75
Clutter_5bats_03Mar20_7	5	10	2	CorrelationDetector	7	110	1	20	0	231	87	10	10	0	0.102941176470588	0.114942528735632	0.310344827586207	0.0588235294117647	0	0	5.02115034431481	19.3568933747322	25.3424358918829	25.5939061979134	-1.26960724018318	6.22396647833213	0.0195175583585029	0.169526941288713	-0.51336201677	4.33284875851873	0.00953348650437183	0.178266905509744	38.2022214626107	51
Clutter_5bats_03Mar20_7	5	10	2	CorrelationDetector	7	110	1	20	2	296	428	51	51	0	0.0729166666666667	0.119158878504673	0.25	0.15	0	0.0625	6.02603471215046	22.8087661125921	32.8189041505924	28.0498877899062	0.184948231456906	4.91211016112426	0.005745004770657	0.141487979656173	-2.06164106053012	13.6723358394456	0.000732233952813412	0.142875046101197	42.9799248560809	65
Clutter_5bats_03Mar20_7	5	10	2	CorrelationDetector	7	110	1	20	2	385	324	21	21	0	0.039344262295082	0.0648148148148148	0.212962962962963	0	0.0344827586206897	0.036144578313253	5.14527181063034	19.347980594337	38.0037322760485	27.0711814827012	0.118093555666729	4.12759820169342	0.006608957121819	0.138718023076037	0.841600034111077	12.0686673377775	0.0127038926921979	0.136193922204505	41.3977469166359	78
Clutter_5bats_03Mar20_7	5	10	2	CorrelationDetector	7	110	1	20	3	268	312	24	24	0	0.0222222222222222	0.0769230769230769	0.320512820512821	0.0363636363636364	0.024390243902439	0.0111111111111111	6.42189474918782	22.4295231048864	27.1002431409047	23.6677599666938	-0.526091834573838	5.85661156596246	0.00141660243377519	0.12469449583639	0.962129817401742	6.50808985386368	-0.00629790261321884	0.108229841213926	36.4717333388149	148
Clutter_5bats_03Mar20_7	5	10	2	CorrelationDetector	7	110	1	20	3	354	367	45	45	0	0.0796812749003984	0.122615803814714	0.267029972752044	0.166666666666667	0.0952380952380952	0.0125786163522013	6.32315137572434	21.6653389384275	27.3194979961791	24.4421365988304	-0.178694731327042	6.38996896047966	0.000192495300168628	0.180451183047518	-0.248446825326299	6.0439182895321	0.0076008678122141	0.139589566237416	34.7928231885394	139
Clutter_5bats_03Mar20_7	5	10	2	CorrelationDetector	7	110	1	20	4	435	638	64	64	0	0.0239808153477218	0.100313479623824	0.316614420062696	0.0816326530612245	0	0.018348623853211	7.38955751590989	25.2096393859132	26.0058124045895	25.716661982475	-0.342124726983922	7.49456563819919	0.00295276198853683	0.152075401507828	0.0620470977656177	8.44198749739044	0.00861129899059584	0.258420611659655	36.484253342341	52
Clutter_5bats_03Mar20_7	5	10	2	CorrelationDetector	7	110	1	20	4	404	391	15	15	0	0.0141342756183746	0.0383631713554987	0.138107416879795	0.0666666666666667	0	0.00862068965517241	5.48724706860263	20.1567621780525	36.132611035836	24.7864413826199	-0.0585447835796268	3.10197102315402	0.00200776195651938	0.149915425275357	0.346841054310164	6.16539535390093	0.00378654399030014	0.14047752521305	41.7339968507401	82
Clutter_5bats_03Mar20_7	5	10	2	CorrelationDetector	7	110	1	20	4	369	384	30	30	0	0.0161290322580645	0.078125	0.1875	0.0625	0	0.00851063829787234	6.08257527492193	22.828631805423	32.4620237591166	24.1803581368392	0.0351077312232514	5.62013907356867	0.00390938761999909	0.153783994109011	0.00168930409610863	1.81249809342262	0.00153025250589261	0.143174553560449	39.3110591025734	43
Clutter_5bats_03Mar20_7	5	10	2	CorrelationDetector	7	110	1	20	2	254	199	13	13	0	0.0350877192982456	0.0653266331658292	0.231155778894472	0	0.0333333333333333	0.00917431192660551	4.69294474262151	17.7111878197975	32.4283929949343	24.4083502208539	0.216433665389604	5.39283515148572	-0.0224095905381118	0.17999782910146	-0.0424058768877426	4.06496461283999	-0.0165792474009235	0.134684562420659	38.0753859406027	93
Clutter_5bats_03Mar20_7	5	10	2	CorrelationDetector	7	110	1	20	3	297	185	21	21	0	0.0522875816993464	0.113513513513514	0.254054054054054	0.0588235294117647	0.05	0.045045045045045	5.63172047586197	22.8716443990859	31.6912841517345	29.0143194223825	0.413442055469717	11.5031821706967	0.0264444053923657	0.514497189793927	-0.897709862729717	18.9234033035202	-0.02639472445204	0.23835482559584	38.7461203240813	39
Clutter_5bats_03Mar20_7	5	10	2	CorrelationDetector	7	110	1	20	2	328	315	11	11	0	0.0185873605947955	0.0349206349206349	0.107936507936508	0.0526315789473684	0.0555555555555556	0.005	4.72040332821041	19.0047157683339	42.3364194252695	25.9510909360042	0.0376903801844327	2.75594985651602	0.00194222016394514	0.126135547265017	0.00158746774271226	1.9831425503499	0.00693581592036795	0.129025468306692	46.3828649846216	41
Clutter_5bats_03Mar20_7	5	10	2	CorrelationDetector	7	110	1	20	0	207	55	9	9	0	0.075	0.163636363636364	0.4	0.0232558139534884	0	0	4.73300819566876	18.6584773895976	18.2653744965068	21.2773608107406	-0.0662485019956692	11.9312697210619	-0.00953668115729959	0.1662492978403	-0.258133511736991	3.87119794988884	-0.0137432308079512	0.180154023717393	21.3669574414399	65
Clutter_5bats_03Mar20_7	5	10	2	CorrelationDetector	7	110	1	20	0	250	176	14	14	0	0.0127388535031847	0.0795454545454545	0.176136363636364	0	0.0555555555555556	0	4.18288546694608	15.535929908173	34.3914936646727	25.07056825626	-0.303766450567093	5.43915436956996	0.00612296174007048	0.141266602759928	-1.22282519350914	16.2942338086443	0.00333518563911023	0.148173307449204	40.9531080164482	148
Clutter_5bats_03Mar20_7	5	10	2	CorrelationDetector	7	110	1	20	1	310	319	105	105	0	0.175298804780877	0.329153605015674	0.504702194357367	0.347826086956522	0	0.0136986301369863	6.75183528547707	25.1640812432626	9.35216479561815	35.0014961902691	-3.2464483429446	38.6910731810659	-0.0140087869549496	1.14855317429034	-0.779994594668122	25.4362144172656	0.0621369552960198	0.38060838223615	30.8364500674947	109
Clutter_5bats_03Mar20_7	5	10	2	CorrelationDetector	7	110	1	20	1	262	200	55	55	0	0.236111111111111	0.275	0.54	0.191489361702128	0	0	5.17243290343056	19.5760842566292	14.885844615017	36.770304609989	2.24515245952595	24.6599051227742	0.0429027142334762	1.01685309975107	-4.64007828784726	31.0220993612908	0.0313196439122952	0.309400869514099	43.6927194644075	116
Clutter_5bats_03Mar20_7	5	10	2	CorrelationDetector	7	110	1	20	2	321	358	90	90	0	0.150579150579151	0.251396648044693	0.360335195530726	0.244897959183673	0	0	4.76893692397637	19.3837231834924	25.6950260130259	33.6224658477514	1.43684571338422	18.1835098627906	0.0236735946631611	0.332523321487248	-0.261008154212411	12.7408264368734	0.0200500344596503	0.119083685415861	47.5333801748845	63
Clutter_5bats_03Mar20_7	5	10	2	CorrelationDetector	7	110	1	20	1	247	61	3	3	0	0.0491803278688525	0.0491803278688525	0.213114754098361	0.0333333333333333	0	0.0512820512820513	3.99459386924414	16.8455568292249	39.2020099558222	29.3654949050568	-0.257276153472287	5.17769766621159	-0.0295700635086063	0.150733892033613	-0.109138828485143	2.39274681635932	-0.0389447033409964	0.156907513877834	45.5327062791679	88
Clutter_5bats_03Mar20_7	5	10	2	CorrelationDetector	7	110	1	20	1	235	280	42	42	0	0.108695652173913	0.15	0.25	0.218181818181818	0.15625	0.00970873786407767	4.9295607903938	18.7535999490791	34.1608400972534	31.5355821934973	0.881962273475696	10.2910886965845	-0.0164399688349429	0.337139020632854	-0.233828040365758	14.1190086077626	0.014033444228983	0.135084359694921	43.0938000751653	102
Clutter_5bats_03Mar20_7	5	10	2	CorrelationDetector	7	110	1	20	4	282	336	23	23	0	0.0255102040816327	0.068452380952381	0.202380952380952	0.0377358490566038	0	0.0212765957446809	4.54502660577107	17.0487159862649	30.529942993298	25.0304838700655	0.135253315176666	5.53836403849665	-0.0149069250522106	0.117384981113106	-0.684531899043406	6.82518814460896	-0.0176233303144162	0.125703565262007	41.1452742032412	70
Clutter_5bats_03Mar20_7	5	10	2	CorrelationDetector	7	110	1	20	3	364	285	35	35	0	0.088	0.12280701754386	0.242105263157895	0.03125	0	0.0487804878048781	5.31375495114664	20.5241365244269	31.6769893606821	28.52424145474	0.0880377615774803	7.87523076806486	0.0212003084042253	0.157155587487757	-0.91214066193445	20.3477769559652	0.0244000244769407	0.148372567594124	38.7725788843921	59
Clutter_5bats_03Mar20_7	5	10	2	CorrelationDetector	7	110	1	20	2	312	307	61	61	0	0.0974576271186441	0.198697068403909	0.342019543973941	0.135135135135135	0.0952380952380952	0.0236220472440945	5.53852010181263	20.6829043215051	25.1756254976856	27.4138751878249	-0.320178353651202	12.0182391057339	-0.0223545261307543	0.159420668043924	-1.36144846816005	10.7069891826726	-0.012576775501441	0.139155442537481	37.5210956690596	78
Clutter_5bats_03Mar20_7	5	10	2	CorrelationDetector	7	110	1	20	4	359	454	59	59	0	0.0488599348534202	0.129955947136564	0.31057268722467	0.128205128205128	0.0188679245283019	0.0412371134020619	5.4968972272079	21.5352912234415	24.9262244020924	26.2790195430545	-0.835204092906592	9.83387765898565	0.0122541716841465	0.173969372154078	0.212326453584978	23.5622097962413	-0.00196797190273315	0.135675940572348	34.9780817510629	68
Clutter_5bats_03Mar20_7	5	10	2	CorrelationDetector	7	110	1	20	1	261	160	24	24	0	0.0882352941176471	0.15	0.2625	0.03125	0.04	0.038961038961039	3.9410257069249	15.4478172031366	35.0677129191161	31.3266605952086	-0.638484196265115	10.3260567977669	-0.00621677892440776	0.126098075321957	-0.0746221498444496	7.16289408223384	-0.00243359875036127	0.130790297550623	44.103583962813	99
Clutter_5bats_03Mar20_7	5	10	2	CorrelationDetector	7	110	1	20	5	484	471	29	29	0	0.0434782608695652	0.0615711252653928	0.174097664543524	0.166666666666667	0.0952380952380952	0.0236686390532544	6.37931682534911	24.3124902008143	36.9976782502255	27.626687871008	0.218847008550427	2.97075735311354	-0.00467686440142607	0.147912736667614	-0.516535871327351	7.78470850131439	-0.00651427912182259	0.146140300711762	40.8838310546174	109
Clutter_5bats_03Mar20_7	5	10	2	CorrelationDetector	7	110	1	20	0	251	212	27	27	0	0.12	0.127358490566038	0.325471698113208	0.0967741935483871	0.146341463414634	0.0746268656716418	5.17227163888977	20.058700945799	25.5093558841286	23.3433553447902	-0.398861340433429	7.39990219467839	0.00993448659515775	0.149359773067894	-0.166916834697881	12.6332433041883	-0.0219641558703768	0.144252311667509	27.7927132181712	120
Clutter_5bats_03Mar20_7	5	10	2	CorrelationDetector	7	110	1	20	2	363	375	55	55	0	0.060377358490566	0.146666666666667	0.336	0.193548387096774	0.121212121212121	0.0283018867924528	5.40006586864716	19.1979738544831	22.0300270573105	24.2429348521267	0.77849585778014	16.1860324456245	-4.31602522913575e-05	0.152788069984082	0.948285600398333	9.41209154299868	0.00543185436418237	0.147536178291851	31.4436543648038	47
Clutter_5bats_03Mar20_7	5	10	2	CorrelationDetector	7	110	1	20	3	330	362	41	41	0	0.0258620689655172	0.113259668508287	0.215469613259669	0.09375	0	0.00609756097560976	5.18398631098123	20.0580550297062	35.492235962761	28.6371083819396	0.207892719395227	8.81017969946699	0.000786245315617478	0.160766026896102	0.297212077106792	3.15827953587126	0.00174983895736517	0.114817905374158	47.0921297328962	58
Clutter_5bats_03Mar20_7	5	10	2	CorrelationDetector	7	110	1	20	3	247	336	56	56	0	0.0947368421052632	0.166666666666667	0.413690476190476	0.0980392156862745	0.153846153846154	0.04	6.27364363239177	22.939877543739	19.693525735245	25.1183845957022	-0.888306877941678	14.0071280883569	-0.00939370462073308	0.229209105395898	0.665618670824595	23.8752790737617	-0.00249633226780278	0.143161109660958	30.2490189288798	95
Clutter_5bats_03Mar20_7	5	10	2	CorrelationDetector	7	110	1	20	3	461	440	26	26	0	0.0245398773006135	0.0590909090909091	0.229545454545455	0	0	0.0303030303030303	4.98203357207212	19.6541832579434	35.8060514515666	28.3949184321396	-0.130562795825747	5.07258147079224	-0.00189365821976933	0.120474515443503	0.432147787675487	7.70095383987533	-0.00479485143541253	0.120621627639763	44.5593163793963	39
Clutter_5bats_03Mar20_7	5	10	2	CorrelationDetector	7	110	1	20	3	347	330	19	19	0	0.0383275261324042	0.0575757575757576	0.193939393939394	0.153846153846154	0	0.0138248847926267	5.62953479916696	21.5825564125983	37.711759466247	27.6011922475867	0.0962497879460385	4.73143615568847	-0.00507412962074106	0.151474871036264	0.188543073925562	4.40486372926062	-0.00197018756343164	0.154275974626435	42.8016185983531	47
Clutter_5bats_03Mar20_7	5	10	2	CorrelationDetector	7	110	1	20	2	286	178	2	2	0	0.00591715976331361	0.0112359550561798	0.106741573033708	0	0.032258064516129	0	5.02793438789939	19.761400914525	44.0648419993468	26.7132050514376	-0.107268099107628	1.65325276672344	-0.0134658749373444	0.130302949514701	0.752204786392801	9.7026416394981	0.014407176512066	0.267370310851475	46.6161637178007	132
Clutter_5bats_03Mar20_7	5	10	2	CorrelationDetector	7	110	1	20	1	250	184	14	14	0	0.0409356725146199	0.0760869565217391	0.222826086956522	0.12	0	0	4.44251272004138	16.7187693584498	36.3018025802889	29.8113779688696	-0.475959632644365	3.51269212482034	0.029285065452135	0.281156898053741	-0.364707227021684	5.01272145074641	0.00845348326263316	0.137112843991238	44.5039971207676	104
Clutter_5bats_03Mar20_7	5	10	2	CorrelationDetector	7	110	1	20	1	263	116	6	6	0	0.0222222222222222	0.0517241379310345	0.172413793103448	0.0263157894736842	0	0.0217391304347826	4.41854652574483	18.8977292963066	26.7797089077317	17.0710904187546	0.10068922259079	2.39775450295792	-0.00109183394586777	0.123424624336004	0.432453222971942	2.95270103771542	-0.00830414599117071	0.131932863288477	30.4830225535722	43
Clutter_5bats_03Mar20_7	5	10	2	CorrelationDetector	7	110	1	20	1	270	182	23	23	0	0.0559006211180124	0.126373626373626	0.324175824175824	0.02	0.0666666666666667	0.0619469026548673	4.51200917897855	17.880585935882	29.4008450021319	27.6072718185444	-0.403564261828713	9.21886755504554	-0.0107869123379413	0.147031936481446	0.0205282879207574	15.4803112266905	-0.00622330975380206	0.134701461139609	34.6952614420168	39
Clutter_5bats_03Mar20_7	5	10	2	CorrelationDetector	7	110	1	20	3	335	277	10	10	0	0	0.036101083032491	0.277978339350181	0	0	0	4.25193303267489	17.7900034365555	31.4685947737729	29.5116423747992	0.796493294177524	5.26623192172706	-0.00179597669203723	0.172510184581596	-0.458412935032254	7.50871449806787	-0.00221639374728323	0.176736579364224	40.2121138391136	88
Clutter_5bats_03Mar20_7	5	10	2	CorrelationDetector	7	110	1	20	2	331	244	7	7	0	0.0307017543859649	0.0286885245901639	0.176229508196721	0.025	0.135135135135135	0.00584795321637427	3.93495147556897	15.1016638154908	38.1234409845994	26.3446508373733	0.0360705760722376	3.05196249773493	-0.0122254080016872	0.1576598674712	-1.7325574998885	21.1217650278254	0.00919011402992414	0.305768948508106	39.645490131084	12
Clutter_5bats_03Mar20_7	5	10	2	CorrelationDetector	7	110	1	20	2	394	372	57	57	0	0.0757097791798107	0.153225806451613	0.274193548387097	0.0277777777777778	0.0571428571428571	0.0849056603773585	4.78276990596213	18.5379839200319	28.8127098335302	27.8728002828753	0.581848409424756	11.9908399833279	-0.0177369017978509	0.355958742343386	-0.213188821324126	25.8320107584331	0.00839443786154201	0.166809478415642	36.1125351888248	107
Clutter_5bats_03Mar20_7	5	10	2	CorrelationDetector	7	110	1	20	2	265	300	55	55	0	0.0413793103448276	0.183333333333333	0.43	0.0714285714285714	0.105263157894737	0	3.59303524768384	13.1852264370442	23.6089379945788	26.2763373087857	-0.745747613470702	8.8385902732063	-0.0206573552854726	0.196266578483899	-2.01307253007908	13.8083700465717	-0.0142635345627944	0.140767589681421	40.0989775738893	177
Clutter_5bats_03Mar20_8	5	10	2	JAR_Corr	7	110	1	20	4	409	435	17	17	0	0.00307692307692308	0.0390804597701149	0.195402298850575	0.027027027027027	0	0	4.56210670611541	17.5732316778267	40.0456333669789	26.3665098442027	0.093125988991247	3.27709356353845	0.00344071716215582	0.136558323134371	0.00580451357150234	1.22735390102698	0.0116250112221048	0.136044038806233	48.2137016785969	46
Clutter_5bats_03Mar20_8	5	10	2	JAR_Corr	7	110	1	20	1	301	285	25	25	0	0.0497512437810945	0.087719298245614	0.308771929824561	0.111111111111111	0.0666666666666667	0.0277777777777778	4.38843175691219	18.5567317590551	28.7875792028025	24.4923568292266	-0.163687292301272	5.47802172026587	0.01537167409197	0.125999283130592	-0.0221882334690662	3.42429543365942	0.0151622693877097	0.119871953558554	35.7397155784278	53
Clutter_5bats_03Mar20_8	5	10	2	JAR_Corr	7	110	1	20	1	293	263	27	27	0	0.0429447852760736	0.102661596958175	0.243346007604563	0.0909090909090909	0	0	3.92892996113599	16.7668422362122	36.5494082055559	29.4371032444126	-0.0232304145787211	6.29343436961438	-0.00821234707195003	0.317826176375705	0.269212309430451	2.34392362338129	0.0190596954796902	0.116300627440966	49.9206095317825	82
Clutter_5bats_03Mar20_8	5	10	2	JAR_Corr	7	110	1	20	4	327	261	9	9	0	0.013215859030837	0.0344827586206897	0.118773946360153	0.05	0.04	0	3.91007160942899	14.7052416205411	36.0655158684534	23.0131618446661	0.187418133561817	2.41832768113593	-0.00342120067969735	0.160830953305541	0.230840201817527	2.63385122368133	0.0052791084545021	0.155628822698821	41.0047089250346	73
Clutter_5bats_03Mar20_8	5	10	2	JAR_Corr	7	110	1	20	1	242	147	7	7	0	0.00917431192660551	0.0476190476190476	0.231292517006803	0	0	0	3.78890350138254	13.8881232430519	33.948789835684	24.0655706722726	0.0165462736968655	3.76835839780522	0.0296653492831773	0.212633482537293	-0.35746808035246	2.40708343634992	0.0195931788266133	0.145808440362511	44.7845322066808	57
Clutter_5bats_03Mar20_8	5	10	2	JAR_Corr	7	110	1	20	3	394	575	53	53	0	0.0227920227920228	0.0921739130434783	0.220869565217391	0.0454545454545455	0	0.0187265917602996	4.41147903356129	16.8482015851475	34.0296225174671	26.1206587339378	0.0476404623591423	5.69533742287586	-0.00563706304441315	0.135536658334018	-0.523504376318946	12.1623772508386	-0.0105768483017453	0.1323479905799	45.7435216876364	81
Clutter_5bats_03Mar20_8	5	10	2	JAR_Corr	7	110	1	20	5	349	349	6	6	0	0.0134228187919463	0.0171919770773639	0.163323782234957	0.0217391304347826	0.0185185185185185	0	5.32481361509395	20.3585823946025	37.9281955095817	27.2448869283308	0.00389503696556332	2.08129144027531	-0.00751361098137463	0.153107620041249	0.142723008224766	2.91893585971277	-0.0113143113135837	0.153992906191671	42.9325612356744	59
Clutter_5bats_03Mar20_8	5	10	2	JAR_Corr	7	110	1	20	3	282	190	7	7	0	0.0124223602484472	0.0368421052631579	0.0894736842105263	0.0384615384615385	0	0	4.48044288124981	17.6195728596746	41.3796850816667	22.6125856280146	0.30361577205412	2.29775280357951	-0.00177853468897615	0.122780409877889	0.105910731691112	0.916491534629707	-0.0017819332115428	0.112034276782061	47.7492859260773	49
Clutter_5bats_03Mar20_8	5	10	2	JAR_Corr	7	110	1	20	0	203	39	4	4	0	0.105263157894737	0.102564102564103	0.153846153846154	0.0540540540540541	0	0	3.70819954417553	14.2783175452623	28.0536155641975	20.0918020923604	0.343934529819579	4.50680094322244	-0.0159089171657104	0.150528751426187	0.42690224396037	1.16711089692375	-0.0236117881789019	0.143029472732131	27.5721497122902	64
Clutter_5bats_03Mar20_8	5	10	2	JAR_Corr	7	110	1	20	1	269	259	21	21	0	0.0246913580246914	0.0810810810810811	0.351351351351351	0	0	0.032520325203252	4.69833410632526	18.7138683684839	24.6963450142399	23.4764910584189	0.115614758729659	5.37365221024104	-0.0188503169937566	0.154760122924572	0.321062731002337	6.5807810410401	-0.00844319232871905	0.138557941021449	31.9024561203366	63
Clutter_5bats_03Mar20_8	5	10	2	JAR_Corr	7	110	1	20	2	334	342	52	52	0	0.0705882352941176	0.152046783625731	0.307017543859649	0.145833333333333	0	0.0591397849462366	7.16017861276478	26.363675937902	27.3532195138644	25.4840513118159	-0.495254417388543	7.53224566979216	-0.00443081633228534	0.156527123946986	0.331094025266542	7.94950082468806	0.00180434986252263	0.146659863442147	35.1167345666278	95
Clutter_5bats_03Mar20_8	5	10	2	JAR_Corr	7	110	1	20	2	265	244	23	23	0	0.037037037037037	0.0942622950819672	0.307377049180328	0.0943396226415094	0	0.00884955752212389	6.59107503707316	24.339101206866	28.3713475860777	24.3897018735544	-0.994719473190158	7.04079685980445	-0.000219322232236814	0.119268595024572	-0.388299555467402	1.8553349351829	0.00368486980545343	0.122069769552375	37.3042114001983	110
Clutter_5bats_03Mar20_8	5	10	2	JAR_Corr	7	110	1	20	2	268	266	42	42	0	0.0486486486486487	0.157894736842105	0.394736842105263	0.1	0	0.032258064516129	6.59912897447039	24.3276788954751	23.5160936050336	26.1453895222606	0.646654529534956	10.4280416572534	-0.0159426268053304	0.16233654094198	-0.080367743235395	8.36508375023903	-0.00928032174946757	0.151997967833567	35.0763214059484	95
Clutter_5bats_03Mar20_8	5	10	2	JAR_Corr	7	110	1	20	1	261	253	42	42	0	0.0689655172413793	0.16600790513834	0.450592885375494	0.142857142857143	0	0.0117647058823529	7.07569606438862	24.8485862029598	18.7755936923815	24.6600336176518	-1.21239261206122	12.9622553137412	-0.0341340756298499	0.383185598734875	0.699444926736656	10.2654795910315	-0.00591889541754299	0.140261038944244	29.7911698799636	105
Clutter_5bats_03Mar20_8	5	10	2	JAR_Corr	7	110	1	20	4	392	521	53	53	0	0.0481927710843374	0.101727447216891	0.295585412667946	0.0576923076923077	0	0.0459770114942529	6.91803440867302	25.4398645865071	29.5456017934064	26.3273953102556	0.164131983578208	7.71135161206113	0.000523614987087551	0.218407588232961	1.68760658837019	20.5187948444418	0.00199863978291316	0.181476459295765	34.6491576104761	63
Clutter_5bats_03Mar20_8	5	10	2	JAR_Corr	7	110	1	20	2	322	224	20	20	0	0.0679611650485437	0.0892857142857143	0.200892857142857	0.1	0	0	4.60837354139868	16.6997000323085	31.4469067407573	22.7907360526565	0.143614398058114	8.4447057077588	0.0201531880415766	0.141423736892582	0.0407547708830583	1.10141425339943	0.0105981386735736	0.118629162853428	39.3397702082512	159
Clutter_5bats_03Mar20_8	5	10	2	JAR_Corr	7	110	1	20	1	289	168	13	13	0	0.0704225352112676	0.0773809523809524	0.214285714285714	0.024390243902439	0.111111111111111	0.0593220338983051	4.12471090759079	15.9617568187216	30.0463299022038	23.4159394314313	0.56025200278608	5.01590442577457	-0.0128540828898222	0.141176966397292	3.95466292504868	24.8875647224318	-0.0091216689989815	0.14762653935563	34.7634250597662	90
Clutter_5bats_03Mar20_8	5	10	2	JAR_Corr	7	110	1	20	2	238	172	8	8	0	0.0144927536231884	0.0465116279069767	0.151162790697674	0.0408163265306122	0	0	4.54456708229659	18.604971167858	41.1593482397535	29.0678885897973	0.0985294350639842	3.68598015907527	-0.0096468695614434	0.15167444750254	0.0732230706285788	0.861548631640541	-0.0132232510509268	0.146082734941	51.3655039271592	58
Clutter_5bats_03Mar20_8	5	10	2	JAR_Corr	7	110	1	20	3	466	446	21	21	0	0.0186170212765957	0.047085201793722	0.170403587443946	0.0606060606060606	0	0.0159744408945687	4.98613289557383	19.2905436955422	33.0175727468861	22.3667034924729	0.020991824204504	3.84669344097193	0.000790776459651228	0.160489462344542	-0.0113429851188219	11.6251870077384	-0.00253093039120896	0.166474402966512	37.2131148893493	53
Clutter_5bats_03Mar20_8	5	10	2	JAR_Corr	7	110	1	20	5	361	354	51	51	0	0.0590405904059041	0.144067796610169	0.296610169491525	0.111111111111111	0	0.0512820512820513	4.99283463681832	18.405974029635	25.607482416636	25.6554894758427	-0.0175059295915483	9.83223249135952	-0.0112027706294733	0.163651825602994	-1.10589365651367	12.9340131736636	-0.00340588640928393	0.1844957315013	32.3120113405954	74
Clutter_5bats_03Mar20_8	5	10	2	JAR_Corr	7	110	1	20	3	365	580	50	50	0	0.0189873417721519	0.0862068965517241	0.248275862068966	0.0512820512820513	0.0192307692307692	0.0135135135135135	5.47506989872144	20.5304757287068	31.8173711952704	26.1681938532119	0.209777244646887	6.53987901506651	-0.00427638024740416	0.132006431584507	0.0494398083287423	2.75840464847715	0.00207996681387766	0.129653681109235	42.1892214996926	104
Clutter_5bats_03Mar20_8	5	10	2	JAR_Corr	7	110	1	20	2	287	260	23	23	0	0.0376344086021505	0.0884615384615385	0.188461538461538	0.0816326530612245	0.0731707317073171	0	4.55744437373619	17.0524085389626	35.1342079441667	25.5607443045303	-0.22333732459767	5.11123457171281	0.0120278466349737	0.238540658929624	-1.41941717173293	12.3229535445735	0.00231460879917249	0.1701099373329	45.2171103140875	235
Clutter_5bats_03Mar20_8	5	10	2	JAR_Corr	7	110	1	20	0	174	21	7	7	0	0.2	0.333333333333333	0.476190476190476	0.0652173913043478	NaN	NaN	3.72153635174062	14.1814033063665	12.1769582402376	19.7114319965135	-6.01326718392263	38.6455898751558	0.00988784455734552	0.180296292683424	0.35446753901548	3.40352594762456	0.00380415193056463	0.170597911297395	25.5035764514869	53
Clutter_5bats_03Mar20_8	5	10	2	JAR_Corr	7	110	1	20	6	287	299	25	25	0	0.00564971751412429	0.0836120401337793	0.237458193979933	0.0222222222222222	0	0	4.9924881394197	18.6697005265638	37.9164932667016	29.6304350107294	0.150212137231776	5.50631974919023	-0.00733321069165437	0.292696685837741	-0.0328196518756785	1.64028014807046	0.00135595699406918	0.149849930087998	49.7328433966913	59
Clutter_5bats_03Mar20_8	5	10	2	JAR_Corr	7	110	1	20	1	205	159	14	14	0	0.0212765957446809	0.0880503144654088	0.238993710691824	0.0392156862745098	0	0	4.09683598552258	16.8164719113194	32.7823342324885	26.5539942531704	0.556462771195405	8.64001767805918	0.0148484198837709	0.148902234743767	-0.161190015584783	4.81259921788981	0.0251576925331978	0.155144503167169	45.8068886115179	95
Clutter_5bats_03Mar20_8	5	10	2	JAR_Corr	7	110	1	20	4	355	398	24	24	0	0.0109489051094891	0.0603015075376884	0.195979899497487	0.075	0	0	4.8050802783932	18.3000974052544	36.597719787268	27.1435900038446	0.188988362535261	4.69697601186627	-0.00485951021005371	0.131906587809505	-0.0186140894259549	1.0120071650984	-0.0082583504252755	0.13147029204545	46.343425985588	62
Clutter_5bats_03Mar20_8	5	10	2	JAR_Corr	7	110	1	20	1	401	370	17	17	0	0.0134680134680135	0.0459459459459459	0.164864864864865	0.025	0	0.0116731517509728	4.37418841143445	16.8848156610717	39.8953159638955	25.8500704075138	0.0949478634844644	2.76414872219354	-0.00314791085626231	0.158694248891258	0.0190509984186166	4.37689609799956	-0.0038061812485446	0.156924712658362	45.5127420372283	52
Clutter_5bats_03Mar20_8	5	10	2	JAR_Corr	7	110	1	20	1	272	211	41	41	0	0.120481927710843	0.194312796208531	0.398104265402844	0.0263157894736842	0.0666666666666667	0.0606060606060606	4.39379757280614	17.7996904074492	22.9649050242353	24.0565644521783	1.39768278987092	12.8885984905828	-0.00412691852242859	0.157057661736575	0.199883663423003	11.0663589468793	-0.0124220203100595	0.155917642134225	32.68194261228	74
Clutter_5bats_03Mar20_8	5	10	2	JAR_Corr	7	110	1	20	2	275	208	17	17	0	0.0224719101123595	0.0817307692307692	0.283653846153846	0	0	0.0181818181818182	4.9394063779098	18.7500963291206	31.6869815107715	26.3520262037861	-0.429864680822394	9.29376046097562	-0.00194672761406209	0.133896206388711	0.142973293879449	19.4299670087627	-0.00350751886116658	0.1208894358566	37.1325972270679	78
Clutter_5bats_03Mar20_8	5	10	2	JAR_Corr	7	110	1	20	3	365	382	24	24	0	0.0125	0.06282722513089	0.201570680628272	0.03125	0	0.00985221674876847	4.15501583291575	16.0570084840833	32.3925849105369	25.4976022000803	-0.167634047167362	6.99503674373027	0.0128207594066545	0.25651781515411	-0.446668436144571	22.432409874724	-0.00543702296136381	0.153205568743476	40.571024796533	97
Clutter_5bats_03Mar20_8	5	10	2	JAR_Corr	7	110	1	20	3	301	291	19	19	0	0.00943396226415094	0.0652920962199313	0.237113402061856	0	0	0.0134228187919463	6.79976116606941	25.4079991037506	34.2887514526607	25.2342792135564	0.117186631703505	3.60231693039359	-0.000994242929013561	0.17702213515394	0.253041736034404	2.27808597189457	-0.00664131697711775	0.151836062970344	42.0027904356524	108
Clutter_5bats_03Mar20_8	5	10	2	JAR_Corr	7	110	1	20	2	330	283	24	24	0	0.0299145299145299	0.0848056537102474	0.222614840989399	0	0	0.0380434782608696	5.75897134262341	22.5837211420539	31.0688608756105	25.3570806352819	0.122628123779267	5.62892015718862	-0.0051641111710527	0.172924053149765	-0.388893189994379	20.4562186818176	-0.00843215803171166	0.173108825400333	36.9337608034785	114
Clutter_5bats_03Mar20_8	5	10	2	JAR_Corr	7	110	1	20	2	222	90	11	11	0	0.0941176470588235	0.122222222222222	0.344444444444444	0.130434782608696	0.142857142857143	0	5.99670990120038	21.4523955842214	26.2636829155149	20.0594976566214	-0.439691969662689	8.66824046243455	-0.073669570933478	0.746579984927319	0.321342050675268	5.24235140058337	-0.102089249519063	0.863127190491518	33.0753857370252	36
Clutter_5bats_03Mar20_8	5	10	2	JAR_Corr	7	110	1	20	1	213	42	5	5	0	0.128205128205128	0.119047619047619	0.285714285714286	0.105263157894737	0	0	4.9691653804398	19.5595984341273	28.4334397165676	26.8779751800198	-0.248010232651315	4.40245778259914	0.0261295788667932	0.158122198701306	-0.185383762204272	0.986620645782088	0.0410906615919287	0.174205226426321	38.6393869142424	106
Clutter_5bats_03Mar20_8	5	10	2	JAR_Corr	7	110	1	20	4	465	657	49	49	0	0.0260303687635575	0.0745814307458143	0.197869101978691	0	0.0222222222222222	0.0273972602739726	5.83562908582641	22.3910801929447	32.4849440470922	24.9334819508748	-0.0318318900834257	3.21959420749291	0.00874170448417442	0.255099010609502	-0.349836551841419	6.98611769792184	0.00269422965371379	0.139146499128485	38.4066780553355	81
Clutter_5bats_03Mar20_8	5	10	2	JAR_Corr	7	110	1	20	4	367	385	52	52	0	0.0600706713780919	0.135064935064935	0.306493506493506	0.171428571428571	0.0444444444444444	0.0333333333333333	4.82496566172589	18.9717137405557	26.4343593609197	27.121936636854	0.178748382003197	7.64716506324188	0.0367624447661119	0.350387972776309	-0.219087956227417	12.22825273096	0.00887850296917331	0.160077725811664	35.7401147403434	129
Clutter_5bats_03Mar20_8	5	10	2	JAR_Corr	7	110	1	20	2	293	198	11	11	0	0.00625	0.0555555555555556	0.207070707070707	0.0333333333333333	0	0	3.58617849399038	14.6360216156439	37.6780888305166	25.257729799219	-0.0663741595942755	4.12849512441011	-0.00423411969522378	0.113559743610215	0.0234621289678065	1.13909069872492	-0.0082395576344844	0.0980131672408281	46.2826677039464	119
Clutter_5bats_03Mar20_8	5	10	2	JAR_Corr	7	110	1	20	2	263	116	6	6	0	0.0186915887850467	0.0517241379310345	0.181034482758621	0.0294117647058824	0.0909090909090909	0	3.78479361329672	13.9728354254691	39.6047665488632	27.4991334442932	-0.101414716944776	1.88628773251402	0.0106960970724154	0.118341702739444	0.150989845154919	1.90998313103801	0.014867426642009	0.0969940106556433	46.0829132309531	101
Clutter_5bats_03Mar20_8	5	10	2	JAR_Corr	7	110	1	20	1	319	167	10	10	0	0.0392156862745098	0.0598802395209581	0.167664670658683	0.0606060606060606	0	0.0234375	2.61220245488898	9.67851180749662	31.5935539204466	22.6957427526433	0.0425846388292858	5.67787197977831	0.00619223564927222	0.13769157130469	0.274100344040761	9.54938453478523	0.00546587607077607	0.126651203211791	34.1949908421319	32
Clutter_5bats_03Mar20_8	5	10	2	JAR_Corr	7	110	1	20	2	312	361	25	25	0	0.016	0.0692520775623269	0.25207756232687	0.0851063829787234	0	0	4.80348584328401	19.1776688834315	33.7815747086685	27.3765429951665	0.11714142963361	6.22033337336799	0.0215948679103032	0.274963597038872	0.0630378701745333	1.25756430031726	-5.51087935055238e-05	0.113721375571156	46.4303808703716	91
Clutter_5bats_03Mar20_8	5	10	2	JAR_Corr	7	110	1	20	3	357	445	15	15	0	0.0112781954887218	0.0337078651685393	0.152808988764045	0.0222222222222222	0.03125	0.00462962962962963	4.95313666405532	18.4976268598496	36.0029794702969	24.582222653534	0.206644687555534	2.94392858238231	-0.00269621934290009	0.131390215835811	0.28845405881749	4.61998049841833	-0.00689550847309269	0.120408224848831	41.0608763758193	116
Clutter_5bats_03Mar20_8	5	10	2	JAR_Corr	7	110	1	20	4	302	315	32	32	0	0.0543478260869565	0.101587301587302	0.238095238095238	0.142857142857143	0	0.0300751879699248	5.58337376335141	21.6878592249599	30.7480343588753	26.7729755434187	0.374248631238946	6.62912478711845	-0.00251353999324154	0.161522314660992	0.323095942268647	5.8424957173873	0.000314702251000645	0.175594232293453	39.9241136915214	82
Clutter_5bats_03Mar20_8	5	10	2	JAR_Corr	7	110	1	20	2	326	205	4	4	0	0.0104712041884817	0.0195121951219512	0.0878048780487805	0	0	0.00666666666666667	4.48452107415836	16.9804314924418	46.6093763666942	27.0348276854409	-0.081829634897331	3.38874982782297	-0.0117798938403564	0.10467306491922	-0.144143234263006	3.89657985403309	-0.0130058850405411	0.107968750436749	50.2277265908768	115
Clutter_5bats_03Mar20_8	5	10	2	JAR_Corr	7	110	1	20	2	282	164	8	8	0	0.00746268656716418	0.0487804878048781	0.134146341463415	0	0.0384615384615385	0	4.68553878703127	18.2304138461836	37.3873902189157	23.0704786180954	-0.0577130465599523	3.74540685992164	-0.00217616258031481	0.145885458888961	0.0185171328015404	1.80291496394313	-0.0129766609206054	0.14868857243987	43.9289365918819	43
Clutter_5bats_03Mar20_8	5	10	2	JAR_Corr	7	110	1	20	2	258	209	4	4	0	0.00558659217877095	0.0191387559808612	0.100478468899522	0.0181818181818182	0	0	5.25647942131037	19.7254689763776	42.1685281167531	25.6198871433338	0.00112446826118015	1.47476932310368	0.0190312568954521	0.149529788742333	0.426524549901959	5.19573868474015	0.00951764660012113	0.143999197937777	47.5321892153075	99
Clutter_5bats_03Mar20_8	5	10	2	JAR_Corr	7	110	1	20	3	272	272	25	25	0	0.0229885057471264	0.0919117647058824	0.316176470588235	0.025	0	0.0260869565217391	4.84690752386159	19.2956599727837	28.8287721223743	24.8525148133002	0.00647390775935478	10.3316098703748	-0.0162983400300804	0.175146014991677	-1.70948454805369	19.1333719228515	-0.0283576342065313	0.154104351154016	38.7556689589924	136
Clutter_5bats_03Mar20_8	5	10	2	JAR_Corr	7	110	1	20	5	410	556	73	73	0	0.0846560846560847	0.131294964028777	0.356115107913669	0.195652173913043	0.1	0.0294117647058824	6.02222470511154	21.8449252221534	24.863044656426	26.3925016856959	-0.676652457267166	11.0030641461121	0.0138023732482814	0.421261087193814	-0.341610711454896	13.7292101061565	-0.0131707695633606	0.154475372154068	35.1311789851814	51
Clutter_5bats_03Mar20_8	5	10	2	JAR_Corr	7	110	1	20	2	381	555	68	68	0	0.037463976945245	0.122522522522523	0.342342342342342	0.0909090909090909	0.0655737704918033	0.00425531914893617	6.36523748854629	22.2075525523572	26.7958962784368	29.1944602685111	-0.61642027302768	10.4763043575539	0.00429761068392288	0.581805292297107	-0.238533521392414	18.464095111286	0.0240517387095203	0.277320616555528	37.6358865976172	47
Clutter_5bats_03Mar20_8	5	10	2	JAR_Corr	7	110	1	20	4	300	405	34	34	0	0.00458715596330275	0.0839506172839506	0.264197530864198	0	0.0217391304347826	0	5.42506489052559	20.3638379746983	30.8937051062349	24.4735019733618	-0.161895011004227	4.77823024606624	-0.000997084344861884	0.142912094745181	0.0810128875020285	1.40194417921428	0.0116886660215772	0.156330677124771	42.8445595587097	96
Clutter_5bats_03Mar20_8	5	10	2	JAR_Corr	7	110	1	20	1	276	103	0	0	0	0	0	0.252427184466019	0	0	0	4.02014261134103	16.1072922751827	32.2460090637537	22.9200384483325	-0.208873202711629	1.34950829537944	-0.0116199658300303	0.128249823747351	-0.399949810304114	4.61912562534881	-0.0114526202266168	0.135719824882085	30.7788989045361	52
Clutter_5bats_03Mar20_8	5	10	2	JAR_Corr	7	110	1	20	1	266	296	46	46	0	0.0872093023255814	0.155405405405405	0.388513513513513	0.111111111111111	0.0625	0.0588235294117647	6.32582663869661	24.7506920174358	25.8583715356019	29.622056032475	-0.0653112911565697	13.0185477064745	0.0255311156497501	0.321975951664158	-0.211326300171341	8.89887229415858	-0.00353630244268981	0.142512082436457	35.5796730735026	83
Clutter_5bats_03Mar20_8	5	10	2	JAR_Corr	7	110	1	20	0	206	7	2	2	0	0	0.285714285714286	0.285714285714286	0	NaN	NaN	3.24410675328726	11.4278309804487	17.8311961803271	24.1991546385686	-0.482420878356354	9.47418451709219	-0.0169834810215212	0.164921787583895	4.85237356748807	4.76965469619215	0.0527022478001541	0.18616263497327	34.3914683386975	30
Clutter_5bats_03Mar20_8	5	10	2	JAR_Corr	7	110	1	20	4	308	439	51	51	0	0.037914691943128	0.116173120728929	0.248291571753986	0.119047619047619	0.0789473684210526	0	5.76287561605415	21.2558403131515	36.1285429256739	30.4647446709115	0.063366657117632	7.26705713034717	-0.0169609877603266	0.187354192712783	-1.36430576598342	11.364082646088	0.00342189256035019	0.10230561279979	50.7429735544402	80
Clutter_5bats_03Mar20_8	5	10	2	JAR_Corr	7	110	1	20	2	401	641	52	52	0	0.0174927113702624	0.0811232449297972	0.227769110764431	0.0227272727272727	0	0.0185873605947955	5.39863743074343	21.4942326171565	34.0818006794948	26.9895954384944	-0.168538181300298	7.16626304759675	0.00562658462502269	0.149686265363589	-1.07961791152927	15.3372163970012	0.00976245251784551	0.151128358129417	44.8832658280553	71
Clutter_5bats_03Mar20_8	5	10	2	JAR_Corr	7	110	1	20	2	247	202	24	24	0	0.0534351145038168	0.118811881188119	0.297029702970297	0.108108108108108	0	0	6.02370414690108	21.7211739856312	29.2058311273743	28.5319738108424	1.22663403382301	14.2746685992632	0.0113879110103404	0.234088176298763	0.0925894248008102	1.17850990494196	-0.0117979585458551	0.106121175658466	41.9440641217593	103
Clutter_5bats_03Mar20_8	5	10	2	JAR_Corr	7	110	1	20	3	400	454	53	53	0	0.0457142857142857	0.116740088105727	0.319383259911894	0.105263157894737	0.0638297872340425	0.031496062992126	6.03186479567644	23.0452832754917	28.8983497422075	27.2983122566688	0.421701957836923	8.17330143712379	-0.00345795634416877	0.346730884170098	-0.0529716067564394	13.6475047748008	-0.0119319957610846	0.292463155837632	37.2014254765522	81
Clutter_5bats_03Mar20_8	5	10	2	JAR_Corr	7	110	1	20	3	329	332	17	17	0	0.0197628458498024	0.0512048192771084	0.204819277108434	0.0714285714285714	0	0.010989010989011	4.42649615420329	16.3327813087348	39.9001423437218	27.4573405374834	0.0205045952200325	2.71931571437038	0.00238180021309554	0.13685295215103	0.195705934248565	3.53624709178796	-0.000911007452211651	0.116489040512408	47.8599772359043	96
Clutter_5bats_03Mar20_8	5	10	2	JAR_Corr	7	110	1	20	2	287	256	37	37	0	0.0368098159509202	0.14453125	0.2734375	0.113636363636364	0	0	5.09082841889	19.6073848388353	30.7192223067457	29.61615763046	-0.0874990618750578	11.8164229588422	0.00402621823201664	0.256988969053747	0.097995542291201	6.43165963126978	0.011948733127098	0.126848023381867	43.356528745087	76
Clutter_5bats_03Mar20_8	5	10	2	JAR_Corr	7	110	1	20	1	369	320	21	21	0	0.025089605734767	0.065625	0.2125	0.0465116279069767	0	0.0223214285714286	5.69621773646114	22.1284315550392	36.6330154633004	27.1087186138944	-0.387474742519749	5.27554948606517	0.0136026362331827	0.30998473882711	-0.143425169485599	10.4173097001242	-0.00929291857129024	0.163975927510489	43.9759738936065	27
Clutter_5bats_03Mar20_8	5	10	2	JAR_Corr	7	110	1	20	1	292	203	11	11	0	0.0340909090909091	0.0541871921182266	0.167487684729064	0	0	0.040983606557377	4.10127737958832	16.0502017145387	35.1606247578541	24.6464013147262	-0.0203229750625965	4.09845247981045	-0.0144831620356672	0.149864561851911	0.355426558271001	12.4182057532394	-0.0378543085015265	0.225869753092074	40.2670587994787	76
Clutter_5bats_03Mar20_8	5	10	2	JAR_Corr	7	110	1	20	2	318	272	17	17	0	0.0222222222222222	0.0625	0.169117647058824	0.075	0	0	4.11274352279707	16.1644527596488	36.2793228713237	26.1357741827453	0.211212882948349	6.66724189046355	-0.00531832554443907	0.11152468838332	0.0660243933050333	4.05354306195146	-0.0134173411210267	0.107213584575052	44.4351132621598	57
Clutter_5bats_03Mar20_8	5	10	2	JAR_Corr	7	110	1	20	4	285	323	16	16	0	0.0206611570247934	0.0495356037151703	0.164086687306502	0.0980392156862745	0	0	4.47843497124665	16.9569153772717	38.003075518271	24.5036672906198	0.037790780347748	2.91438140650298	0.00634239829293873	0.121088289245512	-0.0104931064842713	1.16805635992654	0.00288349404269412	0.105859780193267	46.2067694743159	89
Clutter_5bats_03Mar20_8	5	10	2	JAR_Corr	7	110	1	20	3	357	262	8	8	0	0.0136363636363636	0.0305343511450382	0.156488549618321	0.0384615384615385	0	0.00584795321637427	3.83286212810622	15.1825418624129	37.2925597691093	26.2054843446394	0.174666985962505	3.92724659900442	0.00491339181679255	0.147566331357162	0.1033837170029	2.86658701102575	-0.00555727551201364	0.122971509368019	41.5638097538871	70
Clutter_5bats_03Mar20_8	5	10	2	JAR_Corr	7	110	1	20	1	291	186	16	16	0	0.0573248407643312	0.0860215053763441	0.268817204301075	0.108108108108108	0.0454545454545455	0.0347826086956522	4.02024268023048	15.3750066317285	31.6684470067346	26.7852025073575	0.0717610290899897	4.61752753356566	0.0132307596618539	0.156579782180489	0.716659236537077	10.8511068219255	0.0160889175378556	0.155870445884364	39.2307544050723	71
Clutter_5bats_03Mar20_8	5	10	2	JAR_Corr	7	110	1	20	2	319	294	16	16	0	0.0140845070422535	0.054421768707483	0.272108843537415	0.0238095238095238	0.05	0.00625	4.48366194085031	17.4927550558135	33.9963884066653	27.2135115000183	0.0244479229105893	4.082229070828	-0.0106423458906612	0.143293085428587	-0.552275286030839	6.01375386785154	-8.98722131169811e-05	0.139063355653056	42.180730431908	74
Clutter_5bats_03Mar20_8	5	10	2	JAR_Corr	7	110	1	20	1	204	97	5	5	0	0.0410958904109589	0.0515463917525773	0.22680412371134	0.0588235294117647	0	0	3.95564181609681	15.7646179100037	38.1609345085135	29.888229931931	0.000386744742362378	3.07287047638795	0.00624560309197343	0.137610107709943	0.187196592031605	1.38961958194007	0.0263466747857292	0.121992590237003	50.3106088491594	97
Clutter_5bats_03Mar20_8	5	10	2	JAR_Corr	7	110	1	20	1	279	182	18	18	0	0.0251572327044025	0.0989010989010989	0.307692307692308	0	0	0.0126582278481013	4.29877984271618	16.7278850294286	31.2634146701424	35.3006404977131	2.01754646492481	9.57797922614617	-0.0190295364469309	0.45687568929071	3.72847623043947	15.9055216927426	-0.0800959592797922	0.435037233621912	38.4216273322617	158
Clutter_5bats_03Mar20_8	5	10	2	JAR_Corr	7	110	1	20	4	402	323	20	20	0	0.0325732899022801	0.0619195046439628	0.126934984520124	0.0888888888888889	0	0.016260162601626	4.47833443285609	17.3003312947852	44.4064576988926	30.0269262081086	0.198687663637026	4.40470900000193	0.000609267748323463	0.174254400810157	0.731764157055727	9.91528659528205	-0.00427313765934216	0.160665696221237	48.3890912438169	73
Clutter_5bats_03Mar20_8	5	10	2	JAR_Corr	7	110	1	20	1	300	392	39	39	0	0.0581395348837209	0.0994897959183673	0.25	0.131578947368421	0	0.0403225806451613	4.16035602572173	15.8790844829342	29.2240209034039	25.1069196770292	0.210779295883597	7.17773228993387	-0.0032885088993358	0.159880857870662	0.308433406473646	10.3539980385674	0.00786287658716454	0.188223439081449	38.3250114912759	121
Clutter_5bats_03Mar20_8	5	10	2	JAR_Corr	7	110	1	20	3	303	291	31	31	0	0.0548523206751055	0.106529209621993	0.240549828178694	0.102564102564103	0.0517241379310345	0.0392156862745098	4.75148300298903	18.0653086078302	31.0085160244244	25.8150207315507	0.359378590952755	6.45074515923988	0.00270471992067733	0.133277601674863	-1.87457815841457	14.1773422746653	0.00608585563208563	0.129699955037761	35.9703489804018	85
Clutter_5bats_03Mar20_8	5	10	2	JAR_Corr	7	110	1	20	1	232	226	20	20	0	0.00892857142857143	0.0884955752212389	0.234513274336283	0	0	0	4.02189749955777	16.0496479210356	27.6578767418725	20.9578892749166	-0.240300881688756	4.78650398567725	0.0222800603143498	0.15990273668778	0.839022864083711	5.69518663119469	0.0279600943621666	0.130076621435298	40.7082244386331	97
Clutter_5bats_03Mar20_8	5	10	2	JAR_Corr	7	110	1	20	2	420	540	104	104	0	0.0747663551401869	0.192592592592593	0.459259259259259	0.205882352941176	0	0.0229357798165138	6.21732408541024	23.4538556552348	20.4213158996332	28.6164919384407	0.463170012436314	18.1381946747476	0.0241230474368663	0.307304205294906	1.06535394284385	8.27459691972125	0.00416285795626167	0.165492544875954	36.0959054284762	24
Clutter_5bats_03Mar20_8	5	10	2	JAR_Corr	7	110	1	20	2	297	297	60	60	0	0.0681818181818182	0.202020202020202	0.471380471380471	0.19047619047619	0	0	5.56251475486192	21.4319583655174	16.3898080766862	25.1105112827119	-2.3603915710407	21.7142207650937	-0.00812578464932496	0.304768902529722	-0.570944280294121	7.18081415046042	0.00782131160130932	0.140405959630514	32.3653752065994	28
Clutter_5bats_03Mar20_8	5	10	2	JAR_Corr	7	110	1	20	3	308	492	63	63	0	0.0223048327137546	0.128048780487805	0.351626016260163	0.0810810810810811	0.0147058823529412	0.0135135135135135	5.477661337755	20.7341891431749	24.2565833978134	24.1533225822526	0.29568238690081	8.973789773503	-0.0179123463248108	0.24067816943742	1.43238330154519	16.5312619953254	0.000761751633147197	0.125754006329646	38.20926580827	131
Clutter_5bats_03Mar20_8	5	10	2	JAR_Corr	7	110	1	20	2	428	400	9	9	0	0.0112676056338028	0.0225	0.1475	0.0810810810810811	0.03125	0	3.79045258046424	14.4641263470247	35.0498498867058	23.9573306975792	0.108352831309706	2.54914331446478	-0.00825221191988885	0.143879400776543	0.0432391903431214	1.59117406832699	-0.00674429824714181	0.148738441179832	37.2621301562776	152
Clutter_5bats_03Mar20_8	5	10	2	JAR_Corr	7	110	1	20	3	382	462	24	24	0	0.00687285223367698	0.051948051948052	0.235930735930736	0	0	0	5.29775860136993	20.2843168367739	33.4012807595512	24.135900448092	0.125520480883825	4.42927282322943	0.0156113679331204	0.131502476776798	0.283423026985928	3.86983870971718	0.0189125365283984	0.121264839709207	44.2767058166176	29
Clutter_5bats_03Mar20_8	5	10	2	JAR_Corr	7	110	1	20	2	402	369	17	17	0	0.0191082802547771	0.046070460704607	0.168021680216802	0	0.0333333333333333	0.0178571428571429	5.23101245254346	20.3140958204742	35.7450812156397	26.8180314902926	-0.12259124279761	3.2161876546656	-0.00645387464441416	0.138166362787031	-0.50048235895248	6.34823230261152	-0.00642896386387282	0.134703689589058	41.142323156002	79
Clutter_5bats_03Mar20_8	5	10	2	JAR_Corr	7	110	1	20	3	489	769	31	31	0	0.0191387559808612	0.0403120936280884	0.210663198959688	0.102564102564103	0	0.0112044817927171	5.10291650368396	19.3299715270555	28.6390802574139	21.8037827380075	-0.0916394305427262	3.29965017815539	-0.000374429010530515	0.193086234651595	0.194480876096313	6.92115606317992	0.0092411714769163	0.162647693628532	33.8682634131578	64
Clutter_5bats_03Mar20_8	5	10	2	JAR_Corr	7	110	1	20	0	170	7	1	1	0	NaN	0.142857142857143	0.142857142857143	0.02	NaN	NaN	3.71717382921745	14.0629757591433	24.4672542621684	16.3754218102679	-0.704577285335609	1.97247494865118	0.0141906277810059	0.0313639875727671	NaN	NaN	NaN	NaN	NaN	68
Clutter_5bats_03Mar20_8	5	10	2	JAR_Corr	7	110	1	20	2	239	184	18	18	0	0.0168067226890756	0.0978260869565217	0.28804347826087	0	0	0	4.51452375318996	18.5294647205873	29.6100162582361	27.7578159282811	0.1366775470949	6.33662504134311	-0.0141102055535018	0.139011605048025	-0.16071926665419	2.54106724837953	-0.0129850816736944	0.131964603301346	43.1989328456571	97
Clutter_5bats_03Mar20_8	5	10	2	JAR_Corr	7	110	1	20	2	262	236	39	39	0	0.04	0.165254237288136	0.322033898305085	0.107142857142857	0	0	4.35096288798345	17.7625011253762	25.6762102312946	27.8827820279531	0.522961237551663	10.8075712961409	-0.0304018465587019	0.313596937834877	-0.131045700394469	5.14000149074014	-0.0110390571164043	0.102543194855867	43.4702822911431	143
Clutter_5bats_03Mar20_8	5	10	2	JAR_Corr	7	110	1	20	1	175	86	5	5	0	0.0135135135135135	0.0581395348837209	0.267441860465116	0.0181818181818182	0	0	3.80708609753232	14.4503630893793	30.6019378563437	25.5994015209013	0.165895962888205	4.21742897182411	0.0219632229902908	0.172963702580563	-0.229696905106219	1.55678121081237	0.0318732232828252	0.191333930241615	40.9241572228057	134
Clutter_5bats_03Mar20_8	5	10	2	JAR_Corr	7	110	1	20	3	480	671	65	65	0	0.0544662309368192	0.0968703427719821	0.305514157973174	0.111111111111111	0.0563380281690141	0.0507936507936508	6.01896577929826	22.8142168757928	31.1034806217092	28.7013864949791	-0.160225499620083	8.86064983276118	0.00190624771651677	0.132951566024048	0.853845122585529	16.7718090938167	0.002886592182534	0.138910865501004	40.8708461976233	81
Clutter_5bats_03Mar20_8	5	10	2	JAR_Corr	7	110	1	20	0	187	27	12	12	0	0.411764705882353	0.444444444444444	0.592592592592593	0	NaN	NaN	3.30641221902005	12.798169229486	5.95585620741656	18.4316770936458	-6.14475863772175	28.6725173896254	0.0291399807084962	0.161935492620065	5.62242495229851	10.3738313264947	-0.000798814343613313	0.201440077053784	14.4919235377692	51
Clutter_5bats_03Mar20_8	5	10	2	JAR_Corr	7	110	1	20	0	235	128	23	23	0	0.0459770114942529	0.1796875	0.4921875	0	0	0	5.19788701401519	21.7464554041607	12.4454714548142	25.2704743029723	-1.29773781649463	20.933835230826	-0.00109804380899923	0.250323917100414	-0.143040856710019	3.39740617483704	0.0212002892252296	0.206132180471753	22.5966187032166	108
Clutter_5bats_03Mar20_8	5	10	2	JAR_Corr	7	110	1	20	2	188	235	78	78	0	0.195652173913043	0.331914893617021	0.561702127659575	0.214285714285714	0.2	0	6.76417342603539	22.9988293954673	7.98839996886453	30.3547556650311	-0.814685142011199	34.5834941048256	-0.0181203822399901	0.907086687958243	-0.365920126779787	26.9263623437929	-0.093845453734795	0.745873199285476	30.2177695874576	98
Clutter_5bats_03Mar20_8	5	10	2	JAR_Corr	7	110	1	20	3	277	296	31	31	0	0.0284090909090909	0.10472972972973	0.364864864864865	0.027027027027027	0.102564102564103	0	6.41712849451242	22.3752227513348	26.9255231409948	30.1487516593489	0.0755202416564018	12.0515702568992	-0.00232290467701901	0.561934190493185	0.109079289538306	5.47163025796519	0.0130501071847661	0.137341551734638	41.9209794309994	75
Clutter_5bats_03Mar20_8	5	10	2	JAR_Corr	7	110	1	20	4	543	641	72	72	0	0.0380952380952381	0.112324492979719	0.257410296411856	0.06	0.0555555555555556	0.0289532293986637	7.69025570697442	26.9401291863915	30.1746449451061	28.6874908291301	0.442975725068624	10.0230436163151	-0.0249998053754004	0.378584149111217	-0.839861685667563	15.7435361209494	-0.00820930968512258	0.163424644956006	38.6448984766586	54
Clutter_5bats_03Mar20_8	5	10	2	JAR_Corr	7	110	1	20	2	310	260	12	12	0	0.0363636363636364	0.0461538461538462	0.219230769230769	0.0512820512820513	0.03125	0.0254777070063694	5.53457261971895	20.7631676020199	36.364163078184	25.9010090364136	0.301614820260446	3.53444793551963	-0.011140238113679	0.138403248580949	0.177748337254967	3.00884578862066	-0.0167789345897102	0.137766373921492	41.3117638996521	224
Clutter_5bats_03Mar20_8	5	10	2	JAR_Corr	7	110	1	20	1	187	175	22	22	0	0.101123595505618	0.125714285714286	0.348571428571429	0.08	0.0714285714285714	0.0857142857142857	6.55142401244183	23.8499590585591	24.2155732840818	23.9737729950688	0.264358958550067	8.8919662836884	0.00707588757559569	0.115755465292501	1.57515630502846	25.1687685260321	0.00619423272444059	0.0962525427836168	33.7087368861488	143
Clutter_5bats_03Mar20_8	5	10	2	JAR_Corr	7	110	1	20	2	321	281	16	16	0	0.0100502512562814	0.0569395017793594	0.213523131672598	0.0645161290322581	0	0	3.53798249370854	14.4778422653125	37.4442729564212	27.5468633853273	0.210166967497581	3.31389825742713	-0.0180397291689328	0.268709967108295	-0.00167753181050816	1.2942310718538	0.0075150226763582	0.116358389309657	48.1117444812044	66
Clutter_5bats_03Mar20_8	5	10	2	JAR_Corr	7	110	1	20	3	400	404	36	36	0	0.0301003344481605	0.0891089108910891	0.205445544554455	0.04	0.0392156862745098	0.0208333333333333	4.24785925267292	16.9433057602525	29.2576591392785	22.19677938364	-0.475861519817569	4.8396099595283	-0.00761109340177629	0.157405480969198	0.817396889621261	13.066764163012	-0.00539118842659542	0.130645555890188	34.9751023813115	157
Clutter_5bats_03Mar20_8	5	10	2	JAR_Corr	7	110	1	20	1	240	156	9	9	0	0.03125	0.0576923076923077	0.166666666666667	0.0566037735849057	0	0	4.34772424580506	16.0302309711287	38.7616069791416	27.0588269031899	0.341174309296528	2.75268128282701	-0.00267841390156338	0.112077101667595	-0.0831554878371869	0.942944255876134	0.00149239894335645	0.102271136661014	47.5430273606442	107
Clutter_5bats_03Mar20_8	5	10	2	JAR_Corr	7	110	1	20	3	359	299	18	18	0	0.0305343511450382	0.0602006688963211	0.190635451505017	0	0.0384615384615385	0.0283018867924528	5.0593156419684	18.8887167167335	36.3301551537352	28.9558287401104	0.0538657284668629	3.41996697356208	-0.00200398771348206	0.167558480349294	0.511162438683619	5.53249379125177	-0.00336408065883758	0.176494454702597	41.4524304032923	76
Clutter_5bats_03Mar20_8	5	10	2	JAR_Corr	7	110	1	20	0	254	186	11	11	0	0.0153846153846154	0.0591397849462366	0.225806451612903	0.0487804878048781	0	0	4.3962329717589	17.6896094193795	33.065947750482	26.9889544984224	-0.241171206694693	3.82631204940347	-0.00333577523346185	0.158277372471442	-0.158238407286315	1.43694297832631	-0.0191901556392868	0.123285160809129	46.3198018198212	123
Clutter_5bats_03Mar20_8	5	10	2	JAR_Corr	7	110	1	20	2	346	409	20	20	0	0.0145454545454545	0.0488997555012225	0.202933985330073	0.0454545454545455	0.0476190476190476	0	4.56300206404784	17.6319871742262	35.3309243389227	26.0236994757635	-0.139707765575217	2.99332557143401	0.00531911648612585	0.146728137322205	0.0472388656007432	8.03783429264291	-0.000104134761233184	0.14154445304629	44.116396615867	130
Clutter_5bats_03Mar20_8	5	10	2	JAR_Corr	7	110	1	20	3	480	573	93	93	0	0.0616438356164384	0.162303664921466	0.356020942408377	0.232558139534884	0.025	0.0443213296398892	7.13398093930353	24.7031256432811	22.0435339756535	25.6888701142887	0.384633217627891	12.1163173535527	0.019300133617927	0.346622181661304	0.0178435925101269	8.01474782733555	0.00730127178369581	0.133966132039045	30.5823940285474	80
Clutter_5bats_03Mar20_8	5	10	2	JAR_Corr	7	110	1	20	2	390	542	42	42	0	0.0259365994236311	0.0774907749077491	0.284132841328413	0.0697674418604651	0.04	0.00390625	6.05656693705005	21.930919270706	27.8080623041777	26.1739331606798	0.247699209970754	7.25220797939157	0.0115881376069503	0.287277880600217	-0.0817170928271625	4.48640365182272	0.00297124097758763	0.138865260611795	37.5028849127169	71
Clutter_5bats_03Mar20_8	5	10	2	JAR_Corr	7	110	1	20	1	226	101	16	16	0	0.126436781609195	0.158415841584158	0.475247524752475	0.0263157894736842	0.214285714285714	0	5.08359056698683	17.8577645547894	22.5403486694767	29.1035706705314	-2.83314941525785	12.1613320248217	-0.00480029603707504	0.262700492698631	2.16870235317887	25.3115566233043	0.0151595829264544	0.313714553538431	32.1560805615075	74
Clutter_5bats_03Mar20_8	5	10	2	JAR_Corr	7	110	1	20	2	453	393	19	19	0	0.021978021978022	0.0483460559796438	0.170483460559796	0.0487804878048781	0.111111111111111	0.00961538461538462	5.71947040211974	20.3822157103304	26.0474083245042	19.4267366971371	0.29695600644588	4.33084566873475	0.0011942668475285	0.161470556763804	-0.490034833844557	8.8160112187975	-0.00522712059602987	0.158247488357142	28.1935676568511	67
Clutter_5bats_GainMinus10_04Mar20_1	5	10	2	CorrelationDetector	7	110	1	-10	2	307	398	82	82	0	0.0714285714285714	0.206030150753769	0.412060301507538	0.181818181818182	0.0434782608695652	0.0217391304347826	6.06589273411416	23.5065660188189	20.4743571697724	27.8299102067336	-0.651582711347672	12.8920905005106	-0.0147769541352908	0.491388045133928	-0.499790122165913	7.35829488399054	-0.00224011445668843	0.112211056178022	36.2635512584005	0
Clutter_5bats_GainMinus10_04Mar20_1	5	10	2	CorrelationDetector	7	110	1	-10	3	373	618	92	92	0	0.0439882697947214	0.148867313915858	0.336569579288026	0.12	0.0810810810810811	0.0210084033613445	5.61731154703464	22.0105705779689	27.1874456237148	28.4728416266824	0.195605090019081	10.8496063415639	0.00285183024908864	0.485837245518294	0.610005245831846	9.72429465198773	-0.000699857598900696	0.218265859143911	41.2099771161114	3
Clutter_5bats_GainMinus10_04Mar20_1	5	10	2	CorrelationDetector	7	110	1	-10	3	291	318	66	66	0	0.0439024390243902	0.207547169811321	0.40251572327044	0.135135135135135	0.0625	0.00854700854700855	6.59843166650892	25.1267971982756	23.0003601454281	32.6790968566962	0.543128692001945	17.2197456351144	0.00920824639077266	0.536954973510912	-0.0774475980357133	7.90006286238047	0.0125160896579503	0.184291369962949	39.3996733842116	0
Clutter_5bats_GainMinus10_04Mar20_1	5	10	2	CorrelationDetector	7	110	1	-10	0	180	135	46	46	0	0.0925925925925926	0.340740740740741	0.644444444444444	0.1	0	NaN	5.15629727628502	20.7729909656278	8.57252050968382	19.676696884916	0.0302178611512028	23.3754419527278	0.00869709494436006	0.24562891076207	0.380648544576617	5.33315453950804	0.0431374518761699	0.167607603397127	25.8643227927379	2
Clutter_5bats_GainMinus10_04Mar20_1	5	10	2	CorrelationDetector	7	110	1	-10	4	336	429	79	79	0	0.0387323943661972	0.184149184149184	0.351981351981352	0.0238095238095238	0.0909090909090909	0.0259067357512953	6.93929426368255	25.19048859719	26.185125898546	30.9759662061804	0.267797556324145	11.4776053623193	-0.00257864323384232	0.389356226076722	1.04781531606952	10.9021711063747	-0.0120298801490964	0.161860235760605	41.0628225781682	0
Clutter_5bats_GainMinus10_04Mar20_1	5	10	2	CorrelationDetector	7	110	1	-10	9	605	1048	132	132	0	0.0236087689713322	0.125954198473282	0.362595419847328	0.193548387096774	0.0263157894736842	0.0102459016393443	6.72215316025862	23.0110037184677	24.312293172016	26.1454924345547	-0.0206043781529024	13.2105222125759	-0.00903054002380421	0.206051562197865	-0.713319409912881	10.0828776433467	-0.0019196594128488	0.132471137304401	37.4970463940242	0
Clutter_5bats_GainMinus10_04Mar20_1	5	10	2	CorrelationDetector	7	110	1	-10	3	490	656	57	57	0	0.0308370044052863	0.086890243902439	0.286585365853659	0.0731707317073171	0	0.027027027027027	6.20154249991405	21.392269385381	27.0336744672333	23.5407564551918	0.242460148341833	7.88450445186793	0.00640682656898918	0.192563099740376	-0.773771141915283	15.0259613080286	-0.00649060383717326	0.193354287914362	34.1914105109204	2
Clutter_5bats_GainMinus10_04Mar20_1	5	10	2	CorrelationDetector	7	110	1	-10	3	335	438	42	42	0	0.0498084291187739	0.0958904109589041	0.296803652968037	0.238095238095238	0.075	0	5.68268241220443	20.084656728119	31.3352625962545	28.1628420904051	0.58509859171842	10.2090403886723	-0.00569010879907948	0.210883907951537	0.554086739026846	16.4769440284486	-0.00872217940316542	0.188152814862426	43.7283578479236	2
Clutter_5bats_GainMinus10_04Mar20_1	5	10	2	CorrelationDetector	7	110	1	-10	3	461	708	113	113	0	0.0774336283185841	0.159604519774011	0.38135593220339	0.297872340425532	0.0806451612903226	0.0406976744186047	5.9947145879518	20.6108354322754	23.6873246233444	26.0206315911911	0.500082877794304	13.9386004370636	-0.0044966917879038	0.253738905489858	0.0641121565677476	16.5821166059862	-0.00559160352723363	0.144739007476591	34.286637222893	0
Clutter_5bats_GainMinus10_04Mar20_1	5	10	2	CorrelationDetector	7	110	1	-10	2	393	395	34	34	0	0.0262295081967213	0.0860759493670886	0.255696202531646	0.0588235294117647	0	0.0184331797235023	4.93745328673092	19.2081530949484	26.849976366868	22.506436134095	0.320773967026397	4.87766604197883	-0.00116593880504561	0.165145534393678	-0.0935971728318441	8.53606524894933	-0.000419898260192526	0.153315871205666	34.2933354759552	3
Clutter_5bats_GainMinus10_04Mar20_1	5	10	2	CorrelationDetector	7	110	1	-10	3	300	510	75	75	0	0.0541516245487365	0.147058823529412	0.368627450980392	0.1	0	0.0344827586206897	6.86119353569788	24.1241997189145	19.1111140808787	27.6792528779367	-0.217779663461815	10.9262189864174	0.0332165129414937	0.677817134711445	0.472286567338526	17.6225948731972	-0.0061369705834285	0.190679461616612	32.8275365302363	18
Clutter_5bats_GainMinus10_04Mar20_1	5	10	2	CorrelationDetector	7	110	1	-10	3	357	630	118	118	0	0.0769230769230769	0.187301587301587	0.461904761904762	0.131578947368421	0.0625	0	7.27781340477997	25.4425914820666	17.9024292889024	25.2239858345396	0.262757131813809	14.8547751727866	0.00545055124561447	0.49898488563075	-0.0407228421299402	7.18090594773866	-0.00270115214378793	0.115967916311553	31.3616491330572	0
Clutter_5bats_GainMinus10_04Mar20_1	5	10	2	CorrelationDetector	7	110	1	-10	2	323	492	59	59	0	0.099601593625498	0.119918699186992	0.329268292682927	0.0888888888888889	0.121212121212121	0.0783132530120482	5.47386106136505	20.2128443762013	23.9622996079496	25.9626383237738	0.988769858346281	12.3732239778754	0.00758618021276997	0.244734277718075	-0.0461816538161468	22.3233773004709	0.00811678179410105	0.168946079186205	28.1888291812472	1
Clutter_5bats_GainMinus10_04Mar20_1	5	10	2	CorrelationDetector	7	110	1	-10	1	332	275	9	9	0	0.0168776371308017	0.0327272727272727	0.163636363636364	0.0476190476190476	0	0.0114285714285714	4.52792555510065	17.6548534458756	34.1332693371135	20.5787474105932	0.324766149033372	3.38425259580673	-0.0189191440901886	0.144076547580934	0.263946520299508	5.58614789923241	-0.024934963248594	0.139416761107053	37.605403961915	7
Clutter_5bats_GainMinus10_04Mar20_1	5	10	2	CorrelationDetector	7	110	1	-10	3	427	718	179	179	0	0.139810426540284	0.249303621169916	0.515320334261838	0.292682926829268	0.0958904109589041	0.0722021660649819	7.439552910041	24.3370464494788	15.4430995138562	25.5540634497798	-0.11125717094211	20.2170755259568	0.0307830615257739	0.369595062674602	-0.63003669273756	19.0141130366061	0.0131945018234532	0.152604213754811	28.6409436747185	0
Clutter_5bats_GainMinus10_04Mar20_1	5	10	2	CorrelationDetector	7	110	1	-10	2	345	294	24	24	0	0.0503875968992248	0.0816326530612245	0.275510204081633	0.148936170212766	0	0.0185185185185185	4.55449726366844	17.5009310382915	32.201825631504	29.9562992454974	-0.199486810422603	7.64405124299627	-0.022992700437637	0.49931270202981	-1.09799690765566	13.7952903916856	0.00577785631625337	0.152162472324542	40.4204486595797	0
Clutter_5bats_GainMinus10_04Mar20_1	5	10	2	CorrelationDetector	7	110	1	-10	3	372	480	90	90	0	0.103151862464183	0.1875	0.35	0.192307692307692	0.0526315789473684	0.0461538461538462	6.74456681404622	25.2615410264842	22.5350979303482	28.1232801006344	-0.914644601601089	15.7704077775451	-0.0245998831816296	0.420205192449958	0.494655918211203	19.3017189280493	0.00528022997091781	0.133642161279859	35.2588658055747	1
Clutter_5bats_GainMinus10_04Mar20_1	5	10	2	CorrelationDetector	7	110	1	-10	3	447	431	40	40	0	0.0331632653061225	0.0928074245939675	0.236658932714617	0.105263157894737	0	0.0174216027874564	5.18969611402221	19.5139126014855	30.3181961906153	28.2349335065793	-0.203378556558273	7.49265924602729	0.000689582241844585	0.435436901208269	-0.461126963572121	5.99576997917328	-0.00619069088532713	0.18837116361866	37.0131357996961	4
Clutter_5bats_GainMinus10_04Mar20_1	5	10	2	CorrelationDetector	7	110	1	-10	1	248	309	37	37	0	0.0833333333333333	0.119741100323625	0.394822006472492	0.142857142857143	0	0.0588235294117647	5.7681003346521	21.7699945940619	24.2524417737077	27.421415978854	-0.149041866125316	12.7688007085387	-0.00612484518516133	0.240728236065857	0.769379108322505	18.197171284837	-0.0124669807963304	0.131728252543183	36.471361321837	2
Clutter_5bats_GainMinus10_04Mar20_1	5	10	2	CorrelationDetector	7	110	1	-10	4	307	310	25	25	0	0.0197044334975369	0.0806451612903226	0.261290322580645	0.103448275862069	0	0	3.60558459988865	14.3539328734937	28.8325107891383	27.0091863364632	-0.439907435932771	9.91471663781837	-0.00962938796506037	0.154572073470166	0.274708668420224	3.13494977843132	-0.00700210846369696	0.12749772575674	40.8674927491111	13
Clutter_5bats_GainMinus10_04Mar20_1	5	10	2	CorrelationDetector	7	110	1	-10	4	310	419	28	28	0	0.008	0.0668257756563246	0.286396181384248	0	0	0.013986013986014	5.2464366848725	19.3809674572915	32.1611213795403	26.0685143973989	0.120598644787367	6.18958462284318	0.00320607312771444	0.135710953637111	-0.0429330937443436	2.88582960264124	-0.00167366172351669	0.130432621792044	41.5296615219783	8
Clutter_5bats_GainMinus10_04Mar20_1	5	10	2	CorrelationDetector	7	110	1	-10	2	185	147	2	2	0	0.0104166666666667	0.0136054421768707	0.312925170068027	0.0166666666666667	0	0	4.13225316850197	17.0024390125337	28.345841044704	17.4563091621799	0.395941989251351	3.23683855521959	-0.0140557435656076	0.153365706932999	-0.634623274787808	5.17778823642567	-0.0237943170964746	0.156566264280805	35.3733801767103	1
Clutter_5bats_GainMinus10_04Mar20_1	5	10	2	CorrelationDetector	7	110	1	-10	1	227	230	31	31	0	0.0948905109489051	0.134782608695652	0.369565217391304	0.142857142857143	0.0714285714285714	0.0533333333333333	4.70664955239889	19.4147174301273	24.1527585569497	24.2101903700697	-0.303945720420967	7.83672364364717	0.0140985092185731	0.174341568772624	3.20840002378505	21.9022819833458	0.00523542120925408	0.178802498094152	33.4180976520786	0
Clutter_5bats_GainMinus10_04Mar20_1	5	10	2	CorrelationDetector	7	110	1	-10	3	418	439	27	27	0	0.0205128205128205	0.061503416856492	0.177676537585421	0.102040816326531	0.0545454545454545	0	4.79386015087955	18.3196925688607	40.5725529591897	29.677364101456	0.0538921139930913	4.38889433025411	-0.00840527993976311	0.15414277099339	-0.587130697682502	10.7644138370637	-0.00682122789339201	0.147130236345863	46.051786555639	1
Clutter_5bats_GainMinus10_04Mar20_1	5	10	2	CorrelationDetector	7	110	1	-10	4	434	484	19	19	0	0.0151133501259446	0.0392561983471074	0.175619834710744	0.0344827586206897	0.027027027027027	0.00709219858156028	4.33972639390639	16.3937275379658	36.0094907234227	25.5580558514253	0.34135761231273	4.15884955318038	-0.00139245369201545	0.136224050839062	0.264364462526688	8.48626403765073	-7.08546729944289e-05	0.128191515906504	40.6098001149938	5
Clutter_5bats_GainMinus10_04Mar20_1	5	10	2	CorrelationDetector	7	110	1	-10	2	303	427	41	41	0	0.0365853658536585	0.0960187353629977	0.269320843091335	0.119047619047619	0	0.0191082802547771	5.23263811456804	20.2020128097726	31.1027284940712	28.3956540757877	-0.683336596381942	9.84870049160998	0.00528366847987182	0.182369923924067	0.649045164919014	9.60773812213409	0.0114186075464653	0.147422637683413	40.9582243320602	2
Clutter_5bats_GainMinus10_04Mar20_1	5	10	2	CorrelationDetector	7	110	1	-10	4	249	204	13	13	0	0.0167597765363128	0.0637254901960784	0.220588235294118	0.027027027027027	0.0263157894736842	0	3.22667015038551	11.8107196554849	33.5435825620015	27.4684250281172	-0.237903262040471	5.57662678451719	0.0044569827015456	0.188151135350418	0.106642984561843	2.29562031825869	-0.000639560817566582	0.145017021301882	39.1672464538481	16
Clutter_5bats_GainMinus10_04Mar20_1	5	10	2	CorrelationDetector	7	110	1	-10	1	212	129	19	19	0	0.0454545454545455	0.147286821705426	0.511627906976744	0.0625	0.0344827586206897	0	5.49645588613847	22.2789547890335	20.5857636814212	25.1610152530154	-0.427734245589516	6.20839799728467	-0.0114240317733039	0.115462053413554	-0.117742551853517	2.2710657435721	0.00689268005136766	0.110825887225097	32.2801570123602	0
Clutter_5bats_GainMinus10_04Mar20_1	5	10	2	CorrelationDetector	7	110	1	-10	4	293	384	43	43	0	0.0401785714285714	0.111979166666667	0.322916666666667	0.0465116279069767	0	0.0347222222222222	5.57615488619265	22.6733603618902	27.7410764239272	27.1756712138041	0.785796461060516	6.92267028618989	0.00881072922704949	0.294003494713075	1.47761728397982	12.7371324110895	0.00804499015316913	0.151272967474029	39.5761795333824	2
Clutter_5bats_GainMinus10_04Mar20_1	5	10	2	CorrelationDetector	7	110	1	-10	1	245	163	17	17	0	0.075187969924812	0.104294478527607	0.245398773006135	0.117647058823529	0.0833333333333333	0.0178571428571429	5.0715344441762	20.4903440008777	32.6516440393622	29.5854169402583	0.313228764581834	8.05743252800546	-0.0111858242724457	0.152608651512278	-1.74704281583955	13.7173802784577	-0.0197654911134221	0.134689102851375	43.7893792077417	2
Clutter_5bats_GainMinus10_04Mar20_1	5	10	2	CorrelationDetector	7	110	1	-10	2	335	225	9	9	0	0.0153846153846154	0.04	0.186666666666667	0.107142857142857	0	0	3.25915659909094	12.9209933811025	40.3652034692616	28.4480531969683	-0.458613987074688	3.75546543653659	0.000531826141540947	0.143656685318356	0.424375478971714	5.84349268699749	-0.00305922774453112	0.145862811180456	47.3836760568187	11
Clutter_5bats_GainMinus10_04Mar20_1	5	10	2	CorrelationDetector	7	110	1	-10	3	417	450	15	15	0	0.0212765957446809	0.0333333333333333	0.128888888888889	0.0476190476190476	0.0277777777777778	0.0171673819742489	4.16967348498097	16.4096557742984	38.45593245276	24.6306267488891	-0.468110444525402	3.16950450997571	0.00753404876254259	0.151228308952175	-1.17184195077105	10.7136672312537	0.00603238940404566	0.184090783506943	45.9792834285276	9
Clutter_5bats_GainMinus10_04Mar20_1	5	10	2	CorrelationDetector	7	110	1	-10	3	303	277	27	27	0	0.0307692307692308	0.0974729241877256	0.252707581227437	0.0967741935483871	0	0.00840336134453781	3.95746251705493	15.1434845240125	32.5084962299716	25.6455332423444	-0.166376197083695	7.17851242450286	0.0162723926827065	0.143275913753396	2.04994083097124	19.9648043121849	0.00687564842282386	0.149842332152426	41.064980273337	18
Clutter_5bats_GainMinus10_04Mar20_1	5	10	2	CorrelationDetector	7	110	1	-10	1	266	291	10	10	0	0.0111731843575419	0.0343642611683849	0.171821305841924	0.0277777777777778	0	0	3.05656478299258	11.334710241919	34.6191803279737	21.3692316932753	-0.133670926577892	3.27731198082635	0.00258259122106957	0.163512829191096	-0.0911964906566871	1.24274832566109	0.00515202027964099	0.153998242649671	41.3915827121457	20
Clutter_5bats_GainMinus10_04Mar20_1	5	10	2	CorrelationDetector	7	110	1	-10	1	402	458	27	27	0	0.0125	0.0589519650655022	0.14410480349345	0	0	0.016	1.79807375013314	6.06931591705514	38.3350086976984	24.7797706865328	-0.323687813994497	4.46154798435169	-0.000981631990393424	0.178590896636554	-0.144046350605947	2.09417593868403	0.00123633980948296	0.144954678469745	46.5236931704217	7
Clutter_5bats_GainMinus10_04Mar20_1	5	10	2	CorrelationDetector	7	110	1	-10	3	354	568	139	139	0	0.134285714285714	0.244718309859155	0.455985915492958	0.384615384615385	0.0344827586206897	0.0226244343891403	6.28726266543012	22.856603021948	19.835380340639	30.798121367341	0.684719657873926	19.3680879334744	0.00417796569998908	0.564251178523622	1.44601537405625	17.3828570818062	-0.000973358997307423	0.134616295915549	35.9391961896003	0
Clutter_5bats_GainMinus10_04Mar20_1	5	10	2	CorrelationDetector	7	110	1	-10	3	301	322	36	36	0	0.0401785714285714	0.111801242236025	0.338509316770186	0.177777777777778	0.0344827586206897	0	4.60974861761873	16.871514553711	30.0622668454463	25.7946438748579	0.726300523152538	7.72666287733374	0.00802912197847213	0.144644283950181	-0.113550666379446	1.93149619510231	0.00401844967400913	0.116717984712545	44.2904003626441	1
Clutter_5bats_GainMinus10_04Mar20_1	5	10	2	CorrelationDetector	7	110	1	-10	5	598	659	25	25	0	0.0135823429541596	0.0379362670713202	0.136570561456753	0.0681818181818182	0	0.00596421471172962	5.16811627687221	20.1229746218925	39.8621922075921	24.676899040618	-0.088886835082948	2.91346039601538	0.00166545565589093	0.151119175673662	-0.192496490284532	3.01347598972768	0.000946800629484801	0.14449562009926	43.6990249032455	1
Clutter_5bats_GainMinus10_04Mar20_1	5	10	2	CorrelationDetector	7	110	1	-10	2	384	487	47	47	0	0.0417910447761194	0.0965092402464066	0.336755646817248	0.0769230769230769	0.0476190476190476	0.0362903225806452	6.21452064940188	22.0379636733231	26.393351723353	23.9841661167986	-0.220597491129746	7.63147746804994	0.0214939315182956	0.346743138295705	0.851422437541512	11.6943443460771	0.00626977110583134	0.158876843051723	33.2530656717029	2
Clutter_5bats_GainMinus10_04Mar20_1	5	10	2	CorrelationDetector	7	110	1	-10	3	316	457	82	82	0	0.101123595505618	0.179431072210066	0.411378555798687	0.1875	0.117647058823529	0.0517241379310345	5.80913305302438	22.130489606612	23.1262748333674	30.7638198024983	0.487154838524602	18.8586830481221	-0.0240479452224375	0.658089192062692	-5.26005315411243	33.8486064705365	-0.00813692526403108	0.3357602569429	35.8507498444432	14
Clutter_5bats_GainMinus10_04Mar20_1	5	10	2	CorrelationDetector	7	110	1	-10	3	489	463	26	26	0	0.0320197044334975	0.0561555075593952	0.218142548596112	0.0344827586206897	0	0.0378548895899054	5.28490874700128	19.8624187814919	33.5734289069651	26.1731851296326	0.104841870290874	5.3902375404376	-0.00766875168387504	0.152665007542645	-0.173946539574913	12.2631668645577	-0.00640916899983002	0.151567628639007	37.8551970724238	13
Clutter_5bats_GainMinus10_04Mar20_1	5	10	2	CorrelationDetector	7	110	1	-10	3	390	540	59	59	0	0.0361842105263158	0.109259259259259	0.264814814814815	0.170731707317073	0.0232558139534884	0	4.62030416758545	17.2610641043136	29.5969699486106	24.871241026052	0.143186402663404	6.46142951547043	-0.0174809010859703	0.175043989095596	-0.262837224539421	12.5710729902538	-0.000988570062985649	0.150647106512233	43.5050964106468	2
Clutter_5bats_GainMinus10_04Mar20_1	5	10	2	CorrelationDetector	7	110	1	-10	3	440	702	92	92	0	0.0482758620689655	0.131054131054131	0.272079772079772	0.111111111111111	0.0821917808219178	0.0253623188405797	5.26162196266692	19.4830503614179	28.826964651052	27.0904874103988	-0.0766127449347487	8.85749635637417	0.00520915864602391	0.196859083095618	0.498874412431629	10.4886120454289	0.00612423268184633	0.153624281041155	39.8263747094011	2
Clutter_5bats_GainMinus10_04Mar20_1	5	10	2	CorrelationDetector	7	110	1	-10	2	236	168	10	10	0	0.0165289256198347	0.0595238095238095	0.339285714285714	0.0465116279069767	0	0	4.51929831094193	16.4272625231309	30.5026151860669	24.3047863925684	0.249353810052084	4.69549769797319	0.0180878993748993	0.145933879084136	-1.09419976415214	9.41044999223362	0.0112543207692029	0.148376056698839	41.3964965156375	5
Clutter_5bats_GainMinus10_04Mar20_1	5	10	2	CorrelationDetector	7	110	1	-10	2	444	573	85	85	0	0.039119804400978	0.148342059336824	0.366492146596859	0.232558139534884	0	0.0140845070422535	4.59407676180957	16.265670855071	24.4868958321763	25.9939518149708	0.440840533495573	11.4280427975004	-0.00277160134650755	0.253034752689101	0.000494917460900425	2.57124385127573	0.0106484878287444	0.132749086745743	37.6062277133067	0
Clutter_5bats_GainMinus10_04Mar20_1	5	10	2	CorrelationDetector	7	110	1	-10	3	288	260	30	30	0	0.0425531914893617	0.115384615384615	0.311538461538462	0.114285714285714	0	0.0169491525423729	4.92640724854317	18.6955618450199	29.1552401646168	28.1763311390955	-0.722344119227968	11.6927300396256	0.00159877582431842	0.16501052991867	0.416055327212298	8.43621254786111	-0.00424738551252306	0.122958094391322	43.3395002399504	14
Clutter_5bats_GainMinus10_04Mar20_1	5	10	2	CorrelationDetector	7	110	1	-10	2	259	309	40	40	0	0.0355029585798817	0.129449838187702	0.320388349514563	0.0909090909090909	0	0.0104166666666667	4.80588652564411	17.8883993275361	25.0217298438026	24.5096185493497	0.138541401489465	6.94521510821004	-0.00829899275411013	0.209057682916964	0.359900239442647	2.47736696763036	0.00697999314906268	0.138556960859599	37.6887322589437	0
Clutter_5bats_GainMinus10_04Mar20_1	5	10	2	CorrelationDetector	7	110	1	-10	6	507	749	74	74	0	0.0289855072463768	0.0987983978638184	0.299065420560748	0.104166666666667	0.0208333333333333	0.02088772845953	6.54377630768668	23.558132363766	28.431217536043	26.2056240974884	0.693570116146304	7.69894552003674	-0.00130068648164494	0.242348694388938	0.587893486060076	8.46827744443923	0.000751732555595664	0.149325572661904	38.2659429695113	0
Clutter_5bats_GainMinus10_04Mar20_1	5	10	2	CorrelationDetector	7	110	1	-10	6	416	658	93	93	0	0.0292553191489362	0.141337386018237	0.303951367781155	0.130434782608696	0	0.00735294117647059	6.0445688735692	22.729428961209	26.6872444523082	28.2760846077371	-0.0675132102993143	12.9809516240207	-0.0177128897932905	0.28690247390434	-0.213312204285407	4.5732961811996	0.00590355926998425	0.153007339175263	40.6762299355712	0
Clutter_5bats_GainMinus10_04Mar20_1	5	10	2	CorrelationDetector	7	110	1	-10	1	284	287	31	31	0	0.0423280423280423	0.10801393728223	0.254355400696864	0.075	0.03125	0	4.70851241485967	17.5782253339746	34.11606248271	28.3264982252785	-0.703268250799213	5.66011672137426	0.01229995828092	0.181894817871648	-0.549678104190261	5.29682421726328	0.00581268369591988	0.163469601617895	48.6861587296299	8
Clutter_5bats_GainMinus10_04Mar20_1	5	10	2	CorrelationDetector	7	110	1	-10	1	449	431	51	51	0	0.0349127182044888	0.118329466357309	0.28538283062645	0.0425531914893617	0	0.0367647058823529	5.3079475366044	19.6990217623241	27.2314642000493	26.0158762110658	0.30639776516542	10.6950203178381	-0.00499644101252828	0.168936948304351	1.18308282146615	14.6629459668663	-0.00319637735748924	0.149177733495797	33.5920291647964	2
Clutter_5bats_GainMinus10_04Mar20_1	5	10	2	CorrelationDetector	7	110	1	-10	3	318	454	46	46	0	0.0411522633744856	0.101321585903084	0.330396475770925	0.09375	0	0	4.7481718981329	15.8631460721408	25.7177012550045	21.3975741714036	-0.195617112267831	5.23113324351554	-0.0274974497863816	0.333566400900176	0.0141294573495827	1.3399663985693	-0.00321599585962858	0.136528268866713	37.4039213450766	45
Clutter_5bats_GainMinus10_04Mar20_1	5	10	2	CorrelationDetector	7	110	1	-10	3	409	574	42	42	0	0.0087463556851312	0.0731707317073171	0.35191637630662	0.0526315789473684	0	0	6.21563367491329	23.6552800346941	25.7385477155522	25.9901742450411	-0.397253113492943	6.60911363097735	0.0143289348805247	0.223645658931216	0.0340716706632929	1.51969408662084	0.0116448767207587	0.133686793750167	38.7261846311109	0
Clutter_5bats_GainMinus10_04Mar20_1	5	10	2	CorrelationDetector	7	110	1	-10	2	255	203	18	18	0	0.0335195530726257	0.0886699507389163	0.187192118226601	0.117647058823529	0	0	4.32953152098128	17.8799913685651	37.5524706712653	27.1565612466706	0.257907019415079	5.77399557183098	0.0241002609610001	0.427991831087397	-0.0680517287168953	1.10615740928045	-0.00208996749757814	0.138392664660564	46.8271952310859	2
Clutter_5bats_GainMinus10_04Mar20_1	5	10	2	CorrelationDetector	7	110	1	-10	1	306	360	37	37	0	0.0918727915194346	0.102777777777778	0.352777777777778	0.1	0	0.074468085106383	5.22234947904093	19.3280330021943	22.0354659696798	20.433952739525	-0.819570653877976	6.97394669814011	0.00629201171418005	0.210969684762614	0.240991275936395	10.3267795745078	0.0144491351956862	0.164679213628895	24.693594937743	2
Clutter_5bats_GainMinus10_04Mar20_1	5	10	2	CorrelationDetector	7	110	1	-10	4	483	874	69	69	0	0.0283018867924528	0.0789473684210526	0.273455377574371	0.03125	0.0416666666666667	0.00645161290322581	6.02085959445382	22.6711742339535	33.6501705494577	28.2258712697884	-0.236056626311847	6.90252123288246	-0.010189824824467	0.296756575075031	0.253287608698995	7.24485255356016	-0.00923933736941187	0.127681427663961	43.1819467061659	2
Clutter_5bats_GainMinus10_04Mar20_1	5	10	2	CorrelationDetector	7	110	1	-10	3	441	590	64	64	0	0.0269607843137255	0.108474576271186	0.303389830508475	0.2	0.0338983050847458	0.0068259385665529	5.57473795138813	20.484334148222	31.6659031916987	26.9612832068913	0.421161902907598	8.41330279178857	-0.0094279299389637	0.152169718352332	0.100661025893142	12.3339869915583	-0.0112405925368862	0.148014862411506	43.6580907439457	16
Clutter_5bats_GainMinus10_04Mar20_1	5	10	2	CorrelationDetector	7	110	1	-10	3	325	436	56	56	0	0.0583941605839416	0.128440366972477	0.33256880733945	0.13953488372093	0	0.0268817204301075	5.76344307975207	21.4093209141028	23.4980399837511	24.7835786707652	1.2775385747551	10.6162861327421	-0.0515775269687034	0.528303051881982	-0.136723093065776	11.2963834317339	-0.0159789128716063	0.146057985989297	33.5462844023467	0
Clutter_5bats_GainMinus10_04Mar20_1	5	10	2	CorrelationDetector	7	110	1	-10	2	338	473	54	54	0	0.0474576271186441	0.114164904862579	0.321353065539112	0.166666666666667	0.0526315789473684	0.0155440414507772	6.31462784669214	23.4891143248059	25.7788968483009	24.8689616307974	-0.8056001888832	8.61838401116888	0.0088874669453074	0.233741160423351	0.187045841583245	6.54078365187841	0.00326560525957489	0.141418955891328	38.40978353069	2
Clutter_5bats_GainMinus10_04Mar20_1	5	10	2	CorrelationDetector	7	110	1	-10	3	399	466	74	74	0	0.0473372781065089	0.158798283261803	0.336909871244635	0.148936170212766	0	0.0284552845528455	6.57741901442664	21.9480976861416	25.3841999651959	24.7347662565889	-0.941535846202819	10.9004740970816	-0.00916302428404134	0.273242993648343	0.274445034349551	4.49964335275568	-0.0047555011403311	0.130624434232015	35.1515817133115	2
Clutter_5bats_GainMinus10_04Mar20_1	5	10	2	CorrelationDetector	7	110	1	-10	4	415	836	91	91	0	0.0218978102189781	0.108851674641148	0.319377990430622	0.037037037037037	0.0625	0.00970873786407767	5.68059083055415	19.9586938025885	27.3631433639607	25.5668116661762	0.115830917267345	7.53647218532487	0.0152343485819426	0.296758131790029	-0.230518195605117	5.33825168058897	-0.00202201550493594	0.15209336965903	37.6447942714388	0
Clutter_5bats_GainMinus10_04Mar20_1	5	10	2	CorrelationDetector	7	110	1	-10	2	402	531	33	33	0	0.0137362637362637	0.0621468926553672	0.178907721280603	0.0754716981132075	0	0	4.92658236285035	19.2865008451491	35.652118453948	27.0639409291476	0.269158205488993	4.09847435996787	-0.00492650216614558	0.197009203303715	-0.158186671124067	1.65675545645294	-0.00581716814000938	0.163478811565465	45.0904144314275	2
Clutter_5bats_GainMinus10_04Mar20_1	5	10	2	CorrelationDetector	7	110	1	-10	1	251	129	11	11	0	0.0131578947368421	0.0852713178294574	0.209302325581395	0.0303030303030303	0	0	4.43031034488506	17.0336784530499	32.0050152360948	26.5465953848432	-0.226412531402699	5.7905393257604	-0.00420257765436989	0.197595915490009	0.159449234780947	1.31415574425804	-0.00978008673898164	0.150348951534947	42.7977414190066	2
Clutter_5bats_GainMinus10_04Mar20_1	5	10	2	CorrelationDetector	7	110	1	-10	2	469	414	35	35	0	0.0388888888888889	0.0845410628019324	0.28743961352657	0.142857142857143	0.147058823529412	0.0152091254752852	5.8993071085431	23.1612423273448	30.6422711166927	28.1722585882981	0.047528503812847	8.94637546965785	0.0117818075821694	0.350537171976364	0.0338381044598634	8.73251222141176	0.0107302554477917	0.152717782347345	38.9243608817309	0
Clutter_5bats_GainMinus10_04Mar20_1	5	10	2	CorrelationDetector	7	110	1	-10	4	414	556	86	86	0	0.063013698630137	0.154676258992806	0.381294964028777	0.310344827586207	0.0694444444444444	0.0180995475113122	6.70927696559722	25.4700825712227	22.1589404034129	26.4546038593835	0.840275945630863	14.2779930009315	0.0211479795170376	0.249362819278265	-0.230440104249775	11.8141021724913	0.0012070728904763	0.139587920618214	34.4674523423031	18
Clutter_5bats_GainMinus10_04Mar20_1	5	10	2	CorrelationDetector	7	110	1	-10	1	254	323	57	57	0	0.114130434782609	0.176470588235294	0.476780185758514	0.228571428571429	0.153846153846154	0.0470588235294118	7.0915025300982	25.8256225101439	16.611675694393	24.2212869475149	-0.351117060263525	14.9089565657429	0.0147272068069369	0.220242685609552	-1.22490153444487	25.8091383388406	0.00911576173082976	0.150043238795417	28.0276529492966	2
Clutter_5bats_GainMinus10_04Mar20_1	5	10	2	CorrelationDetector	7	110	1	-10	5	383	539	75	75	0	0.0467836257309941	0.139146567717996	0.320964749536178	0.125	0.0476190476190476	0.0289256198347107	8.8875028590185	30.751481205838	25.3348794374608	27.9267750285389	-0.618150122836657	10.8239490838341	0.00274601308733241	0.236909698113282	-0.716792260316684	8.61830003305628	0.0119138119112806	0.1582851392155	35.432844216958	3
Clutter_5bats_GainMinus10_04Mar20_1	5	10	2	CorrelationDetector	7	110	1	-10	4	432	585	48	48	0	0.0207253886010363	0.0820512820512821	0.247863247863248	0.113636363636364	0.0232558139534884	0.00671140939597315	6.66203804774931	23.904228978586	33.0748246064906	27.8979562163663	-0.137804790207159	6.59549929693055	-0.0103458249825583	0.175280033928896	0.29105705679369	4.20241448211974	-0.00771210107685811	0.156158508882359	43.8029487139622	0
Clutter_5bats_GainMinus10_04Mar20_1	5	10	2	CorrelationDetector	7	110	1	-10	2	322	457	104	104	0	0.121621621621622	0.227571115973742	0.426695842450766	0.280701754385965	0.111111111111111	0.0913705583756345	8.16342413492547	29.2589437728463	18.7060543770711	28.6492351562789	1.24497827042801	17.3449292993361	-0.00280743805837147	0.260756959150513	-0.791578488532452	26.5214805494219	-0.00086475373307751	0.306304699653765	30.0820244049179	5
Clutter_5bats_GainMinus10_04Mar20_1	5	10	2	CorrelationDetector	7	110	1	-10	1	267	425	102	102	0	0.169811320754717	0.24	0.574117647058824	0.372093023255814	0.136363636363636	0.0588235294117647	8.2911415647558	27.7407482607606	13.2582584735067	24.4561462576484	1.24855901027855	19.4389996078336	0.0117951946412536	0.37824517892692	2.47123606910012	25.5614742394915	0.00840362935693437	0.217514952439199	22.9607178464724	0
Clutter_5bats_GainMinus10_04Mar20_1	5	10	2	CorrelationDetector	7	110	1	-10	3	392	494	30	30	0	0.0115273775216138	0.0607287449392713	0.238866396761134	0	0.0566037735849057	0.00413223140495868	4.29987112855113	16.5722514312968	31.4246539662598	22.9935082573873	0.11810854126966	4.76209316211239	0.00957774493803182	0.140959760921506	0.564066600090967	5.67533719748293	0.0121104706122465	0.144612169668065	38.4864938652373	19
Clutter_5bats_GainMinus10_04Mar20_1	5	10	2	CorrelationDetector	7	110	1	-10	4	263	334	35	35	0	0.0601092896174863	0.104790419161677	0.392215568862275	0.111111111111111	0.0465116279069767	0.0106382978723404	4.64898939858626	16.8566985178845	27.3152982663522	28.1958730524576	0.46014209789627	7.11517617866514	0.014380019352862	0.141528965491228	0.800369636842897	5.92127521097655	0.00211769152390287	0.104544232404214	41.109784830272	4
Clutter_5bats_GainMinus10_04Mar20_1	5	10	2	CorrelationDetector	7	110	1	-10	2	389	349	15	15	0	0.0332326283987915	0.0429799426934097	0.106017191977077	0	0	0.0420168067226891	3.86743623709344	14.5697008725701	38.7715349924997	25.6654987122014	-0.131169516600818	4.79508338569961	-0.000550751994679638	0.15654321913989	1.3215983764924	23.574807505437	0.00572074013528666	0.201963732881272	39.5034011345149	43
Clutter_5bats_GainMinus10_04Mar20_1	5	10	2	CorrelationDetector	7	110	1	-10	5	365	542	33	33	0	0.0144927536231884	0.0608856088560886	0.27859778597786	0.0185185185185185	0.0384615384615385	0	5.17874637518065	19.1323169605541	34.0770146265268	26.1638191550641	-0.203388159737232	5.20400803146124	0.0106832689620751	0.15748563377943	-0.259943691910167	7.88247040839937	0.0219499648319901	0.143928813754762	46.1461308109017	3
Clutter_5bats_GainMinus10_04Mar20_1	5	10	2	CorrelationDetector	7	110	1	-10	3	377	431	29	29	0	0.0205479452054795	0.0672853828306264	0.192575406032483	0.0625	0	0.00471698113207547	3.57087689730419	14.6082134521863	38.4129609900545	27.9911770417743	0.170188262561813	5.10579877578199	-0.00256590386770476	0.152910331090405	-0.0202500383417411	1.504854200156	-0.00832718369890447	0.15141718364314	51.6597419657638	5
Clutter_5bats_GainMinus10_04Mar20_1	5	10	2	CorrelationDetector	7	110	1	-10	3	286	332	39	39	0	0.0365296803652968	0.117469879518072	0.274096385542169	0.0789473684210526	0.025	0.00840336134453781	5.49842138267886	21.0034546231423	29.1287841674945	25.7372392390427	0.220731875182266	9.05855360478606	0.00303537780003919	0.175971417430073	-0.458246032866144	5.8718359528611	0.0144138044859504	0.137460746755428	40.7958799664943	14
Clutter_5bats_GainMinus10_04Mar20_1	5	10	2	CorrelationDetector	7	110	1	-10	3	271	292	28	28	0	0.0335195530726257	0.0958904109589041	0.325342465753425	0.0540540540540541	0.032258064516129	0.025	5.16857497548093	19.6707280099267	27.0021394276516	24.3818464634893	0.337405795813845	5.77003382385232	0.0101035542837155	0.701893688666713	-0.0383634751768515	2.25927693589995	-0.0156890300964771	0.138598389755632	38.8054980063419	0
Clutter_5bats_GainMinus10_04Mar20_1	5	10	2	CorrelationDetector	7	110	1	-10	3	315	423	46	46	0	0.0121951219512195	0.108747044917258	0.24822695035461	0	0.0188679245283019	0	5.28215718388819	20.5023579431312	32.9960357962576	28.8800946866914	-0.270971493692531	8.28351358018762	-0.00991570423536049	0.18895637754914	0.405824746254725	6.54088197521546	-0.00192119843096602	0.121182698042846	45.9254770311998	21
Clutter_5bats_GainMinus10_04Mar20_1	5	10	2	CorrelationDetector	7	110	1	-10	3	515	638	40	40	0	0.0147368421052632	0.0626959247648903	0.224137931034483	0.0930232558139535	0.0454545454545455	0.00255754475703325	5.42762755386286	20.7270328055289	33.4542081890726	25.9540111664532	0.238219300984504	6.52101708977232	-0.0018981972450018	0.128441543902295	-0.372848427481035	11.5410873819617	-0.00295191499012705	0.114913380370818	41.5096975851464	0
Clutter_5bats_GainMinus10_04Mar20_1	5	10	2	CorrelationDetector	7	110	1	-10	4	298	469	56	56	0	0.0349344978165939	0.119402985074627	0.347547974413646	0.128205128205128	0	0.00704225352112676	5.18192145078356	20.1644788699628	26.512460435355	25.9592616442529	-1.11604452482289	9.2004371924825	-0.0112016123828921	0.145470816820044	-0.422290796044704	3.51382846573678	-0.0140515527783236	0.14998510396585	41.2343419133149	2
Clutter_5bats_GainMinus10_04Mar20_1	5	10	2	CorrelationDetector	7	110	1	-10	3	378	453	58	58	0	0.0625	0.1280353200883	0.300220750551876	0.121212121212121	0.0810810810810811	0.0297029702970297	5.26935583334895	20.7940569274837	27.3221826080453	26.4423360821882	-0.107253781859089	9.12588416989144	-0.00824620439618055	0.140603403159666	-0.7041225296606	9.99906414376569	-0.00965144118543567	0.140837849808687	37.8821550262336	6
Clutter_5bats_GainMinus10_04Mar20_1	5	10	2	CorrelationDetector	7	110	1	-10	2	246	269	50	50	0	0.104895104895105	0.185873605947955	0.438661710037175	0.102564102564103	0	0.129411764705882	4.89668084842685	17.6949881773901	18.7985865893442	23.7620025101305	0.889465354468073	12.3693350409195	-0.00968742475904111	0.22766419027279	1.68597159797774	19.534684968872	0.0323122654879945	0.227363677227347	24.7004725049172	1
Clutter_5bats_GainMinus10_04Mar20_1	5	10	2	CorrelationDetector	7	110	1	-10	4	295	495	66	66	0	0.0350194552529183	0.133333333333333	0.270707070707071	0.0677966101694915	0	0.0177514792899408	5.1311516814233	18.3857357550532	26.9491030063765	25.9828221348091	-0.0424445018819596	7.74597991545577	0.0126360680071775	0.512692113676869	0.215179213781963	5.11273115918008	0.0087393451290942	0.148334394125047	40.7519103744411	3
Clutter_5bats_GainMinus10_04Mar20_1	5	10	2	CorrelationDetector	7	110	1	-10	5	435	475	60	60	0	0.0412087912087912	0.126315789473684	0.271578947368421	0.142857142857143	0	0.00396825396825397	5.38101076326939	19.7120730068477	29.069625280579	26.1820719223819	-0.450819229002736	9.72908484542755	-0.00700973076909769	0.189065289130335	0.251266212880959	10.0674479442725	-0.00562544658800861	0.160311048572066	38.9406580110688	4
Clutter_5bats_GainMinus10_04Mar20_1	5	10	2	CorrelationDetector	7	110	1	-10	4	398	587	64	64	0	0.0140056022408964	0.109028960817717	0.2793867120954	0.117647058823529	0	0.0040650406504065	4.83224495893565	18.8492403209372	28.5808485837713	27.0384826800443	0.0263193934878028	7.5700479342009	-0.0107184484564819	0.24097249859913	-0.083157459315987	1.79073444199701	0.00965407101293567	0.13517343640271	42.2297905093366	3
Clutter_5bats_GainMinus10_04Mar20_1	5	10	2	CorrelationDetector	7	110	1	-10	2	367	523	83	83	0	0.0689655172413793	0.158699808795411	0.521988527724665	0.0392156862745098	0.0357142857142857	0.0543478260869565	6.72515191614726	22.959862811816	11.7175195712012	22.2575527243868	0.543983897421776	17.2096281945444	0.0325498824821519	0.394431086676281	-0.813359078920515	18.5374416485937	-0.00383845545908355	0.183669568992454	23.5326739886865	0
Clutter_5bats_GainMinus10_04Mar20_1	5	10	2	CorrelationDetector	7	110	1	-10	1	214	162	21	21	0	0.0941176470588235	0.12962962962963	0.469135802469136	0.176470588235294	0.0540540540540541	0	3.98336540100777	14.0317483826376	17.6184510892888	21.4918646270138	-0.0437303918614626	12.3752044483566	0.0072115963276442	0.160772554897558	1.63427852640061	10.9057434043114	0.0196074089465653	0.11761316808806	28.4067310520631	0
Clutter_5bats_GainMinus10_04Mar20_1	5	10	2	CorrelationDetector	7	110	1	-10	4	467	802	105	105	0	0.0255754475703325	0.130922693266833	0.435162094763092	0.08	0.0204081632653061	0.0192307692307692	4.73048671339282	17.897774044296	20.5838485644766	24.3583311698672	-0.531964070044938	13.4472623625902	-0.00129791021170284	0.157173693905938	0.24085930348241	9.86125354161759	-0.00151523324733698	0.131633810815625	32.2876911855487	12
Clutter_5bats_GainMinus10_04Mar20_1	5	10	2	CorrelationDetector	7	110	1	-10	6	517	711	36	36	0	0.0154525386313466	0.0506329113924051	0.187060478199719	0	0.025	0.0131233595800525	3.72329582053511	15.1808677803439	33.6830917605524	22.9512311780747	0.143775908326775	3.26992264008674	0.000401546129436017	0.157262803502715	-0.0445200440714201	3.36501662590464	0.00529061026686382	0.151893324684163	41.3597219690415	0
Clutter_5bats_GainMinus10_04Mar20_1	5	10	2	CorrelationDetector	7	110	1	-10	2	357	534	97	97	0	0.063758389261745	0.181647940074906	0.47565543071161	0.214285714285714	0.0666666666666667	0.0208333333333333	6.66909815827932	23.8228732644649	17.2459260381308	25.3173409621721	1.63077115124625	15.5270149405786	0.0165185778756619	0.571485957726911	0.249372845430001	10.9905575409877	0.0389454636263315	0.311245571887609	31.0301380351443	6
Clutter_5bats_GainMinus10_04Mar20_1	5	10	2	CorrelationDetector	7	110	1	-10	2	319	443	41	41	0	0.0456140350877193	0.0925507900677201	0.26410835214447	0.0769230769230769	0.0263157894736842	0.00694444444444444	4.18184069486629	15.5746569852105	30.0577142591317	24.7171114494375	0.470517020446927	7.95493163098823	0.000832380369968792	0.141741605593331	0.380147305404723	4.38295839649116	0.0074998485696363	0.136424957749325	40.3211725490126	19
Clutter_5bats_GainMinus10_04Mar20_1	5	10	2	CorrelationDetector	7	110	1	-10	3	487	497	45	45	0	0.042713567839196	0.0905432595573441	0.199195171026157	0	0.0294117647058824	0.0228758169934641	4.48372714331475	17.2737988167677	36.1666746452319	27.9406682692817	-0.0518904522071584	6.05539227671871	-0.00603791987507481	0.213171369557271	1.59804191164457	13.5189017997702	0.00758199556764391	0.139222701548538	43.2832732031493	19
Clutter_5bats_GainMinus10_04Mar20_1	5	10	2	CorrelationDetector	7	110	1	-10	4	379	415	22	22	0	0.0068259385665529	0.0530120481927711	0.187951807228916	0.0476190476190476	0	0	4.00525119327644	16.1304114765093	37.1127629130725	27.1674856676098	-0.156549842610431	3.84579557727148	-0.00904520431490429	0.166724545259272	0.187224268854507	2.86971004167593	-0.0101155575658784	0.15903651178794	47.751186074178	1
Clutter_5bats_GainMinus10_04Mar20_1	5	10	2	CorrelationDetector	7	110	1	-10	0	195	41	18	18	0	0.357142857142857	0.439024390243902	0.780487804878049	0.181818181818182	NaN	NaN	3.62880428284595	13.8065201923815	2.00306304970572	19.2420136437139	-3.91059235568263	30.6273401612814	0.202101315050834	1.12609568169528	-0.616223629455482	2.14466805686616	0.0827439696228509	0.118586865368505	20.0257720162075	0
Clutter_5bats_GainMinus10_04Mar20_1	5	10	2	CorrelationDetector	7	110	1	-10	4	373	465	19	19	0	0	0.0408602150537634	0.255913978494624	0	0	0	4.31360818108503	16.2309008809198	37.327532263017	28.9444186262351	0.0476658327908042	3.77655668566877	-0.00962700324613556	0.149875573535078	-0.0198859368919345	1.14659015239975	-0.0103604748426204	0.151311033866641	50.7285868027662	4
Clutter_5bats_GainMinus10_04Mar20_1	5	10	2	CorrelationDetector	7	110	1	-10	1	186	148	31	31	0	0.0860215053763441	0.209459459459459	0.452702702702703	0.0983606557377049	0	0.0285714285714286	4.84895520673578	18.9956372522996	21.7561679819834	29.6450674605996	2.89627773676165	19.9825312241437	0.000117999843690021	0.265069730745631	1.52999900998664	11.8326300670677	-0.00921916025644587	0.096146455919594	37.9233608928073	1
Clutter_5bats_GainMinus10_04Mar20_1	5	10	2	CorrelationDetector	7	110	1	-10	1	272	194	10	10	0	0.0279329608938547	0.0515463917525773	0.319587628865979	0.0227272727272727	0	0.0277777777777778	5.01321620280814	21.843344154888	29.964512941429	28.9371892720892	-0.342043957293906	6.73811017938971	-0.00136344244334091	0.133578691602211	0.0372534113157883	3.24031383295531	0.00701661388079233	0.128327592701857	35.8153999945468	0
Clutter_5bats_GainMinus10_04Mar20_1	5	10	2	CorrelationDetector	7	110	1	-10	3	276	268	45	45	0	0.08	0.167910447761194	0.350746268656716	0.3125	0.0735294117647059	0.00943396226415094	5.69219855884221	22.4833487934366	30.3479308771659	34.8354382086843	1.15703600106953	13.6273598891576	0.000484440018837925	0.2319349692806	0.303012526757868	5.08584145703413	0.0202981628797031	0.115374988442508	45.2087232904711	0
Clutter_5bats_GainMinus10_04Mar20_1	5	10	2	CorrelationDetector	7	110	1	-10	2	318	381	34	34	0	0.0681818181818182	0.089238845144357	0.26509186351706	0.122448979591837	0.0416666666666667	0.0285714285714286	4.56992914629162	17.536634882891	30.7090659530454	26.567778122924	0.1153941946648	5.95217806354694	-0.00181536304732703	0.140085135766379	1.47293322167292	12.9202399286646	0.00455891318931065	0.155923794049901	38.8947910846147	18
Clutter_5bats_GainMinus10_04Mar20_1	5	10	2	CorrelationDetector	7	110	1	-10	4	331	427	32	32	0	0.0328467153284672	0.0749414519906323	0.161592505854801	0.13953488372093	0	0.00628930817610063	3.8704227095949	15.6578147701056	38.489755576139	27.9970192124703	-0.336592770627683	4.56542859815261	-0.0109381262425265	0.149999887931749	-0.244865193384683	2.00941029681869	-0.00258984744973074	0.133456556260722	48.0135063028519	2
Clutter_5bats_GainMinus10_04Mar20_2	5	10	2	JAR_Corr	7	110	1	-10	4	399	550	39	39	0	0.0114942528735632	0.0709090909090909	0.227272727272727	0.0487804878048781	0.025	0.00380228136882129	5.11700424082286	18.9550024993974	35.2857481543719	26.8657439254256	0.440298478389022	6.25183554161918	-0.00585151295001426	0.181553931365679	0.243272400192274	2.76355888345707	0.0030033466354594	0.130931592470726	46.0670427703948	1
Clutter_5bats_GainMinus10_04Mar20_2	5	10	2	JAR_Corr	7	110	1	-10	3	372	526	67	67	0	0.0317460317460317	0.127376425855513	0.315589353612167	0.0975609756097561	0.0444444444444444	0.00884955752212389	5.82429875504568	23.9659879266929	28.4214650480285	28.1660817346412	-0.769685769184286	14.2551351054886	0.0128333304288349	0.370525284231279	-0.0354633538027856	5.06629721795375	0.0133546748234422	0.156232306909079	40.7927719667343	1
Clutter_5bats_GainMinus10_04Mar20_2	5	10	2	JAR_Corr	7	110	1	-10	2	288	273	19	19	0	0.0324074074074074	0.0695970695970696	0.289377289377289	0.0952380952380952	0.0512820512820513	0.00763358778625954	5.40549233480253	20.6153448951335	33.3305565103746	28.2502283431715	-0.00602377025761502	4.2116180899896	-0.00590290936055762	0.153047970510204	-1.1115112544773	8.30449788740876	-0.00726722732474304	0.162562651330469	38.3284439754286	6
Clutter_5bats_GainMinus10_04Mar20_2	5	10	2	JAR_Corr	7	110	1	-10	2	284	312	9	9	0	0.0295566502463054	0.0288461538461538	0.208333333333333	0.0789473684210526	0	0	3.65227167603337	13.9429092880996	34.1724524127265	23.4846263694225	-0.144111885985583	2.5550388750272	0.00240682985180561	0.130804089653721	-0.00277823914327454	2.01509330057531	-0.00824576333373436	0.128082366673906	40.3683179348087	12
Clutter_5bats_GainMinus10_04Mar20_2	5	10	2	JAR_Corr	7	110	1	-10	3	327	375	24	24	0	0.0181159420289855	0.064	0.197333333333333	0.0425531914893617	0	0.0153846153846154	4.40179283166993	16.8864692198365	38.0191580435243	27.8145992183679	0.199362604622531	4.69087340091302	-0.00642369681459273	0.151786180818933	-0.0103961481576704	1.91716234906183	-0.00634733173888489	0.15503246428567	47.7617705895226	0
Clutter_5bats_GainMinus10_04Mar20_2	5	10	2	JAR_Corr	7	110	1	-10	3	399	548	32	32	0	0.0265486725663717	0.0583941605839416	0.277372262773723	0.0465116279069767	0.0303030303030303	0.0194552529182879	4.67607002410744	19.1746675792099	31.6312647118379	24.0141562542936	0.300411006569	4.64421752897215	0.00380152929319924	0.124894075646363	-0.0215635640152976	12.3957647445989	0.00127740845929453	0.125261467070088	38.8248252537875	5
Clutter_5bats_GainMinus10_04Mar20_2	5	10	2	JAR_Corr	7	110	1	-10	4	341	380	39	39	0	0.0113636363636364	0.102631578947368	0.289473684210526	0.0555555555555556	0	0.00558659217877095	4.56993985628467	17.607752474503	28.7758648837633	25.2365922922789	-0.28998274880793	4.95111794529503	0.00974619770589979	0.105784851756503	-0.019514258119647	1.54982922884179	0.00459186086999463	0.094991836459821	37.6345429000203	2
Clutter_5bats_GainMinus10_04Mar20_2	5	10	2	JAR_Corr	7	110	1	-10	4	351	495	57	57	0	0.0238095238095238	0.115151515151515	0.250505050505051	0	0	0.0316742081447964	4.62628540366956	17.8573226596407	34.7493152200045	30.2121226822085	0.420047775346209	8.87261693075869	0.00230119382108914	0.16800807962128	-0.138810934561204	7.51326652981861	0.00506547548976724	0.148757135834224	46.1804140023966	11
Clutter_5bats_GainMinus10_04Mar20_2	5	10	2	JAR_Corr	7	110	1	-10	3	423	546	49	49	0	0.0299727520435967	0.0897435897435897	0.298534798534799	0.0294117647058824	0.024390243902439	0.0251798561151079	5.58374690183623	21.4491674604207	28.7257541723613	25.6863897871663	0.104533778323746	6.90717661023238	0.000389388706011022	0.156664559722336	0.224621726182833	5.60833060812674	0.0023514508546174	0.142126809492838	37.4562537033203	0
Clutter_5bats_GainMinus10_04Mar20_2	5	10	2	JAR_Corr	7	110	1	-10	2	295	368	24	24	0	0.0258620689655172	0.0652173913043478	0.230978260869565	0.037037037037037	0	0.0266666666666667	4.28103611029019	16.9636761411323	29.7524251108421	21.6613653534777	7.19059348067745e-05	5.05102953062911	0.00439553118123714	0.131148421236201	-0.420994192402166	3.81143063846555	0.00309908497377972	0.13476450132097	37.8106350512903	14
Clutter_5bats_GainMinus10_04Mar20_2	5	10	2	JAR_Corr	7	110	1	-10	4	420	519	53	53	0	0.0427807486631016	0.102119460500963	0.298651252408478	0.075	0	0.0398406374501992	6.452851816416	24.1988181899287	24.1011996108872	22.2922444770402	-0.0346956990852249	5.13230550396194	0.00695817969123236	0.160227407262643	-1.12888372783519	12.7954342115129	0.00302584402352835	0.173720199593074	29.5815761237712	0
Clutter_5bats_GainMinus10_04Mar20_2	5	10	2	JAR_Corr	7	110	1	-10	5	546	708	56	56	0	0.0274509803921569	0.0790960451977401	0.293785310734463	0.04	0.0285714285714286	0.0231481481481481	5.23760868307685	19.7554675878609	27.3088392317911	22.738146603501	0.382755474075358	6.10427794349609	-0.00312526184144987	0.15194131444762	-0.106331184944327	16.406659035561	-0.00579210940185597	0.155909502846252	33.5780343634862	4
Clutter_5bats_GainMinus10_04Mar20_2	5	10	2	JAR_Corr	7	110	1	-10	3	318	399	55	55	0	0.0280373831775701	0.137844611528822	0.416040100250627	0.0652173913043478	0	0.0149253731343284	5.77891460229679	21.1930321921469	24.4341979157903	27.4311742652312	1.14472079292663	15.3526528482615	-0.00382672370303915	0.281351908601997	0.295735306063596	15.1025275438466	-0.0235242386143562	0.21840077965549	38.3778115164565	0
Clutter_5bats_GainMinus10_04Mar20_2	5	10	2	JAR_Corr	7	110	1	-10	4	392	544	74	74	0	0.0264550264550265	0.136029411764706	0.275735294117647	0.157894736842105	0	0.00353356890459364	5.50572969717432	20.7345198437145	26.5187533810525	26.2717565022535	-0.0712982957028648	12.7854016829791	-0.00975271522059835	0.227267593672573	0.305976617092548	4.20297700966409	-0.00131556699739105	0.157894536046604	37.2928361548952	0
Clutter_5bats_GainMinus10_04Mar20_2	5	10	2	JAR_Corr	7	110	1	-10	2	359	430	29	29	0	0.0155763239875389	0.0674418604651163	0.265116279069767	0.0943396226415094	0	0	6.54624008086892	22.9105457772865	30.6939119945193	25.8250034035227	-0.540128330329858	6.21415506312036	0.0136619857274804	0.158519804589538	-0.0718585814233521	1.9801649821528	0.00462658856550603	0.141694023855203	40.1016794768324	1
Clutter_5bats_GainMinus10_04Mar20_2	5	10	2	JAR_Corr	7	110	1	-10	5	443	550	44	44	0	0.0317460317460317	0.08	0.276363636363636	0.142857142857143	0	0.00974025974025974	4.76992616107207	18.9832365611801	33.5142895894455	28.755071180758	0.34284019216551	6.15141969632628	0.00434259813962995	0.222966871277631	-0.747178385585187	8.06848307433733	-0.000620345496830584	0.150075177271662	44.5984308215667	0
Clutter_5bats_GainMinus10_04Mar20_2	5	10	2	JAR_Corr	7	110	1	-10	0	178	90	15	15	0	0.117647058823529	0.166666666666667	0.6	0.109090909090909	0	NaN	3.4667863409952	14.3518708248891	12.8931390903638	18.8382839169144	0.402981002330486	11.2091495247151	-0.0037143368253661	0.12809995803201	0.396005441101501	2.90423138083869	0.000533551697957876	0.130140068395665	26.0838061883558	0
Clutter_5bats_GainMinus10_04Mar20_2	5	10	2	JAR_Corr	7	110	1	-10	4	406	690	57	57	0	0.018716577540107	0.0826086956521739	0.244927536231884	0.0833333333333333	0.0149253731343284	0.00404858299595142	4.28792787962405	16.3936270928361	38.0175265924625	27.5080597377924	-0.0831737895618374	4.38311900420263	-0.0110355962811539	0.136735513765943	-0.0370910747018296	1.10457095805066	-0.0193074752345101	0.135766614530254	50.2862060303463	23
Clutter_5bats_GainMinus10_04Mar20_2	5	10	2	JAR_Corr	7	110	1	-10	2	294	215	24	24	0	0.0913705583756345	0.111627906976744	0.237209302325581	0.119047619047619	0	0.054421768707483	4.54948479322225	17.6014627999427	37.2526510182591	31.4509569092206	-0.100806782889452	6.69248102974024	0.0162672046027346	0.147727410404141	-0.0509204913063717	16.3888076507855	0.021127786201457	0.148412171723377	42.7339729380655	4
Clutter_5bats_GainMinus10_04Mar20_2	5	10	2	JAR_Corr	7	110	1	-10	3	290	302	23	23	0	0.0206611570247934	0.076158940397351	0.241721854304636	0.075	0.0217391304347826	0	4.73773517239141	18.2690695126885	30.7671272218335	23.0520535302323	-0.211619742928399	4.4149449005303	-0.00401499098272353	0.150953982020436	-0.034916065073289	2.89263560724141	0.00306078075159292	0.145301423163911	37.8814479781875	0
Clutter_5bats_GainMinus10_04Mar20_2	5	10	2	JAR_Corr	7	110	1	-10	3	373	539	73	73	0	0.0521472392638037	0.13543599257885	0.315398886827458	0.111111111111111	0.0333333333333333	0.032520325203252	4.64483139514825	18.4764865188261	27.2683070977113	27.4821128826894	-0.142652208527711	9.08364841167874	0.00278747908610745	0.195902214494829	-0.173535025468833	15.0350928245771	-0.00127292046146252	0.18077669847623	38.8166580594864	0
Clutter_5bats_GainMinus10_04Mar20_2	5	10	2	JAR_Corr	7	110	1	-10	4	408	560	71	71	0	0.0389972144846797	0.126785714285714	0.378571428571429	0.183673469387755	0	0.0072463768115942	4.49717950612096	17.3637883420851	29.6153282737252	29.6004414923417	0.703919060190044	8.60253084516446	0.00755654808944849	0.16574347506465	-0.144928662884573	4.58513211519033	0.00997454032905763	0.125694750253277	46.4922440869448	0
Clutter_5bats_GainMinus10_04Mar20_2	5	10	2	JAR_Corr	7	110	1	-10	1	238	121	20	20	0	0.116279069767442	0.165289256198347	0.388429752066116	0.0810810810810811	0	0.145833333333333	4.21453931582051	16.2944517934862	19.9086464335807	23.7656951845243	0.834147413895502	12.8552730975191	0.00985916351615471	0.122868773150141	0.988136745047807	31.9851336451278	0.00584140986018776	0.159100938511122	23.3956257914481	1
Clutter_5bats_GainMinus10_04Mar20_2	5	10	2	JAR_Corr	7	110	1	-10	2	299	288	57	57	0	0.108225108225108	0.197916666666667	0.388888888888889	0.159090909090909	0.0384615384615385	0.104166666666667	5.35830140360377	22.1911418322403	26.2950863086843	31.8517368567826	-0.984633147157725	10.7142633009344	-0.0262586228518651	0.424485414097381	-1.54987341786619	24.1424439524369	0.00229129460999546	0.166856990880569	36.4784019315686	0
Clutter_5bats_GainMinus10_04Mar20_2	5	10	2	JAR_Corr	7	110	1	-10	1	344	259	20	20	0	0.018018018018018	0.0772200772200772	0.185328185328185	0.230769230769231	0.0232558139534884	0	3.38105882672523	12.923089536406	36.8962797739482	30.3652413081275	-0.157105657893043	8.61498647580859	0.0207949518520036	0.268569203412998	0.207492129137438	3.96635017452474	0.0105672401153243	0.150039601908815	45.9289849854946	16
Clutter_5bats_GainMinus10_04Mar20_2	5	10	2	JAR_Corr	7	110	1	-10	3	278	325	29	29	0	0.0432900432900433	0.0892307692307692	0.224615384615385	0.0681818181818182	0.03125	0.0175438596491228	5.07045325911726	20.1957386736979	36.8528120865692	28.0174848606063	0.282742142665722	6.2252348486231	-0.00852795121049423	0.151883476911995	-0.366691726147691	5.73116297612813	-0.00284023538880121	0.155320327341372	45.9923144688805	10
Clutter_5bats_GainMinus10_04Mar20_2	5	10	2	JAR_Corr	7	110	1	-10	2	265	280	34	34	0	0.0594059405940594	0.121428571428571	0.375	0.0232558139534884	0.04	0.0833333333333333	4.07608220560709	15.6089968583282	24.2375988223019	26.2336928116467	-0.313167432691504	10.2457015638074	0.00162055911372767	0.153128483945877	-1.63479771650079	24.9458336903977	0.0164356451623596	0.131234015845123	30.9313762612699	8
Clutter_5bats_GainMinus10_04Mar20_2	5	10	2	JAR_Corr	7	110	1	-10	1	202	184	55	55	0	0.142857142857143	0.298913043478261	0.516304347826087	0.166666666666667	0.117647058823529	0	5.35072043392784	20.0971596307108	15.1692366395554	31.6609310682804	-3.64793093367946	23.4935052875675	0.00839737561401332	0.560602424614424	-3.04274540878691	17.5959802930748	-0.0134948178510011	0.151292041875889	33.9641875951903	1
Clutter_5bats_GainMinus10_04Mar20_2	5	10	2	JAR_Corr	7	110	1	-10	4	415	621	86	86	0	0.0522388059701493	0.138486312399356	0.323671497584541	0.226415094339623	0	0.0222929936305732	5.66767458109178	21.6502089513178	29.6569642155859	28.9103224016975	-0.0986672329878314	9.50782746871167	-0.0200315008353606	0.379536718366381	0.566175298405316	12.4312512850165	-0.00689330964436957	0.144163603081814	42.1171207100979	0
Clutter_5bats_GainMinus10_04Mar20_2	5	10	2	JAR_Corr	7	110	1	-10	2	238	183	24	24	0	0.0642857142857143	0.131147540983607	0.355191256830601	0.0645161290322581	0.0909090909090909	0	5.62685006182901	22.0428331437058	31.1246674321994	30.8065429778252	-0.164645336828977	8.97957582176505	0.00132706171241313	0.154194581324024	-0.875547156447602	13.0833564378534	-0.00221386414709625	0.157908244774279	39.486907475757	10
Clutter_5bats_GainMinus10_04Mar20_2	5	10	2	JAR_Corr	7	110	1	-10	3	359	386	38	38	0	0.0334448160535117	0.0984455958549223	0.212435233160622	0.114285714285714	0.0606060606060606	0	4.41358778416423	17.5820568705312	38.3772846362976	29.8863851855842	-0.467856040377589	7.5797961291209	-0.00464675128956787	0.164985749498916	-0.466582809700237	5.78722039563214	-0.000895898752908127	0.130102483360576	50.0420465714361	5
Clutter_5bats_GainMinus10_04Mar20_2	5	10	2	JAR_Corr	7	110	1	-10	4	291	266	22	22	0	0.0274725274725275	0.0827067669172932	0.345864661654135	0	0.0645161290322581	0.0202020202020202	4.43731724815031	16.6889739577403	31.952556329172	28.0445091269629	-0.420560582935788	5.71216205576159	0.0131268745990144	0.126062315233868	-1.4763561724666	12.9700661045499	0.00477683569572462	0.128877691749292	42.1935125547307	1
Clutter_5bats_GainMinus10_04Mar20_2	5	10	2	JAR_Corr	7	110	1	-10	6	325	492	48	48	0	0.0411392405063291	0.0975609756097561	0.304878048780488	0.108695652173913	0.0422535211267606	0.0202020202020202	4.38656675923635	16.4437146558536	32.7340864610523	28.8243854047334	0.273057951679424	7.61954581292323	0.010234160852999	0.156546059134519	-0.225760123498862	16.6274986454223	-0.00347283685074603	0.142893770239108	43.8970056670074	0
Clutter_5bats_GainMinus10_04Mar20_2	5	10	2	JAR_Corr	7	110	1	-10	4	361	476	69	69	0	0.0512820512820513	0.144957983193277	0.300420168067227	0.148148148148148	0.0212765957446809	0.05	4.4364141943096	17.5301360176571	33.4065213557808	32.6504968166046	0.303745604652038	10.3389158089417	-0.0048941396264631	0.186835260305587	0.103062253065719	9.88180515966284	0.00579160012162254	0.144035975077102	46.382338462406	11
Clutter_5bats_GainMinus10_04Mar20_2	5	10	2	JAR_Corr	7	110	1	-10	2	294	216	22	22	0	0.0601092896174863	0.101851851851852	0.222222222222222	0.171428571428571	0	0.0236220472440945	3.72407480799309	14.3602225059137	34.295637412566	28.8262907012967	-0.458624726923686	7.75765304555222	-0.00626910766178005	0.171231116632355	-0.4384346166302	12.3279223171748	-0.00664234023004203	0.170782191056341	40.2263082549984	4
Clutter_5bats_GainMinus10_04Mar20_2	5	10	2	JAR_Corr	7	110	1	-10	1	350	574	105	105	0	0.16358024691358	0.182926829268293	0.456445993031359	0.204081632653061	0.0909090909090909	0.0656565656565657	6.16805875119692	22.9486129103604	20.738706811306	27.4744418460477	-0.679260496630031	16.6273158790238	0.000453398224246703	0.304073850727501	-0.194788419554255	27.8625331001117	-0.00994253451138088	0.235936261671987	32.388303941647	0
Clutter_5bats_GainMinus10_04Mar20_2	5	10	2	JAR_Corr	7	110	1	-10	2	249	342	50	50	0	0.0336538461538462	0.146198830409357	0.347953216374269	0.112903225806452	0	0	6.01852970637011	22.4922836440026	25.340962305198	26.8240710442814	-0.569784016486414	12.6578081221152	0.00141060522453044	0.235853743846444	-0.275054450745039	2.76173721264938	-0.0160570234699951	0.156565848116051	39.1099447782182	1
Clutter_5bats_GainMinus10_04Mar20_2	5	10	2	JAR_Corr	7	110	1	-10	4	420	577	87	87	0	0.0816831683168317	0.150779896013865	0.305025996533795	0.0851063829787234	0.0217391304347826	0.025089605734767	6.12105174515589	22.8742610755076	28.9273290222301	29.6107164185353	-0.489015485594468	13.5899743014095	0.0302571257142899	0.492688517936357	0.964625507677197	11.5262117162675	0.00554438051107883	0.167685264956723	40.2321394516018	1
Clutter_5bats_GainMinus10_04Mar20_2	5	10	2	JAR_Corr	7	110	1	-10	1	308	368	24	24	0	0.0121951219512195	0.0652173913043478	0.233695652173913	0	0.0625	0	5.23301254592801	20.0587179617543	30.9869853363752	20.2155459982426	-0.179623512993485	4.04625842403747	-0.00711868346991213	0.164935146487065	-0.140020013294896	3.276557012482	-0.0111362192176969	0.158221611392025	38.0952495389916	11
Clutter_5bats_GainMinus10_04Mar20_2	5	10	2	JAR_Corr	7	110	1	-10	3	413	422	52	52	0	0.0463768115942029	0.123222748815166	0.260663507109005	0.236842105263158	0.0344827586206897	0.00769230769230769	5.12194450878563	18.6395743616692	30.5457704971777	26.0467692491551	-0.732539975515045	7.44692540341764	0.0033478558219797	0.187857134001289	0.348277051527742	11.3323447247043	0.00437125158646303	0.129632580118806	40.6622584706275	21
Clutter_5bats_GainMinus10_04Mar20_2	5	10	2	JAR_Corr	7	110	1	-10	1	291	422	86	86	0	0.0878048780487805	0.203791469194313	0.488151658767773	0.145833333333333	0	0.0229007633587786	7.26793586639068	26.4206976381807	16.4133644042314	22.9136663692216	0.745241384179424	16.142789638165	0.0136534407639654	0.240319567403941	1.91885429250735	18.1751097486304	0.0159981901288017	0.23212312857848	30.2735835926132	0
Clutter_5bats_GainMinus10_04Mar20_2	5	10	2	JAR_Corr	7	110	1	-10	6	341	449	72	72	0	0.0526315789473684	0.160356347438753	0.307349665924276	0.310344827586207	0.0422535211267606	0.00568181818181818	5.74219553470157	21.3804463811746	25.8855316117758	28.82452302897	-1.04361173857031	12.5687752006329	-0.00116813942550922	0.45553318249172	0.361529256227489	6.23902175020977	-0.00890949899553127	0.106561839313697	39.5746190998868	0
Clutter_5bats_GainMinus10_04Mar20_2	5	10	2	JAR_Corr	7	110	1	-10	3	350	454	68	68	0	0.0641891891891892	0.149779735682819	0.381057268722467	0.222222222222222	0	0.0382775119617225	5.90939889113571	22.3012331296528	23.3595675532491	27.0071452791289	-0.823935428962768	11.2471184416075	0.0107576489921348	0.392472866050014	1.05151160664989	13.93892499392	0.00540480882878617	0.130923260323982	33.3048387706806	4
Clutter_5bats_GainMinus10_04Mar20_2	5	10	2	JAR_Corr	7	110	1	-10	4	379	540	84	84	0	0.0456026058631922	0.155555555555556	0.375925925925926	0.241379310344828	0	0.03125	7.19096199738587	27.1590086675917	24.1103585525592	27.1878239021646	0.0762366473257417	10.9281574650461	0.00666414625980529	0.509763025852442	-0.130442565142593	5.83336586829456	0.0154159452213147	0.139479890531736	36.7558907846111	12
Clutter_5bats_GainMinus10_04Mar20_2	5	10	2	JAR_Corr	7	110	1	-10	4	260	510	160	160	0	0.114624505928854	0.313725490196078	0.509803921568627	0.311475409836066	0.0465116279069767	0.0540540540540541	6.73310963164623	23.6647077518157	13.1425228453804	28.5507114093766	1.32249044163943	26.2565413765089	0.000464881837760056	0.638821807995368	-1.00186156106679	12.0349445752577	0.00892710967623705	0.15447457895686	33.1045907731792	0
Clutter_5bats_GainMinus10_04Mar20_2	5	10	2	JAR_Corr	7	110	1	-10	3	408	654	86	86	0	0.0658227848101266	0.131498470948012	0.293577981651376	0.2	0.0645161290322581	0.00806451612903226	7.13721775373446	26.3191288388034	28.3427210499581	27.5855561712007	-0.157236601400426	12.0203861571969	0.00286188328762385	0.204113814470275	-1.12426793869928	17.3366547327802	0.00347939083109778	0.149436274074177	38.9112479995916	4
Clutter_5bats_GainMinus10_04Mar20_2	5	10	2	JAR_Corr	7	110	1	-10	2	251	195	32	32	0	0.087248322147651	0.164102564102564	0.297435897435897	0.166666666666667	0.181818181818182	0.0235294117647059	4.62768759361593	17.7202792371165	25.6439038084892	26.8090057783902	0.921133644401573	14.1538755705392	0.0303617801182174	0.285407474440938	-1.06503105988612	18.6763375351471	-0.0109437951305176	0.148223416776242	31.6378026804139	9
Clutter_5bats_GainMinus10_04Mar20_2	5	10	2	JAR_Corr	7	110	1	-10	4	437	646	87	87	0	0.0542635658914729	0.134674922600619	0.309597523219814	0	0.0217391304347826	0.059016393442623	6.08093701992966	22.9545769058939	28.7986827296362	27.396584202838	-0.205606596402113	8.74759772420768	-0.00712012597509678	0.174613943031618	0.876415902403121	18.975093763781	0.00414408572397196	0.165226492041617	38.1809178531246	5
Clutter_5bats_GainMinus10_04Mar20_2	5	10	2	JAR_Corr	7	110	1	-10	1	292	310	47	47	0	0.0666666666666667	0.151612903225806	0.409677419354839	0.115384615384615	0	0.0583941605839416	6.71776586149569	25.6915748867619	21.1044905996524	25.8569089872342	0.185505307861218	11.1506658663565	-0.0582881686758278	0.450003308805909	0.175217356506616	9.11778215309123	-0.0150667644231906	0.177048492153954	29.1511625224544	1
Clutter_5bats_GainMinus10_04Mar20_2	5	10	2	JAR_Corr	7	110	1	-10	2	324	500	102	102	0	0.0984848484848485	0.204	0.424	0.204545454545455	0	0.0898876404494382	6.60321223552992	24.4628976210819	19.1261851137704	25.756204095719	-0.122336691914675	14.0879288323685	0.00682354093008735	0.30849718770302	0.791697400706857	14.7146041817542	0.0199676063227536	0.143557533448912	27.9622165727383	5
Clutter_5bats_GainMinus10_04Mar20_2	5	10	2	JAR_Corr	7	110	1	-10	2	276	193	26	26	0	0.0215827338129496	0.134715025906736	0.269430051813472	0.0512820512820513	0	0	3.74766901769063	13.613026896388	35.1240471525632	32.3535923107098	-0.204519423466698	10.9136471506205	0.0540918564451443	0.563329874920915	0.0106202827253176	0.918450270388712	0.00876349291101744	0.135649966505072	49.8165076254745	1
Clutter_5bats_GainMinus10_04Mar20_2	5	10	2	JAR_Corr	7	110	1	-10	4	315	390	30	30	0	0.00793650793650794	0.0769230769230769	0.215384615384615	0	0.02	0	3.97327716358053	15.1565128572843	29.7823896551775	23.2022814701057	0.0476110530473724	5.5024004042664	0.00334165147548273	0.15770506322169	0.0159097529747522	2.76263036086939	0.00595721297496815	0.148215139122961	37.1122881338734	0
Clutter_5bats_GainMinus10_04Mar20_2	5	10	2	JAR_Corr	7	110	1	-10	3	439	485	70	70	0	0.0659340659340659	0.144329896907216	0.323711340206186	0.04	0.0681818181818182	0.0205761316872428	4.6204703848581	17.4188983092606	25.6412638185197	26.7145421994755	0.714725202393653	12.0224138367312	0.0130753451909251	0.29179067128807	0.3039082522463	10.4638737917431	0.00613736520690813	0.147012657098591	37.6978451462563	8
Clutter_5bats_GainMinus10_04Mar20_2	5	10	2	JAR_Corr	7	110	1	-10	3	458	675	95	95	0	0.101941747572816	0.140740740740741	0.314074074074074	0.157894736842105	0	0.03125	5.29612077290218	19.5570060447882	27.1870839218772	27.7317312174881	-0.826681370539428	11.9102010164227	0.000659940320780841	0.369576288282876	0.55492291019128	20.0413603549567	0.0050434610756157	0.164121848548249	39.31902619467	0
Clutter_5bats_GainMinus10_04Mar20_2	5	10	2	JAR_Corr	7	110	1	-10	4	255	388	66	66	0	0.0454545454545455	0.170103092783505	0.389175257731959	0.105263157894737	0.0185185185185185	0.0133333333333333	3.92817832305494	14.9970126559095	21.7565959679786	26.6423694387263	-0.970119267944504	13.0696940183591	-0.0110510627205936	0.209851607551775	0.0715315298647487	2.21528288862702	-0.000941149628800525	0.0881662622160554	40.6986382118697	23
Clutter_5bats_GainMinus10_04Mar20_2	5	10	2	JAR_Corr	7	110	1	-10	4	367	517	41	41	0	0.0294117647058824	0.0793036750483559	0.210831721470019	0.151515151515152	0	0.0103092783505155	3.57893042863542	13.8394557493542	28.5336399011433	21.0350040283595	0.0762488241113267	4.64286045089009	-0.00147209728693966	0.168244730936823	-0.0956454328024444	2.89848097084134	0.0115170471468727	0.179001172573071	39.8816140271503	6
Clutter_5bats_GainMinus10_04Mar20_2	5	10	2	JAR_Corr	7	110	1	-10	1	322	232	20	20	0	0.0473933649289099	0.0862068965517241	0.224137931034483	0.0882352941176471	0	0.0504201680672269	5.89001107235576	23.7860762682364	33.8074740364564	27.6571789950816	-0.0424201170346026	3.54894453395979	-0.00793927058926565	0.166613721031917	0.325400491680959	14.4431906565748	-0.000991466814158063	0.152016785077422	39.2571398270004	1
Clutter_5bats_GainMinus10_04Mar20_2	5	10	2	JAR_Corr	7	110	1	-10	3	273	257	48	48	0	0.0890052356020942	0.186770428015564	0.369649805447471	0.104166666666667	0	0	6.06127483270181	23.2878391132409	24.7962196893532	26.8057268159314	1.04220537133423	12.4145727639306	-0.00945955914856972	0.128237237640882	0.591920194119695	2.59350477511893	-0.00545534367233416	0.101320901460637	38.1223935611592	1
Clutter_5bats_GainMinus10_04Mar20_2	5	10	2	JAR_Corr	7	110	1	-10	2	289	413	46	46	0	0.05	0.11138014527845	0.336561743341404	0.0645161290322581	0.0588235294117647	0.0158730158730159	6.10952839512005	21.4424969578846	26.0320477139874	26.0008648936012	0.289584539139057	8.10079020789125	0.0159579392106303	0.265931479988472	0.24444060677537	11.7005073493055	0.00568768770728991	0.169547146212216	38.2141692104171	0
Clutter_5bats_GainMinus10_04Mar20_2	5	10	2	JAR_Corr	7	110	1	-10	2	396	640	137	137	0	0.108504398826979	0.2140625	0.46875	0.178571428571429	0.08	0.100840336134454	6.77618061344936	25.7931088720118	16.8712084890121	27.2752916729615	-1.00163183575944	18.7083917095512	-0.0216389816549822	0.40180726181062	0.813589626239885	33.7434898671411	-0.0229704259278534	0.179085160326744	23.2637592754212	0
Clutter_5bats_GainMinus10_04Mar20_2	5	10	2	JAR_Corr	7	110	1	-10	1	222	143	18	18	0	0.031496062992126	0.125874125874126	0.300699300699301	0.0869565217391304	0	0	4.39775074735952	17.7737463329235	35.015574095964	32.7924390640127	0.425852830699914	9.49970335876121	-0.014619148225791	0.23670285906012	0.0546788403626154	1.8812003903917	0.00756483495309141	0.15061354167732	46.2436483348846	2
Clutter_5bats_GainMinus10_04Mar20_2	5	10	2	JAR_Corr	7	110	1	-10	4	275	372	61	61	0	0.0728155339805825	0.163978494623656	0.290322580645161	0.116279069767442	0.0444444444444444	0.0272727272727273	5.28796542288209	20.456201884144	26.9544137081995	28.0414731750337	-0.210988737758958	10.7696421019194	-0.000581435496083519	0.351929882754299	0.343649847434273	8.14306002839835	-0.0062074210487667	0.129839994341668	40.2909583168631	12
Clutter_5bats_GainMinus10_04Mar20_2	5	10	2	JAR_Corr	7	110	1	-10	0	229	263	43	43	0	0.104166666666667	0.163498098859316	0.380228136882129	0.236363636363636	0	0	5.01407721666075	19.5823886617579	24.1668144259727	27.6097601575689	-0.102387270444127	8.66286747372191	0.00635383280803103	0.473584816787602	-0.144774214992198	1.57446185108325	0.00287108818269392	0.124446606455005	38.8421089696986	4
Clutter_5bats_GainMinus10_04Mar20_2	5	10	2	JAR_Corr	7	110	1	-10	3	371	567	60	60	0	0.0434782608695652	0.105820105820106	0.301587301587302	0.204081632653061	0.0227272727272727	0.012448132780083	5.54527508414392	19.5824268138201	26.6077904632144	23.6994458365489	0.432154306106268	7.11409361071428	0.00208350834593995	0.192975781480362	-0.0889989081955626	6.35235994864692	0.00799502239592874	0.140776032824048	36.2047580228395	16
Clutter_5bats_GainMinus10_04Mar20_2	5	10	2	JAR_Corr	7	110	1	-10	3	599	714	47	47	0	0.0243445692883895	0.0658263305322129	0.233893557422969	0.114285714285714	0	0.0189473684210526	4.48213031736619	17.9380321157083	30.6648918649531	25.007268555609	-0.171195022788328	5.57488240675136	0.00697525189752576	0.142865018199585	0.142332824628821	7.4125062563343	0.000932935802965547	0.143410635709145	38.7077003699975	4
Clutter_5bats_GainMinus10_04Mar20_2	5	10	2	JAR_Corr	7	110	1	-10	2	386	444	32	32	0	0.0276073619631902	0.0720720720720721	0.22972972972973	0.0465116279069767	0.0333333333333333	0.0172413793103448	5.40495589045646	20.5794140794042	34.8727192089061	28.7156378609483	-0.150714662427012	5.29804901317387	-0.0143793817586888	0.277221766171882	0.65101144870545	11.9325284061013	-0.00314635562598882	0.16887588435216	42.8408722230674	4
Clutter_5bats_GainMinus10_04Mar20_2	5	10	2	JAR_Corr	7	110	1	-10	3	360	480	59	59	0	0.0550161812297735	0.122916666666667	0.329166666666667	0.13953488372093	0	0.0304568527918782	5.51632403147804	21.4645327742782	28.099938281739	26.909107893308	-0.00556277381369969	8.94898320329118	0.000896344733712751	0.184125193659871	-0.397912496041481	18.0521701666538	-0.00485141471470571	0.173308418092201	38.9069507531569	5
Clutter_5bats_GainMinus10_04Mar20_2	5	10	2	JAR_Corr	7	110	1	-10	2	397	416	74	74	0	0.0653846153846154	0.177884615384615	0.370192307692308	0.24	0.0666666666666667	0.0454545454545455	6.71653554620546	25.3903615478036	20.6137735834931	27.6781818237538	0.189364970727436	11.2994252493727	0.0153492617157087	0.243735958046991	0.0140988525350823	8.29922789172997	-0.00526807921015766	0.134943105919863	33.1314156113837	1
Clutter_5bats_GainMinus10_04Mar20_2	5	10	2	JAR_Corr	7	110	1	-10	2	335	353	76	76	0	0.079295154185022	0.215297450424929	0.413597733711048	0.227272727272727	0.0625	0.038961038961039	5.68251828912074	22.3013521380945	19.7588276240762	25.2990125437758	-0.197206775180509	13.1728415276433	-0.0182821777753557	0.270235086531531	1.93882925181822	13.8649364637884	-0.0160607520723328	0.298323171428784	31.2356194246972	0
Clutter_5bats_GainMinus10_04Mar20_2	5	10	2	JAR_Corr	7	110	1	-10	1	310	408	47	47	0	0.0416666666666667	0.115196078431373	0.316176470588235	0.132075471698113	0.0232558139534884	0.0117647058823529	5.05973296629562	18.9702333503807	29.0588053728556	28.1827366482067	0.311333979107919	10.5431841497318	-0.000654102800249124	0.153963075873899	-0.407960240629732	8.07405909268674	0.00030098733486169	0.141726636458705	40.90404193612	8
Clutter_5bats_GainMinus10_04Mar20_2	5	10	2	JAR_Corr	7	110	1	-10	1	243	234	38	38	0	0.0718562874251497	0.162393162393162	0.354700854700855	0.163636363636364	0.0714285714285714	0	6.02243274292736	23.4861594816354	24.5054888753052	29.5862315469559	0.0771461668200338	14.5530359238944	0.038907611715593	0.284414012608094	1.91535281807741	23.3293418567185	0.0310701594725612	0.140518881597186	37.6410209584728	0
Clutter_5bats_GainMinus10_04Mar20_2	5	10	2	JAR_Corr	7	110	1	-10	2	341	366	41	41	0	0.0510948905109489	0.112021857923497	0.300546448087432	0.222222222222222	0.0377358490566038	0.010752688172043	6.84082418115597	26.1992214010217	29.3374432257168	27.3131445026916	0.864091401241161	11.7284828102847	-0.00732624717854479	0.222699002174776	-0.393617562187746	12.9863885584187	-0.000940366745928186	0.148888022246323	38.6736573382611	3
Clutter_5bats_GainMinus10_04Mar20_2	5	10	2	JAR_Corr	7	110	1	-10	2	281	234	16	16	0	0.0348837209302326	0.0683760683760684	0.303418803418803	0.0476190476190476	0.105263157894737	0.00884955752212389	4.61264329571277	17.8975755809167	31.5004223172239	26.0787046716458	0.104165840473476	4.32498478337833	0.00324713980428777	0.126357385854763	0.556960248786661	4.2363029729509	-0.002123096572317	0.131739761628045	40.2982099078714	1
Clutter_5bats_GainMinus10_04Mar20_2	5	10	2	JAR_Corr	7	110	1	-10	4	470	945	111	111	0	0.0449678800856531	0.117460317460317	0.324867724867725	0.214285714285714	0	0.0303867403314917	4.72103680914366	16.8610436392807	28.5302516049033	25.7073239602884	-0.0777308599654279	8.49427720481946	-0.00294826055270537	0.171821739283744	0.764161279435726	10.3608926113039	-0.0164289150171542	0.266925179443271	40.4622578907786	2
Clutter_5bats_GainMinus10_04Mar20_2	5	10	2	JAR_Corr	7	110	1	-10	5	500	551	27	27	0	0.0334821428571429	0.0490018148820327	0.199637023593466	0.09375	0.0645161290322581	0.0186915887850467	6.17038313956074	24.2353975223468	37.4322130361152	27.3173699175277	0.0714450581156026	4.24521740542493	-0.00518576104555406	0.146199179450364	-0.214428907293925	10.8417419330557	-0.00969343951799939	0.137325518905844	41.7441675978526	0
Clutter_5bats_GainMinus10_04Mar20_2	5	10	2	JAR_Corr	7	110	1	-10	3	320	434	111	111	0	0.117216117216117	0.255760368663594	0.444700460829493	0.41304347826087	0.0666666666666667	0.032967032967033	5.52688469502399	20.5855512139949	19.4878012734397	27.7843862414403	0.0575030426869128	15.331289918795	0.00320905649906674	0.296679481283442	0.0136705538858055	11.790839894746	-0.00862834779879527	0.186791333363914	35.0382720114204	0
Clutter_5bats_GainMinus10_04Mar20_2	5	10	2	JAR_Corr	7	110	1	-10	3	384	361	28	28	0	0.0318725099601594	0.0775623268698061	0.229916897506925	0.0476190476190476	0.0357142857142857	0.02	3.98984980674599	15.3813542030783	34.2339908113385	29.940240776489	0.0371951838011644	5.86825903498349	-0.00178856198457727	0.165956623055139	-0.216077810975803	1.9666281992977	0.00100660840699753	0.145288488413857	45.7181274860696	1
Clutter_5bats_GainMinus10_04Mar20_2	5	10	2	JAR_Corr	7	110	1	-10	4	248	470	87	87	0	0.0655021834061135	0.185106382978723	0.438297872340426	0.15625	0.0526315789473684	0	6.12693223297422	22.4242607462088	19.9468108140737	26.844404965536	-1.31408950146729	14.8611995925275	-0.0072495921303711	0.404275449816234	-0.221776695333752	7.03904343968198	-0.000748016514375739	0.12912303601514	37.9018058304758	1
Clutter_5bats_GainMinus10_04Mar20_2	5	10	2	JAR_Corr	7	110	1	-10	3	397	416	19	19	0	0.0149253731343284	0.0456730769230769	0.170673076923077	0.125	0	0.00386100386100386	4.1039652113122	16.0107854120466	37.1351521170678	26.728511981349	-0.108856864183757	3.81683669289086	0.0097482125762905	0.14115155638369	-0.218275699758757	2.84130943883036	0.0127640458007271	0.128941646392464	43.7594516077653	1
Clutter_5bats_GainMinus10_04Mar20_2	5	10	2	JAR_Corr	7	110	1	-10	2	240	459	62	62	0	0.0334928229665072	0.135076252723312	0.320261437908497	0.132075471698113	0	0	5.23879524075045	19.3980552567685	25.6920241207749	25.4050525917131	0.255682494979918	8.68250070342856	0.00968442379084933	0.23498104728451	0.347436638072672	3.57736128398993	0.0128186288418293	0.127393697793084	38.7796017707124	0
Clutter_5bats_GainMinus10_04Mar20_2	5	10	2	JAR_Corr	7	110	1	-10	2	345	304	29	29	0	0.0476190476190476	0.0953947368421053	0.243421052631579	0	0.0857142857142857	0.0344827586206897	3.60422463169237	14.3500167091694	33.0539560870652	26.9805393453301	-0.453647635928612	6.2294849614626	0.00658691057531332	0.137697209529082	-0.913625320580353	9.8201314523761	0.00941933486914815	0.147351026197542	39.342604685935	2
Clutter_5bats_GainMinus10_04Mar20_2	5	10	2	JAR_Corr	7	110	1	-10	4	288	346	37	37	0	0.0339805825242718	0.106936416184971	0.364161849710983	0.0487804878048781	0	0.024	4.13633781846367	16.2435517433668	28.5226136498354	26.5762831504469	-0.182340479358513	8.94666381467314	-0.00119703599776068	0.114090925666431	-0.113347169585753	8.89069105626715	0.00629806074633834	0.104227697612338	41.8665812639795	0
[truncated: 18 more rows]
