# Supplementary material for: A sensorimotor model shows why a spectral jamming avoidance response does not help bats deal with jamming
Source: eLife. 2020 Jul 28;9:e55539. doi: 10.7554/eLife.55539 (PMC7406351; doi:10.7554/eLife.55539)
Supplement: Figure 4—source data 1. [file elife-55539-fig4-data1.txt]

NumberOfBats	NumOfPreys	PreyTOBatsRatio	ReceiverType	PulseDuration_Search	PulsePower	PulseDuration	NumberOfCatches	NumberOfPulses	NumberOfDetections	NumberOfInterfernces	NumberOfInreferencesFromDirectCalls	NumberOfInreferencesFromMasking	InterferenceToHuntedRatio	TotalInterferenceRatio	Reference_PowerDetector_TotalRatio	Search_MaskingRatioToHunted	Approach_MaskingRatioToHunted	Buzz_MaskingRatioToHunted	MaskingLevelDB_ave	MaskingLevelDB_Q90
5	10	2	CorrelationDetector	2	110	2	5	313	653	45	45	0	0.00754716981132075	0.0689127105666156	0.274119448698315	0.032258064516129	0	0.00714285714285714	2.57918892382785	9.52463900827207
5	10	2	CorrelationDetector	2	110	2	4	499	707	30	30	0	0.0122199592668024	0.0424328147100424	0.207920792079208	0.0408163265306122	0.0434782608695652	0.00263157894736842	3.54131066390396	13.263963197318
5	10	2	CorrelationDetector	2	110	2	4	412	402	21	21	0	0.00643086816720257	0.0522388059701493	0.18407960199005	0.0303030303030303	0	0.00401606425702811	2.33362307203564	8.1161899527202
5	10	2	CorrelationDetector	2	110	2	3	419	503	19	19	0	0.0141242937853107	0.0377733598409543	0.180914512922465	0.0303030303030303	0.0263157894736842	0.0104895104895105	2.16803060117059	7.48573335516933
5	10	2	CorrelationDetector	2	110	2	3	351	474	51	51	0	0.0158227848101266	0.107594936708861	0.29957805907173	0.0625	0	0.00510204081632653	3.361464308466	13.0187147467416
5	10	2	CorrelationDetector	2	110	2	2	396	362	17	17	0	0.019047619047619	0.0469613259668508	0.132596685082873	0.0566037735849057	0	0.0114503816793893	2.3878633126246	8.40106231074868
5	10	2	CorrelationDetector	2	110	2	1	250	310	31	31	0	0.0617283950617284	0.1	0.454838709677419	0.135593220338983	0	0.0327868852459016	3.26772270627025	12.1203730198685
5	10	2	CorrelationDetector	2	110	2	2	293	470	46	46	0	0.0577777777777778	0.0978723404255319	0.287234042553192	0.11864406779661	0	0.0375	2.27696713151048	7.59346329424559
5	10	2	CorrelationDetector	2	110	2	4	472	739	31	31	0	0.0238095238095238	0.0419485791610284	0.170500676589986	0.0555555555555556	0.0784313725490196	0.00609756097560976	2.72117687331363	8.96954673047724
5	10	2	CorrelationDetector	2	110	2	4	301	231	7	7	0	0.0106951871657754	0.0303030303030303	0.121212121212121	0	0	0.0072992700729927	2.24063147160117	6.64611690954133
5	10	2	CorrelationDetector	2	110	2	1	309	328	17	17	0	0.03690036900369	0.0518292682926829	0.192073170731707	0.0943396226415094	0	0.0279329608938547	2.66051781634539	9.67989821140619
5	10	2	CorrelationDetector	2	110	2	1	210	194	14	14	0	0.008	0.0721649484536082	0.206185567010309	0.0196078431372549	0	0	2.51810566177221	9.75639572670346
5	10	2	CorrelationDetector	2	110	2	2	363	716	32	32	0	0.0116959064327485	0.0446927374301676	0.227653631284916	0.0588235294117647	0	0.0040650406504065	2.97959329330511	11.1175231395438
5	10	2	CorrelationDetector	2	110	2	3	345	467	30	30	0	0.0268456375838926	0.0642398286937901	0.267665952890792	0.0851063829787234	0	0.0208333333333333	2.72742679519098	7.79654452028534
5	10	2	CorrelationDetector	2	110	2	2	332	365	30	30	0	0.03690036900369	0.0821917808219178	0.282191780821918	0	0	0.0145985401459854	3.299965318019	13.2550650516899
5	10	2	CorrelationDetector	2	110	2	4	354	526	79	79	0	0.0351437699680511	0.150190114068441	0.342205323193916	0.075	0	0	4.03393113846008	14.729046548804
5	10	2	CorrelationDetector	2	110	2	3	359	324	22	22	0	0.0255474452554745	0.0679012345679012	0.308641975308642	0.0769230769230769	0	0.0163934426229508	2.83564941288166	10.9641637603086
5	10	2	CorrelationDetector	2	110	2	3	404	549	46	46	0	0.0404312668463612	0.0837887067395264	0.271402550091075	0.0857142857142857	0.08	0.0233463035019455	3.14578076680058	11.7315721945279
5	10	2	CorrelationDetector	2	110	2	1	385	460	52	52	0	0.039039039039039	0.11304347826087	0.432608695652174	0.0851063829787234	0.0384615384615385	0.0184049079754601	3.67880281446849	13.3602950796638
5	10	2	CorrelationDetector	2	110	2	7	514	859	69	69	0	0.0278884462151394	0.080325960419092	0.254947613504075	0.0263157894736842	0.0185185185185185	0.0288461538461538	3.96485920459908	14.9202612693406
5	10	2	CorrelationDetector	2	110	2	4	291	451	34	34	0	0.0182481751824818	0.0753880266075388	0.288248337028825	0.0178571428571429	0.0612244897959184	0.00595238095238095	3.49233639392124	13.1091052268269
5	10	2	CorrelationDetector	2	110	2	2	302	232	10	10	0	0.0201005025125628	0.0431034482758621	0.176724137931034	0.0333333333333333	0.125	0	1.89747769584817	5.96718797219973
5	10	2	CorrelationDetector	2	110	2	5	420	641	31	31	0	0.00761421319796954	0.0483619344773791	0.224648985959438	0	0.0384615384615385	0.00337837837837838	3.19630589092287	12.160649810508
5	10	2	CorrelationDetector	2	110	2	3	313	460	43	43	0	0.0283400809716599	0.0934782608695652	0.317391304347826	0.0238095238095238	0.1	0.00636942675159236	2.6020379528859	9.39823373849131
5	10	2	CorrelationDetector	2	110	2	5	387	686	51	51	0	0.0124223602484472	0.0743440233236152	0.272594752186589	0.0540540540540541	0.0232558139534884	0	3.20022927309442	12.9150637930206
5	10	2	CorrelationDetector	2	110	2	0	265	376	51	51	0	0.0721649484536082	0.13563829787234	0.38031914893617	0.075	0.0666666666666667	0.0603448275862069	3.41989237827734	13.3889238667586
5	10	2	CorrelationDetector	2	110	2	4	250	431	39	39	0	0.0361990950226244	0.0904872389791183	0.306264501160093	0.0862068965517241	0.0454545454545455	0	4.01018033281776	15.6866917368028
5	10	2	CorrelationDetector	2	110	2	2	293	480	81	81	0	0.0493273542600897	0.16875	0.4	0.0681818181818182	0.0571428571428571	0.04	3.8432776281853	16.0152047291964
5	10	2	CorrelationDetector	2	110	2	2	311	409	15	15	0	0.0144927536231884	0.0366748166259169	0.127139364303178	0.0169491525423729	0	0.0106382978723404	1.77870812270609	5.44480852286209
5	10	2	CorrelationDetector	2	110	2	3	359	399	46	46	0	0.0853242320819113	0.115288220551378	0.268170426065163	0.0789473684210526	0.125	0	3.17225629221245	10.4281924897273
5	10	2	CorrelationDetector	2	110	2	5	406	461	23	23	0	0.0305555555555556	0.0498915401301518	0.247288503253796	0.0294117647058824	0.0701754385964912	0.00884955752212389	2.87568394719009	9.82538612089679
5	10	2	CorrelationDetector	2	110	2	5	397	401	26	26	0	0.0159744408945687	0.0648379052369077	0.204488778054863	0	0	0.0163265306122449	2.97708695495727	11.4076569075264
5	10	2	CorrelationDetector	2	110	2	3	346	361	21	21	0	0.0122448979591837	0.0581717451523546	0.227146814404432	0.08	0	0.00602409638554217	1.82995006687798	5.73664719277997
5	10	2	CorrelationDetector	2	110	2	5	447	486	11	11	0	0.0048661800486618	0.0226337448559671	0.123456790123457	0.0188679245283019	0	0.0029585798816568	2.44205689309762	8.94923688750587
5	10	2	CorrelationDetector	2	110	2	2	328	394	14	14	0	0.00854700854700855	0.0355329949238579	0.16243654822335	0.0285714285714286	0	0.00606060606060606	1.57165847819815	5.24676637391798
5	10	2	CorrelationDetector	2	110	2	1	286	261	12	12	0	0.00510204081632653	0.0459770114942529	0.191570881226054	0	0.0344827586206897	0	2.8651887588783	10.4327844405698
5	10	2	CorrelationDetector	2	110	2	1	229	191	6	6	0	0.0152671755725191	0.031413612565445	0.235602094240838	0.0384615384615385	0	0	2.31310944230126	8.05689694542408
5	10	2	CorrelationDetector	2	110	2	4	375	643	48	48	0	0.0162162162162162	0.0746500777604977	0.248833592534992	0	0.0357142857142857	0.0148698884758364	2.57731800100345	9.52134559219657
5	10	2	CorrelationDetector	2	110	2	5	404	450	51	51	0	0.0392749244712991	0.113333333333333	0.231111111111111	0.0857142857142857	0.05	0.0343347639484979	3.02815774463021	10.7194889849222
5	10	2	CorrelationDetector	2	110	2	4	333	490	42	42	0	0.0141342756183746	0.0857142857142857	0.281632653061224	0.0465116279069767	0	0.0126582278481013	3.31484316561224	13.2583515681378
5	10	2	CorrelationDetector	2	110	2	1	302	331	14	14	0	0	0.0422960725075529	0.166163141993958	0	0	0	2.22071045650863	8.36464057886631
5	10	2	CorrelationDetector	2	110	2	0	242	189	9	9	0	0.0215827338129496	0.0476190476190476	0.158730158730159	0.075	0	0	2.19169406947848	7.72633485360909
5	10	2	CorrelationDetector	2	110	2	6	444	780	32	32	0	0.0075187969924812	0.041025641025641	0.165384615384615	0.0526315789473684	0	0.00324675324675325	2.56556708265702	9.03447778028782
5	10	2	CorrelationDetector	2	110	2	1	288	339	63	63	0	0.0602409638554217	0.185840707964602	0.410029498525074	0.0181818181818182	0.0294117647058824	0.0121951219512195	3.98236371555831	15.6346834862464
5	10	2	CorrelationDetector	2	110	2	1	407	460	53	53	0	0.047887323943662	0.115217391304348	0.410869565217391	0.0833333333333333	0	0.025	3.96579935767421	14.2396706440171
5	10	2	CorrelationDetector	2	110	2	4	421	502	18	18	0	0.0148883374689826	0.0358565737051793	0.221115537848606	0.0363636363636364	0	0.0128617363344051	3.20269528262456	11.4211188623871
5	10	2	CorrelationDetector	2	110	2	3	423	656	56	56	0	0.0254237288135593	0.0853658536585366	0.289634146341463	0.0816326530612245	0.0652173913043478	0.00796812749003984	4.07300669087327	15.4654003343574
5	10	2	CorrelationDetector	2	110	2	2	343	514	38	38	0	0.012987012987013	0.0739299610894942	0.276264591439689	0.05	0	0.00505050505050505	3.1444020337126	11.5378315653127
5	10	2	CorrelationDetector	2	110	2	1	226	141	8	8	0	0.0256410256410256	0.0567375886524823	0.269503546099291	0.0540540540540541	0	0	2.52913301869239	9.46397072970487
5	10	2	CorrelationDetector	2	110	2	3	352	519	72	72	0	0.0580204778156997	0.138728323699422	0.393063583815029	0.2	0	0.0153846153846154	3.84450765999565	14.390024391214
5	10	2	CorrelationDetector	2	110	2	1	305	309	70	70	0	0.0921658986175115	0.226537216828479	0.511326860841424	0.0444444444444444	0.0454545454545455	0.0535714285714286	3.72729639838991	14.2253212957651
5	10	2	CorrelationDetector	2	110	2	6	443	660	50	50	0	0.0125628140703518	0.0757575757575758	0.190909090909091	0.04	0.0140845070422535	0.0100334448160535	2.61014822464064	9.93906628864359
5	10	2	CorrelationDetector	2	110	2	3	274	339	18	18	0	0.02	0.0530973451327434	0.283185840707965	0.0612244897959184	0.032258064516129	0	2.17679917042036	7.81459597129084
5	10	2	CorrelationDetector	2	110	2	6	635	888	51	51	0	0.0174880763116057	0.0574324324324324	0.230855855855856	0.0975609756097561	0.037037037037037	0.00743494423791822	3.75595099209682	14.2651744483291
5	10	2	CorrelationDetector	2	110	2	1	280	339	44	44	0	0.0148514851485149	0.129793510324484	0.581120943952802	0.0425531914893617	0	0.0238095238095238	4.18691705797263	15.2699220334007
5	10	2	CorrelationDetector	2	110	2	2	316	320	13	13	0	0.0136986301369863	0.040625	0.15625	0.0540540540540541	0	0	2.38144513165012	8.09803117076959
5	10	2	CorrelationDetector	2	110	2	4	292	384	36	36	0	0.0334928229665072	0.09375	0.2890625	0.0731707317073171	0.0425531914893617	0.0161290322580645	2.5663746045044	8.86161886887657
5	10	2	CorrelationDetector	2	110	2	2	267	291	26	26	0	0.0578034682080925	0.0893470790378007	0.292096219931271	0.0555555555555556	0	0.0140845070422535	2.75670215279422	10.1563022528514
5	10	2	CorrelationDetector	2	110	2	4	275	414	21	21	0	0.00865800865800866	0.0507246376811594	0.147342995169082	0.0188679245283019	0	0	2.67573646135777	9.5221256246812
5	10	2	CorrelationDetector	2	110	2	1	247	261	50	50	0	0.109195402298851	0.191570881226054	0.344827586206897	0.0612244897959184	0	0.028169014084507	2.63126740332352	8.59605908766465
5	10	2	CorrelationDetector	2	110	2	4	448	952	70	70	0	0.0273972602739726	0.0735294117647059	0.233193277310924	0.104166666666667	0.0166666666666667	0.0176991150442478	2.79911529138884	10.7036463050662
5	10	2	CorrelationDetector	2	110	2	2	298	264	28	28	0	0.0487804878048781	0.106060606060606	0.242424242424242	0.163636363636364	0	0.00671140939597315	2.17802588011749	6.96344059155404
5	10	2	CorrelationDetector	2	110	2	0	172	56	15	15	0	0.157894736842105	0.267857142857143	0.678571428571429	0.105263157894737	0	0	2.27984036619929	8.60947783516148
5	10	2	CorrelationDetector	2	110	2	2	308	247	11	11	0	0.0101010101010101	0.0445344129554656	0.165991902834008	0.0303030303030303	0.032258064516129	0	2.43937661307744	9.60937610272172
5	10	2	CorrelationDetector	2	110	2	2	339	433	16	16	0	0.0487804878048781	0.0369515011547344	0.189376443418014	0	0	0.0510204081632653	2.10540349974012	7.3917304350457
5	10	2	CorrelationDetector	2	110	2	2	302	367	28	28	0	0.0315315315315315	0.0762942779291553	0.228882833787466	0.04	0	0.008	2.13934859421104	6.8080388801327
5	10	2	CorrelationDetector	2	110	2	1	314	351	17	17	0	0.00427350427350427	0.0484330484330484	0.245014245014245	0.0294117647058824	0	0	2.08772309309333	6.29427647725431
5	10	2	CorrelationDetector	2	110	2	3	290	259	6	6	0	0.0101522842639594	0.0231660231660232	0.0926640926640927	0.0434782608695652	0	0	1.82178619171119	5.72978568246532
5	10	2	CorrelationDetector	2	110	2	2	267	354	14	14	0	0	0.0395480225988701	0.166666666666667	0	0	0	1.72782612887331	5.95416650710629
5	10	2	CorrelationDetector	2	110	2	3	339	340	23	23	0	0.0297029702970297	0.0676470588235294	0.258823529411765	0	0	0.0394736842105263	2.39037524155441	8.06846648150652
5	10	2	CorrelationDetector	2	110	2	2	324	572	71	71	0	0.026615969581749	0.124125874125874	0.361888111888112	0.0697674418604651	0	0.0168539325842697	3.63844203271165	14.4684401381777
5	10	2	CorrelationDetector	2	110	2	2	337	361	20	20	0	0.0153846153846154	0.0554016620498615	0.249307479224377	0.0638297872340425	0	0.00564971751412429	2.97606330652292	11.2778946713644
5	10	2	CorrelationDetector	2	110	2	4	486	633	55	55	0	0.0240174672489083	0.0868878357030016	0.208530805687204	0.0833333333333333	0.0363636363636364	0.0170454545454545	3.30668961261845	12.9935793738192
5	10	2	CorrelationDetector	2	110	2	1	250	462	46	46	0	0.0488888888888889	0.0995670995670996	0.452380952380952	0.0714285714285714	0.0416666666666667	0.0434782608695652	4.28981708217363	17.5406247194448
5	10	2	CorrelationDetector	2	110	2	3	268	334	20	20	0	0.018957345971564	0.0598802395209581	0.308383233532934	0.0204081632653061	0.0465116279069767	0.0104166666666667	3.76976763934004	13.7757942213781
5	10	2	CorrelationDetector	2	110	2	3	387	607	43	43	0	0.0177514792899408	0.070840197693575	0.268533772652389	0.0545454545454545	0.0606060606060606	0.00384615384615385	3.32739226434997	12.8045087473974
5	10	2	CorrelationDetector	2	110	2	4	545	922	121	121	0	0.0392156862745098	0.131236442516269	0.3058568329718	0.171428571428571	0.0227272727272727	0.0132275132275132	3.62792286741678	13.6616216261168
5	10	2	CorrelationDetector	2	110	2	0	263	325	57	57	0	0.170731707317073	0.175384615384615	0.581538461538462	0.127659574468085	0.0344827586206897	0.0952380952380952	4.21436214978335	15.1111929488284
5	10	2	CorrelationDetector	2	110	2	3	318	326	47	47	0	0.0351758793969849	0.144171779141104	0.297546012269939	0.0833333333333333	0	0.00833333333333333	3.20415466025699	10.9299192273487
5	10	2	CorrelationDetector	2	110	2	2	243	241	18	18	0	0.0366492146596859	0.0746887966804979	0.199170124481328	0.0545454545454545	0.12	0	2.65234773521866	8.39500318594089
5	10	2	CorrelationDetector	2	110	2	4	324	345	22	22	0	0.0194552529182879	0.063768115942029	0.243478260869565	0.106382978723404	0	0	3.43799816051536	12.9923757801797
5	10	2	CorrelationDetector	2	110	2	4	314	477	39	39	0	0.0584192439862543	0.0817610062893082	0.324947589098532	0.0545454545454545	0.0588235294117647	0.0609137055837563	3.56508901637468	13.3578979728178
5	10	2	CorrelationDetector	2	110	2	2	268	437	33	33	0	0.0233644859813084	0.0755148741418764	0.28604118993135	0.0465116279069767	0.0208333333333333	0.00862068965517241	3.4177945281824	12.7621879159077
5	10	2	CorrelationDetector	2	110	2	4	577	1054	84	84	0	0.031523642732049	0.079696394686907	0.232447817836812	0.0526315789473684	0.0571428571428571	0.0256410256410256	3.86963269688625	14.4562125076909
5	10	2	CorrelationDetector	2	110	2	3	469	496	23	23	0	0.0075187969924812	0.0463709677419355	0.167338709677419	0.025	0	0.00604229607250755	3.20610785162175	12.4910762687324
5	10	2	CorrelationDetector	2	110	2	4	325	314	4	4	0	0	0.0127388535031847	0.117834394904459	0	0	0	2.63827536831111	8.88497727358948
5	10	2	CorrelationDetector	2	110	2	8	402	682	68	68	0	0.0588235294117647	0.0997067448680352	0.274193548387097	0	0.0517241379310345	0.026431718061674	3.26451961202678	12.0895697463969
5	10	2	CorrelationDetector	2	110	2	3	322	421	25	25	0	0	0.0593824228028504	0.216152019002375	0	0	0	2.55498611514744	9.33477565995801
5	10	2	CorrelationDetector	2	110	2	4	430	818	76	76	0	0.0211764705882353	0.0929095354523227	0.259168704156479	0.0975609756097561	0.0547945205479452	0	3.35520855326434	12.9057942284246
5	10	2	CorrelationDetector	2	110	2	4	393	508	38	38	0	0.0254957507082153	0.0748031496062992	0.269685039370079	0.0689655172413793	0.0285714285714286	0.0160642570281124	3.91127886374942	14.789305457742
5	10	2	CorrelationDetector	2	110	2	5	288	377	45	45	0	0.0333333333333333	0.119363395225464	0.305039787798409	0.0512820512820513	0.0344827586206897	0.00746268656716418	3.5123196722377	13.5269365389809
5	10	2	CorrelationDetector	2	110	2	3	339	517	21	21	0	0.0210843373493976	0.0406189555125725	0.158607350096712	0.0535714285714286	0.0408163265306122	0.00921658986175115	2.55558559419748	9.20143381598285
5	10	2	CorrelationDetector	2	110	2	3	281	362	31	31	0	0.0173913043478261	0.0856353591160221	0.301104972375691	0.0408163265306122	0	0.0072463768115942	4.07355418306484	16.3225641422913
5	10	2	CorrelationDetector	2	110	2	3	342	393	22	22	0	0.0299625468164794	0.0559796437659033	0.223918575063613	0	0.0303030303030303	0	3.19196968539216	12.8625611079809
5	10	2	CorrelationDetector	2	110	2	2	231	224	17	17	0	0.033112582781457	0.0758928571428571	0.200892857142857	0.0416666666666667	0	0.0289855072463768	2.82248854801379	9.02100139103493
5	10	2	CorrelationDetector	2	110	2	1	246	183	10	10	0	0.0208333333333333	0.0546448087431694	0.234972677595628	0.0540540540540541	0	0	2.48197728937005	8.1961710182904
5	10	2	CorrelationDetector	2	110	2	5	363	444	20	20	0	0.0157728706624606	0.045045045045045	0.193693693693694	0.0263157894736842	0	0.0151515151515152	2.99299388561503	12.0143224477539
5	10	2	CorrelationDetector	2	110	2	2	358	416	48	48	0	0.079734219269103	0.115384615384615	0.242788461538462	0.0857142857142857	0.0714285714285714	0.0294117647058824	2.39755118875206	7.87907638283195
5	10	2	CorrelationDetector	2	110	2	3	310	457	42	42	0	0.0148148148148148	0.0919037199124726	0.25601750547046	0.0392156862745098	0	0.00574712643678161	3.2007608951975	13.2547624217431
5	10	2	CorrelationDetector	2	110	2	4	415	610	48	48	0	0.0161725067385445	0.0786885245901639	0.286885245901639	0.0208333333333333	0	0.0176056338028169	3.11590416335937	11.7184958415505
10	20	2	CorrelationDetector	2	110	2	3	462	1210	251	251	0	0.0567685589519651	0.207438016528926	0.532231404958678	0.2	0.137254901960784	0.0126182965299685	6.87790486727415	20.597134769367
10	20	2	CorrelationDetector	2	110	2	4	388	677	127	127	0	0.0369318181818182	0.187592319054653	0.463810930576071	0.16	0.0263157894736842	0.0152091254752852	7.04097889097367	20.8175487016514
10	20	2	CorrelationDetector	2	110	2	2	317	640	130	130	0	0.105058365758755	0.203125	0.534375	0.233333333333333	0.120689655172414	0	6.64849257523684	20.1885758787206
10	20	2	CorrelationDetector	2	110	2	5	419	724	147	147	0	0.072192513368984	0.203038674033149	0.534530386740331	0.0571428571428571	0.0972222222222222	0.0174672489082969	7.95655020910394	23.9467380356108
10	20	2	CorrelationDetector	2	110	2	3	300	395	78	78	0	0.0585585585585586	0.19746835443038	0.518987341772152	0.0833333333333333	0.0483870967741935	0.010989010989011	5.63186291814393	18.8397772634916
10	20	2	CorrelationDetector	2	110	2	6	367	598	98	98	0	0.0337837837837838	0.163879598662207	0.464882943143813	0.222222222222222	0.0454545454545455	0	6.16735930875304	19.5830915798899
10	20	2	CorrelationDetector	2	110	2	4	410	590	65	65	0	0.0367231638418079	0.110169491525424	0.447457627118644	0.117647058823529	0.0555555555555556	0.0253164556962025	6.46335228561928	20.4621571016158
10	20	2	CorrelationDetector	2	110	2	3	391	561	113	113	0	0.055045871559633	0.201426024955437	0.529411764705882	0.117647058823529	0.0638297872340425	0.0358744394618834	6.51850875204916	20.7779877442014
10	20	2	CorrelationDetector	2	110	2	5	298	667	124	124	0	0.0566037735849057	0.185907046476762	0.589205397301349	0.111111111111111	0.12280701754386	0.00819672131147541	7.1398874213124	22.136706723001
10	20	2	CorrelationDetector	2	110	2	4	337	506	70	70	0	0.0539568345323741	0.138339920948617	0.446640316205534	0.0714285714285714	0.0476190476190476	0.0437158469945355	6.74704813520251	20.9073941742752
10	20	2	CorrelationDetector	2	110	2	1	241	473	114	114	0	0.0995260663507109	0.241014799154334	0.581395348837209	0.261904761904762	0.0952380952380952	0.0506329113924051	7.42642754496485	21.6881128474836
10	20	2	CorrelationDetector	2	110	2	2	500	906	173	173	0	0.0764587525150905	0.190949227373068	0.555187637969095	0.216216216216216	0.0428571428571429	0.0349854227405248	8.23287227951997	24.0952987596831
10	20	2	CorrelationDetector	2	110	2	3	412	948	160	160	0	0.0513447432762836	0.168776371308017	0.469409282700422	0.155555555555556	0.146666666666667	0.0069204152249135	7.16888835309621	20.3749078890481
10	20	2	CorrelationDetector	2	110	2	2	391	473	32	32	0	0.0337423312883436	0.0676532769556025	0.312896405919662	0.0526315789473684	0	0.0283400809716599	3.7826919083988	11.8513130757096
10	20	2	CorrelationDetector	2	110	2	4	533	846	160	160	0	0.0885826771653543	0.189125295508274	0.541371158392435	0.111111111111111	0.12621359223301	0.0505050505050505	9.02137711198018	26.5946890395268
10	20	2	CorrelationDetector	2	110	2	3	437	492	56	56	0	0.0502793296089385	0.113821138211382	0.386178861788618	0.032258064516129	0	0.0553359683794466	5.41885157470092	16.5572246386582
10	20	2	CorrelationDetector	2	110	2	3	462	854	207	207	0	0.144736842105263	0.242388758782201	0.597189695550351	0.230769230769231	0.0925925925925926	0.0497737556561086	6.9247042375508	21.1808014250429
10	20	2	CorrelationDetector	2	110	2	2	275	662	183	183	0	0.147410358565737	0.276435045317221	0.691842900302115	0.173076923076923	0.24	0.0505050505050505	9.06766806285103	25.862767123748
10	20	2	CorrelationDetector	2	110	2	1	219	531	178	178	0	0.236024844720497	0.335216572504708	0.757062146892655	0.186046511627907	0.130434782608696	0.0555555555555556	7.84348005623413	23.4336118891812
10	20	2	CorrelationDetector	2	110	2	5	564	1095	207	207	0	0.0447761194029851	0.189041095890411	0.504109589041096	0.235294117647059	0	0.0356294536817102	8.09693503309149	22.9835183659487
10	20	2	CorrelationDetector	2	110	2	3	367	544	121	121	0	0.0974025974025974	0.222426470588235	0.518382352941177	0.142857142857143	0.0869565217391304	0.0444444444444444	6.59048168325853	20.3861009630293
10	20	2	CorrelationDetector	2	110	2	5	419	628	101	101	0	0.0559796437659033	0.160828025477707	0.417197452229299	0.125	0.0303030303030303	0.0115384615384615	7.33936882897397	22.5862950396785
10	20	2	CorrelationDetector	2	110	2	0	330	651	129	129	0	0.0968858131487889	0.19815668202765	0.651305683563748	0.0882352941176471	0.0727272727272727	0.05	8.33711353041311	24.2748143308158
10	20	2	CorrelationDetector	2	110	2	3	436	588	91	91	0	0.0962566844919786	0.154761904761905	0.445578231292517	0.162162162162162	0	0.0583941605839416	5.90855086456642	17.0836893641913
10	20	2	CorrelationDetector	2	110	2	5	332	1032	262	262	0	0.0559210526315789	0.253875968992248	0.61046511627907	0.114285714285714	0.0958904109589041	0.0182926829268293	8.69508240228712	24.2799449982323
10	20	2	CorrelationDetector	2	110	2	4	428	745	175	175	0	0.072192513368984	0.23489932885906	0.554362416107383	0.206896551724138	0.0222222222222222	0.0330188679245283	8.52521930810294	24.5420371599006
10	20	2	CorrelationDetector	2	110	2	2	450	976	156	156	0	0.0249376558603491	0.159836065573771	0.472336065573771	0.225806451612903	0.0357142857142857	0.0033112582781457	6.42725188933142	18.833347916518
10	20	2	CorrelationDetector	2	110	2	3	374	816	165	165	0	0.0396341463414634	0.202205882352941	0.526960784313726	0.0714285714285714	0.0625	0.0203045685279188	7.86922317078883	22.5755674640432
10	20	2	CorrelationDetector	2	110	2	2	438	709	145	145	0	0.181585677749361	0.204513399153738	0.671368124118477	0.125	0.0638297872340425	0.0781893004115226	8.17289495026161	23.9680217823385
10	20	2	CorrelationDetector	2	110	2	4	418	1062	198	198	0	0.0282051282051282	0.186440677966102	0.537664783427495	0.0512820512820513	0.0655737704918033	0.0152671755725191	8.14758793003932	22.370907766682
10	20	2	CorrelationDetector	2	110	2	4	398	616	92	92	0	0.0638297872340425	0.149350649350649	0.422077922077922	0.0714285714285714	0.0408163265306122	0.0409356725146199	5.38134936945765	17.6326921568462
10	20	2	CorrelationDetector	2	110	2	0	345	575	120	120	0	0.093984962406015	0.208695652173913	0.485217391304348	0.233333333333333	0.075	0	6.11331914046208	19.3406941898601
10	20	2	CorrelationDetector	2	110	2	2	467	583	108	108	0	0.0859598853868195	0.1852487135506	0.521440823327616	0.115384615384615	0.0888888888888889	0.0160427807486631	7.36951727228165	24.0977254439974
10	20	2	CorrelationDetector	2	110	2	6	395	604	63	63	0	0.0501567398119122	0.104304635761589	0.408940397350993	0.176470588235294	0.0217391304347826	0.00471698113207547	6.25336119555946	19.2345328136199
10	20	2	CorrelationDetector	2	110	2	4	497	1048	245	245	0	0.111344537815126	0.233778625954198	0.563931297709924	0.264705882352941	0.0454545454545455	0.0485074626865672	7.9404344370568	22.5525053578106
10	20	2	CorrelationDetector	2	110	2	4	364	614	129	129	0	0.0791788856304985	0.210097719869707	0.485342019543974	0.1875	0.0517241379310345	0.0379746835443038	6.56881603155725	21.3203201703958
10	20	2	CorrelationDetector	2	110	2	4	430	779	149	149	0	0.0485933503836317	0.191270860077022	0.539152759948652	0.107142857142857	0.0657894736842105	0.0301724137931034	6.95807071504843	22.0821944476035
10	20	2	CorrelationDetector	2	110	2	2	419	731	87	87	0	0.0368271954674221	0.119015047879617	0.355677154582763	0.153846153846154	0.113207547169811	0.00395256916996047	5.49926122138026	18.6647978285833
10	20	2	CorrelationDetector	2	110	2	2	258	503	66	66	0	0.00471698113207547	0.131212723658052	0.47713717693837	0.0212765957446809	0	0	5.85112781607908	17.4484470058792
10	20	2	CorrelationDetector	2	110	2	3	397	702	135	135	0	0.0849315068493151	0.192307692307692	0.537037037037037	0.137931034482759	0.0377358490566038	0.0593607305936073	6.28819767998262	18.4496838337449
10	20	2	CorrelationDetector	2	110	2	3	401	885	177	177	0	0.0571428571428571	0.2	0.545762711864407	0.111111111111111	0.06	0.0171673819742489	7.96160777874738	23.1347382069087
10	20	2	CorrelationDetector	2	110	2	2	406	718	240	240	0	0.18125	0.334261838440111	0.61142061281337	0.241379310344828	0.0333333333333333	0.0898876404494382	6.87003644509828	20.2446524482045
10	20	2	CorrelationDetector	2	110	2	4	395	752	90	90	0	0.0180412371134021	0.11968085106383	0.50531914893617	0.0277777777777778	0.0224719101123595	0.0167364016736402	7.61310954992842	21.3087786313165
10	20	2	CorrelationDetector	2	110	2	1	395	797	191	191	0	0.0884146341463415	0.239648682559599	0.606022584692597	0.0294117647058824	0.075	0.02	7.16915208634081	21.4626129874066
10	20	2	CorrelationDetector	2	110	2	3	414	734	138	138	0	0.0636363636363636	0.188010899182561	0.580381471389646	0.171428571428571	0.0517241379310345	0.0304347826086957	7.78835243035974	22.7344994440262
10	20	2	CorrelationDetector	2	110	2	3	535	754	129	129	0	0.0274261603375527	0.171087533156499	0.438992042440318	0.189189189189189	0	0.0112044817927171	8.34637845642391	22.1751817827749
10	20	2	CorrelationDetector	2	110	2	2	397	823	147	147	0	0.0466321243523316	0.17861482381531	0.523693803159174	0.0666666666666667	0.072289156626506	0.00476190476190476	7.82924225059396	21.5954714208541
10	20	2	CorrelationDetector	2	110	2	4	487	1300	265	265	0	0.0555555555555556	0.203846153846154	0.580769230769231	0.365853658536585	0.0163934426229508	0.0147492625368732	7.67523561031491	20.5809511192657
10	20	2	CorrelationDetector	2	110	2	6	531	861	136	136	0	0.0668058455114822	0.157955865272938	0.530778164924506	0.105263157894737	0	0.0679886685552408	8.69571176245973	24.9635180264602
10	20	2	CorrelationDetector	2	110	2	2	401	665	144	144	0	0.0689655172413793	0.216541353383459	0.566917293233083	0.185185185185185	0	0.0406091370558376	7.15229215602397	21.218292910695
10	20	2	CorrelationDetector	2	110	2	3	420	702	113	113	0	0.0716180371352785	0.160968660968661	0.502849002849003	0.142857142857143	0.0526315789473684	0.038961038961039	7.50749587550586	21.663870365154
10	20	2	CorrelationDetector	2	110	2	4	359	847	146	146	0	0.0358208955223881	0.172373081463991	0.49232585596222	0.114285714285714	0	0.0321100917431193	6.37744148574433	19.2289662937234
10	20	2	CorrelationDetector	2	110	2	5	362	589	73	73	0	0.046583850931677	0.123938879456706	0.483870967741935	0.0833333333333333	0.0483870967741935	0.0297029702970297	6.14763873586754	18.0484589514012
10	20	2	CorrelationDetector	2	110	2	3	312	441	68	68	0	0.0588235294117647	0.154195011337868	0.501133786848073	0.16	0.121951219512195	0.016	6.25409471603914	19.4840527841794
10	20	2	CorrelationDetector	2	110	2	4	446	919	154	154	0	0.0290556900726392	0.167573449401523	0.484221980413493	0.113636363636364	0.0465116279069767	0.0154320987654321	6.665858876022	19.1013077216198
10	20	2	CorrelationDetector	2	110	2	2	296	568	83	83	0	0.0510948905109489	0.14612676056338	0.459507042253521	0.146341463414634	0.04	0	5.40241583269242	16.5681853952525
10	20	2	CorrelationDetector	2	110	2	2	324	407	68	68	0	0.0697674418604651	0.167076167076167	0.491400491400491	0	0.12962962962963	0.0634920634920635	5.99402197069765	18.2449787911126
10	20	2	CorrelationDetector	2	110	2	6	358	552	92	92	0	0.0402684563758389	0.166666666666667	0.431159420289855	0.173913043478261	0.025	0.0136986301369863	6.80809621300912	20.0676667379815
10	20	2	CorrelationDetector	2	110	2	6	482	854	100	100	0	0.0120481927710843	0.117096018735363	0.348946135831382	0	0	0.0093167701863354	6.57266728119306	19.7255143405046
10	20	2	CorrelationDetector	2	110	2	5	503	1133	225	225	0	0.0783898305084746	0.198587819947043	0.538393645189762	0.272727272727273	0.105263157894737	0.0121951219512195	8.28607096887171	23.4498244274093
10	20	2	CorrelationDetector	2	110	2	2	329	437	63	63	0	0.0555555555555556	0.1441647597254	0.372997711670481	0.195121951219512	0	0.0331491712707182	6.51254893783592	20.6550887247333
10	20	2	CorrelationDetector	2	110	2	4	321	699	91	91	0	0.0445859872611465	0.130185979971388	0.402002861230329	0.135135135135135	0	0	5.17881328351446	16.4430845304588
10	20	2	CorrelationDetector	2	110	2	1	373	348	33	33	0	0.0366300366300366	0.0948275862068965	0.451149425287356	0.037037037037037	0	0.0275862068965517	6.00248761374122	19.6975855750138
10	20	2	CorrelationDetector	2	110	2	5	309	661	59	59	0	0.0193050193050193	0.0892586989409985	0.420574886535552	0.0465116279069767	0.0166666666666667	0.00636942675159236	5.84569095308488	18.5312009828154
10	20	2	CorrelationDetector	2	110	2	3	414	807	186	186	0	0.119444444444444	0.230483271375465	0.532837670384139	0.2	0.0181818181818182	0.0202020202020202	7.75209158905214	24.238948293565
10	20	2	CorrelationDetector	2	110	2	4	396	753	139	139	0	0.0638297872340425	0.184594953519256	0.450199203187251	0.125	0.027027027027027	0.021978021978022	7.00890059727878	20.9910194673003
10	20	2	CorrelationDetector	2	110	2	4	292	346	61	61	0	0.0405405405405405	0.176300578034682	0.407514450867052	0.121212121212121	0.0512820512820513	0.00980392156862745	5.50630218845384	17.9845403716204
10	20	2	CorrelationDetector	2	110	2	5	330	623	101	101	0	0.059190031152648	0.162118780096308	0.439807383627608	0.0731707317073171	0.139784946236559	0.00531914893617021	6.74700419314409	20.1405156991885
10	20	2	CorrelationDetector	2	110	2	2	367	567	84	84	0	0.0645161290322581	0.148148148148148	0.555555555555556	0.166666666666667	0.0465116279069767	0	7.07592137495664	21.9071294392721
10	20	2	CorrelationDetector	2	110	2	2	328	474	83	83	0	0.0705394190871369	0.175105485232068	0.584388185654008	0.0571428571428571	0.1	0.0104166666666667	6.86034027078167	20.8602813850613
10	20	2	CorrelationDetector	2	110	2	4	510	1237	229	229	0	0.0700636942675159	0.185125303152789	0.49232012934519	0.172413793103448	0.121212121212121	0.0345821325648415	8.26342957157978	22.4719787655402
10	20	2	CorrelationDetector	2	110	2	1	298	464	103	103	0	0.0962566844919786	0.22198275862069	0.556034482758621	0.216216216216216	0.0384615384615385	0.018018018018018	6.52783589251561	19.7091895694694
10	20	2	CorrelationDetector	2	110	2	2	346	520	124	124	0	0.0965250965250965	0.238461538461538	0.603846153846154	0.166666666666667	0.0909090909090909	0.0714285714285714	7.94190149034331	24.8674977100987
10	20	2	CorrelationDetector	2	110	2	6	446	1087	274	274	0	0.0954653937947494	0.252069917203312	0.593376264949402	0.107142857142857	0.0869565217391304	0.032967032967033	8.72926966802995	24.8841398028656
10	20	2	CorrelationDetector	2	110	2	3	430	738	156	156	0	0.0652173913043478	0.211382113821138	0.563685636856369	0.235294117647059	0.0540540540540541	0.0321100917431193	7.83689342983822	24.5698290029109
10	20	2	CorrelationDetector	2	110	2	4	327	473	49	49	0	0.032	0.103594080338266	0.429175475687104	0.131578947368421	0	0.0122699386503067	4.67282453333114	14.0697712778972
10	20	2	CorrelationDetector	2	110	2	5	464	741	117	117	0	0.0481400437636762	0.157894736842105	0.415654520917679	0.125	0.0980392156862745	0.00890207715133531	7.00275381148719	21.1342503966742
10	20	2	CorrelationDetector	2	110	2	3	482	824	136	136	0	0.0348837209302326	0.16504854368932	0.478155339805825	0.0333333333333333	0.0784313725490196	0.0241691842900302	7.56318635252134	22.0298714421991
10	20	2	CorrelationDetector	2	110	2	5	355	838	225	225	0	0.141566265060241	0.268496420047733	0.595465393794749	0.181818181818182	0.123456790123457	0.025974025974026	8.48876626077634	25.4633409986099
10	20	2	CorrelationDetector	2	110	2	4	404	991	157	157	0	0.0442708333333333	0.158425832492432	0.50050454086781	0.175	0.132352941176471	0	6.86483889376358	20.5540501395409
10	20	2	CorrelationDetector	2	110	2	4	403	711	112	112	0	0.0537313432835821	0.157524613220816	0.461322081575246	0.0454545454545455	0.0967741935483871	0.0227272727272727	5.23640809056259	16.7215723424833
10	20	2	CorrelationDetector	2	110	2	4	445	727	158	158	0	0.1025	0.217331499312242	0.565337001375516	0.153846153846154	0.0923076923076923	0.0157068062827225	7.54551413871685	22.7547186667619
10	20	2	CorrelationDetector	2	110	2	3	474	798	270	270	0	0.18961038961039	0.338345864661654	0.676691729323308	0.125	0.112903225806452	0.0469798657718121	7.97808408061313	24.9004015006051
10	20	2	CorrelationDetector	2	110	2	0	271	299	77	77	0	0.153846153846154	0.25752508361204	0.605351170568562	0.209302325581395	0	0	5.57210441149341	17.8357137146526
10	20	2	CorrelationDetector	2	110	2	4	425	776	157	157	0	0.0578512396694215	0.202319587628866	0.516752577319588	0.205882352941176	0.113207547169811	0.0281124497991968	7.34075227413397	21.6956319613728
10	20	2	CorrelationDetector	2	110	2	2	275	557	129	129	0	0.0531400966183575	0.231597845601436	0.601436265709156	0.121951219512195	0.075	0	6.53948186955284	19.646721610417
10	20	2	CorrelationDetector	2	110	2	4	360	637	88	88	0	0.0158730158730159	0.138147566718995	0.423861852433281	0.0740740740740741	0.0303030303030303	0.00523560209424084	5.63279982115338	16.597208539271
10	20	2	CorrelationDetector	2	110	2	5	476	1135	223	223	0	0.0611353711790393	0.19647577092511	0.501321585903084	0.193548387096774	0.0625	0.023728813559322	6.57387617932961	19.9926845074203
10	20	2	CorrelationDetector	2	110	2	4	508	1067	170	170	0	0.0767676767676768	0.159325210871603	0.424554826616682	0.0645161290322581	0.0428571428571429	0.0163934426229508	7.44787343290687	22.3253600866232
10	20	2	CorrelationDetector	2	110	2	5	518	869	165	165	0	0.0600858369098712	0.189873417721519	0.53970080552359	0.08	0.0684931506849315	0.0220588235294118	8.00362480502504	22.4760236161331
10	20	2	CorrelationDetector	2	110	2	2	257	593	155	155	0	0.108247422680412	0.261382799325464	0.632377740303541	0.209302325581395	0.0731707317073171	0.0857142857142857	7.5723136061142	22.7887540141783
10	20	2	CorrelationDetector	2	110	2	3	462	749	74	74	0	0.0414746543778802	0.0987983978638184	0.408544726301736	0.114285714285714	0.0833333333333333	0.026865671641791	5.38264032688528	16.6108200508809
10	20	2	CorrelationDetector	2	110	2	4	402	722	103	103	0	0.0233918128654971	0.142659279778393	0.501385041551247	0.0571428571428571	0.037037037037037	0.00448430493273543	7.07790669434926	20.3958902126102
10	20	2	CorrelationDetector	2	110	2	8	447	1407	313	313	0	0.0607476635514019	0.222459132906894	0.565031982942431	0.153846153846154	0.0888888888888889	0.0384615384615385	8.01359090013231	21.8333866011808
10	20	2	CorrelationDetector	2	110	2	3	498	1042	212	212	0	0.0639269406392694	0.203454894433781	0.523032629558541	0.142857142857143	0.0576923076923077	0.0483383685800604	7.90759536524159	23.1637550190655
10	20	2	CorrelationDetector	2	110	2	3	423	820	111	111	0	0.0451127819548872	0.135365853658537	0.50609756097561	0.0526315789473684	0.0425531914893617	0.0408163265306122	7.68976265263131	20.4482754260579
10	20	2	CorrelationDetector	2	110	2	9	541	1146	199	199	0	0.0187265917602996	0.173647469458988	0.480802792321117	0.161290322580645	0.024390243902439	0.00700934579439252	7.56740548976565	20.7147047573834
10	20	2	CorrelationDetector	2	110	2	2	332	374	76	76	0	0.0743801652892562	0.203208556149733	0.446524064171123	0.130434782608696	0.0967741935483871	0.029585798816568	6.42968004254235	19.5844751822092
10	20	2	CorrelationDetector	2	110	2	4	546	721	70	70	0	0.0224948875255624	0.0970873786407767	0.349514563106796	0.166666666666667	0.0612244897959184	0.0134770889487871	4.54972426732726	14.6673953902424
10	20	2	CorrelationDetector	2	110	2	3	315	674	130	130	0	0.0873015873015873	0.192878338278932	0.587537091988131	0.27906976744186	0.03125	0.0377358490566038	6.59150690059042	18.4993155860735
5	10	2	CorrelationDetector	4	110	4	0	221	164	7	7	0	0.036231884057971	0.0426829268292683	0.158536585365854	0	0.0588235294117647	0.0727272727272727	2.89364854110356	10.4306921852029
5	10	2	CorrelationDetector	4	110	4	4	513	755	97	97	0	0.0426829268292683	0.128476821192053	0.345695364238411	0.142857142857143	0	0.0304568527918782	5.54060810653576	20.0742513866469
5	10	2	CorrelationDetector	4	110	4	3	381	562	95	95	0	0.0646153846153846	0.169039145907473	0.423487544483986	0.122448979591837	0	0.0512820512820513	6.39244833389593	22.0274263320354
5	10	2	CorrelationDetector	4	110	4	5	425	849	120	120	0	0.0520094562647754	0.141342756183746	0.346289752650177	0.140350877192982	0.0425531914893617	0.0338983050847458	6.73181616900466	24.3580803096293
5	10	2	CorrelationDetector	4	110	4	2	318	693	163	163	0	0.0651465798045603	0.235209235209235	0.432900432900433	0.188679245283019	0.0425531914893617	0.0377358490566038	7.76356546690819	26.8329337144066
5	10	2	CorrelationDetector	4	110	4	5	638	789	88	88	0	0.058252427184466	0.111533586818758	0.238276299112801	0.157894736842105	0.0555555555555556	0.0270793036750484	5.06405988506703	20.3314856706884
5	10	2	CorrelationDetector	4	110	4	2	280	310	19	19	0	0.025974025974026	0.0612903225806452	0.258064516129032	0.105263157894737	0	0	4.0215932912262	14.7932789525268
5	10	2	CorrelationDetector	4	110	4	2	326	499	71	71	0	0.0267558528428094	0.142284569138277	0.384769539078156	0.0952380952380952	0	0	4.553728891686	17.3005134125439
5	10	2	CorrelationDetector	4	110	4	4	357	415	37	37	0	0.040590405904059	0.0891566265060241	0.269879518072289	0.228571428571429	0	0.0152284263959391	4.13107013582024	15.8639645893574
5	10	2	CorrelationDetector	4	110	4	4	257	410	29	29	0	0.00452488687782805	0.0707317073170732	0.307317073170732	0	0.024390243902439	0	3.80957848249098	13.7082860360578
5	10	2	CorrelationDetector	4	110	4	2	380	652	77	77	0	0.056	0.118098159509202	0.346625766871166	0.0714285714285714	0.0487804878048781	0.04149377593361	5.88589956436556	21.5799227928121
5	10	2	CorrelationDetector	4	110	4	3	362	412	42	42	0	0.049469964664311	0.101941747572816	0.313106796116505	0.125	0	0.0407239819004525	4.96186765862786	18.3658263701233
5	10	2	CorrelationDetector	4	110	4	3	342	439	82	82	0	0.0348432055749129	0.186788154897494	0.362186788154898	0.133333333333333	0	0.0108108108108108	4.99634665959318	17.8908823468022
5	10	2	CorrelationDetector	4	110	4	3	477	759	74	74	0	0.0337552742616034	0.0974967061923584	0.251646903820817	0.0882352941176471	0.0649350649350649	0.0140845070422535	5.29020304686279	19.0098024527259
5	10	2	CorrelationDetector	4	110	4	2	356	536	57	57	0	0.0452961672473868	0.10634328358209	0.402985074626866	0.0882352941176471	0	0.0494505494505494	5.63385435223662	20.9854142511108
5	10	2	CorrelationDetector	4	110	4	4	287	392	17	17	0	0.0114942528735632	0.0433673469387755	0.198979591836735	0.0625	0	0	4.49415322093621	17.6056828963626
5	10	2	CorrelationDetector	4	110	4	4	224	294	48	48	0	0.0710059171597633	0.163265306122449	0.387755102040816	0.116666666666667	0	0.0416666666666667	4.56538475670113	17.9528534281159
5	10	2	CorrelationDetector	4	110	4	2	381	386	30	30	0	0.0228758169934641	0.077720207253886	0.199481865284974	0.111111111111111	0.0333333333333333	0	4.10389849447283	16.1861189830573
5	10	2	CorrelationDetector	4	110	4	0	221	209	50	50	0	0.118110236220472	0.239234449760766	0.454545454545455	0.268292682926829	0	0.0638297872340425	3.90813288563821	15.2643879923904
5	10	2	CorrelationDetector	4	110	4	4	262	372	20	20	0	0.0197044334975369	0.0537634408602151	0.228494623655914	0.1	0	0	3.22823283819492	12.1944374898811
5	10	2	CorrelationDetector	4	110	4	2	319	603	74	74	0	0.0433212996389892	0.122719734660033	0.308457711442786	0.0612244897959184	0.0196078431372549	0.0432098765432099	5.35574182915283	20.8085426111677
5	10	2	CorrelationDetector	4	110	4	1	295	376	26	26	0	0.042654028436019	0.0691489361702128	0.281914893617021	0.0263157894736842	0	0.0588235294117647	3.70472862083199	13.794567951514
5	10	2	CorrelationDetector	4	110	4	4	406	636	85	85	0	0.0735694822888283	0.133647798742138	0.319182389937107	0.173913043478261	0.04	0	4.71177779757213	17.2435972814342
5	10	2	CorrelationDetector	4	110	4	5	364	645	110	110	0	0.0535714285714286	0.170542635658915	0.471317829457364	0.175	0.0357142857142857	0.024390243902439	6.57492226750336	24.0730376001371
5	10	2	CorrelationDetector	4	110	4	4	454	868	151	151	0	0.0896551724137931	0.173963133640553	0.420506912442396	0.027027027027027	0.109090909090909	0.0638297872340425	6.43332766850375	23.8012067665193
5	10	2	CorrelationDetector	4	110	4	2	345	386	51	51	0	0.0747330960854092	0.132124352331606	0.354922279792746	0.0285714285714286	0.0217391304347826	0.0875	4.67244612168163	18.5935560405195
5	10	2	CorrelationDetector	4	110	4	6	374	420	34	34	0	0.0238805970149254	0.080952380952381	0.230952380952381	0.0857142857142857	0.0333333333333333	0.00900900900900901	4.35477550962583	17.7135808151965
5	10	2	CorrelationDetector	4	110	4	3	381	386	44	44	0	0.0290322580645161	0.113989637305699	0.22020725388601	0.0967741935483871	0	0.00483091787439614	4.03469356621829	15.8891901927167
5	10	2	CorrelationDetector	4	110	4	4	478	650	39	39	0	0.0190677966101695	0.06	0.218461538461538	0.0983606557377049	0	0.0077120822622108	3.77639398276738	13.3269549729374
5	10	2	CorrelationDetector	4	110	4	3	318	356	33	33	0	0.0260223048327138	0.0926966292134832	0.199438202247191	0.0980392156862745	0	0	3.99366371460003	14.438631106837
5	10	2	CorrelationDetector	4	110	4	3	331	541	77	77	0	0.0434782608695652	0.142329020332717	0.282809611829945	0.0465116279069767	0.156862745098039	0.0050761421319797	4.35384317446024	16.8876772012866
5	10	2	CorrelationDetector	4	110	4	2	241	432	70	70	0	0.0590717299578059	0.162037037037037	0.386574074074074	0.145454545454545	0	0.01	5.68404873034299	21.4583031919824
5	10	2	CorrelationDetector	4	110	4	4	315	410	80	80	0	0.0730769230769231	0.195121951219512	0.375609756097561	0.146341463414634	0.0869565217391304	0.00657894736842105	3.71048328116879	13.7910337881204
5	10	2	CorrelationDetector	4	110	4	4	356	539	33	33	0	0.0120481927710843	0.0612244897959184	0.179962894248609	0.0555555555555556	0	0	3.27994830223684	12.5824857029416
5	10	2	CorrelationDetector	4	110	4	4	288	390	50	50	0	0.0756972111553785	0.128205128205128	0.328205128205128	0.0377358490566038	0	0.00854700854700855	4.4012844575302	16.5979914358937
5	10	2	CorrelationDetector	4	110	4	4	285	496	56	56	0	0.0574712643678161	0.112903225806452	0.318548387096774	0.111111111111111	0.0555555555555556	0.0365853658536585	4.58021952967682	17.8278904062782
5	10	2	CorrelationDetector	4	110	4	0	207	189	10	10	0	0.0234375	0.0529100529100529	0.317460317460317	0.0576923076923077	0	0	3.49071172774116	12.6491424034282
5	10	2	CorrelationDetector	4	110	4	4	554	893	66	66	0	0.0273972602739726	0.0739081746920493	0.187010078387458	0.0277777777777778	0	0.0302325581395349	3.76474717255438	14.4019432565583
5	10	2	CorrelationDetector	4	110	4	4	361	577	41	41	0	0.023972602739726	0.0710571923743501	0.308492201039861	0.0465116279069767	0.0384615384615385	0.0182648401826484	3.31145081989339	12.2797047083847
5	10	2	CorrelationDetector	4	110	4	2	483	413	5	5	0	0.00268817204301075	0.0121065375302663	0.113801452784504	0	0	0	3.11184416639903	12.1848183004117
5	10	2	CorrelationDetector	4	110	4	4	410	611	32	32	0	0.0153452685421995	0.0523731587561375	0.180032733224223	0.0555555555555556	0.0294117647058824	0.00403225806451613	3.44872012486337	13.4000900930477
5	10	2	CorrelationDetector	4	110	4	2	360	403	30	30	0	0.0212014134275618	0.0744416873449131	0.260545905707196	0.127659574468085	0	0	3.7829482616375	13.7276238505792
5	10	2	CorrelationDetector	4	110	4	2	269	239	27	27	0	0.0769230769230769	0.112970711297071	0.347280334728033	0.234042553191489	0	0.00884955752212389	4.3501514065878	15.0365858944259
5	10	2	CorrelationDetector	4	110	4	2	367	387	31	31	0	0.059375	0.0801033591731266	0.250645994832041	0.13953488372093	0.0263157894736842	0.0552995391705069	4.00291762597612	14.4539060844191
5	10	2	CorrelationDetector	4	110	4	0	208	227	32	32	0	0.0437956204379562	0.140969162995595	0.334801762114537	0.0833333333333333	0	0.0212765957446809	3.70571573703162	13.7773670284268
5	10	2	CorrelationDetector	4	110	4	5	607	720	48	48	0	0.0551601423487545	0.0666666666666667	0.297222222222222	0.142857142857143	0	0.0353982300884956	4.65231646635443	17.9208074874058
5	10	2	CorrelationDetector	4	110	4	1	381	396	39	39	0	0.0492957746478873	0.0984848484848485	0.26010101010101	0.0555555555555556	0.0384615384615385	0.0506912442396313	4.00434262449182	15.6103906357486
5	10	2	CorrelationDetector	4	110	4	3	439	651	75	75	0	0.0802139037433155	0.115207373271889	0.339477726574501	0.125	0.0483870967741935	0	4.48414060715752	16.5168662951856
5	10	2	CorrelationDetector	4	110	4	2	288	222	17	17	0	0.0131578947368421	0.0765765765765766	0.333333333333333	0.0303030303030303	0	0.0117647058823529	2.40607542381814	8.13511619810321
5	10	2	CorrelationDetector	4	110	4	4	444	576	37	37	0	0.0378378378378378	0.0642361111111111	0.199652777777778	0.133333333333333	0	0.0272108843537415	3.35210636194346	12.059095592837
5	10	2	CorrelationDetector	4	110	4	2	340	469	67	67	0	0.0871212121212121	0.142857142857143	0.343283582089552	0	0.0303030303030303	0.00649350649350649	4.74033898864194	17.4260534860231
5	10	2	CorrelationDetector	4	110	4	5	459	780	72	72	0	0.0285714285714286	0.0923076923076923	0.279487179487179	0.108695652173913	0.0175438596491228	0.0196629213483146	4.93637887750677	18.1693332207241
5	10	2	CorrelationDetector	4	110	4	5	354	457	48	48	0	0.0419354838709677	0.105032822757112	0.310722100656455	0.142857142857143	0.0476190476190476	0.0147783251231527	4.92439879931309	18.2342726862152
5	10	2	CorrelationDetector	4	110	4	2	258	255	25	25	0	0.0193548387096774	0.0980392156862745	0.396078431372549	0.0697674418604651	0	0	4.35240961131894	16.2003388001845
5	10	2	CorrelationDetector	4	110	4	4	503	731	78	78	0	0.0241228070175439	0.106703146374829	0.254445964432285	0.0535714285714286	0	0.0174418604651163	5.4443165709219	19.6615373497384
5	10	2	CorrelationDetector	4	110	4	3	475	693	54	54	0	0.0215827338129496	0.0779220779220779	0.242424242424242	0.0697674418604651	0.0384615384615385	0.0145772594752187	4.6753935791146	18.3317158850823
5	10	2	CorrelationDetector	4	110	4	3	331	428	25	25	0	0.00836820083682008	0.058411214953271	0.210280373831776	0.024390243902439	0	0.00584795321637427	3.73962703022199	14.666177855439
5	10	2	CorrelationDetector	4	110	4	2	327	434	24	24	0	0.0238907849829352	0.0552995391705069	0.216589861751152	0.0740740740740741	0	0.00526315789473684	4.03079854947441	14.0506665339699
5	10	2	CorrelationDetector	4	110	4	1	376	536	33	33	0	0.0087463556851312	0.0615671641791045	0.272388059701493	0.0350877192982456	0	0	3.36429436968233	12.0636145042924
5	10	2	CorrelationDetector	4	110	4	3	267	331	29	29	0	0.0333333333333333	0.0876132930513595	0.287009063444109	0.128205128205128	0	0	4.91337065399064	18.8137921924523
5	10	2	CorrelationDetector	4	110	4	2	235	209	19	19	0	0	0.0909090909090909	0.200956937799043	0	0	0	2.74645013107623	10.5303269549628
5	10	2	CorrelationDetector	4	110	4	2	298	478	44	44	0	0.0144927536231884	0.0920502092050209	0.284518828451883	0.0277777777777778	0	0.0075187969924812	3.12795671014223	11.3429001718791
5	10	2	CorrelationDetector	4	110	4	1	206	224	23	23	0	0.0238095238095238	0.102678571428571	0.209821428571429	0.0655737704918033	0	0	3.14026229800263	11.7964933486534
5	10	2	CorrelationDetector	4	110	4	4	347	531	52	52	0	0.040625	0.0979284369114878	0.192090395480226	0.175	0.0545454545454545	0	3.51846973724196	13.0882492777732
5	10	2	CorrelationDetector	4	110	4	3	352	474	50	50	0	0.0517241379310345	0.105485232067511	0.246835443037975	0.0909090909090909	0.111111111111111	0.0324074074074074	3.25870614083597	11.6623425357263
5	10	2	CorrelationDetector	4	110	4	1	322	356	42	42	0	0.0988593155893536	0.117977528089888	0.24438202247191	0.0961538461538462	0	0	4.01547180937614	14.946162706092
5	10	2	CorrelationDetector	4	110	4	4	303	476	54	54	0	0.0343511450381679	0.113445378151261	0.313025210084034	0.0169491525423729	0	0.0395480225988701	4.76563879262651	17.2235553155877
5	10	2	CorrelationDetector	4	110	4	4	364	459	56	56	0	0.0758426966292135	0.122004357298475	0.281045751633987	0.11864406779661	0.0217391304347826	0.0387931034482759	5.46781370305237	22.3788740731276
5	10	2	CorrelationDetector	4	110	4	3	327	382	17	17	0	0.0129310344827586	0.0445026178010471	0.222513089005236	0	0.0444444444444444	0	3.69499503274994	14.0586394838579
5	10	2	CorrelationDetector	4	110	4	2	217	259	36	36	0	0.0757575757575758	0.138996138996139	0.328185328185328	0.129032258064516	0	0	4.66089881469625	17.6987530986041
5	10	2	CorrelationDetector	4	110	4	1	233	177	29	29	0	0.0666666666666667	0.163841807909605	0.361581920903955	0.205128205128205	0	0	3.1163452183969	11.744391487216
5	10	2	CorrelationDetector	4	110	4	4	350	598	63	63	0	0.023972602739726	0.105351170568562	0.32943143812709	0.0975609756097561	0.0333333333333333	0.00564971751412429	3.67887901683154	14.4202260704392
5	10	2	CorrelationDetector	4	110	4	1	214	132	22	22	0	0.0659340659340659	0.166666666666667	0.303030303030303	0.0612244897959184	0	0	3.04723737932831	11.317073021861
5	10	2	CorrelationDetector	4	110	4	4	406	468	14	14	0	0.00516795865633075	0.0299145299145299	0.14957264957265	0	0	0.00363636363636364	3.42589887173529	14.0113226410884
5	10	2	CorrelationDetector	4	110	4	2	253	352	52	52	0	0.0276243093922652	0.147727272727273	0.224431818181818	0.0192307692307692	0	0.0186915887850467	3.24494728235921	12.2729470208138
5	10	2	CorrelationDetector	4	110	4	3	407	513	49	49	0	0.0320855614973262	0.0955165692007797	0.286549707602339	0.0555555555555556	0.0357142857142857	0.027027027027027	5.26754769468195	18.273658474296
5	10	2	CorrelationDetector	4	110	4	4	469	534	38	38	0	0.036319612590799	0.0711610486891386	0.279026217228464	0.0857142857142857	0	0.0327380952380952	4.93393343967965	17.8530590430065
5	10	2	CorrelationDetector	4	110	4	3	340	493	132	132	0	0.121323529411765	0.267748478701826	0.427991886409736	0.208333333333333	0	0.0454545454545455	5.55225850355937	19.6805667096416
5	10	2	CorrelationDetector	4	110	4	4	476	824	62	62	0	0.0138568129330254	0.0752427184466019	0.275485436893204	0.0833333333333333	0.0298507462686567	0.00589970501474926	4.95899222658837	18.5145240038305
5	10	2	CorrelationDetector	4	110	4	4	515	793	89	89	0	0.0666666666666667	0.112232030264817	0.276166456494325	0.0487804878048781	0	0.0368421052631579	5.70102100071383	20.9948602228423
5	10	2	CorrelationDetector	4	110	4	1	315	470	76	76	0	0.0528052805280528	0.161702127659574	0.412765957446808	0.0943396226415094	0.0256410256410256	0.0357142857142857	4.43534698870945	15.8332188362946
5	10	2	CorrelationDetector	4	110	4	0	290	604	104	104	0	0.0530973451327434	0.172185430463576	0.372516556291391	0.102040816326531	0	0.032258064516129	5.14300267550461	19.6506995031568
5	10	2	CorrelationDetector	4	110	4	7	549	862	121	121	0	0.0744274809160305	0.140371229698376	0.34338747099768	0.21875	0.046875	0.0642857142857143	5.68594877379082	21.3071201674505
5	10	2	CorrelationDetector	4	110	4	1	277	411	77	77	0	0.0481927710843374	0.187347931873479	0.474452554744526	0.0454545454545455	0.0434782608695652	0.0727272727272727	4.8571301603091	17.0291632829861
5	10	2	CorrelationDetector	4	110	4	3	344	618	94	94	0	0.096551724137931	0.15210355987055	0.377022653721683	0.162790697674419	0.0714285714285714	0.075	5.19114594853021	20.6058636003304
5	10	2	CorrelationDetector	4	110	4	5	363	424	41	41	0	0.039344262295082	0.0966981132075472	0.297169811320755	0.0652173913043478	0	0.0379746835443038	4.22869716220846	16.0941762140196
5	10	2	CorrelationDetector	4	110	4	3	277	288	32	32	0	0.0352941176470588	0.111111111111111	0.364583333333333	0.075	0.0294117647058824	0.0194174757281553	3.99707276866811	15.6843784458458
5	10	2	CorrelationDetector	4	110	4	0	298	390	56	56	0	0.0232558139534884	0.143589743589744	0.317948717948718	0.0625	0	0.01	4.38015304267208	18.3098086387075
5	10	2	CorrelationDetector	4	110	4	4	288	486	24	24	0	0.0161290322580645	0.0493827160493827	0.234567901234568	0.0740740740740741	0	0	2.83341738020743	10.9391308083
5	10	2	CorrelationDetector	4	110	4	1	278	246	49	49	0	0.0754716981132075	0.199186991869919	0.398373983739837	0.152173913043478	0	0.036697247706422	3.85326117014023	15.3830267210374
5	10	2	CorrelationDetector	4	110	4	4	390	549	60	60	0	0.0395480225988701	0.109289617486339	0.22040072859745	0.181818181818182	0.0444444444444444	0.00793650793650794	3.90197891650878	15.6028315745032
5	10	2	CorrelationDetector	4	110	4	3	442	715	65	65	0	0.0296803652968037	0.0909090909090909	0.283916083916084	0.116279069767442	0.0689655172413793	0.0102739726027397	4.40299831283413	17.7843284358092
5	10	2	CorrelationDetector	4	110	4	3	324	404	31	31	0	0.0211864406779661	0.0767326732673267	0.336633663366337	0.0645161290322581	0.0227272727272727	0.00934579439252336	4.12478115418103	16.2252560219135
5	10	2	CorrelationDetector	4	110	4	0	247	162	16	16	0	0.0588235294117647	0.0987654320987654	0.185185185185185	0.133333333333333	0.125	0.0123456790123457	3.54957524316319	13.9711200145605
5	10	2	CorrelationDetector	4	110	4	1	241	198	19	19	0	0.0625	0.095959595959596	0.272727272727273	0.12	0.111111111111111	0.0113636363636364	3.68258020484244	13.6352525350993
5	10	2	CorrelationDetector	4	110	4	4	349	394	15	15	0	0.019672131147541	0.0380710659898477	0.197969543147208	0	0	0.0194174757281553	3.99856514383189	14.7071393262287
5	10	2	CorrelationDetector	4	110	4	2	255	131	14	14	0	0.0446428571428571	0.106870229007634	0.297709923664122	0	0.05	0.0612244897959184	3.68446135749743	12.8341572426152
5	10	2	CorrelationDetector	4	110	4	2	258	364	52	52	0	0.0102040816326531	0.142857142857143	0.354395604395604	0.0357142857142857	0	0	4.41249905962106	16.8002224898295
5	10	2	CorrelationDetector	4	110	4	1	287	577	88	88	0	0.0842105263157895	0.152512998266898	0.409012131715771	0.171428571428571	0	0.0597826086956522	5.07906292258777	19.0452281948613
5	10	2	CorrelationDetector	4	110	4	7	628	1336	130	130	0	0.0209339774557166	0.0973053892215569	0.270209580838323	0.146341463414634	0.0357142857142857	0.00952380952380952	5.3990890117337	20.6556789171264
10	20	2	CorrelationDetector	4	110	4	5	448	728	122	122	0	0.0772727272727273	0.167582417582418	0.447802197802198	0.307692307692308	0.0508474576271186	0.0445103857566766	8.97215299444171	24.4287027728731
10	20	2	CorrelationDetector	4	110	4	2	220	761	238	238	0	0.203488372093023	0.312746386333771	0.641261498028909	0.433333333333333	0	0.107142857142857	7.35594055158451	22.4280425031622
10	20	2	CorrelationDetector	4	110	4	8	537	1106	177	177	0	0.032015065913371	0.16003616636528	0.494575045207957	0.166666666666667	0.05	0.0187353629976581	10.9938122611879	28.1094188973152
10	20	2	CorrelationDetector	4	110	4	3	561	805	127	127	0	0.045045045045045	0.15776397515528	0.411180124223603	0.137931034482759	0	0.0217983651226158	9.55971008405441	26.9420947084528
10	20	2	CorrelationDetector	4	110	4	3	364	754	170	170	0	0.0678571428571429	0.225464190981432	0.53448275862069	0.0555555555555556	0.162162162162162	0.0188679245283019	9.10096459238353	25.0223062350336
10	20	2	CorrelationDetector	4	110	4	4	372	718	137	137	0	0.107648725212465	0.190807799442897	0.51949860724234	0.239130434782609	0.0909090909090909	0.0887096774193548	8.23341457513409	23.6101890557642
10	20	2	CorrelationDetector	4	110	4	2	229	323	56	56	0	0.0511363636363636	0.173374613003096	0.489164086687306	0.134615384615385	0.0625	0	6.94678789695603	20.3321811775026
10	20	2	CorrelationDetector	4	110	4	3	374	695	159	159	0	0.056657223796034	0.228776978417266	0.529496402877698	0.275	0.0689655172413793	0.00854700854700855	9.69027984862934	26.1845641492644
10	20	2	CorrelationDetector	4	110	4	4	390	888	214	214	0	0.0666666666666667	0.240990990990991	0.570945945945946	0.172413793103448	0.118421052631579	0.024390243902439	10.191890600037	26.6017466237756
10	20	2	CorrelationDetector	4	110	4	2	437	752	167	167	0	0.0674486803519062	0.222074468085106	0.593085106382979	0.111111111111111	0.1	0.0442477876106195	9.17957216075328	26.5312847599525
10	20	2	CorrelationDetector	4	110	4	3	301	488	118	118	0	0.139705882352941	0.241803278688525	0.586065573770492	0.234042553191489	0.153846153846154	0.087248322147651	9.4977530360267	25.4533250846102
10	20	2	CorrelationDetector	4	110	4	4	328	623	128	128	0	0.0689655172413793	0.20545746388443	0.545746388443018	0.162790697674419	0.0377358490566038	0.0512820512820513	9.1624431423251	25.3239304142912
10	20	2	CorrelationDetector	4	110	4	4	512	1058	217	217	0	0.0767716535433071	0.205103969754253	0.501890359168242	0.269230769230769	0.0843373493975904	0.0610687022900763	8.55506841637006	24.3276457206442
10	20	2	CorrelationDetector	4	110	4	6	435	855	148	148	0	0.0458937198067633	0.173099415204678	0.486549707602339	0.131578947368421	0.0188679245283019	0.0379746835443038	8.8875153243383	23.9876415178499
10	20	2	CorrelationDetector	4	110	4	2	311	455	122	122	0	0.0631067961165049	0.268131868131868	0.527472527472527	0.170731707317073	0	0.0416666666666667	7.97098159711674	23.3609513222096
10	20	2	CorrelationDetector	4	110	4	5	395	763	230	230	0	0.114942528735632	0.301441677588467	0.612057667103539	0.315789473684211	0.0555555555555556	0.0384615384615385	9.22616633094054	25.4453879152627
10	20	2	CorrelationDetector	4	110	4	4	416	1024	235	235	0	0.0440097799511002	0.2294921875	0.5517578125	0.170731707317073	0.0375	0.0273037542662116	11.1061400314296	27.8673376123844
10	20	2	CorrelationDetector	4	110	4	2	309	580	147	147	0	0.092436974789916	0.253448275862069	0.568965517241379	0.107142857142857	0.0615384615384615	0.0549450549450549	8.64195907394399	24.2789077734747
10	20	2	CorrelationDetector	4	110	4	3	483	930	187	187	0	0.0496613995485327	0.201075268817204	0.468817204301075	0.214285714285714	0	0.0434782608695652	9.75303447748966	25.6814024689951
10	20	2	CorrelationDetector	4	110	4	2	297	665	211	211	0	0.208163265306122	0.317293233082707	0.700751879699248	0.276595744680851	0.0961538461538462	0	10.073659792507	26.98041760141
10	20	2	CorrelationDetector	4	110	4	5	511	1080	254	254	0	0.0576540755467197	0.235185185185185	0.544444444444444	0.210526315789474	0.0447761194029851	0.0410958904109589	11.0007904410472	27.7955504250721
10	20	2	CorrelationDetector	4	110	4	3	568	1196	263	263	0	0.0552486187845304	0.219899665551839	0.525083612040134	0.208333333333333	0.0294117647058824	0.0526315789473684	8.70588790499429	25.4512645909904
10	20	2	CorrelationDetector	4	110	4	4	380	999	295	295	0	0.168449197860963	0.295295295295295	0.663663663663664	0.348837209302326	0.0833333333333333	0.0571428571428571	11.575838327348	29.3710213278184
10	20	2	CorrelationDetector	4	110	4	5	374	566	121	121	0	0.0613718411552347	0.213780918727915	0.535335689045936	0.166666666666667	0.0740740740740741	0.0473372781065089	9.76716655143784	27.7867465677398
10	20	2	CorrelationDetector	4	110	4	4	439	630	92	92	0	0.0397877984084881	0.146031746031746	0.411111111111111	0.0740740740740741	0.0212765957446809	0.0311418685121107	6.9626680913246	20.091502077539
10	20	2	CorrelationDetector	4	110	4	4	401	687	129	129	0	0.0890052356020942	0.187772925764192	0.502183406113537	0.194444444444444	0.175438596491228	0.0416666666666667	8.39585409438728	23.6727014945608
10	20	2	CorrelationDetector	4	110	4	2	287	535	114	114	0	0.0486725663716814	0.213084112149533	0.551401869158878	0.116279069767442	0.0416666666666667	0.0172413793103448	9.78908876386247	26.8020266269209
10	20	2	CorrelationDetector	4	110	4	2	414	674	125	125	0	0.0440414507772021	0.185459940652819	0.440652818991098	0.161290322580645	0	0.0384615384615385	8.3417598526591	23.7398093955534
10	20	2	CorrelationDetector	4	110	4	1	339	431	83	83	0	0.0493273542600897	0.192575406032483	0.533642691415313	0.0789473684210526	0	0.0432098765432099	8.29608114551274	24.3274361776797
10	20	2	CorrelationDetector	4	110	4	7	418	849	193	193	0	0.0737913486005089	0.227326266195524	0.51472320376914	0.22	0.0888888888888889	0.0434782608695652	10.0464315653658	26.1005993592109
10	20	2	CorrelationDetector	4	110	4	3	256	336	83	83	0	0.0820512820512821	0.24702380952381	0.50297619047619	0.163265306122449	0.08	0.00869565217391304	7.94722145787922	23.0660112395784
10	20	2	CorrelationDetector	4	110	4	3	395	1018	257	257	0	0.112531969309463	0.2524557956778	0.62671905697446	0.159090909090909	0.113924050632911	0.0846153846153846	12.848276134352	30.2265796986692
10	20	2	CorrelationDetector	4	110	4	4	532	1130	240	240	0	0.028957528957529	0.212389380530973	0.5	0.146341463414634	0	0.0153846153846154	9.46376720770509	24.8220619623325
10	20	2	CorrelationDetector	4	110	4	3	360	786	221	221	0	0.0835820895522388	0.28117048346056	0.585241730279898	0.272727272727273	0.129032258064516	0.0330188679245283	11.0893653275778	27.8457143581481
10	20	2	CorrelationDetector	4	110	4	3	474	1099	306	306	0	0.0641025641025641	0.278434940855323	0.586897179253867	0.175	0.0704225352112676	0.0457142857142857	12.3827294679574	29.5759436273617
10	20	2	CorrelationDetector	4	110	4	4	431	759	192	192	0	0.0938271604938272	0.25296442687747	0.552042160737813	0.241379310344828	0.101694915254237	0.0454545454545455	10.3811046744011	26.8374036842456
10	20	2	CorrelationDetector	4	110	4	5	545	912	185	185	0	0.0686868686868687	0.202850877192982	0.520833333333333	0.222222222222222	0.0181818181818182	0.0428954423592493	11.8270510183577	30.5933761635858
10	20	2	CorrelationDetector	4	110	4	5	361	400	65	65	0	0.0808080808080808	0.1625	0.4375	0.255813953488372	0.0769230769230769	0.0471698113207547	8.6427919064408	24.4777127039295
10	20	2	CorrelationDetector	4	110	4	2	389	869	171	171	0	0.0362694300518135	0.196777905638665	0.544303797468354	0.0930232558139535	0.0298507462686567	0.0253164556962025	11.0938311170953	28.7176799211481
10	20	2	CorrelationDetector	4	110	4	4	335	439	80	80	0	0.0636704119850187	0.182232346241458	0.469248291571754	0.357142857142857	0.0652173913043478	0.0127388535031847	7.50750078732091	22.1799924792444
10	20	2	CorrelationDetector	4	110	4	6	526	1217	261	261	0	0.0440613026819923	0.214461791290058	0.493015612161052	0.275862068965517	0.0927835051546392	0.0130548302872063	10.6665987157292	28.356476631347
10	20	2	CorrelationDetector	4	110	4	3	324	423	100	100	0	0.0956175298804781	0.236406619385343	0.557919621749409	0.138888888888889	0.166666666666667	0.0617283950617284	7.52164406991702	21.3342292932445
10	20	2	CorrelationDetector	4	110	4	4	381	457	64	64	0	0.0414012738853503	0.140043763676149	0.411378555798687	0.0882352941176471	0.0238095238095238	0.0146341463414634	7.2655634728309	21.143026082488
10	20	2	CorrelationDetector	4	110	4	4	474	916	171	171	0	0.0380952380952381	0.186681222707424	0.494541484716157	0.189189189189189	0.0666666666666667	0.0117647058823529	8.74826816608067	24.3956445465084
10	20	2	CorrelationDetector	4	110	4	4	518	961	203	203	0	0.0304259634888438	0.211238293444329	0.464099895941727	0.228571428571429	0.0588235294117647	0.00561797752808989	9.28249071061626	25.365457874668
10	20	2	CorrelationDetector	4	110	4	4	424	1292	313	313	0	0.0878859857482185	0.242260061919505	0.608359133126935	0.444444444444444	0.151515151515152	0.025	10.8544685252914	27.4931083585713
10	20	2	CorrelationDetector	4	110	4	5	455	1235	322	322	0	0.0477386934673367	0.260728744939271	0.591093117408907	0.222222222222222	0.14	0.012779552715655	10.4496202567323	27.1179315046673
10	20	2	CorrelationDetector	4	110	4	4	375	730	166	166	0	0.0269360269360269	0.227397260273973	0.515068493150685	0.135135135135135	0	0.0138248847926267	8.49304997807867	23.8467391578069
10	20	2	CorrelationDetector	4	110	4	2	314	547	128	128	0	0.0598290598290598	0.23400365630713	0.53382084095064	0.157894736842105	0.0384615384615385	0.0354609929078014	8.77307269109675	24.2271001948741
10	20	2	CorrelationDetector	4	110	4	3	314	465	106	106	0	0.0958333333333333	0.227956989247312	0.597849462365591	0.153846153846154	0.275	0.0382165605095541	9.00056268015599	24.811845866712
10	20	2	CorrelationDetector	4	110	4	7	569	1144	262	262	0	0.0673758865248227	0.229020979020979	0.501748251748252	0.323529411764706	0.126760563380282	0.0387931034482759	10.9433050324603	27.1263824403221
10	20	2	CorrelationDetector	4	110	4	5	400	620	149	149	0	0.0769230769230769	0.240322580645161	0.516129032258065	0.194444444444444	0	0.028	9.22849446469282	24.8855519935535
10	20	2	CorrelationDetector	4	110	4	2	343	960	248	248	0	0.0617647058823529	0.258333333333333	0.628125	0.260869565217391	0.0779220779220779	0.0161290322580645	11.9229880348597	28.8466172712461
10	20	2	CorrelationDetector	4	110	4	3	370	608	141	141	0	0.0555555555555556	0.231907894736842	0.544407894736842	0.166666666666667	0.0545454545454545	0.0372340425531915	8.05593382702143	23.4099263787381
10	20	2	CorrelationDetector	4	110	4	3	343	757	183	183	0	0.069620253164557	0.241743725231176	0.590488771466314	0.285714285714286	0.0350877192982456	0.0201005025125628	10.2472333862334	26.9785758526165
10	20	2	CorrelationDetector	4	110	4	7	716	1304	270	270	0	0.0394922425952045	0.207055214723926	0.456288343558282	0.230769230769231	0.102941176470588	0.0149750415973378	11.4907214397346	28.1681178458325
10	20	2	CorrelationDetector	4	110	4	1	265	459	114	114	0	0.062200956937799	0.248366013071895	0.518518518518518	0.160714285714286	0	0.015625	9.26984531398595	24.5551591091265
10	20	2	CorrelationDetector	4	110	4	1	324	762	205	205	0	0.118811881188119	0.269028871391076	0.60498687664042	0.46	0.125	0.0308641975308642	9.93708200376389	26.4867276045355
10	20	2	CorrelationDetector	4	110	4	5	418	699	182	182	0	0.0845070422535211	0.260371959942775	0.556509298998569	0.08	0.0909090909090909	0.0636363636363636	8.55048399651325	23.9301247311743
10	20	2	CorrelationDetector	4	110	4	4	370	455	108	108	0	0.0976430976430976	0.237362637362637	0.465934065934066	0.172413793103448	0.105263157894737	0.0656565656565657	8.67954763426638	25.6786813584519
10	20	2	CorrelationDetector	4	110	4	2	398	602	115	115	0	0.043613707165109	0.191029900332226	0.490033222591362	0.24	0.0641025641025641	0	9.48205891399003	26.6446007063853
10	20	2	CorrelationDetector	4	110	4	2	283	571	152	152	0	0.0928270042194093	0.266199649737303	0.602451838879159	0.341463414634146	0.0566037735849057	0.032	10.7658770800749	29.7036546982849
10	20	2	CorrelationDetector	4	110	4	5	385	954	298	298	0	0.118971061093248	0.312368972746331	0.654088050314465	0.257142857142857	0.024390243902439	0.102325581395349	8.71504207536645	24.7825213742365
10	20	2	CorrelationDetector	4	110	4	3	313	648	194	194	0	0.114624505928854	0.299382716049383	0.699074074074074	0.176470588235294	0.1	0.0229885057471264	9.48978687762437	28.3828841686247
10	20	2	CorrelationDetector	4	110	4	1	401	1017	363	363	0	0.166666666666667	0.35693215339233	0.649950835791544	0.3	0.115384615384615	0.072463768115942	10.773371732538	30.5111705802052
10	20	2	CorrelationDetector	4	110	4	1	367	689	125	125	0	0.0506756756756757	0.181422351233672	0.492017416545718	0.185185185185185	0.024390243902439	0.0295566502463054	6.47296593994616	20.4410802241105
10	20	2	CorrelationDetector	4	110	4	5	409	901	189	189	0	0.0326633165829146	0.20976692563818	0.552719200887902	0.075	0.0333333333333333	0.016260162601626	9.47037743985758	26.5504038551124
10	20	2	CorrelationDetector	4	110	4	2	411	735	160	160	0	0.0828402366863905	0.217687074829932	0.518367346938776	0.1	0.0967741935483871	0.0666666666666667	8.24946288243297	23.295157907996
10	20	2	CorrelationDetector	4	110	4	1	277	716	212	212	0	0.111969111969112	0.29608938547486	0.615921787709497	0.170212765957447	0.0754716981132075	0.0789473684210526	11.0074785939001	29.4732730681956
10	20	2	CorrelationDetector	4	110	4	3	353	632	139	139	0	0.0945121951219512	0.219936708860759	0.518987341772152	0.153846153846154	0.0222222222222222	0.0857142857142857	9.26180864818639	26.569323376303
10	20	2	CorrelationDetector	4	110	4	4	408	995	203	203	0	0.0639386189258312	0.204020100502513	0.546733668341709	0.264705882352941	0.0810810810810811	0.0187265917602996	10.2677439221026	26.9129670237687
10	20	2	CorrelationDetector	4	110	4	2	408	911	157	157	0	0.0588235294117647	0.172338090010977	0.533479692645445	0.157894736842105	0.0256410256410256	0.0357142857142857	9.56865809573459	25.2529357197164
10	20	2	CorrelationDetector	4	110	4	4	319	806	245	245	0	0.0889679715302491	0.303970223325062	0.586848635235732	0.222222222222222	0.0892857142857143	0.0432098765432099	9.86463724014316	27.8546205248714
10	20	2	CorrelationDetector	4	110	4	2	317	941	207	207	0	0.0869565217391304	0.219978746014878	0.534537725823592	0.270833333333333	0.127272727272727	0.0223463687150838	9.49457379681555	24.9377817124901
10	20	2	CorrelationDetector	4	110	4	6	517	910	151	151	0	0.0424242424242424	0.165934065934066	0.456043956043956	0.185185185185185	0.0547945205479452	0.0252808988764045	10.2587241444392	28.2286441118439
10	20	2	CorrelationDetector	4	110	4	6	517	1069	313	313	0	0.0840909090909091	0.292797006548176	0.62488306828812	0.214285714285714	0.0476190476190476	0.0388349514563107	11.8591437031835	31.3049176025966
10	20	2	CorrelationDetector	4	110	4	6	308	931	319	319	0	0.0921501706484642	0.342642320085929	0.650912996777658	0.235294117647059	0.103448275862069	0.0386740331491713	11.1114082007996	29.2048212562395
10	20	2	CorrelationDetector	4	110	4	4	468	1233	389	389	0	0.105494505494505	0.315490673154907	0.639091646390916	0.333333333333333	0.05	0.0424028268551237	12.4396150536212	30.9299169413028
10	20	2	CorrelationDetector	4	110	4	3	376	391	90	90	0	0.0975609756097561	0.230179028132992	0.519181585677749	0	0.146341463414634	0.0625	7.72169508152187	23.1489846997661
10	20	2	CorrelationDetector	4	110	4	6	392	792	144	144	0	0.0341614906832298	0.181818181818182	0.454545454545455	0.296296296296296	0.0185185185185185	0	7.38591861490656	20.6672513723165
10	20	2	CorrelationDetector	4	110	4	4	407	839	194	194	0	0.0675324675324675	0.231227651966627	0.547079856972586	0.129032258064516	0.138888888888889	0.0239043824701195	9.35490146977971	26.3038344083387
10	20	2	CorrelationDetector	4	110	4	2	316	517	139	139	0	0.078740157480315	0.268858800773694	0.584139264990329	0.173913043478261	0.0882352941176471	0.0333333333333333	9.32350574045294	26.1662253639625
10	20	2	CorrelationDetector	4	110	4	2	390	552	113	113	0	0.0766961651917404	0.204710144927536	0.471014492753623	0.148936170212766	0.0909090909090909	0.0632411067193676	9.5155401618568	26.9298944273004
10	20	2	CorrelationDetector	4	110	4	4	494	590	99	99	0	0.0386473429951691	0.167796610169492	0.349152542372881	0.172413793103448	0.0285714285714286	0.0255591054313099	8.69814655425203	25.7813960913589
10	20	2	CorrelationDetector	4	110	4	5	455	1151	320	320	0	0.0706401766004415	0.278019113814075	0.56385751520417	0.214285714285714	0.144444444444444	0.0355987055016181	11.5623421838961	29.8554124053673
10	20	2	CorrelationDetector	4	110	4	6	658	1663	380	380	0	0.0489296636085627	0.228502705953097	0.524353577871317	0.36	0.135802469135802	0.0199637023593466	11.6578326563465	29.0463374827259
10	20	2	CorrelationDetector	4	110	4	4	473	1057	281	281	0	0.0535279805352798	0.265846736045412	0.598864711447493	0.129032258064516	0	0.0415335463258786	10.0569810858422	27.2649672356833
10	20	2	CorrelationDetector	4	110	4	1	208	524	202	202	0	0.218045112781955	0.385496183206107	0.730916030534351	0.288888888888889	0.24390243902439	0.0697674418604651	10.1952128322342	27.8836652965777
10	20	2	CorrelationDetector	4	110	4	4	308	627	122	122	0	0.053030303030303	0.194577352472089	0.553429027113238	0.136363636363636	0.0576923076923077	0.0308641975308642	8.86789038021209	23.9991767711629
10	20	2	CorrelationDetector	4	110	4	2	255	590	143	143	0	0.0518867924528302	0.242372881355932	0.56271186440678	0.142857142857143	0	0	8.40194056130944	23.2638687541105
10	20	2	CorrelationDetector	4	110	4	4	483	950	241	241	0	0.0545073375262055	0.253684210526316	0.485263157894737	0.292682926829268	0.0588235294117647	0.0273224043715847	10.4235199027635	27.5779617075662
10	20	2	CorrelationDetector	4	110	4	3	401	706	98	98	0	0.0326633165829146	0.138810198300283	0.463172804532578	0.104166666666667	0.0192307692307692	0.0213523131672598	10.5957291849848	27.6328095128063
10	20	2	CorrelationDetector	4	110	4	4	327	545	120	120	0	0.0875912408759124	0.220183486238532	0.570642201834862	0.111111111111111	0.0625	0.0666666666666667	8.24957895915132	22.8473889243442
10	20	2	CorrelationDetector	4	110	4	4	291	583	158	158	0	0.076	0.271012006861063	0.648370497427101	0.239130434782609	0.0943396226415094	0.0072463768115942	9.90966679335448	27.2836491224727
10	20	2	CorrelationDetector	4	110	4	6	430	822	165	165	0	0.0378378378378378	0.200729927007299	0.51338199513382	0.209302325581395	0	0.0135135135135135	9.78506591603585	26.4153782385994
10	20	2	CorrelationDetector	4	110	4	2	333	1008	315	315	0	0.148484848484848	0.3125	0.680555555555556	0.264705882352941	0.217391304347826	0.0851063829787234	11.1490643910201	28.2806424820324
10	20	2	CorrelationDetector	4	110	4	1	274	547	131	131	0	0.0995475113122172	0.239488117001828	0.559414990859232	0.2	0.156862745098039	0.0517241379310345	8.42417489226865	23.7560354988366
10	20	2	CorrelationDetector	4	110	4	4	570	868	170	170	0	0.0363288718929254	0.195852534562212	0.449308755760369	0.0357142857142857	0.0980392156862745	0.0272108843537415	9.16002407293906	26.6397475815047
10	20	2	CorrelationDetector	4	110	4	2	343	576	154	154	0	0.0615942028985507	0.267361111111111	0.559027777777778	0.205882352941176	0.102564102564103	0.0263157894736842	8.78142673462432	24.8971296010899
10	20	2	CorrelationDetector	4	110	4	4	373	837	176	176	0	0.0990415335463259	0.210274790919952	0.549581839904421	0.166666666666667	0.169491525423729	0.0196078431372549	10.2106184499074	26.7908803289684
5	10	2	CorrelationDetector	6	110	6	2	319	387	43	43	0	0.0574324324324324	0.111111111111111	0.382428940568475	0.122448979591837	0.0344827586206897	0.0421686746987952	7.07161181650757	27.8148189217178
5	10	2	CorrelationDetector	6	110	6	2	273	252	65	65	0	0.111111111111111	0.257936507936508	0.527777777777778	0.117647058823529	0	0.0547945205479452	6.86696829712092	26.9362003240705
5	10	2	CorrelationDetector	6	110	6	0	198	213	38	38	0	0.0769230769230769	0.178403755868545	0.469483568075117	0.101694915254237	0	0.0606060606060606	6.28766467993101	24.2967405239515
5	10	2	CorrelationDetector	6	110	6	2	267	280	46	46	0	0.1	0.164285714285714	0.421428571428571	0.142857142857143	0.132075471698113	0.036144578313253	7.12064514700499	27.9598097726489
5	10	2	CorrelationDetector	6	110	6	3	512	663	99	99	0	0.0785854616895874	0.149321266968326	0.297134238310709	0.16	0.0285714285714286	0.0193905817174515	7.12197057191203	27.7177386879134
5	10	2	CorrelationDetector	6	110	6	4	353	637	102	102	0	0.046242774566474	0.160125588697017	0.433281004709576	0.131147540983607	0	0.0283400809716599	7.10083198806658	24.3056262912342
5	10	2	CorrelationDetector	6	110	6	4	478	593	24	24	0	0.0150214592274678	0.0404721753794266	0.18212478920742	0.0384615384615385	0	0.0130208333333333	5.44733695713018	18.6283806958665
5	10	2	CorrelationDetector	6	110	6	3	294	552	103	103	0	0.0754716981132075	0.186594202898551	0.48731884057971	0.173913043478261	0.0909090909090909	0.031055900621118	7.48840901658169	25.1863837585585
5	10	2	CorrelationDetector	6	110	6	3	314	493	45	45	0	0.0337837837837838	0.0912778904665314	0.241379310344828	0.131147540983607	0.0333333333333333	0.00478468899521531	4.73734318056205	17.2112676733639
5	10	2	CorrelationDetector	6	110	6	1	341	477	49	49	0	0.026615969581749	0.10272536687631	0.343815513626834	0.0227272727272727	0	0.0301507537688442	6.09326165278943	21.5349391139322
5	10	2	CorrelationDetector	6	110	6	3	236	355	76	76	0	0.0487804878048781	0.214084507042254	0.425352112676056	0.0925925925925926	0.0666666666666667	0.010752688172043	5.05323782136951	19.7652780897066
5	10	2	CorrelationDetector	6	110	6	4	452	585	88	88	0	0.0949868073878628	0.15042735042735	0.326495726495727	0.111111111111111	0.0588235294117647	0.0949367088607595	6.78505656791801	25.6183499183158
5	10	2	CorrelationDetector	6	110	6	3	347	481	98	98	0	0.0388349514563107	0.203742203742204	0.451143451143451	0.0851063829787234	0.0188679245283019	0.0148148148148148	7.56158405041004	27.4115376194473
5	10	2	CorrelationDetector	6	110	6	3	245	355	49	49	0	0.0495049504950495	0.138028169014085	0.349295774647887	0.153846153846154	0.0256410256410256	0	5.46551644091101	21.5054839752984
5	10	2	CorrelationDetector	6	110	6	2	387	426	41	41	0	0.0151975683890578	0.0962441314553991	0.394366197183099	0	0.06	0.0109289617486339	5.60244274411345	20.5991247475408
5	10	2	CorrelationDetector	6	110	6	4	385	549	90	90	0	0.0771604938271605	0.163934426229508	0.38615664845173	0.0606060606060606	0.1	0.0515021459227468	6.55511048719317	23.3428590783888
5	10	2	CorrelationDetector	6	110	6	4	405	622	68	68	0	0.0493506493506494	0.109324758842444	0.336012861736334	0.0833333333333333	0.0377358490566038	0.0387323943661972	6.9274408588603	23.5928769585509
5	10	2	CorrelationDetector	6	110	6	6	506	736	80	80	0	0.0404040404040404	0.108695652173913	0.315217391304348	0.08	0.0238095238095238	0.0368550368550369	6.79104310236203	25.9120232633294
5	10	2	CorrelationDetector	6	110	6	1	248	407	61	61	0	0.0384615384615385	0.14987714987715	0.407862407862408	0.0806451612903226	0.0512820512820513	0.00833333333333333	7.31007269380063	24.5420797489058
5	10	2	CorrelationDetector	6	110	6	2	270	312	30	30	0	0.0338164251207729	0.0961538461538462	0.317307692307692	0.02	0.0357142857142857	0.036231884057971	5.03655717824198	19.5147493589974
5	10	2	CorrelationDetector	6	110	6	5	387	937	114	114	0	0.05	0.121664887940235	0.36392742796158	0.16	0.0483870967741935	0.0238095238095238	5.53373628630208	20.0124197775197
5	10	2	CorrelationDetector	6	110	6	4	339	396	68	68	0	0.0826771653543307	0.171717171717172	0.366161616161616	0.116279069767442	0	0.0294117647058824	5.17568844149685	18.9987961139092
5	10	2	CorrelationDetector	6	110	6	4	449	479	28	28	0	0.0291777188328912	0.058455114822547	0.231732776617954	0.0588235294117647	0.0769230769230769	0.0193548387096774	5.25392541192937	18.3966926020855
5	10	2	CorrelationDetector	6	110	6	3	268	439	59	59	0	0.0231481481481481	0.134396355353075	0.378132118451025	0.0566037735849057	0	0.015625	5.5956264067637	19.7618811707417
5	10	2	CorrelationDetector	6	110	6	3	369	483	41	41	0	0.0327380952380952	0.0848861283643892	0.244306418219462	0.0555555555555556	0	0.0297872340425532	5.40217711761374	19.7651194635998
5	10	2	CorrelationDetector	6	110	6	4	444	709	70	70	0	0.0457831325301205	0.0987306064880113	0.306064880112835	0.0652173913043478	0.0204081632653061	0.0441640378548896	6.04374805681361	21.9024803613439
5	10	2	CorrelationDetector	6	110	6	3	427	591	80	80	0	0.0229591836734694	0.135363790186125	0.265651438240271	0.128205128205128	0.0204081632653061	0.0105263157894737	6.01667284939421	23.0205226249657
5	10	2	CorrelationDetector	6	110	6	0	271	283	30	30	0	0.0201005025125628	0.106007067137809	0.339222614840989	0.0666666666666667	0.0277777777777778	0	3.86820586745232	14.3175002585289
5	10	2	CorrelationDetector	6	110	6	3	203	201	30	30	0	0.0542635658914729	0.149253731343284	0.462686567164179	0.1	0	0	5.08444764338052	19.4804192349356
5	10	2	CorrelationDetector	6	110	6	5	538	921	95	95	0	0.0450281425891182	0.10314875135722	0.323561346362649	0.131578947368421	0.0579710144927536	0.0348027842227378	7.21174833560548	24.4700631378576
5	10	2	CorrelationDetector	6	110	6	5	507	743	56	56	0	0.0398406374501992	0.0753701211305518	0.251682368775236	0.0925925925925926	0	0.0314769975786925	5.48482164703398	19.4714921432031
5	10	2	CorrelationDetector	6	110	6	1	258	301	12	12	0	0.0188679245283019	0.0398671096345515	0.295681063122924	0.0392156862745098	0	0	5.5913252075422	20.4806669759997
5	10	2	CorrelationDetector	6	110	6	2	286	385	31	31	0	0.0410958904109589	0.0805194805194805	0.283116883116883	0.0625	0	0	4.22095479415307	15.8736492847082
5	10	2	CorrelationDetector	6	110	6	3	455	527	29	29	0	0.0330788804071247	0.0550284629981025	0.187855787476281	0.102564102564103	0	0.0250783699059561	5.56061633246255	21.9323648706862
5	10	2	CorrelationDetector	6	110	6	1	278	299	32	32	0	0.0469483568075117	0.107023411371237	0.270903010033445	0.0833333333333333	0.0294117647058824	0.0188679245283019	5.04784064243864	19.5701138944494
5	10	2	CorrelationDetector	6	110	6	3	370	560	66	66	0	0.04	0.117857142857143	0.308928571428571	0.146341463414634	0.032258064516129	0.0242914979757085	4.9779783044611	18.5927423921849
5	10	2	CorrelationDetector	6	110	6	2	233	319	48	48	0	0.102564102564103	0.150470219435737	0.35423197492163	0.266666666666667	0	0.0266666666666667	4.3265966418451	16.0746520235927
5	10	2	CorrelationDetector	6	110	6	3	374	451	94	94	0	0.0785714285714286	0.208425720620843	0.441241685144124	0.256410256410256	0.024390243902439	0.00555555555555556	5.7502635358198	21.5548376105503
5	10	2	CorrelationDetector	6	110	6	3	279	368	26	26	0	0.00467289719626168	0.0706521739130435	0.247282608695652	0.0185185185185185	0	0	3.95624913389199	15.5437943274012
5	10	2	CorrelationDetector	6	110	6	3	380	527	60	60	0	0.0628571428571429	0.113851992409867	0.30550284629981	0.210526315789474	0.0545454545454545	0.00934579439252336	5.88773063711668	21.95667663775
5	10	2	CorrelationDetector	6	110	6	4	373	441	24	24	0	0.0299727520435967	0.054421768707483	0.19047619047619	0.0789473684210526	0.0363636363636364	0.0119047619047619	5.69070085547237	21.3882443403976
5	10	2	CorrelationDetector	6	110	6	1	292	383	81	81	0	0.0474452554744526	0.211488250652742	0.381201044386423	0.18	0	0.029126213592233	5.71226651216411	21.8817732001837
5	10	2	CorrelationDetector	6	110	6	4	384	598	67	67	0	0.0504201680672269	0.112040133779264	0.249163879598662	0.191489361702128	0.0975609756097561	0.016260162601626	5.53360593235246	21.3829008819347
5	10	2	CorrelationDetector	6	110	6	5	383	658	74	74	0	0.0264550264550265	0.112462006079027	0.288753799392097	0.147540983606557	0.0217391304347826	0	6.44247462061929	23.298760293515
5	10	2	CorrelationDetector	6	110	6	0	372	560	76	76	0	0.0727762803234501	0.135714285714286	0.3875	0.0344827586206897	0.04	0.0755555555555556	5.80793278386068	21.3564062687792
5	10	2	CorrelationDetector	6	110	6	0	219	430	146	146	0	0.134502923976608	0.33953488372093	0.618604651162791	0.303571428571429	0.0238095238095238	0.0487804878048781	6.94979421060833	24.9356828370191
5	10	2	CorrelationDetector	6	110	6	3	356	444	58	58	0	0.0551948051948052	0.130630630630631	0.371621621621622	0.131578947368421	0.0222222222222222	0.0213903743315508	6.66589439370008	23.8174707404061
5	10	2	CorrelationDetector	6	110	6	3	572	1111	184	184	0	0.0942028985507246	0.165616561656166	0.388838883888389	0.0882352941176471	0.078125	0.0797266514806378	6.9065878466447	25.5131311520342
5	10	2	CorrelationDetector	6	110	6	1	302	481	106	106	0	0.0609756097560976	0.22037422037422	0.46985446985447	0.163265306122449	0.0277777777777778	0.0357142857142857	6.61760510421578	22.4805076975468
5	10	2	CorrelationDetector	6	110	6	3	297	341	60	60	0	0.0604838709677419	0.175953079178886	0.340175953079179	0.254901960784314	0.0256410256410256	0.00735294117647059	5.04031296074173	17.7447198363011
5	10	2	CorrelationDetector	6	110	6	4	303	446	55	55	0	0.029520295202952	0.123318385650224	0.300448430493274	0.0847457627118644	0	0.016304347826087	5.10131000982143	19.1389050804114
5	10	2	CorrelationDetector	6	110	6	3	275	331	84	84	0	0.143790849673203	0.253776435045317	0.422960725075529	0.378378378378378	0.136363636363636	0.0266666666666667	6.15622294666342	22.3724799104637
5	10	2	CorrelationDetector	6	110	6	5	477	670	85	85	0	0.076271186440678	0.126865671641791	0.325373134328358	0.216216216216216	0.0377358490566038	0.0495867768595041	5.71588855683536	21.1448793468531
5	10	2	CorrelationDetector	6	110	6	3	352	361	48	48	0	0.0653061224489796	0.132963988919668	0.349030470914127	0.0606060606060606	0	0.0722222222222222	5.52750918235295	20.0151196858345
5	10	2	CorrelationDetector	6	110	6	2	357	461	32	32	0	0.0178041543026706	0.06941431670282	0.286334056399132	0.0408163265306122	0	0.0147783251231527	5.42291352124979	19.9424316029573
5	10	2	CorrelationDetector	6	110	6	4	435	461	34	34	0	0.0185185185185185	0.0737527114967462	0.206073752711497	0.0384615384615385	0.0697674418604651	0	4.19147160193884	15.2516590210239
5	10	2	CorrelationDetector	6	110	6	4	245	448	92	92	0	0.0745614035087719	0.205357142857143	0.424107142857143	0.2	0.0217391304347826	0.00925925925925926	5.99107241137674	21.0471566632347
5	10	2	CorrelationDetector	6	110	6	5	442	599	44	44	0	0.0162790697674419	0.0734557595993322	0.268781302170284	0.0535714285714286	0	0.0118343195266272	6.65441558936628	24.1797269360876
5	10	2	CorrelationDetector	6	110	6	4	498	547	33	33	0	0.0239234449760766	0.0603290676416819	0.208409506398537	0.075	0	0.018970189701897	4.50824825943932	17.6973596982649
5	10	2	CorrelationDetector	6	110	6	4	325	410	40	40	0	0.016260162601626	0.0975609756097561	0.329268292682927	0.0697674418604651	0	0.00588235294117647	5.28148570781914	19.7654641714423
5	10	2	CorrelationDetector	6	110	6	3	499	513	8	8	0	0.0043859649122807	0.0155945419103314	0.132553606237817	0	0	0.00543478260869565	3.41686101438504	12.3646601198083
5	10	2	CorrelationDetector	6	110	6	3	401	493	37	37	0	0.0310077519379845	0.0750507099391481	0.235294117647059	0.111111111111111	0.0461538461538462	0.0110294117647059	6.02148257068895	21.8830893519788
5	10	2	CorrelationDetector	6	110	6	2	282	251	12	12	0	0.0153846153846154	0.047808764940239	0.139442231075697	0.0638297872340425	0	0	4.02034194109933	13.684504274849
5	10	2	CorrelationDetector	6	110	6	3	405	620	109	109	0	0.0758807588075881	0.175806451612903	0.406451612903226	0.206896551724138	0.112903225806452	0.0272727272727273	6.10275042492373	23.4064810042883
5	10	2	CorrelationDetector	6	110	6	2	366	493	49	49	0	0.0328358208955224	0.0993914807302231	0.342799188640974	0.0952380952380952	0.0256410256410256	0.0220994475138122	5.92633990495192	22.5730924708916
5	10	2	CorrelationDetector	6	110	6	3	340	374	36	36	0	0.0300751879699248	0.0962566844919786	0.280748663101604	0.0740740740740741	0.0461538461538462	0.00606060606060606	5.37124160923637	19.7638010514754
5	10	2	CorrelationDetector	6	110	6	4	327	558	89	89	0	0.0408163265306122	0.159498207885305	0.397849462365591	0.129032258064516	0.0652173913043478	0.00574712643678161	6.75316460620511	23.491244700807
5	10	2	CorrelationDetector	6	110	6	1	192	243	58	58	0	0.100917431192661	0.238683127572016	0.444444444444444	0.192307692307692	0	0	5.63098326675051	20.733741676938
5	10	2	CorrelationDetector	6	110	6	4	416	516	35	35	0	0.0414634146341463	0.0678294573643411	0.242248062015504	0.0967741935483871	0	0.0344827586206897	4.84902823696415	16.9263058059566
5	10	2	CorrelationDetector	6	110	6	5	444	758	88	88	0	0.061503416856492	0.116094986807388	0.343007915567282	0.348837209302326	0.0819672131147541	0.0182926829268293	6.9830245278042	24.8595379242171
5	10	2	CorrelationDetector	6	110	6	1	275	170	10	10	0	0.0252100840336134	0.0588235294117647	0.329411764705882	0	0	0.0416666666666667	3.64687344812319	15.1778724690233
5	10	2	CorrelationDetector	6	110	6	3	505	538	27	27	0	0.0255220417633411	0.050185873605948	0.102230483271375	0	0	0.0333333333333333	2.89323649544262	11.064540407509
5	10	2	CorrelationDetector	6	110	6	4	364	437	23	23	0	0.0249221183800623	0.0526315789473684	0.164759725400458	0.102564102564103	0	0.0140845070422535	4.19480147517304	15.5012728448003
5	10	2	CorrelationDetector	6	110	6	1	237	289	30	30	0	0.0473933649289099	0.103806228373702	0.28719723183391	0.125	0	0	3.76932039455594	14.331990174431
5	10	2	CorrelationDetector	6	110	6	3	270	365	33	33	0	0.0329218106995885	0.0904109589041096	0.306849315068493	0.159090909090909	0	0	4.72324806357164	18.6721615886292
5	10	2	CorrelationDetector	6	110	6	4	394	503	44	44	0	0.0100334448160535	0.0874751491053678	0.284294234592445	0	0.0208333333333333	0	4.87128390722483	18.5684689158225
5	10	2	CorrelationDetector	6	110	6	4	330	506	79	79	0	0.0346320346320346	0.156126482213439	0.41501976284585	0.0882352941176471	0.0588235294117647	0.0138888888888889	5.0485144529323	19.8412350681451
5	10	2	CorrelationDetector	6	110	6	4	372	738	136	136	0	0.0398860398860399	0.184281842818428	0.376693766937669	0.159090909090909	0.0508474576271186	0.0156862745098039	5.7211223853701	21.5045979498149
5	10	2	CorrelationDetector	6	110	6	1	335	552	79	79	0	0.021978021978022	0.143115942028986	0.375	0.025	0	0.0292397660818713	5.28561967423506	20.5505497952673
5	10	2	CorrelationDetector	6	110	6	3	344	613	79	79	0	0.0514705882352941	0.128874388254486	0.357259380097879	0.1	0.0238095238095238	0.04	5.62612542867616	21.0579039840712
5	10	2	CorrelationDetector	6	110	6	2	272	387	62	62	0	0.0234741784037559	0.160206718346253	0.416020671834625	0.0526315789473684	0.0454545454545455	0	6.40981568300775	25.7200799678512
5	10	2	CorrelationDetector	6	110	6	3	419	543	36	36	0	0.0153061224489796	0.0662983425414365	0.230202578268877	0.087719298245614	0.03125	0	4.92799477604705	20.4597053853965
5	10	2	CorrelationDetector	6	110	6	3	438	532	39	39	0	0.0154639175257732	0.0733082706766917	0.355263157894737	0.0857142857142857	0	0.0117647058823529	5.53883485500241	20.4622240212179
5	10	2	CorrelationDetector	6	110	6	2	249	284	59	59	0	0.102564102564103	0.207746478873239	0.538732394366197	0.1875	0.0645161290322581	0.027027027027027	5.28542138094337	19.5222425709438
5	10	2	CorrelationDetector	6	110	6	4	355	386	19	19	0	0.0334448160535117	0.0492227979274611	0.16839378238342	0.024390243902439	0	0.0422535211267606	4.26045773502956	17.5360454620811
5	10	2	CorrelationDetector	6	110	6	1	377	507	40	40	0	0.037037037037037	0.0788954635108481	0.211045364891519	0.114285714285714	0.0681818181818182	0.0179372197309417	3.90120501035661	15.1745043483555
5	10	2	CorrelationDetector	6	110	6	2	312	354	31	31	0	0.0483870967741935	0.0875706214689266	0.290960451977401	0.075	0.0285714285714286	0.02	5.48101926853285	20.8764038592868
5	10	2	CorrelationDetector	6	110	6	6	391	626	46	46	0	0.0117994100294985	0.073482428115016	0.230031948881789	0.0540540540540541	0	0.00421940928270042	5.37490318718219	21.2977420486565
5	10	2	CorrelationDetector	6	110	6	5	360	385	24	24	0	0.0181159420289855	0.0623376623376623	0.220779220779221	0.121212121212121	0	0	4.02061348361232	14.9143642791171
5	10	2	CorrelationDetector	6	110	6	3	300	237	14	14	0	0.0101010101010101	0.0590717299578059	0.223628691983122	0	0.08	0	4.31683100246529	16.5617667404957
5	10	2	CorrelationDetector	6	110	6	1	293	381	39	39	0	0.0403587443946188	0.102362204724409	0.341207349081365	0.14	0	0.0131578947368421	5.07173546450495	16.9192699110431
5	10	2	CorrelationDetector	6	110	6	2	401	494	59	59	0	0.0792349726775956	0.119433198380567	0.427125506072874	0.0434782608695652	0.0232558139534884	0.0874125874125874	5.86306398151484	20.4315148372123
5	10	2	CorrelationDetector	6	110	6	3	313	314	34	34	0	0.0593220338983051	0.10828025477707	0.343949044585987	0.175	0.106382978723404	0.0138888888888889	5.46809144051207	20.7107269374097
5	10	2	CorrelationDetector	6	110	6	4	391	791	68	68	0	0.0103359173126615	0.0859671302149178	0.290771175726928	0	0.0166666666666667	0.0114942528735632	6.25112145379494	23.2839241082731
5	10	2	CorrelationDetector	6	110	6	3	464	713	93	93	0	0.0433734939759036	0.130434782608696	0.377279102384292	0.0256410256410256	0.0540540540540541	0.0329341317365269	6.52385353983191	22.6033656247802
5	10	2	CorrelationDetector	6	110	6	3	379	443	41	41	0	0.0392749244712991	0.0925507900677201	0.270880361173815	0.170212765957447	0.024390243902439	0.00803212851405622	4.17621889310151	16.3174726405538
5	10	2	CorrelationDetector	6	110	6	3	343	463	62	62	0	0.046875	0.133909287257019	0.263498920086393	0.145454545454545	0	0.0239234449760766	5.30468668601861	19.6731024407882
5	10	2	CorrelationDetector	6	110	6	1	273	331	29	29	0	0.0521327014218009	0.0876132930513595	0.244712990936556	0.05	0.0294117647058824	0.040983606557377	4.39724975079592	16.4124041647266
5	10	2	CorrelationDetector	6	110	6	4	359	368	22	22	0	0.0316455696202532	0.0597826086956522	0.138586956521739	0.121951219512195	0	0.0219298245614035	3.58696607172077	13.9517305096835
5	10	2	CorrelationDetector	6	110	6	4	321	363	29	29	0	0.0317460317460317	0.0798898071625344	0.236914600550964	0.0357142857142857	0.0425531914893617	0	4.13272465907595	16.4588123858439
10	20	2	CorrelationDetector	6	110	6	2	375	714	144	144	0	0.071875	0.201680672268908	0.483193277310924	0.282051282051282	0	0.0460829493087558	10.0674292508646	27.3952036060126
10	20	2	CorrelationDetector	6	110	6	5	472	900	180	180	0	0.0335570469798658	0.2	0.455555555555556	0.153846153846154	0.0833333333333333	0.0192307692307692	10.6331066204954	27.9982528557797
10	20	2	CorrelationDetector	6	110	6	2	286	479	132	132	0	0.0892018779342723	0.275574112734864	0.668058455114823	0.166666666666667	0.102040816326531	0.0625	9.2808239987212	24.893555075068
10	20	2	CorrelationDetector	6	110	6	2	360	940	281	281	0	0.0632911392405063	0.298936170212766	0.677659574468085	0.194444444444444	0.0166666666666667	0.00617283950617284	13.0000728910309	32.7095234534457
10	20	2	CorrelationDetector	6	110	6	5	487	1066	235	235	0	0.0597014925373134	0.220450281425891	0.556285178236398	0.0909090909090909	0.114285714285714	0.0470588235294118	10.3595878741933	27.0566403207269
10	20	2	CorrelationDetector	6	110	6	3	300	526	161	161	0	0.0511627906976744	0.306083650190114	0.574144486692015	0.135135135135135	0	0.0175438596491228	10.9699898679276	30.1622051587693
10	20	2	CorrelationDetector	6	110	6	4	570	1338	365	365	0	0.0899470899470899	0.272795216741405	0.596412556053812	0.458333333333333	0.0694444444444444	0.0620525059665871	12.089202542028	30.1367739063473
10	20	2	CorrelationDetector	6	110	6	2	356	803	227	227	0	0.121580547112462	0.282689912826899	0.651307596513076	0.194444444444444	0.0833333333333333	0.130718954248366	11.6590646548616	29.2656078556148
10	20	2	CorrelationDetector	6	110	6	4	386	716	184	184	0	0.101754385964912	0.256983240223464	0.582402234636871	0.357142857142857	0.0816326530612245	0.0406976744186047	10.3480147821068	28.0028816755511
10	20	2	CorrelationDetector	6	110	6	3	483	1021	218	218	0	0.0647181628392484	0.213516160626836	0.540646425073457	0.288461538461538	0.0444444444444444	0.0251572327044025	13.1524731940518	30.6924338988107
10	20	2	CorrelationDetector	6	110	6	2	301	495	125	125	0	0.0698689956331878	0.252525252525253	0.523232323232323	0.192307692307692	0.104166666666667	0.0181818181818182	9.57407822354924	25.6847863222152
10	20	2	CorrelationDetector	6	110	6	2	293	370	52	52	0	0.0241545893719807	0.140540540540541	0.437837837837838	0.0930232558139535	0	0.008	7.88444612692709	21.4372143728885
10	20	2	CorrelationDetector	6	110	6	2	311	640	155	155	0	0.0613026819923372	0.2421875	0.578125	0.0740740740740741	0.1	0.0201342281879195	11.0333733046746	26.429026440002
10	20	2	CorrelationDetector	6	110	6	5	487	1555	486	486	0	0.0654008438818565	0.312540192926045	0.641800643086817	0.414634146341463	0.0571428571428571	0.0248618784530387	13.0952174604134	30.6693336871633
10	20	2	CorrelationDetector	6	110	6	3	337	637	149	149	0	0.0604982206405694	0.233908948194662	0.566718995290424	0.1875	0.0217391304347826	0	10.3162348726813	28.9989247090796
10	20	2	CorrelationDetector	6	110	6	6	347	801	244	244	0	0.0721311475409836	0.304619225967541	0.593008739076155	0.268292682926829	0.130434782608696	0.0101010101010101	11.3551832362866	28.7830219126483
10	20	2	CorrelationDetector	6	110	6	6	570	1203	286	286	0	0.0620567375886525	0.237738985868662	0.500415627597672	0.142857142857143	0.153846153846154	0.0214797136038186	11.4924568054471	28.6858453441432
10	20	2	CorrelationDetector	6	110	6	3	345	719	179	179	0	0.0598006644518272	0.248956884561892	0.570236439499305	0.210526315789474	0.0677966101694915	0.0307692307692308	10.939639940174	29.1605015644171
10	20	2	CorrelationDetector	6	110	6	4	474	899	232	232	0	0.0812641083521445	0.258064516129032	0.609566184649611	0.181818181818182	0.121212121212121	0.0373831775700935	11.8406797657255	28.6413047962744
10	20	2	CorrelationDetector	6	110	6	3	609	1037	237	237	0	0.0711805555555556	0.22854387656702	0.518804243008679	0.307692307692308	0.166666666666667	0.0465631929046563	11.7432657865588	30.055144840526
10	20	2	CorrelationDetector	6	110	6	3	252	451	145	145	0	0.133047210300429	0.321507760532151	0.729490022172949	0.280701754385965	0	0.0747663551401869	13.0034257177208	33.0766718148462
10	20	2	CorrelationDetector	6	110	6	4	294	534	97	97	0	0.0568181818181818	0.181647940074906	0.451310861423221	0.208333333333333	0.0204081632653061	0.0132450331125828	8.87506886534546	23.8486789378917
10	20	2	CorrelationDetector	6	110	6	3	365	649	225	225	0	0.138972809667674	0.346687211093991	0.590138674884438	0.239130434782609	0.145161290322581	0.0657276995305164	11.0181524534335	28.4824089974246
10	20	2	CorrelationDetector	6	110	6	0	246	290	86	86	0	0.177304964539007	0.296551724137931	0.658620689655172	0.382352941176471	0.128205128205128	0.0980392156862745	8.4337271417353	24.5157550554229
10	20	2	CorrelationDetector	6	110	6	4	343	831	211	211	0	0.108504398826979	0.253910950661853	0.55956678700361	0.285714285714286	0.0178571428571429	0.0143540669856459	11.4794569554575	28.2719643294726
10	20	2	CorrelationDetector	6	110	6	5	458	894	245	245	0	0.108796296296296	0.274049217002237	0.557046979865772	0.212765957446809	0.0869565217391304	0.0982142857142857	13.0072883619766	32.3937062832246
10	20	2	CorrelationDetector	6	110	6	3	341	610	173	173	0	0.0875	0.283606557377049	0.581967213114754	0.181818181818182	0.0303030303030303	0.0405405405405405	10.3732715323948	27.441979300335
10	20	2	CorrelationDetector	6	110	6	2	437	723	255	255	0	0.197149643705463	0.352697095435685	0.677731673582296	0.472222222222222	0.157894736842105	0.152091254752852	13.2936658370547	33.1453838843507
10	20	2	CorrelationDetector	6	110	6	3	306	475	137	137	0	0.0737327188940092	0.288421052631579	0.562105263157895	0.236842105263158	0.0666666666666667	0.0222222222222222	10.2933916849416	28.644535846299
10	20	2	CorrelationDetector	6	110	6	5	332	593	168	168	0	0.0888157894736842	0.283305227655987	0.603709949409781	0.275	0.0983606557377049	0.0492957746478873	13.8429679431113	35.0563991174281
10	20	2	CorrelationDetector	6	110	6	2	318	475	158	158	0	0.163265306122449	0.332631578947368	0.673684210526316	0.30188679245283	0.105263157894737	0.0875912408759124	12.333163498735	31.9106360579208
10	20	2	CorrelationDetector	6	110	6	1	232	394	178	178	0	0.160839160839161	0.451776649746193	0.728426395939086	0.441860465116279	0	0.0294117647058824	12.3131253849803	32.6714445957402
10	20	2	CorrelationDetector	6	110	6	5	520	972	189	189	0	0.0560928433268859	0.194444444444444	0.441358024691358	0.294117647058824	0.0555555555555556	0.0234741784037559	11.1370193517359	28.6436743125888
10	20	2	CorrelationDetector	6	110	6	4	473	697	181	181	0	0.115384615384615	0.259684361549498	0.581061692969871	0.208333333333333	0.0555555555555556	0.0848056537102474	11.5491567528599	30.770804077963
10	20	2	CorrelationDetector	6	110	6	6	380	866	176	176	0	0.0434782608695652	0.203233256351039	0.506928406466513	0.162790697674419	0.0166666666666667	0.0196078431372549	10.1899804248922	27.4657769730708
10	20	2	CorrelationDetector	6	110	6	2	375	474	88	88	0	0.0524590163934426	0.185654008438819	0.383966244725738	0.2	0.0714285714285714	0	8.81444203857123	25.668041109413
10	20	2	CorrelationDetector	6	110	6	3	261	469	133	133	0	0.0590909090909091	0.283582089552239	0.603411513859275	0.162790697674419	0.0545454545454545	0.00961538461538462	10.5270295395165	26.9322415890466
10	20	2	CorrelationDetector	6	110	6	5	423	762	164	164	0	0.069377990430622	0.215223097112861	0.439632545931759	0.153846153846154	0.116279069767442	0.0562913907284768	8.90760648138991	25.1945910736121
10	20	2	CorrelationDetector	6	110	6	3	366	768	200	200	0	0.0985915492957746	0.260416666666667	0.537760416666667	0.348837209302326	0.145454545454545	0.014018691588785	11.4204578980742	29.7355669008857
10	20	2	CorrelationDetector	6	110	6	5	352	654	195	195	0	0.122699386503067	0.298165137614679	0.574923547400612	0.2	0.116279069767442	0.0666666666666667	12.3435292693016	32.8614913662209
10	20	2	CorrelationDetector	6	110	6	2	450	615	120	120	0	0.0923913043478261	0.195121951219512	0.461788617886179	0.179487179487179	0	0.0452830188679245	9.72862723681866	26.6772450946002
10	20	2	CorrelationDetector	6	110	6	3	305	866	307	307	0	0.142857142857143	0.354503464203233	0.661662817551963	0.333333333333333	0.11864406779661	0.0857142857142857	13.9529061396463	32.5404759865411
10	20	2	CorrelationDetector	6	110	6	2	395	956	403	403	0	0.200549450549451	0.421548117154812	0.72071129707113	0.456521739130435	0.0980392156862745	0.101851851851852	14.839296805972	34.1310564407013
10	20	2	CorrelationDetector	6	110	6	2	322	536	137	137	0	0.0765957446808511	0.255597014925373	0.608208955223881	0.147058823529412	0	0.0306122448979592	10.0610638651988	27.5354324774662
10	20	2	CorrelationDetector	6	110	6	1	250	369	144	144	0	0.149068322981366	0.390243902439024	0.696476964769648	0.333333333333333	0.214285714285714	0.0106382978723404	10.5102633234884	28.1843442976834
10	20	2	CorrelationDetector	6	110	6	2	214	465	157	157	0	0.19205298013245	0.337634408602151	0.750537634408602	0.226415094339623	0.155555555555556	0.0392156862745098	12.380945055607	32.4709307034789
10	20	2	CorrelationDetector	6	110	6	6	456	1145	315	315	0	0.101769911504425	0.275109170305677	0.613100436681223	0.404761904761905	0.111111111111111	0.0614035087719298	14.2731063868412	32.7945065723942
10	20	2	CorrelationDetector	6	110	6	6	522	942	283	283	0	0.138702460850112	0.300424628450106	0.616772823779193	0.310344827586207	0.268292682926829	0.071875	14.7438735069039	35.5849148078591
10	20	2	CorrelationDetector	6	110	6	3	389	821	359	359	0	0.150837988826816	0.437271619975639	0.655298416565164	0.395833333333333	0.245901639344262	0.0212765957446809	15.5120075760404	35.5160710647379
10	20	2	CorrelationDetector	6	110	6	3	243	474	187	187	0	0.229166666666667	0.394514767932489	0.744725738396624	0.325	0.361111111111111	0.0416666666666667	12.9498558186788	32.7520330674262
10	20	2	CorrelationDetector	6	110	6	4	529	825	163	163	0	0.0303687635574837	0.197575757575758	0.500606060606061	0.111111111111111	0.0487804878048781	0.0180878552971576	10.2101752076322	26.92282356388
10	20	2	CorrelationDetector	6	110	6	4	586	1285	329	329	0	0.077720207253886	0.256031128404669	0.562645914396887	0.15625	0.112676056338028	0.0536585365853659	11.9778641951717	30.1350607284289
10	20	2	CorrelationDetector	6	110	6	4	420	864	247	247	0	0.142857142857143	0.28587962962963	0.621527777777778	0.326086956521739	0.0909090909090909	0.0474308300395257	11.1459847659742	27.6843494515029
10	20	2	CorrelationDetector	6	110	6	3	533	1314	334	334	0	0.104743083003953	0.254185692541857	0.613394216133942	0.333333333333333	0.123287671232877	0.0806845965770171	12.0589324645105	29.6774155034337
10	20	2	CorrelationDetector	6	110	6	1	341	601	137	137	0	0.0751633986928105	0.227953410981697	0.559068219633943	0.075	0.106382978723404	0.0568181818181818	10.8960583247946	29.3786490148531
10	20	2	CorrelationDetector	6	110	6	3	362	433	103	103	0	0.0693430656934307	0.237875288683603	0.540415704387991	0.161290322580645	0.107142857142857	0.0571428571428571	9.31251601605285	27.5637819120888
10	20	2	CorrelationDetector	6	110	6	2	325	448	131	131	0	0.152892561983471	0.292410714285714	0.591517857142857	0.382352941176471	0.08	0.10062893081761	9.01719090079559	25.1006096489122
10	20	2	CorrelationDetector	6	110	6	4	333	634	169	169	0	0.0957446808510638	0.266561514195584	0.675078864353312	0.285714285714286	0.037037037037037	0.0563380281690141	11.3037677989559	30.2439490288142
10	20	2	CorrelationDetector	6	110	6	2	298	274	51	51	0	0.0691489361702128	0.186131386861314	0.5	0.0666666666666667	0	0.0833333333333333	8.84361080174494	25.8437933850022
10	20	2	CorrelationDetector	6	110	6	2	362	543	128	128	0	0.0387323943661972	0.23572744014733	0.511970534069982	0.0606060606060606	0.0256410256410256	0	9.56292430216289	27.0222987981406
10	20	2	CorrelationDetector	6	110	6	3	360	724	194	194	0	0.0879478827361563	0.267955801104972	0.604972375690608	0.19047619047619	0.0606060606060606	0.0599078341013825	9.68547816619717	27.1946215141738
10	20	2	CorrelationDetector	6	110	6	3	285	593	146	146	0	0.104347826086957	0.246205733558179	0.613827993254637	0.166666666666667	0.0980392156862745	0.0689655172413793	10.0109953289007	28.6553664460923
10	20	2	CorrelationDetector	6	110	6	2	375	420	62	62	0	0.0281124497991968	0.147619047619048	0.509523809523809	0.037037037037037	0.0408163265306122	0.0072463768115942	8.57081655130234	24.3199998323093
10	20	2	CorrelationDetector	6	110	6	4	339	385	60	60	0	0.0775193798449612	0.155844155844156	0.361038961038961	0.1	0	0.1	7.84609184515349	23.4209138707608
10	20	2	CorrelationDetector	6	110	6	5	352	866	204	204	0	0.0766773162939297	0.235565819861432	0.587759815242494	0.358974358974359	0.0735294117647059	0.0220994475138122	10.1380685991169	26.8092659395688
10	20	2	CorrelationDetector	6	110	6	4	465	744	178	178	0	0.0756501182033097	0.239247311827957	0.469086021505376	0.266666666666667	0.04	0.0536723163841808	8.97972592608459	25.6921391896971
10	20	2	CorrelationDetector	6	110	6	6	455	1120	255	255	0	0.0535714285714286	0.227678571428571	0.528571428571429	0.2	0.156626506024096	0.0113636363636364	10.4213145826681	27.6345709332825
10	20	2	CorrelationDetector	6	110	6	5	367	779	159	159	0	0.0498338870431894	0.20410783055199	0.567394094993582	0.135135135135135	0.0655737704918033	0.02	9.7940994922447	25.4751165644964
10	20	2	CorrelationDetector	6	110	6	5	526	922	214	214	0	0.061965811965812	0.232104121475054	0.492407809110629	0.148148148148148	0.0454545454545455	0.0552763819095477	9.91260816063887	27.3463194060725
10	20	2	CorrelationDetector	6	110	6	3	276	500	75	75	0	0.0355555555555556	0.15	0.472	0.148936170212766	0	0.00775193798449612	9.62399647881524	26.8058972413352
10	20	2	CorrelationDetector	6	110	6	2	419	842	220	220	0	0.0895140664961637	0.261282660332542	0.568883610451306	0.266666666666667	0.0645161290322581	0.0441767068273092	12.0118308750043	30.3655523481798
10	20	2	CorrelationDetector	6	110	6	3	280	652	189	189	0	0.0931174089068826	0.289877300613497	0.605828220858896	0.171428571428571	0.128205128205128	0	10.8677658240245	28.3856200122663
10	20	2	CorrelationDetector	6	110	6	4	314	648	217	217	0	0.196850393700787	0.334876543209877	0.654320987654321	0.363636363636364	0.220338983050847	0.102803738317757	12.1636906090937	32.4618989736183
10	20	2	CorrelationDetector	6	110	6	2	310	491	105	105	0	0.0793650793650794	0.213849287169043	0.545824847250509	0.272727272727273	0	0.024390243902439	10.8667783957882	28.9442113529172
10	20	2	CorrelationDetector	6	110	6	2	336	718	222	222	0	0.0736196319018405	0.309192200557103	0.587743732590529	0.204545454545455	0	0.0677966101694915	12.1623937825322	31.4143819633809
10	20	2	CorrelationDetector	6	110	6	4	302	560	146	146	0	0.0939597315436242	0.260714285714286	0.546428571428571	0.285714285714286	0.170212765957447	0.0122699386503067	12.1102814888445	31.4050274504529
10	20	2	CorrelationDetector	6	110	6	3	453	1087	199	199	0	0.0493273542600897	0.183072677092916	0.523459061637535	0.075	0.0625	0.0421686746987952	11.1040881250304	27.1066015812114
10	20	2	CorrelationDetector	6	110	6	6	476	772	150	150	0	0.0429184549356223	0.194300518134715	0.427461139896373	0.229166666666667	0.0740740740740741	0.00854700854700855	11.5432303428174	29.8168409572006
10	20	2	CorrelationDetector	6	110	6	6	457	854	227	227	0	0.0782828282828283	0.265807962529274	0.549180327868853	0.303030303030303	0.12	0.0456026058631922	10.9844739794239	27.2786669190931
10	20	2	CorrelationDetector	6	110	6	4	359	964	217	217	0	0.0733137829912024	0.225103734439834	0.54149377593361	0.244897959183673	0.0689655172413793	0.0398230088495575	11.5799546775773	29.5197542717024
10	20	2	CorrelationDetector	6	110	6	1	342	509	174	174	0	0.140969162995595	0.341846758349705	0.681728880157171	0.35	0	0.0606060606060606	12.0009599768303	32.7101434600569
10	20	2	CorrelationDetector	6	110	6	3	365	698	164	164	0	0.059190031152648	0.234957020057307	0.565902578796562	0.027027027027027	0.0806451612903226	0.0452261306532663	11.5610605078577	29.5753202430929
10	20	2	CorrelationDetector	6	110	6	2	287	488	205	205	0	0.128048780487805	0.420081967213115	0.760245901639344	0.181818181818182	0	0.0645161290322581	12.7635152442726	32.9475336559936
10	20	2	CorrelationDetector	6	110	6	2	310	481	155	155	0	0.0878661087866109	0.322245322245322	0.598752598752599	0.222222222222222	0.0666666666666667	0.0462962962962963	9.24224498680587	27.5218874089165
10	20	2	CorrelationDetector	6	110	6	6	505	1283	265	265	0	0.0455531453362256	0.206547155105222	0.524551831644583	0.111111111111111	0.0441176470588235	0.0394366197183099	11.3989915554883	30.7163519711228
10	20	2	CorrelationDetector	6	110	6	2	323	719	225	225	0	0.134751773049645	0.312934631432545	0.620305980528512	0.404761904761905	0.19047619047619	0.0493827160493827	11.739079869515	30.9054818137838
10	20	2	CorrelationDetector	6	110	6	4	454	990	283	283	0	0.0955555555555556	0.285858585858586	0.564646464646465	0.354166666666667	0.148148148148148	0.0511363636363636	13.1042728310843	30.7641550308467
10	20	2	CorrelationDetector	6	110	6	6	618	1208	236	236	0	0.0469798657718121	0.195364238410596	0.514900662251656	0.129032258064516	0.0212765957446809	0.0374015748031496	11.2556610597865	29.8248302365396
10	20	2	CorrelationDetector	6	110	6	4	373	785	251	251	0	0.122033898305085	0.319745222929936	0.569426751592357	0.526315789473684	0.120689655172414	0.0423280423280423	12.7243736240625	31.0231171003322
10	20	2	CorrelationDetector	6	110	6	1	274	816	216	216	0	0.0989010989010989	0.264705882352941	0.627450980392157	0.234042553191489	0.174603174603175	0.0378787878787879	12.5673452392337	30.9091737399538
10	20	2	CorrelationDetector	6	110	6	0	283	444	170	170	0	0.141463414634146	0.382882882882883	0.673423423423423	0.326530612244898	0.0588235294117647	0.19047619047619	12.6754396955266	32.4142415862527
10	20	2	CorrelationDetector	6	110	6	4	358	710	248	248	0	0.135313531353135	0.349295774647887	0.647887323943662	0.342105263157895	0.15	0.037037037037037	14.0535262631932	34.1170938608538
10	20	2	CorrelationDetector	6	110	6	4	404	857	200	200	0	0.040920716112532	0.233372228704784	0.463243873978997	0.0909090909090909	0.0185185185185185	0.0111940298507463	9.20810875646144	27.1541006511898
10	20	2	CorrelationDetector	6	110	6	2	389	604	175	175	0	0.0835654596100279	0.289735099337748	0.52317880794702	0.333333333333333	0.136363636363636	0.020746887966805	11.9309211924452	29.7221803578644
10	20	2	CorrelationDetector	6	110	6	2	346	672	223	223	0	0.15625	0.331845238095238	0.639880952380952	0.351351351351351	0.15	0.0828402366863905	12.439243071307	31.7041944837796
10	20	2	CorrelationDetector	6	110	6	6	671	1193	233	233	0	0.0510835913312693	0.195305951383068	0.440067057837385	0.314285714285714	0.0851063829787234	0.0271317829457364	12.3524165057891	31.2514529323705
10	20	2	CorrelationDetector	6	110	6	3	430	695	227	227	0	0.137055837563452	0.326618705035971	0.634532374100719	0.307692307692308	0.2	0.0817307692307692	13.0526969839937	33.5672046111434
10	20	2	CorrelationDetector	6	110	6	2	311	584	212	212	0	0.202054794520548	0.363013698630137	0.722602739726027	0.42	0.06	0.108527131782946	13.536139958465	32.4826007172062
10	20	2	CorrelationDetector	6	110	6	5	460	768	168	168	0	0.0494117647058823	0.21875	0.497395833333333	0.228571428571429	0.0833333333333333	0.0238805970149254	8.2608017021845	23.5495700507494
10	20	2	CorrelationDetector	6	110	6	1	223	298	93	93	0	0.170731707317073	0.312080536912752	0.677852348993289	0.2	0.128205128205128	0.161290322580645	10.3935105733835	27.8630169161829
5	10	2	CorrelationDetector	8	110	8	2	376	456	35	35	0	0.0336700336700337	0.0767543859649123	0.234649122807018	0.0588235294117647	0.0238095238095238	0.0197044334975369	5.73947827872039	20.4611815004441
5	10	2	CorrelationDetector	8	110	8	5	451	528	26	26	0	0.0101781170483461	0.0492424242424242	0.166666666666667	0.0975609756097561	0	0	5.65532355805884	21.6605926956647
5	10	2	CorrelationDetector	8	110	8	1	251	335	47	47	0	0.0414507772020725	0.140298507462687	0.388059701492537	0.0555555555555556	0.0571428571428571	0.0348837209302326	5.5785714033572	19.9326950868879
5	10	2	CorrelationDetector	8	110	8	2	315	309	26	26	0	0.0272373540856031	0.0841423948220065	0.245954692556634	0.0294117647058824	0.0465116279069767	0.0201342281879195	4.44112630824559	16.9349589368687
5	10	2	CorrelationDetector	8	110	8	6	414	578	53	53	0	0.0244565217391304	0.0916955017301038	0.249134948096886	0	0.0147058823529412	0.0118110236220472	4.75565289026237	19.3791658800096
5	10	2	CorrelationDetector	8	110	8	1	256	260	40	40	0	0.0444444444444444	0.153846153846154	0.392307692307692	0.12	0	0	4.37742693399161	16.9645604354039
5	10	2	CorrelationDetector	8	110	8	3	347	467	76	76	0	0.0902527075812274	0.162740899357602	0.359743040685225	0.196078431372549	0	0.0717703349282297	6.83769362733004	24.9050580668159
5	10	2	CorrelationDetector	8	110	8	1	332	715	155	155	0	0.164285714285714	0.216783216783217	0.457342657342657	0.25531914893617	0.102564102564103	0.0578512396694215	7.42294689500432	25.8761438034299
5	10	2	CorrelationDetector	8	110	8	7	505	978	141	141	0	0.0403225806451613	0.144171779141104	0.394683026584867	0.0606060606060606	0.0563380281690141	0.00568181818181818	7.8422462871183	26.1763548919207
5	10	2	CorrelationDetector	8	110	8	3	339	407	45	45	0	0.0259259259259259	0.110565110565111	0.240786240786241	0.127659574468085	0	0.00495049504950495	5.81465372378469	21.3862167441669
5	10	2	CorrelationDetector	8	110	8	6	479	871	82	82	0	0.0189873417721519	0.0941446613088404	0.324913892078071	0.0535714285714286	0	0.0158311345646438	7.80472992692207	27.575861943454
5	10	2	CorrelationDetector	8	110	8	3	274	414	63	63	0	0.0454545454545455	0.152173913043478	0.376811594202899	0.127659574468085	0.0227272727272727	0.016	8.02422326231991	26.2033924310521
5	10	2	CorrelationDetector	8	110	8	3	299	357	29	29	0	0.0171673819742489	0.0812324929971989	0.271708683473389	0.02	0.0540540540540541	0.00641025641025641	7.04066443716677	24.7061413436016
5	10	2	CorrelationDetector	8	110	8	3	307	571	97	97	0	0.0544747081712062	0.169877408056042	0.430823117338003	0.170212765957447	0.0217391304347826	0.0185185185185185	7.77480816221558	26.7066926442796
5	10	2	CorrelationDetector	8	110	8	2	259	286	30	30	0	0.0225988700564972	0.104895104895105	0.304195804195804	0.0909090909090909	0	0	6.40927589972812	23.3225895231807
5	10	2	CorrelationDetector	8	110	8	5	469	559	40	40	0	0.0171990171990172	0.0715563506261181	0.216457960644007	0.111111111111111	0.0588235294117647	0	5.36507350130289	20.1887417316634
5	10	2	CorrelationDetector	8	110	8	1	333	394	53	53	0	0.0445205479452055	0.134517766497462	0.454314720812183	0.0754716981132075	0.0357142857142857	0.0473372781065089	5.9620016190374	20.908052104477
5	10	2	CorrelationDetector	8	110	8	4	546	792	170	170	0	0.0645756457564576	0.214646464646465	0.424242424242424	0.205128205128205	0	0.0509708737864078	7.02206705202405	24.3889606400254
5	10	2	CorrelationDetector	8	110	8	1	227	202	21	21	0	0.0420168067226891	0.103960396039604	0.371287128712871	0.0540540540540541	0.0526315789473684	0	4.30402337270273	16.1512988126318
5	10	2	CorrelationDetector	8	110	8	4	430	633	105	105	0	0.031413612565445	0.165876777251185	0.371248025276461	0.179487179487179	0.0476190476190476	0.00980392156862745	6.59615832736117	22.8957610787415
5	10	2	CorrelationDetector	8	110	8	3	302	376	62	62	0	0.0705394190871369	0.164893617021277	0.518617021276596	0.0416666666666667	0	0.0178571428571429	6.39187675115142	25.2967654824875
5	10	2	CorrelationDetector	8	110	8	5	399	655	93	93	0	0.0428954423592493	0.141984732824427	0.331297709923664	0.217391304347826	0	0.0218978102189781	5.76118348853244	21.3520123075576
5	10	2	CorrelationDetector	8	110	8	1	249	342	97	97	0	0.108571428571429	0.283625730994152	0.58187134502924	0.153846153846154	0	0.0555555555555556	5.96152275945321	23.2723327503088
5	10	2	CorrelationDetector	8	110	8	2	270	413	84	84	0	0.0794392523364486	0.203389830508475	0.375302663438257	0.311111111111111	0	0.00854700854700855	5.3434863063702	19.1487658404975
5	10	2	CorrelationDetector	8	110	8	5	365	489	31	31	0	0.0189873417721519	0.0633946830265849	0.278118609406953	0.0697674418604651	0.0212765957446809	0.00862068965517241	6.15984121880493	22.4229074864326
5	10	2	CorrelationDetector	8	110	8	5	478	651	40	40	0	0.0164319248826291	0.0614439324116743	0.230414746543779	0	0	0.0140845070422535	5.20989110779328	18.7363419890573
5	10	2	CorrelationDetector	8	110	8	2	401	573	71	71	0	0.0546448087431694	0.1239092495637	0.452006980802792	0.131578947368421	0.0185185185185185	0.0472727272727273	7.50414389538703	24.8838723210887
5	10	2	CorrelationDetector	8	110	8	2	347	531	78	78	0	0.0285714285714286	0.146892655367232	0.378531073446328	0.111111111111111	0.0232558139534884	0	6.79816979840235	24.2596411483394
5	10	2	CorrelationDetector	8	110	8	4	444	585	70	70	0	0.0367647058823529	0.11965811965812	0.388034188034188	0.024390243902439	0.0333333333333333	0.0354609929078014	7.50354302641608	25.7751748357276
5	10	2	CorrelationDetector	8	110	8	4	490	529	17	17	0	0.0108459869848156	0.0321361058601134	0.137996219281664	0.0925925925925926	0	0	4.37771686496973	15.9596826348896
5	10	2	CorrelationDetector	8	110	8	2	341	415	25	25	0	0.0295081967213115	0.0602409638554217	0.236144578313253	0.0555555555555556	0	0.0228571428571429	5.04076744649254	17.4033212427895
5	10	2	CorrelationDetector	8	110	8	4	396	514	70	70	0	0.038860103626943	0.136186770428016	0.321011673151751	0.174603174603175	0	0.0111111111111111	7.50289099322485	26.1466786563415
5	10	2	CorrelationDetector	8	110	8	5	549	666	61	61	0	0.0543259557344064	0.0915915915915916	0.262762762762763	0.137931034482759	0	0.0516431924882629	4.99930247735833	19.3738507930251
5	10	2	CorrelationDetector	8	110	8	2	266	281	38	38	0	0.0631578947368421	0.135231316725979	0.323843416370107	0.24	0	0	5.24944533035312	19.4602532636526
5	10	2	CorrelationDetector	8	110	8	2	227	392	98	98	0	0.102272727272727	0.25	0.50765306122449	0.16	0.0967741935483871	0	6.03086230464627	22.2130785332721
5	10	2	CorrelationDetector	8	110	8	5	286	345	55	55	0	0.0776255707762557	0.159420289855072	0.353623188405797	0.1875	0.121212121212121	0.0211267605633803	6.76195480384015	23.8567153686961
5	10	2	CorrelationDetector	8	110	8	3	533	863	66	66	0	0.01953125	0.0764774044032445	0.215527230590962	0.0204081632653061	0.0476190476190476	0.0165094339622642	5.41748609611475	20.8122633817111
5	10	2	CorrelationDetector	8	110	8	4	295	363	33	33	0	0.025	0.0909090909090909	0.300275482093664	0.0208333333333333	0	0.0350877192982456	6.94217128527274	24.7966752440286
5	10	2	CorrelationDetector	8	110	8	1	402	551	86	86	0	0.0449438202247191	0.156079854809437	0.370235934664247	0.181818181818182	0.024390243902439	0.0165289256198347	6.8448273022873	24.1342568460195
5	10	2	CorrelationDetector	8	110	8	1	330	408	63	63	0	0.0745098039215686	0.154411764705882	0.372549019607843	0.227272727272727	0.103448275862069	0.0315789473684211	6.12480028310757	23.2322832460865
5	10	2	CorrelationDetector	8	110	8	7	517	719	84	84	0	0.041407867494824	0.11682892906815	0.280945757997218	0.153846153846154	0.0263157894736842	0.0248756218905473	6.65307212444888	23.2699091878389
5	10	2	CorrelationDetector	8	110	8	5	492	680	81	81	0	0.0538116591928251	0.119117647058824	0.304411764705882	0.275	0	0.0318840579710145	7.64002792732842	27.5681873503296
5	10	2	CorrelationDetector	8	110	8	2	344	329	36	36	0	0.031496062992126	0.109422492401216	0.29483282674772	0.163265306122449	0	0	7.55212921167262	26.2962790930746
5	10	2	CorrelationDetector	8	110	8	5	324	532	80	80	0	0.0733590733590734	0.150375939849624	0.392857142857143	0.25	0.0425531914893617	0.0289017341040462	7.21758485651112	25.402130692494
5	10	2	CorrelationDetector	8	110	8	2	281	338	45	45	0	0.0578947368421053	0.133136094674556	0.369822485207101	0.145833333333333	0	0.0176991150442478	5.90542615007644	20.5618424447301
5	10	2	CorrelationDetector	8	110	8	2	318	488	195	195	0	0.15625	0.399590163934426	0.647540983606557	0.304347826086957	0.107142857142857	0.0481927710843374	8.46535677390648	28.2035058050738
5	10	2	CorrelationDetector	8	110	8	4	512	572	44	44	0	0.0207373271889401	0.0769230769230769	0.204545454545455	0.04	0.0666666666666667	0.0138121546961326	4.8234384146714	17.8831277715272
5	10	2	CorrelationDetector	8	110	8	2	295	368	67	67	0	0.052863436123348	0.182065217391304	0.491847826086957	0.148148148148148	0	0.0251572327044025	7.54828156374833	25.8547397246817
5	10	2	CorrelationDetector	8	110	8	7	585	1218	104	104	0	0.0137693631669535	0.0853858784893268	0.280788177339901	0.0697674418604651	0	0.0101010101010101	6.94647288055363	23.6488056438048
5	10	2	CorrelationDetector	8	110	8	3	429	729	176	176	0	0.0935828877005348	0.241426611796982	0.55281207133059	0.193548387096774	0.0263157894736842	0.0727272727272727	8.43259362484917	28.4893726091268
5	10	2	CorrelationDetector	8	110	8	2	393	304	15	15	0	0.0446735395189003	0.0493421052631579	0.174342105263158	0.146341463414634	0	0.024390243902439	4.18730442984578	15.104043445571
5	10	2	CorrelationDetector	8	110	8	1	227	238	21	21	0	0.0363636363636364	0.0882352941176471	0.411764705882353	0.087719298245614	0	0	6.55079460124297	24.2513158784675
5	10	2	CorrelationDetector	8	110	8	1	379	577	92	92	0	0.0708215297450425	0.159445407279029	0.37261698440208	0.272727272727273	0.0588235294117647	0.029535864978903	6.74086126906533	23.8205261987499
5	10	2	CorrelationDetector	8	110	8	3	275	420	95	95	0	0.102040816326531	0.226190476190476	0.4	0.333333333333333	0.03125	0.00636942675159236	6.79943159953073	23.6524449593322
5	10	2	CorrelationDetector	8	110	8	2	346	490	82	82	0	0.0974025974025974	0.16734693877551	0.375510204081633	0.103448275862069	0.0377358490566038	0.0918918918918919	7.04616639307839	26.3922325906917
5	10	2	CorrelationDetector	8	110	8	1	304	473	58	58	0	0.0321285140562249	0.12262156448203	0.359408033826638	0.142857142857143	0	0.00625	6.93363540489293	23.2545584347279
5	10	2	CorrelationDetector	8	110	8	4	354	535	79	79	0	0.069164265129683	0.147663551401869	0.37196261682243	0.181818181818182	0	0.0630252100840336	7.62859933265047	26.6596145313733
5	10	2	CorrelationDetector	8	110	8	3	358	293	19	19	0	0.0267175572519084	0.0648464163822526	0.303754266211604	0.1	0	0.00581395348837209	6.86745442075158	26.4272296625625
5	10	2	CorrelationDetector	8	110	8	1	284	274	40	40	0	0.0805687203791469	0.145985401459854	0.354014598540146	0.245283018867925	0	0.0285714285714286	7.07626865618059	25.6486938399026
5	10	2	CorrelationDetector	8	110	8	4	383	508	56	56	0	0.0170940170940171	0.110236220472441	0.299212598425197	0.087719298245614	0	0	7.71938393688646	28.7369561539699
5	10	2	CorrelationDetector	8	110	8	2	318	336	62	62	0	0.0403587443946188	0.18452380952381	0.407738095238095	0.0810810810810811	0	0.0347222222222222	5.48116068738656	19.9940863394271
5	10	2	CorrelationDetector	8	110	8	2	329	303	30	30	0	0.0182648401826484	0.099009900990099	0.277227722772277	0.114285714285714	0	0	5.91905264261916	21.2902336164442
5	10	2	CorrelationDetector	8	110	8	1	222	266	20	20	0	0.0201005025125628	0.075187969924812	0.278195488721804	0.0576923076923077	0	0	4.95754152942493	18.5655960399227
5	10	2	CorrelationDetector	8	110	8	4	502	805	94	94	0	0.0221327967806841	0.116770186335404	0.296894409937888	0.06	0.0909090909090909	0.00802139037433155	7.42250380558475	25.054939561875
5	10	2	CorrelationDetector	8	110	8	4	409	637	83	83	0	0.0497512437810945	0.130298273155416	0.295133437990581	0.136363636363636	0.0666666666666667	0	5.80861622898402	20.7606540383255
5	10	2	CorrelationDetector	8	110	8	2	305	264	12	12	0	0.0182648401826484	0.0454545454545455	0.25	0.0294117647058824	0	0.0151515151515152	5.45166202562041	20.6219385518418
5	10	2	CorrelationDetector	8	110	8	4	391	655	110	110	0	0.0588235294117647	0.16793893129771	0.473282442748092	0.0652173913043478	0.0638297872340425	0.0498220640569395	6.16381772160571	21.7096592030087
5	10	2	CorrelationDetector	8	110	8	1	288	607	125	125	0	0.0537190082644628	0.205930807248764	0.57001647446458	0.0508474576271186	0.222222222222222	0.0451127819548872	7.12672258981215	21.8576254681498
5	10	2	CorrelationDetector	8	110	8	3	442	702	105	105	0	0.0378378378378378	0.14957264957265	0.434472934472934	0.0810810810810811	0.0238095238095238	0.00364963503649635	7.40211461640211	26.3670095099472
5	10	2	CorrelationDetector	8	110	8	6	599	870	78	78	0	0.0219966159052453	0.0896551724137931	0.305747126436782	0.032258064516129	0.0188679245283019	0.016597510373444	8.32830111554688	27.1413547142278
5	10	2	CorrelationDetector	8	110	8	2	345	436	87	87	0	0.0732484076433121	0.19954128440367	0.474770642201835	0.173913043478261	0.037037037037037	0.0625	6.71565188044085	23.7833237108901
5	10	2	CorrelationDetector	8	110	8	1	307	361	80	80	0	0.0758293838862559	0.221606648199446	0.50415512465374	0.282051282051282	0.0526315789473684	0.0253164556962025	5.92950453895329	22.7354360097447
5	10	2	CorrelationDetector	8	110	8	1	257	327	67	67	0	0.0967741935483871	0.204892966360856	0.415902140672783	0.196969696969697	0	0.0592592592592593	7.25940719386078	27.1099050272609
5	10	2	CorrelationDetector	8	110	8	2	338	458	73	73	0	0.105769230769231	0.15938864628821	0.414847161572052	0.317073170731707	0.04	0.068421052631579	7.2233562266946	28.022175058783
5	10	2	CorrelationDetector	8	110	8	4	314	355	45	45	0	0.0866425992779783	0.126760563380282	0.326760563380282	0.157894736842105	0.0540540540540541	0.0755813953488372	7.41307545356521	28.5707305446465
5	10	2	CorrelationDetector	8	110	8	1	225	329	101	101	0	0.15	0.306990881458967	0.580547112462006	0.103448275862069	0	0.125	8.08300254544077	27.6244662854101
5	10	2	CorrelationDetector	8	110	8	3	318	410	72	72	0	0.0481927710843374	0.175609756097561	0.45609756097561	0.0930232558139535	0	0.0150375939849624	8.39932751332262	30.3859993650203
5	10	2	CorrelationDetector	8	110	8	2	275	383	67	67	0	0.109826589595376	0.174934725848564	0.501305483028721	0.195652173913043	0.0833333333333333	0.0632911392405063	7.76745296119046	26.5973670669783
5	10	2	CorrelationDetector	8	110	8	2	193	110	14	14	0	0.0422535211267606	0.127272727272727	0.427272727272727	0.02	0	0	4.87858953178348	19.5503366947984
5	10	2	CorrelationDetector	8	110	8	2	428	524	104	104	0	0.069060773480663	0.198473282442748	0.477099236641221	0	0.0909090909090909	0.0635593220338983	10.2064497988641	34.9465524254141
5	10	2	CorrelationDetector	8	110	8	3	277	415	92	92	0	0.0873015873015873	0.221686746987952	0.493975903614458	0.274193548387097	0.115384615384615	0	6.45394750983514	23.3239138606124
5	10	2	CorrelationDetector	8	110	8	4	359	390	61	61	0	0.0622710622710623	0.156410256410256	0.335897435897436	0.0232558139534884	0.0416666666666667	0.0567010309278351	6.87432850023085	27.0732443813517
5	10	2	CorrelationDetector	8	110	8	3	261	323	60	60	0	0.111587982832618	0.185758513931889	0.436532507739938	0.125	0.0952380952380952	0.00925925925925926	7.39200405610506	25.745785912153
5	10	2	CorrelationDetector	8	110	8	2	324	336	56	56	0	0.0588235294117647	0.166666666666667	0.398809523809524	0.142857142857143	0	0.0134228187919463	6.63056911183876	23.1884116210024
5	10	2	CorrelationDetector	8	110	8	3	459	828	163	163	0	0.0656455142231947	0.196859903381643	0.380434782608696	0.277777777777778	0.0694444444444444	0.0429799426934097	7.32370465092349	25.6713957028753
5	10	2	CorrelationDetector	8	110	8	5	357	707	85	85	0	0.0598006644518272	0.12022630834512	0.332390381895332	0.103448275862069	0.0579710144927536	0.0466321243523316	6.79016118885357	23.7043578583805
5	10	2	CorrelationDetector	8	110	8	5	461	731	113	113	0	0.0679824561403509	0.154582763337893	0.422708618331053	0.203703703703704	0	0.0377906976744186	8.22771584667718	28.8483586771836
5	10	2	CorrelationDetector	8	110	8	1	239	237	62	62	0	0.128787878787879	0.261603375527426	0.548523206751055	0.3125	0.03125	0	5.81815790800614	22.0999474650675
5	10	2	CorrelationDetector	8	110	8	4	319	487	58	58	0	0.0253623188405797	0.119096509240246	0.316221765913758	0.116279069767442	0.0212765957446809	0	6.3923929880858	23.436927768271
5	10	2	CorrelationDetector	8	110	8	2	332	545	59	59	0	0.0277777777777778	0.108256880733945	0.36697247706422	0.0925925925925926	0.0487804878048781	0.00980392156862745	6.87125581384778	25.7595293553399
5	10	2	CorrelationDetector	8	110	8	1	235	306	59	59	0	0.0617977528089888	0.19281045751634	0.529411764705882	0.102040816326531	0.0967741935483871	0.0153846153846154	7.54819644449454	25.9453938062462
5	10	2	CorrelationDetector	8	110	8	3	319	450	42	42	0	0.0402930402930403	0.0933333333333333	0.255555555555556	0.0888888888888889	0.113636363636364	0	6.44768656995968	23.0006990218539
5	10	2	CorrelationDetector	8	110	8	1	268	439	95	95	0	0.102272727272727	0.216400911161731	0.457858769931663	0.327586206896552	0	0.05	7.26343224041202	26.0137236784216
5	10	2	CorrelationDetector	8	110	8	1	293	324	42	42	0	0.0523809523809524	0.12962962962963	0.314814814814815	0.0833333333333333	0.151515151515152	0	4.97330095248837	18.9804608220832
5	10	2	CorrelationDetector	8	110	8	5	331	565	83	83	0	0.0390070921985816	0.146902654867257	0.306194690265487	0.142857142857143	0.0227272727272727	0.021505376344086	5.70997162784596	21.5708650037122
5	10	2	CorrelationDetector	8	110	8	2	291	322	84	84	0	0.120689655172414	0.260869565217391	0.400621118012422	0.173913043478261	0.145833333333333	0.0697674418604651	6.15808963273549	23.6522219729138
5	10	2	CorrelationDetector	8	110	8	5	575	777	35	35	0	0.0116731517509728	0.045045045045045	0.217503217503217	0.0344827586206897	0	0.00227790432801822	5.96495772010958	22.1648310379807
5	10	2	CorrelationDetector	8	110	8	2	384	475	70	70	0	0.073972602739726	0.147368421052632	0.343157894736842	0.148148148148148	0	0.0553359683794466	5.58579374825342	21.0550315078893
5	10	2	CorrelationDetector	8	110	8	1	287	335	48	48	0	0.0691244239631336	0.143283582089552	0.340298507462687	0.109090909090909	0.05	0.0518518518518519	6.13337854963169	22.0463752211946
5	10	2	CorrelationDetector	8	110	8	2	274	353	39	39	0	0.0448430493273543	0.110481586402266	0.311614730878187	0.0925925925925926	0	0.0256410256410256	5.44949855259539	20.040565380901
10	20	2	CorrelationDetector	8	110	8	8	565	1426	386	386	0	0.0855614973262032	0.270687237026648	0.539971949509116	0.3125	0.0617283950617284	0.0691964285714286	13.9417439733076	32.4856754314658
10	20	2	CorrelationDetector	8	110	8	2	221	272	76	76	0	0.118055555555556	0.279411764705882	0.591911764705882	0.266666666666667	0.0689655172413793	0	10.0547719136671	27.2760703207591
10	20	2	CorrelationDetector	8	110	8	3	317	882	322	322	0	0.170909090909091	0.365079365079365	0.727891156462585	0.314285714285714	0.280701754385965	0.0920245398773006	13.3610432158323	32.4011571352764
10	20	2	CorrelationDetector	8	110	8	5	465	1221	362	362	0	0.107221006564551	0.296478296478296	0.602784602784603	0.375	0.159090909090909	0.0595611285266458	13.0478856075642	31.27850366864
10	20	2	CorrelationDetector	8	110	8	1	291	254	60	60	0	0.118279569892473	0.236220472440945	0.594488188976378	0.166666666666667	0.0588235294117647	0.0412371134020619	9.28447558480246	25.6946368186622
10	20	2	CorrelationDetector	8	110	8	4	526	1171	355	355	0	0.138592750533049	0.303159692570453	0.66865926558497	0.2	0.27710843373494	0.0739549839228296	13.944656826653	32.8870363877259
10	20	2	CorrelationDetector	8	110	8	3	332	549	102	102	0	0.0629370629370629	0.185792349726776	0.469945355191257	0.24	0.0882352941176471	0.0153061224489796	10.084470168847	29.5448953953768
10	20	2	CorrelationDetector	8	110	8	3	341	525	146	146	0	0.109034267912773	0.278095238095238	0.523809523809524	0.288461538461538	0.133333333333333	0.0542986425339367	11.0074369808781	31.3135581784686
10	20	2	CorrelationDetector	8	110	8	3	500	1103	320	320	0	0.112385321100917	0.29011786038078	0.562103354487761	0.4	0.0588235294117647	0.069620253164557	13.5584979982144	32.7213880778575
10	20	2	CorrelationDetector	8	110	8	4	466	939	266	266	0	0.112781954887218	0.283280085197018	0.636847710330138	0.142857142857143	0.134328358208955	0.0934959349593496	12.8609901600293	31.1735211517427
10	20	2	CorrelationDetector	8	110	8	4	403	709	136	136	0	0.075	0.191819464033851	0.543018335684062	0.347826086956522	0.106060606060606	0.0200803212851406	12.6947562172189	31.4986906883299
10	20	2	CorrelationDetector	8	110	8	4	289	594	178	178	0	0.147540983606557	0.2996632996633	0.624579124579125	0.375	0.14	0.0510204081632653	11.7942600465682	30.2678829738272
10	20	2	CorrelationDetector	8	110	8	6	441	927	185	185	0	0.0862470862470862	0.199568500539374	0.528586839266451	0.153846153846154	0.0701754385964912	0.082018927444795	12.0311553278682	28.556076991786
10	20	2	CorrelationDetector	8	110	8	4	305	695	174	174	0	0.0830449826989619	0.250359712230216	0.581294964028777	0.313725490196078	0.0925925925925926	0.0116279069767442	12.0786141501575	30.0635974854709
10	20	2	CorrelationDetector	8	110	8	6	460	965	289	289	0	0.137078651685393	0.299481865284974	0.597927461139896	0.303030303030303	0.0985915492957746	0.0625	14.2028175358113	34.1170822037368
10	20	2	CorrelationDetector	8	110	8	2	421	823	196	196	0	0.0835322195704057	0.238153098420413	0.600243013365735	0.117647058823529	0.119402985074627	0.0600858369098712	14.5136937762947	35.7126587280877
10	20	2	CorrelationDetector	8	110	8	3	437	679	162	162	0	0.0702247191011236	0.238586156111929	0.533136966126657	0.266666666666667	0.0652173913043478	0.0503597122302158	11.6444551275063	29.9317363709663
10	20	2	CorrelationDetector	8	110	8	2	305	657	240	240	0	0.127946127946128	0.365296803652968	0.65144596651446	0.294117647058824	0.181818181818182	0.0687022900763359	12.6850324722618	30.7120693183207
10	20	2	CorrelationDetector	8	110	8	4	388	486	120	120	0	0.0704697986577181	0.246913580246914	0.520576131687243	0.208333333333333	0.151515151515152	0.0245098039215686	11.3671015368037	29.8113887633595
10	20	2	CorrelationDetector	8	110	8	2	398	600	141	141	0	0.0754189944134078	0.235	0.496666666666667	0.238095238095238	0.21875	0.0233463035019455	12.9933101247816	31.2706495308053
10	20	2	CorrelationDetector	8	110	8	4	423	1049	339	339	0	0.109725685785536	0.323164918970448	0.628217349857007	0.382978723404255	0.173076923076923	0.0446735395189003	15.0603495279874	36.3134411616937
10	20	2	CorrelationDetector	8	110	8	4	391	691	179	179	0	0.0781758957654723	0.25904486251809	0.646888567293777	0.166666666666667	0.102564102564103	0.0515463917525773	13.2154735547928	31.817390878893
10	20	2	CorrelationDetector	8	110	8	3	375	456	42	42	0	0.00341296928327645	0.0921052631578947	0.285087719298246	0.032258064516129	0	0	8.74019851974496	24.4644465895842
10	20	2	CorrelationDetector	8	110	8	4	347	624	95	95	0	0.0495049504950495	0.15224358974359	0.479166666666667	0.106382978723404	0.137931034482759	0.00462962962962963	10.7766764989143	27.8577341132778
10	20	2	CorrelationDetector	8	110	8	3	279	360	91	91	0	0.0932642487046632	0.252777777777778	0.555555555555556	0.243243243243243	0.121951219512195	0.0238095238095238	11.3034897031015	30.3595037087489
10	20	2	CorrelationDetector	8	110	8	4	362	831	203	203	0	0.107246376811594	0.244283995186522	0.66546329723225	0.170731707317073	0.106060606060606	0.0932642487046632	13.7742330992513	34.6460804116762
10	20	2	CorrelationDetector	8	110	8	2	371	785	272	272	0	0.139880952380952	0.346496815286624	0.66624203821656	0.448275862068966	0.0434782608695652	0.0955056179775281	14.5954471712958	35.2098362839232
10	20	2	CorrelationDetector	8	110	8	4	411	674	109	109	0	0.0517711171662125	0.161721068249258	0.451038575667656	0.25	0.0576923076923077	0.021978021978022	9.11307869918651	24.045845484978
10	20	2	CorrelationDetector	8	110	8	3	328	905	270	270	0	0.117283950617284	0.298342541436464	0.688397790055249	0.323529411764706	0.101123595505618	0.0918918918918919	14.5815131100988	33.3405429804151
10	20	2	CorrelationDetector	8	110	8	5	367	923	340	340	0	0.130872483221477	0.368364030335861	0.708559046587216	0.321428571428571	0.107692307692308	0.0375	14.2149180354767	33.9802252018046
10	20	2	CorrelationDetector	8	110	8	3	232	423	88	88	0	0.0697674418604651	0.208037825059102	0.609929078014184	0.162790697674419	0.0851063829787234	0.0309278350515464	11.1594611860167	29.9598032897486
10	20	2	CorrelationDetector	8	110	8	1	295	487	165	165	0	0.129310344827586	0.338809034907598	0.646817248459959	0.390243902439024	0.0384615384615385	0.0588235294117647	11.2101859615822	28.8386475844119
10	20	2	CorrelationDetector	8	110	8	5	478	985	268	268	0	0.0441501103752759	0.272081218274112	0.539086294416244	0.09375	0.0967741935483871	0.0207100591715976	13.3678952608878	31.7596961307655
10	20	2	CorrelationDetector	8	110	8	4	331	458	57	57	0	0.0456273764258555	0.124454148471616	0.534934497816594	0.0740740740740741	0.0526315789473684	0.0372670807453416	10.0749465760028	27.4505652276762
10	20	2	CorrelationDetector	8	110	8	4	316	378	102	102	0	0.151515151515152	0.26984126984127	0.510582010582011	0.236842105263158	0.0681818181818182	0.135483870967742	11.5031019618626	31.5010868562835
10	20	2	CorrelationDetector	8	110	8	1	228	356	140	140	0	0.184397163120567	0.393258426966292	0.710674157303371	0.25	0.0625	0.0816326530612245	12.5859452675853	31.3052566241207
10	20	2	CorrelationDetector	8	110	8	5	563	916	211	211	0	0.0519713261648745	0.230349344978166	0.471615720524017	0.225	0.0298507462686567	0.0406320541760722	15.4408834782837	35.806044000738
10	20	2	CorrelationDetector	8	110	8	4	333	697	177	177	0	0.0822368421052632	0.253945480631277	0.569583931133429	0.230769230769231	0.107692307692308	0.0106382978723404	12.9231515596738	32.1500889489459
10	20	2	CorrelationDetector	8	110	8	3	508	861	205	205	0	0.0816326530612245	0.238095238095238	0.56678281068525	0.25	0.0833333333333333	0.0535714285714286	12.9540817102959	33.1847646003386
10	20	2	CorrelationDetector	8	110	8	5	566	725	183	183	0	0.0880361173814898	0.252413793103448	0.507586206896552	0.125	0.0714285714285714	0.0395136778115502	13.6592728430639	34.7454540373309
10	20	2	CorrelationDetector	8	110	8	5	336	655	208	208	0	0.0939597315436242	0.317557251908397	0.572519083969466	0.193548387096774	0.0985915492957746	0.0273972602739726	12.5722340564577	31.7977971097678
10	20	2	CorrelationDetector	8	110	8	4	330	619	197	197	0	0.182724252491694	0.318255250403877	0.626817447495961	0.326530612244898	0.136363636363636	0.116959064327485	13.1033197441344	33.0284739211815
10	20	2	CorrelationDetector	8	110	8	3	344	563	168	168	0	0.0802919708029197	0.298401420959147	0.571936056838366	0.297872340425532	0.0333333333333333	0.0259067357512953	13.5074082281194	34.2183876813286
10	20	2	CorrelationDetector	8	110	8	4	347	749	185	185	0	0.0940766550522648	0.246995994659546	0.635514018691589	0.290322580645161	0.144927536231884	0.0355029585798817	11.952333795188	29.4004966407492
10	20	2	CorrelationDetector	8	110	8	3	503	758	203	203	0	0.0905077262693157	0.267810026385224	0.535620052770449	0.352941176470588	0.05	0.0645161290322581	12.8236005245855	31.6149458210846
10	20	2	CorrelationDetector	8	110	8	2	379	911	309	309	0	0.129518072289157	0.339187705817783	0.647639956092206	0.346938775510204	0.0967741935483871	0.0352941176470588	13.2205164832241	32.6514590473301
10	20	2	CorrelationDetector	8	110	8	6	689	1258	283	283	0	0.0809595202398801	0.224960254372019	0.529411764705882	0.222222222222222	0.104166666666667	0.0650994575045208	13.3154868098228	33.4374644275582
10	20	2	CorrelationDetector	8	110	8	2	339	717	193	193	0	0.123839009287926	0.269177126917713	0.622036262203626	0.297872340425532	0.0625	0.0641711229946524	13.697369909107	32.7481023351502
10	20	2	CorrelationDetector	8	110	8	4	411	955	352	352	0	0.142857142857143	0.368586387434555	0.616753926701571	0.470588235294118	0.169811320754717	0.0685920577617329	14.7782205401847	34.6299439733089
10	20	2	CorrelationDetector	8	110	8	2	290	390	114	114	0	0.102150537634409	0.292307692307692	0.666666666666667	0.161290322580645	0.16	0.0747663551401869	9.484898625328	25.5995845785278
10	20	2	CorrelationDetector	8	110	8	4	319	628	255	255	0	0.132352941176471	0.406050955414013	0.643312101910828	0.371428571428571	0.0833333333333333	0.0671641791044776	14.0368679712463	33.894213278067
10	20	2	CorrelationDetector	8	110	8	2	294	641	212	212	0	0.13745704467354	0.330733229329173	0.644305772230889	0.341463414634146	0.1875	0.0520231213872832	11.9662649372465	30.9172004121318
10	20	2	CorrelationDetector	8	110	8	6	443	866	236	236	0	0.099290780141844	0.272517321016166	0.551963048498845	0.363636363636364	0.0307692307692308	0.065359477124183	11.8500665616035	31.2811018130869
10	20	2	CorrelationDetector	8	110	8	3	337	530	162	162	0	0.124513618677043	0.305660377358491	0.547169811320755	0.365853658536585	0	0.0578034682080925	10.3690567722626	29.013320650264
10	20	2	CorrelationDetector	8	110	8	4	488	981	243	243	0	0.0460526315789474	0.247706422018349	0.483180428134557	0.205882352941176	0.08	0.0220994475138122	11.1670523575912	29.2693461880459
10	20	2	CorrelationDetector	8	110	8	4	466	626	119	119	0	0.0481586402266289	0.190095846645367	0.447284345047923	0.166666666666667	0	0.0454545454545455	10.7965271664377	29.465621460556
10	20	2	CorrelationDetector	8	110	8	3	400	743	216	216	0	0.100515463917526	0.2907133243607	0.566621803499327	0.333333333333333	0.117647058823529	0.0444444444444444	12.1407634017084	30.5295532468706
10	20	2	CorrelationDetector	8	110	8	3	400	628	145	145	0	0.0784883720930233	0.230891719745223	0.595541401273885	0.32	0	0.0367647058823529	11.7991121803408	28.8052388952742
10	20	2	CorrelationDetector	8	110	8	3	317	497	134	134	0	0.0887096774193548	0.269617706237425	0.577464788732394	0.130434782608696	0.0357142857142857	0.0211267605633803	11.6546890480578	30.6087210420363
10	20	2	CorrelationDetector	8	110	8	1	366	683	175	175	0	0.145714285714286	0.256222547584187	0.541727672035139	0.340909090909091	0.0833333333333333	0.0867579908675799	12.9209966153726	32.6261627099839
10	20	2	CorrelationDetector	8	110	8	3	468	1245	357	357	0	0.0575221238938053	0.286746987951807	0.58714859437751	0.232558139534884	0.140625	0.0119760479041916	14.930273615035	33.3676057559176
10	20	2	CorrelationDetector	8	110	8	4	402	1020	342	342	0	0.0795454545454545	0.335294117647059	0.686274509803922	0.282608695652174	0.05	0.0295566502463054	13.9771403175077	32.8922204487309
10	20	2	CorrelationDetector	8	110	8	7	464	1051	273	273	0	0.0783410138248848	0.259752616555661	0.566127497621313	0.333333333333333	0.115942028985507	0.0437710437710438	12.7353912223299	31.2383026873091
10	20	2	CorrelationDetector	8	110	8	2	252	329	81	81	0	0.054421768707483	0.246200607902736	0.635258358662614	0.027027027027027	0.111111111111111	0	10.0599537481619	26.4947088430131
10	20	2	CorrelationDetector	8	110	8	1	374	607	167	167	0	0.109717868338558	0.275123558484349	0.579901153212521	0.181818181818182	0.0769230769230769	0.0621761658031088	11.4082928655324	29.1115712363572
10	20	2	CorrelationDetector	8	110	8	4	476	724	166	166	0	0.0880195599022005	0.229281767955801	0.529005524861878	0.4	0.197368421052632	0.0453074433656958	10.6341390250485	27.247764587419
10	20	2	CorrelationDetector	8	110	8	5	370	896	291	291	0	0.0786516853932584	0.324776785714286	0.620535714285714	0.217391304347826	0.0727272727272727	0.0582959641255605	13.8936117206871	32.9004810903472
10	20	2	CorrelationDetector	8	110	8	2	308	440	105	105	0	0.0732758620689655	0.238636363636364	0.572727272727273	0.361111111111111	0	0.0185185185185185	9.61751850180479	26.9171136460792
10	20	2	CorrelationDetector	8	110	8	2	358	958	343	343	0	0.0973154362416107	0.3580375782881	0.684759916492693	0.19047619047619	0.138461538461538	0.0259067357512953	12.2171648876647	30.4666252414769
10	20	2	CorrelationDetector	8	110	8	5	354	802	254	254	0	0.0756578947368421	0.316708229426434	0.613466334164589	0.25	0.153846153846154	0.0152284263959391	12.982897089723	32.914049177412
10	20	2	CorrelationDetector	8	110	8	3	386	1032	370	370	0	0.179271708683473	0.358527131782946	0.669573643410853	0.344827586206897	0.227272727272727	0.0634920634920635	16.5297842105473	36.2869397837122
10	20	2	CorrelationDetector	8	110	8	0	265	565	150	150	0	0.112554112554113	0.265486725663717	0.619469026548673	0.303030303030303	0.160714285714286	0.0392156862745098	11.2338697166569	26.9922268850669
10	20	2	CorrelationDetector	8	110	8	3	425	985	285	285	0	0.0962025316455696	0.289340101522843	0.640609137055838	0.425	0.09375	0.0522648083623693	14.9934444814887	34.1474828220441
10	20	2	CorrelationDetector	8	110	8	3	291	610	212	212	0	0.145833333333333	0.347540983606557	0.670491803278689	0.264705882352941	0.140350877192982	0.151785714285714	14.0873720903757	34.2089875194743
10	20	2	CorrelationDetector	8	110	8	3	243	538	173	173	0	0.118918918918919	0.321561338289963	0.70817843866171	0.283018867924528	0.0606060606060606	0	11.4016855894349	27.6019761524564
10	20	2	CorrelationDetector	8	110	8	3	361	749	238	238	0	0.144694533762058	0.317757009345794	0.61415220293725	0.282608695652174	0.133333333333333	0.102564102564103	14.3790200413196	34.18120354406
10	20	2	CorrelationDetector	8	110	8	3	444	797	255	255	0	0.106217616580311	0.319949811794228	0.622333751568381	0.225806451612903	0.158730158730159	0.0790513833992095	15.5198674113904	36.0236324648363
10	20	2	CorrelationDetector	8	110	8	2	342	627	248	248	0	0.136882129277567	0.395534290271132	0.679425837320574	0.3	0.185185185185185	0.0490196078431373	15.4683543876977	35.9176738154139
10	20	2	CorrelationDetector	8	110	8	4	410	793	259	259	0	0.126344086021505	0.326607818411097	0.641866330390921	0.290322580645161	0.2	0.0894308943089431	15.5729197271544	36.5156442571868
10	20	2	CorrelationDetector	8	110	8	4	401	946	298	298	0	0.0546448087431694	0.315010570824524	0.568710359408034	0.27027027027027	0.125	0.0112359550561798	13.6253206629047	32.288136562557
10	20	2	CorrelationDetector	8	110	8	4	393	619	157	157	0	0.0649717514124294	0.253634894991922	0.510500807754443	0.272727272727273	0.0408163265306122	0.00803212851405622	13.0618025834344	32.388863495934
10	20	2	CorrelationDetector	8	110	8	4	348	736	268	268	0	0.198717948717949	0.364130434782609	0.706521739130435	0.486486486486487	0.290322580645161	0.10828025477707	14.7138854739278	33.0404068334415
10	20	2	CorrelationDetector	8	110	8	7	464	984	285	285	0	0.0451306413301663	0.289634146341463	0.53760162601626	0.194444444444444	0.0350877192982456	0.0163398692810458	12.0731687709749	31.1559123728714
10	20	2	CorrelationDetector	8	110	8	3	522	623	83	83	0	0.0561330561330561	0.13322632423756	0.324237560192616	0.210526315789474	0.0967741935483871	0.027431421446384	12.888961919617	30.6771635014054
10	20	2	CorrelationDetector	8	110	8	3	315	484	148	148	0	0.121212121212121	0.305785123966942	0.59504132231405	0.424242424242424	0.0571428571428571	0.020979020979021	13.211776423814	31.8339086289652
10	20	2	CorrelationDetector	8	110	8	4	381	1113	393	393	0	0.111111111111111	0.353099730458221	0.672057502246181	0.304347826086957	0.102040816326531	0.0597609561752988	15.7959482899997	35.0876664811204
10	20	2	CorrelationDetector	8	110	8	2	376	1239	388	388	0	0.136363636363636	0.313155770782889	0.667473769168684	0.241379310344828	0.159574468085106	0.102459016393443	15.4148179837155	32.9353009381773
10	20	2	CorrelationDetector	8	110	8	5	372	832	238	238	0	0.0647249190938511	0.286057692307692	0.626201923076923	0.235294117647059	0.0566037735849057	0.0264550264550265	12.7103576899431	30.0146305970383
10	20	2	CorrelationDetector	8	110	8	2	337	482	154	154	0	0.0946502057613169	0.319502074688797	0.560165975103734	0.277777777777778	0.0476190476190476	0.0342857142857143	12.2684413972369	30.0769478987143
10	20	2	CorrelationDetector	8	110	8	5	473	1175	403	403	0	0.145454545454545	0.342978723404255	0.633191489361702	0.310344827586207	0.1	0.0257352941176471	13.8725781221507	32.3944509556699
10	20	2	CorrelationDetector	8	110	8	3	319	957	347	347	0	0.126582278481013	0.362591431556949	0.649947753396029	0.387755102040816	0.246575342465753	0.015625	14.3964545175245	33.9126974225896
10	20	2	CorrelationDetector	8	110	8	4	242	510	213	213	0	0.185929648241206	0.417647058823529	0.688235294117647	0.448979591836735	0.0512820512820513	0.0476190476190476	14.0470911717483	34.2770759969896
10	20	2	CorrelationDetector	8	110	8	1	280	567	171	171	0	0.140969162995595	0.301587301587302	0.587301587301587	0.166666666666667	0.215686274509804	0.0467289719626168	11.4923121963814	30.0006587689188
10	20	2	CorrelationDetector	8	110	8	3	254	533	229	229	0	0.140845070422535	0.429643527204503	0.666041275797373	0.320754716981132	0.184210526315789	0.036036036036036	14.5387672651145	35.165587078553
10	20	2	CorrelationDetector	8	110	8	3	257	596	295	295	0	0.242857142857143	0.49496644295302	0.763422818791946	0.425531914893617	0.188679245283019	0.17	15.3844952061291	36.6961478499782
10	20	2	CorrelationDetector	8	110	8	4	463	660	203	203	0	0.0994764397905759	0.307575757575758	0.546969696969697	0.416666666666667	0.179487179487179	0.0495049504950495	14.2009315738083	34.0666366737597
10	20	2	CorrelationDetector	8	110	8	2	293	520	204	204	0	0.228699551569507	0.392307692307692	0.75	0.538461538461538	0.276923076923077	0.0769230769230769	14.8263783457195	34.9343833390106
10	20	2	CorrelationDetector	8	110	8	2	384	443	98	98	0	0.0885608856088561	0.221218961625282	0.485327313769752	0.210526315789474	0.0769230769230769	0.0471698113207547	9.79537729648717	26.9487094290855
10	20	2	CorrelationDetector	8	110	8	3	411	641	185	185	0	0.0938337801608579	0.288611544461778	0.581903276131045	0.394736842105263	0.0666666666666667	0.0567010309278351	13.2374852431877	33.517692001768
10	20	2	CorrelationDetector	8	110	8	5	388	743	247	247	0	0.0496894409937888	0.332436069986541	0.646029609690444	0.142857142857143	0	0.0121212121212121	13.8508896731674	35.2934530352813
5	10	2	NoMasking	6	110	6	2	363	446	0	0	0	0	0	0.311659192825112	0	0	0	5.01393384244503	19.7907574827322
5	10	2	NoMasking	6	110	6	4	308	524	0	0	0	0	0	0.520992366412214	0	0	0	6.27649557114178	24.3255637689811
5	10	2	NoMasking	6	110	6	2	350	596	0	0	0	0	0	0.293624161073825	0	0	0	4.37336447282722	16.2028101178362
5	10	2	NoMasking	6	110	6	1	312	362	0	0	0	0	0	0.419889502762431	0	0	0	4.70828618648416	17.5380464049374
5	10	2	NoMasking	6	110	6	2	259	321	0	0	0	0	0	0.429906542056075	0	0	0	5.4410106993026	21.061924858784
5	10	2	NoMasking	6	110	6	2	279	335	0	0	0	0	0	0.211940298507463	0	0	0	2.86514796228215	11.4049048193156
5	10	2	NoMasking	6	110	6	2	381	403	0	0	0	0	0	0.13151364764268	0	0	0	3.76694421090633	14.174691418479
5	10	2	NoMasking	6	110	6	4	465	574	0	0	0	0	0	0.158536585365854	0	0	0	4.26915875500276	15.9337591438075
5	10	2	NoMasking	6	110	6	4	329	322	0	0	0	0	0	0.177018633540373	0	0	0	3.27860996887161	11.9752611640394
5	10	2	NoMasking	6	110	6	3	442	521	0	0	0	0	0	0.163147792706334	0	0	0	3.95231859651284	14.9718203446706
5	10	2	NoMasking	6	110	6	4	443	526	0	0	0	0	0	0.153992395437262	0	0	0	4.17423551860321	15.875868457471
5	10	2	NoMasking	6	110	6	6	359	544	0	0	0	0	0	0.266544117647059	0	0	0	4.77525346959403	17.6085393428885
5	10	2	NoMasking	6	110	6	3	510	469	0	0	0	0	0	0.187633262260128	0	0	0	4.6504240140868	17.8174878574459
5	10	2	NoMasking	6	110	6	3	383	505	0	0	0	0	0	0.392079207920792	0	0	0	3.70264039255828	13.2613087911694
5	10	2	NoMasking	6	110	6	3	343	387	0	0	0	0	0	0.289405684754522	0	0	0	4.1435932100689	16.135134395442
5	10	2	NoMasking	6	110	6	0	228	246	0	0	0	0	0	0.577235772357724	0	0	0	6.3590272918778	23.7691443807165
5	10	2	NoMasking	6	110	6	3	442	535	0	0	0	0	0	0.295327102803738	0	0	0	5.4605436575139	20.019216201352
5	10	2	NoMasking	6	110	6	5	508	745	0	0	0	0	0	0.283221476510067	0	0	0	6.00379746937909	23.7224094721589
5	10	2	NoMasking	6	110	6	1	259	212	0	0	0	0	0	0.297169811320755	0	0	0	3.82079151946646	14.2469987249197
5	10	2	NoMasking	6	110	6	3	443	795	0	0	0	0	0	0.378616352201258	0	0	0	6.79808693923383	24.9817139996809
5	10	2	NoMasking	6	110	6	3	511	624	0	0	0	0	0	0.266025641025641	0	0	0	6.35408046689228	23.1288016635115
5	10	2	NoMasking	6	110	6	4	334	337	0	0	0	0	0	0.320474777448071	0	0	0	5.22829140050978	19.6635825402495
5	10	2	NoMasking	6	110	6	3	328	607	0	0	0	0	0	0.43163097199341	0	0	0	6.51258848456337	22.6424658980795
5	10	2	NoMasking	6	110	6	4	401	647	0	0	0	0	0	0.432766615146832	0	0	0	6.2513944352912	22.2625095530947
5	10	2	NoMasking	6	110	6	3	353	424	0	0	0	0	0	0.308962264150943	0	0	0	5.51789313593516	20.3198807143517
5	10	2	NoMasking	6	110	6	3	350	400	0	0	0	0	0	0.2025	0	0	0	3.46633975222761	12.7852094961537
5	10	2	NoMasking	6	110	6	0	261	329	0	0	0	0	0	0.370820668693009	0	0	0	4.46288415799332	17.4206461021533
5	10	2	NoMasking	6	110	6	2	297	329	0	0	0	0	0	0.395136778115502	0	0	0	4.47961609139554	16.3733422010929
5	10	2	NoMasking	6	110	6	3	255	228	0	0	0	0	0	0.254385964912281	0	0	0	4.31589689288337	17.2024457238558
5	10	2	NoMasking	6	110	6	3	326	431	0	0	0	0	0	0.375870069605568	0	0	0	5.41959301667381	21.4141279513013
5	10	2	NoMasking	6	110	6	4	443	676	0	0	0	0	0	0.383136094674556	0	0	0	8.21497239427032	28.3894008001844
5	10	2	NoMasking	6	110	6	2	272	784	0	0	0	0	0	0.478316326530612	0	0	0	8.5581252818304	28.4802981649338
5	10	2	NoMasking	6	110	6	3	286	375	0	0	0	0	0	0.378666666666667	0	0	0	6.55760758508281	23.2621229241995
5	10	2	NoMasking	6	110	6	8	560	811	0	0	0	0	0	0.270036991368681	0	0	0	7.1548377733901	24.9823656895665
5	10	2	NoMasking	6	110	6	2	283	506	0	0	0	0	0	0.460474308300395	0	0	0	7.8379170454906	26.2590612095812
5	10	2	NoMasking	6	110	6	1	305	345	0	0	0	0	0	0.405797101449275	0	0	0	4.2035552183795	15.5402930975489
5	10	2	NoMasking	6	110	6	3	372	474	0	0	0	0	0	0.375527426160338	0	0	0	5.92525520944631	23.6581079650842
5	10	2	NoMasking	6	110	6	3	364	599	0	0	0	0	0	0.302170283806344	0	0	0	5.65887176660541	20.8110360237501
5	10	2	NoMasking	6	110	6	1	246	269	0	0	0	0	0	0.408921933085502	0	0	0	5.72412213086338	21.5598404345229
5	10	2	NoMasking	6	110	6	3	293	294	0	0	0	0	0	0.19047619047619	0	0	0	4.19925042713205	16.3077874824726
5	10	2	NoMasking	6	110	6	0	260	268	0	0	0	0	0	0.417910447761194	0	0	0	5.74141160003605	21.8770596610341
5	10	2	NoMasking	6	110	6	5	546	747	0	0	0	0	0	0.222222222222222	0	0	0	5.85334562045786	22.2635721119794
5	10	2	NoMasking	6	110	6	6	417	626	0	0	0	0	0	0.261980830670927	0	0	0	4.9055811934409	17.6996815917162
5	10	2	NoMasking	6	110	6	2	336	487	0	0	0	0	0	0.303901437371663	0	0	0	5.18552192907327	19.1707149996475
5	10	2	NoMasking	6	110	6	6	465	675	0	0	0	0	0	0.256296296296296	0	0	0	4.92068004540662	18.3836890570093
5	10	2	NoMasking	6	110	6	3	335	354	0	0	0	0	0	0.336158192090395	0	0	0	4.96557020314897	18.757014338766
5	10	2	NoMasking	6	110	6	4	403	454	0	0	0	0	0	0.290748898678414	0	0	0	4.90825562696344	19.0596482838237
5	10	2	NoMasking	6	110	6	4	329	337	0	0	0	0	0	0.308605341246291	0	0	0	5.43562378561062	21.4459201304481
5	10	2	NoMasking	6	110	6	2	287	252	0	0	0	0	0	0.194444444444444	0	0	0	3.70054978779066	13.5259155156415
5	10	2	NoMasking	6	110	6	1	207	261	0	0	0	0	0	0.386973180076628	0	0	0	4.5917369808886	17.0415721787473
5	10	2	NoMasking	6	110	6	6	549	940	0	0	0	0	0	0.264893617021277	0	0	0	5.46201913395285	19.6783301632571
5	10	2	NoMasking	6	110	6	1	294	253	0	0	0	0	0	0.268774703557312	0	0	0	4.02879772236748	14.6436076679535
5	10	2	NoMasking	6	110	6	1	240	305	0	0	0	0	0	0.363934426229508	0	0	0	4.5101426381046	17.3766898420181
5	10	2	NoMasking	6	110	6	3	276	262	0	0	0	0	0	0.358778625954198	0	0	0	5.55108422207717	20.7932786587822
5	10	2	NoMasking	6	110	6	4	282	504	0	0	0	0	0	0.35515873015873	0	0	0	4.96589817819801	19.9168852017524
5	10	2	NoMasking	6	110	6	4	332	354	0	0	0	0	0	0.353107344632768	0	0	0	4.35410292563712	17.0502361321351
5	10	2	NoMasking	6	110	6	3	361	571	0	0	0	0	0	0.567425569176883	0	0	0	6.79944029614804	25.8264979352168
5	10	2	NoMasking	6	110	6	3	286	297	0	0	0	0	0	0.356902356902357	0	0	0	5.41410730435931	20.1110349258588
5	10	2	NoMasking	6	110	6	5	502	834	0	0	0	0	0	0.26378896882494	0	0	0	4.95846234687448	18.8553091207439
5	10	2	NoMasking	6	110	6	2	352	551	0	0	0	0	0	0.417422867513612	0	0	0	6.47903916240305	23.8619484318585
5	10	2	NoMasking	6	110	6	2	227	265	0	0	0	0	0	0.464150943396226	0	0	0	7.16109073518589	25.4309584401535
5	10	2	NoMasking	6	110	6	4	356	553	0	0	0	0	0	0.417721518987342	0	0	0	6.95196869398062	23.5177031111743
5	10	2	NoMasking	6	110	6	3	457	496	0	0	0	0	0	0.294354838709677	0	0	0	5.70545082622996	21.5713749371817
5	10	2	NoMasking	6	110	6	3	369	475	0	0	0	0	0	0.322105263157895	0	0	0	5.83276226295425	20.8357384892467
5	10	2	NoMasking	6	110	6	2	305	466	0	0	0	0	0	0.377682403433476	0	0	0	6.70829993061564	23.9602262887766
5	10	2	NoMasking	6	110	6	2	368	559	0	0	0	0	0	0.220035778175313	0	0	0	4.9558801969217	18.2747733549154
5	10	2	NoMasking	6	110	6	3	368	548	0	0	0	0	0	0.363138686131387	0	0	0	6.74079311806836	25.6622546650679
5	10	2	NoMasking	6	110	6	3	331	420	0	0	0	0	0	0.583333333333333	0	0	0	8.22380185601732	30.3574447979077
5	10	2	NoMasking	6	110	6	3	389	515	0	0	0	0	0	0.240776699029126	0	0	0	5.01612868942666	18.244571954181
5	10	2	NoMasking	6	110	6	2	363	456	0	0	0	0	0	0.475877192982456	0	0	0	8.00413371367304	29.8441609986463
5	10	2	NoMasking	6	110	6	4	528	750	0	0	0	0	0	0.282666666666667	0	0	0	6.17459931099613	22.5763863421057
5	10	2	NoMasking	6	110	6	3	428	633	0	0	0	0	0	0.421800947867299	0	0	0	7.87229679400002	27.4281758426775
5	10	2	NoMasking	6	110	6	7	485	836	0	0	0	0	0	0.258373205741627	0	0	0	5.53323762722113	19.6476037942051
5	10	2	NoMasking	6	110	6	2	277	345	0	0	0	0	0	0.452173913043478	0	0	0	6.52641870329252	22.7142817299702
5	10	2	NoMasking	6	110	6	5	394	523	0	0	0	0	0	0.309751434034417	0	0	0	5.57349199145276	20.759314598445
5	10	2	NoMasking	6	110	6	4	394	556	0	0	0	0	0	0.390287769784173	0	0	0	7.18242796492548	27.6687846842878
5	10	2	NoMasking	6	110	6	6	455	632	0	0	0	0	0	0.205696202531646	0	0	0	6.14882465547144	22.9931022374469
5	10	2	NoMasking	6	110	6	1	255	207	0	0	0	0	0	0.318840579710145	0	0	0	5.73612008694865	22.6995288167209
5	10	2	NoMasking	6	110	6	3	309	439	0	0	0	0	0	0.382687927107062	0	0	0	7.05947039026004	26.0886954420256
5	10	2	NoMasking	6	110	6	1	344	411	0	0	0	0	0	0.450121654501217	0	0	0	7.21666037586941	26.4270879647658
5	10	2	NoMasking	6	110	6	6	529	811	0	0	0	0	0	0.368680641183724	0	0	0	7.05994961074518	23.7563248121956
5	10	2	NoMasking	6	110	6	2	307	343	0	0	0	0	0	0.221574344023324	0	0	0	4.84473838395751	18.9307530938131
5	10	2	NoMasking	6	110	6	2	286	386	0	0	0	0	0	0.266839378238342	0	0	0	5.84933953516879	22.4642721229035
5	10	2	NoMasking	6	110	6	2	278	360	0	0	0	0	0	0.227777777777778	0	0	0	5.146235647986	18.6736789589658
5	10	2	NoMasking	6	110	6	3	390	811	0	0	0	0	0	0.409371146732429	0	0	0	6.83067798472284	24.0850041646144
5	10	2	NoMasking	6	110	6	3	459	647	0	0	0	0	0	0.375579598145286	0	0	0	5.6374344487664	21.3492502555674
5	10	2	NoMasking	6	110	6	4	266	395	0	0	0	0	0	0.316455696202532	0	0	0	4.6614527110843	17.117232597196
5	10	2	NoMasking	6	110	6	3	313	419	0	0	0	0	0	0.229116945107399	0	0	0	4.14926453316654	16.2680336446064
5	10	2	NoMasking	6	110	6	1	326	397	0	0	0	0	0	0.360201511335013	0	0	0	6.26062963229241	23.1209076989525
5	10	2	NoMasking	6	110	6	2	236	156	0	0	0	0	0	0.224358974358974	0	0	0	3.89851687290784	15.644861548701
5	10	2	NoMasking	6	110	6	2	277	454	0	0	0	0	0	0.354625550660793	0	0	0	5.01102980812572	19.0373579395163
5	10	2	NoMasking	6	110	6	5	376	457	0	0	0	0	0	0.271334792122538	0	0	0	4.01582511586297	14.9010928459005
5	10	2	NoMasking	6	110	6	1	289	321	0	0	0	0	0	0.420560747663551	0	0	0	3.82974279733878	14.9529761310179
5	10	2	NoMasking	6	110	6	3	446	621	0	0	0	0	0	0.214170692431562	0	0	0	5.13361434487631	20.9811908959476
5	10	2	NoMasking	6	110	6	5	296	441	0	0	0	0	0	0.303854875283447	0	0	0	5.13133389221929	19.5802389218963
5	10	2	NoMasking	6	110	6	2	588	927	0	0	0	0	0	0.259978425026969	0	0	0	4.35801488596674	16.8166537179178
5	10	2	NoMasking	6	110	6	4	381	448	0	0	0	0	0	0.296875	0	0	0	4.83566096183686	17.7300488844158
5	10	2	NoMasking	6	110	6	1	244	323	0	0	0	0	0	0.269349845201238	0	0	0	4.01549421389424	14.4409109177741
5	10	2	NoMasking	6	110	6	2	236	196	0	0	0	0	0	0.275510204081633	0	0	0	3.77610845930544	14.7000017217056
5	10	2	NoMasking	6	110	6	5	392	719	0	0	0	0	0	0.356050069541029	0	0	0	5.40602162463901	22.2385307671289
10	20	2	NoMasking	6	110	6	4	568	1124	0	0	0	0	0	0.628113879003559	0	0	0	13.3438335932444	31.9552521739706
10	20	2	NoMasking	6	110	6	4	411	730	0	0	0	0	0	0.617808219178082	0	0	0	10.7388158499732	28.0666989233574
10	20	2	NoMasking	6	110	6	7	473	1059	0	0	0	0	0	0.585457979225685	0	0	0	13.1510035755318	31.2852609187714
10	20	2	NoMasking	6	110	6	4	291	504	0	0	0	0	0	0.583333333333333	0	0	0	9.52751078384968	24.6600966244941
10	20	2	NoMasking	6	110	6	3	579	1005	0	0	0	0	0	0.545273631840796	0	0	0	13.6962647886716	32.2714924601601
10	20	2	NoMasking	6	110	6	6	718	1518	0	0	0	0	0	0.577733860342556	0	0	0	14.0736682571204	32.4431845817686
10	20	2	NoMasking	6	110	6	2	339	821	0	0	0	0	0	0.676004872107186	0	0	0	12.9612899089352	31.2205663463572
10	20	2	NoMasking	6	110	6	3	394	758	0	0	0	0	0	0.618733509234829	0	0	0	11.5272469470189	29.7938227550371
10	20	2	NoMasking	6	110	6	4	564	1263	0	0	0	0	0	0.613618368962787	0	0	0	11.7627803121709	31.4575276270084
10	20	2	NoMasking	6	110	6	2	305	673	0	0	0	0	0	0.652303120356612	0	0	0	9.5879669114639	26.3603002403684
10	20	2	NoMasking	6	110	6	6	626	1100	0	0	0	0	0	0.471818181818182	0	0	0	10.3779671487914	26.5042372126404
10	20	2	NoMasking	6	110	6	2	358	414	0	0	0	0	0	0.471014492753623	0	0	0	9.38571766425884	26.4092203729545
10	20	2	NoMasking	6	110	6	4	588	1077	0	0	0	0	0	0.639740018570102	0	0	0	12.9611382099282	33.0036781408825
10	20	2	NoMasking	6	110	6	5	489	1009	0	0	0	0	0	0.57581764122894	0	0	0	12.4025444798407	31.5783727900111
10	20	2	NoMasking	6	110	6	3	377	569	0	0	0	0	0	0.557117750439367	0	0	0	11.6083175782324	30.6270427651707
10	20	2	NoMasking	6	110	6	2	422	537	0	0	0	0	0	0.506517690875233	0	0	0	10.5455554193994	29.8371610154633
10	20	2	NoMasking	6	110	6	3	378	658	0	0	0	0	0	0.387537993920973	0	0	0	7.78258065023368	21.281553547
10	20	2	NoMasking	6	110	6	1	361	837	0	0	0	0	0	0.688172043010753	0	0	0	11.6004153176593	30.0973869812396
10	20	2	NoMasking	6	110	6	7	581	736	0	0	0	0	0	0.376358695652174	0	0	0	8.82002541588054	24.2078211905816
10	20	2	NoMasking	6	110	6	5	415	829	0	0	0	0	0	0.582629674306393	0	0	0	11.7463168610097	29.4043556246467
10	20	2	NoMasking	6	110	6	4	287	645	0	0	0	0	0	0.613953488372093	0	0	0	9.85062972282042	26.5404836751864
10	20	2	NoMasking	6	110	6	5	490	1172	0	0	0	0	0	0.546928327645051	0	0	0	12.5789619441978	31.4173596806205
10	20	2	NoMasking	6	110	6	3	377	599	0	0	0	0	0	0.487479131886477	0	0	0	10.4244522272303	28.0108813185217
10	20	2	NoMasking	6	110	6	3	444	545	0	0	0	0	0	0.508256880733945	0	0	0	11.0533394112153	29.2411386876876
10	20	2	NoMasking	6	110	6	5	512	849	0	0	0	0	0	0.424028268551237	0	0	0	8.56028048944238	23.0774430805116
10	20	2	NoMasking	6	110	6	4	376	603	0	0	0	0	0	0.638474295190713	0	0	0	12.6022190230955	32.1436298921762
10	20	2	NoMasking	6	110	6	3	338	668	0	0	0	0	0	0.558383233532934	0	0	0	12.3202570587985	29.5282650709059
10	20	2	NoMasking	6	110	6	3	443	777	0	0	0	0	0	0.45045045045045	0	0	0	10.1910558412025	26.7504650880596
10	20	2	NoMasking	6	110	6	1	417	636	0	0	0	0	0	0.621069182389937	0	0	0	11.0099003625921	28.8575435477525
10	20	2	NoMasking	6	110	6	5	468	599	0	0	0	0	0	0.310517529215359	0	0	0	7.33901448329523	21.4744137133744
10	20	2	NoMasking	6	110	6	3	413	949	0	0	0	0	0	0.652265542676502	0	0	0	14.4254588281421	34.7285411026004
10	20	2	NoMasking	6	110	6	6	586	1074	0	0	0	0	0	0.472067039106145	0	0	0	10.1733058976913	25.5971771706074
10	20	2	NoMasking	6	110	6	5	410	744	0	0	0	0	0	0.611559139784946	0	0	0	13.1661569652104	33.5943569185731
10	20	2	NoMasking	6	110	6	3	520	595	0	0	0	0	0	0.521008403361345	0	0	0	10.0555413928036	30.1471952874295
10	20	2	NoMasking	6	110	6	1	284	427	0	0	0	0	0	0.725995316159251	0	0	0	12.5783876455031	30.3742837771011
10	20	2	NoMasking	6	110	6	4	483	1597	0	0	0	0	0	0.577332498434565	0	0	0	13.2104558086028	30.2775221496955
10	20	2	NoMasking	6	110	6	4	378	780	0	0	0	0	0	0.608974358974359	0	0	0	13.0701436831347	33.1768501754549
10	20	2	NoMasking	6	110	6	4	551	1527	0	0	0	0	0	0.639161755075311	0	0	0	12.4311363167492	30.1441582116304
10	20	2	NoMasking	6	110	6	3	546	678	0	0	0	0	0	0.474926253687316	0	0	0	12.1522150635787	30.7942454882666
10	20	2	NoMasking	6	110	6	1	314	216	0	0	0	0	0	0.625	0	0	0	9.69172014678119	27.1547668715581
10	20	2	NoMasking	6	110	6	3	318	629	0	0	0	0	0	0.623211446740858	0	0	0	11.5823646118602	29.8652244233656
10	20	2	NoMasking	6	110	6	4	614	1148	0	0	0	0	0	0.594076655052265	0	0	0	10.5707791354476	27.5174569363474
10	20	2	NoMasking	6	110	6	3	444	925	0	0	0	0	0	0.593513513513514	0	0	0	11.797965166346	29.0263111339722
10	20	2	NoMasking	6	110	6	2	368	631	0	0	0	0	0	0.68621236133122	0	0	0	9.15961377907817	25.9040484693653
10	20	2	NoMasking	6	110	6	5	620	1176	0	0	0	0	0	0.579931972789116	0	0	0	11.9130918868489	29.899172231521
10	20	2	NoMasking	6	110	6	4	406	724	0	0	0	0	0	0.509668508287293	0	0	0	8.65966259410335	25.4050042024893
10	20	2	NoMasking	6	110	6	5	485	831	0	0	0	0	0	0.545126353790614	0	0	0	10.3789385700036	29.2591179987884
10	20	2	NoMasking	6	110	6	4	633	1321	0	0	0	0	0	0.6222558667676	0	0	0	11.4801570150443	30.0627011819054
10	20	2	NoMasking	6	110	6	3	328	817	0	0	0	0	0	0.647490820073439	0	0	0	8.93405920117864	23.7197696597178
10	20	2	NoMasking	6	110	6	5	788	1180	0	0	0	0	0	0.410169491525424	0	0	0	9.13492391576966	25.0339527137851
10	20	2	NoMasking	6	110	6	4	386	531	0	0	0	0	0	0.48210922787194	0	0	0	11.657251909182	28.8632456227235
10	20	2	NoMasking	6	110	6	3	342	575	0	0	0	0	0	0.500869565217391	0	0	0	12.0492043493622	30.6123721176997
10	20	2	NoMasking	6	110	6	3	391	564	0	0	0	0	0	0.512411347517731	0	0	0	12.7073870111608	31.7279987339263
10	20	2	NoMasking	6	110	6	5	334	654	0	0	0	0	0	0.62691131498471	0	0	0	13.8341531624342	33.1394171392424
10	20	2	NoMasking	6	110	6	3	468	697	0	0	0	0	0	0.374461979913917	0	0	0	9.94407065024566	25.0943109195562
10	20	2	NoMasking	6	110	6	3	400	737	0	0	0	0	0	0.567164179104478	0	0	0	12.8928605785194	32.4592897533457
10	20	2	NoMasking	6	110	6	3	441	1115	0	0	0	0	0	0.570403587443946	0	0	0	12.8881878052587	30.237329694967
10	20	2	NoMasking	6	110	6	4	393	699	0	0	0	0	0	0.532188841201717	0	0	0	11.8473527165249	28.6361577253018
10	20	2	NoMasking	6	110	6	2	564	950	0	0	0	0	0	0.529473684210526	0	0	0	12.5557049909028	29.7142458008113
10	20	2	NoMasking	6	110	6	5	511	640	0	0	0	0	0	0.46875	0	0	0	11.1084094866666	30.2354631754968
10	20	2	NoMasking	6	110	6	5	451	562	0	0	0	0	0	0.346975088967972	0	0	0	6.64397384205929	20.1501650544264
10	20	2	NoMasking	6	110	6	2	295	556	0	0	0	0	0	0.550359712230216	0	0	0	9.57120217373664	25.9243954100924
10	20	2	NoMasking	6	110	6	3	302	628	0	0	0	0	0	0.585987261146497	0	0	0	11.5165060603423	28.3312033759809
10	20	2	NoMasking	6	110	6	5	532	919	0	0	0	0	0	0.496191512513602	0	0	0	11.6166247950395	28.020721684722
10	20	2	NoMasking	6	110	6	4	372	1041	0	0	0	0	0	0.61671469740634	0	0	0	14.3494554618888	33.3933333014542
10	20	2	NoMasking	6	110	6	5	519	795	0	0	0	0	0	0.457861635220126	0	0	0	11.7427822029128	30.2765231533541
10	20	2	NoMasking	6	110	6	6	416	690	0	0	0	0	0	0.5	0	0	0	12.6541436722184	33.0629795148243
10	20	2	NoMasking	6	110	6	2	363	566	0	0	0	0	0	0.568904593639576	0	0	0	11.5189827739556	29.7264481501469
10	20	2	NoMasking	6	110	6	4	388	885	0	0	0	0	0	0.640677966101695	0	0	0	14.3505565691791	33.5336198320089
10	20	2	NoMasking	6	110	6	2	365	693	0	0	0	0	0	0.594516594516595	0	0	0	11.6358187644545	29.7467678907242
10	20	2	NoMasking	6	110	6	2	333	464	0	0	0	0	0	0.461206896551724	0	0	0	9.58207161546562	26.7306300273075
10	20	2	NoMasking	6	110	6	4	468	654	0	0	0	0	0	0.418960244648318	0	0	0	10.4473576951056	28.8335393280831
10	20	2	NoMasking	6	110	6	2	270	545	0	0	0	0	0	0.680733944954128	0	0	0	12.164014789183	30.5496070807753
10	20	2	NoMasking	6	110	6	4	619	950	0	0	0	0	0	0.375789473684211	0	0	0	9.28963057412593	25.1584318438428
10	20	2	NoMasking	6	110	6	3	279	669	0	0	0	0	0	0.714499252615845	0	0	0	13.1976077452821	33.3305116640091
10	20	2	NoMasking	6	110	6	6	330	616	0	0	0	0	0	0.525974025974026	0	0	0	11.7475123028522	29.7316779856555
10	20	2	NoMasking	6	110	6	2	301	330	0	0	0	0	0	0.563636363636364	0	0	0	9.4012907378944	27.1208211182928
10	20	2	NoMasking	6	110	6	6	660	1020	0	0	0	0	0	0.509803921568627	0	0	0	12.3921092875296	30.564374490509
10	20	2	NoMasking	6	110	6	6	456	725	0	0	0	0	0	0.433103448275862	0	0	0	10.3333487786616	26.1612892825788
10	20	2	NoMasking	6	110	6	5	638	1246	0	0	0	0	0	0.556179775280899	0	0	0	13.5146835082931	35.8370949932288
10	20	2	NoMasking	6	110	6	1	221	297	0	0	0	0	0	0.616161616161616	0	0	0	11.0718063553738	29.6087860703729
10	20	2	NoMasking	6	110	6	3	390	603	0	0	0	0	0	0.500829187396352	0	0	0	12.808876514706	31.7395451773086
10	20	2	NoMasking	6	110	6	2	241	272	0	0	0	0	0	0.507352941176471	0	0	0	10.9231905516523	29.1988816403549
10	20	2	NoMasking	6	110	6	4	364	497	0	0	0	0	0	0.474849094567404	0	0	0	7.45230588613217	21.115673526492
10	20	2	NoMasking	6	110	6	4	389	601	0	0	0	0	0	0.574043261231281	0	0	0	11.6542150506181	30.3879904311551
10	20	2	NoMasking	6	110	6	3	309	667	0	0	0	0	0	0.608695652173913	0	0	0	11.8058392352509	29.1435755717455
10	20	2	NoMasking	6	110	6	3	426	857	0	0	0	0	0	0.55659276546091	0	0	0	13.3452200338189	33.6324158713123
10	20	2	NoMasking	6	110	6	3	544	761	0	0	0	0	0	0.392904073587385	0	0	0	9.59327082230652	25.2948378374068
10	20	2	NoMasking	6	110	6	5	453	681	0	0	0	0	0	0.52129221732746	0	0	0	11.443839821144	29.5532610862778
10	20	2	NoMasking	6	110	6	6	423	932	0	0	0	0	0	0.504291845493562	0	0	0	9.50147883836479	25.5675742860922
10	20	2	NoMasking	6	110	6	5	447	1113	0	0	0	0	0	0.561545372866128	0	0	0	12.6875833702374	30.098309162724
10	20	2	NoMasking	6	110	6	1	269	475	0	0	0	0	0	0.644210526315789	0	0	0	10.4065458165189	27.377891490186
10	20	2	NoMasking	6	110	6	3	505	848	0	0	0	0	0	0.533018867924528	0	0	0	9.22911508745731	24.6616018551111
10	20	2	NoMasking	6	110	6	7	507	1167	0	0	0	0	0	0.624678663239075	0	0	0	13.4756563895907	31.5134234635138
10	20	2	NoMasking	6	110	6	5	404	654	0	0	0	0	0	0.426605504587156	0	0	0	10.7538386171185	27.5691990441729
10	20	2	NoMasking	6	110	6	5	477	787	0	0	0	0	0	0.555273189326557	0	0	0	12.0623581692944	30.7333074973521
10	20	2	NoMasking	6	110	6	5	569	1004	0	0	0	0	0	0.520916334661355	0	0	0	11.196332504091	29.3754762390342
10	20	2	NoMasking	6	110	6	3	603	959	0	0	0	0	0	0.542231491136601	0	0	0	13.0904958692667	31.9758542465596
10	20	2	NoMasking	6	110	6	4	448	792	0	0	0	0	0	0.464646464646465	0	0	0	9.67687190011632	24.6073118462739
10	20	2	NoMasking	6	110	6	4	567	830	0	0	0	0	0	0.427710843373494	0	0	0	9.89360029037751	25.22529454835
5	10	2	NoMasking	8	110	8	3	405	500	0	0	0	0	0	0.328	0	0	0	6.32900891440954	22.9437321925589
5	10	2	NoMasking	8	110	8	5	324	448	0	0	0	0	0	0.258928571428571	0	0	0	5.5548393916676	19.8701433829213
5	10	2	NoMasking	8	110	8	2	365	386	0	0	0	0	0	0.430051813471503	0	0	0	5.9047840415319	21.805617435515
5	10	2	NoMasking	8	110	8	3	522	709	0	0	0	0	0	0.335684062059238	0	0	0	7.05862208417224	25.3945988013662
5	10	2	NoMasking	8	110	8	4	453	717	0	0	0	0	0	0.372384937238494	0	0	0	7.46887243349526	27.9386547231963
5	10	2	NoMasking	8	110	8	3	302	235	0	0	0	0	0	0.306382978723404	0	0	0	5.36210982122073	19.3352465904864
5	10	2	NoMasking	8	110	8	3	407	493	0	0	0	0	0	0.245436105476673	0	0	0	5.64031008093153	20.8021720490087
5	10	2	NoMasking	8	110	8	4	347	455	0	0	0	0	0	0.325274725274725	0	0	0	5.26109699180233	18.8184636095731
5	10	2	NoMasking	8	110	8	5	486	532	0	0	0	0	0	0.156015037593985	0	0	0	5.22447293467656	19.5399956857479
5	10	2	NoMasking	8	110	8	4	364	391	0	0	0	0	0	0.219948849104859	0	0	0	6.80399185454788	25.1474869183938
5	10	2	NoMasking	8	110	8	4	375	517	0	0	0	0	0	0.307543520309478	0	0	0	4.77049346444339	17.1859795430635
5	10	2	NoMasking	8	110	8	4	489	753	0	0	0	0	0	0.391766268260292	0	0	0	7.09858494095584	24.9722749880977
5	10	2	NoMasking	8	110	8	4	355	619	0	0	0	0	0	0.402261712439418	0	0	0	6.18014989881396	22.766169265632
5	10	2	NoMasking	8	110	8	2	588	976	0	0	0	0	0	0.48155737704918	0	0	0	7.81287372591467	27.6100950177227
5	10	2	NoMasking	8	110	8	4	359	572	0	0	0	0	0	0.354895104895105	0	0	0	5.75373688369967	20.0274527616908
5	10	2	NoMasking	8	110	8	2	276	576	0	0	0	0	0	0.284722222222222	0	0	0	6.03197922590233	23.6261467205199
5	10	2	NoMasking	8	110	8	1	232	133	0	0	0	0	0	0.578947368421053	0	0	0	7.13043606236031	27.1068530131906
5	10	2	NoMasking	8	110	8	4	460	463	0	0	0	0	0	0.26133909287257	0	0	0	6.74574999155292	25.7586784172224
5	10	2	NoMasking	8	110	8	2	287	159	0	0	0	0	0	0.490566037735849	0	0	0	6.74066333074298	26.2110283007623
5	10	2	NoMasking	8	110	8	4	341	429	0	0	0	0	0	0.275058275058275	0	0	0	5.67668419499936	21.3825124937845
5	10	2	NoMasking	8	110	8	2	295	358	0	0	0	0	0	0.424581005586592	0	0	0	7.37092293690644	27.3523638841993
5	10	2	NoMasking	8	110	8	4	346	588	0	0	0	0	0	0.41156462585034	0	0	0	8.13033423011148	28.2171742260863
5	10	2	NoMasking	8	110	8	3	341	484	0	0	0	0	0	0.495867768595041	0	0	0	7.3101835914661	26.6951856656544
5	10	2	NoMasking	8	110	8	3	308	355	0	0	0	0	0	0.369014084507042	0	0	0	6.85765460979736	24.8166980223438
5	10	2	NoMasking	8	110	8	3	306	405	0	0	0	0	0	0.419753086419753	0	0	0	6.72715466542672	23.781282135171
5	10	2	NoMasking	8	110	8	3	398	607	0	0	0	0	0	0.474464579901153	0	0	0	8.09932568997279	29.654403996053
5	10	2	NoMasking	8	110	8	5	391	415	0	0	0	0	0	0.185542168674699	0	0	0	6.07559119313065	21.4030591024957
5	10	2	NoMasking	8	110	8	2	369	567	0	0	0	0	0	0.423280423280423	0	0	0	7.44538977735384	28.1335929693416
5	10	2	NoMasking	8	110	8	0	263	265	0	0	0	0	0	0.418867924528302	0	0	0	6.48175822180185	23.613420649134
5	10	2	NoMasking	8	110	8	3	398	463	0	0	0	0	0	0.32829373650108	0	0	0	5.47519592268225	20.4866447802434
5	10	2	NoMasking	8	110	8	1	285	522	0	0	0	0	0	0.532567049808429	0	0	0	8.67124185585945	29.557362338737
5	10	2	NoMasking	8	110	8	4	446	829	0	0	0	0	0	0.475271411338963	0	0	0	8.78963221060927	29.1654324342122
5	10	2	NoMasking	8	110	8	4	559	813	0	0	0	0	0	0.432964329643296	0	0	0	8.48715110788151	30.1868871819581
5	10	2	NoMasking	8	110	8	4	342	412	0	0	0	0	0	0.424757281553398	0	0	0	7.43317518980596	26.0022435071735
5	10	2	NoMasking	8	110	8	5	380	604	0	0	0	0	0	0.447019867549669	0	0	0	8.51873675392762	27.1956107885889
5	10	2	NoMasking	8	110	8	5	321	524	0	0	0	0	0	0.362595419847328	0	0	0	6.43928432575352	23.2394782032495
5	10	2	NoMasking	8	110	8	1	430	648	0	0	0	0	0	0.654320987654321	0	0	0	8.62323517667895	27.592212772252
5	10	2	NoMasking	8	110	8	7	847	1209	0	0	0	0	0	0.378825475599669	0	0	0	8.96132242011295	30.0995617379354
5	10	2	NoMasking	8	110	8	1	244	218	0	0	0	0	0	0.23394495412844	0	0	0	5.13965277732176	19.7751804452031
5	10	2	NoMasking	8	110	8	4	379	467	0	0	0	0	0	0.488222698072805	0	0	0	7.66868429635251	26.1884195106421
5	10	2	NoMasking	8	110	8	4	421	513	0	0	0	0	0	0.444444444444444	0	0	0	6.6232021921865	23.9547006088104
5	10	2	NoMasking	8	110	8	5	413	552	0	0	0	0	0	0.358695652173913	0	0	0	6.58130528274488	24.3818260192413
5	10	2	NoMasking	8	110	8	3	309	408	0	0	0	0	0	0.490196078431373	0	0	0	6.28708743396953	22.7074704319899
5	10	2	NoMasking	8	110	8	5	373	734	0	0	0	0	0	0.446866485013624	0	0	0	6.22247373297731	21.5276940178924
5	10	2	NoMasking	8	110	8	6	588	946	0	0	0	0	0	0.329809725158562	0	0	0	6.82050337996245	24.8566536218163
5	10	2	NoMasking	8	110	8	2	345	482	0	0	0	0	0	0.483402489626556	0	0	0	8.07794646900022	27.4143621141139
5	10	2	NoMasking	8	110	8	5	394	499	0	0	0	0	0	0.228456913827655	0	0	0	5.41675251225055	20.0061361947055
5	10	2	NoMasking	8	110	8	5	475	580	0	0	0	0	0	0.255172413793103	0	0	0	6.56766187045367	24.2220981605538
5	10	2	NoMasking	8	110	8	3	483	640	0	0	0	0	0	0.4390625	0	0	0	7.11514756133214	24.8418569456371
5	10	2	NoMasking	8	110	8	1	283	477	0	0	0	0	0	0.528301886792453	0	0	0	8.54396020386806	27.6396872213156
5	10	2	NoMasking	8	110	8	2	234	455	0	0	0	0	0	0.571428571428571	0	0	0	7.17419684080042	25.2142965421903
5	10	2	NoMasking	8	110	8	4	352	508	0	0	0	0	0	0.31496062992126	0	0	0	5.28668818862534	19.6914753139977
5	10	2	NoMasking	8	110	8	5	428	500	0	0	0	0	0	0.238	0	0	0	6.20347676493591	21.3761960971732
5	10	2	NoMasking	8	110	8	2	425	559	0	0	0	0	0	0.407871198568873	0	0	0	6.99129281640912	24.6699688604279
5	10	2	NoMasking	8	110	8	2	304	581	0	0	0	0	0	0.514629948364888	0	0	0	7.73825061396389	26.9750904842876
5	10	2	NoMasking	8	110	8	1	241	176	0	0	0	0	0	0.732954545454545	0	0	0	5.28098013543277	19.000401534251
5	10	2	NoMasking	8	110	8	3	257	190	0	0	0	0	0	0.342105263157895	0	0	0	6.05350740353928	23.9181883561844
5	10	2	NoMasking	8	110	8	3	492	614	0	0	0	0	0	0.255700325732899	0	0	0	5.80730174394533	20.6327087796332
5	10	2	NoMasking	8	110	8	1	466	824	0	0	0	0	0	0.487864077669903	0	0	0	7.13170676779385	23.5088570758239
5	10	2	NoMasking	8	110	8	3	384	554	0	0	0	0	0	0.323104693140794	0	0	0	5.8885740659943	21.6162532375262
5	10	2	NoMasking	8	110	8	4	393	631	0	0	0	0	0	0.337559429477021	0	0	0	6.52737376742919	24.4913821439906
5	10	2	NoMasking	8	110	8	2	319	383	0	0	0	0	0	0.475195822454308	0	0	0	9.02039250544479	30.0866344995864
5	10	2	NoMasking	8	110	8	2	315	366	0	0	0	0	0	0.234972677595628	0	0	0	6.41403160212636	23.8865745521069
5	10	2	NoMasking	8	110	8	2	225	243	0	0	0	0	0	0.473251028806584	0	0	0	6.87379214305612	24.1924422895822
5	10	2	NoMasking	8	110	8	1	289	291	0	0	0	0	0	0.460481099656357	0	0	0	8.2461733521328	28.4024957750248
5	10	2	NoMasking	8	110	8	3	310	489	0	0	0	0	0	0.447852760736196	0	0	0	7.80120739567267	27.5590107654891
5	10	2	NoMasking	8	110	8	1	319	412	0	0	0	0	0	0.492718446601942	0	0	0	6.82692771484645	24.3945826287354
5	10	2	NoMasking	8	110	8	3	412	506	0	0	0	0	0	0.434782608695652	0	0	0	7.5909052015146	28.8498979388805
5	10	2	NoMasking	8	110	8	8	526	829	0	0	0	0	0	0.272617611580217	0	0	0	6.01362077898935	20.671991071233
5	10	2	NoMasking	8	110	8	2	387	558	0	0	0	0	0	0.326164874551971	0	0	0	5.91244039870264	19.6682777444855
5	10	2	NoMasking	8	110	8	2	328	353	0	0	0	0	0	0.291784702549575	0	0	0	5.97678901731454	21.3496879897888
5	10	2	NoMasking	8	110	8	5	382	435	0	0	0	0	0	0.236781609195402	0	0	0	6.33472725137331	22.5285360270303
5	10	2	NoMasking	8	110	8	3	501	809	0	0	0	0	0	0.322620519159456	0	0	0	7.90687237903241	25.9490475846084
5	10	2	NoMasking	8	110	8	4	485	863	0	0	0	0	0	0.315179606025492	0	0	0	5.99262233560539	21.16540335146
5	10	2	NoMasking	8	110	8	2	368	403	0	0	0	0	0	0.178660049627792	0	0	0	4.37081122946316	16.4138593127834
5	10	2	NoMasking	8	110	8	4	290	361	0	0	0	0	0	0.307479224376731	0	0	0	4.96908402019786	18.3645401121602
5	10	2	NoMasking	8	110	8	6	498	903	0	0	0	0	0	0.308970099667774	0	0	0	7.10977668758049	24.0461103095944
5	10	2	NoMasking	8	110	8	3	464	614	0	0	0	0	0	0.55700325732899	0	0	0	8.23406715057621	29.5093596835124
5	10	2	NoMasking	8	110	8	3	329	473	0	0	0	0	0	0.431289640591966	0	0	0	7.33884590703354	24.9764965714321
5	10	2	NoMasking	8	110	8	3	330	273	0	0	0	0	0	0.32967032967033	0	0	0	6.00479266299044	22.8268031569205
5	10	2	NoMasking	8	110	8	3	401	375	0	0	0	0	0	0.296	0	0	0	5.29362462651541	20.4233430159587
5	10	2	NoMasking	8	110	8	2	335	341	0	0	0	0	0	0.36950146627566	0	0	0	4.07922035671488	15.582523946527
5	10	2	NoMasking	8	110	8	5	415	640	0	0	0	0	0	0.2578125	0	0	0	4.93827487106348	16.9670483431877
5	10	2	NoMasking	8	110	8	5	353	546	0	0	0	0	0	0.384615384615385	0	0	0	5.13107670931725	19.4739717688354
5	10	2	NoMasking	8	110	8	3	278	331	0	0	0	0	0	0.220543806646526	0	0	0	3.85862934012136	13.6484606225924
5	10	2	NoMasking	8	110	8	0	217	467	0	0	0	0	0	0.539614561027837	0	0	0	7.15880770446483	25.9708196020424
5	10	2	NoMasking	8	110	8	3	291	332	0	0	0	0	0	0.286144578313253	0	0	0	6.23064526970449	23.8094727155451
5	10	2	NoMasking	8	110	8	3	305	483	0	0	0	0	0	0.480331262939959	0	0	0	7.02366411500717	25.2731230468263
5	10	2	NoMasking	8	110	8	4	351	487	0	0	0	0	0	0.342915811088296	0	0	0	7.66284813863327	27.1220915389733
5	10	2	NoMasking	8	110	8	1	278	298	0	0	0	0	0	0.406040268456376	0	0	0	6.18733574796337	22.5384625832011
5	10	2	NoMasking	8	110	8	4	477	568	0	0	0	0	0	0.241197183098592	0	0	0	6.79478587166436	24.3870250615896
5	10	2	NoMasking	8	110	8	4	476	683	0	0	0	0	0	0.265007320644217	0	0	0	7.09153399029446	24.2776604977861
5	10	2	NoMasking	8	110	8	3	410	587	0	0	0	0	0	0.361158432708688	0	0	0	5.06515486364376	20.202566749317
5	10	2	NoMasking	8	110	8	1	300	473	0	0	0	0	0	0.450317124735729	0	0	0	6.3641646331361	22.0972305019697
5	10	2	NoMasking	8	110	8	3	249	457	0	0	0	0	0	0.560175054704595	0	0	0	7.0017673251851	24.3402308396174
5	10	2	NoMasking	8	110	8	5	394	720	0	0	0	0	0	0.379166666666667	0	0	0	8.20236856004257	26.4981827132249
5	10	2	NoMasking	8	110	8	6	392	548	0	0	0	0	0	0.297445255474453	0	0	0	7.83630663402997	26.7122838775329
5	10	2	NoMasking	8	110	8	2	312	559	0	0	0	0	0	0.402504472271914	0	0	0	8.79191504062543	28.9537859974742
5	10	2	NoMasking	8	110	8	4	352	420	0	0	0	0	0	0.297619047619048	0	0	0	8.3996097307523	27.9688969067195
5	10	2	NoMasking	8	110	8	2	314	431	0	0	0	0	0	0.422273781902552	0	0	0	8.81721907097628	28.1094749858192
10	20	2	NoMasking	8	110	8	5	407	931	0	0	0	0	0	0.586466165413534	0	0	0	12.7433694690254	29.6490790622104
10	20	2	NoMasking	8	110	8	4	310	419	0	0	0	0	0	0.560859188544153	0	0	0	13.6301167813296	34.1907447850886
10	20	2	NoMasking	8	110	8	4	548	1145	0	0	0	0	0	0.607860262008734	0	0	0	15.6086185767168	33.759414300773
10	20	2	NoMasking	8	110	8	1	343	621	0	0	0	0	0	0.710144927536232	0	0	0	15.2329530580435	35.9190860034389
10	20	2	NoMasking	8	110	8	2	248	546	0	0	0	0	0	0.734432234432234	0	0	0	13.3274204085584	30.6061618512065
10	20	2	NoMasking	8	110	8	3	424	721	0	0	0	0	0	0.572815533980582	0	0	0	12.8181713407392	30.890284574404
10	20	2	NoMasking	8	110	8	5	443	680	0	0	0	0	0	0.505882352941176	0	0	0	12.4847989599912	29.0881222383632
10	20	2	NoMasking	8	110	8	10	654	1500	0	0	0	0	0	0.576	0	0	0	15.5409857044874	33.7332909918713
10	20	2	NoMasking	8	110	8	5	617	809	0	0	0	0	0	0.389369592088999	0	0	0	9.38551635460994	24.7300491353762
10	20	2	NoMasking	8	110	8	4	381	727	0	0	0	0	0	0.565337001375516	0	0	0	13.5672992052755	31.1394152356904
10	20	2	NoMasking	8	110	8	7	444	795	0	0	0	0	0	0.544654088050314	0	0	0	13.5174716390284	33.3375567412708
10	20	2	NoMasking	8	110	8	3	399	669	0	0	0	0	0	0.559043348281016	0	0	0	12.1654332448234	31.6001447941402
10	20	2	NoMasking	8	110	8	2	415	675	0	0	0	0	0	0.61037037037037	0	0	0	11.925032887127	30.4021413727375
10	20	2	NoMasking	8	110	8	0	241	283	0	0	0	0	0	0.597173144876325	0	0	0	11.7217135832714	30.2408192619557
10	20	2	NoMasking	8	110	8	4	490	738	0	0	0	0	0	0.372628726287263	0	0	0	10.6983316259258	28.2326544450153
10	20	2	NoMasking	8	110	8	2	377	530	0	0	0	0	0	0.549056603773585	0	0	0	13.1142816468126	31.9232244800964
10	20	2	NoMasking	8	110	8	5	414	722	0	0	0	0	0	0.505540166204986	0	0	0	12.5292888241351	29.5988679880276
10	20	2	NoMasking	8	110	8	4	330	858	0	0	0	0	0	0.614219114219114	0	0	0	13.7954842343393	31.8488176612936
10	20	2	NoMasking	8	110	8	5	449	702	0	0	0	0	0	0.498575498575499	0	0	0	13.1237218921792	31.8715443818753
10	20	2	NoMasking	8	110	8	4	394	791	0	0	0	0	0	0.610619469026549	0	0	0	13.3652001691879	33.7328436606556
10	20	2	NoMasking	8	110	8	3	373	673	0	0	0	0	0	0.563150074294205	0	0	0	11.8151975072169	29.4118214481434
10	20	2	NoMasking	8	110	8	1	493	989	0	0	0	0	0	0.552072800808898	0	0	0	13.714281821597	33.2490154698566
10	20	2	NoMasking	8	110	8	5	495	1000	0	0	0	0	0	0.641	0	0	0	12.6175565102324	31.4674103843467
10	20	2	NoMasking	8	110	8	1	426	740	0	0	0	0	0	0.632432432432432	0	0	0	11.9558012236052	31.1187045970743
10	20	2	NoMasking	8	110	8	4	460	736	0	0	0	0	0	0.452445652173913	0	0	0	11.6077277732323	28.7517953098884
10	20	2	NoMasking	8	110	8	2	356	811	0	0	0	0	0	0.638717632552404	0	0	0	11.640343299202	29.8655938320603
10	20	2	NoMasking	8	110	8	4	389	688	0	0	0	0	0	0.489825581395349	0	0	0	9.0020373015679	24.8568645786669
10	20	2	NoMasking	8	110	8	2	522	1094	0	0	0	0	0	0.69926873857404	0	0	0	14.2461017981027	34.7309736609851
10	20	2	NoMasking	8	110	8	4	457	532	0	0	0	0	0	0.456766917293233	0	0	0	11.4733217018483	29.5794058928876
10	20	2	NoMasking	8	110	8	2	460	963	0	0	0	0	0	0.574247144340602	0	0	0	14.9641809168961	34.3749374484243
10	20	2	NoMasking	8	110	8	5	761	1065	0	0	0	0	0	0.503286384976526	0	0	0	11.2203719192531	27.9257040827551
10	20	2	NoMasking	8	110	8	4	346	702	0	0	0	0	0	0.665242165242165	0	0	0	11.7782937691524	31.9887584286826
10	20	2	NoMasking	8	110	8	1	467	651	0	0	0	0	0	0.566820276497696	0	0	0	11.4707166597688	28.5872985623207
10	20	2	NoMasking	8	110	8	3	481	899	0	0	0	0	0	0.636262513904338	0	0	0	13.3171078874204	34.0868312295084
10	20	2	NoMasking	8	110	8	6	566	1025	0	0	0	0	0	0.485853658536585	0	0	0	11.8232864930089	29.8072307617222
10	20	2	NoMasking	8	110	8	4	384	716	0	0	0	0	0	0.608938547486033	0	0	0	11.6967140578181	30.0511072309494
10	20	2	NoMasking	8	110	8	6	754	1206	0	0	0	0	0	0.46849087893864	0	0	0	14.225665524692	33.521606133577
10	20	2	NoMasking	8	110	8	4	467	838	0	0	0	0	0	0.58472553699284	0	0	0	11.0705214473477	27.776519040553
10	20	2	NoMasking	8	110	8	2	465	711	0	0	0	0	0	0.367088607594937	0	0	0	9.68478073335031	24.8430855146442
10	20	2	NoMasking	8	110	8	2	365	837	0	0	0	0	0	0.659498207885305	0	0	0	13.5040740927499	31.4117988319401
10	20	2	NoMasking	8	110	8	6	535	1372	0	0	0	0	0	0.559037900874636	0	0	0	13.2127184567574	32.1966519100581
10	20	2	NoMasking	8	110	8	5	313	695	0	0	0	0	0	0.579856115107914	0	0	0	12.1245305910426	29.8991339192537
10	20	2	NoMasking	8	110	8	1	268	484	0	0	0	0	0	0.619834710743802	0	0	0	11.5064736570845	29.8319205872902
10	20	2	NoMasking	8	110	8	4	323	670	0	0	0	0	0	0.619402985074627	0	0	0	13.1591424207026	32.1003587999678
10	20	2	NoMasking	8	110	8	3	530	1212	0	0	0	0	0	0.713696369636964	0	0	0	14.8388973403791	35.3841228421714
10	20	2	NoMasking	8	110	8	0	279	429	0	0	0	0	0	0.629370629370629	0	0	0	12.9154182587356	31.7646582737967
10	20	2	NoMasking	8	110	8	3	400	753	0	0	0	0	0	0.414342629482072	0	0	0	8.34341441478244	23.2524965147658
10	20	2	NoMasking	8	110	8	2	323	705	0	0	0	0	0	0.64822695035461	0	0	0	13.9794272180492	33.9918642833742
10	20	2	NoMasking	8	110	8	3	390	658	0	0	0	0	0	0.670212765957447	0	0	0	14.7513257393311	36.7224904672955
10	20	2	NoMasking	8	110	8	1	372	452	0	0	0	0	0	0.486725663716814	0	0	0	11.384193030179	31.2779854440473
10	20	2	NoMasking	8	110	8	6	374	909	0	0	0	0	0	0.606160616061606	0	0	0	14.9414185834262	32.9688833925562
10	20	2	NoMasking	8	110	8	3	399	533	0	0	0	0	0	0.515947467166979	0	0	0	12.2134846818918	29.8551374286997
10	20	2	NoMasking	8	110	8	3	241	402	0	0	0	0	0	0.601990049751244	0	0	0	12.6153995658456	31.8787043997147
10	20	2	NoMasking	8	110	8	5	490	971	0	0	0	0	0	0.578784757981462	0	0	0	16.034184414107	34.1868336055854
10	20	2	NoMasking	8	110	8	2	441	982	0	0	0	0	0	0.610997963340122	0	0	0	15.6868016516648	34.5509580780227
10	20	2	NoMasking	8	110	8	2	368	953	0	0	0	0	0	0.656873032528856	0	0	0	15.7253793596151	35.6005740455699
10	20	2	NoMasking	8	110	8	4	378	590	0	0	0	0	0	0.594915254237288	0	0	0	13.5309687999971	32.9527013395054
10	20	2	NoMasking	8	110	8	5	421	746	0	0	0	0	0	0.552278820375335	0	0	0	12.5190355256511	30.8306316991666
10	20	2	NoMasking	8	110	8	1	425	535	0	0	0	0	0	0.661682242990654	0	0	0	14.6558813038385	35.5275593749598
10	20	2	NoMasking	8	110	8	7	579	995	0	0	0	0	0	0.548743718592965	0	0	0	16.4802096503969	36.0159036457493
10	20	2	NoMasking	8	110	8	2	602	1043	0	0	0	0	0	0.689357622243528	0	0	0	15.0701957162962	35.4059389683341
10	20	2	NoMasking	8	110	8	5	436	653	0	0	0	0	0	0.546707503828484	0	0	0	12.4941652131991	32.42332159826
10	20	2	NoMasking	8	110	8	6	525	1114	0	0	0	0	0	0.590664272890485	0	0	0	12.2692575545281	29.8261350319938
10	20	2	NoMasking	8	110	8	6	579	847	0	0	0	0	0	0.373081463990555	0	0	0	9.45734746584504	25.1731549341323
10	20	2	NoMasking	8	110	8	3	514	1147	0	0	0	0	0	0.63382737576286	0	0	0	12.3995179190362	30.8213593636802
10	20	2	NoMasking	8	110	8	5	490	1240	0	0	0	0	0	0.548387096774194	0	0	0	11.1388639388677	29.0288205406945
10	20	2	NoMasking	8	110	8	4	431	692	0	0	0	0	0	0.549132947976879	0	0	0	10.4328716337651	27.461790533326
10	20	2	NoMasking	8	110	8	3	410	638	0	0	0	0	0	0.72884012539185	0	0	0	14.1345655703028	36.1678866262312
10	20	2	NoMasking	8	110	8	1	378	536	0	0	0	0	0	0.705223880597015	0	0	0	14.1155722502137	36.1118276714045
10	20	2	NoMasking	8	110	8	1	314	386	0	0	0	0	0	0.735751295336788	0	0	0	10.9991212640034	30.1691092982936
10	20	2	NoMasking	8	110	8	5	326	571	0	0	0	0	0	0.560420315236427	0	0	0	12.775967846188	29.9112664308185
10	20	2	NoMasking	8	110	8	7	474	894	0	0	0	0	0	0.619686800894855	0	0	0	15.7675359551141	35.0300513560075
10	20	2	NoMasking	8	110	8	1	339	1014	0	0	0	0	0	0.694280078895464	0	0	0	15.6113361549138	34.925055763208
10	20	2	NoMasking	8	110	8	2	441	525	0	0	0	0	0	0.424761904761905	0	0	0	11.4986934054905	29.2996849903315
10	20	2	NoMasking	8	110	8	6	487	863	0	0	0	0	0	0.484356894553882	0	0	0	13.5621774853237	32.6239088506473
10	20	2	NoMasking	8	110	8	3	399	936	0	0	0	0	0	0.631410256410256	0	0	0	13.4146443761549	32.5312508128877
10	20	2	NoMasking	8	110	8	6	387	754	0	0	0	0	0	0.579575596816976	0	0	0	13.0589730521521	31.7466308389518
10	20	2	NoMasking	8	110	8	2	364	596	0	0	0	0	0	0.508389261744966	0	0	0	10.7782897582012	27.5458611680903
10	20	2	NoMasking	8	110	8	4	498	876	0	0	0	0	0	0.551369863013699	0	0	0	14.1075839517301	31.793161337124
10	20	2	NoMasking	8	110	8	4	467	1127	0	0	0	0	0	0.602484472049689	0	0	0	13.2093708393684	32.0842367318181
10	20	2	NoMasking	8	110	8	1	231	262	0	0	0	0	0	0.648854961832061	0	0	0	10.7200637893892	28.8188740360415
10	20	2	NoMasking	8	110	8	4	422	856	0	0	0	0	0	0.449766355140187	0	0	0	11.1840032530315	28.8181191524577
10	20	2	NoMasking	8	110	8	5	384	702	0	0	0	0	0	0.481481481481481	0	0	0	13.9787399197268	34.2538531932894
10	20	2	NoMasking	8	110	8	3	399	716	0	0	0	0	0	0.585195530726257	0	0	0	13.8295903953003	34.0146963682366
10	20	2	NoMasking	8	110	8	2	271	175	0	0	0	0	0	0.548571428571429	0	0	0	9.34023475617839	26.6472284809882
10	20	2	NoMasking	8	110	8	7	687	2417	0	0	0	0	0	0.634671079851055	0	0	0	13.9688577418276	31.231575341287
10	20	2	NoMasking	8	110	8	2	364	679	0	0	0	0	0	0.569955817378498	0	0	0	11.03132360878	27.4533618705007
10	20	2	NoMasking	8	110	8	2	278	510	0	0	0	0	0	0.625490196078431	0	0	0	10.3151301936649	26.211758042255
10	20	2	NoMasking	8	110	8	4	376	902	0	0	0	0	0	0.62860310421286	0	0	0	13.4631332718816	33.1422478337129
10	20	2	NoMasking	8	110	8	3	577	1617	0	0	0	0	0	0.556586270871985	0	0	0	14.4359927021773	32.6329146205784
10	20	2	NoMasking	8	110	8	6	580	1183	0	0	0	0	0	0.585798816568047	0	0	0	14.5353524441122	35.4928783587014
10	20	2	NoMasking	8	110	8	1	388	567	0	0	0	0	0	0.675485008818342	0	0	0	12.4690677686739	31.4009415308043
10	20	2	NoMasking	8	110	8	4	526	570	0	0	0	0	0	0.471929824561404	0	0	0	11.3987531609503	30.9965467256169
10	20	2	NoMasking	8	110	8	3	629	1072	0	0	0	0	0	0.552238805970149	0	0	0	15.6393750955024	35.6840945965116
10	20	2	NoMasking	8	110	8	4	554	903	0	0	0	0	0	0.467331118493909	0	0	0	12.2004841891726	30.5171115055613
10	20	2	NoMasking	8	110	8	6	542	1372	0	0	0	0	0	0.580903790087464	0	0	0	13.2510128539235	31.3785467538265
10	20	2	NoMasking	8	110	8	2	377	518	0	0	0	0	0	0.55019305019305	0	0	0	12.6344943685274	30.723131848946
10	20	2	NoMasking	8	110	8	1	351	860	0	0	0	0	0	0.686046511627907	0	0	0	12.4380713444687	29.4702647820785
10	20	2	NoMasking	8	110	8	3	295	613	0	0	0	0	0	0.68026101141925	0	0	0	14.5103027639555	35.4984993641266
10	20	2	NoMasking	8	110	8	5	491	1215	0	0	0	0	0	0.603292181069959	0	0	0	15.9991724944062	35.1630186549469
5	10	2	NoMasking	2	110	2	1	379	439	0	0	0	0	0	0.312072892938497	0	0	0	3.70250734924905	13.1558198889017
5	10	2	NoMasking	2	110	2	3	319	549	0	0	0	0	0	0.262295081967213	0	0	0	3.21335954784733	11.0961637244406
5	10	2	NoMasking	2	110	2	2	318	497	0	0	0	0	0	0.267605633802817	0	0	0	3.01678713513549	11.0361784213284
5	10	2	NoMasking	2	110	2	4	409	596	0	0	0	0	0	0.345637583892617	0	0	0	4.50343101118272	18.2652426265656
5	10	2	NoMasking	2	110	2	3	327	523	0	0	0	0	0	0.269598470363289	0	0	0	3.80700013738635	14.0426555876899
5	10	2	NoMasking	2	110	2	2	412	554	0	0	0	0	0	0.252707581227437	0	0	0	3.69261189571427	13.8790166607084
5	10	2	NoMasking	2	110	2	2	421	392	0	0	0	0	0	0.127551020408163	0	0	0	2.23783772895007	8.13418516767566
5	10	2	NoMasking	2	110	2	5	357	473	0	0	0	0	0	0.348837209302326	0	0	0	3.59762071238207	13.3473017825879
5	10	2	NoMasking	2	110	2	3	389	601	0	0	0	0	0	0.234608985024958	0	0	0	2.52109011132736	9.17429206726343
5	10	2	NoMasking	2	110	2	3	417	422	0	0	0	0	0	0.300947867298578	0	0	0	3.10771977512093	11.9015852302374
5	10	2	NoMasking	2	110	2	0	234	286	0	0	0	0	0	0.356643356643357	0	0	0	2.5583097068537	8.75779463834593
5	10	2	NoMasking	2	110	2	3	477	603	0	0	0	0	0	0.202321724709784	0	0	0	3.02570885709649	10.8647838072184
5	10	2	NoMasking	2	110	2	3	438	550	0	0	0	0	0	0.232727272727273	0	0	0	3.86524881039563	15.5160609395024
5	10	2	NoMasking	2	110	2	2	345	354	0	0	0	0	0	0.338983050847458	0	0	0	3.31745463037047	12.3580734492483
5	10	2	NoMasking	2	110	2	1	218	229	0	0	0	0	0	0.427947598253275	0	0	0	3.26130082923044	11.4261069589863
5	10	2	NoMasking	2	110	2	3	304	231	0	0	0	0	0	0.229437229437229	0	0	0	2.4518454355518	7.30377686777965
5	10	2	NoMasking	2	110	2	4	481	471	0	0	0	0	0	0.110403397027601	0	0	0	2.42965406743096	8.92853300308664
5	10	2	NoMasking	2	110	2	2	302	317	0	0	0	0	0	0.167192429022082	0	0	0	2.70919873862545	11.2862348691325
5	10	2	NoMasking	2	110	2	0	134	156	0	0	0	0	0	0.403846153846154	0	0	NaN	2.46657637256029	8.76576451295439
5	10	2	NoMasking	2	110	2	2	291	396	0	0	0	0	0	0.202020202020202	0	0	0	2.37412175312706	8.71486995636227
5	10	2	NoMasking	2	110	2	6	315	389	0	0	0	0	0	0.218508997429306	0	0	0	2.81218244606002	11.2360315666833
5	10	2	NoMasking	2	110	2	3	274	494	0	0	0	0	0	0.295546558704453	0	0	0	2.98080676518445	11.706439330539
5	10	2	NoMasking	2	110	2	1	277	285	0	0	0	0	0	0.350877192982456	0	0	0	2.64355243998372	9.78870859445159
5	10	2	NoMasking	2	110	2	3	323	459	0	0	0	0	0	0.270152505446623	0	0	0	2.7678478291579	10.0765609435053
5	10	2	NoMasking	2	110	2	4	306	392	0	0	0	0	0	0.275510204081633	0	0	0	3.46705821920629	13.7075892465962
5	10	2	NoMasking	2	110	2	1	268	149	0	0	0	0	0	0.12751677852349	0	0	0	1.60434358918132	4.83520931068491
5	10	2	NoMasking	2	110	2	3	425	671	0	0	0	0	0	0.162444113263785	0	0	0	1.9469747653913	5.75885683375069
5	10	2	NoMasking	2	110	2	4	408	479	0	0	0	0	0	0.162839248434238	0	0	0	2.20960513860206	7.24411114825382
5	10	2	NoMasking	2	110	2	1	243	315	0	0	0	0	0	0.206349206349206	0	0	0	1.95532337778029	7.77074828517428
5	10	2	NoMasking	2	110	2	0	324	354	0	0	0	0	0	0.265536723163842	0	0	0	2.16116708989553	7.78551756635418
5	10	2	NoMasking	2	110	2	5	372	524	0	0	0	0	0	0.17175572519084	0	0	0	2.07507172641341	6.48224937101679
5	10	2	NoMasking	2	110	2	2	284	217	0	0	0	0	0	0.36405529953917	0	0	0	2.75758404151066	9.263394860672
5	10	2	NoMasking	2	110	2	3	382	453	0	0	0	0	0	0.233995584988962	0	0	0	2.86556427553774	8.92748066797402
5	10	2	NoMasking	2	110	2	3	398	462	0	0	0	0	0	0.177489177489178	0	0	0	1.92651195634181	7.2988775307941
5	10	2	NoMasking	2	110	2	2	317	304	0	0	0	0	0	0.210526315789474	0	0	0	2.85156548925509	8.87199081402967
5	10	2	NoMasking	2	110	2	2	300	413	0	0	0	0	0	0.348668280871671	0	0	0	4.70905498327102	19.0437903972032
5	10	2	NoMasking	2	110	2	3	568	704	0	0	0	0	0	0.194602272727273	0	0	0	3.64356011553323	14.1512016202637
5	10	2	NoMasking	2	110	2	4	527	638	0	0	0	0	0	0.214733542319749	0	0	0	3.69553730154167	14.281033608806
5	10	2	NoMasking	2	110	2	3	219	274	0	0	0	0	0	0.339416058394161	0	0	0	2.89321881354837	10.5856025106287
5	10	2	NoMasking	2	110	2	4	488	659	0	0	0	0	0	0.29742033383915	0	0	0	3.76501744204118	14.5346375057247
5	10	2	NoMasking	2	110	2	4	447	451	0	0	0	0	0	0.270509977827051	0	0	0	3.79604403357414	13.806673194494
5	10	2	NoMasking	2	110	2	3	435	579	0	0	0	0	0	0.329879101899827	0	0	0	4.50613498445686	17.9904574475899
5	10	2	NoMasking	2	110	2	2	505	576	0	0	0	0	0	0.378472222222222	0	0	0	5.31988717929211	20.3211431184626
5	10	2	NoMasking	2	110	2	2	414	524	0	0	0	0	0	0.364503816793893	0	0	0	5.09113185383817	19.7012348730648
5	10	2	NoMasking	2	110	2	3	376	435	0	0	0	0	0	0.319540229885057	0	0	0	4.52610614756118	16.9032517845008
5	10	2	NoMasking	2	110	2	8	507	963	0	0	0	0	0	0.176531671858775	0	0	0	2.7208677804838	9.50957868228297
5	10	2	NoMasking	2	110	2	2	276	302	0	0	0	0	0	0.211920529801325	0	0	0	3.05104888641105	11.4238623836208
5	10	2	NoMasking	2	110	2	3	473	586	0	0	0	0	0	0.133105802047782	0	0	0	1.91559580673894	6.75985079108993
5	10	2	NoMasking	2	110	2	1	247	240	0	0	0	0	0	0.208333333333333	0	0	0	3.05627854926228	11.2831363290517
5	10	2	NoMasking	2	110	2	2	185	127	0	0	0	0	0	0.291338582677165	0	0	0	2.57508609944569	7.53994344034711
5	10	2	NoMasking	2	110	2	3	348	419	0	0	0	0	0	0.331742243436754	0	0	0	3.4841190301989	13.284965381519
5	10	2	NoMasking	2	110	2	3	333	526	0	0	0	0	0	0.29467680608365	0	0	0	4.25984098067578	18.2663412943211
5	10	2	NoMasking	2	110	2	3	291	283	0	0	0	0	0	0.459363957597173	0	0	0	3.98834887961364	17.3979324543383
5	10	2	NoMasking	2	110	2	2	307	432	0	0	0	0	0	0.224537037037037	0	0	0	4.02876795744566	16.209502061036
5	10	2	NoMasking	2	110	2	0	223	137	0	0	0	0	0	0.335766423357664	0	0	0	3.39486248583772	13.9758223616017
5	10	2	NoMasking	2	110	2	3	353	628	0	0	0	0	0	0.267515923566879	0	0	0	3.37751550183805	13.1292249565188
5	10	2	NoMasking	2	110	2	3	337	303	0	0	0	0	0	0.178217821782178	0	0	0	2.22178258629462	8.23752163907323
5	10	2	NoMasking	2	110	2	2	263	208	0	0	0	0	0	0.350961538461538	0	0	0	2.4623466772619	8.39097283507929
5	10	2	NoMasking	2	110	2	6	482	712	0	0	0	0	0	0.228932584269663	0	0	0	3.69694505862007	14.4859530107424
5	10	2	NoMasking	2	110	2	3	310	420	0	0	0	0	0	0.20952380952381	0	0	0	3.32493848544095	12.323636776648
5	10	2	NoMasking	2	110	2	2	258	272	0	0	0	0	0	0.327205882352941	0	0	0	2.87300414841113	10.1875616595691
5	10	2	NoMasking	2	110	2	3	385	423	0	0	0	0	0	0.160756501182033	0	0	0	2.34025694304754	8.20221907725875
5	10	2	NoMasking	2	110	2	4	203	345	0	0	0	0	0	0.272463768115942	0	0	0	2.51681733485213	8.21303298469545
5	10	2	NoMasking	2	110	2	2	379	494	0	0	0	0	0	0.248987854251012	0	0	0	3.23907822314832	10.8555951622905
5	10	2	NoMasking	2	110	2	2	266	329	0	0	0	0	0	0.282674772036474	0	0	0	3.18355380978188	11.7325467599961
5	10	2	NoMasking	2	110	2	2	271	458	0	0	0	0	0	0.229257641921397	0	0	0	2.08878507069213	7.18711967354115
5	10	2	NoMasking	2	110	2	6	490	656	0	0	0	0	0	0.135670731707317	0	0	0	2.45426341480354	8.83287957040571
5	10	2	NoMasking	2	110	2	3	247	313	0	0	0	0	0	0.287539936102236	0	0	0	2.74819739064107	10.9146546957762
5	10	2	NoMasking	2	110	2	4	426	629	0	0	0	0	0	0.158982511923688	0	0	0	2.66765312284174	9.83416491758255
5	10	2	NoMasking	2	110	2	4	441	470	0	0	0	0	0	0.106382978723404	0	0	0	1.97170900687023	6.86616474577461
5	10	2	NoMasking	2	110	2	2	297	463	0	0	0	0	0	0.408207343412527	0	0	0	5.24495658363476	21.6336992899895
5	10	2	NoMasking	2	110	2	4	333	372	0	0	0	0	0	0.244623655913978	0	0	0	2.76028914923779	10.7950763639771
5	10	2	NoMasking	2	110	2	5	463	689	0	0	0	0	0	0.416545718432511	0	0	0	5.49338238333826	22.5371879483083
5	10	2	NoMasking	2	110	2	2	335	456	0	0	0	0	0	0.357456140350877	0	0	0	4.92720872876925	19.2208322075175
5	10	2	NoMasking	2	110	2	2	353	328	0	0	0	0	0	0.314024390243902	0	0	0	4.30148844698771	16.8051803326453
5	10	2	NoMasking	2	110	2	7	479	750	0	0	0	0	0	0.233333333333333	0	0	0	3.02974029031181	11.2589026167678
5	10	2	NoMasking	2	110	2	4	390	388	0	0	0	0	0	0.182989690721649	0	0	0	2.51864758056191	8.9834126831795
5	10	2	NoMasking	2	110	2	3	400	407	0	0	0	0	0	0.157248157248157	0	0	0	2.57544274814169	8.7647826360277
5	10	2	NoMasking	2	110	2	3	317	282	0	0	0	0	0	0.127659574468085	0	0	0	2.20100166582886	7.84417797532407
5	10	2	NoMasking	2	110	2	4	388	584	0	0	0	0	0	0.219178082191781	0	0	0	2.70840447882558	10.0907974457146
5	10	2	NoMasking	2	110	2	6	479	722	0	0	0	0	0	0.259002770083103	0	0	0	2.66766516196012	8.35037217200196
5	10	2	NoMasking	2	110	2	4	435	562	0	0	0	0	0	0.217081850533808	0	0	0	3.16695203669494	11.9994976073719
5	10	2	NoMasking	2	110	2	2	276	300	0	0	0	0	0	0.306666666666667	0	0	0	3.07691497179446	13.2862921353499
5	10	2	NoMasking	2	110	2	2	290	339	0	0	0	0	0	0.274336283185841	0	0	0	2.55063973313508	9.59060202805193
5	10	2	NoMasking	2	110	2	1	190	195	0	0	0	0	0	0.287179487179487	0	0	0	3.35150949628665	13.9579057091279
5	10	2	NoMasking	2	110	2	7	480	751	0	0	0	0	0	0.206391478029294	0	0	0	3.00540052075512	11.0198419390974
5	10	2	NoMasking	2	110	2	5	380	574	0	0	0	0	0	0.388501742160279	0	0	0	4.2648607020444	16.6810067544733
5	10	2	NoMasking	2	110	2	4	305	502	0	0	0	0	0	0.384462151394422	0	0	0	4.43311356503	17.1597933897827
5	10	2	NoMasking	2	110	2	3	467	759	0	0	0	0	0	0.287220026350461	0	0	0	3.60187184038256	13.9025169892581
5	10	2	NoMasking	2	110	2	3	235	250	0	0	0	0	0	0.22	0	0	0	2.15957303352521	7.92721597707249
5	10	2	NoMasking	2	110	2	2	370	556	0	0	0	0	0	0.289568345323741	0	0	0	3.88140065062385	15.1330031521266
5	10	2	NoMasking	2	110	2	3	392	572	0	0	0	0	0	0.346153846153846	0	0	0	4.35804340409708	17.8560024186218
5	10	2	NoMasking	2	110	2	2	412	401	0	0	0	0	0	0.28428927680798	0	0	0	3.312953910087	12.4348892314343
5	10	2	NoMasking	2	110	2	3	313	556	0	0	0	0	0	0.336330935251799	0	0	0	3.95407317752229	15.6987110445442
5	10	2	NoMasking	2	110	2	4	482	798	0	0	0	0	0	0.182957393483709	0	0	0	3.1505076173584	11.6232629874481
5	10	2	NoMasking	2	110	2	5	432	537	0	0	0	0	0	0.284916201117318	0	0	0	3.42317183493005	12.6806933419076
5	10	2	NoMasking	2	110	2	4	407	516	0	0	0	0	0	0.327519379844961	0	0	0	3.7756932970003	14.4452393254266
5	10	2	NoMasking	2	110	2	4	521	742	0	0	0	0	0	0.277628032345013	0	0	0	3.20364410548009	12.8654572346436
5	10	2	NoMasking	2	110	2	4	508	749	0	0	0	0	0	0.252336448598131	0	0	0	3.41946790094562	13.6467077796572
5	10	2	NoMasking	2	110	2	3	255	460	0	0	0	0	0	0.341304347826087	0	0	0	3.85324555839077	13.8857651501705
10	20	2	NoMasking	2	110	2	4	439	1286	0	0	0	0	0	0.615863141524106	0	0	0	9.61715658942966	27.1256524750218
10	20	2	NoMasking	2	110	2	4	402	672	0	0	0	0	0	0.505952380952381	0	0	0	9.14791626859567	25.6365456320633
10	20	2	NoMasking	2	110	2	5	457	937	0	0	0	0	0	0.641408751334045	0	0	0	9.52683336780447	25.8133125404285
10	20	2	NoMasking	2	110	2	3	422	1036	0	0	0	0	0	0.628378378378378	0	0	0	10.0726361255597	28.2331291107773
10	20	2	NoMasking	2	110	2	2	296	549	0	0	0	0	0	0.533697632058288	0	0	0	6.92842468801288	20.5864782981041
10	20	2	NoMasking	2	110	2	6	453	964	0	0	0	0	0	0.613070539419087	0	0	0	9.62186641435635	24.9604632891324
10	20	2	NoMasking	2	110	2	2	388	867	0	0	0	0	0	0.698961937716263	0	0	0	9.3960034396585	28.3119553075992
10	20	2	NoMasking	2	110	2	5	454	800	0	0	0	0	0	0.48625	0	0	0	7.57872280395696	21.1944614726117
10	20	2	NoMasking	2	110	2	2	379	762	0	0	0	0	0	0.645669291338583	0	0	0	8.66619895638415	24.8257867240563
10	20	2	NoMasking	2	110	2	6	476	817	0	0	0	0	0	0.305997552019584	0	0	0	6.41027181219774	19.4231944195296
10	20	2	NoMasking	2	110	2	4	435	826	0	0	0	0	0	0.504842615012107	0	0	0	8.22971566706649	24.2857926572423
10	20	2	NoMasking	2	110	2	0	352	873	0	0	0	0	0	0.737686139747995	0	0	0	8.14827539673221	23.9586234116987
10	20	2	NoMasking	2	110	2	6	518	1114	0	0	0	0	0	0.57181328545781	0	0	0	9.62777656782546	26.3189225175406
10	20	2	NoMasking	2	110	2	5	459	1078	0	0	0	0	0	0.48330241187384	0	0	0	8.00027496069881	22.0469566682893
10	20	2	NoMasking	2	110	2	2	341	688	0	0	0	0	0	0.678779069767442	0	0	0	9.55787337091169	25.6894264656806
10	20	2	NoMasking	2	110	2	5	450	965	0	0	0	0	0	0.659067357512953	0	0	0	9.09240078267946	25.6971261814312
10	20	2	NoMasking	2	110	2	2	419	711	0	0	0	0	0	0.675105485232067	0	0	0	7.91425790865685	22.1546285580479
10	20	2	NoMasking	2	110	2	4	428	776	0	0	0	0	0	0.438144329896907	0	0	0	7.19827751053053	20.2881726451823
10	20	2	NoMasking	2	110	2	3	367	795	0	0	0	0	0	0.527044025157233	0	0	0	8.34407508253835	24.9357516168105
10	20	2	NoMasking	2	110	2	4	310	460	0	0	0	0	0	0.395652173913043	0	0	0	4.75311449873342	14.3279901623833
10	20	2	NoMasking	2	110	2	3	414	731	0	0	0	0	0	0.429548563611491	0	0	0	6.68594364081405	20.4567853878994
10	20	2	NoMasking	2	110	2	5	457	714	0	0	0	0	0	0.463585434173669	0	0	0	6.93830275346876	20.6316530177794
10	20	2	NoMasking	2	110	2	3	531	927	0	0	0	0	0	0.495145631067961	0	0	0	7.21406673520708	20.580120428248
10	20	2	NoMasking	2	110	2	4	488	743	0	0	0	0	0	0.527590847913863	0	0	0	6.77301665108752	21.409781273196
10	20	2	NoMasking	2	110	2	3	470	623	0	0	0	0	0	0.465489566613162	0	0	0	6.759196850925	21.8752596568999
10	20	2	NoMasking	2	110	2	6	459	1069	0	0	0	0	0	0.542563143124415	0	0	0	8.96610841090849	25.247112131761
10	20	2	NoMasking	2	110	2	6	591	929	0	0	0	0	0	0.40043057050592	0	0	0	7.53332921031877	21.8375557022405
10	20	2	NoMasking	2	110	2	4	321	611	0	0	0	0	0	0.540098199672668	0	0	0	7.37886792512745	21.2690213229833
10	20	2	NoMasking	2	110	2	3	326	401	0	0	0	0	0	0.478802992518703	0	0	0	5.03312923612898	15.3301823184885
10	20	2	NoMasking	2	110	2	4	432	538	0	0	0	0	0	0.421933085501859	0	0	0	6.31310510775724	18.6581274432487
10	20	2	NoMasking	2	110	2	2	474	688	0	0	0	0	0	0.414244186046512	0	0	0	6.49322370316484	20.075478743631
10	20	2	NoMasking	2	110	2	2	352	511	0	0	0	0	0	0.467710371819961	0	0	0	6.26371163940823	18.0083982968491
10	20	2	NoMasking	2	110	2	5	454	1010	0	0	0	0	0	0.456435643564356	0	0	0	8.07426448564991	22.3823564046358
10	20	2	NoMasking	2	110	2	2	445	645	0	0	0	0	0	0.603100775193798	0	0	0	7.00941968881725	22.1670874754168
10	20	2	NoMasking	2	110	2	2	377	665	0	0	0	0	0	0.493233082706767	0	0	0	5.35005448280005	16.0092841655833
10	20	2	NoMasking	2	110	2	3	445	650	0	0	0	0	0	0.393846153846154	0	0	0	5.82430971632798	18.3747794641762
10	20	2	NoMasking	2	110	2	6	504	910	0	0	0	0	0	0.438461538461538	0	0	0	6.5689579709196	19.5162970504922
10	20	2	NoMasking	2	110	2	7	721	1286	0	0	0	0	0	0.435458786936236	0	0	0	7.16563202491523	20.308248586973
10	20	2	NoMasking	2	110	2	5	439	857	0	0	0	0	0	0.469078179696616	0	0	0	6.22420983661091	18.8059381963576
10	20	2	NoMasking	2	110	2	4	363	689	0	0	0	0	0	0.621190130624093	0	0	0	8.37878124329863	24.8033794140161
10	20	2	NoMasking	2	110	2	5	486	902	0	0	0	0	0	0.495565410199557	0	0	0	8.3278960842676	23.0796371307449
10	20	2	NoMasking	2	110	2	4	496	839	0	0	0	0	0	0.501787842669845	0	0	0	8.09589030366463	22.0775753109996
10	20	2	NoMasking	2	110	2	3	288	605	0	0	0	0	0	0.535537190082645	0	0	0	7.21107428467116	21.4966678253202
10	20	2	NoMasking	2	110	2	6	480	994	0	0	0	0	0	0.582494969818913	0	0	0	6.96867010834993	20.6876763061115
10	20	2	NoMasking	2	110	2	5	494	1087	0	0	0	0	0	0.561177552897884	0	0	0	8.37661530592177	22.5502061797842
10	20	2	NoMasking	2	110	2	1	260	261	0	0	0	0	0	0.528735632183908	0	0	0	5.78131279121757	17.5038052650006
10	20	2	NoMasking	2	110	2	3	519	1095	0	0	0	0	0	0.595433789954338	0	0	0	9.07498785421499	25.0530109977065
10	20	2	NoMasking	2	110	2	3	373	445	0	0	0	0	0	0.382022471910112	0	0	0	6.62017644425303	19.9097146986275
10	20	2	NoMasking	2	110	2	4	515	911	0	0	0	0	0	0.549945115257958	0	0	0	8.08676893048115	22.5887844078941
10	20	2	NoMasking	2	110	2	6	538	983	0	0	0	0	0	0.425228891149542	0	0	0	7.83747678963273	22.2973647991717
10	20	2	NoMasking	2	110	2	4	446	940	0	0	0	0	0	0.472340425531915	0	0	0	8.25391352008882	22.5875819860158
10	20	2	NoMasking	2	110	2	5	523	1076	0	0	0	0	0	0.513011152416357	0	0	0	9.481710377018	26.7641871366001
10	20	2	NoMasking	2	110	2	1	252	323	0	0	0	0	0	0.544891640866873	0	0	0	5.90055517909997	16.8014705990912
10	20	2	NoMasking	2	110	2	4	535	1027	0	0	0	0	0	0.574488802336904	0	0	0	8.63879458932848	23.231653224629
10	20	2	NoMasking	2	110	2	2	390	696	0	0	0	0	0	0.594827586206897	0	0	0	9.70975943882984	28.324923491159
10	20	2	NoMasking	2	110	2	3	338	636	0	0	0	0	0	0.616352201257862	0	0	0	9.1220482006434	25.9659319551878
10	20	2	NoMasking	2	110	2	4	496	934	0	0	0	0	0	0.418629550321199	0	0	0	7.10125593326099	20.799170513195
10	20	2	NoMasking	2	110	2	4	525	945	0	0	0	0	0	0.591534391534392	0	0	0	10.3788788815565	29.8417575697608
10	20	2	NoMasking	2	110	2	3	425	698	0	0	0	0	0	0.452722063037249	0	0	0	6.7711175739166	19.9209721621722
10	20	2	NoMasking	2	110	2	3	386	774	0	0	0	0	0	0.532299741602067	0	0	0	7.59294421686484	21.8671370071584
10	20	2	NoMasking	2	110	2	4	415	935	0	0	0	0	0	0.542245989304813	0	0	0	6.54047041048313	19.2637549847421
10	20	2	NoMasking	2	110	2	5	493	926	0	0	0	0	0	0.430885529157667	0	0	0	5.55235470858769	17.0164158421585
10	20	2	NoMasking	2	110	2	5	499	1089	0	0	0	0	0	0.486685032139578	0	0	0	6.91509912591735	19.3595814673968
10	20	2	NoMasking	2	110	2	7	474	873	0	0	0	0	0	0.426116838487972	0	0	0	6.14583968348917	18.1522062925785
10	20	2	NoMasking	2	110	2	5	449	926	0	0	0	0	0	0.57451403887689	0	0	0	7.36694185290767	21.6420553509821
10	20	2	NoMasking	2	110	2	4	308	443	0	0	0	0	0	0.419864559819413	0	0	0	6.03526084075018	18.4540632724807
10	20	2	NoMasking	2	110	2	3	427	838	0	0	0	0	0	0.542959427207637	0	0	0	6.27651121169721	19.509530825343
10	20	2	NoMasking	2	110	2	3	420	814	0	0	0	0	0	0.448402948402948	0	0	0	7.32315180236041	21.1799652809911
10	20	2	NoMasking	2	110	2	2	361	867	0	0	0	0	0	0.589388696655133	0	0	0	6.96247068690589	19.9573856746515
10	20	2	NoMasking	2	110	2	4	329	578	0	0	0	0	0	0.434256055363322	0	0	0	6.17754306401517	18.5253741309559
10	20	2	NoMasking	2	110	2	5	527	1075	0	0	0	0	0	0.507906976744186	0	0	0	7.15528523994759	20.1678911417486
10	20	2	NoMasking	2	110	2	3	444	734	0	0	0	0	0	0.464577656675749	0	0	0	5.2686923140847	16.1427610673555
10	20	2	NoMasking	2	110	2	2	598	1079	0	0	0	0	0	0.42354031510658	0	0	0	6.09806160507513	18.365758869468
10	20	2	NoMasking	2	110	2	4	388	629	0	0	0	0	0	0.478537360890302	0	0	0	6.65295586611325	18.9921075834322
10	20	2	NoMasking	2	110	2	3	383	443	0	0	0	0	0	0.44920993227991	0	0	0	5.96662562964088	18.4240668213543
10	20	2	NoMasking	2	110	2	2	346	529	0	0	0	0	0	0.482041587901701	0	0	0	5.39588150341671	18.2058855896556
10	20	2	NoMasking	2	110	2	2	345	465	0	0	0	0	0	0.455913978494624	0	0	0	6.58625343402823	20.3337753766454
10	20	2	NoMasking	2	110	2	2	416	647	0	0	0	0	0	0.435857805255023	0	0	0	6.98743068987803	21.6504143260535
10	20	2	NoMasking	2	110	2	4	390	580	0	0	0	0	0	0.518965517241379	0	0	0	6.73746676834908	21.7984690022932
10	20	2	NoMasking	2	110	2	4	586	803	0	0	0	0	0	0.393524283935243	0	0	0	7.44952777826949	22.6904005703465
10	20	2	NoMasking	2	110	2	1	377	770	0	0	0	0	0	0.445454545454545	0	0	0	7.39646121758276	20.664343377457
10	20	2	NoMasking	2	110	2	5	425	906	0	0	0	0	0	0.556291390728477	0	0	0	7.27653712556951	22.5089454881622
10	20	2	NoMasking	2	110	2	2	361	672	0	0	0	0	0	0.549107142857143	0	0	0	7.62346460256231	21.6139650661299
10	20	2	NoMasking	2	110	2	4	528	991	0	0	0	0	0	0.530776992936428	0	0	0	6.5575360913685	19.8801227892156
10	20	2	NoMasking	2	110	2	2	433	652	0	0	0	0	0	0.569018404907976	0	0	0	7.37409851933256	22.2393380063277
10	20	2	NoMasking	2	110	2	4	370	489	0	0	0	0	0	0.503067484662577	0	0	0	5.73999933805068	17.7678792401404
10	20	2	NoMasking	2	110	2	3	371	678	0	0	0	0	0	0.551622418879056	0	0	0	7.82242759912479	22.4562312584816
10	20	2	NoMasking	2	110	2	1	402	518	0	0	0	0	0	0.667953667953668	0	0	0	6.53996542275409	20.7338741394973
10	20	2	NoMasking	2	110	2	5	430	717	0	0	0	0	0	0.536959553695955	0	0	0	7.08184843476699	22.7691047845221
10	20	2	NoMasking	2	110	2	5	543	995	0	0	0	0	0	0.465326633165829	0	0	0	7.38447165191149	22.7376400041536
10	20	2	NoMasking	2	110	2	4	416	647	0	0	0	0	0	0.51468315301391	0	0	0	7.52562507163651	22.1230628793248
10	20	2	NoMasking	2	110	2	6	586	1373	0	0	0	0	0	0.662053896576839	0	0	0	10.8111726471423	28.1052307801432
10	20	2	NoMasking	2	110	2	2	393	602	0	0	0	0	0	0.521594684385382	0	0	0	6.40545995517382	17.7051341885279
10	20	2	NoMasking	2	110	2	2	360	563	0	0	0	0	0	0.420959147424512	0	0	0	7.09028838161178	20.1217422633478
10	20	2	NoMasking	2	110	2	4	421	659	0	0	0	0	0	0.52959028831563	0	0	0	6.86621764557372	18.9353376211903
10	20	2	NoMasking	2	110	2	5	699	1714	0	0	0	0	0	0.574679113185531	0	0	0	10.3754499930878	26.6745113697006
10	20	2	NoMasking	2	110	2	6	597	1597	0	0	0	0	0	0.606762680025047	0	0	0	10.4164090778281	26.5764842237555
10	20	2	NoMasking	2	110	2	2	365	604	0	0	0	0	0	0.571192052980132	0	0	0	7.90533770565979	22.98462756243
10	20	2	NoMasking	2	110	2	6	540	1072	0	0	0	0	0	0.574626865671642	0	0	0	10.1574508143338	26.5731690091857
10	20	2	NoMasking	2	110	2	2	402	558	0	0	0	0	0	0.634408602150538	0	0	0	8.72824605246235	24.0234995907799
5	10	2	NoMasking	4	110	4	2	326	542	0	0	0	0	0	0.577490774907749	0	0	0	5.48885461297454	20.7344082357463
5	10	2	NoMasking	4	110	4	2	233	301	0	0	0	0	0	0.441860465116279	0	0	0	4.65998593309281	18.3428953181178
5	10	2	NoMasking	4	110	4	4	304	653	0	0	0	0	0	0.473200612557427	0	0	0	6.31252895154655	22.4096643556514
5	10	2	NoMasking	4	110	4	6	542	1040	0	0	0	0	0	0.4375	0	0	0	8.31651228113724	30.2989539573538
5	10	2	NoMasking	4	110	4	4	533	789	0	0	0	0	0	0.377693282636248	0	0	0	5.7965857542268	20.8144704934698
5	10	2	NoMasking	4	110	4	3	341	251	0	0	0	0	0	0.262948207171315	0	0	0	3.32437791798719	13.0797103261791
5	10	2	NoMasking	4	110	4	5	439	575	0	0	0	0	0	0.32695652173913	0	0	0	4.57098863493398	16.7801742123721
5	10	2	NoMasking	4	110	4	0	313	259	0	0	0	0	0	0.413127413127413	0	0	0	3.3182363004363	12.3345077639412
5	10	2	NoMasking	4	110	4	2	422	513	0	0	0	0	0	0.270955165692008	0	0	0	4.0074702547285	14.9745706244679
5	10	2	NoMasking	4	110	4	1	342	340	0	0	0	0	0	0.341176470588235	0	0	0	3.47254047506943	14.0871736863616
5	10	2	NoMasking	4	110	4	3	368	649	0	0	0	0	0	0.289676425269646	0	0	0	4.55532848738707	17.0371728725171
5	10	2	NoMasking	4	110	4	5	402	604	0	0	0	0	0	0.200331125827815	0	0	0	3.88782434697373	15.0255974919926
5	10	2	NoMasking	4	110	4	6	474	644	0	0	0	0	0	0.232919254658385	0	0	0	3.69168351346836	13.759340832691
5	10	2	NoMasking	4	110	4	4	486	539	0	0	0	0	0	0.250463821892393	0	0	0	4.56654273071251	17.6951862675308
5	10	2	NoMasking	4	110	4	4	359	394	0	0	0	0	0	0.291878172588832	0	0	0	4.67344251965862	16.5537681396946
5	10	2	NoMasking	4	110	4	3	486	636	0	0	0	0	0	0.427672955974843	0	0	0	4.81111341590756	18.6993181288769
5	10	2	NoMasking	4	110	4	3	365	520	0	0	0	0	0	0.475	0	0	0	5.87237822084523	23.5787501352117
5	10	2	NoMasking	4	110	4	3	444	485	0	0	0	0	0	0.195876288659794	0	0	0	2.95839431730226	11.24580995694
5	10	2	NoMasking	4	110	4	2	360	347	0	0	0	0	0	0.161383285302594	0	0	0	2.96680905140589	11.158028554055
5	10	2	NoMasking	4	110	4	3	377	436	0	0	0	0	0	0.291284403669725	0	0	0	4.00401258908304	14.8996277289847
5	10	2	NoMasking	4	110	4	2	219	256	0	0	0	0	0	0.30859375	0	0	0	5.4332779818762	20.7321665897626
5	10	2	NoMasking	4	110	4	3	279	379	0	0	0	0	0	0.37467018469657	0	0	0	5.57085069399827	19.8875322351894
5	10	2	NoMasking	4	110	4	2	352	482	0	0	0	0	0	0.425311203319502	0	0	0	6.11684421410694	23.4233966193538
5	10	2	NoMasking	4	110	4	2	374	525	0	0	0	0	0	0.302857142857143	0	0	0	4.96961077146512	20.0096451314372
5	10	2	NoMasking	4	110	4	3	275	252	0	0	0	0	0	0.21031746031746	0	0	0	3.80266759533554	14.7984946104405
5	10	2	NoMasking	4	110	4	3	322	297	0	0	0	0	0	0.198653198653199	0	0	0	4.13481049537225	15.2871017543361
5	10	2	NoMasking	4	110	4	3	279	354	0	0	0	0	0	0.370056497175141	0	0	0	4.86459136734685	19.1725225019635
5	10	2	NoMasking	4	110	4	3	326	504	0	0	0	0	0	0.277777777777778	0	0	0	4.5363476080329	17.9841498719541
5	10	2	NoMasking	4	110	4	1	187	145	0	0	0	0	0	0.441379310344828	0	0	0	4.20358584161341	17.5652907524645
5	10	2	NoMasking	4	110	4	2	403	473	0	0	0	0	0	0.323467230443975	0	0	0	5.87777502530025	23.9907341660063
5	10	2	NoMasking	4	110	4	3	358	409	0	0	0	0	0	0.249388753056235	0	0	0	3.47973895823807	14.296601132568
5	10	2	NoMasking	4	110	4	2	253	259	0	0	0	0	0	0.416988416988417	0	0	0	3.7089032996239	13.8815117533775
5	10	2	NoMasking	4	110	4	4	446	517	0	0	0	0	0	0.323017408123791	0	0	0	4.87277888178738	19.3223935266365
5	10	2	NoMasking	4	110	4	2	417	524	0	0	0	0	0	0.42175572519084	0	0	0	4.81447618815252	18.6175337401736
5	10	2	NoMasking	4	110	4	5	487	657	0	0	0	0	0	0.240487062404871	0	0	0	4.16116100836062	15.6924609856303
5	10	2	NoMasking	4	110	4	1	397	428	0	0	0	0	0	0.257009345794392	0	0	0	5.61586301556737	24.9404740396939
5	10	2	NoMasking	4	110	4	3	349	387	0	0	0	0	0	0.369509043927649	0	0	0	5.68227712961348	22.7825468569356
5	10	2	NoMasking	4	110	4	4	371	470	0	0	0	0	0	0.217021276595745	0	0	0	3.34152713746582	12.2119881738406
5	10	2	NoMasking	4	110	4	4	345	342	0	0	0	0	0	0.292397660818713	0	0	0	3.54033065943221	12.717418194345
5	10	2	NoMasking	4	110	4	2	344	425	0	0	0	0	0	0.294117647058824	0	0	0	5.09799304739946	20.9083965697416
5	10	2	NoMasking	4	110	4	3	446	575	0	0	0	0	0	0.32695652173913	0	0	0	4.83086671812944	20.3556737579455
5	10	2	NoMasking	4	110	4	4	339	309	0	0	0	0	0	0.122977346278317	0	0	0	2.99005042332267	11.0059514423265
5	10	2	NoMasking	4	110	4	5	402	450	0	0	0	0	0	0.126666666666667	0	0	0	2.6328764550516	9.07354774632729
5	10	2	NoMasking	4	110	4	3	199	332	0	0	0	0	0	0.355421686746988	0	0	0	4.79111891169301	19.1752614641014
5	10	2	NoMasking	4	110	4	1	293	347	0	0	0	0	0	0.351585014409222	0	0	0	4.43538373168748	18.7904882812802
5	10	2	NoMasking	4	110	4	2	238	539	0	0	0	0	0	0.510204081632653	0	0	0	6.54680945758688	23.665239429106
5	10	2	NoMasking	4	110	4	2	305	646	0	0	0	0	0	0.617647058823529	0	0	0	6.4127121149794	25.4175706817659
5	10	2	NoMasking	4	110	4	3	418	537	0	0	0	0	0	0.268156424581006	0	0	0	5.35137230086159	19.4927323777367
5	10	2	NoMasking	4	110	4	2	450	916	0	0	0	0	0	0.552401746724891	0	0	0	6.84270499023391	26.2681871868098
5	10	2	NoMasking	4	110	4	7	669	1026	0	0	0	0	0	0.213450292397661	0	0	0	4.50394225104878	16.7733289396699
5	10	2	NoMasking	4	110	4	4	465	636	0	0	0	0	0	0.297169811320755	0	0	0	4.37006359607678	17.0201117337323
5	10	2	NoMasking	4	110	4	3	451	550	0	0	0	0	0	0.330909090909091	0	0	0	6.38892488747272	24.8565924847447
5	10	2	NoMasking	4	110	4	3	428	467	0	0	0	0	0	0.528907922912206	0	0	0	6.5376318839529	25.2689691531103
5	10	2	NoMasking	4	110	4	1	295	256	0	0	0	0	0	0.484375	0	0	0	4.37199693982797	17.5863207935065
5	10	2	NoMasking	4	110	4	2	304	392	0	0	0	0	0	0.625	0	0	0	7.61586579164145	29.3845100525543
5	10	2	NoMasking	4	110	4	5	453	772	0	0	0	0	0	0.259067357512953	0	0	0	5.16527927575392	20.0246099984814
5	10	2	NoMasking	4	110	4	2	398	621	0	0	0	0	0	0.314009661835749	0	0	0	4.59022654237224	17.4844867809203
5	10	2	NoMasking	4	110	4	1	324	321	0	0	0	0	0	0.40809968847352	0	0	0	5.56908138042337	21.5254686542725
5	10	2	NoMasking	4	110	4	0	315	301	0	0	0	0	0	0.368770764119601	0	0	0	5.88620609747413	22.5048422534333
5	10	2	NoMasking	4	110	4	3	317	449	0	0	0	0	0	0.345211581291759	0	0	0	4.91746183137434	17.2282498866043
5	10	2	NoMasking	4	110	4	4	392	625	0	0	0	0	0	0.2416	0	0	0	2.4232641868523	9.27044500713903
5	10	2	NoMasking	4	110	4	2	461	470	0	0	0	0	0	0.219148936170213	0	0	0	3.48815326988611	12.0102536248113
5	10	2	NoMasking	4	110	4	2	361	518	0	0	0	0	0	0.245173745173745	0	0	0	3.3986671376297	12.919679807361
5	10	2	NoMasking	4	110	4	4	299	382	0	0	0	0	0	0.369109947643979	0	0	0	4.77358483808719	19.3201294138227
5	10	2	NoMasking	4	110	4	2	310	409	0	0	0	0	0	0.308068459657702	0	0	0	3.78670469299755	13.4624262947953
5	10	2	NoMasking	4	110	4	2	341	389	0	0	0	0	0	0.393316195372751	0	0	0	4.7692406776338	18.7352331380082
5	10	2	NoMasking	4	110	4	3	362	526	0	0	0	0	0	0.287072243346008	0	0	0	4.14948141399948	16.5034334243211
5	10	2	NoMasking	4	110	4	3	378	518	0	0	0	0	0	0.225868725868726	0	0	0	3.80692430482681	14.9332975262937
5	10	2	NoMasking	4	110	4	4	368	558	0	0	0	0	0	0.293906810035842	0	0	0	4.22586490067111	15.686998595438
5	10	2	NoMasking	4	110	4	5	423	733	0	0	0	0	0	0.442019099590723	0	0	0	6.09805519458828	23.4594400672336
5	10	2	NoMasking	4	110	4	4	442	494	0	0	0	0	0	0.188259109311741	0	0	0	3.53840770009008	14.9654633819223
5	10	2	NoMasking	4	110	4	3	397	436	0	0	0	0	0	0.25	0	0	0	4.44133225372432	16.8569521579805
5	10	2	NoMasking	4	110	4	2	291	471	0	0	0	0	0	0.363057324840764	0	0	0	4.46528955237599	16.9685563229553
5	10	2	NoMasking	4	110	4	3	330	391	0	0	0	0	0	0.140664961636829	0	0	0	2.98873657413344	10.8515261862104
5	10	2	NoMasking	4	110	4	3	308	431	0	0	0	0	0	0.252900232018561	0	0	0	3.46159918616121	13.3149639474059
5	10	2	NoMasking	4	110	4	5	613	790	0	0	0	0	0	0.225316455696203	0	0	0	5.6149769331844	20.5363735031011
5	10	2	NoMasking	4	110	4	2	262	310	0	0	0	0	0	0.274193548387097	0	0	0	4.4616065274596	15.9783046362456
5	10	2	NoMasking	4	110	4	2	287	390	0	0	0	0	0	0.397435897435897	0	0	0	5.05904445480164	18.5180050646308
5	10	2	NoMasking	4	110	4	4	403	491	0	0	0	0	0	0.19755600814664	0	0	0	3.94852719974904	15.1009349459168
5	10	2	NoMasking	4	110	4	2	285	388	0	0	0	0	0	0.286082474226804	0	0	0	4.49956847061755	16.4112969450051
5	10	2	NoMasking	4	110	4	2	311	461	0	0	0	0	0	0.377440347071584	0	0	0	4.03459236715532	14.2883551833766
5	10	2	NoMasking	4	110	4	2	225	139	0	0	0	0	0	0.237410071942446	0	0	0	3.15278220745224	11.3222032118504
5	10	2	NoMasking	4	110	4	4	390	522	0	0	0	0	0	0.239463601532567	0	0	0	4.21742268001811	15.9073941858735
5	10	2	NoMasking	4	110	4	1	258	277	0	0	0	0	0	0.570397111913357	0	0	0	4.96089846342022	20.1102783586723
5	10	2	NoMasking	4	110	4	5	509	681	0	0	0	0	0	0.242290748898678	0	0	0	5.04593719469664	18.3121672156514
5	10	2	NoMasking	4	110	4	3	258	403	0	0	0	0	0	0.466501240694789	0	0	0	4.75237492148844	17.318982897389
5	10	2	NoMasking	4	110	4	4	452	649	0	0	0	0	0	0.283513097072419	0	0	0	4.76638208761958	18.6012634282906
5	10	2	NoMasking	4	110	4	5	433	613	0	0	0	0	0	0.203915171288744	0	0	0	4.36146696869388	16.573105070438
5	10	2	NoMasking	4	110	4	1	337	487	0	0	0	0	0	0.357289527720739	0	0	0	5.17015229698579	19.1505253527307
5	10	2	NoMasking	4	110	4	2	321	465	0	0	0	0	0	0.449462365591398	0	0	0	4.99265091154323	20.0893940572458
5	10	2	NoMasking	4	110	4	4	399	557	0	0	0	0	0	0.263913824057451	0	0	0	4.37474842506747	16.6297622172747
5	10	2	NoMasking	4	110	4	3	368	418	0	0	0	0	0	0.232057416267943	0	0	0	4.68789297011598	19.1063684085983
5	10	2	NoMasking	4	110	4	4	341	500	0	0	0	0	0	0.208	0	0	0	4.14484277380915	16.5227862763772
5	10	2	NoMasking	4	110	4	4	315	418	0	0	0	0	0	0.267942583732057	0	0	0	4.63338160042759	17.5791867322991
5	10	2	NoMasking	4	110	4	2	338	376	0	0	0	0	0	0.234042553191489	0	0	0	4.09662212661602	15.0824815864287
5	10	2	NoMasking	4	110	4	2	247	368	0	0	0	0	0	0.233695652173913	0	0	0	3.19772881820051	13.0199400746505
5	10	2	NoMasking	4	110	4	2	421	490	0	0	0	0	0	0.206122448979592	0	0	0	3.19293523944844	13.5990148128937
5	10	2	NoMasking	4	110	4	3	409	519	0	0	0	0	0	0.183044315992293	0	0	0	3.7034647832302	14.0347982312683
5	10	2	NoMasking	4	110	4	2	226	177	0	0	0	0	0	0.299435028248588	0	0	0	2.77306289783	8.73488643187139
5	10	2	NoMasking	4	110	4	2	399	466	0	0	0	0	0	0.167381974248927	0	0	0	2.36073190021355	8.42980870122937
10	20	2	NoMasking	4	110	4	5	544	853	0	0	0	0	0	0.484173505275498	0	0	0	10.4461833685852	28.7625452847257
10	20	2	NoMasking	4	110	4	4	459	1092	0	0	0	0	0	0.602564102564103	0	0	0	9.50632768115477	26.3606857178365
10	20	2	NoMasking	4	110	4	4	437	830	0	0	0	0	0	0.593975903614458	0	0	0	9.91465783762032	28.0406115785281
10	20	2	NoMasking	4	110	4	4	460	796	0	0	0	0	0	0.520100502512563	0	0	0	7.87442885240289	22.5727434582149
10	20	2	NoMasking	4	110	4	3	330	592	0	0	0	0	0	0.513513513513513	0	0	0	7.62696805659373	22.9787254630254
10	20	2	NoMasking	4	110	4	2	326	471	0	0	0	0	0	0.464968152866242	0	0	0	7.8323741510457	22.950838851182
10	20	2	NoMasking	4	110	4	3	279	816	0	0	0	0	0	0.64828431372549	0	0	0	10.0545163042442	26.7176044161945
10	20	2	NoMasking	4	110	4	3	370	402	0	0	0	0	0	0.485074626865672	0	0	0	7.75769722274488	23.4729906050077
10	20	2	NoMasking	4	110	4	6	454	947	0	0	0	0	0	0.486800422386484	0	0	0	9.66890399562272	25.0530357566545
10	20	2	NoMasking	4	110	4	3	513	810	0	0	0	0	0	0.364197530864198	0	0	0	5.78892267416591	18.0017155407186
10	20	2	NoMasking	4	110	4	3	469	943	0	0	0	0	0	0.530222693531283	0	0	0	9.45314452086283	27.6926214014968
10	20	2	NoMasking	4	110	4	7	514	1338	0	0	0	0	0	0.55829596412556	0	0	0	10.3223545476569	26.0300396712479
10	20	2	NoMasking	4	110	4	3	238	400	0	0	0	0	0	0.5525	0	0	0	7.54123350167493	21.9185602046352
10	20	2	NoMasking	4	110	4	4	429	770	0	0	0	0	0	0.64025974025974	0	0	0	11.016987079764	29.7493468374674
10	20	2	NoMasking	4	110	4	2	299	552	0	0	0	0	0	0.445652173913043	0	0	0	7.77393749457008	21.701076129296
10	20	2	NoMasking	4	110	4	3	493	554	0	0	0	0	0	0.555956678700361	0	0	0	8.76120909542837	24.3529081713897
10	20	2	NoMasking	4	110	4	7	535	1023	0	0	0	0	0	0.474095796676442	0	0	0	10.7190933200971	28.0167720659517
10	20	2	NoMasking	4	110	4	3	406	717	0	0	0	0	0	0.460251046025105	0	0	0	7.30846546549345	21.5677415798713
10	20	2	NoMasking	4	110	4	2	383	918	0	0	0	0	0	0.642701525054466	0	0	0	10.560314806256	29.5579247864031
10	20	2	NoMasking	4	110	4	6	493	1292	0	0	0	0	0	0.587461300309598	0	0	0	10.5433653131095	27.7686740900536
10	20	2	NoMasking	4	110	4	3	533	1103	0	0	0	0	0	0.585675430643699	0	0	0	10.8922706890952	28.6331996682797
10	20	2	NoMasking	4	110	4	5	585	864	0	0	0	0	0	0.375	0	0	0	11.1001216037508	26.9619913640622
10	20	2	NoMasking	4	110	4	6	540	920	0	0	0	0	0	0.604347826086956	0	0	0	13.0494588029316	32.9194208928961
10	20	2	NoMasking	4	110	4	5	464	888	0	0	0	0	0	0.583333333333333	0	0	0	10.5176982751683	28.3531087415571
10	20	2	NoMasking	4	110	4	4	429	774	0	0	0	0	0	0.494832041343669	0	0	0	8.56525182316123	22.9376038783668
10	20	2	NoMasking	4	110	4	6	430	602	0	0	0	0	0	0.430232558139535	0	0	0	8.54413471199835	23.9431852846537
10	20	2	NoMasking	4	110	4	6	599	799	0	0	0	0	0	0.370463078848561	0	0	0	9.43428099868686	25.6615884435608
10	20	2	NoMasking	4	110	4	2	437	630	0	0	0	0	0	0.533333333333333	0	0	0	8.0853012765858	22.3658430925856
10	20	2	NoMasking	4	110	4	2	584	749	0	0	0	0	0	0.640854472630174	0	0	0	11.1478740235877	30.4200515239371
10	20	2	NoMasking	4	110	4	4	626	1030	0	0	0	0	0	0.595145631067961	0	0	0	11.5139090324967	29.3890561321179
10	20	2	NoMasking	4	110	4	2	339	710	0	0	0	0	0	0.61830985915493	0	0	0	11.4635330826068	29.7089558969835
10	20	2	NoMasking	4	110	4	4	556	1255	0	0	0	0	0	0.526693227091633	0	0	0	9.73824044185998	26.1407731884758
10	20	2	NoMasking	4	110	4	3	410	1076	0	0	0	0	0	0.597583643122677	0	0	0	10.5452143761872	27.6979092136406
10	20	2	NoMasking	4	110	4	6	531	894	0	0	0	0	0	0.480984340044743	0	0	0	11.6032897443982	31.5285082181569
10	20	2	NoMasking	4	110	4	2	234	463	0	0	0	0	0	0.749460043196544	0	0	0	9.39676628610419	25.4866219679997
10	20	2	NoMasking	4	110	4	1	280	558	0	0	0	0	0	0.684587813620072	0	0	0	10.6040166007343	29.8301428007043
10	20	2	NoMasking	4	110	4	3	332	796	0	0	0	0	0	0.571608040201005	0	0	0	9.52689073569637	24.5931905900214
10	20	2	NoMasking	4	110	4	5	500	967	0	0	0	0	0	0.483971044467425	0	0	0	7.93042482708275	21.3550324466778
10	20	2	NoMasking	4	110	4	4	387	689	0	0	0	0	0	0.611030478955007	0	0	0	11.0113644042426	27.9138627827943
10	20	2	NoMasking	4	110	4	6	609	896	0	0	0	0	0	0.358258928571429	0	0	0	8.0948069805564	23.068375168508
10	20	2	NoMasking	4	110	4	4	406	965	0	0	0	0	0	0.590673575129534	0	0	0	8.98385822369637	25.5677776391886
10	20	2	NoMasking	4	110	4	2	331	455	0	0	0	0	0	0.663736263736264	0	0	0	8.89467321379063	24.7753296590408
10	20	2	NoMasking	4	110	4	5	415	1029	0	0	0	0	0	0.56268221574344	0	0	0	10.6986847504863	28.5844497408662
10	20	2	NoMasking	4	110	4	3	365	581	0	0	0	0	0	0.648881239242685	0	0	0	10.3163596969024	26.7688202153894
10	20	2	NoMasking	4	110	4	4	450	1359	0	0	0	0	0	0.642384105960265	0	0	0	10.4640520577396	26.7249638544524
10	20	2	NoMasking	4	110	4	2	397	590	0	0	0	0	0	0.554237288135593	0	0	0	8.6443583827568	24.2785348387462
10	20	2	NoMasking	4	110	4	2	414	610	0	0	0	0	0	0.367213114754098	0	0	0	7.85700639830284	24.0338159782258
10	20	2	NoMasking	4	110	4	3	430	661	0	0	0	0	0	0.580937972768533	0	0	0	10.8604539757622	28.3454855905296
10	20	2	NoMasking	4	110	4	4	365	597	0	0	0	0	0	0.490787269681742	0	0	0	7.41467629353799	22.2647048594749
10	20	2	NoMasking	4	110	4	6	380	688	0	0	0	0	0	0.607558139534884	0	0	0	10.0487313396722	26.8287187379795
10	20	2	NoMasking	4	110	4	8	450	1119	0	0	0	0	0	0.552278820375335	0	0	0	9.26213910230065	23.5021713290455
10	20	2	NoMasking	4	110	4	2	446	689	0	0	0	0	0	0.640058055152395	0	0	0	10.4181338983495	30.6859673580373
10	20	2	NoMasking	4	110	4	6	630	932	0	0	0	0	0	0.398068669527897	0	0	0	7.00309259123532	19.7239919084551
10	20	2	NoMasking	4	110	4	5	631	1230	0	0	0	0	0	0.436585365853659	0	0	0	10.3041447901075	24.8866430889778
10	20	2	NoMasking	4	110	4	6	579	885	0	0	0	0	0	0.40225988700565	0	0	0	8.92717799894897	23.5361537419741
10	20	2	NoMasking	4	110	4	3	442	640	0	0	0	0	0	0.33125	0	0	0	6.63836676944007	19.5364719967734
10	20	2	NoMasking	4	110	4	3	452	548	0	0	0	0	0	0.341240875912409	0	0	0	6.69808013964915	19.6332709645504
10	20	2	NoMasking	4	110	4	2	459	759	0	0	0	0	0	0.600790513833992	0	0	0	9.70284645764107	27.9688788483717
10	20	2	NoMasking	4	110	4	5	357	461	0	0	0	0	0	0.537960954446855	0	0	0	9.75528561002919	28.3178141355875
10	20	2	NoMasking	4	110	4	6	540	969	0	0	0	0	0	0.518059855521156	0	0	0	8.94980194350714	23.8427931808981
10	20	2	NoMasking	4	110	4	2	305	682	0	0	0	0	0	0.67741935483871	0	0	0	11.1484469033543	28.8321380947531
10	20	2	NoMasking	4	110	4	3	274	286	0	0	0	0	0	0.482517482517482	0	0	0	8.05628433864587	25.5818190047956
10	20	2	NoMasking	4	110	4	5	447	1047	0	0	0	0	0	0.544412607449857	0	0	0	11.9200305131227	31.0306150506925
10	20	2	NoMasking	4	110	4	2	340	292	0	0	0	0	0	0.684931506849315	0	0	0	11.7106145190164	33.4915161923889
10	20	2	NoMasking	4	110	4	3	310	586	0	0	0	0	0	0.593856655290102	0	0	0	11.0021905496173	31.1284285656645
10	20	2	NoMasking	4	110	4	2	282	411	0	0	0	0	0	0.720194647201946	0	0	0	11.741793328618	32.1761716469171
10	20	2	NoMasking	4	110	4	3	411	609	0	0	0	0	0	0.747126436781609	0	0	0	13.1089291447435	34.6762968680291
10	20	2	NoMasking	4	110	4	3	337	450	0	0	0	0	0	0.591111111111111	0	0	0	11.1011553187304	32.2523287303911
10	20	2	NoMasking	4	110	4	4	452	1031	0	0	0	0	0	0.707080504364694	0	0	0	13.5673901120336	32.8391546968386
10	20	2	NoMasking	4	110	4	4	538	926	0	0	0	0	0	0.52267818574514	0	0	0	11.354618226723	30.3315604526199
10	20	2	NoMasking	4	110	4	4	498	827	0	0	0	0	0	0.62273276904474	0	0	0	11.2004511579429	28.5610648479193
10	20	2	NoMasking	4	110	4	4	434	936	0	0	0	0	0	0.522435897435897	0	0	0	8.6423634230938	24.5965021491724
10	20	2	NoMasking	4	110	4	6	517	944	0	0	0	0	0	0.551906779661017	0	0	0	9.8559954865606	27.3555438340627
10	20	2	NoMasking	4	110	4	1	450	807	0	0	0	0	0	0.741016109045849	0	0	0	11.2360743905442	31.2820080053284
10	20	2	NoMasking	4	110	4	2	452	875	0	0	0	0	0	0.542857142857143	0	0	0	7.96640695297117	22.9773996556132
10	20	2	NoMasking	4	110	4	1	471	765	0	0	0	0	0	0.572549019607843	0	0	0	9.29052762418298	26.0551765586456
10	20	2	NoMasking	4	110	4	6	511	1382	0	0	0	0	0	0.52315484804631	0	0	0	9.90379885228712	26.3908049074091
10	20	2	NoMasking	4	110	4	3	350	582	0	0	0	0	0	0.529209621993127	0	0	0	7.41596109184204	22.236677448254
10	20	2	NoMasking	4	110	4	5	414	971	0	0	0	0	0	0.590113285272915	0	0	0	9.96742929315085	26.662205706934
10	20	2	NoMasking	4	110	4	4	473	808	0	0	0	0	0	0.538366336633663	0	0	0	9.29068991353916	26.3280222585091
10	20	2	NoMasking	4	110	4	1	231	415	0	0	0	0	0	0.650602409638554	0	0	0	8.91216950958989	24.9946605629426
10	20	2	NoMasking	4	110	4	2	352	941	0	0	0	0	0	0.695005313496281	0	0	0	9.86864365520408	26.1296454865121
10	20	2	NoMasking	4	110	4	5	522	811	0	0	0	0	0	0.491985203452528	0	0	0	10.1328725879621	28.3932496572057
10	20	2	NoMasking	4	110	4	6	521	1050	0	0	0	0	0	0.467619047619048	0	0	0	10.562078341418	27.8161796574433
10	20	2	NoMasking	4	110	4	4	507	988	0	0	0	0	0	0.675101214574899	0	0	0	12.8824340908437	32.9306692307661
10	20	2	NoMasking	4	110	4	5	548	1106	0	0	0	0	0	0.55244122965642	0	0	0	10.6230373179875	26.8195110529441
10	20	2	NoMasking	4	110	4	4	490	877	0	0	0	0	0	0.363740022805017	0	0	0	7.58846337715606	21.3129454167455
10	20	2	NoMasking	4	110	4	1	289	415	0	0	0	0	0	0.660240963855422	0	0	0	9.37441162316025	26.9777220626835
10	20	2	NoMasking	4	110	4	5	404	1000	0	0	0	0	0	0.693	0	0	0	12.5746532266433	31.6040693522465
10	20	2	NoMasking	4	110	4	4	382	724	0	0	0	0	0	0.498618784530387	0	0	0	10.5428118925298	29.5485931526942
10	20	2	NoMasking	4	110	4	1	304	361	0	0	0	0	0	0.551246537396122	0	0	0	6.84617773581567	21.5621243498157
10	20	2	NoMasking	4	110	4	2	483	609	0	0	0	0	0	0.407224958949097	0	0	0	8.26872571969928	24.071809305313
10	20	2	NoMasking	4	110	4	2	344	563	0	0	0	0	0	0.460035523978686	0	0	0	6.48827616714087	20.5803824555274
10	20	2	NoMasking	4	110	4	7	645	1027	0	0	0	0	0	0.398247322297955	0	0	0	6.3482770068806	17.8518231630401
10	20	2	NoMasking	4	110	4	5	492	662	0	0	0	0	0	0.270392749244713	0	0	0	6.50151796871557	18.877708833458
10	20	2	NoMasking	4	110	4	3	379	455	0	0	0	0	0	0.468131868131868	0	0	0	7.7246223967189	24.0429910295186
10	20	2	NoMasking	4	110	4	6	660	987	0	0	0	0	0	0.402228976697062	0	0	0	7.83831324055816	22.3194925265561
10	20	2	NoMasking	4	110	4	5	388	553	0	0	0	0	0	0.414104882459313	0	0	0	7.27188244796963	21.3866804739743
10	20	2	NoMasking	4	110	4	4	506	698	0	0	0	0	0	0.504297994269341	0	0	0	9.03728425104078	25.6526505512119
10	20	2	NoMasking	4	110	4	6	586	909	0	0	0	0	0	0.427942794279428	0	0	0	7.50467028304812	22.0978793315781
1	10	10	OneBat	6	110	6	4	341	430	0	0	0	0	0	0	0	0	0	0	0
1	10	10	OneBat	6	110	6	4	483	694	0	0	0	0	0	0	0	0	0	0	0
1	10	10	OneBat	6	110	6	3	370	475	0	0	0	0	0	0	0	0	0	0	0
1	10	10	OneBat	6	110	6	2	270	373	0	0	0	0	0	0	0	0	0	0	0
1	10	10	OneBat	6	110	6	2	358	356	0	0	0	0	0	0	0	0	0	0	0
1	10	10	OneBat	6	110	6	2	304	302	0	0	0	0	0	0	0	0	0	0	0
1	10	10	OneBat	6	110	6	2	370	508	0	0	0	0	0	0	0	0	0	0	0
1	10	10	OneBat	6	110	6	5	495	696	0	0	0	0	0	0	0	0	0	0	0
1	10	10	OneBat	6	110	6	1	302	230	0	0	0	0	0	0	0	0	0	0	0
1	10	10	OneBat	6	110	6	3	243	237	0	0	0	0	0	0	0	0	0	0	0
1	10	10	OneBat	6	110	6	4	480	859	0	0	0	0	0	0	0	0	0	0	0
1	10	10	OneBat	6	110	6	3	316	465	0	0	0	0	0	0	0	0	0	0	0
1	10	10	OneBat	6	110	6	3	365	261	0	0	0	0	0	0	0	0	0	0	0
1	10	10	OneBat	6	110	6	2	305	229	0	0	0	0	0	0	0	0	0	0	0
1	10	10	OneBat	6	110	6	4	397	626	0	0	0	0	0	0	0	0	0	0	0
1	10	10	OneBat	6	110	6	5	475	841	0	0	0	0	0	0	0	0	0	0	0
1	10	10	OneBat	6	110	6	4	462	409	0	0	0	0	0	0	0	0	0	0	0
1	10	10	OneBat	6	110	6	3	313	344	0	0	0	0	0	0	0	0	0	0	0
1	10	10	OneBat	6	110	6	2	413	322	0	0	0	0	0	0	0	0	0	0	0
1	10	10	OneBat	6	110	6	4	357	467	0	0	0	0	0	0	0	0	0	0	0
1	10	10	OneBat	6	110	6	2	403	501	0	0	0	0	0	0	0	0	0	0	0
1	10	10	OneBat	6	110	6	3	509	493	0	0	0	0	0	0	0	0	0	0	0
1	10	10	OneBat	6	110	6	7	348	657	0	0	0	0	0	0	0	0	0	0	0
1	10	10	OneBat	6	110	6	3	510	514	0	0	0	0	0	0	0	0	0	0	0
1	10	10	OneBat	6	110	6	3	273	391	0	0	0	0	0	0	0	0	0	0	0
1	10	10	OneBat	6	110	6	7	605	746	0	0	0	0	0	0	0	0	0	0	0
1	10	10	OneBat	6	110	6	1	463	660	0	0	0	0	0	0	0	0	0	0	0
1	10	10	OneBat	6	110	6	5	455	591	0	0	0	0	0	0	0	0	0	0	0
1	10	10	OneBat	6	110	6	4	460	575	0	0	0	0	0	0	0	0	0	0	0
1	10	10	OneBat	6	110	6	3	321	341	0	0	0	0	0	0	0	0	0	0	0
1	10	10	OneBat	6	110	6	5	435	689	0	0	0	0	0	0	0	0	0	0	0
1	10	10	OneBat	6	110	6	3	283	390	0	0	0	0	0	0	0	0	0	0	0
1	10	10	OneBat	6	110	6	4	373	458	0	0	0	0	0	0	0	0	0	0	0
1	10	10	OneBat	6	110	6	1	422	455	0	0	0	0	0	0	0	0	0	0	0
1	10	10	OneBat	6	110	6	4	323	382	0	0	0	0	0	0	0	0	0	0	0
1	10	10	OneBat	6	110	6	3	441	473	0	0	0	0	0	0	0	0	0	0	0
1	10	10	OneBat	6	110	6	2	355	328	0	0	0	0	0	0	0	0	0	0	0
1	10	10	OneBat	6	110	6	4	452	560	0	0	0	0	0	0	0	0	0	0	0
1	10	10	OneBat	6	110	6	6	570	766	0	0	0	0	0	0	0	0	0	0	0
1	10	10	OneBat	6	110	6	4	308	497	0	0	0	0	0	0	0	0	0	0	0
1	10	10	OneBat	6	110	6	4	370	819	0	0	0	0	0	0	0	0	0	0	0
1	10	10	OneBat	6	110	6	6	418	708	0	0	0	0	0	0	0	0	0	0	0
1	10	10	OneBat	6	110	6	3	252	216	0	0	0	0	0	0	0	0	0	0	0
1	10	10	OneBat	6	110	6	5	328	473	0	0	0	0	0	0	0	0	0	0	0
1	10	10	OneBat	6	110	6	3	258	210	0	0	0	0	0	0	0	0	0	0	0
1	10	10	OneBat	6	110	6	4	378	391	0	0	0	0	0	0	0	0	0	0	0
1	10	10	OneBat	6	110	6	5	516	691	0	0	0	0	0	0	0	0	0	0	0
1	10	10	OneBat	6	110	6	3	432	616	0	0	0	0	0	0	0	0	0	0	0
1	10	10	OneBat	6	110	6	3	401	456	0	0	0	0	0	0	0	0	0	0	0
1	10	10	OneBat	6	110	6	2	269	302	0	0	0	0	0	0	0	0	0	0	0
1	10	10	OneBat	6	110	6	3	371	467	0	0	0	0	0	0	0	0	0	0	0
1	10	10	OneBat	6	110	6	2	444	763	0	0	0	0	0	0	0	0	0	0	0
1	10	10	OneBat	6	110	6	3	268	334	0	0	0	0	0	0	0	0	0	0	0
1	10	10	OneBat	6	110	6	3	353	525	0	0	0	0	0	0	0	0	0	0	0
1	10	10	OneBat	6	110	6	3	299	527	0	0	0	0	0	0	0	0	0	0	0
1	10	10	OneBat	6	110	6	1	219	271	0	0	0	0	0	0	0	0	0	0	0
1	10	10	OneBat	6	110	6	4	427	620	0	0	0	0	0	0	0	0	0	0	0
1	10	10	OneBat	6	110	6	3	360	530	0	0	0	0	0	0	0	0	0	0	0
1	10	10	OneBat	6	110	6	4	386	471	0	0	0	0	0	0	0	0	0	0	0
1	10	10	OneBat	6	110	6	3	347	563	0	0	0	0	0	0	0	0	0	0	0
1	10	10	OneBat	6	110	6	5	504	755	0	0	0	0	0	0	0	0	0	0	0
1	10	10	OneBat	6	110	6	4	439	760	0	0	0	0	0	0	0	0	0	0	0
1	10	10	OneBat	6	110	6	4	395	493	0	0	0	0	0	0	0	0	0	0	0
1	10	10	OneBat	6	110	6	5	318	293	0	0	0	0	0	0	0	0	0	0	0
1	10	10	OneBat	6	110	6	5	351	409	0	0	0	0	0	0	0	0	0	0	0
1	10	10	OneBat	6	110	6	5	359	480	0	0	0	0	0	0	0	0	0	0	0
1	10	10	OneBat	6	110	6	1	253	193	0	0	0	0	0	0	0	0	0	0	0
1	10	10	OneBat	6	110	6	7	517	947	0	0	0	0	0	0	0	0	0	0	0
1	10	10	OneBat	6	110	6	3	383	464	0	0	0	0	0	0	0	0	0	0	0
1	10	10	OneBat	6	110	6	6	533	883	0	0	0	0	0	0	0	0	0	0	0
1	10	10	OneBat	6	110	6	3	286	386	0	0	0	0	0	0	0	0	0	0	0
1	10	10	OneBat	6	110	6	2	361	700	0	0	0	0	0	0	0	0	0	0	0
1	10	10	OneBat	6	110	6	4	465	718	0	0	0	0	0	0	0	0	0	0	0
1	10	10	OneBat	6	110	6	4	496	589	0	0	0	0	0	0	0	0	0	0	0
1	10	10	OneBat	6	110	6	2	266	351	0	0	0	0	0	0	0	0	0	0	0
1	10	10	OneBat	6	110	6	4	378	360	0	0	0	0	0	0	0	0	0	0	0
1	10	10	OneBat	6	110	6	5	457	652	0	0	0	0	0	0	0	0	0	0	0
1	10	10	OneBat	6	110	6	3	323	262	0	0	0	0	0	0	0	0	0	0	0
1	10	10	OneBat	6	110	6	5	431	606	0	0	0	0	0	0	0	0	0	0	0
1	10	10	OneBat	6	110	6	2	363	461	0	0	0	0	0	0	0	0	0	0	0
1	20	20	OneBat	6	110	6	4	421	754	0	0	0	0	0	0	0	0	0	0	0
1	20	20	OneBat	6	110	6	5	332	741	0	0	0	0	0	0	0	0	0	0	0
1	20	20	OneBat	6	110	6	4	447	815	0	0	0	0	0	0	0	0	0	0	0
1	20	20	OneBat	6	110	6	5	460	810	0	0	0	0	0	0	0	0	0	0	0
1	20	20	OneBat	6	110	6	5	469	925	0	0	0	0	0	0	0	0	0	0	0
1	20	20	OneBat	6	110	6	2	410	676	0	0	0	0	0	0	0	0	0	0	0
1	20	20	OneBat	6	110	6	6	476	842	0	0	0	0	0	0	0	0	0	0	0
1	20	20	OneBat	6	110	6	6	597	1273	0	0	0	0	0	0	0	0	0	0	0
1	20	20	OneBat	6	110	6	8	642	951	0	0	0	0	0	0	0	0	0	0	0
1	20	20	OneBat	6	110	6	5	396	587	0	0	0	0	0	0	0	0	0	0	0
1	20	20	OneBat	6	110	6	3	322	621	0	0	0	0	0	0	0	0	0	0	0
1	20	20	OneBat	6	110	6	7	500	1062	0	0	0	0	0	0	0	0	0	0	0
1	20	20	OneBat	6	110	6	2	300	495	0	0	0	0	0	0	0	0	0	0	0
1	20	20	OneBat	6	110	6	7	523	838	0	0	0	0	0	0	0	0	0	0	0
1	20	20	OneBat	6	110	6	3	442	782	0	0	0	0	0	0	0	0	0	0	0
1	20	20	OneBat	6	110	6	4	393	443	0	0	0	0	0	0	0	0	0	0	0
1	20	20	OneBat	6	110	6	5	516	631	0	0	0	0	0	0	0	0	0	0	0
1	20	20	OneBat	6	110	6	4	604	1071	0	0	0	0	0	0	0	0	0	0	0
1	20	20	OneBat	6	110	6	6	648	1503	0	0	0	0	0	0	0	0	0	0	0
1	20	20	OneBat	6	110	6	8	498	1234	0	0	0	0	0	0	0	0	0	0	0
1	20	20	OneBat	6	110	6	4	478	838	0	0	0	0	0	0	0	0	0	0	0
1	20	20	OneBat	6	110	6	5	418	788	0	0	0	0	0	0	0	0	0	0	0
1	20	20	OneBat	6	110	6	4	278	389	0	0	0	0	0	0	0	0	0	0	0
1	20	20	OneBat	6	110	6	5	574	990	0	0	0	0	0	0	0	0	0	0	0
1	20	20	OneBat	6	110	6	5	552	909	0	0	0	0	0	0	0	0	0	0	0
1	20	20	OneBat	6	110	6	4	337	402	0	0	0	0	0	0	0	0	0	0	0
1	20	20	OneBat	6	110	6	4	467	842	0	0	0	0	0	0	0	0	0	0	0
1	20	20	OneBat	6	110	6	1	275	317	0	0	0	0	0	0	0	0	0	0	0
1	20	20	OneBat	6	110	6	2	329	438	0	0	0	0	0	0	0	0	0	0	0
1	20	20	OneBat	6	110	6	5	529	866	0	0	0	0	0	0	0	0	0	0	0
1	20	20	OneBat	6	110	6	6	459	541	0	0	0	0	0	0	0	0	0	0	0
1	20	20	OneBat	6	110	6	2	291	374	0	0	0	0	0	0	0	0	0	0	0
1	20	20	OneBat	6	110	6	4	459	591	0	0	0	0	0	0	0	0	0	0	0
1	20	20	OneBat	6	110	6	4	368	652	0	0	0	0	0	0	0	0	0	0	0
1	20	20	OneBat	6	110	6	4	336	662	0	0	0	0	0	0	0	0	0	0	0
1	20	20	OneBat	6	110	6	7	595	1023	0	0	0	0	0	0	0	0	0	0	0
1	20	20	OneBat	6	110	6	4	476	701	0	0	0	0	0	0	0	0	0	0	0
1	20	20	OneBat	6	110	6	7	578	1330	0	0	0	0	0	0	0	0	0	0	0
1	20	20	OneBat	6	110	6	3	361	628	0	0	0	0	0	0	0	0	0	0	0
1	20	20	OneBat	6	110	6	4	354	722	0	0	0	0	0	0	0	0	0	0	0
1	20	20	OneBat	6	110	6	5	492	698	0	0	0	0	0	0	0	0	0	0	0
1	20	20	OneBat	6	110	6	2	436	549	0	0	0	0	0	0	0	0	0	0	0
1	20	20	OneBat	6	110	6	5	452	665	0	0	0	0	0	0	0	0	0	0	0
1	20	20	OneBat	6	110	6	6	546	798	0	0	0	0	0	0	0	0	0	0	0
1	20	20	OneBat	6	110	6	5	556	887	0	0	0	0	0	0	0	0	0	0	0
1	20	20	OneBat	6	110	6	5	511	1034	0	0	0	0	0	0	0	0	0	0	0
1	20	20	OneBat	6	110	6	4	636	961	0	0	0	0	0	0	0	0	0	0	0
1	20	20	OneBat	6	110	6	7	661	1192	0	0	0	0	0	0	0	0	0	0	0
1	20	20	OneBat	6	110	6	3	392	919	0	0	0	0	0	0	0	0	0	0	0
1	20	20	OneBat	6	110	6	7	500	813	0	0	0	0	0	0	0	0	0	0	0
1	20	20	OneBat	6	110	6	7	563	1121	0	0	0	0	0	0	0	0	0	0	0
1	20	20	OneBat	6	110	6	5	545	863	0	0	0	0	0	0	0	0	0	0	0
1	20	20	OneBat	6	110	6	5	426	695	0	0	0	0	0	0	0	0	0	0	0
1	20	20	OneBat	6	110	6	3	457	1289	0	0	0	0	0	0	0	0	0	0	0
1	20	20	OneBat	6	110	6	6	514	936	0	0	0	0	0	0	0	0	0	0	0
1	20	20	OneBat	6	110	6	7	731	1450	0	0	0	0	0	0	0	0	0	0	0
1	20	20	OneBat	6	110	6	5	493	1199	0	0	0	0	0	0	0	0	0	0	0
1	20	20	OneBat	6	110	6	2	283	486	0	0	0	0	0	0	0	0	0	0	0
1	20	20	OneBat	6	110	6	8	581	1315	0	0	0	0	0	0	0	0	0	0	0
1	20	20	OneBat	6	110	6	4	494	985	0	0	0	0	0	0	0	0	0	0	0
1	20	20	OneBat	6	110	6	3	275	393	0	0	0	0	0	0	0	0	0	0	0
1	20	20	OneBat	6	110	6	4	370	589	0	0	0	0	0	0	0	0	0	0	0
1	20	20	OneBat	6	110	6	4	572	1083	0	0	0	0	0	0	0	0	0	0	0
1	20	20	OneBat	6	110	6	5	456	529	0	0	0	0	0	0	0	0	0	0	0
1	20	20	OneBat	6	110	6	6	490	599	0	0	0	0	0	0	0	0	0	0	0
1	20	20	OneBat	6	110	6	3	387	474	0	0	0	0	0	0	0	0	0	0	0
1	20	20	OneBat	6	110	6	7	500	954	0	0	0	0	0	0	0	0	0	0	0
1	20	20	OneBat	6	110	6	4	415	669	0	0	0	0	0	0	0	0	0	0	0
1	20	20	OneBat	6	110	6	5	442	636	0	0	0	0	0	0	0	0	0	0	0
1	20	20	OneBat	6	110	6	5	458	827	0	0	0	0	0	0	0	0	0	0	0
1	20	20	OneBat	6	110	6	5	374	756	0	0	0	0	0	0	0	0	0	0	0
1	20	20	OneBat	6	110	6	4	466	840	0	0	0	0	0	0	0	0	0	0	0
1	20	20	OneBat	6	110	6	5	448	857	0	0	0	0	0	0	0	0	0	0	0
1	20	20	OneBat	6	110	6	3	520	749	0	0	0	0	0	0	0	0	0	0	0
1	20	20	OneBat	6	110	6	3	402	558	0	0	0	0	0	0	0	0	0	0	0
1	20	20	OneBat	6	110	6	3	309	519	0	0	0	0	0	0	0	0	0	0	0
1	20	20	OneBat	6	110	6	4	373	516	0	0	0	0	0	0	0	0	0	0	0
1	20	20	OneBat	6	110	6	6	573	1091	0	0	0	0	0	0	0	0	0	0	0
1	20	20	OneBat	6	110	6	4	459	760	0	0	0	0	0	0	0	0	0	0	0
1	20	20	OneBat	6	110	6	4	642	689	0	0	0	0	0	0	0	0	0	0	0
1	10	10	OneBat	8	110	8	5	616	1092	0	0	0	0	0	0	0	0	0	0	0
1	10	10	OneBat	8	110	8	3	337	367	0	0	0	0	0	0	0	0	0	0	0
1	10	10	OneBat	8	110	8	2	417	386	0	0	0	0	0	0	0	0	0	0	0
1	10	10	OneBat	8	110	8	5	427	581	0	0	0	0	0	0	0	0	0	0	0
1	10	10	OneBat	8	110	8	3	331	267	0	0	0	0	0	0	0	0	0	0	0
1	10	10	OneBat	8	110	8	3	317	484	0	0	0	0	0	0	0	0	0	0	0
1	10	10	OneBat	8	110	8	5	588	649	0	0	0	0	0	0	0	0	0	0	0
1	10	10	OneBat	8	110	8	4	363	383	0	0	0	0	0	0	0	0	0	0	0
1	10	10	OneBat	8	110	8	6	453	895	0	0	0	0	0	0	0	0	0	0	0
1	10	10	OneBat	8	110	8	4	565	763	0	0	0	0	0	0	0	0	0	0	0
1	10	10	OneBat	8	110	8	2	420	567	0	0	0	0	0	0	0	0	0	0	0
1	10	10	OneBat	8	110	8	4	378	414	0	0	0	0	0	0	0	0	0	0	0
1	10	10	OneBat	8	110	8	4	451	462	0	0	0	0	0	0	0	0	0	0	0
1	10	10	OneBat	8	110	8	3	280	230	0	0	0	0	0	0	0	0	0	0	0
1	10	10	OneBat	8	110	8	2	464	707	0	0	0	0	0	0	0	0	0	0	0
1	10	10	OneBat	8	110	8	5	419	746	0	0	0	0	0	0	0	0	0	0	0
1	10	10	OneBat	8	110	8	2	303	298	0	0	0	0	0	0	0	0	0	0	0
1	10	10	OneBat	8	110	8	2	263	314	0	0	0	0	0	0	0	0	0	0	0
1	10	10	OneBat	8	110	8	8	596	902	0	0	0	0	0	0	0	0	0	0	0
1	10	10	OneBat	8	110	8	3	294	383	0	0	0	0	0	0	0	0	0	0	0
1	10	10	OneBat	8	110	8	5	433	633	0	0	0	0	0	0	0	0	0	0	0
1	10	10	OneBat	8	110	8	7	460	539	0	0	0	0	0	0	0	0	0	0	0
1	10	10	OneBat	8	110	8	3	355	428	0	0	0	0	0	0	0	0	0	0	0
1	10	10	OneBat	8	110	8	5	376	596	0	0	0	0	0	0	0	0	0	0	0
1	10	10	OneBat	8	110	8	2	282	410	0	0	0	0	0	0	0	0	0	0	0
1	10	10	OneBat	8	110	8	4	486	858	0	0	0	0	0	0	0	0	0	0	0
1	10	10	OneBat	8	110	8	4	398	425	0	0	0	0	0	0	0	0	0	0	0
1	10	10	OneBat	8	110	8	4	428	557	0	0	0	0	0	0	0	0	0	0	0
1	10	10	OneBat	8	110	8	3	349	411	0	0	0	0	0	0	0	0	0	0	0
1	10	10	OneBat	8	110	8	3	366	461	0	0	0	0	0	0	0	0	0	0	0
1	10	10	OneBat	8	110	8	2	324	496	0	0	0	0	0	0	0	0	0	0	0
1	10	10	OneBat	8	110	8	5	408	657	0	0	0	0	0	0	0	0	0	0	0
1	10	10	OneBat	8	110	8	2	407	435	0	0	0	0	0	0	0	0	0	0	0
1	10	10	OneBat	8	110	8	2	249	175	0	0	0	0	0	0	0	0	0	0	0
1	10	10	OneBat	8	110	8	4	339	345	0	0	0	0	0	0	0	0	0	0	0
1	10	10	OneBat	8	110	8	6	454	714	0	0	0	0	0	0	0	0	0	0	0
1	10	10	OneBat	8	110	8	3	400	390	0	0	0	0	0	0	0	0	0	0	0
1	10	10	OneBat	8	110	8	0	228	133	0	0	0	0	0	0	0	0	0	0	0
1	10	10	OneBat	8	110	8	4	431	742	0	0	0	0	0	0	0	0	0	0	0
1	10	10	OneBat	8	110	8	3	330	422	0	0	0	0	0	0	0	0	0	0	0
1	10	10	OneBat	8	110	8	3	357	423	0	0	0	0	0	0	0	0	0	0	0
1	10	10	OneBat	8	110	8	3	421	720	0	0	0	0	0	0	0	0	0	0	0
1	10	10	OneBat	8	110	8	3	295	405	0	0	0	0	0	0	0	0	0	0	0
1	10	10	OneBat	8	110	8	2	323	420	0	0	0	0	0	0	0	0	0	0	0
1	10	10	OneBat	8	110	8	3	398	519	0	0	0	0	0	0	0	0	0	0	0
1	10	10	OneBat	8	110	8	3	450	479	0	0	0	0	0	0	0	0	0	0	0
1	10	10	OneBat	8	110	8	2	282	385	0	0	0	0	0	0	0	0	0	0	0
1	10	10	OneBat	8	110	8	4	388	590	0	0	0	0	0	0	0	0	0	0	0
1	10	10	OneBat	8	110	8	3	326	276	0	0	0	0	0	0	0	0	0	0	0
1	10	10	OneBat	8	110	8	6	480	832	0	0	0	0	0	0	0	0	0	0	0
1	10	10	OneBat	8	110	8	1	211	320	0	0	0	0	0	0	0	0	0	0	0
1	10	10	OneBat	8	110	8	3	352	298	0	0	0	0	0	0	0	0	0	0	0
1	10	10	OneBat	8	110	8	3	305	302	0	0	0	0	0	0	0	0	0	0	0
1	10	10	OneBat	8	110	8	6	342	438	0	0	0	0	0	0	0	0	0	0	0
1	10	10	OneBat	8	110	8	5	392	531	0	0	0	0	0	0	0	0	0	0	0
1	10	10	OneBat	8	110	8	1	280	248	0	0	0	0	0	0	0	0	0	0	0
1	10	10	OneBat	8	110	8	2	315	628	0	0	0	0	0	0	0	0	0	0	0
1	10	10	OneBat	8	110	8	4	259	266	0	0	0	0	0	0	0	0	0	0	0
1	10	10	OneBat	8	110	8	9	556	842	0	0	0	0	0	0	0	0	0	0	0
1	10	10	OneBat	8	110	8	4	465	464	0	0	0	0	0	0	0	0	0	0	0
1	10	10	OneBat	8	110	8	1	340	380	0	0	0	0	0	0	0	0	0	0	0
1	10	10	OneBat	8	110	8	2	408	726	0	0	0	0	0	0	0	0	0	0	0
1	10	10	OneBat	8	110	8	5	434	612	0	0	0	0	0	0	0	0	0	0	0
1	10	10	OneBat	8	110	8	2	354	547	0	0	0	0	0	0	0	0	0	0	0
1	10	10	OneBat	8	110	8	2	236	179	0	0	0	0	0	0	0	0	0	0	0
1	10	10	OneBat	8	110	8	6	530	821	0	0	0	0	0	0	0	0	0	0	0
1	10	10	OneBat	8	110	8	5	389	562	0	0	0	0	0	0	0	0	0	0	0
1	10	10	OneBat	8	110	8	5	380	566	0	0	0	0	0	0	0	0	0	0	0
1	10	10	OneBat	8	110	8	3	505	585	0	0	0	0	0	0	0	0	0	0	0
1	10	10	OneBat	8	110	8	3	271	296	0	0	0	0	0	0	0	0	0	0	0
1	10	10	OneBat	8	110	8	5	466	601	0	0	0	0	0	0	0	0	0	0	0
1	10	10	OneBat	8	110	8	4	556	742	0	0	0	0	0	0	0	0	0	0	0
1	10	10	OneBat	8	110	8	3	304	455	0	0	0	0	0	0	0	0	0	0	0
1	10	10	OneBat	8	110	8	4	408	427	0	0	0	0	0	0	0	0	0	0	0
1	10	10	OneBat	8	110	8	4	396	544	0	0	0	0	0	0	0	0	0	0	0
1	10	10	OneBat	8	110	8	3	457	834	0	0	0	0	0	0	0	0	0	0	0
1	10	10	OneBat	8	110	8	3	430	667	0	0	0	0	0	0	0	0	0	0	0
1	10	10	OneBat	8	110	8	1	278	128	0	0	0	0	0	0	0	0	0	0	0
1	10	10	OneBat	8	110	8	4	373	494	0	0	0	0	0	0	0	0	0	0	0
1	10	10	OneBat	8	110	8	1	347	278	0	0	0	0	0	0	0	0	0	0	0
1	20	20	OneBat	8	110	8	3	360	468	0	0	0	0	0	0	0	0	0	0	0
1	20	20	OneBat	8	110	8	6	536	1130	0	0	0	0	0	0	0	0	0	0	0
1	20	20	OneBat	8	110	8	3	413	598	0	0	0	0	0	0	0	0	0	0	0
1	20	20	OneBat	8	110	8	5	444	733	0	0	0	0	0	0	0	0	0	0	0
1	20	20	OneBat	8	110	8	6	650	1202	0	0	0	0	0	0	0	0	0	0	0
1	20	20	OneBat	8	110	8	4	484	830	0	0	0	0	0	0	0	0	0	0	0
1	20	20	OneBat	8	110	8	7	601	1004	0	0	0	0	0	0	0	0	0	0	0
1	20	20	OneBat	8	110	8	5	509	743	0	0	0	0	0	0	0	0	0	0	0
1	20	20	OneBat	8	110	8	6	495	835	0	0	0	0	0	0	0	0	0	0	0
1	20	20	OneBat	8	110	8	7	572	920	0	0	0	0	0	0	0	0	0	0	0
1	20	20	OneBat	8	110	8	2	597	971	0	0	0	0	0	0	0	0	0	0	0
1	20	20	OneBat	8	110	8	8	616	1243	0	0	0	0	0	0	0	0	0	0	0
1	20	20	OneBat	8	110	8	2	335	590	0	0	0	0	0	0	0	0	0	0	0
1	20	20	OneBat	8	110	8	3	471	694	0	0	0	0	0	0	0	0	0	0	0
1	20	20	OneBat	8	110	8	5	447	768	0	0	0	0	0	0	0	0	0	0	0
1	20	20	OneBat	8	110	8	5	466	522	0	0	0	0	0	0	0	0	0	0	0
1	20	20	OneBat	8	110	8	5	431	520	0	0	0	0	0	0	0	0	0	0	0
1	20	20	OneBat	8	110	8	5	437	967	0	0	0	0	0	0	0	0	0	0	0
1	20	20	OneBat	8	110	8	6	542	880	0	0	0	0	0	0	0	0	0	0	0
1	20	20	OneBat	8	110	8	6	487	771	0	0	0	0	0	0	0	0	0	0	0
1	20	20	OneBat	8	110	8	6	543	911	0	0	0	0	0	0	0	0	0	0	0
1	20	20	OneBat	8	110	8	6	442	894	0	0	0	0	0	0	0	0	0	0	0
1	20	20	OneBat	8	110	8	4	439	669	0	0	0	0	0	0	0	0	0	0	0
1	20	20	OneBat	8	110	8	4	418	632	0	0	0	0	0	0	0	0	0	0	0
1	20	20	OneBat	8	110	8	7	674	1090	0	0	0	0	0	0	0	0	0	0	0
1	20	20	OneBat	8	110	8	4	452	692	0	0	0	0	0	0	0	0	0	0	0
1	20	20	OneBat	8	110	8	3	504	574	0	0	0	0	0	0	0	0	0	0	0
1	20	20	OneBat	8	110	8	4	374	847	0	0	0	0	0	0	0	0	0	0	0
1	20	20	OneBat	8	110	8	8	518	1011	0	0	0	0	0	0	0	0	0	0	0
1	20	20	OneBat	8	110	8	6	508	839	0	0	0	0	0	0	0	0	0	0	0
1	20	20	OneBat	8	110	8	4	433	1019	0	0	0	0	0	0	0	0	0	0	0
1	20	20	OneBat	8	110	8	4	517	734	0	0	0	0	0	0	0	0	0	0	0
1	20	20	OneBat	8	110	8	6	518	1130	0	0	0	0	0	0	0	0	0	0	0
1	20	20	OneBat	8	110	8	6	751	1351	0	0	0	0	0	0	0	0	0	0	0
1	20	20	OneBat	8	110	8	6	475	849	0	0	0	0	0	0	0	0	0	0	0
1	20	20	OneBat	8	110	8	2	543	773	0	0	0	0	0	0	0	0	0	0	0
1	20	20	OneBat	8	110	8	3	355	558	0	0	0	0	0	0	0	0	0	0	0
1	20	20	OneBat	8	110	8	0	424	673	0	0	0	0	0	0	0	0	0	0	0
1	20	20	OneBat	8	110	8	7	471	755	0	0	0	0	0	0	0	0	0	0	0
1	20	20	OneBat	8	110	8	5	543	920	0	0	0	0	0	0	0	0	0	0	0
1	20	20	OneBat	8	110	8	6	493	1031	0	0	0	0	0	0	0	0	0	0	0
1	20	20	OneBat	8	110	8	6	679	1468	0	0	0	0	0	0	0	0	0	0	0
1	20	20	OneBat	8	110	8	4	496	908	0	0	0	0	0	0	0	0	0	0	0
1	20	20	OneBat	8	110	8	2	294	711	0	0	0	0	0	0	0	0	0	0	0
1	20	20	OneBat	8	110	8	7	577	1020	0	0	0	0	0	0	0	0	0	0	0
1	20	20	OneBat	8	110	8	5	495	884	0	0	0	0	0	0	0	0	0	0	0
1	20	20	OneBat	8	110	8	8	470	808	0	0	0	0	0	0	0	0	0	0	0
1	20	20	OneBat	8	110	8	4	431	685	0	0	0	0	0	0	0	0	0	0	0
1	20	20	OneBat	8	110	8	3	388	745	0	0	0	0	0	0	0	0	0	0	0
1	20	20	OneBat	8	110	8	1	292	669	0	0	0	0	0	0	0	0	0	0	0
1	20	20	OneBat	8	110	8	6	542	985	0	0	0	0	0	0	0	0	0	0	0
1	20	20	OneBat	8	110	8	5	573	883	0	0	0	0	0	0	0	0	0	0	0
1	20	20	OneBat	8	110	8	5	518	1080	0	0	0	0	0	0	0	0	0	0	0
1	20	20	OneBat	8	110	8	2	404	620	0	0	0	0	0	0	0	0	0	0	0
1	20	20	OneBat	8	110	8	5	366	997	0	0	0	0	0	0	0	0	0	0	0
1	20	20	OneBat	8	110	8	4	559	1139	0	0	0	0	0	0	0	0	0	0	0
1	20	20	OneBat	8	110	8	4	505	622	0	0	0	0	0	0	0	0	0	0	0
1	20	20	OneBat	8	110	8	7	433	715	0	0	0	0	0	0	0	0	0	0	0
1	20	20	OneBat	8	110	8	4	304	357	0	0	0	0	0	0	0	0	0	0	0
1	20	20	OneBat	8	110	8	1	312	332	0	0	0	0	0	0	0	0	0	0	0
1	20	20	OneBat	8	110	8	5	424	582	0	0	0	0	0	0	0	0	0	0	0
1	20	20	OneBat	8	110	8	8	583	962	0	0	0	0	0	0	0	0	0	0	0
1	20	20	OneBat	8	110	8	4	499	736	0	0	0	0	0	0	0	0	0	0	0
1	20	20	OneBat	8	110	8	4	379	828	0	0	0	0	0	0	0	0	0	0	0
1	20	20	OneBat	8	110	8	7	465	699	0	0	0	0	0	0	0	0	0	0	0
1	20	20	OneBat	8	110	8	7	600	1325	0	0	0	0	0	0	0	0	0	0	0
1	20	20	OneBat	8	110	8	6	536	978	0	0	0	0	0	0	0	0	0	0	0
1	20	20	OneBat	8	110	8	3	417	664	0	0	0	0	0	0	0	0	0	0	0
1	20	20	OneBat	8	110	8	5	684	1432	0	0	0	0	0	0	0	0	0	0	0
1	20	20	OneBat	8	110	8	7	437	625	0	0	0	0	0	0	0	0	0	0	0
1	20	20	OneBat	8	110	8	5	452	619	0	0	0	0	0	0	0	0	0	0	0
1	20	20	OneBat	8	110	8	4	582	685	0	0	0	0	0	0	0	0	0	0	0
1	20	20	OneBat	8	110	8	7	592	1225	0	0	0	0	0	0	0	0	0	0	0
1	20	20	OneBat	8	110	8	5	560	1251	0	0	0	0	0	0	0	0	0	0	0
1	20	20	OneBat	8	110	8	4	394	619	0	0	0	0	0	0	0	0	0	0	0
1	20	20	OneBat	8	110	8	4	597	1195	0	0	0	0	0	0	0	0	0	0	0
1	20	20	OneBat	8	110	8	5	464	881	0	0	0	0	0	0	0	0	0	0	0
1	20	20	OneBat	8	110	8	3	324	591	0	0	0	0	0	0	0	0	0	0	0
1	20	20	OneBat	8	110	8	4	579	809	0	0	0	0	0	0	0	0	0	0	0
1	20	20	OneBat	8	110	8	5	456	951	0	0	0	0	0	0	0	0	0	0	0
1	10	10	OneBat	2	110	2	6	493	654	0	0	0	0	0	0	0	0	0	0	0
1	10	10	OneBat	2	110	2	4	334	368	0	0	0	0	0	0	0	0	0	0	0
1	10	10	OneBat	2	110	2	7	605	746	0	0	0	0	0	0	0	0	0	0	0
1	10	10	OneBat	2	110	2	4	483	694	0	0	0	0	0	0	0	0	0	0	0
1	10	10	OneBat	2	110	2	3	419	558	0	0	0	0	0	0	0	0	0	0	0
1	10	10	OneBat	2	110	2	2	368	472	0	0	0	0	0	0	0	0	0	0	0
1	10	10	OneBat	2	110	2	3	370	475	0	0	0	0	0	0	0	0	0	0	0
1	10	10	OneBat	2	110	2	2	270	373	0	0	0	0	0	0	0	0	0	0	0
1	10	10	OneBat	2	110	2	2	324	453	0	0	0	0	0	0	0	0	0	0	0
1	10	10	OneBat	2	110	2	2	382	502	0	0	0	0	0	0	0	0	0	0	0
1	10	10	OneBat	2	110	2	2	317	284	0	0	0	0	0	0	0	0	0	0	0
1	10	10	OneBat	2	110	2	6	586	767	0	0	0	0	0	0	0	0	0	0	0
1	10	10	OneBat	2	110	2	2	310	378	0	0	0	0	0	0	0	0	0	0	0
1	10	10	OneBat	2	110	2	5	445	537	0	0	0	0	0	0	0	0	0	0	0
1	10	10	OneBat	2	110	2	6	490	811	0	0	0	0	0	0	0	0	0	0	0
1	10	10	OneBat	2	110	2	5	495	694	0	0	0	0	0	0	0	0	0	0	0
1	10	10	OneBat	2	110	2	4	438	590	0	0	0	0	0	0	0	0	0	0	0
1	10	10	OneBat	2	110	2	4	340	570	0	0	0	0	0	0	0	0	0	0	0
1	10	10	OneBat	2	110	2	1	327	214	0	0	0	0	0	0	0	0	0	0	0
1	10	10	OneBat	2	110	2	4	462	623	0	0	0	0	0	0	0	0	0	0	0
1	10	10	OneBat	2	110	2	4	348	543	0	0	0	0	0	0	0	0	0	0	0
1	10	10	OneBat	2	110	2	5	451	569	0	0	0	0	0	0	0	0	0	0	0
1	10	10	OneBat	2	110	2	5	347	487	0	0	0	0	0	0	0	0	0	0	0
1	10	10	OneBat	2	110	2	4	459	707	0	0	0	0	0	0	0	0	0	0	0
1	10	10	OneBat	2	110	2	5	569	659	0	0	0	0	0	0	0	0	0	0	0
1	10	10	OneBat	2	110	2	5	408	647	0	0	0	0	0	0	0	0	0	0	0
1	10	10	OneBat	2	110	2	5	420	570	0	0	0	0	0	0	0	0	0	0	0
1	10	10	OneBat	2	110	2	3	353	512	0	0	0	0	0	0	0	0	0	0	0
1	10	10	OneBat	2	110	2	5	530	1019	0	0	0	0	0	0	0	0	0	0	0
1	10	10	OneBat	2	110	2	4	392	554	0	0	0	0	0	0	0	0	0	0	0
1	10	10	OneBat	2	110	2	5	500	826	0	0	0	0	0	0	0	0	0	0	0
1	10	10	OneBat	2	110	2	4	461	599	0	0	0	0	0	0	0	0	0	0	0
1	10	10	OneBat	2	110	2	3	377	509	0	0	0	0	0	0	0	0	0	0	0
1	10	10	OneBat	2	110	2	3	285	296	0	0	0	0	0	0	0	0	0	0	0
1	10	10	OneBat	2	110	2	4	373	433	0	0	0	0	0	0	0	0	0	0	0
1	10	10	OneBat	2	110	2	2	385	644	0	0	0	0	0	0	0	0	0	0	0
1	10	10	OneBat	2	110	2	2	278	289	0	0	0	0	0	0	0	0	0	0	0
1	10	10	OneBat	2	110	2	6	479	602	0	0	0	0	0	0	0	0	0	0	0
1	10	10	OneBat	2	110	2	3	380	418	0	0	0	0	0	0	0	0	0	0	0
1	10	10	OneBat	2	110	2	5	420	756	0	0	0	0	0	0	0	0	0	0	0
1	10	10	OneBat	2	110	2	3	510	514	0	0	0	0	0	0	0	0	0	0	0
1	10	10	OneBat	2	110	2	3	273	391	0	0	0	0	0	0	0	0	0	0	0
1	10	10	OneBat	2	110	2	4	370	607	0	0	0	0	0	0	0	0	0	0	0
1	10	10	OneBat	2	110	2	2	232	263	0	0	0	0	0	0	0	0	0	0	0
1	10	10	OneBat	2	110	2	4	528	670	0	0	0	0	0	0	0	0	0	0	0
1	10	10	OneBat	2	110	2	3	430	509	0	0	0	0	0	0	0	0	0	0	0
1	10	10	OneBat	2	110	2	4	418	477	0	0	0	0	0	0	0	0	0	0	0
1	10	10	OneBat	2	110	2	3	404	623	0	0	0	0	0	0	0	0	0	0	0
1	10	10	OneBat	2	110	2	6	530	808	0	0	0	0	0	0	0	0	0	0	0
1	10	10	OneBat	2	110	2	3	336	614	0	0	0	0	0	0	0	0	0	0	0
1	10	10	OneBat	2	110	2	3	348	421	0	0	0	0	0	0	0	0	0	0	0
1	10	10	OneBat	2	110	2	4	421	554	0	0	0	0	0	0	0	0	0	0	0
1	10	10	OneBat	2	110	2	2	341	360	0	0	0	0	0	0	0	0	0	0	0
1	10	10	OneBat	2	110	2	4	414	732	0	0	0	0	0	0	0	0	0	0	0
1	10	10	OneBat	2	110	2	3	364	300	0	0	0	0	0	0	0	0	0	0	0
1	10	10	OneBat	2	110	2	3	260	250	0	0	0	0	0	0	0	0	0	0	0
1	10	10	OneBat	2	110	2	3	393	388	0	0	0	0	0	0	0	0	0	0	0
1	10	10	OneBat	2	110	2	2	327	311	0	0	0	0	0	0	0	0	0	0	0
1	10	10	OneBat	2	110	2	4	386	553	0	0	0	0	0	0	0	0	0	0	0
1	10	10	OneBat	2	110	2	2	225	338	0	0	0	0	0	0	0	0	0	0	0
1	10	10	OneBat	2	110	2	2	339	269	0	0	0	0	0	0	0	0	0	0	0
1	10	10	OneBat	2	110	2	4	402	493	0	0	0	0	0	0	0	0	0	0	0
1	10	10	OneBat	2	110	2	6	378	474	0	0	0	0	0	0	0	0	0	0	0
1	10	10	OneBat	2	110	2	4	407	433	0	0	0	0	0	0	0	0	0	0	0
1	10	10	OneBat	2	110	2	2	278	244	0	0	0	0	0	0	0	0	0	0	0
1	10	10	OneBat	2	110	2	3	375	384	0	0	0	0	0	0	0	0	0	0	0
1	10	10	OneBat	2	110	2	5	552	560	0	0	0	0	0	0	0	0	0	0	0
1	10	10	OneBat	2	110	2	3	411	324	0	0	0	0	0	0	0	0	0	0	0
1	10	10	OneBat	2	110	2	5	410	578	0	0	0	0	0	0	0	0	0	0	0
1	10	10	OneBat	2	110	2	2	321	410	0	0	0	0	0	0	0	0	0	0	0
1	10	10	OneBat	2	110	2	3	372	449	0	0	0	0	0	0	0	0	0	0	0
1	10	10	OneBat	2	110	2	3	358	365	0	0	0	0	0	0	0	0	0	0	0
1	10	10	OneBat	2	110	2	5	455	742	0	0	0	0	0	0	0	0	0	0	0
1	10	10	OneBat	2	110	2	2	240	250	0	0	0	0	0	0	0	0	0	0	0
1	10	10	OneBat	2	110	2	3	243	332	0	0	0	0	0	0	0	0	0	0	0
1	10	10	OneBat	2	110	2	2	296	415	0	0	0	0	0	0	0	0	0	0	0
1	10	10	OneBat	2	110	2	3	435	673	0	0	0	0	0	0	0	0	0	0	0
1	10	10	OneBat	2	110	2	6	460	575	0	0	0	0	0	0	0	0	0	0	0
1	10	10	OneBat	2	110	2	4	415	485	0	0	0	0	0	0	0	0	0	0	0
[truncated: 321 more rows]
