# Supplementary material for: A sensorimotor model shows why a spectral jamming avoidance response does not help bats deal with jamming
Source: eLife. 2020 Jul 28;9:e55539. doi: 10.7554/eLife.55539 (PMC7406351; doi:10.7554/eLife.55539)
Supplement: Figure 4—source data 2. [file elife-55539-fig4-data2.txt]

NumberOfBats	NumOfPreys	ReceiverType	PulsePower	NumberOfCatches	InterferenceToHuntedRatio	TotalInterferenceRatio
1	10	OneBat	120	4	0	0
1	10	OneBat	120	3	0	0
1	10	OneBat	120	4	0	0
1	10	OneBat	120	4	0	0
1	10	OneBat	120	6	0	0
1	10	OneBat	120	5	0	0
1	10	OneBat	120	5	0	0
1	10	OneBat	120	5	0	0
1	10	OneBat	120	2	0	0
1	10	OneBat	120	2	0	0
1	10	OneBat	120	5	0	0
1	10	OneBat	120	5	0	0
1	10	OneBat	120	3	0	0
1	10	OneBat	120	3	0	0
1	10	OneBat	120	4	0	0
1	10	OneBat	120	3	0	0
1	10	OneBat	120	5	0	0
1	10	OneBat	120	4	0	0
1	10	OneBat	120	3	0	0
1	10	OneBat	120	2	0	0
1	10	OneBat	120	4	0	0
1	10	OneBat	120	3	0	0
1	10	OneBat	120	5	0	0
1	10	OneBat	120	4	0	0
1	10	OneBat	120	5	0	0
1	10	OneBat	120	4	0	0
1	10	OneBat	120	5	0	0
1	10	OneBat	120	3	0	0
1	10	OneBat	120	5	0	0
1	10	OneBat	120	5	0	0
1	10	OneBat	120	4	0	0
1	10	OneBat	120	4	0	0
1	10	OneBat	120	2	0	0
1	10	OneBat	120	4	0	0
1	10	OneBat	120	2	0	0
1	10	OneBat	120	6	0	0
1	10	OneBat	120	7	0	0
1	10	OneBat	120	2	0	0
1	10	OneBat	120	6	0	0
1	10	OneBat	120	8	0	0
1	10	OneBat	120	4	0	0
1	10	OneBat	120	1	0	0
1	10	OneBat	120	5	0	0
1	10	OneBat	120	2	0	0
1	10	OneBat	120	5	0	0
1	10	OneBat	120	3	0	0
1	10	OneBat	120	3	0	0
1	10	OneBat	120	3	0	0
1	10	OneBat	120	5	0	0
1	10	OneBat	120	3	0	0
1	10	OneBat	120	3	0	0
1	10	OneBat	120	4	0	0
1	10	OneBat	120	6	0	0
1	10	OneBat	120	5	0	0
1	10	OneBat	120	6	0	0
1	10	OneBat	120	4	0	0
1	10	OneBat	120	6	0	0
1	10	OneBat	120	3	0	0
1	10	OneBat	120	1	0	0
1	10	OneBat	120	2	0	0
1	10	OneBat	120	5	0	0
1	10	OneBat	120	6	0	0
1	10	OneBat	120	3	0	0
1	10	OneBat	120	1	0	0
1	10	OneBat	120	7	0	0
1	10	OneBat	120	3	0	0
1	10	OneBat	120	5	0	0
1	10	OneBat	120	3	0	0
1	10	OneBat	120	1	0	0
1	10	OneBat	120	7	0	0
1	10	OneBat	120	4	0	0
1	10	OneBat	120	5	0	0
1	10	OneBat	120	5	0	0
1	10	OneBat	120	4	0	0
1	10	OneBat	120	7	0	0
1	10	OneBat	120	3	0	0
1	10	OneBat	120	4	0	0
1	10	OneBat	120	5	0	0
1	10	OneBat	120	3	0	0
1	10	OneBat	120	2	0	0
1	10	OneBat	120	4	0	0
1	10	OneBat	120	5	0	0
1	10	OneBat	120	1	0	0
1	10	OneBat	120	3	0	0
1	10	OneBat	120	5	0	0
1	10	OneBat	120	2	0	0
1	10	OneBat	120	7	0	0
1	10	OneBat	120	4	0	0
1	10	OneBat	120	4	0	0
1	10	OneBat	120	4	0	0
1	10	OneBat	120	4	0	0
1	10	OneBat	120	3	0	0
1	10	OneBat	120	1	0	0
1	10	OneBat	120	2	0	0
1	10	OneBat	120	3	0	0
1	10	OneBat	120	6	0	0
1	10	OneBat	120	5	0	0
1	10	OneBat	120	5	0	0
1	10	OneBat	120	2	0	0
1	10	OneBat	120	5	0	0
1	20	OneBat	110	4	0	0
1	20	OneBat	110	3	0	0
1	20	OneBat	110	5	0	0
1	20	OneBat	110	5	0	0
1	20	OneBat	110	6	0	0
1	20	OneBat	110	4	0	0
1	20	OneBat	110	6	0	0
1	20	OneBat	110	4	0	0
1	20	OneBat	110	4	0	0
1	20	OneBat	110	6	0	0
1	20	OneBat	110	4	0	0
1	20	OneBat	110	6	0	0
1	20	OneBat	110	1	0	0
1	20	OneBat	110	7	0	0
1	20	OneBat	110	5	0	0
1	20	OneBat	110	4	0	0
1	20	OneBat	110	4	0	0
1	20	OneBat	110	5	0	0
1	20	OneBat	110	4	0	0
1	20	OneBat	110	2	0	0
1	20	OneBat	110	5	0	0
1	20	OneBat	110	5	0	0
1	20	OneBat	110	3	0	0
1	20	OneBat	110	4	0	0
1	20	OneBat	110	2	0	0
1	20	OneBat	110	3	0	0
1	20	OneBat	110	3	0	0
1	20	OneBat	110	6	0	0
1	20	OneBat	110	4	0	0
1	20	OneBat	110	6	0	0
1	20	OneBat	110	4	0	0
1	20	OneBat	110	5	0	0
1	20	OneBat	110	6	0	0
1	20	OneBat	110	5	0	0
1	20	OneBat	110	3	0	0
1	20	OneBat	110	6	0	0
1	20	OneBat	110	5	0	0
1	20	OneBat	110	6	0	0
1	20	OneBat	110	4	0	0
1	20	OneBat	110	4	0	0
1	20	OneBat	110	6	0	0
1	20	OneBat	110	4	0	0
1	20	OneBat	110	8	0	0
1	20	OneBat	110	3	0	0
1	20	OneBat	110	3	0	0
1	20	OneBat	110	6	0	0
1	20	OneBat	110	3	0	0
1	20	OneBat	110	5	0	0
1	20	OneBat	110	6	0	0
1	20	OneBat	110	3	0	0
1	20	OneBat	110	2	0	0
1	20	OneBat	110	3	0	0
1	20	OneBat	110	6	0	0
1	20	OneBat	110	7	0	0
1	20	OneBat	110	6	0	0
1	20	OneBat	110	2	0	0
1	20	OneBat	110	5	0	0
1	20	OneBat	110	4	0	0
1	20	OneBat	110	6	0	0
1	20	OneBat	110	5	0	0
1	20	OneBat	110	4	0	0
1	20	OneBat	110	4	0	0
1	20	OneBat	110	3	0	0
1	20	OneBat	110	5	0	0
1	20	OneBat	110	5	0	0
1	20	OneBat	110	7	0	0
1	20	OneBat	110	6	0	0
1	20	OneBat	110	6	0	0
1	20	OneBat	110	3	0	0
1	20	OneBat	110	5	0	0
1	20	OneBat	110	8	0	0
1	20	OneBat	110	2	0	0
1	20	OneBat	110	3	0	0
1	20	OneBat	110	8	0	0
1	20	OneBat	110	2	0	0
1	20	OneBat	110	6	0	0
1	20	OneBat	110	7	0	0
1	20	OneBat	110	7	0	0
1	20	OneBat	110	4	0	0
1	20	OneBat	110	4	0	0
1	20	OneBat	110	3	0	0
1	20	OneBat	110	3	0	0
1	20	OneBat	110	3	0	0
1	20	OneBat	110	5	0	0
1	20	OneBat	110	3	0	0
1	20	OneBat	110	5	0	0
1	20	OneBat	110	5	0	0
1	20	OneBat	110	5	0	0
1	20	OneBat	110	5	0	0
1	20	OneBat	110	4	0	0
1	20	OneBat	110	5	0	0
1	20	OneBat	110	3	0	0
1	20	OneBat	110	3	0	0
1	20	OneBat	110	5	0	0
1	20	OneBat	110	2	0	0
1	20	OneBat	110	5	0	0
1	20	OneBat	110	4	0	0
1	20	OneBat	110	5	0	0
1	20	OneBat	110	5	0	0
1	20	OneBat	110	6	0	0
1	10	OneBat	100	2	0	0
1	10	OneBat	100	6	0	0
1	10	OneBat	100	2	0	0
1	10	OneBat	100	3	0	0
1	10	OneBat	100	3	0	0
1	10	OneBat	100	5	0	0
1	10	OneBat	100	5	0	0
1	10	OneBat	100	4	0	0
1	10	OneBat	100	5	0	0
1	10	OneBat	100	3	0	0
1	10	OneBat	100	3	0	0
1	10	OneBat	100	2	0	0
1	10	OneBat	100	5	0	0
1	10	OneBat	100	2	0	0
1	10	OneBat	100	4	0	0
1	10	OneBat	100	1	0	0
1	10	OneBat	100	5	0	0
1	10	OneBat	100	3	0	0
1	10	OneBat	100	3	0	0
1	10	OneBat	100	5	0	0
1	10	OneBat	100	2	0	0
1	10	OneBat	100	3	0	0
1	10	OneBat	100	5	0	0
1	10	OneBat	100	3	0	0
1	10	OneBat	100	3	0	0
1	10	OneBat	100	2	0	0
1	10	OneBat	100	2	0	0
1	10	OneBat	100	5	0	0
1	10	OneBat	100	1	0	0
1	10	OneBat	100	5	0	0
1	10	OneBat	100	4	0	0
1	10	OneBat	100	7	0	0
1	10	OneBat	100	2	0	0
1	10	OneBat	100	2	0	0
1	10	OneBat	100	4	0	0
1	10	OneBat	100	3	0	0
1	10	OneBat	100	2	0	0
1	10	OneBat	100	2	0	0
1	10	OneBat	100	2	0	0
1	10	OneBat	100	3	0	0
1	10	OneBat	100	1	0	0
1	10	OneBat	100	3	0	0
1	10	OneBat	100	4	0	0
1	10	OneBat	100	2	0	0
1	10	OneBat	100	0	0	0
1	10	OneBat	100	3	0	0
1	10	OneBat	100	2	0	0
1	10	OneBat	100	5	0	0
1	10	OneBat	100	5	0	0
1	10	OneBat	100	2	0	0
1	10	OneBat	100	4	0	0
1	10	OneBat	100	7	0	0
1	10	OneBat	100	6	0	0
1	10	OneBat	100	3	0	0
1	10	OneBat	100	4	0	0
1	10	OneBat	100	4	0	0
1	10	OneBat	100	1	0	0
1	10	OneBat	100	3	0	0
1	10	OneBat	100	4	0	0
1	10	OneBat	100	4	0	0
1	10	OneBat	100	5	0	0
1	10	OneBat	100	2	0	0
1	10	OneBat	100	3	0	0
1	10	OneBat	100	3	0	0
1	10	OneBat	100	4	0	0
1	10	OneBat	100	2	0	0
1	10	OneBat	100	1	0	0
1	10	OneBat	100	4	0	0
1	10	OneBat	100	6	0	0
1	10	OneBat	100	2	0	0
1	10	OneBat	100	3	0	0
1	10	OneBat	100	3	0	0
1	10	OneBat	100	2	0	0
1	10	OneBat	100	3	0	0
1	10	OneBat	100	3	0	0
1	10	OneBat	100	2	0	0
1	10	OneBat	100	4	0	0
1	10	OneBat	100	1	0	0
1	10	OneBat	100	3	0	0
1	10	OneBat	100	3	0	0
1	10	OneBat	100	5	0	0
1	10	OneBat	100	4	0	0
1	10	OneBat	100	4	0	0
1	10	OneBat	100	1	0	0
1	10	OneBat	100	2	0	0
1	10	OneBat	100	3	0	0
1	10	OneBat	100	8	0	0
1	10	OneBat	100	3	0	0
1	10	OneBat	100	3	0	0
1	10	OneBat	100	2	0	0
1	10	OneBat	100	3	0	0
1	10	OneBat	100	6	0	0
1	10	OneBat	100	6	0	0
1	10	OneBat	100	3	0	0
1	10	OneBat	100	2	0	0
1	10	OneBat	100	3	0	0
1	10	OneBat	100	2	0	0
1	10	OneBat	100	2	0	0
1	10	OneBat	100	3	0	0
1	10	OneBat	100	2	0	0
1	20	OneBat	100	3	0	0
1	20	OneBat	100	4	0	0
1	20	OneBat	100	3	0	0
1	20	OneBat	100	3	0	0
1	20	OneBat	100	5	0	0
1	20	OneBat	100	2	0	0
1	20	OneBat	100	6	0	0
1	20	OneBat	100	3	0	0
1	20	OneBat	100	8	0	0
1	20	OneBat	100	4	0	0
1	20	OneBat	100	4	0	0
1	20	OneBat	100	4	0	0
1	20	OneBat	100	7	0	0
1	20	OneBat	100	4	0	0
1	20	OneBat	100	6	0	0
1	20	OneBat	100	5	0	0
1	20	OneBat	100	2	0	0
1	20	OneBat	100	6	0	0
1	20	OneBat	100	7	0	0
1	20	OneBat	100	3	0	0
1	20	OneBat	100	3	0	0
1	20	OneBat	100	4	0	0
1	20	OneBat	100	2	0	0
1	20	OneBat	100	6	0	0
1	20	OneBat	100	3	0	0
1	20	OneBat	100	4	0	0
1	20	OneBat	100	4	0	0
1	20	OneBat	100	4	0	0
1	20	OneBat	100	5	0	0
1	20	OneBat	100	6	0	0
1	20	OneBat	100	5	0	0
1	20	OneBat	100	5	0	0
1	20	OneBat	100	5	0	0
1	20	OneBat	100	6	0	0
1	20	OneBat	100	5	0	0
1	20	OneBat	100	6	0	0
1	20	OneBat	100	4	0	0
1	20	OneBat	100	3	0	0
1	20	OneBat	100	3	0	0
1	20	OneBat	100	3	0	0
1	20	OneBat	100	5	0	0
1	20	OneBat	100	5	0	0
1	20	OneBat	100	4	0	0
1	20	OneBat	100	3	0	0
1	20	OneBat	100	4	0	0
1	20	OneBat	100	4	0	0
1	20	OneBat	100	4	0	0
1	20	OneBat	100	6	0	0
1	20	OneBat	100	4	0	0
1	20	OneBat	100	4	0	0
1	20	OneBat	100	5	0	0
1	20	OneBat	100	7	0	0
1	20	OneBat	100	3	0	0
1	20	OneBat	100	2	0	0
1	20	OneBat	100	5	0	0
1	20	OneBat	100	4	0	0
1	20	OneBat	100	10	0	0
1	20	OneBat	100	5	0	0
1	20	OneBat	100	5	0	0
1	20	OneBat	100	9	0	0
1	20	OneBat	100	4	0	0
1	20	OneBat	100	2	0	0
1	20	OneBat	100	3	0	0
1	20	OneBat	100	4	0	0
1	20	OneBat	100	4	0	0
1	20	OneBat	100	6	0	0
1	20	OneBat	100	4	0	0
1	20	OneBat	100	5	0	0
1	20	OneBat	100	5	0	0
1	20	OneBat	100	6	0	0
1	20	OneBat	100	4	0	0
1	20	OneBat	100	6	0	0
1	20	OneBat	100	4	0	0
1	20	OneBat	100	4	0	0
1	20	OneBat	100	6	0	0
1	20	OneBat	100	6	0	0
1	20	OneBat	100	5	0	0
1	20	OneBat	100	3	0	0
1	20	OneBat	100	7	0	0
1	20	OneBat	100	0	0	0
1	20	OneBat	100	3	0	0
1	20	OneBat	100	4	0	0
1	20	OneBat	100	4	0	0
1	20	OneBat	100	2	0	0
1	20	OneBat	100	3	0	0
1	20	OneBat	100	4	0	0
1	20	OneBat	100	3	0	0
1	20	OneBat	100	2	0	0
1	20	OneBat	100	4	0	0
1	20	OneBat	100	4	0	0
1	20	OneBat	100	5	0	0
1	20	OneBat	100	4	0	0
1	20	OneBat	100	6	0	0
1	20	OneBat	100	5	0	0
1	20	OneBat	100	2	0	0
1	20	OneBat	100	4	0	0
1	20	OneBat	100	7	0	0
1	20	OneBat	100	5	0	0
1	20	OneBat	100	6	0	0
1	20	OneBat	100	3	0	0
1	20	OneBat	120	7	0	0
1	20	OneBat	120	3	0	0
1	20	OneBat	120	4	0	0
1	20	OneBat	120	4	0	0
1	20	OneBat	120	7	0	0
1	20	OneBat	120	5	0	0
1	20	OneBat	120	6	0	0
1	20	OneBat	120	4	0	0
1	20	OneBat	120	4	0	0
1	20	OneBat	120	5	0	0
1	20	OneBat	120	5	0	0
1	20	OneBat	120	4	0	0
1	20	OneBat	120	4	0	0
1	20	OneBat	120	6	0	0
1	20	OneBat	120	6	0	0
1	20	OneBat	120	6	0	0
1	20	OneBat	120	3	0	0
1	20	OneBat	120	7	0	0
1	20	OneBat	120	5	0	0
1	20	OneBat	120	6	0	0
1	20	OneBat	120	3	0	0
1	20	OneBat	120	2	0	0
1	20	OneBat	120	5	0	0
1	20	OneBat	120	4	0	0
1	20	OneBat	120	3	0	0
1	20	OneBat	120	3	0	0
1	20	OneBat	120	9	0	0
1	20	OneBat	120	5	0	0
1	20	OneBat	120	3	0	0
1	20	OneBat	120	6	0	0
1	20	OneBat	120	2	0	0
1	20	OneBat	120	2	0	0
1	20	OneBat	120	7	0	0
1	20	OneBat	120	6	0	0
1	20	OneBat	120	6	0	0
1	20	OneBat	120	4	0	0
1	20	OneBat	120	6	0	0
1	20	OneBat	120	5	0	0
1	20	OneBat	120	3	0	0
1	20	OneBat	120	6	0	0
1	20	OneBat	120	8	0	0
1	20	OneBat	120	6	0	0
1	20	OneBat	120	4	0	0
1	20	OneBat	120	6	0	0
1	20	OneBat	120	3	0	0
1	20	OneBat	120	4	0	0
1	20	OneBat	120	8	0	0
1	20	OneBat	120	3	0	0
1	20	OneBat	120	6	0	0
1	20	OneBat	120	5	0	0
1	20	OneBat	120	6	0	0
1	20	OneBat	120	2	0	0
1	20	OneBat	120	7	0	0
1	20	OneBat	120	4	0	0
1	20	OneBat	120	6	0	0
1	20	OneBat	120	6	0	0
1	20	OneBat	120	4	0	0
1	20	OneBat	120	6	0	0
1	20	OneBat	120	2	0	0
1	20	OneBat	120	1	0	0
1	20	OneBat	120	3	0	0
1	20	OneBat	120	5	0	0
1	20	OneBat	120	5	0	0
1	20	OneBat	120	2	0	0
1	20	OneBat	120	4	0	0
1	20	OneBat	120	4	0	0
1	20	OneBat	120	5	0	0
1	20	OneBat	120	5	0	0
1	20	OneBat	120	3	0	0
1	20	OneBat	120	4	0	0
1	20	OneBat	120	6	0	0
1	20	OneBat	120	3	0	0
1	20	OneBat	120	5	0	0
1	20	OneBat	120	7	0	0
1	20	OneBat	120	4	0	0
1	20	OneBat	120	5	0	0
1	20	OneBat	120	6	0	0
1	20	OneBat	120	6	0	0
1	20	OneBat	120	5	0	0
1	20	OneBat	120	4	0	0
1	20	OneBat	120	4	0	0
1	20	OneBat	120	3	0	0
1	20	OneBat	120	3	0	0
1	20	OneBat	120	2	0	0
1	20	OneBat	120	4	0	0
1	20	OneBat	120	4	0	0
1	20	OneBat	120	2	0	0
1	20	OneBat	120	3	0	0
1	20	OneBat	120	3	0	0
1	20	OneBat	120	7	0	0
1	20	OneBat	120	4	0	0
1	20	OneBat	120	3	0	0
1	20	OneBat	120	7	0	0
1	20	OneBat	120	5	0	0
1	20	OneBat	120	6	0	0
1	20	OneBat	120	5	0	0
1	20	OneBat	120	6	0	0
1	20	OneBat	120	4	0	0
1	20	OneBat	120	6	0	0
1	20	OneBat	120	4	0	0
1	10	OneBat	140	4	0	0
1	10	OneBat	140	2	0	0
1	10	OneBat	140	2	0	0
1	10	OneBat	140	6	0	0
1	10	OneBat	140	4	0	0
1	10	OneBat	140	3	0	0
1	10	OneBat	140	7	0	0
1	10	OneBat	140	2	0	0
1	10	OneBat	140	3	0	0
1	10	OneBat	140	5	0	0
1	10	OneBat	140	4	0	0
1	10	OneBat	140	5	0	0
1	10	OneBat	140	2	0	0
1	10	OneBat	140	3	0	0
1	10	OneBat	140	5	0	0
1	10	OneBat	140	6	0	0
1	10	OneBat	140	3	0	0
1	10	OneBat	140	4	0	0
1	10	OneBat	140	3	0	0
1	10	OneBat	140	4	0	0
1	10	OneBat	140	5	0	0
1	10	OneBat	140	4	0	0
1	10	OneBat	140	4	0	0
1	10	OneBat	140	2	0	0
1	10	OneBat	140	3	0	0
1	10	OneBat	140	5	0	0
1	10	OneBat	140	3	0	0
1	10	OneBat	140	2	0	0
1	10	OneBat	140	6	0	0
1	10	OneBat	140	3	0	0
1	10	OneBat	140	4	0	0
1	10	OneBat	140	4	0	0
1	10	OneBat	140	4	0	0
1	10	OneBat	140	3	0	0
1	10	OneBat	140	4	0	0
1	10	OneBat	140	6	0	0
1	10	OneBat	140	2	0	0
1	10	OneBat	140	6	0	0
1	10	OneBat	140	5	0	0
1	10	OneBat	140	4	0	0
1	10	OneBat	140	5	0	0
1	10	OneBat	140	3	0	0
1	10	OneBat	140	2	0	0
1	10	OneBat	140	2	0	0
1	10	OneBat	140	3	0	0
1	10	OneBat	140	6	0	0
1	10	OneBat	140	6	0	0
1	10	OneBat	140	2	0	0
1	10	OneBat	140	4	0	0
1	10	OneBat	140	4	0	0
1	10	OneBat	140	3	0	0
1	10	OneBat	140	3	0	0
1	10	OneBat	140	7	0	0
1	10	OneBat	140	7	0	0
1	10	OneBat	140	2	0	0
1	10	OneBat	140	4	0	0
1	10	OneBat	140	4	0	0
1	10	OneBat	140	4	0	0
1	10	OneBat	140	2	0	0
1	10	OneBat	140	3	0	0
1	10	OneBat	140	2	0	0
1	10	OneBat	140	7	0	0
1	10	OneBat	140	3	0	0
1	10	OneBat	140	5	0	0
1	10	OneBat	140	3	0	0
1	10	OneBat	140	5	0	0
1	10	OneBat	140	4	0	0
1	10	OneBat	140	4	0	0
1	10	OneBat	140	5	0	0
1	10	OneBat	140	3	0	0
1	10	OneBat	140	5	0	0
1	10	OneBat	140	3	0	0
1	10	OneBat	140	4	0	0
1	10	OneBat	140	3	0	0
1	10	OneBat	140	3	0	0
1	10	OneBat	140	5	0	0
1	10	OneBat	140	2	0	0
1	10	OneBat	140	5	0	0
1	10	OneBat	140	3	0	0
1	10	OneBat	140	3	0	0
1	10	OneBat	140	2	0	0
1	10	OneBat	140	3	0	0
1	10	OneBat	140	4	0	0
1	10	OneBat	140	1	0	0
1	10	OneBat	140	5	0	0
1	10	OneBat	140	6	0	0
1	10	OneBat	140	3	0	0
1	10	OneBat	140	2	0	0
1	10	OneBat	140	5	0	0
1	10	OneBat	140	4	0	0
1	10	OneBat	140	3	0	0
1	10	OneBat	140	5	0	0
1	10	OneBat	140	2	0	0
1	10	OneBat	140	3	0	0
1	10	OneBat	140	5	0	0
1	10	OneBat	140	5	0	0
1	10	OneBat	140	3	0	0
1	10	OneBat	140	3	0	0
1	10	OneBat	140	4	0	0
1	10	OneBat	140	3	0	0
1	20	OneBat	140	4	0	0
1	20	OneBat	140	3	0	0
1	20	OneBat	140	5	0	0
1	20	OneBat	140	5	0	0
1	20	OneBat	140	4	0	0
1	20	OneBat	140	5	0	0
1	20	OneBat	140	4	0	0
1	20	OneBat	140	3	0	0
1	20	OneBat	140	6	0	0
1	20	OneBat	140	5	0	0
1	20	OneBat	140	4	0	0
1	20	OneBat	140	5	0	0
1	20	OneBat	140	3	0	0
1	20	OneBat	140	5	0	0
1	20	OneBat	140	3	0	0
1	20	OneBat	140	4	0	0
1	20	OneBat	140	6	0	0
1	20	OneBat	140	5	0	0
1	20	OneBat	140	5	0	0
1	20	OneBat	140	4	0	0
1	20	OneBat	140	7	0	0
1	20	OneBat	140	4	0	0
1	20	OneBat	140	4	0	0
1	20	OneBat	140	5	0	0
1	20	OneBat	140	3	0	0
1	20	OneBat	140	5	0	0
1	20	OneBat	140	5	0	0
1	20	OneBat	140	5	0	0
1	20	OneBat	140	6	0	0
1	20	OneBat	140	6	0	0
1	20	OneBat	140	5	0	0
1	20	OneBat	140	7	0	0
1	20	OneBat	140	6	0	0
1	20	OneBat	140	6	0	0
1	20	OneBat	140	3	0	0
1	20	OneBat	140	9	0	0
1	20	OneBat	140	5	0	0
1	20	OneBat	140	5	0	0
1	20	OneBat	140	5	0	0
1	20	OneBat	140	5	0	0
1	20	OneBat	140	4	0	0
1	20	OneBat	140	4	0	0
1	20	OneBat	140	6	0	0
1	20	OneBat	140	5	0	0
1	20	OneBat	140	5	0	0
1	20	OneBat	140	3	0	0
1	20	OneBat	140	7	0	0
1	20	OneBat	140	4	0	0
1	20	OneBat	140	5	0	0
1	20	OneBat	140	4	0	0
1	20	OneBat	140	3	0	0
1	20	OneBat	140	5	0	0
1	20	OneBat	140	9	0	0
1	20	OneBat	140	5	0	0
1	20	OneBat	140	6	0	0
1	20	OneBat	140	4	0	0
1	20	OneBat	140	5	0	0
1	20	OneBat	140	6	0	0
1	20	OneBat	140	2	0	0
1	20	OneBat	140	2	0	0
1	20	OneBat	140	7	0	0
1	20	OneBat	140	4	0	0
1	20	OneBat	140	5	0	0
1	20	OneBat	140	2	0	0
1	20	OneBat	140	3	0	0
1	20	OneBat	140	3	0	0
1	20	OneBat	140	3	0	0
1	20	OneBat	140	5	0	0
1	20	OneBat	140	7	0	0
1	20	OneBat	140	4	0	0
1	20	OneBat	140	7	0	0
1	20	OneBat	140	3	0	0
1	20	OneBat	140	3	0	0
1	20	OneBat	140	3	0	0
1	20	OneBat	140	6	0	0
1	20	OneBat	140	5	0	0
1	20	OneBat	140	4	0	0
1	20	OneBat	140	5	0	0
1	20	OneBat	140	6	0	0
1	20	OneBat	140	4	0	0
1	20	OneBat	140	3	0	0
1	20	OneBat	140	4	0	0
1	20	OneBat	140	7	0	0
1	20	OneBat	140	3	0	0
1	20	OneBat	140	7	0	0
1	20	OneBat	140	5	0	0
1	20	OneBat	140	6	0	0
1	20	OneBat	140	3	0	0
1	20	OneBat	140	5	0	0
1	20	OneBat	140	3	0	0
1	20	OneBat	140	4	0	0
1	20	OneBat	140	6	0	0
1	20	OneBat	140	6	0	0
1	20	OneBat	140	3	0	0
1	20	OneBat	140	5	0	0
1	20	OneBat	140	4	0	0
1	20	OneBat	140	5	0	0
1	20	OneBat	140	6	0	0
1	20	OneBat	140	4	0	0
1	20	OneBat	140	6	0	0
1	10	OneBat	130	3	0	0
1	10	OneBat	130	5	0	0
1	10	OneBat	130	7	0	0
1	10	OneBat	130	4	0	0
1	10	OneBat	130	3	0	0
1	10	OneBat	130	3	0	0
1	10	OneBat	130	3	0	0
1	10	OneBat	130	3	0	0
1	10	OneBat	130	4	0	0
1	10	OneBat	130	4	0	0
1	10	OneBat	130	5	0	0
1	10	OneBat	130	2	0	0
1	10	OneBat	130	5	0	0
1	10	OneBat	130	4	0	0
1	10	OneBat	130	4	0	0
1	10	OneBat	130	4	0	0
1	10	OneBat	130	4	0	0
1	10	OneBat	130	4	0	0
1	10	OneBat	130	2	0	0
1	10	OneBat	130	4	0	0
1	10	OneBat	130	6	0	0
1	10	OneBat	130	2	0	0
1	10	OneBat	130	3	0	0
1	10	OneBat	130	6	0	0
1	10	OneBat	130	7	0	0
1	10	OneBat	130	5	0	0
1	10	OneBat	130	4	0	0
1	10	OneBat	130	5	0	0
1	10	OneBat	130	3	0	0
1	10	OneBat	130	3	0	0
1	10	OneBat	130	3	0	0
1	10	OneBat	130	4	0	0
1	10	OneBat	130	4	0	0
1	10	OneBat	130	5	0	0
1	10	OneBat	130	1	0	0
1	10	OneBat	130	6	0	0
1	10	OneBat	130	6	0	0
1	10	OneBat	130	2	0	0
1	10	OneBat	130	6	0	0
1	10	OneBat	130	3	0	0
1	10	OneBat	130	2	0	0
1	10	OneBat	130	4	0	0
1	10	OneBat	130	3	0	0
1	10	OneBat	130	3	0	0
1	10	OneBat	130	4	0	0
1	10	OneBat	130	4	0	0
1	10	OneBat	130	4	0	0
1	10	OneBat	130	6	0	0
1	10	OneBat	130	3	0	0
1	10	OneBat	130	3	0	0
1	10	OneBat	130	5	0	0
1	10	OneBat	130	3	0	0
1	10	OneBat	130	4	0	0
1	10	OneBat	130	2	0	0
1	10	OneBat	130	4	0	0
1	10	OneBat	130	3	0	0
1	10	OneBat	130	3	0	0
1	10	OneBat	130	3	0	0
1	10	OneBat	130	5	0	0
1	10	OneBat	130	6	0	0
1	10	OneBat	130	3	0	0
1	10	OneBat	130	4	0	0
1	10	OneBat	130	2	0	0
1	10	OneBat	130	6	0	0
1	10	OneBat	130	3	0	0
1	10	OneBat	130	5	0	0
1	10	OneBat	130	7	0	0
1	10	OneBat	130	4	0	0
1	10	OneBat	130	3	0	0
1	10	OneBat	130	5	0	0
1	10	OneBat	130	5	0	0
1	10	OneBat	130	2	0	0
1	10	OneBat	130	5	0	0
1	10	OneBat	130	2	0	0
1	10	OneBat	130	3	0	0
1	10	OneBat	130	3	0	0
1	10	OneBat	130	4	0	0
1	10	OneBat	130	5	0	0
1	10	OneBat	130	3	0	0
1	10	OneBat	130	5	0	0
1	10	OneBat	130	4	0	0
1	10	OneBat	130	3	0	0
1	10	OneBat	130	4	0	0
1	10	OneBat	130	5	0	0
1	10	OneBat	130	4	0	0
1	10	OneBat	130	3	0	0
1	10	OneBat	130	5	0	0
1	10	OneBat	130	3	0	0
1	10	OneBat	130	5	0	0
1	10	OneBat	130	5	0	0
1	10	OneBat	130	4	0	0
1	10	OneBat	130	5	0	0
1	10	OneBat	130	3	0	0
1	10	OneBat	130	6	0	0
1	10	OneBat	130	3	0	0
1	10	OneBat	130	3	0	0
1	10	OneBat	130	3	0	0
1	10	OneBat	130	3	0	0
1	10	OneBat	130	5	0	0
1	10	OneBat	130	5	0	0
1	20	OneBat	130	4	0	0
1	20	OneBat	130	7	0	0
1	20	OneBat	130	5	0	0
1	20	OneBat	130	8	0	0
1	20	OneBat	130	3	0	0
1	20	OneBat	130	4	0	0
1	20	OneBat	130	5	0	0
1	20	OneBat	130	3	0	0
1	20	OneBat	130	7	0	0
1	20	OneBat	130	6	0	0
1	20	OneBat	130	5	0	0
1	20	OneBat	130	4	0	0
1	20	OneBat	130	4	0	0
1	20	OneBat	130	2	0	0
1	20	OneBat	130	7	0	0
1	20	OneBat	130	6	0	0
1	20	OneBat	130	6	0	0
1	20	OneBat	130	4	0	0
1	20	OneBat	130	4	0	0
1	20	OneBat	130	7	0	0
1	20	OneBat	130	6	0	0
1	20	OneBat	130	3	0	0
1	20	OneBat	130	6	0	0
1	20	OneBat	130	4	0	0
1	20	OneBat	130	4	0	0
1	20	OneBat	130	4	0	0
1	20	OneBat	130	4	0	0
1	20	OneBat	130	3	0	0
1	20	OneBat	130	7	0	0
1	20	OneBat	130	3	0	0
1	20	OneBat	130	5	0	0
1	20	OneBat	130	5	0	0
1	20	OneBat	130	4	0	0
1	20	OneBat	130	6	0	0
1	20	OneBat	130	2	0	0
1	20	OneBat	130	3	0	0
1	20	OneBat	130	5	0	0
1	20	OneBat	130	6	0	0
1	20	OneBat	130	4	0	0
1	20	OneBat	130	6	0	0
1	20	OneBat	130	4	0	0
1	20	OneBat	130	6	0	0
1	20	OneBat	130	7	0	0
1	20	OneBat	130	3	0	0
1	20	OneBat	130	5	0	0
1	20	OneBat	130	7	0	0
1	20	OneBat	130	7	0	0
1	20	OneBat	130	3	0	0
1	20	OneBat	130	5	0	0
1	20	OneBat	130	6	0	0
1	20	OneBat	130	6	0	0
1	20	OneBat	130	3	0	0
1	20	OneBat	130	5	0	0
1	20	OneBat	130	7	0	0
1	20	OneBat	130	4	0	0
1	20	OneBat	130	7	0	0
1	20	OneBat	130	5	0	0
1	20	OneBat	130	3	0	0
1	20	OneBat	130	4	0	0
1	20	OneBat	130	6	0	0
1	20	OneBat	130	5	0	0
1	20	OneBat	130	4	0	0
1	20	OneBat	130	4	0	0
1	20	OneBat	130	5	0	0
1	20	OneBat	130	5	0	0
1	20	OneBat	130	5	0	0
1	20	OneBat	130	3	0	0
1	20	OneBat	130	5	0	0
1	20	OneBat	130	3	0	0
1	20	OneBat	130	4	0	0
1	20	OneBat	130	5	0	0
1	20	OneBat	130	3	0	0
1	20	OneBat	130	6	0	0
1	20	OneBat	130	4	0	0
1	20	OneBat	130	5	0	0
1	20	OneBat	130	5	0	0
1	20	OneBat	130	4	0	0
1	20	OneBat	130	3	0	0
1	20	OneBat	130	6	0	0
1	20	OneBat	130	6	0	0
1	20	OneBat	130	7	0	0
1	20	OneBat	130	3	0	0
1	20	OneBat	130	7	0	0
1	20	OneBat	130	7	0	0
1	20	OneBat	130	4	0	0
1	20	OneBat	130	5	0	0
1	20	OneBat	130	4	0	0
1	20	OneBat	130	5	0	0
1	20	OneBat	130	5	0	0
1	20	OneBat	130	5	0	0
1	20	OneBat	130	5	0	0
1	20	OneBat	130	6	0	0
1	20	OneBat	130	4	0	0
1	20	OneBat	130	5	0	0
1	20	OneBat	130	6	0	0
1	20	OneBat	130	7	0	0
1	20	OneBat	130	5	0	0
1	20	OneBat	130	4	0	0
1	20	OneBat	130	4	0	0
1	20	OneBat	130	4	0	0
1	10	OneBat	120	6	0	0
1	10	OneBat	120	4	0	0
1	10	OneBat	120	2	0	0
1	10	OneBat	120	4	0	0
1	10	OneBat	120	3	0	0
1	10	OneBat	120	3	0	0
1	10	OneBat	120	3	0	0
1	10	OneBat	120	3	0	0
1	10	OneBat	120	4	0	0
1	10	OneBat	120	6	0	0
1	10	OneBat	120	4	0	0
1	10	OneBat	120	3	0	0
1	10	OneBat	120	3	0	0
1	10	OneBat	120	6	0	0
1	10	OneBat	120	3	0	0
1	10	OneBat	120	4	0	0
1	10	OneBat	120	3	0	0
1	10	OneBat	120	2	0	0
1	10	OneBat	120	2	0	0
1	10	OneBat	120	4	0	0
1	10	OneBat	120	4	0	0
1	10	OneBat	120	6	0	0
1	10	OneBat	120	6	0	0
1	10	OneBat	120	2	0	0
1	10	OneBat	120	4	0	0
1	10	OneBat	120	4	0	0
1	10	OneBat	120	4	0	0
1	10	OneBat	120	3	0	0
1	10	OneBat	120	4	0	0
1	10	OneBat	120	5	0	0
1	10	OneBat	120	6	0	0
1	10	OneBat	120	5	0	0
1	10	OneBat	120	4	0	0
1	10	OneBat	120	5	0	0
1	10	OneBat	120	2	0	0
1	10	OneBat	120	5	0	0
1	10	OneBat	120	4	0	0
1	10	OneBat	120	3	0	0
1	10	OneBat	120	4	0	0
1	10	OneBat	120	6	0	0
1	10	OneBat	120	3	0	0
1	10	OneBat	120	4	0	0
1	10	OneBat	120	6	0	0
1	10	OneBat	120	4	0	0
1	10	OneBat	120	4	0	0
1	10	OneBat	120	3	0	0
1	10	OneBat	120	6	0	0
1	10	OneBat	120	5	0	0
1	10	OneBat	120	4	0	0
1	10	OneBat	120	3	0	0
1	10	OneBat	120	4	0	0
1	10	OneBat	120	2	0	0
1	10	OneBat	120	3	0	0
1	10	OneBat	120	1	0	0
1	10	OneBat	120	4	0	0
1	10	OneBat	120	4	0	0
1	10	OneBat	120	3	0	0
1	10	OneBat	120	4	0	0
1	10	OneBat	120	3	0	0
1	10	OneBat	120	5	0	0
1	10	OneBat	120	3	0	0
1	10	OneBat	120	4	0	0
1	10	OneBat	120	3	0	0
1	10	OneBat	120	2	0	0
1	10	OneBat	120	3	0	0
1	10	OneBat	120	6	0	0
1	10	OneBat	120	5	0	0
1	10	OneBat	120	3	0	0
1	10	OneBat	120	2	0	0
1	10	OneBat	120	3	0	0
1	10	OneBat	120	5	0	0
1	10	OneBat	120	2	0	0
1	10	OneBat	120	4	0	0
1	10	OneBat	120	5	0	0
1	10	OneBat	120	4	0	0
1	10	OneBat	120	4	0	0
1	10	OneBat	120	4	0	0
1	10	OneBat	120	4	0	0
1	10	OneBat	120	4	0	0
1	10	OneBat	120	4	0	0
1	10	OneBat	120	3	0	0
1	10	OneBat	120	4	0	0
1	10	OneBat	120	4	0	0
1	10	OneBat	120	3	0	0
1	10	OneBat	120	4	0	0
1	10	OneBat	120	3	0	0
1	10	OneBat	120	6	0	0
1	10	OneBat	120	3	0	0
1	10	OneBat	120	3	0	0
1	10	OneBat	120	6	0	0
1	10	OneBat	120	4	0	0
1	10	OneBat	120	5	0	0
1	10	OneBat	120	2	0	0
1	10	OneBat	120	3	0	0
1	10	OneBat	120	3	0	0
1	10	OneBat	120	5	0	0
1	10	OneBat	120	5	0	0
1	10	OneBat	120	5	0	0
1	10	OneBat	120	6	0	0
1	10	OneBat	120	5	0	0
1	20	OneBat	120	4	0	0
1	20	OneBat	120	6	0	0
1	20	OneBat	120	6	0	0
1	20	OneBat	120	4	0	0
1	20	OneBat	120	5	0	0
1	20	OneBat	120	5	0	0
1	20	OneBat	120	6	0	0
1	20	OneBat	120	5	0	0
1	20	OneBat	120	5	0	0
1	20	OneBat	120	6	0	0
1	20	OneBat	120	6	0	0
1	20	OneBat	120	5	0	0
1	20	OneBat	120	4	0	0
1	20	OneBat	120	5	0	0
1	20	OneBat	120	2	0	0
1	20	OneBat	120	5	0	0
1	20	OneBat	120	5	0	0
1	20	OneBat	120	5	0	0
1	20	OneBat	120	5	0	0
1	20	OneBat	120	6	0	0
1	20	OneBat	120	6	0	0
1	20	OneBat	120	4	0	0
1	20	OneBat	120	6	0	0
1	20	OneBat	120	5	0	0
1	20	OneBat	120	5	0	0
1	20	OneBat	120	4	0	0
1	20	OneBat	120	3	0	0
1	20	OneBat	120	5	0	0
1	20	OneBat	120	4	0	0
1	20	OneBat	120	3	0	0
1	20	OneBat	120	6	0	0
1	20	OneBat	120	7	0	0
1	20	OneBat	120	7	0	0
1	20	OneBat	120	5	0	0
1	20	OneBat	120	5	0	0
1	20	OneBat	120	3	0	0
1	20	OneBat	120	8	0	0
1	20	OneBat	120	3	0	0
1	20	OneBat	120	4	0	0
1	20	OneBat	120	4	0	0
1	20	OneBat	120	4	0	0
1	20	OneBat	120	6	0	0
1	20	OneBat	120	6	0	0
1	20	OneBat	120	4	0	0
1	20	OneBat	120	5	0	0
1	20	OneBat	120	5	0	0
1	20	OneBat	120	4	0	0
1	20	OneBat	120	5	0	0
1	20	OneBat	120	4	0	0
1	20	OneBat	120	3	0	0
1	20	OneBat	120	4	0	0
1	20	OneBat	120	7	0	0
1	20	OneBat	120	4	0	0
1	20	OneBat	120	4	0	0
1	20	OneBat	120	5	0	0
1	20	OneBat	120	6	0	0
1	20	OneBat	120	6	0	0
1	20	OneBat	120	7	0	0
1	20	OneBat	120	6	0	0
1	20	OneBat	120	6	0	0
1	20	OneBat	120	4	0	0
1	20	OneBat	120	4	0	0
1	20	OneBat	120	10	0	0
1	20	OneBat	120	3	0	0
1	20	OneBat	120	4	0	0
1	20	OneBat	120	3	0	0
1	20	OneBat	120	4	0	0
1	20	OneBat	120	7	0	0
1	20	OneBat	120	4	0	0
1	20	OneBat	120	4	0	0
1	20	OneBat	120	5	0	0
1	20	OneBat	120	6	0	0
1	20	OneBat	120	7	0	0
1	20	OneBat	120	7	0	0
1	20	OneBat	120	7	0	0
1	20	OneBat	120	3	0	0
1	20	OneBat	120	4	0	0
1	20	OneBat	120	5	0	0
1	20	OneBat	120	6	0	0
1	20	OneBat	120	9	0	0
1	20	OneBat	120	6	0	0
1	20	OneBat	120	6	0	0
1	20	OneBat	120	6	0	0
1	20	OneBat	120	3	0	0
1	20	OneBat	120	5	0	0
1	20	OneBat	120	3	0	0
1	20	OneBat	120	4	0	0
1	20	OneBat	120	3	0	0
1	20	OneBat	120	5	0	0
1	20	OneBat	120	4	0	0
1	20	OneBat	120	4	0	0
1	20	OneBat	120	4	0	0
1	20	OneBat	120	6	0	0
1	20	OneBat	120	4	0	0
1	20	OneBat	120	3	0	0
1	20	OneBat	120	5	0	0
1	20	OneBat	120	5	0	0
1	20	OneBat	120	5	0	0
1	20	OneBat	120	7	0	0
1	20	OneBat	120	5	0	0
1	10	OneBat	110	3	0	0
1	10	OneBat	110	5	0	0
1	10	OneBat	110	2	0	0
1	10	OneBat	110	6	0	0
1	10	OneBat	110	2	0	0
1	10	OneBat	110	3	0	0
1	10	OneBat	110	5	0	0
1	10	OneBat	110	3	0	0
1	10	OneBat	110	3	0	0
1	10	OneBat	110	2	0	0
1	10	OneBat	110	3	0	0
1	10	OneBat	110	3	0	0
1	10	OneBat	110	2	0	0
1	10	OneBat	110	3	0	0
1	10	OneBat	110	2	0	0
1	10	OneBat	110	2	0	0
1	10	OneBat	110	2	0	0
1	10	OneBat	110	3	0	0
1	10	OneBat	110	2	0	0
1	10	OneBat	110	7	0	0
1	10	OneBat	110	4	0	0
1	10	OneBat	110	6	0	0
1	10	OneBat	110	5	0	0
1	10	OneBat	110	4	0	0
1	10	OneBat	110	5	0	0
1	10	OneBat	110	6	0	0
1	10	OneBat	110	5	0	0
1	10	OneBat	110	0	0	0
1	10	OneBat	110	5	0	0
1	10	OneBat	110	3	0	0
1	10	OneBat	110	4	0	0
1	10	OneBat	110	5	0	0
1	10	OneBat	110	5	0	0
1	10	OneBat	110	6	0	0
1	10	OneBat	110	4	0	0
1	10	OneBat	110	5	0	0
1	10	OneBat	110	2	0	0
1	10	OneBat	110	4	0	0
1	10	OneBat	110	3	0	0
1	10	OneBat	110	3	0	0
1	10	OneBat	110	2	0	0
1	10	OneBat	110	2	0	0
1	10	OneBat	110	6	0	0
1	10	OneBat	110	5	0	0
1	10	OneBat	110	4	0	0
1	10	OneBat	110	5	0	0
1	10	OneBat	110	3	0	0
1	10	OneBat	110	6	0	0
1	10	OneBat	110	4	0	0
1	10	OneBat	110	2	0	0
1	10	OneBat	110	5	0	0
1	10	OneBat	110	4	0	0
1	10	OneBat	110	7	0	0
1	10	OneBat	110	3	0	0
1	10	OneBat	110	3	0	0
1	10	OneBat	110	4	0	0
1	10	OneBat	110	6	0	0
1	10	OneBat	110	2	0	0
1	10	OneBat	110	3	0	0
1	10	OneBat	110	3	0	0
1	10	OneBat	110	2	0	0
1	10	OneBat	110	4	0	0
1	10	OneBat	110	6	0	0
1	10	OneBat	110	2	0	0
1	10	OneBat	110	3	0	0
1	10	OneBat	110	3	0	0
1	10	OneBat	110	4	0	0
1	10	OneBat	110	3	0	0
1	10	OneBat	110	6	0	0
1	10	OneBat	110	4	0	0
1	10	OneBat	110	3	0	0
1	10	OneBat	110	6	0	0
1	10	OneBat	110	4	0	0
1	10	OneBat	110	3	0	0
1	10	OneBat	110	3	0	0
1	10	OneBat	110	5	0	0
1	10	OneBat	110	1	0	0
1	10	OneBat	110	1	0	0
1	10	OneBat	110	4	0	0
1	10	OneBat	110	5	0	0
1	10	OneBat	110	8	0	0
1	10	OneBat	110	3	0	0
1	10	OneBat	110	2	0	0
1	10	OneBat	110	4	0	0
1	10	OneBat	110	5	0	0
1	10	OneBat	110	2	0	0
1	10	OneBat	110	4	0	0
1	10	OneBat	110	4	0	0
1	10	OneBat	110	5	0	0
1	10	OneBat	110	5	0	0
1	10	OneBat	110	6	0	0
1	10	OneBat	110	6	0	0
1	10	OneBat	110	2	0	0
1	10	OneBat	110	2	0	0
1	10	OneBat	110	3	0	0
1	10	OneBat	110	4	0	0
1	10	OneBat	110	4	0	0
1	10	OneBat	110	3	0	0
1	10	OneBat	110	1	0	0
1	10	OneBat	110	6	0	0
1	10	OneBat	90	1	0	0
1	10	OneBat	90	0	0	0
1	10	OneBat	90	1	0	0
1	10	OneBat	90	1	0	0
1	10	OneBat	90	4	0	0
1	10	OneBat	90	3	0	0
1	10	OneBat	90	1	0	0
1	10	OneBat	90	1	0	0
1	10	OneBat	90	0	0	0
1	10	OneBat	90	2	0	0
1	10	OneBat	90	4	0	0
1	10	OneBat	90	1	0	0
1	10	OneBat	90	0	0	0
1	10	OneBat	90	0	0	0
1	10	OneBat	90	0	0	0
1	10	OneBat	90	1	0	0
1	10	OneBat	90	2	0	0
1	10	OneBat	90	1	0	0
1	10	OneBat	90	1	0	0
1	10	OneBat	90	3	0	0
1	10	OneBat	90	5	0	0
1	10	OneBat	90	2	0	0
1	10	OneBat	90	1	0	0
1	10	OneBat	90	2	0	0
1	10	OneBat	90	1	0	0
1	10	OneBat	90	4	0	0
1	10	OneBat	90	3	0	0
1	10	OneBat	90	0	0	0
1	10	OneBat	90	1	0	0
1	10	OneBat	90	1	0	0
1	10	OneBat	90	1	0	0
1	10	OneBat	90	1	0	0
1	10	OneBat	90	1	0	0
1	10	OneBat	90	2	0	0
1	10	OneBat	90	1	0	0
1	10	OneBat	90	2	0	0
1	10	OneBat	90	0	0	0
1	10	OneBat	90	0	0	0
1	10	OneBat	90	1	0	0
1	10	OneBat	90	2	0	0
1	10	OneBat	90	1	0	0
1	10	OneBat	90	3	0	0
1	10	OneBat	90	2	0	0
1	10	OneBat	90	2	0	0
1	10	OneBat	90	5	0	0
1	10	OneBat	90	1	0	0
1	10	OneBat	90	0	0	0
1	10	OneBat	90	3	0	0
1	10	OneBat	90	3	0	0
1	10	OneBat	90	1	0	0
1	10	OneBat	90	1	0	0
1	10	OneBat	90	1	0	0
1	10	OneBat	90	2	0	0
1	10	OneBat	90	3	0	0
1	10	OneBat	90	1	0	0
1	10	OneBat	90	2	0	0
1	10	OneBat	90	4	0	0
1	10	OneBat	90	3	0	0
1	10	OneBat	90	3	0	0
1	10	OneBat	90	3	0	0
1	10	OneBat	90	1	0	0
1	10	OneBat	90	2	0	0
1	10	OneBat	90	3	0	0
1	10	OneBat	90	3	0	0
1	10	OneBat	90	3	0	0
1	10	OneBat	90	2	0	0
1	10	OneBat	90	2	0	0
1	10	OneBat	90	5	0	0
1	10	OneBat	90	1	0	0
1	10	OneBat	90	1	0	0
1	10	OneBat	90	1	0	0
1	10	OneBat	90	1	0	0
1	10	OneBat	90	4	0	0
1	10	OneBat	90	2	0	0
1	10	OneBat	90	2	0	0
1	10	OneBat	90	2	0	0
1	10	OneBat	90	0	0	0
1	10	OneBat	90	4	0	0
1	10	OneBat	90	3	0	0
1	10	OneBat	90	1	0	0
1	10	OneBat	90	2	0	0
1	10	OneBat	90	4	0	0
1	10	OneBat	90	1	0	0
1	10	OneBat	90	1	0	0
1	10	OneBat	90	3	0	0
1	10	OneBat	90	1	0	0
1	10	OneBat	90	2	0	0
1	10	OneBat	90	2	0	0
1	10	OneBat	90	1	0	0
1	10	OneBat	90	2	0	0
1	10	OneBat	90	3	0	0
1	10	OneBat	90	3	0	0
1	10	OneBat	90	2	0	0
1	10	OneBat	90	2	0	0
1	10	OneBat	90	2	0	0
1	10	OneBat	90	3	0	0
1	10	OneBat	90	3	0	0
1	10	OneBat	90	1	0	0
1	10	OneBat	90	3	0	0
1	10	OneBat	90	2	0	0
1	20	OneBat	90	4	0	0
1	20	OneBat	90	3	0	0
1	20	OneBat	90	2	0	0
1	20	OneBat	90	4	0	0
1	20	OneBat	90	3	0	0
1	20	OneBat	90	2	0	0
1	20	OneBat	90	2	0	0
1	20	OneBat	90	2	0	0
1	20	OneBat	90	2	0	0
1	20	OneBat	90	4	0	0
1	20	OneBat	90	1	0	0
1	20	OneBat	90	4	0	0
1	20	OneBat	90	3	0	0
1	20	OneBat	90	2	0	0
1	20	OneBat	90	4	0	0
1	20	OneBat	90	5	0	0
1	20	OneBat	90	1	0	0
1	20	OneBat	90	5	0	0
1	20	OneBat	90	3	0	0
1	20	OneBat	90	2	0	0
1	20	OneBat	90	2	0	0
1	20	OneBat	90	3	0	0
1	20	OneBat	90	3	0	0
1	20	OneBat	90	3	0	0
1	20	OneBat	90	2	0	0
1	20	OneBat	90	2	0	0
1	20	OneBat	90	3	0	0
1	20	OneBat	90	6	0	0
1	20	OneBat	90	4	0	0
1	20	OneBat	90	2	0	0
1	20	OneBat	90	1	0	0
1	20	OneBat	90	3	0	0
1	20	OneBat	90	3	0	0
1	20	OneBat	90	3	0	0
1	20	OneBat	90	2	0	0
1	20	OneBat	90	2	0	0
1	20	OneBat	90	2	0	0
1	20	OneBat	90	4	0	0
1	20	OneBat	90	1	0	0
1	20	OneBat	90	3	0	0
1	20	OneBat	90	3	0	0
1	20	OneBat	90	2	0	0
1	20	OneBat	90	2	0	0
1	20	OneBat	90	0	0	0
1	20	OneBat	90	2	0	0
1	20	OneBat	90	1	0	0
1	20	OneBat	90	5	0	0
1	20	OneBat	90	3	0	0
1	20	OneBat	90	3	0	0
1	20	OneBat	90	7	0	0
1	20	OneBat	90	3	0	0
1	20	OneBat	90	5	0	0
1	20	OneBat	90	2	0	0
1	20	OneBat	90	4	0	0
1	20	OneBat	90	5	0	0
1	20	OneBat	90	4	0	0
1	20	OneBat	90	2	0	0
1	20	OneBat	90	3	0	0
1	20	OneBat	90	3	0	0
1	20	OneBat	90	3	0	0
1	20	OneBat	90	1	0	0
1	20	OneBat	90	5	0	0
1	20	OneBat	90	3	0	0
1	20	OneBat	90	5	0	0
1	20	OneBat	90	2	0	0
1	20	OneBat	90	4	0	0
1	20	OneBat	90	4	0	0
1	20	OneBat	90	4	0	0
1	20	OneBat	90	5	0	0
1	20	OneBat	90	7	0	0
1	20	OneBat	90	3	0	0
1	20	OneBat	90	4	0	0
1	20	OneBat	90	4	0	0
1	20	OneBat	90	3	0	0
1	20	OneBat	90	5	0	0
1	20	OneBat	90	2	0	0
1	20	OneBat	90	2	0	0
1	20	OneBat	90	4	0	0
1	20	OneBat	90	3	0	0
1	20	OneBat	90	1	0	0
1	20	OneBat	90	2	0	0
1	20	OneBat	90	6	0	0
1	20	OneBat	90	3	0	0
1	20	OneBat	90	3	0	0
1	20	OneBat	90	3	0	0
1	20	OneBat	90	2	0	0
1	20	OneBat	90	4	0	0
1	20	OneBat	90	5	0	0
1	20	OneBat	90	2	0	0
1	20	OneBat	90	5	0	0
1	20	OneBat	90	2	0	0
1	20	OneBat	90	1	0	0
1	20	OneBat	90	6	0	0
1	20	OneBat	90	5	0	0
1	20	OneBat	90	1	0	0
1	20	OneBat	90	5	0	0
1	20	OneBat	90	1	0	0
1	20	OneBat	90	4	0	0
1	20	OneBat	90	2	0	0
1	20	OneBat	90	2	0	0
5	10	CorrelationDetector	100	2	0.00641025641025641	0.0273224043715847
5	10	CorrelationDetector	100	3	0.00573065902578797	0.0138568129330254
5	10	CorrelationDetector	100	3	0.012987012987013	0.0190114068441065
5	10	CorrelationDetector	100	2	0.0173913043478261	0.0395778364116095
5	10	CorrelationDetector	100	6	0.0205655526992288	0.0411985018726592
5	10	CorrelationDetector	100	5	0.021505376344086	0.0242424242424242
5	10	CorrelationDetector	100	4	0.0418250950570342	0.0538720538720539
5	10	CorrelationDetector	100	3	0.0119617224880383	0.0184873949579832
5	10	CorrelationDetector	100	4	0.0303030303030303	0.0591497227356747
5	10	CorrelationDetector	100	2	0.0699300699300699	0.077319587628866
5	10	CorrelationDetector	100	5	0.0942760942760943	0.106430155210643
5	10	CorrelationDetector	100	3	0.0319148936170213	0.0569476082004556
5	10	CorrelationDetector	100	2	0.0257234726688103	0.0401146131805158
5	10	CorrelationDetector	100	2	0.0185185185185185	0.0289017341040462
5	10	CorrelationDetector	100	3	0.04149377593361	0.0722021660649819
5	10	CorrelationDetector	100	5	0.0263929618768328	0.0458015267175573
5	10	CorrelationDetector	100	0	0.0454545454545455	0.146017699115044
5	10	CorrelationDetector	100	1	0.0854092526690391	0.161812297734628
5	10	CorrelationDetector	100	1	0	0
5	10	CorrelationDetector	100	3	0.00657894736842105	0.0748299319727891
10	20	CorrelationDetector	130	3	0.0938511326860841	0.49430676490288
10	20	CorrelationDetector	130	2	0.162454873646209	0.615236258437801
10	20	CorrelationDetector	130	2	0.0995024875621891	0.518380062305296
10	20	CorrelationDetector	130	5	0.11304347826087	0.491874322860238
10	20	CorrelationDetector	130	1	0.151832460732984	0.4858934169279
10	20	CorrelationDetector	130	3	0.160818713450292	0.591849529780564
10	20	CorrelationDetector	130	2	0.171875	0.583829787234043
10	20	CorrelationDetector	130	3	0.111111111111111	0.515905947441217
10	20	CorrelationDetector	130	2	0.120622568093385	0.520915548539858
10	20	CorrelationDetector	130	4	0.0897009966777409	0.549364021804967
10	20	CorrelationDetector	130	1	0.131284916201117	0.590558766859345
10	20	CorrelationDetector	130	3	0.162162162162162	0.460224499755979
10	20	CorrelationDetector	130	3	0.11969111969112	0.563543003851091
10	20	CorrelationDetector	130	3	0.264331210191083	0.547635850388144
10	20	CorrelationDetector	130	4	0.107266435986159	0.533333333333333
10	20	CorrelationDetector	130	3	0.11214953271028	0.446957878315133
10	20	CorrelationDetector	130	4	0.0963541666666667	0.434742647058824
10	20	CorrelationDetector	130	3	0.19434628975265	0.551988834612701
10	20	CorrelationDetector	130	3	0.122762148337596	0.501495513459621
10	20	CorrelationDetector	130	4	0.151202749140893	0.51143583227446
10	20	CorrelationDetector	130	2	0.0828220858895705	0.494117647058824
10	20	CorrelationDetector	130	5	0.195286195286195	0.606290040768783
10	20	CorrelationDetector	130	4	0.0916230366492147	0.482430017867778
10	20	CorrelationDetector	130	4	0.058252427184466	0.428061831153389
10	20	CorrelationDetector	130	2	0.0867208672086721	0.496276235612728
10	20	CorrelationDetector	130	6	0.0980392156862745	0.479827089337176
10	20	CorrelationDetector	130	3	0.139130434782609	0.544600938967136
10	20	CorrelationDetector	130	4	0.13960113960114	0.585253456221198
10	20	CorrelationDetector	130	3	0.137820512820513	0.542091836734694
10	20	CorrelationDetector	130	6	0.0656063618290259	0.479206963249516
10	20	CorrelationDetector	130	4	0.100702576112412	0.517794486215539
10	20	CorrelationDetector	130	1	0.108433734939759	0.500351864883885
10	20	CorrelationDetector	130	0	0.138461538461538	0.59310761789601
10	20	CorrelationDetector	130	2	0.248756218905473	0.642466822794692
10	20	CorrelationDetector	130	5	0.208080808080808	0.52755905511811
10	20	CorrelationDetector	130	2	0.177710843373494	0.589970501474926
10	20	CorrelationDetector	130	5	0.0852017937219731	0.478664192949907
10	20	CorrelationDetector	130	5	0.108614232209738	0.497524752475248
10	20	CorrelationDetector	130	8	0.0570987654320988	0.440875232774674
10	20	CorrelationDetector	130	2	0.216867469879518	0.575881870385562
10	20	CorrelationDetector	130	5	0.072265625	0.404145077720207
10	20	CorrelationDetector	130	4	0.0696378830083565	0.487932159165036
10	20	CorrelationDetector	130	5	0.117521367521368	0.510696404187528
10	20	CorrelationDetector	130	6	0.119047619047619	0.506214689265537
10	20	CorrelationDetector	130	3	0.133779264214047	0.569309754706218
10	20	CorrelationDetector	130	3	0.223270440251572	0.597653554175293
10	20	CorrelationDetector	130	4	0.135559921414538	0.452711223203026
10	20	CorrelationDetector	130	3	0.198391420911528	0.516445470282747
10	20	CorrelationDetector	130	3	0.101827676240209	0.464285714285714
10	20	CorrelationDetector	130	4	0.150115473441109	0.48914858096828
10	20	CorrelationDetector	130	2	0.236111111111111	0.505850585058506
10	20	CorrelationDetector	130	4	0.14968152866242	0.476040848389631
10	20	CorrelationDetector	130	5	0.0669291338582677	0.438389788905253
10	20	CorrelationDetector	130	2	0.211009174311927	0.565064478311841
10	20	CorrelationDetector	130	4	0.0778210116731518	0.556859867938371
10	20	CorrelationDetector	130	1	0.158227848101266	0.497630331753554
10	20	CorrelationDetector	130	3	0.146103896103896	0.586807716241444
10	20	CorrelationDetector	130	3	0.113636363636364	0.497267759562842
10	20	CorrelationDetector	130	5	0.077120822622108	0.479901558654635
10	20	CorrelationDetector	130	6	0.0561555075593952	0.463461538461538
10	20	CorrelationDetector	130	2	0.2	0.573014517506405
10	20	CorrelationDetector	130	3	0.11	0.540755467196819
10	20	CorrelationDetector	130	3	0.143712574850299	0.586858685868587
10	20	CorrelationDetector	130	6	0.0575396825396825	0.449044585987261
10	20	CorrelationDetector	130	3	0.150406504065041	0.606617647058823
10	20	CorrelationDetector	130	1	0.225190839694656	0.602699530516432
10	20	CorrelationDetector	130	5	0.171581769436997	0.586814292903875
10	20	CorrelationDetector	130	4	0.149863760217984	0.497326203208556
10	20	CorrelationDetector	130	3	0.145054945054945	0.475409836065574
10	20	CorrelationDetector	130	4	0.134474327628362	0.583471991125901
10	20	CorrelationDetector	130	3	0.0747252747252747	0.435771358328211
10	20	CorrelationDetector	130	5	0.106884057971015	0.524044389642417
10	20	CorrelationDetector	130	5	0.0985915492957746	0.524031007751938
10	20	CorrelationDetector	130	3	0.0445103857566766	0.409407665505227
10	20	CorrelationDetector	130	3	0.152298850574713	0.530416951469583
10	20	CorrelationDetector	130	3	0.0964705882352941	0.503561643835616
10	20	CorrelationDetector	130	4	0.196969696969697	0.583186360964139
10	20	CorrelationDetector	130	4	0.0776053215077605	0.400482509047045
10	20	CorrelationDetector	130	1	0.175853018372703	0.505197505197505
10	20	CorrelationDetector	130	4	0.129545454545455	0.520387359836901
10	20	CorrelationDetector	130	5	0.108635097493036	0.546640574037834
10	20	CorrelationDetector	130	5	0.123076923076923	0.492416582406471
10	20	CorrelationDetector	130	6	0.0841121495327103	0.457786116322702
10	20	CorrelationDetector	130	5	0.212218649517685	0.567836257309941
10	20	CorrelationDetector	130	4	0.15727002967359	0.548192771084337
10	20	CorrelationDetector	130	2	0.126288659793814	0.570519618239661
10	20	CorrelationDetector	130	3	0.184210526315789	0.591836734693878
10	20	CorrelationDetector	130	3	0.119741100323625	0.579787234042553
10	20	CorrelationDetector	130	3	0.136919315403423	0.517128874388255
10	20	CorrelationDetector	130	7	0.0919037199124726	0.514868804664723
10	20	CorrelationDetector	130	3	0.167682926829268	0.597352024922118
10	20	CorrelationDetector	130	8	0.0248565965583174	0.440316988608222
10	20	CorrelationDetector	130	3	0.200743494423792	0.521035598705502
10	20	CorrelationDetector	130	3	0.244274809160305	0.623563218390805
10	20	CorrelationDetector	130	3	0.152974504249292	0.512024825446082
10	20	CorrelationDetector	130	0	0.224755700325733	0.578737541528239
10	20	CorrelationDetector	130	3	0.0837696335078534	0.469556243550052
10	20	CorrelationDetector	130	3	0.197831978319783	0.575836820083682
10	20	CorrelationDetector	130	7	0.0614525139664804	0.496527777777778
10	20	CorrelationDetector	130	4	0.160112359550562	0.567732115677321
5	10	CorrelationDetector	120	4	0.0339366515837104	0.186077643908969
5	10	CorrelationDetector	120	1	0.254980079681275	0.376218323586745
5	10	CorrelationDetector	120	2	0.0764331210191083	0.173333333333333
5	10	CorrelationDetector	120	3	0.088145896656535	0.151447661469933
5	10	CorrelationDetector	120	2	0.14527027027027	0.314144736842105
5	10	CorrelationDetector	120	1	0.0763888888888889	0.253229974160207
5	10	CorrelationDetector	120	4	0.0542372881355932	0.247592847317744
5	10	CorrelationDetector	120	1	0.0808080808080808	0.268924302788845
5	10	CorrelationDetector	120	1	0.272727272727273	0.38659793814433
5	10	CorrelationDetector	120	3	0.0884615384615385	0.301247771836007
5	10	CorrelationDetector	120	2	0.0636363636363636	0.210019267822736
5	10	CorrelationDetector	120	1	0.269938650306748	0.396875
5	10	CorrelationDetector	120	1	0.11340206185567	0.361751152073733
5	10	CorrelationDetector	120	2	0.1003861003861	0.302325581395349
5	10	CorrelationDetector	120	1	0.119469026548673	0.322510822510823
5	10	CorrelationDetector	120	2	0.0883054892601432	0.229457364341085
5	10	CorrelationDetector	120	4	0.0595238095238095	0.204658901830283
5	10	CorrelationDetector	120	5	0.0378006872852234	0.113502935420744
5	10	CorrelationDetector	120	3	0.110169491525424	0.261101243339254
5	10	CorrelationDetector	120	3	0.115183246073298	0.336244541484716
5	10	CorrelationDetector	120	2	0.0829268292682927	0.233480176211454
5	10	CorrelationDetector	120	5	0.065	0.224400871459695
5	10	CorrelationDetector	120	3	0.100961538461538	0.290909090909091
5	10	CorrelationDetector	120	1	0.22	0.399122807017544
5	10	CorrelationDetector	120	1	0.106666666666667	0.266025641025641
5	10	CorrelationDetector	120	1	0.027027027027027	0.114285714285714
5	10	CorrelationDetector	120	4	0.0218978102189781	0.0985294117647059
5	10	CorrelationDetector	120	4	0.020952380952381	0.104426787741203
5	10	CorrelationDetector	120	2	0.0693430656934307	0.200803212851406
5	10	CorrelationDetector	120	2	0.0453074433656958	0.182341650671785
5	10	CorrelationDetector	120	6	0.0769230769230769	0.279728199320498
5	10	CorrelationDetector	120	2	0.0780780780780781	0.258064516129032
5	10	CorrelationDetector	120	1	0.108910891089109	0.278501628664495
5	10	CorrelationDetector	120	4	0.0460829493087558	0.239043824701195
5	10	CorrelationDetector	120	4	0.0490956072351421	0.19496855345912
5	10	CorrelationDetector	120	0	0.186206896551724	0.331707317073171
5	10	CorrelationDetector	120	2	0.0487804878048781	0.211111111111111
5	10	CorrelationDetector	120	2	0.120805369127517	0.321033210332103
5	10	CorrelationDetector	120	2	0.194690265486726	0.45362563237774
5	10	CorrelationDetector	120	2	0.179487179487179	0.391713747645951
5	10	CorrelationDetector	120	5	0.029126213592233	0.225556631171346
5	10	CorrelationDetector	120	4	0.0788530465949821	0.233393177737882
5	10	CorrelationDetector	120	3	0.0309859154929577	0.188034188034188
5	10	CorrelationDetector	120	2	0.142857142857143	0.299163179916318
5	10	CorrelationDetector	120	3	0.102389078498294	0.325227963525836
5	10	CorrelationDetector	120	2	0.128205128205128	0.261538461538462
5	10	CorrelationDetector	120	2	0.0765957446808511	0.257403189066059
5	10	CorrelationDetector	120	3	0.0727272727272727	0.166947723440135
5	10	CorrelationDetector	120	2	0.142241379310345	0.299837925445705
5	10	CorrelationDetector	120	3	0.0757097791798107	0.21513353115727
5	10	CorrelationDetector	120	2	0.0738636363636364	0.285285285285285
5	10	CorrelationDetector	120	1	0.0377358490566038	0.218518518518519
5	10	CorrelationDetector	120	2	0.111764705882353	0.377532228360958
5	10	CorrelationDetector	120	3	0.0214797136038186	0.170243204577969
5	10	CorrelationDetector	120	2	0.0868347338935574	0.320049813200498
5	10	CorrelationDetector	120	0	0.0564784053156146	0.183098591549296
5	10	CorrelationDetector	120	5	0.0712468193384224	0.24197247706422
5	10	CorrelationDetector	120	6	0.062780269058296	0.186077643908969
5	10	CorrelationDetector	120	2	0.0874125874125874	0.262458471760797
5	10	CorrelationDetector	120	2	0.0543933054393305	0.281716417910448
5	10	CorrelationDetector	120	4	0.0642570281124498	0.221789883268482
5	10	CorrelationDetector	120	5	0.0493421052631579	0.220543806646526
5	10	CorrelationDetector	120	3	0.0398009950248756	0.175732217573222
5	10	CorrelationDetector	120	1	0.047808764940239	0.170909090909091
5	10	CorrelationDetector	120	2	0.0657894736842105	0.2152466367713
5	10	CorrelationDetector	120	3	0.101818181818182	0.314741035856574
5	10	CorrelationDetector	120	3	0.0398550724637681	0.246875
5	10	CorrelationDetector	120	3	0.0501930501930502	0.288981288981289
5	10	CorrelationDetector	120	3	0.0783582089552239	0.273305084745763
5	10	CorrelationDetector	120	2	0.0557275541795666	0.215269086357947
5	10	CorrelationDetector	120	3	0.0743801652892562	0.245901639344262
5	10	CorrelationDetector	120	3	0.0927835051546392	0.393762183235867
5	10	CorrelationDetector	120	2	0.123853211009174	0.31353919239905
5	10	CorrelationDetector	120	5	0.112759643916914	0.21996879875195
5	10	CorrelationDetector	120	1	0.16504854368932	0.355056179775281
5	10	CorrelationDetector	120	4	0.155234657039711	0.357142857142857
5	10	CorrelationDetector	120	1	0.113821138211382	0.278832116788321
5	10	CorrelationDetector	120	4	0.108108108108108	0.333913043478261
5	10	CorrelationDetector	120	5	0.03125	0.202312138728324
5	10	CorrelationDetector	120	6	0.0677200902934537	0.243529411764706
5	10	CorrelationDetector	120	2	0.062111801242236	0.223448275862069
5	10	CorrelationDetector	120	4	0.0265060240963855	0.197088465845465
5	10	CorrelationDetector	120	4	0.0650887573964497	0.155615696887686
5	10	CorrelationDetector	120	5	0.0388548057259714	0.247275775356245
5	10	CorrelationDetector	120	0	0.0524017467248908	0.202777777777778
5	10	CorrelationDetector	120	3	0.13953488372093	0.297413793103448
5	10	CorrelationDetector	120	1	0.0772058823529412	0.317567567567568
5	10	CorrelationDetector	120	2	0.0588235294117647	0.183850931677019
5	10	CorrelationDetector	120	3	0.0778588807785888	0.268736616702355
5	10	CorrelationDetector	120	1	0.0328467153284672	0.245210727969349
5	10	CorrelationDetector	120	1	0.134883720930233	0.377570093457944
5	10	CorrelationDetector	120	5	0.0702875399361022	0.246065808297568
5	10	CorrelationDetector	120	4	0.06158357771261	0.193103448275862
5	10	CorrelationDetector	120	1	0.112449799196787	0.270015698587127
5	10	CorrelationDetector	120	2	0.0894568690095847	0.317273795534665
5	10	CorrelationDetector	120	1	0.0845771144278607	0.271111111111111
5	10	CorrelationDetector	120	4	0.0856423173803526	0.284472049689441
5	10	CorrelationDetector	120	2	0.0874035989717224	0.277932960893855
5	10	CorrelationDetector	120	4	0.0289473684210526	0.148963730569948
5	10	CorrelationDetector	120	2	0.129151291512915	0.308510638297872
10	20	CorrelationDetector	120	5	0.196	0.460526315789474
10	20	CorrelationDetector	120	5	0.0368932038834951	0.307837582625118
10	20	CorrelationDetector	120	2	0.153605015673981	0.452681388012618
10	20	CorrelationDetector	120	5	0.165760869565217	0.518324607329843
10	20	CorrelationDetector	120	3	0.101298701298701	0.409893992932862
10	20	CorrelationDetector	120	4	0.121593291404612	0.378461538461538
10	20	CorrelationDetector	120	2	0.152709359605911	0.400160384923817
10	20	CorrelationDetector	120	3	0.0914127423822715	0.382488479262673
10	20	CorrelationDetector	120	2	0.208163265306122	0.454972592012529
10	20	CorrelationDetector	120	1	0.217391304347826	0.494464944649447
10	20	CorrelationDetector	120	2	0.232227488151659	0.504027617951669
10	20	CorrelationDetector	120	2	0.115681233933162	0.411152416356877
10	20	CorrelationDetector	120	3	0.19435736677116	0.501508295625943
10	20	CorrelationDetector	120	2	0.0835443037974684	0.371308016877637
10	20	CorrelationDetector	120	1	0.228813559322034	0.617788461538462
10	20	CorrelationDetector	120	4	0.153664302600473	0.425018288222385
10	20	CorrelationDetector	120	6	0.0857142857142857	0.384136858475894
10	20	CorrelationDetector	120	2	0.186046511627907	0.515042117930205
10	20	CorrelationDetector	120	2	0.246478873239437	0.58561967833491
10	20	CorrelationDetector	120	1	0.192307692307692	0.472049689440994
10	20	CorrelationDetector	120	5	0.131679389312977	0.416666666666667
10	20	CorrelationDetector	120	4	0.135036496350365	0.406779661016949
10	20	CorrelationDetector	120	4	0.106267029972752	0.410460992907801
10	20	CorrelationDetector	120	4	0.0456730769230769	0.334507042253521
10	20	CorrelationDetector	120	2	0.182242990654206	0.483206933911159
10	20	CorrelationDetector	120	1	0.122529644268775	0.468795355587808
10	20	CorrelationDetector	120	3	0.0619195046439628	0.416210295728368
10	20	CorrelationDetector	120	3	0.0987654320987654	0.506918238993711
10	20	CorrelationDetector	120	2	0.0702127659574468	0.288366336633663
10	20	CorrelationDetector	120	1	0.283737024221453	0.565374211000902
10	20	CorrelationDetector	120	5	0.138381201044386	0.421631530705775
10	20	CorrelationDetector	120	4	0.0875	0.305063291139241
10	20	CorrelationDetector	120	2	0.047244094488189	0.403575989782886
10	20	CorrelationDetector	120	3	0.109422492401216	0.357142857142857
10	20	CorrelationDetector	120	8	0.0346620450606586	0.272229822161423
10	20	CorrelationDetector	120	3	0.0988235294117647	0.353396388650043
10	20	CorrelationDetector	120	1	0.0843989769820972	0.310961968680089
10	20	CorrelationDetector	120	5	0.0307692307692308	0.343130553656869
10	20	CorrelationDetector	120	4	0.126099706744868	0.433572710951526
10	20	CorrelationDetector	120	2	0.172413793103448	0.428819444444444
10	20	CorrelationDetector	120	2	0.153846153846154	0.440748440748441
10	20	CorrelationDetector	120	4	0.151020408163265	0.410348977135981
10	20	CorrelationDetector	120	3	0.102473498233216	0.429447852760736
10	20	CorrelationDetector	120	3	0.144	0.35030549898167
10	20	CorrelationDetector	120	7	0.0611111111111111	0.31864406779661
10	20	CorrelationDetector	120	3	0.143790849673203	0.390041493775934
10	20	CorrelationDetector	120	3	0.087962962962963	0.26207729468599
10	20	CorrelationDetector	120	3	0.103333333333333	0.329427083333333
10	20	CorrelationDetector	120	4	0.0538116591928251	0.273408239700375
10	20	CorrelationDetector	120	3	0.120401337792642	0.378960709759189
10	20	CorrelationDetector	120	6	0.0752351097178683	0.391385767790262
10	20	CorrelationDetector	120	2	0.0590551181102362	0.357142857142857
10	20	CorrelationDetector	120	2	0.0975	0.369323050556984
10	20	CorrelationDetector	120	5	0.101298701298701	0.452887537993921
10	20	CorrelationDetector	120	1	0.31219512195122	0.570561456752656
10	20	CorrelationDetector	120	6	0.137592137592138	0.392993145468393
10	20	CorrelationDetector	120	3	0.133333333333333	0.393967093235832
10	20	CorrelationDetector	120	3	0.115812917594655	0.414652567975831
10	20	CorrelationDetector	120	2	0.150793650793651	0.507177033492823
10	20	CorrelationDetector	120	5	0.0783505154639175	0.410216718266254
10	20	CorrelationDetector	120	4	0.129353233830846	0.507361268403171
10	20	CorrelationDetector	120	5	0.0947075208913649	0.426640926640927
10	20	CorrelationDetector	120	2	0.141666666666667	0.389814814814815
10	20	CorrelationDetector	120	2	0.204968944099379	0.444444444444444
10	20	CorrelationDetector	120	1	0.205128205128205	0.53215284249767
10	20	CorrelationDetector	120	3	0.0997506234413965	0.330106485963214
10	20	CorrelationDetector	120	6	0.123867069486405	0.387480190174326
10	20	CorrelationDetector	120	4	0.113839285714286	0.418045112781955
10	20	CorrelationDetector	120	8	0.0866935483870968	0.37609841827768
10	20	CorrelationDetector	120	5	0.118840579710145	0.444055944055944
10	20	CorrelationDetector	120	4	0.0860927152317881	0.318758815232722
10	20	CorrelationDetector	120	1	0.100313479623824	0.353096179183136
10	20	CorrelationDetector	120	4	0.0728051391862955	0.278899082568807
10	20	CorrelationDetector	120	5	0.0793650793650794	0.420592193808883
10	20	CorrelationDetector	120	3	0.058641975308642	0.335805084745763
10	20	CorrelationDetector	120	6	0.110294117647059	0.441780821917808
10	20	CorrelationDetector	120	3	0.0699152542372881	0.314140558848434
10	20	CorrelationDetector	120	3	0.141280353200883	0.408852213053263
10	20	CorrelationDetector	120	4	0.128205128205128	0.474130619168787
10	20	CorrelationDetector	120	7	0.0834990059642147	0.363436123348018
10	20	CorrelationDetector	120	3	0.0845070422535211	0.410958904109589
10	20	CorrelationDetector	120	1	0.147157190635452	0.474557522123894
10	20	CorrelationDetector	120	2	0.103030303030303	0.330396475770925
10	20	CorrelationDetector	120	5	0.0782997762863535	0.393917963224894
10	20	CorrelationDetector	120	3	0.177215189873418	0.403345724907063
10	20	CorrelationDetector	120	5	0.0517241379310345	0.365591397849462
10	20	CorrelationDetector	120	1	0.112637362637363	0.380952380952381
10	20	CorrelationDetector	120	5	0.121883656509695	0.329566854990584
10	20	CorrelationDetector	120	5	0.0658362989323843	0.348940914158305
10	20	CorrelationDetector	120	3	0.0676328502415459	0.343213728549142
10	20	CorrelationDetector	120	2	0.102362204724409	0.483996120271581
10	20	CorrelationDetector	120	0	0.214545454545455	0.52058432934927
10	20	CorrelationDetector	120	3	0.133182844243792	0.403458213256484
10	20	CorrelationDetector	120	5	0.0594059405940594	0.361951219512195
10	20	CorrelationDetector	120	2	0.0977917981072555	0.395081967213115
10	20	CorrelationDetector	120	4	0.212209302325581	0.541184971098266
10	20	CorrelationDetector	120	5	0.0359550561797753	0.137982195845697
10	20	CorrelationDetector	120	1	0.0737704918032787	0.376175548589342
10	20	CorrelationDetector	120	2	0.14868804664723	0.443983402489627
10	20	CorrelationDetector	120	3	0.146788990825688	0.5225
5	10	CorrelationDetector	110	5	0.0230769230769231	0.11566265060241
5	10	CorrelationDetector	110	3	0.0687830687830688	0.169172932330827
5	10	CorrelationDetector	110	3	0.0333333333333333	0.0930851063829787
5	10	CorrelationDetector	110	1	0.045	0.134969325153374
5	10	CorrelationDetector	110	1	0.0490196078431373	0.119402985074627
5	10	CorrelationDetector	110	2	0.0251046025104603	0.105032822757112
5	10	CorrelationDetector	110	5	0.0196463654223969	0.0760157273918742
5	10	CorrelationDetector	110	2	0.0603015075376884	0.145328719723183
5	10	CorrelationDetector	110	2	0.0660377358490566	0.112903225806452
5	10	CorrelationDetector	110	3	0.0457317073170732	0.087378640776699
5	10	CorrelationDetector	110	1	0.0503875968992248	0.0712074303405573
5	10	CorrelationDetector	110	2	0.0337552742616034	0.122257053291536
5	10	CorrelationDetector	110	6	0.0305498981670061	0.0842787682333874
5	10	CorrelationDetector	110	3	0.0356234096692112	0.123791102514507
5	10	CorrelationDetector	110	4	0.02	0.0548340548340548
5	10	CorrelationDetector	110	4	0.0611702127659574	0.120218579234973
5	10	CorrelationDetector	110	3	0.0404858299595142	0.123456790123457
5	10	CorrelationDetector	110	3	0.0176678445229682	0.0485175202156334
5	10	CorrelationDetector	110	1	0.0649819494584837	0.202108963093146
5	10	CorrelationDetector	110	1	0.04	0.176470588235294
5	10	CorrelationDetector	110	3	0.0330882352941176	0.156626506024096
5	10	CorrelationDetector	110	4	0.0260869565217391	0.142322097378277
5	10	CorrelationDetector	110	3	0.00753768844221106	0.0505780346820809
5	10	CorrelationDetector	110	0	0.0784313725490196	0.138996138996139
5	10	CorrelationDetector	110	2	0.0174418604651163	0.0572519083969466
5	10	CorrelationDetector	110	4	0.0371134020618557	0.173170731707317
5	10	CorrelationDetector	110	1	0.0860927152317881	0.233962264150943
5	10	CorrelationDetector	110	2	0.10625	0.192468619246862
5	10	CorrelationDetector	110	4	0.0446428571428571	0.143646408839779
5	10	CorrelationDetector	110	4	0.0642570281124498	0.156177156177156
5	10	CorrelationDetector	110	5	0.0718954248366013	0.125
5	10	CorrelationDetector	110	3	0	0.0525114155251142
5	10	CorrelationDetector	110	2	0.0650406504065041	0.167037861915367
5	10	CorrelationDetector	110	3	0.0384615384615385	0.079155672823219
5	10	CorrelationDetector	110	1	0.0434782608695652	0.146341463414634
5	10	CorrelationDetector	110	2	0.0247933884297521	0.104815864022663
5	10	CorrelationDetector	110	2	0.0205479452054795	0.105145413870246
5	10	CorrelationDetector	110	3	0.0816326530612245	0.164864864864865
5	10	CorrelationDetector	110	3	0.0402010050251256	0.099601593625498
5	10	CorrelationDetector	110	0	0.0533333333333333	0.175732217573222
5	10	CorrelationDetector	110	2	0.044	0.142487046632124
5	10	CorrelationDetector	110	1	0.0751633986928105	0.201451905626134
5	10	CorrelationDetector	110	2	0.0487804878048781	0.107784431137725
5	10	CorrelationDetector	110	4	0.0353430353430353	0.0677685950413223
5	10	CorrelationDetector	110	3	0.118081180811808	0.212871287128713
5	10	CorrelationDetector	110	4	0.039906103286385	0.133858267716535
5	10	CorrelationDetector	110	3	0.0772357723577236	0.180701754385965
5	10	CorrelationDetector	110	1	0.0573770491803279	0.11178247734139
5	10	CorrelationDetector	110	4	0.0434782608695652	0.14
5	10	CorrelationDetector	110	2	0.0161290322580645	0.0605326876513317
5	10	CorrelationDetector	110	1	0.0833333333333333	0.217665615141956
5	10	CorrelationDetector	110	4	0.0681818181818182	0.100952380952381
5	10	CorrelationDetector	110	2	0.0523809523809524	0.0803571428571429
5	10	CorrelationDetector	110	4	0.0333333333333333	0.178633975481611
5	10	CorrelationDetector	110	1	0.0407124681933842	0.128
5	10	CorrelationDetector	110	2	0.0974576271186441	0.216763005780347
5	10	CorrelationDetector	110	4	0.015748031496063	0.0623818525519849
5	10	CorrelationDetector	110	2	0.019047619047619	0.0898550724637681
5	10	CorrelationDetector	110	1	0.00478468899521531	0.091254752851711
5	10	CorrelationDetector	110	2	0.0423728813559322	0.197058823529412
5	10	CorrelationDetector	110	4	0.0822368421052632	0.160493827160494
5	10	CorrelationDetector	110	2	0.0945273631840796	0.164658634538153
5	10	CorrelationDetector	110	3	0.0620525059665871	0.16338880484115
5	10	CorrelationDetector	110	3	0.0184049079754601	0.130705394190871
5	10	CorrelationDetector	110	3	0.0367892976588629	0.16628701594533
5	10	CorrelationDetector	110	1	0.105263157894737	0.189024390243902
5	10	CorrelationDetector	110	4	0.0228136882129278	0.0805626598465473
5	10	CorrelationDetector	110	3	0.0679611650485437	0.209259259259259
5	10	CorrelationDetector	110	2	0.0931174089068826	0.215584415584416
5	10	CorrelationDetector	110	3	0.0555555555555556	0.158031088082902
5	10	CorrelationDetector	110	3	0.0364583333333333	0.131101813110181
5	10	CorrelationDetector	110	3	0.0184615384615385	0.141153081510934
5	10	CorrelationDetector	110	2	0.00803212851405622	0.0674157303370787
5	10	CorrelationDetector	110	3	0.00974025974025974	0.08
5	10	CorrelationDetector	110	2	0.0707547169811321	0.254742547425474
5	10	CorrelationDetector	110	4	0.0159151193633952	0.0797872340425532
5	10	CorrelationDetector	110	2	0.0956284153005464	0.209742895805142
5	10	CorrelationDetector	110	3	0.0398550724637681	0.108333333333333
5	10	CorrelationDetector	110	6	0.0361757105943152	0.115771812080537
5	10	CorrelationDetector	110	4	0.0445682451253482	0.106012658227848
5	10	CorrelationDetector	110	4	0.0314009661835749	0.0949152542372881
5	10	CorrelationDetector	110	1	0.09375	0.211594202898551
5	10	CorrelationDetector	110	2	0.0844155844155844	0.170731707317073
5	10	CorrelationDetector	110	5	0.0474777448071217	0.149105367793241
5	10	CorrelationDetector	110	3	0.112280701754386	0.195278969957082
5	10	CorrelationDetector	110	3	0.074468085106383	0.240740740740741
5	10	CorrelationDetector	110	2	0.0850340136054422	0.25
5	10	CorrelationDetector	110	5	0.029126213592233	0.131533101045296
5	10	CorrelationDetector	110	2	0.0731707317073171	0.135313531353135
5	10	CorrelationDetector	110	4	0.0394088669950739	0.114130434782609
5	10	CorrelationDetector	110	3	0.0588235294117647	0.142131979695431
5	10	CorrelationDetector	110	4	0.0436241610738255	0.11283185840708
5	10	CorrelationDetector	110	2	0.0518134715025907	0.12987012987013
5	10	CorrelationDetector	110	2	0.0865051903114187	0.145922746781116
5	10	CorrelationDetector	110	6	0.0868596881959911	0.118811881188119
5	10	CorrelationDetector	110	4	0.0650887573964497	0.171790235081374
5	10	CorrelationDetector	110	4	0.0411522633744856	0.122754491017964
5	10	CorrelationDetector	110	1	0.0616438356164384	0.285310734463277
5	10	CorrelationDetector	110	1	0.0306748466257669	0.1015625
5	10	CorrelationDetector	110	4	0.0304182509505703	0.143157894736842
10	20	CorrelationDetector	110	3	0.0784313725490196	0.29228855721393
10	20	CorrelationDetector	110	3	0.109717868338558	0.334722222222222
10	20	CorrelationDetector	110	3	0.146706586826347	0.36
10	20	CorrelationDetector	110	2	0.0613026819923372	0.198484848484848
10	20	CorrelationDetector	110	3	0.15625	0.387448840381992
10	20	CorrelationDetector	110	3	0.0672782874617737	0.280130293159609
10	20	CorrelationDetector	110	1	0.18018018018018	0.339901477832512
10	20	CorrelationDetector	110	4	0.0872817955112219	0.295572916666667
10	20	CorrelationDetector	110	2	0.073469387755102	0.281496062992126
10	20	CorrelationDetector	110	6	0.0854503464203233	0.273224043715847
10	20	CorrelationDetector	110	2	0.0632911392405063	0.207836456558773
10	20	CorrelationDetector	110	2	0.0833333333333333	0.263333333333333
10	20	CorrelationDetector	110	6	0.0721868365180467	0.282790697674419
10	20	CorrelationDetector	110	5	0.0891304347826087	0.227771010962241
10	20	CorrelationDetector	110	4	0.0173410404624277	0.153297682709447
10	20	CorrelationDetector	110	2	0.157407407407407	0.305555555555556
10	20	CorrelationDetector	110	3	0.178343949044586	0.29222972972973
10	20	CorrelationDetector	110	3	0.0840336134453782	0.1939586645469
10	20	CorrelationDetector	110	3	0.104790419161677	0.334681496461072
10	20	CorrelationDetector	110	6	0.0632183908045977	0.254259501965924
10	20	CorrelationDetector	110	2	0.150579150579151	0.292016806722689
10	20	CorrelationDetector	110	5	0.0731070496083551	0.259791122715405
10	20	CorrelationDetector	110	4	0.170984455958549	0.365
10	20	CorrelationDetector	110	4	0.0455764075067024	0.185873605947955
10	20	CorrelationDetector	110	4	0.165079365079365	0.388768898488121
10	20	CorrelationDetector	110	3	0.177631578947368	0.41507024265645
10	20	CorrelationDetector	110	3	0.125968992248062	0.388015717092338
10	20	CorrelationDetector	110	6	0.0527383367139959	0.252747252747253
10	20	CorrelationDetector	110	4	0.138121546961326	0.395256916996047
10	20	CorrelationDetector	110	1	0.24	0.442265795206972
10	20	CorrelationDetector	110	5	0.0876288659793814	0.254938852304798
10	20	CorrelationDetector	110	4	0.157190635451505	0.358168761220826
10	20	CorrelationDetector	110	8	0.0560747663551402	0.267722473604827
10	20	CorrelationDetector	110	2	0.0697050938337802	0.215219976218787
10	20	CorrelationDetector	110	2	0.134426229508197	0.318407960199005
10	20	CorrelationDetector	110	1	0.0698924731182796	0.237822349570201
10	20	CorrelationDetector	110	4	0.0743034055727554	0.228896103896104
10	20	CorrelationDetector	110	3	0.0711743772241993	0.209259259259259
10	20	CorrelationDetector	110	1	0.191304347826087	0.411538461538462
10	20	CorrelationDetector	110	2	0.107569721115538	0.235528942115768
10	20	CorrelationDetector	110	2	0.112359550561798	0.338688085676037
10	20	CorrelationDetector	110	2	0.172222222222222	0.316326530612245
10	20	CorrelationDetector	110	5	0.0768025078369906	0.337801608579088
10	20	CorrelationDetector	110	2	0.0523415977961433	0.237430167597765
10	20	CorrelationDetector	110	4	0.0936073059360731	0.231428571428571
10	20	CorrelationDetector	110	5	0.134556574923547	0.365638766519824
10	20	CorrelationDetector	110	3	0.111475409836066	0.292237442922374
10	20	CorrelationDetector	110	4	0.101876675603217	0.233881163084703
10	20	CorrelationDetector	110	1	0.104046242774566	0.240671641791045
10	20	CorrelationDetector	110	3	0.136363636363636	0.350352112676056
10	20	CorrelationDetector	110	5	0.032258064516129	0.246445497630332
10	20	CorrelationDetector	110	4	0.126637554585153	0.38148667601683
10	20	CorrelationDetector	110	2	0.170212765957447	0.340572556762093
10	20	CorrelationDetector	110	2	0.109947643979058	0.278688524590164
10	20	CorrelationDetector	110	7	0.0524271844660194	0.223567393058918
10	20	CorrelationDetector	110	3	0.111913357400722	0.297770700636943
10	20	CorrelationDetector	110	3	0.116666666666667	0.34125
10	20	CorrelationDetector	110	0	0.24203821656051	0.386792452830189
10	20	CorrelationDetector	110	4	0.0552631578947368	0.21866295264624
10	20	CorrelationDetector	110	0	0.0625	0.276720351390922
10	20	CorrelationDetector	110	5	0.185483870967742	0.364525139664804
10	20	CorrelationDetector	110	2	0.05	0.264339152119701
10	20	CorrelationDetector	110	3	0.0673854447439353	0.287234042553192
10	20	CorrelationDetector	110	1	0.124087591240876	0.333333333333333
10	20	CorrelationDetector	110	3	0.0659340659340659	0.306853582554517
10	20	CorrelationDetector	110	4	0.0145454545454545	0.207815275310835
10	20	CorrelationDetector	110	7	0.104417670682731	0.276271186440678
10	20	CorrelationDetector	110	4	0.111940298507463	0.275109170305677
10	20	CorrelationDetector	110	2	0.0361990950226244	0.176904176904177
10	20	CorrelationDetector	110	1	0.0866666666666667	0.266004415011038
10	20	CorrelationDetector	110	2	0.172413793103448	0.197860962566845
10	20	CorrelationDetector	110	4	0.149038461538462	0.384976525821596
10	20	CorrelationDetector	110	5	0.0771349862258953	0.292307692307692
10	20	CorrelationDetector	110	2	0.127551020408163	0.330724070450098
10	20	CorrelationDetector	110	3	0.056047197640118	0.24254215304799
10	20	CorrelationDetector	110	3	0.092741935483871	0.194117647058824
10	20	CorrelationDetector	110	2	0.189922480620155	0.442675159235669
10	20	CorrelationDetector	110	7	0.0818181818181818	0.341666666666667
10	20	CorrelationDetector	110	4	0.0906432748538012	0.242811501597444
10	20	CorrelationDetector	110	0	0.18562874251497	0.418918918918919
10	20	CorrelationDetector	110	5	0.0653465346534653	0.265426052889324
10	20	CorrelationDetector	110	4	0.0772626931567329	0.285714285714286
10	20	CorrelationDetector	110	2	0.0582822085889571	0.24967824967825
10	20	CorrelationDetector	110	4	0.115830115830116	0.394366197183099
10	20	CorrelationDetector	110	2	0.112244897959184	0.329621380846325
10	20	CorrelationDetector	110	6	0.0248868778280543	0.193023255813953
10	20	CorrelationDetector	110	5	0.0694789081885856	0.245469522240527
10	20	CorrelationDetector	110	3	0.158102766798419	0.315878378378378
10	20	CorrelationDetector	110	3	0.116883116883117	0.36302294197031
10	20	CorrelationDetector	110	3	0.0950413223140496	0.33167495854063
10	20	CorrelationDetector	110	3	0.0752089136490251	0.302168021680217
10	20	CorrelationDetector	110	5	0.149789029535865	0.347784200385356
10	20	CorrelationDetector	110	3	0.215767634854772	0.39207650273224
10	20	CorrelationDetector	110	7	0.0431965442764579	0.242574257425743
10	20	CorrelationDetector	110	3	0.0802469135802469	0.236697247706422
10	20	CorrelationDetector	110	3	0.146739130434783	0.348457350272232
10	20	CorrelationDetector	110	2	0.132075471698113	0.324929971988796
10	20	CorrelationDetector	110	4	0.0608365019011407	0.215025906735751
10	20	CorrelationDetector	110	4	0.0750605326876513	0.330827067669173
10	20	CorrelationDetector	110	6	0.0534188034188034	0.248704663212435
5	10	CorrelationDetector	100	2	0.0864197530864197	0.155251141552511
5	10	CorrelationDetector	100	2	0.0540540540540541	0.0947368421052632
5	10	CorrelationDetector	100	3	0.035	0.0386266094420601
5	10	CorrelationDetector	100	2	0.0337552742616034	0.0833333333333333
5	10	CorrelationDetector	100	2	0.0199004975124378	0.0245098039215686
5	10	CorrelationDetector	100	1	0.0352112676056338	0.0480769230769231
5	10	CorrelationDetector	100	2	0.0104712041884817	0.0289256198347107
5	10	CorrelationDetector	100	1	0.0180722891566265	0.0386740331491713
5	10	CorrelationDetector	100	1	0	0.0518134715025907
5	10	CorrelationDetector	100	2	0	0.0169491525423729
5	10	CorrelationDetector	100	4	0.0422535211267606	0.118811881188119
5	10	CorrelationDetector	100	3	0.031496062992126	0.0378787878787879
5	10	CorrelationDetector	100	1	0.183206106870229	0.273255813953488
5	10	CorrelationDetector	100	3	0.0487012987012987	0.0582822085889571
5	10	CorrelationDetector	100	3	0.027027027027027	0.0635451505016722
5	10	CorrelationDetector	100	1	0.0318021201413428	0.0685714285714286
5	10	CorrelationDetector	100	1	0.0343511450381679	0.0566666666666667
5	10	CorrelationDetector	100	4	0.0459770114942529	0.09
5	10	CorrelationDetector	100	1	0.0120967741935484	0.0333333333333333
5	10	CorrelationDetector	100	4	0.0134680134680135	0.0151057401812689
5	10	CorrelationDetector	100	0	0.114285714285714	0.315789473684211
5	10	CorrelationDetector	100	4	0.031390134529148	0.0819672131147541
5	10	CorrelationDetector	100	1	0.0765027322404372	0.120603015075377
5	10	CorrelationDetector	100	5	0.0435897435897436	0.0886075949367089
5	10	CorrelationDetector	100	3	0.0440771349862259	0.0570824524312896
5	10	CorrelationDetector	100	0	0.027027027027027	0.0267857142857143
5	10	CorrelationDetector	100	6	0.040920716112532	0.0589622641509434
5	10	CorrelationDetector	100	3	0.037037037037037	0.0399113082039911
5	10	CorrelationDetector	100	3	0.0183150183150183	0.0287958115183246
5	10	CorrelationDetector	100	2	0.00298507462686567	0.00571428571428571
5	10	CorrelationDetector	100	4	0.0121065375302663	0.0166975881261596
5	10	CorrelationDetector	100	4	0.0201005025125628	0.0189125295508274
5	10	CorrelationDetector	100	0	0.0344827586206897	0.0747663551401869
5	10	CorrelationDetector	100	0	0.0566037735849057	0.0526315789473684
5	10	CorrelationDetector	100	3	0.02	0.0187793427230047
5	10	CorrelationDetector	100	4	0.0626865671641791	0.085995085995086
5	10	CorrelationDetector	100	2	0.0576923076923077	0.061046511627907
5	10	CorrelationDetector	100	3	0.0519877675840979	0.0847457627118644
5	10	CorrelationDetector	100	4	0.0211640211640212	0.0493273542600897
5	10	CorrelationDetector	100	3	0.0115830115830116	0.056657223796034
5	10	CorrelationDetector	100	7	0.016548463356974	0.032520325203252
5	10	CorrelationDetector	100	1	0.0404624277456647	0.0648648648648649
5	10	CorrelationDetector	100	4	0.0341296928327645	0.0428134556574924
5	10	CorrelationDetector	100	2	0.0170212765957447	0.0292887029288703
5	10	CorrelationDetector	100	1	0.0185185185185185	0.0285714285714286
5	10	CorrelationDetector	100	2	0.0165289256198347	0.0245901639344262
5	10	CorrelationDetector	100	3	0.0268714011516315	0.0466666666666667
5	10	CorrelationDetector	100	2	0.0106382978723404	0.0381526104417671
5	10	CorrelationDetector	100	4	0.013215859030837	0.0233463035019455
5	10	CorrelationDetector	100	3	0.0171232876712329	0.0583090379008746
5	10	CorrelationDetector	100	2	0	0.00743494423791822
5	10	CorrelationDetector	100	3	0.00483091787439614	0.00911854103343465
5	10	CorrelationDetector	100	2	0.0408921933085502	0.0820512820512821
5	10	CorrelationDetector	100	3	0.019672131147541	0.0568181818181818
5	10	CorrelationDetector	100	1	0.0487804878048781	0.0714285714285714
5	10	CorrelationDetector	100	2	0.0142857142857143	0.0448717948717949
5	10	CorrelationDetector	100	3	0.00980392156862745	0.0257936507936508
5	10	CorrelationDetector	100	3	0.029535864978903	0.0657894736842105
5	10	CorrelationDetector	100	3	0.0532544378698225	0.0480769230769231
5	10	CorrelationDetector	100	4	0.00721153846153846	0.029038112522686
5	10	CorrelationDetector	100	0	0.188679245283019	0.209302325581395
5	10	CorrelationDetector	100	3	0.023121387283237	0.0412844036697248
5	10	CorrelationDetector	100	3	0.103614457831325	0.120720720720721
5	10	CorrelationDetector	100	1	0.0682730923694779	0.166666666666667
5	10	CorrelationDetector	100	4	0.0354609929078014	0.0548780487804878
5	10	CorrelationDetector	100	4	0.033457249070632	0.0408805031446541
5	10	CorrelationDetector	100	4	0.0282258064516129	0.0405405405405405
5	10	CorrelationDetector	100	2	0.00704225352112676	0.00662251655629139
5	10	CorrelationDetector	100	1	0.0235294117647059	0.0717703349282297
5	10	CorrelationDetector	100	4	0.026525198938992	0.036319612590799
5	10	CorrelationDetector	100	6	0.0468431771894094	0.104993597951344
5	10	CorrelationDetector	100	3	0.00816326530612245	0.01
5	10	CorrelationDetector	100	2	0.0188679245283019	0.072289156626506
5	10	CorrelationDetector	100	3	0.0904761904761905	0.103059581320451
5	10	CorrelationDetector	100	2	0.00714285714285714	0.00940438871473354
5	10	CorrelationDetector	100	4	0.0486486486486487	0.103112840466926
5	10	CorrelationDetector	100	5	0.0353982300884956	0.062200956937799
5	10	CorrelationDetector	100	1	0.0421052631578947	0.08
5	10	CorrelationDetector	100	4	0.00390625	0.00352112676056338
[truncated: 6,621 more rows]
