# Supplementary material for: A sensorimotor model shows why a spectral jamming avoidance response does not help bats deal with jamming
Source: eLife. 2020 Jul 28;9:e55539. doi: 10.7554/eLife.55539 (PMC7406351; doi:10.7554/eLife.55539)
Supplement: Figure 4—source data 3. [file elife-55539-fig4-data3.txt]

NumberOfBats	NumOfPreys	PreyTOBatsRatio	ReceiverType	PulseDuration_Search	NoiseLeveldB	PulsePower	NumberOfCatches	NumberOfPulses	NumberOfDetections	NumberOfInterfernces	NumberOfInreferencesFromDirectCalls	NumberOfInreferencesFromMasking	InterferenceToHuntedRatio	TotalInterferenceRatio	Reference_PowerDetector_TotalRatio	Search_MaskingRatioToHunted	Approach_MaskingRatioToHunted	Buzz_MaskingRatioToHunted	MaskingLevelDB_ave	MaskingLevelDB_Q90
5	10	2	CorrelationDetector	7	0	110	3	343	370	31	31	0	0.0131578947368421	0.0837837837837838	0.262162162162162	0.024390243902439	0	0.00510204081632653	4.59084742669598	17.5583376870131
5	10	2	CorrelationDetector	7	0	110	5	474	851	126	126	0	0.0455635491606715	0.148061104582844	0.354876615746181	0.1875	0.0925925925925926	0.0243161094224924	6.27035593790395	24.2443857620569
5	10	2	CorrelationDetector	7	0	110	4	445	753	87	87	0	0.0348837209302326	0.115537848605578	0.359893758300133	0.0689655172413793	0.0789473684210526	0.0137931034482759	7.24507542079256	26.9324419475313
5	10	2	CorrelationDetector	7	0	110	0	278	425	60	60	0	0.0198019801980198	0.141176470588235	0.484705882352941	0.02	0	0.01	5.11244382513839	19.3928506256274
5	10	2	CorrelationDetector	7	0	110	2	363	558	40	40	0	0.00952380952380952	0.0716845878136201	0.293906810035842	0.0476190476190476	0	0	4.460000727459	16.1582491545559
5	10	2	CorrelationDetector	7	0	110	2	435	603	87	87	0	0.0761670761670762	0.144278606965174	0.320066334991708	0.0697674418604651	0.0980392156862745	0.0648854961832061	7.11710445869797	26.2474647996638
5	10	2	CorrelationDetector	7	0	110	3	290	314	28	28	0	0.0414746543778802	0.089171974522293	0.36624203821656	0.102040816326531	0	0.019047619047619	6.80345894208313	24.3147175721284
5	10	2	CorrelationDetector	7	0	110	2	318	434	65	65	0	0.062015503875969	0.149769585253456	0.400921658986175	0.121212121212121	0.0526315789473684	0	6.58583698774939	24.5764279476105
5	10	2	CorrelationDetector	7	0	110	3	348	662	105	105	0	0.0189873417721519	0.158610271903323	0.377643504531722	0.0961538461538462	0.024390243902439	0	5.22916394310986	19.0899645769328
5	10	2	CorrelationDetector	7	0	110	0	265	450	63	63	0	0.0472103004291846	0.14	0.393333333333333	0.0540540540540541	0.0769230769230769	0.0416666666666667	5.76440499125291	22.08682861622
5	10	2	CorrelationDetector	7	0	110	3	424	977	130	130	0	0.0568720379146919	0.133060388945752	0.341862845445241	0.306122448979592	0.0923076923076923	0.00974025974025974	7.32404878581479	24.0724106437225
5	10	2	CorrelationDetector	7	0	110	4	417	757	163	163	0	0.0305343511450382	0.215323645970938	0.425363276089828	0.113636363636364	0.037037037037037	0.0134680134680135	7.5086210011539	26.4837673243579
5	10	2	CorrelationDetector	7	0	110	3	311	238	28	28	0	0.0297619047619048	0.117647058823529	0.378151260504202	0.0625	0.0294117647058824	0.0099009900990099	6.43597698537461	22.9640082268727
5	10	2	CorrelationDetector	7	0	110	5	505	719	95	95	0	0.0432801822323462	0.132127955493741	0.404728789986092	0.128205128205128	0.0222222222222222	0.0368271954674221	7.18381237355158	25.4076407289167
5	10	2	CorrelationDetector	7	0	110	4	395	681	135	135	0	0.0571428571428571	0.198237885462555	0.443465491923642	0.214285714285714	0.0222222222222222	0.0306122448979592	7.77446573439516	26.2215436381873
5	10	2	CorrelationDetector	7	0	110	2	326	502	63	63	0	0.0522875816993464	0.125498007968127	0.320717131474104	0.108108108108108	0.142857142857143	0	5.56889631541171	21.2172430024593
5	10	2	CorrelationDetector	7	0	110	1	347	541	122	122	0	0.119533527696793	0.22550831792976	0.423290203327172	0.290909090909091	0.0408163265306122	0.0478468899521531	7.50447856457587	27.9076060468693
5	10	2	CorrelationDetector	7	0	110	1	244	181	26	26	0	0.0347222222222222	0.143646408839779	0.276243093922652	0.0975609756097561	0	0	3.79069209719949	14.296581641092
5	10	2	CorrelationDetector	7	0	110	2	326	420	47	47	0	0.0434782608695652	0.111904761904762	0.316666666666667	0.0869565217391304	0	0.0240963855421687	6.62892975960912	25.5066474068907
5	10	2	CorrelationDetector	7	0	110	1	336	361	61	61	0	0.0685483870967742	0.168975069252078	0.354570637119114	0.0816326530612245	0	0.0547945205479452	5.69835723959633	21.7483450729948
5	10	2	CorrelationDetector	7	0	110	3	289	335	14	14	0	0.0184331797235023	0.0417910447761194	0.26865671641791	0.0526315789473684	0.0212765957446809	0	4.24957425508702	16.6205926765723
5	10	2	CorrelationDetector	7	0	110	3	276	302	60	60	0	0.0271739130434783	0.198675496688742	0.281456953642384	0.111111111111111	0	0	3.81273488845124	15.2771264697711
5	10	2	CorrelationDetector	7	0	110	3	346	394	10	10	0	0.0100334448160535	0.0253807106598985	0.187817258883249	0.0392156862745098	0	0.00467289719626168	4.38797871067109	17.815670683516
5	10	2	CorrelationDetector	7	0	110	4	472	492	30	30	0	0.010230179028133	0.0609756097560976	0.205284552845528	0.0384615384615385	0.025	0.00316455696202532	4.32675531514262	16.1099357742624
5	10	2	CorrelationDetector	7	0	110	2	261	264	17	17	0	0.0147058823529412	0.0643939393939394	0.242424242424242	0.05	0	0	4.46700499516395	17.3714609581354
5	10	2	CorrelationDetector	7	0	110	2	439	525	65	65	0	0.0342298288508557	0.123809523809524	0.28952380952381	0.142857142857143	0.0851063829787234	0.00666666666666667	5.60566846750465	19.7388148403279
5	10	2	CorrelationDetector	7	0	110	4	405	589	95	95	0	0.0863095238095238	0.161290322580645	0.365025466893039	0.186046511627907	0.129032258064516	0.00813008130081301	6.20031264234003	23.7179697421732
5	10	2	CorrelationDetector	7	0	110	6	382	498	44	44	0	0.0253968253968254	0.0883534136546185	0.236947791164659	0.0857142857142857	0.024390243902439	0.0131004366812227	4.91408791303879	18.1182453570633
5	10	2	CorrelationDetector	7	0	110	1	281	370	39	39	0	0.0414746543778802	0.105405405405405	0.332432432432432	0.0943396226415094	0	0.0266666666666667	5.42637144010287	20.0689830776118
5	10	2	CorrelationDetector	7	0	110	2	350	577	68	68	0	0.0429042904290429	0.117850953206239	0.310225303292894	0.115384615384615	0	0.0330188679245283	5.82553409859993	21.2267222288809
5	10	2	CorrelationDetector	7	0	110	2	411	507	32	32	0	0.0205128205128205	0.0631163708086785	0.2465483234714	0.113636363636364	0.0166666666666667	0.00829875518672199	5.63055142441379	23.5628282728029
5	10	2	CorrelationDetector	7	0	110	3	295	292	24	24	0	0.0155440414507772	0.0821917808219178	0.397260273972603	0.0425531914893617	0	0.00925925925925926	4.8286590906582	17.8929735918554
5	10	2	CorrelationDetector	7	0	110	3	354	430	37	37	0	0.0313725490196078	0.086046511627907	0.3	0	0.120689655172414	0.00581395348837209	4.2740568870826	17.2341771260763
5	10	2	CorrelationDetector	7	0	110	1	224	327	65	65	0	0.120603015075377	0.198776758409786	0.504587155963303	0.131147540983607	0.125	0	5.25801282969738	21.156655029714
5	10	2	CorrelationDetector	7	0	110	2	249	212	23	23	0	0.0194805194805195	0.108490566037736	0.273584905660377	0.0731707317073171	0	0	3.23585535551405	11.2965084237534
5	10	2	CorrelationDetector	7	0	110	1	267	423	49	49	0	0.0459770114942529	0.115839243498818	0.33096926713948	0.0869565217391304	0	0.0251572327044025	7.01630828142092	24.9146797082046
5	10	2	CorrelationDetector	7	0	110	3	433	519	77	77	0	0.0723514211886305	0.148362235067437	0.290944123314065	0.282051282051282	0.0882352941176471	0.045016077170418	5.31259558911909	19.0103222524823
5	10	2	CorrelationDetector	7	0	110	5	310	516	85	85	0	0.0721311475409836	0.164728682170543	0.387596899224806	0.213114754098361	0.0638297872340425	0.0257731958762887	7.77126788677317	25.3779942627279
5	10	2	CorrelationDetector	7	0	110	4	369	569	122	122	0	0.0701754385964912	0.214411247803163	0.372583479789104	0.245283018867925	0.05	0.036144578313253	5.98627758002288	21.3087874959492
5	10	2	CorrelationDetector	7	0	110	4	472	500	52	52	0	0.036745406824147	0.104	0.308	0.233333333333333	0.0263157894736842	0.0194805194805195	6.59427511095754	24.6604186641038
5	10	2	CorrelationDetector	7	0	110	1	196	257	26	26	0	0.0704225352112676	0.101167315175097	0.400778210116732	0.137931034482759	0	0	4.58970954840837	16.8077267165475
5	10	2	CorrelationDetector	7	0	110	4	395	528	43	43	0	0.0161725067385445	0.0814393939393939	0.212121212121212	0.0769230769230769	0	0.00716845878136201	5.5022353447444	19.7980522341737
5	10	2	CorrelationDetector	7	0	110	3	460	569	75	75	0	0.0802005012531328	0.131810193321617	0.439367311072056	0.157894736842105	0	0.0226244343891403	7.50060304821633	27.5120056461536
5	10	2	CorrelationDetector	7	0	110	4	652	754	64	64	0	0.0128824476650564	0.0848806366047745	0.209549071618037	0.0344827586206897	0	0.00201612903225806	5.8518162301318	22.6412786565883
5	10	2	CorrelationDetector	7	0	110	4	262	412	78	78	0	0.0471698113207547	0.189320388349515	0.490291262135922	0.0754716981132075	0	0.021978021978022	6.13875833394855	22.700233898733
5	10	2	CorrelationDetector	7	0	110	2	239	348	41	41	0	0.0341463414634146	0.117816091954023	0.28735632183908	0.0416666666666667	0	0	3.92237786614628	13.4870948081581
5	10	2	CorrelationDetector	7	0	110	4	430	385	33	33	0	0.0392749244712991	0.0857142857142857	0.197402597402597	0.115384615384615	0.04	0.0196850393700787	5.07699290829109	18.677039162758
5	10	2	CorrelationDetector	7	0	110	2	351	319	16	16	0	0.015625	0.0501567398119122	0.188087774294671	0.027027027027027	0	0.00529100529100529	4.53135716967658	17.3634885303232
5	10	2	CorrelationDetector	7	0	110	0	340	488	73	73	0	0.05625	0.149590163934426	0.331967213114754	0.135135135135135	0.024390243902439	0.0372340425531915	6.00031081470463	21.0225106218375
5	10	2	CorrelationDetector	7	0	110	5	548	665	51	51	0	0.0246212121212121	0.0766917293233083	0.201503759398496	0.127659574468085	0	0.0158013544018059	5.82113906551439	22.5347133156679
5	10	2	CorrelationDetector	7	0	110	3	305	570	112	112	0	0.0780669144981413	0.196491228070175	0.421052631578947	0.16	0.0222222222222222	0.0681818181818182	5.46151709403364	20.6967894269725
5	10	2	CorrelationDetector	7	0	110	3	318	464	70	70	0	0.0354330708661417	0.150862068965517	0.329741379310345	0.163265306122449	0.03125	0	5.24746481219041	19.5809380117015
5	10	2	CorrelationDetector	7	0	110	1	247	215	62	62	0	0.121951219512195	0.288372093023256	0.581395348837209	0.163265306122449	0	0.0178571428571429	4.86664554213463	17.7911842170739
5	10	2	CorrelationDetector	7	0	110	1	286	310	31	31	0	0.043859649122807	0.1	0.270967741935484	0.0625	0	0.00840336134453781	3.73579521941077	15.2179908614393
5	10	2	CorrelationDetector	7	0	110	2	355	423	55	55	0	0.0564784053156146	0.130023640661939	0.288416075650118	0.185185185185185	0	0.0277777777777778	4.97195866423663	20.2457863385119
5	10	2	CorrelationDetector	7	0	110	5	526	683	37	37	0	0.0271317829457364	0.0541727672035139	0.251830161054173	0.166666666666667	0.0175438596491228	0.0149253731343284	6.66351221223016	24.3686932243102
5	10	2	CorrelationDetector	7	0	110	4	378	498	77	77	0	0.0411764705882353	0.154618473895582	0.373493975903614	0.177777777777778	0.0526315789473684	0.00884955752212389	7.46667477187961	26.1287247558095
5	10	2	CorrelationDetector	7	0	110	3	303	476	61	61	0	0.0546875	0.128151260504202	0.329831932773109	0.170212765957447	0.13953488372093	0	6.09463440730125	22.2107634459601
5	10	2	CorrelationDetector	7	0	110	3	345	416	66	66	0	0.0390879478827362	0.158653846153846	0.365384615384615	0.0576923076923077	0.037037037037037	0.0273224043715847	7.12777473479637	26.1848295268265
5	10	2	CorrelationDetector	7	0	110	3	278	363	39	39	0	0.0384615384615385	0.107438016528926	0.330578512396694	0.109090909090909	0	0.015625	6.35609805619463	24.0183271792471
5	10	2	CorrelationDetector	7	0	110	4	265	392	65	65	0	0.0808080808080808	0.165816326530612	0.346938775510204	0.255813953488372	0.0625	0	5.47324365193385	19.5464444840324
5	10	2	CorrelationDetector	7	0	110	3	309	350	42	42	0	0.0423076923076923	0.12	0.345714285714286	0.0784313725490196	0.0285714285714286	0	5.67828271472891	21.3576110298507
5	10	2	CorrelationDetector	7	0	110	2	336	589	103	103	0	0.0785498489425982	0.174872665534805	0.380305602716469	0.2	0.1	0.0483091787439614	7.37639813729724	25.9170470532218
5	10	2	CorrelationDetector	7	0	110	4	305	386	45	45	0	0.0341880341880342	0.116580310880829	0.414507772020725	0.0571428571428571	0.0512820512820513	0.0241935483870968	6.29499153594768	22.5856222938439
5	10	2	CorrelationDetector	7	0	110	3	373	520	79	79	0	0.0377906976744186	0.151923076923077	0.371153846153846	0.0925925925925926	0	0.0150753768844221	7.38099620396065	26.2701141292684
5	10	2	CorrelationDetector	7	0	110	4	428	571	69	69	0	0.0437956204379562	0.120840630472855	0.269702276707531	0.212765957446809	0.1	0.00649350649350649	6.87120361830252	24.450700091809
5	10	2	CorrelationDetector	7	0	110	2	270	448	84	84	0	0.084	0.1875	0.399553571428571	0.134615384615385	0.0816326530612245	0.0185185185185185	7.70366650190156	25.9890331223084
5	10	2	CorrelationDetector	7	0	110	2	285	403	31	31	0	0.0346153846153846	0.0769230769230769	0.334987593052109	0.0555555555555556	0.0545454545454545	0.0075187969924812	7.39422008790414	24.4932086113213
5	10	2	CorrelationDetector	7	0	110	6	364	553	87	87	0	0.0581395348837209	0.157323688969259	0.370705244122966	0.087719298245614	0.0952380952380952	0.0434782608695652	7.56213412927831	25.1005331701729
5	10	2	CorrelationDetector	7	0	110	4	292	474	60	60	0	0.0218978102189781	0.126582278481013	0.312236286919831	0.0350877192982456	0	0.0124223602484472	6.94748494191558	24.4999065726665
5	10	2	CorrelationDetector	7	0	110	3	305	355	47	47	0	0.0511627906976744	0.132394366197183	0.428169014084507	0.128205128205128	0.0666666666666667	0.0236220472440945	6.45959863842603	23.3614502964105
5	10	2	CorrelationDetector	7	0	110	4	460	764	113	113	0	0.0866510538641686	0.147905759162304	0.323298429319372	0.0681818181818182	0	0.0533333333333333	5.64043800521572	20.6848233881233
5	10	2	CorrelationDetector	7	0	110	3	375	430	42	42	0	0.029520295202952	0.0976744186046512	0.323255813953488	0.147058823529412	0.027027027027027	0.0114285714285714	6.30537828597966	23.4861889700296
5	10	2	CorrelationDetector	7	0	110	4	436	563	42	42	0	0.0127226463104326	0.0746003552397869	0.27708703374778	0.0571428571428571	0.0227272727272727	0.00704225352112676	5.22419131532647	19.6636785909414
5	10	2	CorrelationDetector	7	0	110	0	345	500	95	95	0	0.161184210526316	0.19	0.392	0.111111111111111	0.0434782608695652	0.00675675675675676	5.18207415798524	20.2527706465366
5	10	2	CorrelationDetector	7	0	110	1	273	296	56	56	0	0.0813953488372093	0.189189189189189	0.452702702702703	0.263157894736842	0.0227272727272727	0.032967032967033	7.07699625228179	26.5192588537169
5	10	2	CorrelationDetector	7	0	110	4	485	762	62	62	0	0.0209302325581395	0.0813648293963255	0.282152230971129	0.115384615384615	0.0517241379310345	0.00879765395894428	6.43696376488416	23.7852535965573
5	10	2	CorrelationDetector	7	0	110	2	327	540	89	89	0	0.0751633986928105	0.164814814814815	0.392592592592593	0.244897959183673	0	0.0394088669950739	7.73176954930391	27.6893305966632
5	10	2	CorrelationDetector	7	0	110	3	249	251	45	45	0	0.0666666666666667	0.179282868525896	0.326693227091633	0.204081632653061	0	0	5.28382016750432	20.3964891189521
5	10	2	CorrelationDetector	7	0	110	4	324	469	90	90	0	0.0922509225092251	0.191897654584222	0.426439232409382	0.119047619047619	0.163934426229508	0.05	7.06705419724181	25.7271431037169
5	10	2	CorrelationDetector	7	0	110	1	238	345	114	114	0	0.133333333333333	0.330434782608696	0.657971014492754	0.178571428571429	0	0.0689655172413793	7.94155412395282	29.1994392152751
5	10	2	CorrelationDetector	7	0	110	1	238	315	49	49	0	0.0277777777777778	0.155555555555556	0.346031746031746	0.0925925925925926	0	0	5.87686030589598	22.2993951429715
5	10	2	CorrelationDetector	7	0	110	4	360	857	115	115	0	0.0545977011494253	0.134189031505251	0.343057176196033	0.0784313725490196	0.0476190476190476	0.0447154471544715	5.84648379732542	20.2891695566802
5	10	2	CorrelationDetector	7	0	110	1	405	521	70	70	0	0.0225352112676056	0.134357005758157	0.305182341650672	0.0731707317073171	0	0.004	7.28492543244424	26.9928903937462
5	10	2	CorrelationDetector	7	0	110	0	208	313	103	103	0	0.119718309859155	0.329073482428115	0.63258785942492	0.144927536231884	0	0.0512820512820513	7.81205479314283	28.5742707787664
5	10	2	CorrelationDetector	7	0	110	5	458	532	42	42	0	0.0321100917431193	0.0789473684210526	0.266917293233083	0.0612244897959184	0.0377358490566038	0.0260869565217391	6.84267991743188	27.1712295875276
5	10	2	CorrelationDetector	7	0	110	2	277	341	38	38	0	0.0697674418604651	0.111436950146628	0.331378299120235	0.0232558139534884	0.142857142857143	0.0112359550561798	5.81286940558697	22.2975158050232
5	10	2	CorrelationDetector	7	0	110	3	325	380	37	37	0	0.0106007067137809	0.0973684210526316	0.284210526315789	0	0.0338983050847458	0	5.92999488254708	22.9477928044655
5	10	2	CorrelationDetector	7	0	110	3	293	338	49	49	0	0.0533980582524272	0.144970414201183	0.35207100591716	0.170731707317073	0.107142857142857	0.0078740157480315	5.36754246623523	20.3660933099086
5	10	2	CorrelationDetector	7	0	110	4	325	427	51	51	0	0.0186567164179104	0.11943793911007	0.250585480093677	0.1	0	0	4.76246354794525	18.836398133975
5	10	2	CorrelationDetector	7	0	110	2	349	418	44	44	0	0.0903225806451613	0.105263157894737	0.277511961722488	0.111111111111111	0	0.00609756097560976	5.4763533563806	20.893690057311
5	10	2	CorrelationDetector	7	0	110	4	437	620	64	64	0	0.0385542168674699	0.103225806451613	0.291935483870968	0.16	0	0.0132450331125828	5.52561371396381	20.2996521595172
5	10	2	CorrelationDetector	7	0	110	1	330	240	61	61	0	0.104761904761905	0.254166666666667	0.479166666666667	0.0857142857142857	0.0833333333333333	0.00970873786407767	5.56274850526831	22.423382531079
5	10	2	CorrelationDetector	7	0	110	2	324	507	101	101	0	0.0462633451957295	0.199211045364892	0.343195266272189	0.235294117647059	0	0.00574712643678161	5.39163920772656	20.7115438046992
5	10	2	CorrelationDetector	7	0	110	2	323	385	21	21	0	0.0258620689655172	0.0545454545454545	0.309090909090909	0.0833333333333333	0	0	4.85260773629869	19.2754395791138
5	10	2	CorrelationDetector	7	0	110	3	342	542	89	89	0	0.0382165605095541	0.164206642066421	0.411439114391144	0.212765957446809	0.0161290322580645	0	5.68237862505622	20.369547451253
5	10	2	CorrelationDetector	7	0	110	4	302	367	50	50	0	0.0562770562770563	0.136239782016349	0.362397820163488	0.186046511627907	0	0	6.30471863240412	23.2823475665647
5	10	2	CorrelationDetector	7	0	110	2	403	490	39	39	0	0.0168539325842697	0.0795918367346939	0.197959183673469	0.0256410256410256	0.025	0.0160642570281124	5.31440564422082	20.9724281246335
5	10	2	CorrelationDetector	7	0	110	4	413	466	26	26	0	0.0394366197183099	0.055793991416309	0.255364806866953	0.0810810810810811	0.0638297872340425	0.029520295202952	5.93883366772422	22.8100103791082
5	10	2	CorrelationDetector	7	0	110	1	282	326	53	53	0	0.0707964601769911	0.162576687116564	0.361963190184049	0.204081632653061	0.025	0.0336134453781513	5.76182706474654	21.0921978218672
10	20	2	CorrelationDetector	7	0	110	2	306	644	170	170	0	0.105839416058394	0.263975155279503	0.554347826086957	0.227272727272727	0.119047619047619	0.032258064516129	11.9044314136619	31.1758913782185
10	20	2	CorrelationDetector	7	0	110	6	389	927	293	293	0	0.143617021276596	0.316073354908306	0.663430420711974	0.275862068965517	0.133333333333333	0.0762331838565022	13.4283012464464	31.3703289345032
10	20	2	CorrelationDetector	7	0	110	5	310	863	288	288	0	0.0947712418300654	0.333719582850521	0.648899188876014	0.304347826086957	0.123595505617978	0.0228571428571429	14.1299509528604	32.6505890399159
10	20	2	CorrelationDetector	7	0	110	5	765	1861	470	470	0	0.0602094240837696	0.252552391187534	0.489521762493283	0.352941176470588	0.0563380281690141	0.0144230769230769	12.4422990145118	30.7105425934333
10	20	2	CorrelationDetector	7	0	110	1	457	535	136	136	0	0.0956937799043062	0.254205607476636	0.521495327102804	0.242424242424242	0.0952380952380952	0.0476190476190476	12.3045568762398	33.4802509806282
10	20	2	CorrelationDetector	7	0	110	2	300	503	156	156	0	0.112	0.31013916500994	0.614314115308151	0.292682926829268	0.113636363636364	0.0632911392405063	11.3260096726113	30.2131120433977
10	20	2	CorrelationDetector	7	0	110	2	493	963	348	348	0	0.160944206008584	0.361370716510903	0.678089304257529	0.195121951219512	0.181818181818182	0.130801687763713	16.0414842572349	37.0264413208886
10	20	2	CorrelationDetector	7	0	110	0	253	584	275	275	0	0.218085106382979	0.470890410958904	0.789383561643836	0.422222222222222	0.2	0.163265306122449	13.456914585822	33.148767708319
10	20	2	CorrelationDetector	7	0	110	3	334	1009	292	292	0	0.140575079872204	0.289395441030724	0.627353815659068	0.27906976744186	0.135593220338983	0.102439024390244	14.655548483569	33.4730040212248
10	20	2	CorrelationDetector	7	0	110	3	289	495	183	183	0	0.134453781512605	0.36969696969697	0.63030303030303	0.416666666666667	0.156862745098039	0.0416666666666667	13.5890301537229	33.4140369855609
10	20	2	CorrelationDetector	7	0	110	3	504	724	146	146	0	0.041025641025641	0.201657458563536	0.529005524861878	0	0.0666666666666667	0.0377358490566038	9.063036694241	25.3242337860967
10	20	2	CorrelationDetector	7	0	110	4	366	690	172	172	0	0.0847953216374269	0.249275362318841	0.627536231884058	0.323529411764706	0.133333333333333	0.0372093023255814	14.2061620337129	34.6437115993255
10	20	2	CorrelationDetector	7	0	110	2	208	581	188	188	0	0.133720930232558	0.323580034423408	0.667814113597246	0.258620689655172	0	0.111111111111111	12.0571988222999	30.6092071414005
10	20	2	CorrelationDetector	7	0	110	4	426	1075	347	347	0	0.0687203791469194	0.322790697674419	0.563720930232558	0.151515151515152	0.106666666666667	0.0290909090909091	11.6954723636211	30.2755109417825
10	20	2	CorrelationDetector	7	0	110	6	463	1204	317	317	0	0.0544662309368192	0.26328903654485	0.572259136212625	0.147058823529412	0.130434782608696	0.0209580838323353	14.1353122931116	33.4204426080111
10	20	2	CorrelationDetector	7	0	110	3	404	760	192	192	0	0.0398860398860399	0.252631578947368	0.561842105263158	0.0625	0.08	0.02	12.4497217197831	31.4012948110921
10	20	2	CorrelationDetector	7	0	110	3	365	796	184	184	0	0.0875	0.231155778894472	0.579145728643216	0.25	0.101694915254237	0.0333333333333333	10.4406484859342	28.0934197281425
10	20	2	CorrelationDetector	7	0	110	4	267	480	186	186	0	0.0939226519337017	0.3875	0.66875	0.195121951219512	0.0571428571428571	0.0412371134020619	11.6323523622755	30.742108686686
10	20	2	CorrelationDetector	7	0	110	4	372	716	134	134	0	0.0443037974683544	0.187150837988827	0.565642458100559	0.102564102564103	0.0754716981132075	0.00909090909090909	10.6038341625808	27.5289004177128
10	20	2	CorrelationDetector	7	0	110	2	233	420	100	100	0	0.08	0.238095238095238	0.671428571428571	0.209302325581395	0	0.0153846153846154	9.98826712641117	26.5002216938389
10	20	2	CorrelationDetector	7	0	110	4	522	1375	441	441	0	0.12984496124031	0.320727272727273	0.623272727272727	0.428571428571429	0.2	0.0432432432432432	14.2668984100063	34.3655163400889
10	20	2	CorrelationDetector	7	0	110	5	409	1077	241	241	0	0.0467980295566502	0.223769730733519	0.549675023212628	0.259259259259259	0.0952380952380952	0.0153846153846154	11.9527158409399	29.1949861968391
10	20	2	CorrelationDetector	7	0	110	4	277	631	132	132	0	0.0391304347826087	0.20919175911252	0.567353407290016	0.135135135135135	0.0701754385964912	0	9.92809427376553	26.8923903458945
10	20	2	CorrelationDetector	7	0	110	5	434	1045	249	249	0	0.0953488372093023	0.238277511961722	0.535885167464115	0.211538461538462	0.04	0.0380622837370242	13.2906126049481	31.8790128426676
10	20	2	CorrelationDetector	7	0	110	6	461	1087	257	257	0	0.0424528301886792	0.236430542778289	0.561177552897884	0.256410256410256	0.0350877192982456	0.0152439024390244	12.7263569289904	30.5560560461565
10	20	2	CorrelationDetector	7	0	110	5	311	633	158	158	0	0.0849420849420849	0.249605055292259	0.593996840442338	0.146341463414634	0.163265306122449	0.0136986301369863	12.1078986956525	30.6288428842806
10	20	2	CorrelationDetector	7	0	110	0	267	432	145	145	0	0.126168224299065	0.335648148148148	0.625	0.3	0.216216216216216	0.0246913580246914	10.5584631387288	27.1365203849877
10	20	2	CorrelationDetector	7	0	110	3	406	615	216	216	0	0.12874251497006	0.351219512195122	0.617886178861789	0.297297297297297	0.0666666666666667	0.0672645739910314	12.2998810389498	31.1322001183893
10	20	2	CorrelationDetector	7	0	110	2	405	817	255	255	0	0.145714285714286	0.312117503059976	0.638922888616891	0.5	0.152777777777778	0.09375	11.2798859534857	28.7249838054105
10	20	2	CorrelationDetector	7	0	110	3	257	536	150	150	0	0.127659574468085	0.279850746268657	0.617537313432836	0.208333333333333	0.127272727272727	0.0416666666666667	13.2286779763197	33.0132297091335
10	20	2	CorrelationDetector	7	0	110	5	410	864	209	209	0	0.0594315245478036	0.241898148148148	0.528935185185185	0.186046511627907	0.0222222222222222	0.0379310344827586	10.9241670289035	27.6221619355149
10	20	2	CorrelationDetector	7	0	110	3	315	753	287	287	0	0.20327868852459	0.381142098273572	0.733067729083665	0.444444444444444	0.177215189873418	0.120805369127517	15.2771829273872	34.5426175232515
10	20	2	CorrelationDetector	7	0	110	2	347	523	111	111	0	0.0631578947368421	0.212237093690249	0.504780114722753	0.0645161290322581	0.127659574468085	0.0211640211640212	11.8730431755357	31.2708647055687
10	20	2	CorrelationDetector	7	0	110	1	246	667	285	285	0	0.15962441314554	0.427286356821589	0.754122938530735	0.212121212121212	0.173913043478261	0.125	14.0809485481857	32.9974623446233
10	20	2	CorrelationDetector	7	0	110	3	411	1192	428	428	0	0.143589743589744	0.359060402684564	0.661073825503356	0.382352941176471	0.204301075268817	0.0632411067193676	14.6787838120703	33.0273082654852
10	20	2	CorrelationDetector	7	0	110	2	287	739	263	263	0	0.116465863453815	0.355886332882273	0.641407307171854	0.339285714285714	0.179487179487179	0.02	14.0465234020753	31.7611089352592
10	20	2	CorrelationDetector	7	0	110	5	406	867	262	262	0	0.0949868073878628	0.302191464821223	0.638985005767013	0.30952380952381	0.09375	0.0512820512820513	15.4736043168357	35.7152001672157
10	20	2	CorrelationDetector	7	0	110	6	416	956	328	328	0	0.0614250614250614	0.343096234309623	0.601464435146444	0.228571428571429	0.104166666666667	0.00778210116731518	14.7789536974947	34.8145191399997
10	20	2	CorrelationDetector	7	0	110	1	343	679	186	186	0	0.136363636363636	0.273932253313697	0.667157584683358	0.232558139534884	0.0333333333333333	0.0738255033557047	13.9219190801465	33.6619389902126
10	20	2	CorrelationDetector	7	0	110	3	394	762	203	203	0	0.0901162790697674	0.266404199475066	0.60498687664042	0.194444444444444	0.0769230769230769	0.0407239819004525	13.7378368605343	33.2390751828835
10	20	2	CorrelationDetector	7	0	110	4	485	1276	473	473	0	0.138888888888889	0.370689655172414	0.679467084639498	0.536585365853659	0.0833333333333333	0.0993788819875776	16.1741521145511	36.4569850038635
10	20	2	CorrelationDetector	7	0	110	2	292	327	76	76	0	0.0558659217877095	0.232415902140673	0.599388379204893	0.0833333333333333	0.0434782608695652	0.0336134453781513	9.47343975047908	25.9142663120125
10	20	2	CorrelationDetector	7	0	110	5	391	1086	364	364	0	0.1015625	0.335174953959484	0.695211786372007	0.317073170731707	0.131578947368421	0.0583941605839416	15.9822380686347	35.7802196906362
10	20	2	CorrelationDetector	7	0	110	4	503	759	177	177	0	0.102669404517454	0.233201581027668	0.557312252964427	0.28	0.0681818181818182	0.077720207253886	12.5746529322715	30.8010232931679
10	20	2	CorrelationDetector	7	0	110	5	339	758	251	251	0	0.146875	0.331134564643799	0.622691292875989	0.472222222222222	0.0441176470588235	0.123076923076923	14.1623453315614	33.1486202661804
10	20	2	CorrelationDetector	7	0	110	2	363	995	349	349	0	0.102777777777778	0.350753768844221	0.710552763819095	0.205882352941176	0.16	0.00628930817610063	14.716705975973	35.0775551469622
10	20	2	CorrelationDetector	7	0	110	5	356	910	287	287	0	0.126888217522659	0.315384615384615	0.693406593406593	0.27027027027027	0.12987012987013	0.0807453416149068	14.9492162361425	35.0301076511807
10	20	2	CorrelationDetector	7	0	110	3	340	497	114	114	0	0.0679245283018868	0.229376257545272	0.533199195171026	0.0526315789473684	0.0952380952380952	0.0481283422459893	10.7015871815303	27.921562467993
10	20	2	CorrelationDetector	7	0	110	6	504	954	196	196	0	0.0562248995983936	0.205450733752621	0.485324947589099	0.136363636363636	0.121951219512195	0.0255754475703325	10.4519419270583	26.7135119013046
10	20	2	CorrelationDetector	7	0	110	3	403	908	351	351	0	0.172932330827068	0.386563876651982	0.66079295154185	0.375	0.173913043478261	0.0548523206751055	14.2202186909137	34.6299473455132
10	20	2	CorrelationDetector	7	0	110	4	358	597	119	119	0	0.0532915360501567	0.199329983249581	0.505862646566164	0.206896551724138	0.0470588235294118	0.0256410256410256	10.5289199340285	28.6385948684356
10	20	2	CorrelationDetector	7	0	110	5	431	549	96	96	0	0.0615384615384615	0.174863387978142	0.395264116575592	0.380952380952381	0.0526315789473684	0.0298507462686567	10.333552284817	27.136918795459
10	20	2	CorrelationDetector	7	0	110	5	518	787	109	109	0	0.0379241516966068	0.138500635324015	0.339263024142313	0.222222222222222	0.032258064516129	0	10.1502298993173	27.4533788504005
10	20	2	CorrelationDetector	7	0	110	2	341	731	222	222	0	0.116504854368932	0.303693570451436	0.584131326949384	0.303030303030303	0.1	0.0228571428571429	11.7739922508377	29.6045687030139
10	20	2	CorrelationDetector	7	0	110	2	374	1068	249	249	0	0.0917159763313609	0.23314606741573	0.622659176029963	0.311111111111111	0.0416666666666667	0.0543933054393305	11.5637736678355	29.0296065826232
10	20	2	CorrelationDetector	7	0	110	3	482	836	138	138	0	0.0521541950113379	0.165071770334928	0.441387559808612	0.206896551724138	0.0961538461538462	0.0301204819277108	9.2052482675274	25.3376009493235
10	20	2	CorrelationDetector	7	0	110	5	381	848	254	254	0	0.109375	0.299528301886792	0.61438679245283	0.270833333333333	0.0652173913043478	0.0631067961165049	12.1626175022876	30.1474894682695
10	20	2	CorrelationDetector	7	0	110	3	389	569	136	136	0	0.0670553935860058	0.239015817223199	0.460456942003515	0.18	0.166666666666667	0.0357142857142857	10.7418630655545	28.0094671046214
10	20	2	CorrelationDetector	7	0	110	5	569	1260	322	322	0	0.0495575221238938	0.255555555555556	0.547619047619048	0.323529411764706	0.0958904109589041	0.0206422018348624	12.5673893205422	31.3134214866784
10	20	2	CorrelationDetector	7	0	110	3	382	619	139	139	0	0.100591715976331	0.224555735056543	0.534733441033926	0.170212765957447	0.0645161290322581	0.0632911392405063	10.5159603110591	26.7948497526447
10	20	2	CorrelationDetector	7	0	110	3	347	429	70	70	0	0.0441767068273092	0.163170163170163	0.421911421911422	0.25	0	0.0239520958083832	8.77979991503773	24.0861994769514
10	20	2	CorrelationDetector	7	0	110	5	468	835	127	127	0	0.0512249443207127	0.152095808383234	0.452694610778443	0.0869565217391304	0.132530120481928	0.0294985250737463	9.91379083077444	26.7064317545537
10	20	2	CorrelationDetector	7	0	110	3	441	789	204	204	0	0.0698924731182796	0.258555133079848	0.556400506970849	0.194444444444444	0.0909090909090909	0.0216606498194946	11.0722829502976	27.8010047221678
10	20	2	CorrelationDetector	7	0	110	6	393	1087	305	305	0	0.103092783505155	0.280588776448942	0.613615455381785	0.181818181818182	0.09375	0.0805860805860806	11.8215626469327	29.7777591714478
10	20	2	CorrelationDetector	7	0	110	7	625	901	168	168	0	0.0408163265306122	0.18645948945616	0.432852386237514	0.117647058823529	0.0454545454545455	0.0329457364341085	11.5857075533727	30.2188070415634
10	20	2	CorrelationDetector	7	0	110	4	384	1203	435	435	0	0.118131868131868	0.361596009975062	0.692435577722361	0.25	0.238095238095238	0.0466101694915254	12.0776712758884	30.384753156678
10	20	2	CorrelationDetector	7	0	110	2	505	964	203	203	0	0.0389344262295082	0.210580912863071	0.508298755186722	0.133333333333333	0.0526315789473684	0.0169014084507042	11.5875844370774	31.3315468393844
10	20	2	CorrelationDetector	7	0	110	3	302	291	46	46	0	0.0487804878048781	0.15807560137457	0.436426116838488	0.0555555555555556	0.0476190476190476	0.0238095238095238	8.56568866464818	24.1299583432574
10	20	2	CorrelationDetector	7	0	110	2	303	471	123	123	0	0.0986547085201794	0.261146496815287	0.571125265392781	0.2	0.16	0.0296296296296296	8.78557804189826	24.9874265536269
10	20	2	CorrelationDetector	7	0	110	3	437	833	168	168	0	0.0769230769230769	0.201680672268908	0.489795918367347	0.212121212121212	0.025	0.04	9.90389938565281	26.588425447038
10	20	2	CorrelationDetector	7	0	110	3	469	903	244	244	0	0.102439024390244	0.270210409745293	0.653377630121816	0.285714285714286	0.0566037735849057	0.0813953488372093	13.261825371307	32.1657512602343
10	20	2	CorrelationDetector	7	0	110	2	324	384	144	144	0	0.0934579439252336	0.375	0.645833333333333	0.340909090909091	0.0689655172413793	0.0204081632653061	10.6226472988053	28.8636924761992
10	20	2	CorrelationDetector	7	0	110	3	430	879	167	167	0	0.0591016548463357	0.189988623435722	0.48122866894198	0.142857142857143	0.0793650793650794	0.0426356589147287	11.6947777842474	30.6427584893029
10	20	2	CorrelationDetector	7	0	110	4	271	598	154	154	0	0.0711297071129707	0.25752508361204	0.540133779264214	0.225	0.087719298245614	0	8.16364061944311	23.3094802171654
10	20	2	CorrelationDetector	7	0	110	2	295	378	93	93	0	0.12987012987013	0.246031746031746	0.661375661375661	0.270833333333333	0.075	0.0568181818181818	11.865677326281	31.5807069077094
10	20	2	CorrelationDetector	7	0	110	2	284	569	182	182	0	0.151898734177215	0.319859402460457	0.655536028119508	0.342105263157895	0.0666666666666667	0.0425531914893617	11.8818421201166	29.523798215968
10	20	2	CorrelationDetector	7	0	110	3	419	1037	320	320	0	0.146276595744681	0.308582449373192	0.660559305689489	0.363636363636364	0.123595505617978	0.0977777777777778	13.4379572030321	32.025065403933
10	20	2	CorrelationDetector	7	0	110	6	589	926	265	265	0	0.128491620111732	0.286177105831533	0.55939524838013	0.317073170731707	0.208333333333333	0.0635696821515892	12.7073477616451	33.2591632703419
10	20	2	CorrelationDetector	7	0	110	4	601	1389	359	359	0	0.0552584670231729	0.25845932325414	0.557235421166307	0.277777777777778	0.0384615384615385	0.0387243735763098	13.0178220195707	32.2337002918653
10	20	2	CorrelationDetector	7	0	110	3	330	705	195	195	0	0.0546875	0.276595744680851	0.646808510638298	0.227272727272727	0.106060606060606	0.00699300699300699	10.8605059171949	27.4586102147037
10	20	2	CorrelationDetector	7	0	110	5	407	1012	359	359	0	0.103174603174603	0.354743083003953	0.645256916996047	0.282051282051282	0.142857142857143	0.051792828685259	14.4347554792101	34.6153167690776
10	20	2	CorrelationDetector	7	0	110	2	247	355	86	86	0	0.0943396226415094	0.242253521126761	0.738028169014085	0.116279069767442	0.133333333333333	0.02	12.3117196022058	31.7352633023232
10	20	2	CorrelationDetector	7	0	110	7	580	1360	384	384	0	0.08	0.282352941176471	0.596323529411765	0.261904761904762	0.173076923076923	0.0536082474226804	13.8447213250506	32.9816862695067
10	20	2	CorrelationDetector	7	0	110	3	306	578	179	179	0	0.187250996015936	0.309688581314879	0.629757785467128	0.130434782608696	0.163636363636364	0.104347826086957	12.5275370758586	31.0864424582858
10	20	2	CorrelationDetector	7	0	110	5	410	733	191	191	0	0.0684931506849315	0.260572987721692	0.596180081855389	0.25	0.0540540540540541	0.0125523012552301	13.8177961763952	35.1765220505068
10	20	2	CorrelationDetector	7	0	110	7	503	871	138	138	0	0.0126050420168067	0.158438576349024	0.446613088404133	0.0606060606060606	0.0181818181818182	0.00785340314136126	11.2683711151027	28.7231838699818
10	20	2	CorrelationDetector	7	0	110	2	405	839	271	271	0	0.0824742268041237	0.32300357568534	0.598331346841478	0.27906976744186	0.112903225806452	0.0528455284552846	13.5262068203331	32.3434408463728
10	20	2	CorrelationDetector	7	0	110	3	376	634	107	107	0	0.073972602739726	0.168769716088328	0.444794952681388	0.241379310344828	0	0.0173160173160173	9.77742339536426	26.6261383383586
10	20	2	CorrelationDetector	7	0	110	3	374	870	256	256	0	0.12	0.294252873563218	0.625287356321839	0.30952380952381	0.0909090909090909	0.0829875518672199	12.6312967918296	32.782270553672
10	20	2	CorrelationDetector	7	0	110	3	235	371	104	104	0	0.151515151515152	0.280323450134771	0.54177897574124	0.385964912280702	0.08	0.0357142857142857	9.60912623048726	27.2207850158265
10	20	2	CorrelationDetector	7	0	110	2	317	567	206	206	0	0.138297872340426	0.36331569664903	0.64373897707231	0.325581395348837	0.0833333333333333	0.0994152046783626	11.4521031853778	30.0846650552911
10	20	2	CorrelationDetector	7	0	110	2	353	753	185	185	0	0.128279883381924	0.245683930942895	0.671978751660027	0.148936170212766	0.117647058823529	0.109090909090909	12.5907596487216	31.4520041269483
10	20	2	CorrelationDetector	7	0	110	1	246	506	190	190	0	0.152284263959391	0.375494071146245	0.699604743083004	0.411764705882353	0.0303030303030303	0.0597014925373134	11.1009866755982	29.4276629224468
10	20	2	CorrelationDetector	7	0	110	4	442	929	219	219	0	0.050131926121372	0.235737351991389	0.502691065662002	0.222222222222222	0.0238095238095238	0.0113636363636364	9.19506296058751	24.4315671664393
10	20	2	CorrelationDetector	7	0	110	3	482	984	307	307	0	0.0982905982905983	0.311991869918699	0.588414634146341	0.212765957446809	0.111111111111111	0.0486322188449848	12.2421038410037	30.9747606059533
10	20	2	CorrelationDetector	7	0	110	6	462	676	134	134	0	0.0600522193211488	0.198224852071006	0.562130177514793	0.111111111111111	0.0769230769230769	0.0507936507936508	12.1632145021105	31.6614467408303
10	20	2	CorrelationDetector	7	0	110	5	340	740	272	272	0	0.112956810631229	0.367567567567568	0.654054054054054	0.263157894736842	0.152777777777778	0.0572916666666667	12.5286946006878	31.1163594512794
10	20	2	CorrelationDetector	7	0	110	3	302	363	67	67	0	0.0651162790697674	0.184573002754821	0.43801652892562	0.212121212121212	0	0.037037037037037	10.1485709846007	28.7395537831523
10	20	2	CorrelationDetector	7	0	110	4	444	575	115	115	0	0.136470588235294	0.2	0.500869565217391	0.264705882352941	0.102941176470588	0.0943396226415094	11.3471283501636	31.0733966011159
10	20	2	CorrelationDetector	7	0	110	3	356	716	184	184	0	0.0725552050473186	0.256983240223464	0.575418994413408	0.307692307692308	0.0615384615384615	0.0149253731343284	11.0789482040283	30.1797135193296
5	10	2	CorrelationDetector	7	10	110	0	314	264	38	38	0	0.102803738317757	0.143939393939394	0.401515151515151	0.172413793103448	0.136363636363636	0.0490196078431373	12.6251891869214	19.0835071505834
5	10	2	CorrelationDetector	7	10	110	1	247	154	10	10	0	0.0514705882352941	0.0649350649350649	0.201298701298701	0.0222222222222222	0.05	0	12.6198421619335	19.5543739223294
5	10	2	CorrelationDetector	7	10	110	4	426	583	53	53	0	0.0632603406326034	0.0909090909090909	0.210977701543739	0.0909090909090909	0.0684931506849315	0.0553745928338762	13.4146640272475	23.9317385257669
5	10	2	CorrelationDetector	7	10	110	1	298	217	2	2	0	0.00558659217877095	0.00921658986175115	0.15668202764977	0	0	0	12.0184626018448	16.9898190849763
5	10	2	CorrelationDetector	7	10	110	2	248	207	19	19	0	0.0857142857142857	0.0917874396135266	0.371980676328502	0.122448979591837	0.0888888888888889	0.043010752688172	13.5545955072717	24.2816375013265
5	10	2	CorrelationDetector	7	10	110	1	293	386	45	45	0	0.0711111111111111	0.116580310880829	0.272020725388601	0.0697674418604651	0.0256410256410256	0	12.4500865350755	18.5834280248038
5	10	2	CorrelationDetector	7	10	110	2	363	402	45	45	0	0.0445103857566766	0.111940298507463	0.218905472636816	0.102040816326531	0	0.0150753768844221	12.5114213529397	18.5420742129766
5	10	2	CorrelationDetector	7	10	110	3	191	115	19	19	0	0.0625	0.165217391304348	0.295652173913043	0.105263157894737	0	0	12.0965847969124	17.1018321185768
5	10	2	CorrelationDetector	7	10	110	1	301	197	17	17	0	0.0350877192982456	0.0862944162436548	0.279187817258883	0	0.0810810810810811	0.032967032967033	11.8849235864313	16.6475856497841
5	10	2	CorrelationDetector	7	10	110	3	295	224	19	19	0	0.0621761658031088	0.0848214285714286	0.205357142857143	0.0697674418604651	0.032258064516129	0.0522388059701493	12.2437450481821	18.0140381102509
5	10	2	CorrelationDetector	7	10	110	1	230	222	12	12	0	0.0229007633587786	0.0540540540540541	0.274774774774775	0.0555555555555556	0	0	13.1480541780823	21.7733743629189
5	10	2	CorrelationDetector	7	10	110	2	422	434	35	35	0	0.0250783699059561	0.0806451612903226	0.350230414746544	0	0	0.0253164556962025	13.8762209373764	25.3618708856696
5	10	2	CorrelationDetector	7	10	110	3	380	436	21	21	0	0.0363636363636364	0.0481651376146789	0.220183486238532	0.0487804878048781	0	0.0292682926829268	13.849691133503	26.562021232595
5	10	2	CorrelationDetector	7	10	110	4	486	545	54	54	0	0.0386266094420601	0.0990825688073395	0.335779816513761	0.0943396226415094	0.0833333333333333	0.0328358208955224	14.546615031188	28.5697912368273
5	10	2	CorrelationDetector	7	10	110	1	223	128	0	0	0	0	0	0.171875	0	0	0	12.8049812963947	20.7239998992798
5	10	2	CorrelationDetector	7	10	110	3	407	334	7	7	0	0.0157728706624606	0.0209580838323353	0.0868263473053892	0	0.04	0.0116731517509728	12.5371804943204	19.289916796167
5	10	2	CorrelationDetector	7	10	110	5	366	360	18	18	0	0.0348432055749129	0.05	0.161111111111111	0.0666666666666667	0.037037037037037	0.03	11.9540910124488	16.4975734167677
5	10	2	CorrelationDetector	7	10	110	5	457	388	3	3	0	0	0.0077319587628866	0.0721649484536082	0	0	0	11.8730422746021	15.9646387084274
5	10	2	CorrelationDetector	7	10	110	3	258	172	8	8	0	0.0324675324675325	0.0465116279069767	0.191860465116279	0.0833333333333333	0.0571428571428571	0	12.3825755686299	19.1701629709892
5	10	2	CorrelationDetector	7	10	110	3	249	163	3	3	0	0.00694444444444444	0.0184049079754601	0.116564417177914	0	0	0	11.998442308898	16.5371167829787
5	10	2	CorrelationDetector	7	10	110	2	301	213	7	7	0	0.0106951871657754	0.0328638497652582	0.140845070422535	0.0606060606060606	0	0	12.241027054833	18.3535538916555
5	10	2	CorrelationDetector	7	10	110	4	406	406	18	18	0	0.0146198830409357	0.0443349753694581	0.147783251231527	0	0.0576923076923077	0.00769230769230769	12.4920006308318	19.5292571643026
5	10	2	CorrelationDetector	7	10	110	5	446	490	32	32	0	0.0579710144927536	0.0653061224489796	0.175510204081633	0.108108108108108	0.05	0.0473186119873817	12.7093940090803	21.5382206369994
5	10	2	CorrelationDetector	7	10	110	1	358	266	1	1	0	0.00387596899224806	0.0037593984962406	0.056390977443609	0.0204081632653061	0	0	11.7940089507571	16.19517245582
5	10	2	CorrelationDetector	7	10	110	2	227	143	3	3	0	0.0078125	0.020979020979021	0.0909090909090909	0	0	0	12.3850819045422	18.537789476216
5	10	2	CorrelationDetector	7	10	110	4	342	353	24	24	0	0.03	0.0679886685552408	0.209631728045326	0.115384615384615	0.0238095238095238	0.00925925925925926	13.1252285110769	21.1548653711469
5	10	2	CorrelationDetector	7	10	110	1	288	369	27	27	0	0.0558139534883721	0.0731707317073171	0.306233062330623	0.0888888888888889	0.117647058823529	0.016260162601626	13.0078786851352	20.8898210777355
5	10	2	CorrelationDetector	7	10	110	2	373	350	18	18	0	0.039568345323741	0.0514285714285714	0.26	0.106382978723404	0	0.0263157894736842	13.2657162418836	22.9121618366003
5	10	2	CorrelationDetector	7	10	110	4	474	444	17	17	0	0.0339805825242718	0.0382882882882883	0.141891891891892	0	0.0303030303030303	0.0372492836676218	12.6146933744486	19.8719571514554
5	10	2	CorrelationDetector	7	10	110	2	250	196	4	4	0	0.0124223602484472	0.0204081632653061	0.214285714285714	0.037037037037037	0	0	13.0971976454861	21.0571655667262
5	10	2	CorrelationDetector	7	10	110	3	370	316	13	13	0	0.0310344827586207	0.0411392405063291	0.180379746835443	0.0975609756097561	0.1	0.00446428571428571	13.357390352909	23.0211884380774
5	10	2	CorrelationDetector	7	10	110	2	442	410	11	11	0	0.015748031496063	0.0268292682926829	0.148780487804878	0	0.0333333333333333	0.012987012987013	11.9899104707311	17.0879609483179
5	10	2	CorrelationDetector	7	10	110	6	443	474	22	22	0	0.0255813953488372	0.0464135021097046	0.139240506329114	0.0204081632653061	0.0338983050847458	0.0181818181818182	13.5312426284889	25.3273341578673
5	10	2	CorrelationDetector	7	10	110	4	340	397	33	33	0	0.0490566037735849	0.0831234256926952	0.191435768261965	0.111111111111111	0.0285714285714286	0.0355329949238579	12.926518674616	21.911386245422
5	10	2	CorrelationDetector	7	10	110	0	239	110	5	5	0	0.0204081632653061	0.0454545454545455	0.181818181818182	0	0.0526315789473684	0.0166666666666667	12.8163680887082	20.8728783013909
5	10	2	CorrelationDetector	7	10	110	3	293	222	12	12	0	0.0303030303030303	0.0540540540540541	0.171171171171171	0.0476190476190476	0.0540540540540541	0.0153846153846154	12.6497365622961	20.7366351025503
5	10	2	CorrelationDetector	7	10	110	4	333	269	16	16	0	0.0404858299595142	0.0594795539033457	0.223048327137546	0.13953488372093	0	0.0218579234972678	13.3913182348039	24.2909868933288
5	10	2	CorrelationDetector	7	10	110	2	274	216	18	18	0	0.0663265306122449	0.0833333333333333	0.194444444444444	0.0576923076923077	0.037037037037037	0.0615384615384615	12.8077683831598	21.1382476203888
5	10	2	CorrelationDetector	7	10	110	2	200	154	6	6	0	0.0173913043478261	0.038961038961039	0.214285714285714	0.0333333333333333	0	0	12.7915573067422	20.8974217099125
5	10	2	CorrelationDetector	7	10	110	4	388	451	13	13	0	0.00955414012738853	0.0288248337028825	0.110864745011086	0.0487804878048781	0.0303030303030303	0	12.6984218675067	20.6419818651907
5	10	2	CorrelationDetector	7	10	110	2	262	237	19	19	0	0.0335570469798658	0.080168776371308	0.286919831223629	0.0217391304347826	0	0.0434782608695652	12.9451752597846	22.0119390168092
5	10	2	CorrelationDetector	7	10	110	2	346	274	7	7	0	0.0236220472440945	0.0255474452554745	0.0985401459854015	0.0625	0	0.00495049504950495	12.3372874245054	18.3007062181581
5	10	2	CorrelationDetector	7	10	110	3	285	235	22	22	0	0.0421052631578947	0.0936170212765957	0.242553191489362	0.152173913043478	0	0	13.2870755411031	22.5260142937315
5	10	2	CorrelationDetector	7	10	110	4	284	241	18	18	0	0.0248756218905473	0.0746887966804979	0.219917012448133	0.0909090909090909	0	0	12.7026670835128	20.0734999362745
5	10	2	CorrelationDetector	7	10	110	3	437	547	46	46	0	0.0279329608938547	0.0840950639853748	0.241316270566728	0.236842105263158	0.0434782608695652	0	13.5409517006472	24.257183302164
5	10	2	CorrelationDetector	7	10	110	3	361	683	116	116	0	0.0660377358490566	0.169838945827233	0.349926793557833	0.178571428571429	0.101449275362319	0.025	13.2163692012322	22.5206735416528
5	10	2	CorrelationDetector	7	10	110	2	268	252	39	39	0	0.0828025477707006	0.154761904761905	0.424603174603175	0.0952380952380952	0.0769230769230769	0.0615384615384615	14.2336877201807	27.421023909699
5	10	2	CorrelationDetector	7	10	110	3	378	509	96	96	0	0.0745762711864407	0.18860510805501	0.381139489194499	0.0303030303030303	0	0.0944444444444444	13.8515107088002	25.2877158117207
5	10	2	CorrelationDetector	7	10	110	3	274	135	9	9	0	0.048	0.0666666666666667	0.207407407407407	0.153846153846154	0	0	12.4821909292915	17.254232105441
5	10	2	CorrelationDetector	7	10	110	3	381	539	72	72	0	0.0859106529209622	0.133580705009276	0.385899814471243	0.131578947368421	0.0227272727272727	0.062111801242236	13.7313901778531	25.1276739454834
5	10	2	CorrelationDetector	7	10	110	4	402	411	11	11	0	0.0191256830601093	0.0267639902676399	0.155717761557178	0	0.0217391304347826	0.021505376344086	12.4038115952718	18.4931564978538
5	10	2	CorrelationDetector	7	10	110	4	378	398	14	14	0	0.0228571428571429	0.0351758793969849	0.14572864321608	0	0.0967741935483871	0.00816326530612245	12.8948089320468	21.0768254342131
5	10	2	CorrelationDetector	7	10	110	3	502	465	8	8	0	0.0131578947368421	0.0172043010752688	0.0967741935483871	0	0.0833333333333333	0.00268817204301075	12.0666864437224	17.6659203067326
5	10	2	CorrelationDetector	7	10	110	1	251	174	5	5	0	0.0135135135135135	0.028735632183908	0.195402298850575	0.0540540540540541	0	0	11.6279929050525	15.074985887015
5	10	2	CorrelationDetector	7	10	110	3	341	257	4	4	0	0.0120481927710843	0.0155642023346304	0.0428015564202335	0.032258064516129	0.025	0	11.8568277594551	16.4093291890234
5	10	2	CorrelationDetector	7	10	110	4	363	328	32	32	0	0.0517241379310345	0.0975609756097561	0.268292682926829	0.0487804878048781	0.108695652173913	0.0319634703196347	13.8011435468501	24.347510242889
5	10	2	CorrelationDetector	7	10	110	3	374	343	4	4	0	0.0104529616724739	0.0116618075801749	0.128279883381924	0	0	0.00446428571428571	12.4480849175009	18.9735908102321
5	10	2	CorrelationDetector	7	10	110	1	354	312	13	13	0	0.030188679245283	0.0416666666666667	0.230769230769231	0.0425531914893617	0.0731707317073171	0.010752688172043	13.6615900332478	24.9270342664907
5	10	2	CorrelationDetector	7	10	110	3	427	449	34	34	0	0.0462724935732648	0.0757238307349666	0.193763919821826	0.229508196721311	0.0303030303030303	0.0101351351351351	13.6264850977225	23.4988342955237
5	10	2	CorrelationDetector	7	10	110	2	284	327	13	13	0	0.0224215246636771	0.0397553516819572	0.140672782874618	0.0697674418604651	0.0285714285714286	0.0075187969924812	11.9836595630621	16.5431324450922
5	10	2	CorrelationDetector	7	10	110	2	312	326	14	14	0	0.0121457489878543	0.0429447852760736	0.098159509202454	0.0465116279069767	0.032258064516129	0	11.8784721483038	16.2912475676924
5	10	2	CorrelationDetector	7	10	110	4	331	293	16	16	0	0.0352941176470588	0.0546075085324232	0.174061433447099	0.0222222222222222	0	0	12.2014909970933	17.1910635068966
5	10	2	CorrelationDetector	7	10	110	3	297	287	10	10	0	0.0264550264550265	0.0348432055749129	0.146341463414634	0.0975609756097561	0.0344827586206897	0	12.1180465860746	17.6201668737071
5	10	2	CorrelationDetector	7	10	110	2	302	270	11	11	0	0.0450819672131148	0.0407407407407407	0.137037037037037	0	0.03125	0.0625	11.8576362405641	16.4123197746889
5	10	2	CorrelationDetector	7	10	110	2	291	174	14	14	0	0.0576923076923077	0.0804597701149425	0.183908045977011	0.125	0	0	12.0690077424738	16.8003990360877
5	10	2	CorrelationDetector	7	10	110	3	333	260	10	10	0	0.0126050420168067	0.0384615384615385	0.196153846153846	0.0232558139534884	0	0.0124223602484472	12.4346920898614	18.720666390226
5	10	2	CorrelationDetector	7	10	110	2	323	250	13	13	0	0.0391304347826087	0.052	0.176	0	0.0434782608695652	0.0388888888888889	12.3055371689598	17.7511678657537
5	10	2	CorrelationDetector	7	10	110	4	438	430	12	12	0	0.0153061224489796	0.027906976744186	0.109302325581395	0.0952380952380952	0	0.0033112582781457	11.7539892707897	15.5676868302781
5	10	2	CorrelationDetector	7	10	110	3	267	199	25	25	0	0.0529411764705882	0.125628140703518	0.351758793969849	0.142857142857143	0	0	13.2642427576296	22.4556589916781
5	10	2	CorrelationDetector	7	10	110	4	285	320	45	45	0	0.0871559633027523	0.140625	0.3375	0.230769230769231	0.0294117647058824	0.0289855072463768	12.647837853269	19.4265993865715
5	10	2	CorrelationDetector	7	10	110	2	284	253	26	26	0	0.0480769230769231	0.102766798418972	0.245059288537549	0.145454545454545	0	0.0134228187919463	12.7791262497389	19.5232154879747
5	10	2	CorrelationDetector	7	10	110	2	391	462	36	36	0	0.0422960725075529	0.0779220779220779	0.225108225108225	0.163636363636364	0	0.0190839694656489	12.9609005597796	21.2603618957621
5	10	2	CorrelationDetector	7	10	110	3	346	277	8	8	0	0.0261194029850746	0.0288808664259928	0.129963898916967	0.0294117647058824	0	0.0304568527918782	12.5876225644417	19.8193576324188
5	10	2	CorrelationDetector	7	10	110	2	243	215	16	16	0	0.0368098159509202	0.0744186046511628	0.353488372093023	0.0517241379310345	0	0.0297029702970297	13.4723465562585	23.1259013913188
5	10	2	CorrelationDetector	7	10	110	3	347	254	4	4	0	0.00873362445414847	0.015748031496063	0.110236220472441	0	0.0303030303030303	0.00574712643678161	12.3731582611155	18.0521844886778
5	10	2	CorrelationDetector	7	10	110	4	324	358	13	13	0	0.0141342756183746	0.0363128491620112	0.167597765363128	0.0169491525423729	0	0.0152284263959391	13.4721229226106	24.1304740954447
5	10	2	CorrelationDetector	7	10	110	4	342	385	26	26	0	0.0285714285714286	0.0675324675324675	0.187012987012987	0.156862745098039	0.0196078431372549	0	13.2070465026196	22.8767089139495
5	10	2	CorrelationDetector	7	10	110	3	286	182	1	1	0	0.00571428571428571	0.00549450549450549	0.0879120879120879	0	0	0.00826446280991736	12.3907472548731	19.4723215956538
5	10	2	CorrelationDetector	7	10	110	4	472	523	31	31	0	0.0199501246882793	0.0592734225621415	0.219885277246654	0.121212121212121	0	0.00609756097560976	12.9685723975873	22.3311360962497
5	10	2	CorrelationDetector	7	10	110	3	315	366	18	18	0	0.0360655737704918	0.0491803278688525	0.256830601092896	0.0338983050847458	0.0655737704918033	0.0256410256410256	13.0829356663063	21.6323847419777
5	10	2	CorrelationDetector	7	10	110	1	301	213	8	8	0	0.0255102040816327	0.0375586854460094	0.23943661971831	0.0217391304347826	0	0.0217391304347826	14.4517000901206	27.9375873155609
5	10	2	CorrelationDetector	7	10	110	2	302	272	22	22	0	0.0682730923694779	0.0808823529411765	0.268382352941176	0.0545454545454545	0.0714285714285714	0.0571428571428571	13.4877805804255	23.8338747565132
5	10	2	CorrelationDetector	7	10	110	5	291	312	19	19	0	0.0316742081447964	0.0608974358974359	0.201923076923077	0	0	0.048951048951049	13.2735138367645	23.0540700319311
5	10	2	CorrelationDetector	7	10	110	2	298	279	13	13	0	0.027027027027027	0.046594982078853	0.168458781362007	0.04	0.0789473684210526	0.0112994350282486	13.1762749082993	23.8184709126206
5	10	2	CorrelationDetector	7	10	110	3	403	365	13	13	0	0.0217391304347826	0.0356164383561644	0.205479452054795	0.0208333333333333	0.037037037037037	0.008	12.9380854963289	21.8816821917616
5	10	2	CorrelationDetector	7	10	110	3	358	304	12	12	0	0.0155038759689922	0.0394736842105263	0.121710526315789	0.0810810810810811	0	0.0050251256281407	11.8664754866875	15.5778768149805
5	10	2	CorrelationDetector	7	10	110	1	205	30	0	0	0	0	0	0.1	0	0	0	11.7564402373581	16.4874217359408
5	10	2	CorrelationDetector	7	10	110	2	224	163	11	11	0	0.0608695652173913	0.0674846625766871	0.196319018404908	0.0204081632653061	0.0526315789473684	0.0789473684210526	12.3143036066014	18.4791010423235
5	10	2	CorrelationDetector	7	10	110	3	375	507	48	48	0	0.0569105691056911	0.0946745562130177	0.238658777120316	0.173913043478261	0.0555555555555556	0.037037037037037	12.7153472434625	21.2104815576813
5	10	2	CorrelationDetector	7	10	110	0	226	104	4	4	0	0.010752688172043	0.0384615384615385	0.134615384615385	0	0	0	12.2085242214094	17.4271002158805
5	10	2	CorrelationDetector	7	10	110	1	278	287	16	16	0	0.0358974358974359	0.0557491289198606	0.264808362369338	0.104166666666667	0	0.016	12.6516924705174	19.747608291978
5	10	2	CorrelationDetector	7	10	110	2	266	249	4	4	0	0.0131004366812227	0.0160642570281124	0.0843373493975904	0	0.025	0.016260162601626	12.1018355853833	17.0775430419964
5	10	2	CorrelationDetector	7	10	110	3	303	266	11	11	0	0.0240384615384615	0.0413533834586466	0.18796992481203	0	0.0869565217391304	0.00840336134453781	12.5090319323665	19.4020956714964
5	10	2	CorrelationDetector	7	10	110	4	305	230	9	9	0	0.0315315315315315	0.0391304347826087	0.173913043478261	0	0.0303030303030303	0.0379746835443038	11.9915769442088	17.2473726080571
5	10	2	CorrelationDetector	7	10	110	2	300	225	4	4	0	0.0134529147982063	0.0177777777777778	0.106666666666667	0	0	0.0128205128205128	12.5898321620597	19.1626540678604
5	10	2	CorrelationDetector	7	10	110	5	437	517	37	37	0	0.025974025974026	0.0715667311411992	0.2321083172147	0.133333333333333	0	0.0103092783505155	12.9267879965379	21.812355204065
5	10	2	CorrelationDetector	7	10	110	3	565	550	30	30	0	0.0452755905511811	0.0545454545454545	0.223636363636364	0	0.0333333333333333	0.0505747126436782	13.2459841096992	22.0794558423375
5	10	2	CorrelationDetector	7	10	110	3	334	307	18	18	0	0.0315315315315315	0.0586319218241042	0.198697068403909	0.0416666666666667	0.0714285714285714	0.0145985401459854	12.8936072139681	20.9660232350853
5	10	2	CorrelationDetector	7	10	110	3	243	268	32	32	0	0.0689655172413793	0.119402985074627	0.313432835820896	0.1	0.0285714285714286	0.0594059405940594	13.4360386090925	22.8659832354991
5	10	2	CorrelationDetector	7	10	110	2	355	371	76	76	0	0.157534246575342	0.204851752021563	0.404312668463612	0.219512195121951	0.0833333333333333	0.113861386138614	13.3481722654659	23.7566972362726
10	20	2	CorrelationDetector	7	10	110	3	246	272	26	26	0	0.0379746835443038	0.0955882352941176	0.327205882352941	0.08	0.0571428571428571	0	15.3905453116288	27.8707005519773
10	20	2	CorrelationDetector	7	10	110	0	156	69	17	17	0	0.146341463414634	0.246376811594203	0.623188405797101	0.111111111111111	0	0	14.555169700035	26.057740632701
10	20	2	CorrelationDetector	7	10	110	3	293	264	46	46	0	0.103825136612022	0.174242424242424	0.397727272727273	0.142857142857143	0.189655172413793	0.0373831775700935	14.3490346881331	24.7083016170819
10	20	2	CorrelationDetector	7	10	110	2	332	240	18	18	0	0.0241545893719807	0.075	0.333333333333333	0.0909090909090909	0	0	15.0580088442453	28.5721625906752
10	20	2	CorrelationDetector	7	10	110	4	376	343	18	18	0	0.0423728813559322	0.0524781341107872	0.288629737609329	0.136363636363636	0.037037037037037	0.0326086956521739	13.1224463786593	20.5599212199752
10	20	2	CorrelationDetector	7	10	110	6	425	400	52	52	0	0.0780780780780781	0.13	0.43	0.2	0.117647058823529	0.0559701492537313	16.5326815464334	32.3165197323782
10	20	2	CorrelationDetector	7	10	110	2	279	321	50	50	0	0.0576923076923077	0.155763239875389	0.373831775700935	0.0232558139534884	0.0930232558139535	0.0381679389312977	15.2234908692066	28.064940818935
10	20	2	CorrelationDetector	7	10	110	7	514	660	37	37	0	0.0213219616204691	0.0560606060606061	0.248484848484848	0.0714285714285714	0.032258064516129	0.0158311345646438	15.5277528214932	28.3371509296606
10	20	2	CorrelationDetector	7	10	110	4	365	556	70	70	0	0.0428571428571429	0.12589928057554	0.368705035971223	0.136363636363636	0.072463768115942	0.00862068965517241	15.2275155895927	26.017857168964
10	20	2	CorrelationDetector	7	10	110	2	256	226	55	55	0	0.139240506329114	0.243362831858407	0.517699115044248	0.258620689655172	0	0.0666666666666667	16.193551369561	31.434712576796
10	20	2	CorrelationDetector	7	10	110	2	333	372	67	67	0	0.123595505617978	0.18010752688172	0.475806451612903	0.171428571428571	0.0222222222222222	0.123287671232877	15.444550645108	27.8823006125502
10	20	2	CorrelationDetector	7	10	110	3	307	342	59	59	0	0.113636363636364	0.172514619883041	0.511695906432749	0.255813953488372	0.0652173913043478	0.083969465648855	16.7411879630685	30.7957105074229
10	20	2	CorrelationDetector	7	10	110	3	366	604	98	98	0	0.0773638968481375	0.162251655629139	0.451986754966887	0.166666666666667	0.0212765957446809	0.0645161290322581	16.8509200147605	30.5542675545164
10	20	2	CorrelationDetector	7	10	110	6	508	601	24	24	0	0.0153846153846154	0.0399334442595674	0.212978369384359	0.0666666666666667	0.0392156862745098	0.00546448087431694	14.5008890770502	24.417482042011
10	20	2	CorrelationDetector	7	10	110	3	466	580	45	45	0	0.0192307692307692	0.0775862068965517	0.3	0.0857142857142857	0	0.0120481927710843	15.8856090877602	28.8053402072184
10	20	2	CorrelationDetector	7	10	110	5	411	515	45	45	0	0.0293333333333333	0.087378640776699	0.353398058252427	0.0294117647058824	0.113207547169811	0.0106007067137809	15.2961928900302	27.4034851532924
10	20	2	CorrelationDetector	7	10	110	2	321	479	51	51	0	0.0282685512367491	0.106471816283925	0.354906054279749	0.0588235294117647	0.0540540540540541	0.00546448087431694	15.3757878355107	27.4157782103797
10	20	2	CorrelationDetector	7	10	110	4	327	272	29	29	0	0.0739130434782609	0.106617647058824	0.294117647058824	0.0967741935483871	0.125	0.0442477876106195	15.2415157144595	27.5308154266426
10	20	2	CorrelationDetector	7	10	110	6	356	412	44	44	0	0.0297029702970297	0.106796116504854	0.29126213592233	0.0909090909090909	0.0192307692307692	0.0186915887850467	16.032534169835	28.7462239785766
10	20	2	CorrelationDetector	7	10	110	2	412	461	61	61	0	0.056657223796034	0.132321041214751	0.457700650759219	0.195121951219512	0.0384615384615385	0.0421455938697318	15.7486613900847	28.0510062140442
10	20	2	CorrelationDetector	7	10	110	4	333	508	110	110	0	0.0867924528301887	0.216535433070866	0.561023622047244	0.285714285714286	0.114754098360656	0.0233918128654971	17.2124910629186	31.9632761492719
10	20	2	CorrelationDetector	7	10	110	1	400	600	152	152	0	0.126153846153846	0.253333333333333	0.52	0.0294117647058824	0.0454545454545455	0.0131578947368421	15.8566371042054	29.3568333493203
10	20	2	CorrelationDetector	7	10	110	1	271	364	61	61	0	0.063953488372093	0.167582417582418	0.403846153846154	0.219512195121951	0	0.0175438596491228	14.4762535631267	25.7880281172436
10	20	2	CorrelationDetector	7	10	110	4	534	637	30	30	0	0.0122699386503067	0.0470957613814757	0.266875981161695	0	0.0285714285714286	0.00527704485488127	16.354418970236	30.0156460095344
10	20	2	CorrelationDetector	7	10	110	5	416	517	56	56	0	0.0297619047619048	0.108317214700193	0.388781431334623	0.259259259259259	0.0517241379310345	0	15.8034003514306	27.8540285095477
10	20	2	CorrelationDetector	7	10	110	3	380	351	27	27	0	0.0512820512820513	0.0769230769230769	0.193732193732194	0.116279069767442	0	0.045643153526971	14.8765573074012	25.9512970198837
10	20	2	CorrelationDetector	7	10	110	3	303	483	119	119	0	0.113924050632911	0.246376811594203	0.581780538302277	0.104166666666667	0	0.0833333333333333	17.242238676923	31.9922755880315
10	20	2	CorrelationDetector	7	10	110	8	354	761	103	103	0	0.0294117647058824	0.135348226018397	0.483574244415243	0.137254901960784	0	0.00900900900900901	17.681871929035	32.1370775120508
10	20	2	CorrelationDetector	7	10	110	4	343	299	29	29	0	0.0313725490196078	0.096989966555184	0.270903010033445	0.0769230769230769	0	0.0211640211640212	14.8264770496384	27.6718954427028
10	20	2	CorrelationDetector	7	10	110	3	471	551	114	114	0	0.0695187165775401	0.206896551724138	0.462794918330309	0.1	0.08	0.0567375886524823	15.8617635508351	28.4683427329422
10	20	2	CorrelationDetector	7	10	110	5	408	556	61	61	0	0.0351351351351351	0.109712230215827	0.440647482014388	0.131578947368421	0.0185185185185185	0.0149253731343284	17.1989127073425	31.9331392525359
10	20	2	CorrelationDetector	7	10	110	6	393	747	108	108	0	0.0575916230366492	0.144578313253012	0.484605087014726	0.2	0.0857142857142857	0.0232558139534884	17.2198998226489	31.2658161183377
10	20	2	CorrelationDetector	7	10	110	1	323	241	40	40	0	0.0677083333333333	0.16597510373444	0.385892116182573	0.111111111111111	0.0666666666666667	0.0479452054794521	14.6674867329329	26.9106051661694
10	20	2	CorrelationDetector	7	10	110	4	471	826	182	182	0	0.15473441108545	0.220338983050847	0.544794188861985	0.375	0.144927536231884	0.09375	16.9889804987068	32.2798701408975
10	20	2	CorrelationDetector	7	10	110	2	335	333	45	45	0	0.109022556390977	0.135135135135135	0.45045045045045	0.0769230769230769	0.03125	0.0529411764705882	15.5737416219841	28.6106211022976
10	20	2	CorrelationDetector	7	10	110	4	320	428	96	96	0	0.147679324894515	0.224299065420561	0.537383177570093	0.131578947368421	0.0285714285714286	0.0172413793103448	15.9122172228751	29.1244653932826
10	20	2	CorrelationDetector	7	10	110	3	323	273	19	19	0	0.0176991150442478	0.0695970695970696	0.271062271062271	0.0697674418604651	0	0.00657894736842105	15.2614873988779	28.3383087136558
10	20	2	CorrelationDetector	7	10	110	2	282	318	36	36	0	0.0776255707762557	0.113207547169811	0.415094339622642	0.0888888888888889	0.150943396226415	0.0381679389312977	15.7071252890508	28.4514095394963
10	20	2	CorrelationDetector	7	10	110	5	455	910	86	86	0	0.0357941834451902	0.0945054945054945	0.413186813186813	0.025	0.0923076923076923	0.0253164556962025	16.2300884981587	29.18280723102
10	20	2	CorrelationDetector	7	10	110	4	392	654	102	102	0	0.0546448087431694	0.155963302752294	0.432721712538226	0.172413793103448	0.0392156862745098	0.0488888888888889	16.0325965950841	29.235390542444
10	20	2	CorrelationDetector	7	10	110	3	391	393	49	49	0	0.0561056105610561	0.124681933842239	0.310432569974555	0.0857142857142857	0.03125	0.0394736842105263	16.4668727637912	31.3412470060767
10	20	2	CorrelationDetector	7	10	110	2	348	354	49	49	0	0.102040816326531	0.138418079096045	0.457627118644068	0.176470588235294	0.120689655172414	0.0786516853932584	15.5066133464023	28.0898908217682
10	20	2	CorrelationDetector	7	10	110	1	228	228	42	42	0	0.128378378378378	0.184210526315789	0.557017543859649	0.219512195121951	0.105263157894737	0.0769230769230769	16.3430659641914	30.5355357837937
10	20	2	CorrelationDetector	7	10	110	5	400	391	49	49	0	0.102409638554217	0.125319693094629	0.478260869565217	0.219512195121951	0.127272727272727	0.0691056910569106	15.8573717952975	29.2907269376843
10	20	2	CorrelationDetector	7	10	110	1	272	333	56	56	0	0.0572916666666667	0.168168168168168	0.477477477477477	0.128205128205128	0.0731707317073171	0.0212765957446809	16.8370450362749	31.9060187431159
10	20	2	CorrelationDetector	7	10	110	5	562	695	69	69	0	0.0422018348623853	0.0992805755395683	0.364028776978417	0.0434782608695652	0.0963855421686747	0.0233644859813084	15.8118727607731	28.7447195548341
10	20	2	CorrelationDetector	7	10	110	0	211	243	52	52	0	0.176	0.213991769547325	0.609053497942387	0.13953488372093	0.210526315789474	0.0555555555555556	15.610150431071	27.8316662557783
10	20	2	CorrelationDetector	7	10	110	5	609	652	28	28	0	0.0295748613678373	0.0429447852760736	0.269938650306748	0.115384615384615	0	0.025	14.6501047383758	25.7019433332479
10	20	2	CorrelationDetector	7	10	110	2	353	440	95	95	0	0.0766423357664234	0.215909090909091	0.470454545454545	0.24390243902439	0.09375	0.0388349514563107	16.9716302339948	32.3550426138799
10	20	2	CorrelationDetector	7	10	110	1	377	490	56	56	0	0.0466666666666667	0.114285714285714	0.43265306122449	0.0882352941176471	0.0545454545454545	0.0377358490566038	16.3550860132691	31.1555903931349
10	20	2	CorrelationDetector	7	10	110	5	520	831	110	110	0	0.046875	0.1323706377858	0.44043321299639	0.307692307692308	0.025974025974026	0.0330578512396694	16.3530278181628	30.7391150937062
10	20	2	CorrelationDetector	7	10	110	3	357	527	92	92	0	0.0721649484536082	0.174573055028463	0.485768500948767	0.0857142857142857	0.0666666666666667	0.0340909090909091	16.2730676573068	30.1937401122122
10	20	2	CorrelationDetector	7	10	110	3	395	459	52	52	0	0.0344827586206897	0.113289760348584	0.300653594771242	0.0909090909090909	0.04	0.0196078431372549	14.5747167027175	26.698473478824
10	20	2	CorrelationDetector	7	10	110	3	362	345	18	18	0	0.0153846153846154	0.0521739130434783	0.223188405797101	0.0740740740740741	0.0487804878048781	0	14.517042198621	25.2460133189063
10	20	2	CorrelationDetector	7	10	110	2	248	203	28	28	0	0.098159509202454	0.137931034482759	0.389162561576355	0.109090909090909	0	0.0875	15.13015273308	28.0667773162522
10	20	2	CorrelationDetector	7	10	110	3	418	363	34	34	0	0.0469798657718121	0.09366391184573	0.369146005509642	0.2	0.0588235294117647	0.0198019801980198	15.0319936876438	27.0351607538339
10	20	2	CorrelationDetector	7	10	110	2	292	280	14	14	0	0.0376344086021505	0.05	0.282142857142857	0.111111111111111	0.0625	0	14.2847495441448	24.4576018927169
10	20	2	CorrelationDetector	7	10	110	6	420	737	61	61	0	0.0257731958762887	0.0827679782903663	0.385345997286296	0.0882352941176471	0.0166666666666667	0.0182481751824818	16.230333670453	30.0353168124644
10	20	2	CorrelationDetector	7	10	110	6	409	593	44	44	0	0.053475935828877	0.0741989881956155	0.349072512647555	0.113636363636364	0.0392156862745098	0.0459363957597173	15.4015507817867	28.733889665609
10	20	2	CorrelationDetector	7	10	110	4	485	551	73	73	0	0.0778894472361809	0.132486388384755	0.386569872958258	0.206896551724138	0.130434782608696	0.058252427184466	14.8893605826807	26.7765317577403
10	20	2	CorrelationDetector	7	10	110	1	270	230	58	58	0	0.114457831325301	0.252173913043478	0.452173913043478	0.205128205128205	0.1	0.0412371134020619	15.6893746060714	29.8524801203075
10	20	2	CorrelationDetector	7	10	110	6	342	609	91	91	0	0.0721311475409836	0.149425287356322	0.464696223316913	0.163265306122449	0.0714285714285714	0.0330188679245283	17.0083771145304	32.6927985961228
10	20	2	CorrelationDetector	7	10	110	3	510	716	56	56	0	0.0569476082004556	0.0782122905027933	0.432960893854749	0.230769230769231	0.186046511627907	0.0295698924731183	15.3641371957474	27.8495641889612
10	20	2	CorrelationDetector	7	10	110	1	412	379	34	34	0	0.0257234726688103	0.0897097625329815	0.29023746701847	0.09375	0.133333333333333	0.00396825396825397	15.7321530598252	30.3413499770685
10	20	2	CorrelationDetector	7	10	110	5	339	461	63	63	0	0.0604026845637584	0.136659436008677	0.412147505422993	0.0833333333333333	0.0238095238095238	0.0473933649289099	16.2380058550419	29.9492235142056
10	20	2	CorrelationDetector	7	10	110	1	339	338	33	33	0	0.0474452554744526	0.0976331360946746	0.340236686390533	0.133333333333333	0	0.0353535353535354	16.1457121461176	31.0987779690174
10	20	2	CorrelationDetector	7	10	110	1	329	405	47	47	0	0.0894941634241245	0.116049382716049	0.360493827160494	0.235294117647059	0.0222222222222222	0.0496894409937888	15.1021915842984	27.1712599019072
10	20	2	CorrelationDetector	7	10	110	1	341	397	65	65	0	0.103448275862069	0.163727959697733	0.428211586901763	0.163265306122449	0.192307692307692	0.0703517587939698	15.6635285588844	28.627318881489
10	20	2	CorrelationDetector	7	10	110	1	233	154	34	34	0	0.09375	0.220779220779221	0.493506493506494	0.135135135135135	0.107142857142857	0	15.4975334232994	28.6383348653392
10	20	2	CorrelationDetector	7	10	110	1	321	235	15	15	0	0.0398009950248756	0.0638297872340425	0.314893617021277	0	0	0.0555555555555556	15.0668521407828	28.7847912987795
10	20	2	CorrelationDetector	7	10	110	4	377	348	37	37	0	0.0531914893617021	0.10632183908046	0.373563218390805	0.0857142857142857	0.0967741935483871	0.0392156862745098	14.427617530559	25.6148438417427
10	20	2	CorrelationDetector	7	10	110	1	291	278	42	42	0	0.128378378378378	0.151079136690647	0.607913669064748	0.0588235294117647	0.195121951219512	0.0909090909090909	16.7314023292338	30.7922864483224
10	20	2	CorrelationDetector	7	10	110	5	332	474	71	71	0	0.0659340659340659	0.149789029535865	0.428270042194093	0.219512195121951	0.102040816326531	0.021978021978022	15.197020177242	26.963753155185
10	20	2	CorrelationDetector	7	10	110	6	368	512	61	61	0	0.0557275541795666	0.119140625	0.431640625	0.0263157894736842	0.0819672131147541	0.0448430493273543	17.2383250616113	32.6010940382095
10	20	2	CorrelationDetector	7	10	110	4	427	634	64	64	0	0.0336787564766839	0.100946372239748	0.324921135646688	0.0652173913043478	0.0384615384615385	0.024822695035461	17.0656158770808	32.4048466797931
10	20	2	CorrelationDetector	7	10	110	5	376	506	73	73	0	0.0685920577617329	0.144268774703557	0.401185770750988	0.130434782608696	0.152542372881356	0.0348258706467662	15.2295352308421	27.8573250362809
10	20	2	CorrelationDetector	7	10	110	3	403	466	46	46	0	0.0496894409937888	0.0987124463519313	0.44206008583691	0.172413793103448	0.0208333333333333	0.0297872340425532	15.4890329582186	27.2354172904862
10	20	2	CorrelationDetector	7	10	110	6	376	605	110	110	0	0.129230769230769	0.181818181818182	0.467768595041322	0.236842105263158	0.127272727272727	0.110169491525424	17.0879078049499	32.3841469369525
10	20	2	CorrelationDetector	7	10	110	1	270	239	70	70	0	0.107913669064748	0.292887029288703	0.623430962343096	0.1875	0.0869565217391304	0.078125	15.1685209625077	27.7077761863615
10	20	2	CorrelationDetector	7	10	110	1	286	410	109	109	0	0.120535714285714	0.265853658536585	0.580487804878049	0.225	0.121951219512195	0	16.5455657098151	30.3665442142915
10	20	2	CorrelationDetector	7	10	110	3	420	844	89	89	0	0.0287958115183246	0.105450236966825	0.436018957345972	0.122448979591837	0.0740740740740741	0.00340136054421769	16.6019500099946	30.4013098130882
10	20	2	CorrelationDetector	7	10	110	7	492	696	110	110	0	0.0657894736842105	0.158045977011494	0.487068965517241	0.131578947368421	0.105263157894737	0.0355191256830601	17.9816029039795	33.3705633725189
10	20	2	CorrelationDetector	7	10	110	4	377	558	83	83	0	0.0528052805280528	0.148745519713262	0.431899641577061	0.117647058823529	0.147540983606557	0.00985221674876847	17.012582806787	31.8464513861067
10	20	2	CorrelationDetector	7	10	110	2	239	218	37	37	0	0.141843971631206	0.169724770642202	0.518348623853211	0.236842105263158	0.195121951219512	0.0447761194029851	14.8337617749965	26.492897439869
10	20	2	CorrelationDetector	7	10	110	7	669	1086	140	140	0	0.057315233785822	0.128913443830571	0.459484346224678	0.0909090909090909	0.0408163265306122	0.054481546572935	17.7282707515228	32.0934261222958
10	20	2	CorrelationDetector	7	10	110	4	447	525	56	56	0	0.0510204081632653	0.106666666666667	0.352380952380952	0.107142857142857	0.0545454545454545	0.0471380471380471	16.6025233152492	32.2554096648668
10	20	2	CorrelationDetector	7	10	110	6	424	613	89	89	0	0.0456989247311828	0.145187601957586	0.468189233278956	0.0810810810810811	0.0612244897959184	0.0383275261324042	15.6010801478534	28.4639507428506
10	20	2	CorrelationDetector	7	10	110	1	218	191	39	39	0	0.11214953271028	0.204188481675393	0.507853403141361	0.162790697674419	0.117647058823529	0.024390243902439	16.3894990396472	30.4294716117299
10	20	2	CorrelationDetector	7	10	110	4	249	375	76	76	0	0.130232558139535	0.202666666666667	0.461333333333333	0.303571428571429	0.163265306122449	0.024390243902439	17.1018855293065	31.8012546026715
10	20	2	CorrelationDetector	7	10	110	2	334	332	44	44	0	0.0392156862745098	0.132530120481928	0.481927710843373	0.037037037037037	0.137931034482759	0.0211267605633803	14.7767374666319	25.568525333355
10	20	2	CorrelationDetector	7	10	110	3	414	642	85	85	0	0.0415430267062315	0.132398753894081	0.426791277258567	0.242424242424242	0.0212765957446809	0.0202429149797571	15.8991239043841	28.9999478087706
10	20	2	CorrelationDetector	7	10	110	1	379	431	74	74	0	0.0451127819548872	0.17169373549884	0.459396751740139	0.107142857142857	0.0344827586206897	0.0324324324324324	14.4496648766156	25.2270885460778
10	20	2	CorrelationDetector	7	10	110	2	324	470	92	92	0	0.120754716981132	0.195744680851064	0.563829787234043	0.129032258064516	0.192307692307692	0.1	16.3680172508535	29.2876722499356
10	20	2	CorrelationDetector	7	10	110	3	376	620	128	128	0	0.107692307692308	0.206451612903226	0.567741935483871	0.264705882352941	0.0416666666666667	0.0833333333333333	16.1185597878571	29.9631450985179
10	20	2	CorrelationDetector	7	10	110	4	528	652	83	83	0	0.0738396624472574	0.127300613496933	0.357361963190184	0.178571428571429	0.0909090909090909	0.0637755102040816	16.0412412158108	29.1594556587336
10	20	2	CorrelationDetector	7	10	110	2	394	326	24	24	0	0.0533333333333333	0.0736196319018405	0.319018404907975	0.0277777777777778	0	0.055045871559633	15.1090080890375	27.7715483376502
10	20	2	CorrelationDetector	7	10	110	2	334	490	57	57	0	0.0470219435736677	0.116326530612245	0.346938775510204	0.181818181818182	0.0517241379310345	0.0174418604651163	15.4586551200667	26.7917179921834
10	20	2	CorrelationDetector	7	10	110	5	622	873	65	65	0	0.0197368421052632	0.0744558991981672	0.337915234822451	0.0540540540540541	0.0350877192982456	0.0119760479041916	16.2033584943622	28.5182858237693
10	20	2	CorrelationDetector	7	10	110	3	310	335	56	56	0	0.0418848167539267	0.167164179104478	0.367164179104478	0.0606060606060606	0	0.0256410256410256	14.2947460829621	24.6289942886964
10	20	2	CorrelationDetector	7	10	110	5	408	581	64	64	0	0.061381074168798	0.110154905335628	0.449225473321859	0.102564102564103	0.0410958904109589	0.0588235294117647	16.7097624183509	29.7382908753008
5	10	2	CorrelationDetector	7	20	110	1	269	163	0	0	0	0	0	0.0245398773006135	0	0	0	20.9265371663481	22.2601977329109
5	10	2	CorrelationDetector	7	20	110	1	233	103	1	1	0	0.0101010101010101	0.00970873786407767	0.0388349514563107	0	0	0.0208333333333333	20.7391285194147	21.082077728144
5	10	2	CorrelationDetector	7	20	110	0	219	112	1	1	0	0	0.00892857142857143	0.107142857142857	0	0	0	20.729517320841	21.319138606396
5	10	2	CorrelationDetector	7	20	110	3	319	230	1	1	0	0.0045045045045045	0.00434782608695652	0.104347826086957	0	0	0.00578034682080925	21.2604632570548	23.3512752968702
5	10	2	CorrelationDetector	7	20	110	1	270	165	3	3	0	0.0125	0.0181818181818182	0.0666666666666667	0.0363636363636364	0	0	20.706588503261	21.014818478927
5	10	2	CorrelationDetector	7	20	110	0	247	121	1	1	0	0.00925925925925926	0.00826446280991736	0.0661157024793388	0.0263157894736842	0	0	20.8828234658331	21.6965417431092
5	10	2	CorrelationDetector	7	20	110	3	213	108	1	1	0	0.010752688172043	0.00925925925925926	0.0277777777777778	0.0212765957446809	0	0	20.6885877448637	20.91089905135
5	10	2	CorrelationDetector	7	20	110	1	253	113	20	20	0	0.145454545454545	0.176991150442478	0.292035398230089	0.0508474576271186	0	0.0461538461538462	21.5914104765922	23.2773093826015
5	10	2	CorrelationDetector	7	20	110	2	308	161	9	9	0	0.0387096774193548	0.0559006211180124	0.15527950310559	0.0571428571428571	0.0714285714285714	0	21.5135066722969	23.3430907479952
5	10	2	CorrelationDetector	7	20	110	0	211	62	1	1	0	0.0188679245283019	0.0161290322580645	0.290322580645161	0.0192307692307692	0	0	21.7649173107701	25.2863239381716
5	10	2	CorrelationDetector	7	20	110	1	244	103	11	11	0	0.0714285714285714	0.106796116504854	0.203883495145631	0.0833333333333333	0.0588235294117647	0.0338983050847458	21.4451592592775	23.9092847360195
5	10	2	CorrelationDetector	7	20	110	3	296	182	2	2	0	0.0114942528735632	0.010989010989011	0.043956043956044	0.0465116279069767	0	0	20.8603534520076	21.8002891894445
5	10	2	CorrelationDetector	7	20	110	4	258	168	3	3	0	0.00609756097560976	0.0178571428571429	0.101190476190476	0.0181818181818182	0	0	20.979114479482	21.5386383360346
5	10	2	CorrelationDetector	7	20	110	4	225	112	1	1	0	0.00900900900900901	0.00892857142857143	0.160714285714286	0.0188679245283019	0	0	21.5426532826644	24.2473134253884
5	10	2	CorrelationDetector	7	20	110	3	350	258	13	13	0	0.038135593220339	0.0503875968992248	0.162790697674419	0.0232558139534884	0.0344827586206897	0.0263157894736842	21.8228020624765	25.0897587558029
5	10	2	CorrelationDetector	7	20	110	3	377	327	4	4	0	0.00955414012738853	0.0122324159021407	0.100917431192661	0.0188679245283019	0	0.00384615384615385	21.5827410157331	25.5689694169392
5	10	2	CorrelationDetector	7	20	110	1	310	225	3	3	0	0.0140845070422535	0.0133333333333333	0.12	0.0384615384615385	0	0.00606060606060606	21.2157121575897	23.7089906275772
5	10	2	CorrelationDetector	7	20	110	0	183	8	3	3	0	0.375	0.375	0.375	0.0416666666666667	0.25	NaN	21.3868883446405	23.5794550259337
5	10	2	CorrelationDetector	7	20	110	0	155	3	0	0	0	0	0	0.333333333333333	0	NaN	NaN	21.122534815996	22.3957515318513
5	10	2	CorrelationDetector	7	20	110	1	240	136	4	4	0	0.0300751879699248	0.0294117647058824	0.169117647058824	0.0377358490566038	0	0.0232558139534884	21.3488090694277	23.5834136931514
5	10	2	CorrelationDetector	7	20	110	2	271	182	5	5	0	0.013986013986014	0.0274725274725275	0.131868131868132	0	0	0.0192307692307692	21.2349862271246	23.3634242715801
5	10	2	CorrelationDetector	7	20	110	2	264	122	2	2	0	0.0166666666666667	0.0163934426229508	0.0655737704918033	0.0222222222222222	0	0.0113636363636364	21.0662012602734	22.2648044987386
5	10	2	CorrelationDetector	7	20	110	5	463	417	7	7	0	0.00779220779220779	0.0167865707434053	0.117505995203837	0	0.0333333333333333	0.00589970501474926	21.4559940092297	24.3877316049661
5	10	2	CorrelationDetector	7	20	110	0	187	52	1	1	0	0.0192307692307692	0.0192307692307692	0.211538461538462	0.0181818181818182	0	0	21.2016317401976	22.8628605071136
5	10	2	CorrelationDetector	7	20	110	3	368	276	3	3	0	0.00769230769230769	0.0108695652173913	0.134057971014493	0	0	0.0087719298245614	21.5823454424351	24.3922627243768
5	10	2	CorrelationDetector	7	20	110	2	437	357	2	2	0	0	0.00560224089635854	0.0644257703081232	0	0	0	21.2918993220506	23.863781662923
5	10	2	CorrelationDetector	7	20	110	2	209	110	1	1	0	0.00970873786407767	0.00909090909090909	0.0454545454545455	0	0	0.0151515151515152	21.2988632895305	23.1399180118677
5	10	2	CorrelationDetector	7	20	110	2	291	182	4	4	0	0.021978021978022	0.021978021978022	0.0604395604395604	0	0	0.0229007633587786	21.3033757036805	23.5165442260674
5	10	2	CorrelationDetector	7	20	110	2	351	335	5	5	0	0.015625	0.0149253731343284	0.137313432835821	0.0555555555555556	0.0333333333333333	0	21.1168676763572	22.2911540009025
5	10	2	CorrelationDetector	7	20	110	1	230	79	0	0	0	0	0	0.0759493670886076	0	0	0	21.27390715866	23.3996310784429
5	10	2	CorrelationDetector	7	20	110	0	243	81	11	11	0	0.116883116883117	0.135802469135802	0.604938271604938	0.0784313725490196	0	0	21.9037453490989	26.8021331132533
5	10	2	CorrelationDetector	7	20	110	1	242	160	4	4	0	0.0268456375838926	0.025	0.1875	0.032258064516129	0	0.0178571428571429	21.318032814471	23.0991465353471
5	10	2	CorrelationDetector	7	20	110	1	303	178	9	9	0	0.0290697674418605	0.050561797752809	0.393258426966292	0.02	0.0909090909090909	0.021505376344086	22.0189302383866	26.9115882782444
5	10	2	CorrelationDetector	7	20	110	0	218	108	2	2	0	0.0099009900990099	0.0185185185185185	0.148148148148148	0.0169491525423729	0	0	21.1097380132996	22.8472219303954
5	10	2	CorrelationDetector	7	20	110	2	398	388	8	8	0	0.00826446280991736	0.0206185567010309	0.100515463917526	0	0.0185185185185185	0.00709219858156028	21.5947946477208	25.4281128322937
5	10	2	CorrelationDetector	7	20	110	3	340	273	15	15	0	0.0116731517509728	0.0549450549450549	0.271062271062271	0	0	0.00769230769230769	22.2857651766239	28.7245546947102
5	10	2	CorrelationDetector	7	20	110	1	206	44	4	4	0	0.0789473684210526	0.0909090909090909	0.25	0	0.25	0	22.1470893774871	27.1628653652706
5	10	2	CorrelationDetector	7	20	110	1	319	249	17	17	0	0.0465116279069767	0.0682730923694779	0.261044176706827	0.0238095238095238	0.04	0.0218978102189781	22.016551894773	27.4245174733907
5	10	2	CorrelationDetector	7	20	110	2	321	220	13	13	0	0.0265957446808511	0.0590909090909091	0.168181818181818	0	0.027027027027027	0	21.8234870943815	26.0374008297646
5	10	2	CorrelationDetector	7	20	110	1	299	166	10	10	0	0.032258064516129	0.0602409638554217	0.204819277108434	0	0	0.0531914893617021	21.3977549240355	22.0919778712713
5	10	2	CorrelationDetector	7	20	110	1	262	123	1	1	0	0	0.00813008130081301	0.0731707317073171	0	0	0	21.2353393857494	23.1351239881967
5	10	2	CorrelationDetector	7	20	110	1	241	116	3	3	0	0.0194174757281553	0.0258620689655172	0.146551724137931	0.0208333333333333	0	0.015625	21.1774600530699	22.4546797878195
5	10	2	CorrelationDetector	7	20	110	2	270	193	8	8	0	0.0337837837837838	0.0414507772020725	0.243523316062176	0.0196078431372549	0	0	21.5859205097449	25.0336663299585
5	10	2	CorrelationDetector	7	20	110	1	268	170	3	3	0	0.00617283950617284	0.0176470588235294	0.170588235294118	0	0	0	21.552652920344	25.5107934222852
5	10	2	CorrelationDetector	7	20	110	3	300	235	6	6	0	0.00881057268722467	0.025531914893617	0.106382978723404	0.0172413793103448	0	0.00602409638554217	21.2364425387301	23.2402354189216
5	10	2	CorrelationDetector	7	20	110	2	256	141	2	2	0	0.00769230769230769	0.0141843971631206	0.0851063829787234	0.0277777777777778	0	0	21.1100349181647	22.6755706460756
5	10	2	CorrelationDetector	7	20	110	0	191	99	3	3	0	0.021978021978022	0.0303030303030303	0.151515151515152	0.0192307692307692	0	0.0181818181818182	21.5427003040992	24.668478611302
5	10	2	CorrelationDetector	7	20	110	1	284	182	4	4	0	0.0171428571428571	0.021978021978022	0.0934065934065934	0	0	0.0223880597014925	21.2191777953555	23.1791931641602
5	10	2	CorrelationDetector	7	20	110	2	310	237	14	14	0	0.0324074074074074	0.0590717299578059	0.143459915611814	0.0175438596491228	0.0454545454545455	0.0280898876404494	21.6534345687023	25.4999347948231
5	10	2	CorrelationDetector	7	20	110	2	272	160	1	1	0	0.00625	0.00625	0.05625	0	0	0.00793650793650794	21.3009104357041	23.6416456510222
5	10	2	CorrelationDetector	7	20	110	0	226	114	3	3	0	0.0105263157894737	0.0263157894736842	0.149122807017544	0	0	0	21.2351648171614	22.4583569728324
5	10	2	CorrelationDetector	7	20	110	2	304	208	2	2	0	0.00510204081632653	0.00961538461538462	0.110576923076923	0.024390243902439	0	0	21.541421471873	24.3450787902307
5	10	2	CorrelationDetector	7	20	110	2	309	274	8	8	0	0.0158730158730159	0.0291970802919708	0.0985401459854015	0	0.0454545454545455	0.0127388535031847	21.5569235792071	24.5166535213034
5	10	2	CorrelationDetector	7	20	110	3	247	134	2	2	0	0.00869565217391304	0.0149253731343284	0.126865671641791	0.0212765957446809	0	0	20.764533115406	21.4089918791711
5	10	2	CorrelationDetector	7	20	110	5	403	330	3	3	0	0.00662251655629139	0.00909090909090909	0.0636363636363636	0	0.0277777777777778	0	21.4477944916943	24.6870650877189
5	10	2	CorrelationDetector	7	20	110	0	193	73	5	5	0	0.0175438596491228	0.0684931506849315	0.273972602739726	0.0185185185185185	0	0	21.0203645267479	22.4421824378738
5	10	2	CorrelationDetector	7	20	110	2	216	93	0	0	0	0	0	0.247311827956989	0	0	0	21.6838007133203	24.7400692376449
5	10	2	CorrelationDetector	7	20	110	2	212	109	3	3	0	0.0204081632653061	0.0275229357798165	0.174311926605505	0.0181818181818182	0	0.0172413793103448	21.2283493676427	23.6009879792818
5	10	2	CorrelationDetector	7	20	110	0	201	65	6	6	0	0.0545454545454545	0.0923076923076923	0.169230769230769	0.0217391304347826	0.0714285714285714	0	21.4698126052868	23.7092526293562
5	10	2	CorrelationDetector	7	20	110	0	242	167	6	6	0	0.0193548387096774	0.0359281437125748	0.173652694610778	0.0392156862745098	0.0344827586206897	0	21.2056856635339	23.6810415474656
5	10	2	CorrelationDetector	7	20	110	3	466	387	3	3	0	0	0.00775193798449612	0.0465116279069767	0	0	0	20.924786770182	21.744727741509
5	10	2	CorrelationDetector	7	20	110	2	299	192	7	7	0	0.0279329608938547	0.0364583333333333	0.114583333333333	0.0508474576271186	0	0.0129032258064516	20.8358588509867	21.646000510776
5	10	2	CorrelationDetector	7	20	110	3	419	341	1	1	0	0.00305810397553517	0.00293255131964809	0.0703812316715543	0	0	0.00364963503649635	20.8929342894888	21.8341144399587
5	10	2	CorrelationDetector	7	20	110	3	345	243	5	5	0	0.00909090909090909	0.0205761316872428	0.065843621399177	0.03125	0	0.00598802395209581	21.1367840399066	22.9176107572533
5	10	2	CorrelationDetector	7	20	110	1	258	125	2	2	0	0	0.016	0.112	0	0	0	20.8990065037129	21.7208921273242
5	10	2	CorrelationDetector	7	20	110	2	269	162	0	0	0	0	0	0.0493827160493827	0	0	0	20.7378273560269	21.0882290838436
5	10	2	CorrelationDetector	7	20	110	1	323	197	10	10	0	0.0531914893617021	0.050761421319797	0.157360406091371	0.0222222222222222	0.05	0.034965034965035	21.1662255384124	22.2623752291548
5	10	2	CorrelationDetector	7	20	110	0	184	25	5	5	0	0.217391304347826	0.2	0.52	0.04	NaN	NaN	20.9537489354199	21.9897216696643
5	10	2	CorrelationDetector	7	20	110	3	289	111	0	0	0	0	0	0.189189189189189	0	0	0	21.3924449102722	24.0827850747897
5	10	2	CorrelationDetector	7	20	110	2	297	191	0	0	0	0	0	0.0732984293193717	0	0	0	21.1507973413991	22.5552447571455
5	10	2	CorrelationDetector	7	20	110	1	243	151	1	1	0	0.00840336134453781	0.00662251655629139	0.178807947019868	0.0192307692307692	0	0	21.2341582246671	23.4671671493467
5	10	2	CorrelationDetector	7	20	110	0	194	58	5	5	0	0.0344827586206897	0.0862068965517241	0.517241379310345	0	0	0.0689655172413793	21.3523510733501	22.3963402280243
5	10	2	CorrelationDetector	7	20	110	5	342	337	8	8	0	0.00813008130081301	0.0237388724035608	0.112759643916914	0.0384615384615385	0	0	21.2479002563495	23.6354574957043
5	10	2	CorrelationDetector	7	20	110	2	251	91	1	1	0	0.0113636363636364	0.010989010989011	0.032967032967033	0.0188679245283019	0	0	20.9221621136976	21.9345593967915
5	10	2	CorrelationDetector	7	20	110	0	195	9	2	2	0	0.222222222222222	0.222222222222222	0.444444444444444	0	0	NaN	21.3534175382719	23.3389106333214
5	10	2	CorrelationDetector	7	20	110	4	250	213	9	9	0	0.0125	0.0422535211267606	0.136150234741784	0.0181818181818182	0	0	21.0407940650971	22.4809147835715
5	10	2	CorrelationDetector	7	20	110	4	310	295	1	1	0	0	0.00338983050847458	0.0474576271186441	0	0	0	20.742629895866	21.7710842080346
5	10	2	CorrelationDetector	7	20	110	3	363	291	6	6	0	0.00754716981132075	0.0206185567010309	0.127147766323024	0.0217391304347826	0	0.00444444444444444	21.306833315108	23.3178231720202
5	10	2	CorrelationDetector	7	20	110	2	264	299	13	13	0	0.0276497695852535	0.0434782608695652	0.127090301003344	0.0655737704918033	0.0232558139534884	0.00746268656716418	21.5371075049141	25.356898893087
5	10	2	CorrelationDetector	7	20	110	3	377	297	1	1	0	0	0.00336700336700337	0.063973063973064	0	0	0	21.2362898757926	23.3253567693858
5	10	2	CorrelationDetector	7	20	110	4	346	278	11	11	0	0.0272373540856031	0.039568345323741	0.176258992805755	0.116279069767442	0.0256410256410256	0.0050251256281407	21.5008985246716	24.3081638928828
5	10	2	CorrelationDetector	7	20	110	1	213	99	4	4	0	0.0212765957446809	0.0404040404040404	0.0707070707070707	0	0	0.0327868852459016	21.4550921653948	23.9864889608177
5	10	2	CorrelationDetector	7	20	110	3	265	207	4	4	0	0.0198019801980198	0.0193236714975845	0.106280193236715	0.0333333333333333	0	0.0143884892086331	21.4631353219343	24.1889787158547
5	10	2	CorrelationDetector	7	20	110	3	376	263	5	5	0	0.012	0.0190114068441065	0.0950570342205323	0	0	0.014218009478673	21.4583561143284	24.7201423104621
5	10	2	CorrelationDetector	7	20	110	5	325	241	6	6	0	0.0217391304347826	0.024896265560166	0.103734439834025	0.0476190476190476	0	0.0181818181818182	21.3451120477324	23.5902845314127
5	10	2	CorrelationDetector	7	20	110	3	264	182	3	3	0	0.00574712643678161	0.0164835164835165	0.0659340659340659	0.0172413793103448	0	0	20.7568558395172	21.0437697989119
5	10	2	CorrelationDetector	7	20	110	1	191	115	4	4	0	0.0388349514563107	0.0347826086956522	0.130434782608696	0.0714285714285714	0	0	20.958346353534	22.2196403080997
5	10	2	CorrelationDetector	7	20	110	1	225	60	0	0	0	0	0	0.116666666666667	0	0	0	21.0437700809859	22.4230597523967
5	10	2	CorrelationDetector	7	20	110	3	259	123	2	2	0	0.0173913043478261	0.016260162601626	0.178861788617886	0	0	0.024390243902439	21.847486798001	25.6708287090829
5	10	2	CorrelationDetector	7	20	110	2	360	377	6	6	0	0.00819672131147541	0.0159151193633952	0.108753315649867	0.0454545454545455	0	0	21.4658687422167	24.2090817522421
5	10	2	CorrelationDetector	7	20	110	1	227	123	5	5	0	0.0267857142857143	0.040650406504065	0.121951219512195	0	0	0.0410958904109589	21.290571271753	23.3089710878027
5	10	2	CorrelationDetector	7	20	110	2	284	217	9	9	0	0.0309278350515464	0.0414746543778802	0.138248847926267	0.0185185185185185	0	0.032258064516129	21.3025702678626	23.3449750521238
5	10	2	CorrelationDetector	7	20	110	2	369	311	8	8	0	0.0243055555555556	0.0257234726688103	0.118971061093248	0.0238095238095238	0.027027027027027	0.0228310502283105	21.8754328772695	25.7003740639494
5	10	2	CorrelationDetector	7	20	110	2	292	276	7	7	0	0.00520833333333333	0.0253623188405797	0.105072463768116	0.025	0	0	20.9753800941575	21.9963743189557
5	10	2	CorrelationDetector	7	20	110	1	220	102	5	5	0	0.0315789473684211	0.0490196078431373	0.137254901960784	0	0.0526315789473684	0.0344827586206897	21.4016879540518	23.5882680076016
5	10	2	CorrelationDetector	7	20	110	2	284	164	4	4	0	0.0246913580246914	0.024390243902439	0.0853658536585366	0	0	0.018018018018018	21.590998361186	24.4835083207628
5	10	2	CorrelationDetector	7	20	110	1	192	52	0	0	0	0	0	0.0769230769230769	0	0	0	20.6891038981973	20.6834080489743
5	10	2	CorrelationDetector	7	20	110	1	262	137	4	4	0	0.0291970802919708	0.0291970802919708	0.109489051094891	0.0238095238095238	0	0.0337078651685393	21.3975300400578	23.3812371705106
5	10	2	CorrelationDetector	7	20	110	1	260	133	4	4	0	0.032520325203252	0.0300751879699248	0.112781954887218	0.0256410256410256	0	0.0340909090909091	21.5492543850902	25.3233981887058
5	10	2	CorrelationDetector	7	20	110	0	240	128	6	6	0	0.0487804878048781	0.046875	0.1171875	0.0512820512820513	0	0.0740740740740741	21.434818124687	23.6272462711333
10	20	2	CorrelationDetector	7	20	110	3	281	173	17	17	0	0.0616438356164384	0.0982658959537572	0.312138728323699	0.122448979591837	0.0476190476190476	0.021505376344086	23.3930379526885	32.5457878822996
10	20	2	CorrelationDetector	7	20	110	3	394	350	12	12	0	0.024390243902439	0.0342857142857143	0.222857142857143	0	0.0465116279069767	0.0222222222222222	23.1707888383987	31.5799698909681
10	20	2	CorrelationDetector	7	20	110	0	242	85	11	11	0	0.10958904109589	0.129411764705882	0.341176470588235	0.0512820512820513	0.111111111111111	0.12	23.0857482940218	31.1259577726718
10	20	2	CorrelationDetector	7	20	110	3	292	199	6	6	0	0.0169491525423729	0.0301507537688442	0.21105527638191	0.0833333333333333	0	0	22.5424692434058	29.1467208590762
10	20	2	CorrelationDetector	7	20	110	0	313	207	28	28	0	0.0752688172043011	0.135265700483092	0.396135265700483	0.032258064516129	0.05	0.0736842105263158	23.4263793591305	32.8868920047156
10	20	2	CorrelationDetector	7	20	110	1	345	356	41	41	0	0.0641891891891892	0.115168539325843	0.367977528089888	0.0980392156862745	0	0.0342857142857143	23.3318515731187	32.2549827067194
10	20	2	CorrelationDetector	7	20	110	3	269	156	6	6	0	0.0206896551724138	0.0384615384615385	0.211538461538462	0	0	0.0297029702970297	22.3527096358672	28.5595275398207
10	20	2	CorrelationDetector	7	20	110	1	425	402	46	46	0	0.0464396284829721	0.114427860696517	0.440298507462687	0.075	0	0.0460829493087558	23.8108949156702	34.0998468426168
10	20	2	CorrelationDetector	7	20	110	2	308	357	58	58	0	0.106837606837607	0.162464985994398	0.476190476190476	0.160714285714286	0.0571428571428571	0.053030303030303	24.1586493086331	34.7545940361316
10	20	2	CorrelationDetector	7	20	110	2	359	258	24	24	0	0.0446428571428571	0.0930232558139535	0.25968992248062	0.0833333333333333	0.08	0.0265957446808511	22.8325693667341	30.4202291488944
10	20	2	CorrelationDetector	7	20	110	4	300	227	7	7	0	0.0191387559808612	0.0308370044052863	0.13215859030837	0.0487804878048781	0.0625	0	21.8708601222986	26.3495913072407
10	20	2	CorrelationDetector	7	20	110	3	392	274	12	12	0	0.0431372549019608	0.0437956204379562	0.302919708029197	0.0303030303030303	0	0.0478468899521531	22.7262252443115	29.7021115491478
10	20	2	CorrelationDetector	7	20	110	2	362	274	16	16	0	0.0304347826086957	0.0583941605839416	0.335766423357664	0	0.0285714285714286	0.0346820809248555	22.6745511043386	29.5170600822017
10	20	2	CorrelationDetector	7	20	110	1	219	79	2	2	0	0.0144927536231884	0.0253164556962025	0.215189873417722	0	0	0.0303030303030303	21.9097655181996	26.6931645548467
10	20	2	CorrelationDetector	7	20	110	2	338	430	25	25	0	0.032258064516129	0.0581395348837209	0.218604651162791	0.0588235294117647	0.0666666666666667	0.00666666666666667	21.9097247742564	26.3971177587941
10	20	2	CorrelationDetector	7	20	110	3	304	376	16	16	0	0.0246913580246914	0.0425531914893617	0.279255319148936	0	0.037037037037037	0.0182926829268293	22.9046206694305	30.5628676891271
10	20	2	CorrelationDetector	7	20	110	1	236	90	1	1	0	0	0.0111111111111111	0.144444444444444	0	0	0	21.2844514717571	23.2232407009201
10	20	2	CorrelationDetector	7	20	110	3	252	170	3	3	0	0.0193548387096774	0.0176470588235294	0.182352941176471	0.0204081632653061	0.0666666666666667	0	22.5661437081583	29.6906403730155
10	20	2	CorrelationDetector	7	20	110	2	327	198	5	5	0	0.0170454545454545	0.0252525252525253	0.161616161616162	0.0526315789473684	0	0.00680272108843537	21.6984307012388	25.7970537885795
10	20	2	CorrelationDetector	7	20	110	2	308	251	18	18	0	0.0426829268292683	0.0717131474103586	0.274900398406374	0.03125	0.0357142857142857	0.00970873786407767	22.1846385518496	27.4798443613653
10	20	2	CorrelationDetector	7	20	110	3	247	142	2	2	0	0.015625	0.0140845070422535	0.140845070422535	0.0444444444444444	0	0	22.0023232977053	27.461368264598
10	20	2	CorrelationDetector	7	20	110	1	266	188	19	19	0	0.0857142857142857	0.101063829787234	0.24468085106383	0.135135135135135	0.0740740740740741	0.0752688172043011	22.0009827373075	26.6551213525728
10	20	2	CorrelationDetector	7	20	110	2	339	248	2	2	0	0.00448430493273543	0.00806451612903226	0.125	0	0	0.00595238095238095	22.5371720736055	29.6732441348739
10	20	2	CorrelationDetector	7	20	110	1	243	190	1	1	0	0.00552486187845304	0.00526315789473684	0.247368421052632	0	0	0.0111111111111111	23.1147240790997	32.3390817761861
10	20	2	CorrelationDetector	7	20	110	1	376	407	20	20	0	0.00662251655629139	0.0491400491400491	0.285012285012285	0	0.0222222222222222	0	22.6671541479149	30.1426840595083
10	20	2	CorrelationDetector	7	20	110	4	349	319	6	6	0	0.00694444444444444	0.0188087774294671	0.156739811912226	0.0196078431372549	0.0256410256410256	0	22.3277379321534	28.0880218018635
10	20	2	CorrelationDetector	7	20	110	4	386	315	25	25	0	0.0313588850174216	0.0793650793650794	0.234920634920635	0.0344827586206897	0	0.0148514851485149	22.4033192335763	28.3915160126686
10	20	2	CorrelationDetector	7	20	110	1	209	36	0	0	0	0	0	0.138888888888889	0	0	0	21.6315522288964	25.6105121308706
10	20	2	CorrelationDetector	7	20	110	3	250	144	14	14	0	0.083969465648855	0.0972222222222222	0.305555555555556	0.122448979591837	0	0.0531914893617021	22.6788387939346	29.3064524608367
10	20	2	CorrelationDetector	7	20	110	1	254	116	7	7	0	0.0388349514563107	0.0603448275862069	0.163793103448276	0.075	0.0625	0	22.3910240030172	28.9299408538262
10	20	2	CorrelationDetector	7	20	110	5	404	422	11	11	0	0.0144092219020173	0.0260663507109005	0.177725118483412	0.05	0.0181818181818182	0.00398406374501992	22.2237910938486	28.3528038112955
10	20	2	CorrelationDetector	7	20	110	3	265	222	1	1	0	0.0050251256281407	0.0045045045045045	0.126126126126126	0.0161290322580645	0	0	21.6313319417483	25.1801584954534
10	20	2	CorrelationDetector	7	20	110	2	303	172	5	5	0	0.00602409638554217	0.0290697674418605	0.122093023255814	0	0	0	21.895392191989	26.3967202394278
10	20	2	CorrelationDetector	7	20	110	3	289	186	12	12	0	0.0434782608695652	0.0645161290322581	0.172043010752688	0.0909090909090909	0.0434782608695652	0.0206185567010309	21.7360916204039	26.1490585713995
10	20	2	CorrelationDetector	7	20	110	3	397	352	17	17	0	0.0264026402640264	0.0482954545454545	0.21875	0.0625	0.0327868852459016	0.0136363636363636	22.5747283285281	29.2347268204368
10	20	2	CorrelationDetector	7	20	110	3	274	244	9	9	0	0.0108695652173913	0.0368852459016393	0.237704918032787	0.0238095238095238	0	0.00833333333333333	22.0702198628029	27.3472951249819
10	20	2	CorrelationDetector	7	20	110	1	319	275	16	16	0	0.0333333333333333	0.0581818181818182	0.290909090909091	0.1	0	0.0170940170940171	22.1432505764429	28.0101171740659
10	20	2	CorrelationDetector	7	20	110	2	347	277	29	29	0	0.0595744680851064	0.104693140794224	0.256317689530686	0	0.0508474576271186	0.06	22.4041941653036	29.3013371029253
10	20	2	CorrelationDetector	7	20	110	3	361	256	8	8	0	0.0219298245614035	0.03125	0.125	0	0.0689655172413793	0.0111731843575419	21.8233944974582	26.2052720237172
10	20	2	CorrelationDetector	7	20	110	3	376	260	17	17	0	0.0384615384615385	0.0653846153846154	0.223076923076923	0.0555555555555556	0	0.0260416666666667	21.960705417896	26.6588879229394
10	20	2	CorrelationDetector	7	20	110	5	408	366	26	26	0	0.042042042042042	0.0710382513661202	0.207650273224044	0.037037037037037	0.0303030303030303	0.0133928571428571	22.8883115622274	30.8020532358213
10	20	2	CorrelationDetector	7	20	110	2	333	275	4	4	0	0.00416666666666667	0.0145454545454545	0.229090909090909	0	0.032258064516129	0	22.4520400017449	28.6859827430484
10	20	2	CorrelationDetector	7	20	110	2	329	240	5	5	0	0.0136986301369863	0.0208333333333333	0.175	0.0357142857142857	0	0.0130718954248366	22.2799730690521	28.3638957340093
10	20	2	CorrelationDetector	7	20	110	1	347	227	4	4	0	0.00467289719626168	0.0176211453744493	0.154185022026432	0	0	0.00595238095238095	22.2080616433211	27.6230470173789
10	20	2	CorrelationDetector	7	20	110	1	314	231	15	15	0	0.0476190476190476	0.0649350649350649	0.264069264069264	0.0263157894736842	0.0285714285714286	0.0476190476190476	22.4708405813924	28.4700980610444
10	20	2	CorrelationDetector	7	20	110	2	308	235	35	35	0	0.0961538461538462	0.148936170212766	0.357446808510638	0.0612244897959184	0	0.0229007633587786	22.9074561103546	29.8532876545954
10	20	2	CorrelationDetector	7	20	110	2	352	223	22	22	0	0.083743842364532	0.0986547085201794	0.304932735426009	0.16	0.148148148148148	0.0434782608695652	22.4113814222415	28.8794129292767
10	20	2	CorrelationDetector	7	20	110	2	312	268	13	13	0	0.0428571428571429	0.0485074626865672	0.238805970149254	0.116279069767442	0.0188679245283019	0	23.0118793572351	31.0672680679921
10	20	2	CorrelationDetector	7	20	110	1	232	130	2	2	0	0	0.0153846153846154	0.353846153846154	0	0	0	21.7525630923882	25.9498845266878
10	20	2	CorrelationDetector	7	20	110	2	273	280	14	14	0	0.0405405405405405	0.05	0.228571428571429	0.0408163265306122	0.0163934426229508	0.0416666666666667	22.4070943683981	28.3630025169796
10	20	2	CorrelationDetector	7	20	110	4	396	347	31	31	0	0.0608365019011407	0.0893371757925072	0.328530259365994	0	0.0217391304347826	0.0710659898477157	23.5133243237196	33.0299606255134
10	20	2	CorrelationDetector	7	20	110	3	345	241	20	20	0	0.0280373831775701	0.0829875518672199	0.307053941908714	0	0.0454545454545455	0	22.8431163925216	30.3107100180937
10	20	2	CorrelationDetector	7	20	110	2	303	278	13	13	0	0.029535864978903	0.0467625899280576	0.280575539568345	0.0444444444444444	0.0377358490566038	0.0222222222222222	22.8576412021691	30.4154760302377
10	20	2	CorrelationDetector	7	20	110	3	290	237	12	12	0	0.0490196078431373	0.0506329113924051	0.253164556962025	0.0851063829787234	0	0	23.0736650320542	30.6002867303211
10	20	2	CorrelationDetector	7	20	110	2	324	244	28	28	0	0.0926829268292683	0.114754098360656	0.344262295081967	0.0526315789473684	0.127659574468085	0.0588235294117647	23.360015631385	31.4930331383823
10	20	2	CorrelationDetector	7	20	110	4	442	416	17	17	0	0.0363636363636364	0.0408653846153846	0.245192307692308	0	0	0.037037037037037	22.7429593125577	29.9258959664841
10	20	2	CorrelationDetector	7	20	110	3	367	328	9	9	0	0.0167224080267559	0.0274390243902439	0.277439024390244	0	0	0.0135135135135135	22.9801884368205	31.0798280986385
10	20	2	CorrelationDetector	7	20	110	0	274	222	47	47	0	0.175531914893617	0.211711711711712	0.463963963963964	0	0	0.0666666666666667	22.5653574051916	29.3715294895904
10	20	2	CorrelationDetector	7	20	110	2	333	346	23	23	0	0.0371747211895911	0.0664739884393064	0.257225433526012	0.024390243902439	0.0909090909090909	0.0165745856353591	22.9085988404446	30.3300437468694
10	20	2	CorrelationDetector	7	20	110	3	385	240	1	1	0	0.00425531914893617	0.00416666666666667	0.175	0.025	0	0	21.8161469379954	26.5464500928306
10	20	2	CorrelationDetector	7	20	110	4	340	290	17	17	0	0.0313725490196078	0.0586206896551724	0.310344827586207	0.0681818181818182	0.0263157894736842	0.0209424083769634	24.08531646341	35.286611775819
10	20	2	CorrelationDetector	7	20	110	2	254	234	16	16	0	0.0432432432432432	0.0683760683760684	0.354700854700855	0.0588235294117647	0.046875	0.00909090909090909	23.6597222157647	32.8786695130539
10	20	2	CorrelationDetector	7	20	110	4	437	496	53	53	0	0.0721649484536082	0.106854838709677	0.352822580645161	0.115384615384615	0.0512820512820513	0.0462633451957295	25.185714272177	37.694875576637
10	20	2	CorrelationDetector	7	20	110	4	371	348	28	28	0	0.0771604938271605	0.0804597701149425	0.281609195402299	0.161290322580645	0	0.0579150579150579	24.2587276513129	34.9038914684071
10	20	2	CorrelationDetector	7	20	110	3	302	222	5	5	0	0.0144230769230769	0.0225225225225225	0.171171171171171	0.0204081632653061	0.0344827586206897	0	22.4911460530488	29.0017291633773
10	20	2	CorrelationDetector	7	20	110	2	321	243	25	25	0	0.0765765765765766	0.102880658436214	0.283950617283951	0.0806451612903226	0	0.0769230769230769	24.0078569070175	33.9278523053152
10	20	2	CorrelationDetector	7	20	110	3	310	284	16	16	0	0.0271493212669683	0.0563380281690141	0.316901408450704	0	0	0.0365853658536585	22.8855994327472	29.8346144138109
10	20	2	CorrelationDetector	7	20	110	5	379	407	26	26	0	0.0363636363636364	0.0638820638820639	0.28009828009828	0.1	0.0512820512820513	0.0193798449612403	24.0168821069191	33.7438114435624
10	20	2	CorrelationDetector	7	20	110	1	255	67	3	3	0	0.03125	0.0447761194029851	0.26865671641791	0.027027027027027	0	0.0204081632653061	22.2741222233747	28.3251535966012
10	20	2	CorrelationDetector	7	20	110	1	218	41	0	0	0	0	0	0.121951219512195	0	0	0	21.8690070759611	26.9648285969612
10	20	2	CorrelationDetector	7	20	110	1	346	254	29	29	0	0.0848214285714286	0.114173228346457	0.334645669291339	0.193548387096774	0.0277777777777778	0.0367647058823529	22.680877784232	29.5478928814989
10	20	2	CorrelationDetector	7	20	110	2	272	187	3	3	0	0.00632911392405063	0.0160427807486631	0.213903743315508	0	0	0	22.4862165812266	29.4628875962626
10	20	2	CorrelationDetector	7	20	110	3	359	271	12	12	0	0.0242914979757085	0.044280442804428	0.191881918819188	0.0975609756097561	0	0.00952380952380952	22.4344451956996	28.7618007773268
10	20	2	CorrelationDetector	7	20	110	4	330	271	0	0	0	0	0	0.18450184501845	0	0	0	22.2186107087489	27.9911577003696
10	20	2	CorrelationDetector	7	20	110	3	333	263	7	7	0	0.0245098039215686	0.026615969581749	0.193916349809886	0	0	0.0324675324675325	21.947051948237	26.8982902628231
10	20	2	CorrelationDetector	7	20	110	2	242	204	14	14	0	0.0152671755725191	0.0686274509803922	0.259803921568627	0.0434782608695652	0	0	21.6968420395962	25.4245033927548
10	20	2	CorrelationDetector	7	20	110	1	313	177	8	8	0	0.0297619047619048	0.0451977401129944	0.231638418079096	0	0	0.04	22.1445590375312	28.1045578957752
10	20	2	CorrelationDetector	7	20	110	4	450	460	12	12	0	0.0208333333333333	0.0260869565217391	0.217391304347826	0	0.0222222222222222	0.0221518987341772	22.6895195250861	29.4830033361545
10	20	2	CorrelationDetector	7	20	110	3	269	169	15	15	0	0.0533333333333333	0.0887573964497041	0.254437869822485	0.0540540540540541	0.103448275862069	0.0303030303030303	21.8385544602019	26.2389347259761
10	20	2	CorrelationDetector	7	20	110	3	434	358	19	19	0	0.0508982035928144	0.053072625698324	0.248603351955307	0.0256410256410256	0.0740740740740741	0.0477815699658703	22.7420180019419	29.296774344722
10	20	2	CorrelationDetector	7	20	110	1	277	177	15	15	0	0.0476190476190476	0.0847457627118644	0.333333333333333	0	0	0.038961038961039	22.5742139204162	30.6080288738972
10	20	2	CorrelationDetector	7	20	110	4	356	327	13	13	0	0.0294117647058824	0.0397553516819572	0.18960244648318	0.0363636363636364	0.0263157894736842	0	23.222279028928	32.0665322377643
10	20	2	CorrelationDetector	7	20	110	3	285	272	6	6	0	0.00873362445414847	0.0220588235294118	0.172794117647059	0.0344827586206897	0	0	22.378195967371	28.0094681296715
10	20	2	CorrelationDetector	7	20	110	4	319	243	16	16	0	0.039647577092511	0.065843621399177	0.308641975308642	0.0952380952380952	0	0.0301204819277108	22.9496365992195	30.142974083663
10	20	2	CorrelationDetector	7	20	110	1	269	123	8	8	0	0.036036036036036	0.0650406504065041	0.195121951219512	0.025	0	0.0612244897959184	22.8308373076343	30.6862680101875
10	20	2	CorrelationDetector	7	20	110	2	300	268	39	39	0	0.114155251141553	0.145522388059701	0.373134328358209	0.122448979591837	0.037037037037037	0.0241935483870968	23.443623895467	33.0501880425438
10	20	2	CorrelationDetector	7	20	110	4	392	314	9	9	0	0.0133779264214047	0.0286624203821656	0.136942675159236	0.0227272727272727	0.0303030303030303	0.00826446280991736	22.3032043683633	28.077208488165
10	20	2	CorrelationDetector	7	20	110	4	303	265	18	18	0	0.027027027027027	0.0679245283018868	0.2	0.0444444444444444	0.0444444444444444	0	22.8103015488305	30.2773903312883
10	20	2	CorrelationDetector	7	20	110	0	231	132	7	7	0	0.0198019801980198	0.053030303030303	0.318181818181818	0	0	0.0138888888888889	22.4079100374535	28.6367131273015
10	20	2	CorrelationDetector	7	20	110	1	391	319	17	17	0	0.0352564102564103	0.0532915360501567	0.272727272727273	0.0731707317073171	0	0.0330188679245283	23.2079017669081	32.0803682479117
10	20	2	CorrelationDetector	7	20	110	4	359	307	6	6	0	0.0111111111111111	0.0195439739413681	0.182410423452769	0	0.024390243902439	0.00980392156862745	22.4806981877739	28.8307881101859
10	20	2	CorrelationDetector	7	20	110	4	387	346	21	21	0	0.0325732899022801	0.0606936416184971	0.213872832369942	0.025	0	0.0375	22.5266665912601	28.7677520881754
10	20	2	CorrelationDetector	7	20	110	2	252	139	3	3	0	0.0078125	0.0215827338129496	0.23021582733813	0.0208333333333333	0	0	21.8245216232566	26.3776630184878
10	20	2	CorrelationDetector	7	20	110	1	280	192	3	3	0	0.00595238095238095	0.015625	0.151041666666667	0.0294117647058824	0	0	22.0877859769284	27.3636719058998
10	20	2	CorrelationDetector	7	20	110	5	333	278	15	15	0	0.0450819672131148	0.0539568345323741	0.161870503597122	0.111111111111111	0.0487804878048781	0.0209424083769634	21.6690844759442	25.3982057830741
10	20	2	CorrelationDetector	7	20	110	2	377	341	7	7	0	0.0167224080267559	0.0205278592375367	0.175953079178886	0.0465116279069767	0.0294117647058824	0.00836820083682008	22.3670564641269	28.4859918059508
10	20	2	CorrelationDetector	7	20	110	2	304	196	6	6	0	0.0229885057471264	0.0306122448979592	0.224489795918367	0.0444444444444444	0.0384615384615385	0	22.3030429745257	27.8561077416595
10	20	2	CorrelationDetector	7	20	110	4	295	240	10	10	0	0.00480769230769231	0.0416666666666667	0.175	0.0217391304347826	0	0	22.1143667603712	27.8675509462623
10	20	2	CorrelationDetector	7	20	110	1	377	245	8	8	0	0.0174672489082969	0.0326530612244898	0.16734693877551	0.0454545454545455	0	0.0114285714285714	22.2355173935652	27.9781988953631
10	20	2	CorrelationDetector	7	20	110	3	349	277	6	6	0	0.0119047619047619	0.0216606498194946	0.115523465703971	0.0882352941176471	0	0	22.151711351845	27.5070784639696
5	10	2	CorrelationDetector	7	30	110	0	169	29	5	5	0	0.0384615384615385	0.172413793103448	0.241379310344828	0	0.0769230769230769	0	30.7425588762488	30.6554075419398
5	10	2	CorrelationDetector	7	30	110	2	224	69	0	0	0	0	0	0.0579710144927536	0	0	0	30.6235107102162	30.7149045482071
5	10	2	CorrelationDetector	7	30	110	1	226	78	0	0	0	0	0	0.0128205128205128	0	0	0	30.5263344313075	30.8006948996558
5	10	2	CorrelationDetector	7	30	110	0	213	34	2	2	0	0.0588235294117647	0.0588235294117647	0.147058823529412	0	0	0.0769230769230769	30.4037564122095	30.1891310182275
5	10	2	CorrelationDetector	7	30	110	1	181	30	4	4	0	0.137931034482759	0.133333333333333	0.2	0.0175438596491228	0.111111111111111	0.117647058823529	30.8382672539744	30.7134578622167
5	10	2	CorrelationDetector	7	30	110	0	170	17	0	0	0	0	0	0.117647058823529	0	0	0	30.4776408826109	30.2644118428367
5	10	2	CorrelationDetector	7	30	110	1	222	49	0	0	0	0	0	0	0	0	0	30.5093392952326	30.45900560442
5	10	2	CorrelationDetector	7	30	110	3	312	165	0	0	0	0	0	0.0181818181818182	0	0	0	30.2390137516919	30.0914868607661
5	10	2	CorrelationDetector	7	30	110	1	190	36	0	0	0	0	0	0.0555555555555556	0	0	0	30.4653615332544	30.3056941373674
5	10	2	CorrelationDetector	7	30	110	0	228	78	0	0	0	0	0	0.0641025641025641	0	0	0	30.1844379595229	30.1162560306735
5	10	2	CorrelationDetector	7	30	110	0	192	0	0	0	0	NaN	NaN	NaN	0	NaN	NaN	30.3642740364593	30.0923017313843
5	10	2	CorrelationDetector	7	30	110	1	261	150	2	2	0	0.00680272108843537	0.0133333333333333	0.0533333333333333	0	0.0714285714285714	0	30.2188145693624	30.1679038897995
5	10	2	CorrelationDetector	7	30	110	2	195	81	0	0	0	0	0	0.0246913580246914	0	0	0	30.1877812289557	30.0635509316553
5	10	2	CorrelationDetector	7	30	110	2	267	139	0	0	0	0	0	0.0863309352517986	0	0	0	30.410633126833	30.3836319044239
5	10	2	CorrelationDetector	7	30	110	0	315	147	0	0	0	0	0	0.0204081632653061	0	0	0	30.1779569815206	30.0890203425083
5	10	2	CorrelationDetector	7	30	110	1	249	142	3	3	0	0.0142857142857143	0.0211267605633803	0.0563380281690141	0.0204081632653061	0.0416666666666667	0	30.4886708729967	30.3717114492081
5	10	2	CorrelationDetector	7	30	110	0	173	21	1	1	0	0.0476190476190476	0.0476190476190476	0.142857142857143	0	0.0526315789473684	0	30.350432179337	30.279211344896
5	10	2	CorrelationDetector	7	30	110	3	249	98	0	0	0	0	0	0.102040816326531	0	0	0	30.4319541401831	30.1797495116075
5	10	2	CorrelationDetector	7	30	110	2	263	110	1	1	0	0.00909090909090909	0.00909090909090909	0.0727272727272727	0	0	0.010752688172043	30.5017370060505	30.4072280012502
5	10	2	CorrelationDetector	7	30	110	1	195	71	1	1	0	0.0140845070422535	0.0140845070422535	0.028169014084507	0.0161290322580645	0	0	30.3663212271478	30.1894204269457
5	10	2	CorrelationDetector	7	30	110	0	207	67	2	2	0	0.032258064516129	0.0298507462686567	0.0895522388059701	0	0	0.0465116279069767	30.4607905116091	30.2438878811891
5	10	2	CorrelationDetector	7	30	110	0	179	12	0	0	0	0	0	0	0	0	0	30.2878034222935	30.0996759599906
5	10	2	CorrelationDetector	7	30	110	2	274	156	4	4	0	0.0197368421052632	0.0256410256410256	0.0448717948717949	0	0	0.0245901639344262	30.4149892757678	30.2360043227786
5	10	2	CorrelationDetector	7	30	110	0	186	2	0	0	0	0	0	0	0	0	NaN	30.2837553220948	30.0848334194008
5	10	2	CorrelationDetector	7	30	110	1	210	37	1	1	0	0.027027027027027	0.027027027027027	0.027027027027027	0.0227272727272727	0	0	30.3617889022652	30.1864547522281
5	10	2	CorrelationDetector	7	30	110	1	227	96	1	1	0	0.010752688172043	0.0104166666666667	0.0729166666666667	0	0	0.0153846153846154	30.4690687707024	30.3124876507372
5	10	2	CorrelationDetector	7	30	110	1	215	74	2	2	0	0	0.027027027027027	0.108108108108108	0	0	0	30.5034196752363	30.7896818475517
5	10	2	CorrelationDetector	7	30	110	0	160	6	0	0	0	0	0	0	0	0	NaN	30.4290896932159	30.3233132808444
5	10	2	CorrelationDetector	7	30	110	4	224	101	0	0	0	0	0	0.0594059405940594	0	0	0	30.4904807686868	30.5250883385492
5	10	2	CorrelationDetector	7	30	110	2	274	131	0	0	0	0	0	0.0610687022900763	0	0	0	30.4189820650566	30.4283270073586
5	10	2	CorrelationDetector	7	30	110	0	180	4	1	1	0	0.333333333333333	0.25	0.25	0.0192307692307692	0	0	30.1980066683373	30.1001025685044
5	10	2	CorrelationDetector	7	30	110	0	230	65	3	3	0	0.0158730158730159	0.0461538461538462	0.184615384615385	0	0	0	30.5610404089329	30.5769306187662
5	10	2	CorrelationDetector	7	30	110	3	252	125	4	4	0	0.024	0.032	0.112	0	0	0.0238095238095238	30.6086635130613	30.6415616784006
5	10	2	CorrelationDetector	7	30	110	2	224	76	0	0	0	0	0	0.197368421052632	0	0	0	30.589144376773	30.439022509639
5	10	2	CorrelationDetector	7	30	110	1	201	54	0	0	0	0	0	0.0555555555555556	0	0	0	30.238831206921	30.0983574692537
5	10	2	CorrelationDetector	7	30	110	1	203	37	2	2	0	0	0.0540540540540541	0.189189189189189	0	0	0	30.3703195890141	30.0993394144178
5	10	2	CorrelationDetector	7	30	110	2	320	191	0	0	0	0	0	0.0261780104712042	0	0	0	30.2995529174175	30.1297527957359
5	10	2	CorrelationDetector	7	30	110	1	219	45	0	0	0	0	0	0	0	0	0	30.2125129036642	30.1212130682618
5	10	2	CorrelationDetector	7	30	110	0	183	20	0	0	0	0	0	0	0	0	0	30.2074117433117	30.0887000358232
5	10	2	CorrelationDetector	7	30	110	0	179	17	0	0	0	0	0	0.235294117647059	0	0	0	30.5668418986169	30.2218656991213
5	10	2	CorrelationDetector	7	30	110	1	252	143	0	0	0	0	0	0.0839160839160839	0	0	0	30.5143215426693	30.5412996748543
5	10	2	CorrelationDetector	7	30	110	1	217	92	0	0	0	0	0	0.0326086956521739	0	0	0	30.3821771997082	30.302258468059
5	10	2	CorrelationDetector	7	30	110	1	216	70	2	2	0	0.0285714285714286	0.0285714285714286	0.1	0	0	0.0444444444444444	30.6809022794842	30.9969926012023
5	10	2	CorrelationDetector	7	30	110	1	307	182	7	7	0	0.032967032967033	0.0384615384615385	0.153846153846154	0	0	0.0377358490566038	30.7841085820355	31.2140050234412
5	10	2	CorrelationDetector	7	30	110	2	294	154	2	2	0	0.012987012987013	0.012987012987013	0.0584415584415584	0	0	0.0149253731343284	30.3389218499056	30.4248183729504
5	10	2	CorrelationDetector	7	30	110	0	200	39	0	0	0	0	0	0.0769230769230769	0	0	0	30.4252625114246	30.4266272619636
5	10	2	CorrelationDetector	7	30	110	3	284	140	1	1	0	0.00714285714285714	0.00714285714285714	0.221428571428571	0.0217391304347826	0	0	30.6880077648642	30.8783386282587
5	10	2	CorrelationDetector	7	30	110	0	159	10	0	0	0	0	0	0.2	0	0	0	30.412824311574	30.4007945212595
5	10	2	CorrelationDetector	7	30	110	1	199	60	2	2	0	0.0333333333333333	0.0333333333333333	0.15	0.0161290322580645	0	0.0303030303030303	30.7462391923738	31.3047921305345
5	10	2	CorrelationDetector	7	30	110	0	172	0	0	0	0	NaN	NaN	NaN	0	NaN	NaN	30.3370510557685	30.4242450184098
5	10	2	CorrelationDetector	7	30	110	0	159	3	0	0	0	NaN	0	0	0	NaN	NaN	30.3179746802415	30.1283198458625
5	10	2	CorrelationDetector	7	30	110	0	183	10	0	0	0	0	0	0	0	NaN	0	30.1624452239	30.1052856345081
5	10	2	CorrelationDetector	7	30	110	1	188	56	0	0	0	0	0	0.0535714285714286	0	0	0	30.1956782459773	30.0597301977857
5	10	2	CorrelationDetector	7	30	110	3	245	89	0	0	0	0	0	0.0224719101123595	0	0	0	30.2833161774412	30.1748435170696
5	10	2	CorrelationDetector	7	30	110	0	166	4	0	0	0	NaN	0	0	0	NaN	NaN	30.2558679745927	30.1259630116231
5	10	2	CorrelationDetector	7	30	110	1	218	110	0	0	0	0	0	0.1	0	0	0	30.2412733602982	30.2603607529561
5	10	2	CorrelationDetector	7	30	110	0	241	85	0	0	0	0	0	0.141176470588235	0	0	0	30.2541412932294	30.1244846287641
5	10	2	CorrelationDetector	7	30	110	1	201	34	0	0	0	0	0	0.0588235294117647	0	0	0	30.4245094890511	30.2621194148753
5	10	2	CorrelationDetector	7	30	110	0	257	105	2	2	0	0.0192307692307692	0.019047619047619	0.104761904761905	0	0	0.0217391304347826	30.6179753461049	30.5989770248682
5	10	2	CorrelationDetector	7	30	110	0	167	8	0	0	0	0	0	0	0	0	NaN	30.4659613637934	30.1432019506165
5	10	2	CorrelationDetector	7	30	110	2	227	85	2	2	0	0.0119047619047619	0.0235294117647059	0.141176470588235	0	0	0	30.5907275318614	30.7385653787427
5	10	2	CorrelationDetector	7	30	110	0	194	31	0	0	0	0	0	0.0967741935483871	0	0	0	30.3097401391947	30.1550160703354
5	10	2	CorrelationDetector	7	30	110	1	199	35	2	2	0	0.0571428571428571	0.0571428571428571	0.142857142857143	0	0	0.0740740740740741	30.4285031605181	30.2230315325541
5	10	2	CorrelationDetector	7	30	110	0	176	7	2	2	0	0.285714285714286	0.285714285714286	0.285714285714286	0	0	0.333333333333333	30.5319308919104	30.4973096758341
5	10	2	CorrelationDetector	7	30	110	1	193	50	0	0	0	0	0	0.12	0	0	0	30.5098216889819	30.4809086285831
5	10	2	CorrelationDetector	7	30	110	0	189	44	0	0	0	0	0	0.0454545454545455	0	0	0	30.2387227771253	30.1389082206144
5	10	2	CorrelationDetector	7	30	110	2	239	89	2	2	0	0.0227272727272727	0.0224719101123595	0.0674157303370786	0	0	0.03125	30.3563277912512	30.2066149101635
5	10	2	CorrelationDetector	7	30	110	0	195	49	4	4	0	0.0833333333333333	0.0816326530612245	0.102040816326531	0.0188679245283019	0	0.0625	30.4314716487671	30.4340889243123
5	10	2	CorrelationDetector	7	30	110	0	170	15	0	0	0	0	0	0	0	0	0	30.2805765609628	30.1571128385116
5	10	2	CorrelationDetector	7	30	110	1	185	29	1	1	0	0.0344827586206897	0.0344827586206897	0.0689655172413793	0.02	0	0	30.3775974659465	30.2126421730956
5	10	2	CorrelationDetector	7	30	110	0	172	14	0	0	0	0	0	0.142857142857143	0	0	0	30.2228925263558	30.1601337695625
5	10	2	CorrelationDetector	7	30	110	0	217	92	0	0	0	0	0	0.0434782608695652	0	0	0	30.2032831300193	30.1171448789851
5	10	2	CorrelationDetector	7	30	110	2	239	71	0	0	0	0	0	0.112676056338028	0	0	0	30.4024146085892	30.253301334659
5	10	2	CorrelationDetector	7	30	110	0	173	10	0	0	0	0	0	0	0	0	0	30.2419129018288	30.1677902054534
5	10	2	CorrelationDetector	7	30	110	0	178	5	0	0	0	0	0	0	0	0	NaN	30.245166546747	30.1082589879283
5	10	2	CorrelationDetector	7	30	110	1	209	61	0	0	0	0	0	0.114754098360656	0	0	0	30.3577216285824	30.1699596067748
5	10	2	CorrelationDetector	7	30	110	1	244	112	0	0	0	0	0	0.0892857142857143	0	0	0	30.25327811321	30.1502804442294
5	10	2	CorrelationDetector	7	30	110	2	358	214	0	0	0	0	0	0.0607476635514019	0	0	0	30.1774111856029	30.0952508267899
5	10	2	CorrelationDetector	7	30	110	1	181	15	1	1	0	0.0666666666666667	0.0666666666666667	0.0666666666666667	0	0	0	30.2635303072375	30.12803367501
5	10	2	CorrelationDetector	7	30	110	0	233	90	0	0	0	0	0	0.111111111111111	0	0	0	30.2629724785129	30.1633581867207
5	10	2	CorrelationDetector	7	30	110	2	241	99	0	0	0	0	0	0.0909090909090909	0	0	0	30.3852239918798	30.3429560168952
5	10	2	CorrelationDetector	7	30	110	2	195	74	2	2	0	0.0136986301369863	0.027027027027027	0.0675675675675676	0	0	0.0217391304347826	30.3309786680458	30.1878782394756
5	10	2	CorrelationDetector	7	30	110	3	265	127	2	2	0	0.0158730158730159	0.015748031496063	0.110236220472441	0	0	0.0208333333333333	30.4904268455126	30.3151259772782
5	10	2	CorrelationDetector	7	30	110	1	190	45	0	0	0	0	0	0.0666666666666667	0	0	0	30.364798022773	30.1662856928058
5	10	2	CorrelationDetector	7	30	110	1	195	29	0	0	0	0	0	0.0689655172413793	0	0	0	30.2599286714572	30.1859521301346
5	10	2	CorrelationDetector	7	30	110	1	250	121	2	2	0	0.0168067226890756	0.0165289256198347	0.0661157024793388	0	0.0666666666666667	0.010989010989011	30.3176803736624	30.2388238881747
5	10	2	CorrelationDetector	7	30	110	1	258	123	3	3	0	0.0258620689655172	0.024390243902439	0.0894308943089431	0.0652173913043478	0	0	30.3127686392985	30.1503536621976
5	10	2	CorrelationDetector	7	30	110	0	176	13	1	1	0	0.0769230769230769	0.0769230769230769	0.153846153846154	0.0185185185185185	0	0	30.3522592643523	30.3578724113981
5	10	2	CorrelationDetector	7	30	110	1	213	67	0	0	0	0	0	0.0298507462686567	0	0	0	30.2790202537393	30.2578631662694
5	10	2	CorrelationDetector	7	30	110	2	213	45	0	0	0	0	0	0.0222222222222222	0	0	0	30.3794789283077	30.2317457533029
5	10	2	CorrelationDetector	7	30	110	0	150	22	0	0	0	0	0	0.181818181818182	0	0	0	30.373498520067	30.2979969815456
5	10	2	CorrelationDetector	7	30	110	0	154	12	1	1	0	0	0.0833333333333333	0.166666666666667	0	0	0	30.7016482685323	30.76720290432
5	10	2	CorrelationDetector	7	30	110	3	223	78	1	1	0	0.0128205128205128	0.0128205128205128	0.0769230769230769	0	0.0666666666666667	0	30.6873537022662	31.0127689023283
5	10	2	CorrelationDetector	7	30	110	1	233	103	1	1	0	0	0.00970873786407767	0.12621359223301	0	0	0	30.690541611238	31.0764239951088
5	10	2	CorrelationDetector	7	30	110	1	341	222	1	1	0	0	0.0045045045045045	0.103603603603604	0	0	0	30.8831678195653	31.6915777500904
5	10	2	CorrelationDetector	7	30	110	1	242	75	0	0	0	0	0	0.106666666666667	0	0	0	30.390117904243	30.234665495629
5	10	2	CorrelationDetector	7	30	110	1	338	187	0	0	0	0	0	0.0855614973262032	0	0	0	30.3630041432784	30.317780512627
5	10	2	CorrelationDetector	7	30	110	0	174	35	0	0	0	0	0	0.114285714285714	0	0	0	30.2808137162171	30.3419719022878
5	10	2	CorrelationDetector	7	30	110	2	261	156	6	6	0	0.0392156862745098	0.0384615384615385	0.102564102564103	0	0.0769230769230769	0.0352112676056338	30.4202961787424	30.3819152129463
5	10	2	CorrelationDetector	7	30	110	1	198	32	0	0	0	0	0	0.15625	0	0	0	30.408831471206	30.3656638522693
10	20	2	CorrelationDetector	7	30	110	2	225	123	7	7	0	0.0467289719626168	0.0569105691056911	0.186991869918699	0.0175438596491228	0	0.0615384615384615	31.2424024804192	33.6408665915296
10	20	2	CorrelationDetector	7	30	110	0	204	15	0	0	0	0	0	0.4	0	0	0	30.6977395369814	31.318794324926
10	20	2	CorrelationDetector	7	30	110	1	236	84	1	1	0	0.0119047619047619	0.0119047619047619	0.142857142857143	0	0	0	30.6625371954069	31.40896020742
10	20	2	CorrelationDetector	7	30	110	1	265	132	7	7	0	0.0461538461538462	0.053030303030303	0.257575757575758	0.0232558139534884	0	0.029126213592233	31.0601065824379	33.0962798956525
10	20	2	CorrelationDetector	7	30	110	6	352	270	5	5	0	0.00843881856540084	0.0185185185185185	0.240740740740741	0.0263157894736842	0.0303030303030303	0	31.3023622897034	34.1582072246322
10	20	2	CorrelationDetector	7	30	110	1	245	88	2	2	0	0.0238095238095238	0.0227272727272727	0.170454545454545	0.0512820512820513	0	0	30.9839639387359	32.5029714063501
10	20	2	CorrelationDetector	7	30	110	1	286	146	7	7	0	0.0514705882352941	0.0479452054794521	0.280821917808219	0	0.0434782608695652	0.058252427184466	31.3672736705592	34.1411574426712
10	20	2	CorrelationDetector	7	30	110	2	258	122	3	3	0	0.0245901639344262	0.0245901639344262	0.221311475409836	0.0425531914893617	0	0.0106382978723404	30.7287321187577	31.6486820536964
10	20	2	CorrelationDetector	7	30	110	2	231	132	3	3	0	0.00840336134453781	0.0227272727272727	0.212121212121212	0.0175438596491228	0	0	30.7504135070758	31.9871124607651
10	20	2	CorrelationDetector	7	30	110	1	179	43	0	0	0	0	0	0.0697674418604651	0	0	0	30.7994081695717	31.7437184336193
10	20	2	CorrelationDetector	7	30	110	1	277	117	1	1	0	0.00854700854700855	0.00854700854700855	0.128205128205128	0	0	0.0099009900990099	30.7023419125931	31.5965270000045
10	20	2	CorrelationDetector	7	30	110	0	222	43	1	1	0	0	0.0232558139534884	0.162790697674419	0	0	0	30.6274772457008	30.9234849384366
10	20	2	CorrelationDetector	7	30	110	1	217	64	5	5	0	0.0625	0.078125	0.140625	0.0227272727272727	0.117647058823529	0.0256410256410256	30.9657220904741	32.4156442118502
10	20	2	CorrelationDetector	7	30	110	3	354	239	1	1	0	0.00425531914893617	0.00418410041841004	0.221757322175732	0	0	0.00478468899521531	31.0170122670568	32.3806193626286
10	20	2	CorrelationDetector	7	30	110	2	378	245	1	1	0	0	0.00408163265306122	0.151020408163265	0	0	0	30.6844839157187	31.60261976453
10	20	2	CorrelationDetector	7	30	110	3	402	251	6	6	0	0.0240963855421687	0.0239043824701195	0.239043824701195	0	0	0.026431718061674	30.9595968791752	32.9047157266368
10	20	2	CorrelationDetector	7	30	110	1	244	151	3	3	0	0.0201342281879195	0.0198675496688742	0.112582781456954	0.0357142857142857	0.04	0	30.8432878542159	31.8721776318583
10	20	2	CorrelationDetector	7	30	110	1	250	175	4	4	0	0.00657894736842105	0.0228571428571429	0.177142857142857	0	0.037037037037037	0	31.0150090823259	32.677662319366
10	20	2	CorrelationDetector	7	30	110	2	220	71	3	3	0	0.015625	0.0422535211267606	0.183098591549296	0.0208333333333333	0	0	30.8979604446925	32.0084490478986
10	20	2	CorrelationDetector	7	30	110	1	192	38	0	0	0	0	0	0.184210526315789	0	0	0	30.7648792757463	31.1706433642131
10	20	2	CorrelationDetector	7	30	110	0	229	59	1	1	0	0.0175438596491228	0.0169491525423729	0.254237288135593	0	0	0.025	31.0572425300372	33.3744490176333
10	20	2	CorrelationDetector	7	30	110	1	220	74	0	0	0	0	0	0.135135135135135	0	0	0	30.9876931417818	32.4027358308312
10	20	2	CorrelationDetector	7	30	110	2	220	97	1	1	0	0.010989010989011	0.0103092783505155	0.0824742268041237	0	0	0.0147058823529412	30.6162993324968	31.4949028611802
10	20	2	CorrelationDetector	7	30	110	1	186	93	4	4	0	0.0394736842105263	0.043010752688172	0.21505376344086	0.0454545454545455	0	0	31.3340763270851	33.9238676810829
10	20	2	CorrelationDetector	7	30	110	1	260	150	1	1	0	0.00892857142857143	0.00666666666666667	0.1	0	0	0.0117647058823529	30.5354305354109	31.185408116026
10	20	2	CorrelationDetector	7	30	110	1	208	98	3	3	0	0.0326086956521739	0.0306122448979592	0.153061224489796	0.0158730158730159	0.0476190476190476	0.015625	31.0826875826455	32.8117585852875
10	20	2	CorrelationDetector	7	30	110	1	221	51	5	5	0	0.0980392156862745	0.0980392156862745	0.215686274509804	0	0.2	0.0731707317073171	30.8213307268676	31.4971642251112
10	20	2	CorrelationDetector	7	30	110	1	220	57	2	2	0	0.0357142857142857	0.0350877192982456	0.228070175438596	0	0	0.0487804878048781	31.0354186882923	32.863248142243
10	20	2	CorrelationDetector	7	30	110	2	231	108	0	0	0	0	0	0.157407407407407	0	0	0	30.7815907737005	32.0253746652192
10	20	2	CorrelationDetector	7	30	110	2	315	197	10	10	0	0.0434782608695652	0.050761421319797	0.294416243654822	0.0681818181818182	0	0.0326797385620915	31.3004920587427	34.3438431231209
10	20	2	CorrelationDetector	7	30	110	4	198	112	5	5	0	0.0505050505050505	0.0446428571428571	0.232142857142857	0	0.0714285714285714	0.0476190476190476	31.1515440072826	33.5113824501051
10	20	2	CorrelationDetector	7	30	110	3	292	189	2	2	0	0.00574712643678161	0.0105820105820106	0.238095238095238	0	0	0.00763358778625954	31.439192354213	34.8428137192243
10	20	2	CorrelationDetector	7	30	110	3	241	95	3	3	0	0.0337078651685393	0.0315789473684211	0.168421052631579	0	0	0.03125	30.8206784015505	31.5617207106176
10	20	2	CorrelationDetector	7	30	110	2	241	91	3	3	0	0.0232558139534884	0.032967032967033	0.208791208791209	0.0444444444444444	0	0	30.9739987760921	32.0183850272786
10	20	2	CorrelationDetector	7	30	110	1	245	107	6	6	0	0.010752688172043	0.0560747663551402	0.224299065420561	0	0	0	31.0619542875921	33.028729179291
10	20	2	CorrelationDetector	7	30	110	1	196	46	0	0	0	0	0	0.152173913043478	0	0	0	30.8736411018354	32.0156070065351
10	20	2	CorrelationDetector	7	30	110	2	333	211	1	1	0	0.00485436893203883	0.004739336492891	0.208530805687204	0	0	0.00591715976331361	31.1665887045297	33.0661128690309
10	20	2	CorrelationDetector	7	30	110	1	219	38	1	1	0	0	0.0263157894736842	0.184210526315789	0	0	0	30.8469712906784	32.1610090467765
10	20	2	CorrelationDetector	7	30	110	2	308	238	5	5	0	0.0131004366812227	0.0210084033613445	0.214285714285714	0.0377358490566038	0	0.00561797752808989	31.056971413962	32.8377922310472
10	20	2	CorrelationDetector	7	30	110	2	285	157	8	8	0	0.0457516339869281	0.0509554140127389	0.197452229299363	0	0	0.0526315789473684	31.0615332214851	32.5593218277193
10	20	2	CorrelationDetector	7	30	110	1	335	280	1	1	0	0.00423728813559322	0.00357142857142857	0.178571428571429	0	0	0.00540540540540541	30.9693125011315	32.5683642340831
10	20	2	CorrelationDetector	7	30	110	1	214	65	2	2	0	0.0327868852459016	0.0307692307692308	0.215384615384615	0	0	0.0465116279069767	31.1209186189564	32.738544202147
10	20	2	CorrelationDetector	7	30	110	3	307	193	5	5	0	0.0217391304347826	0.0259067357512953	0.186528497409326	0.0487804878048781	0	0.0065359477124183	30.980752501455	32.6936801515577
10	20	2	CorrelationDetector	7	30	110	1	245	104	8	8	0	0.0736842105263158	0.0769230769230769	0.326923076923077	0.0192307692307692	0	0.0769230769230769	31.3156555233402	33.6865011142311
10	20	2	CorrelationDetector	7	30	110	1	206	124	15	15	0	0.0410958904109589	0.120967741935484	0.306451612903226	0.0185185185185185	0	0.0425531914893617	31.2536356060157	33.7037806075252
10	20	2	CorrelationDetector	7	30	110	1	198	37	1	1	0	0.032258064516129	0.027027027027027	0.243243243243243	0.0196078431372549	0	0	31.203731289492	33.2663871748709
10	20	2	CorrelationDetector	7	30	110	1	234	111	0	0	0	0	0	0.0990990990990991	0	0	0	30.9661400285385	32.113541465117
10	20	2	CorrelationDetector	7	30	110	2	193	26	0	0	0	0	0	0.192307692307692	0	0	0	31.0133507495701	32.4437174496298
10	20	2	CorrelationDetector	7	30	110	0	188	28	0	0	0	0	0	0.25	0	0	0	30.5814093615614	31.2838931173936
10	20	2	CorrelationDetector	7	30	110	2	312	230	1	1	0	0	0.00434782608695652	0.2	0	0	0	31.4110940954883	34.5868185224941
10	20	2	CorrelationDetector	7	30	110	1	257	104	12	12	0	0.0930232558139535	0.115384615384615	0.355769230769231	0.05	0	0.0294117647058824	31.1918414407818	32.7424871168965
10	20	2	CorrelationDetector	7	30	110	2	221	76	0	0	0	0	0	0.144736842105263	0	0	0	30.6196423168784	31.5209390056456
10	20	2	CorrelationDetector	7	30	110	1	234	117	4	4	0	0.0357142857142857	0.0341880341880342	0.162393162393162	0	0.04	0.0405405405405405	30.6274362499947	31.0190241359606
10	20	2	CorrelationDetector	7	30	110	2	308	168	0	0	0	0	0	0.0833333333333333	0	0	0	30.6468891924836	31.6251543208026
10	20	2	CorrelationDetector	7	30	110	3	296	180	2	2	0	0.0119047619047619	0.0111111111111111	0.183333333333333	0	0	0.00909090909090909	31.1563624757224	32.7107039434122
10	20	2	CorrelationDetector	7	30	110	1	251	141	3	3	0	0.0155038759689922	0.0212765957446809	0.184397163120567	0	0	0	30.8412946538523	31.5726820923133
10	20	2	CorrelationDetector	7	30	110	1	255	89	10	10	0	0.0740740740740741	0.112359550561798	0.280898876404494	0.0540540540540541	0	0.03125	30.6877198901173	31.2245980605514
10	20	2	CorrelationDetector	7	30	110	0	280	149	2	2	0	0.0142857142857143	0.0134228187919463	0.288590604026846	0	0	0.0169491525423729	30.700211744896	31.3761889138552
10	20	2	CorrelationDetector	7	30	110	2	284	216	2	2	0	0.0112994350282486	0.00925925925925926	0.180555555555556	0	0	0.0144927536231884	31.0819461751261	32.8150959691239
10	20	2	CorrelationDetector	7	30	110	2	327	202	7	7	0	0.0259067357512953	0.0346534653465347	0.173267326732673	0.0392156862745098	0	0.0115606936416185	30.9988648604852	32.1174289786936
10	20	2	CorrelationDetector	7	30	110	0	180	19	0	0	0	0	0	0.0526315789473684	0	0	0	30.4771862788639	30.6953423128055
10	20	2	CorrelationDetector	7	30	110	5	301	199	2	2	0	0.0102564102564103	0.0100502512562814	0.085427135678392	0	0	0.0118343195266272	30.6359351760793	31.431581049517
10	20	2	CorrelationDetector	7	30	110	3	261	116	5	5	0	0.045045045045045	0.0431034482758621	0.275862068965517	0	0	0.0561797752808989	30.8927184721452	31.6824534100568
10	20	2	CorrelationDetector	7	30	110	2	239	55	0	0	0	0	0	0.109090909090909	0	0	0	30.5735153989588	31.0715660684566
10	20	2	CorrelationDetector	7	30	110	4	438	321	2	2	0	0.00316455696202532	0.00623052959501558	0.177570093457944	0	0.0344827586206897	0	31.1619713785654	33.5665915657861
10	20	2	CorrelationDetector	7	30	110	1	168	27	0	0	0	0	0	0.259259259259259	0	0	0	30.5878983211852	31.2310783036402
10	20	2	CorrelationDetector	7	30	110	1	363	222	3	3	0	0.0135746606334842	0.0135135135135135	0.189189189189189	0.0232558139534884	0	0.00980392156862745	30.8361307466028	31.9753387189693
10	20	2	CorrelationDetector	7	30	110	2	219	62	0	0	0	0	0	0.145161290322581	0	0	0	30.738468114525	31.6736493586494
10	20	2	CorrelationDetector	7	30	110	1	265	159	5	5	0	0.0285714285714286	0.0314465408805031	0.188679245283019	0	0	0.036036036036036	31.019554797196	32.8479980983062
10	20	2	CorrelationDetector	7	30	110	1	237	63	0	0	0	0	0	0.0158730158730159	0	0	0	30.5208216831798	31.0289086797535
10	20	2	CorrelationDetector	7	30	110	2	290	152	4	4	0	0.0206896551724138	0.0263157894736842	0.184210526315789	0	0	0.0185185185185185	31.1744558844906	33.3846062898605
10	20	2	CorrelationDetector	7	30	110	3	257	124	3	3	0	0.0252100840336134	0.0241935483870968	0.338709677419355	0	0.04	0.0235294117647059	30.9985417782568	32.6756215161588
10	20	2	CorrelationDetector	7	30	110	1	265	103	4	4	0	0.0388349514563107	0.0388349514563107	0.174757281553398	0	0	0.036144578313253	30.9703189558469	32.59114994523
10	20	2	CorrelationDetector	7	30	110	0	187	4	0	0	0	0	0	0	0	0	0	31.044921869747	33.1631226109359
10	20	2	CorrelationDetector	7	30	110	0	216	44	1	1	0	0.0238095238095238	0.0227272727272727	0.227272727272727	0.027027027027027	0	0	31.1100005444469	32.7945713427227
10	20	2	CorrelationDetector	7	30	110	0	174	19	1	1	0	0.0625	0.0526315789473684	0.263157894736842	0	0.0833333333333333	0	30.5885198273725	31.3927103702053
10	20	2	CorrelationDetector	7	30	110	1	311	193	0	0	0	0	0	0.186528497409326	0	0	0	31.2048903189734	33.7531379937277
10	20	2	CorrelationDetector	7	30	110	3	229	123	3	3	0	0.00813008130081301	0.024390243902439	0.219512195121951	0	0	0.0117647058823529	30.9181108297399	32.3510533138852
10	20	2	CorrelationDetector	7	30	110	1	201	62	4	4	0	0.0655737704918033	0.0645161290322581	0.32258064516129	0.0181818181818182	0.133333333333333	0.032258064516129	31.2381207150421	33.5117439620391
10	20	2	CorrelationDetector	7	30	110	0	187	66	2	2	0	0.0307692307692308	0.0303030303030303	0.0909090909090909	0	0.0625	0	30.6327319301894	31.469736187065
10	20	2	CorrelationDetector	7	30	110	1	240	139	6	6	0	0.0234375	0.0431654676258993	0.201438848920863	0	0	0.0217391304347826	31.1077437471098	32.9873447676503
10	20	2	CorrelationDetector	7	30	110	3	283	151	9	9	0	0.0608108108108108	0.0596026490066225	0.278145695364238	0.0227272727272727	0.0416666666666667	0.0614035087719298	31.5633176412199	35.4392078166713
10	20	2	CorrelationDetector	7	30	110	1	255	99	2	2	0	0.0202020202020202	0.0202020202020202	0.202020202020202	0	0	0	30.7783672025855	31.6648542252714
10	20	2	CorrelationDetector	7	30	110	2	348	269	3	3	0	0.0078125	0.0111524163568773	0.241635687732342	0	0.0689655172413793	0	31.3954236534002	34.5211346191073
10	20	2	CorrelationDetector	7	30	110	0	202	48	4	4	0	0.0465116279069767	0.0833333333333333	0.25	0	0.1	0	30.9324513215038	32.9795933382439
10	20	2	CorrelationDetector	7	30	110	2	224	92	1	1	0	0.0121951219512195	0.0108695652173913	0.206521739130435	0.0212765957446809	0	0	31.4666377699896	34.9771827704685
10	20	2	CorrelationDetector	7	30	110	2	277	168	6	6	0	0.0379746835443038	0.0357142857142857	0.148809523809524	0.0625	0.0833333333333333	0.00854700854700855	31.3451312549108	33.8005311861381
10	20	2	CorrelationDetector	7	30	110	0	185	68	2	2	0	0.0172413793103448	0.0294117647058824	0.279411764705882	0.0163934426229508	0	0	30.993152613664	32.8700066354178
10	20	2	CorrelationDetector	7	30	110	0	181	14	0	0	0	0	0	0	0	0	0	30.521690293382	30.9116348159158
10	20	2	CorrelationDetector	7	30	110	1	244	94	5	5	0	0.043956043956044	0.0531914893617021	0.170212765957447	0.0212765957446809	0.0588235294117647	0.0285714285714286	31.1296008802917	33.1672988847381
10	20	2	CorrelationDetector	7	30	110	1	282	128	8	8	0	0.0487804878048781	0.0625	0.2421875	0	0.0487804878048781	0.0493827160493827	31.0073487807765	32.4410102056415
10	20	2	CorrelationDetector	7	30	110	2	254	105	1	1	0	0.00961538461538462	0.00952380952380952	0.142857142857143	0.04	0	0	30.614711855838	31.2062716025442
10	20	2	CorrelationDetector	7	30	110	1	219	78	5	5	0	0.0694444444444444	0.0641025641025641	0.282051282051282	0.0392156862745098	0	0.0731707317073171	30.8016343785983	31.8921113281966
10	20	2	CorrelationDetector	7	30	110	4	329	220	5	5	0	0.0204081632653061	0.0227272727272727	0.268181818181818	0.0238095238095238	0.0303030303030303	0.0125	31.0217199147637	32.5221555403456
10	20	2	CorrelationDetector	7	30	110	1	211	67	2	2	0	0.0153846153846154	0.0298507462686567	0.194029850746269	0.0204081632653061	0	0	30.7356964338062	31.7192407566115
10	20	2	CorrelationDetector	7	30	110	2	233	108	0	0	0	0	0	0.101851851851852	0	0	0	30.4695551120727	30.6918157856264
10	20	2	CorrelationDetector	7	30	110	2	225	130	3	3	0	0.0245901639344262	0.0230769230769231	0.138461538461538	0	0.0217391304347826	0.0263157894736842	31.1317218758114	33.1897866924955
10	20	2	CorrelationDetector	7	30	110	1	241	94	2	2	0	0.0224719101123595	0.0212765957446809	0.202127659574468	0	0	0.0350877192982456	30.7546515924617	31.6096914872796
10	20	2	CorrelationDetector	7	30	110	1	237	75	4	4	0	0.0416666666666667	0.0533333333333333	0.2	0.0526315789473684	0	0.025	30.8721049158398	31.4495281673623
10	20	2	CorrelationDetector	7	30	110	2	229	103	0	0	0	0	0	0.203883495145631	0	0	0	30.864883858947	32.4205948348782
5	10	2	NoMasking	7	0	110	3	344	389	0	0	0	0	0	0.424164524421594	0	0	0	7.74388641560181	28.8733427779535
5	10	2	NoMasking	7	0	110	2	276	308	0	0	0	0	0	0.399350649350649	0	0	0	6.88139096399212	26.4231140298122
5	10	2	NoMasking	7	0	110	5	604	862	0	0	0	0	0	0.295823665893271	0	0	0	6.49474607403515	21.6588314923714
5	10	2	NoMasking	7	0	110	3	358	460	0	0	0	0	0	0.278260869565217	0	0	0	6.47971862851548	23.4853290418602
5	10	2	NoMasking	7	0	110	3	383	595	0	0	0	0	0	0.304201680672269	0	0	0	6.58686899919783	22.7124921630812
5	10	2	NoMasking	7	0	110	4	585	604	0	0	0	0	0	0.19205298013245	0	0	0	4.95305273321888	18.7010984815251
5	10	2	NoMasking	7	0	110	4	328	321	0	0	0	0	0	0.218068535825545	0	0	0	5.20815437262528	19.0693843091167
5	10	2	NoMasking	7	0	110	1	182	215	0	0	0	0	0	0.567441860465116	0	0	0	5.13529954382523	19.3358169460159
5	10	2	NoMasking	7	0	110	3	430	607	0	0	0	0	0	0.253706754530478	0	0	0	6.27481698874986	23.4924190498439
5	10	2	NoMasking	7	0	110	5	351	459	0	0	0	0	0	0.40958605664488	0	0	0	7.3726459336711	26.9277845670535
5	10	2	NoMasking	7	0	110	3	311	409	0	0	0	0	0	0.237163814180929	0	0	0	4.39261834608771	16.8853094527214
5	10	2	NoMasking	7	0	110	4	332	564	0	0	0	0	0	0.331560283687943	0	0	0	5.84457835803442	20.836035944334
5	10	2	NoMasking	7	0	110	2	442	576	0	0	0	0	0	0.284722222222222	0	0	0	5.27476799491575	19.3605488470148
5	10	2	NoMasking	7	0	110	3	350	438	0	0	0	0	0	0.34703196347032	0	0	0	6.34861190678522	24.152565114067
5	10	2	NoMasking	7	0	110	3	413	445	0	0	0	0	0	0.242696629213483	0	0	0	6.08539288258784	23.0501160283314
5	10	2	NoMasking	7	0	110	4	219	402	0	0	0	0	0	0.465174129353234	0	0	0	5.53172223502452	20.8581842382735
5	10	2	NoMasking	7	0	110	3	443	395	0	0	0	0	0	0.154430379746835	0	0	0	4.13584255358244	15.7402910954504
5	10	2	NoMasking	7	0	110	2	342	426	0	0	0	0	0	0.279342723004695	0	0	0	5.4181073453795	21.41407024879
5	10	2	NoMasking	7	0	110	1	313	319	0	0	0	0	0	0.163009404388715	0	0	0	3.56070729057537	14.4743143735395
5	10	2	NoMasking	7	0	110	2	273	273	0	0	0	0	0	0.282051282051282	0	0	0	5.98204141418725	23.0684897026615
5	10	2	NoMasking	7	0	110	3	468	555	0	0	0	0	0	0.340540540540541	0	0	0	7.56998940464296	25.6982855814547
5	10	2	NoMasking	7	0	110	4	513	957	0	0	0	0	0	0.48380355276907	0	0	0	8.271838376216	27.9466664875578
5	10	2	NoMasking	7	0	110	2	393	762	0	0	0	0	0	0.393700787401575	0	0	0	7.74587767385295	27.0163237896263
5	10	2	NoMasking	7	0	110	4	341	624	0	0	0	0	0	0.480769230769231	0	0	0	7.17512403011558	24.6714193601398
5	10	2	NoMasking	7	0	110	2	277	256	0	0	0	0	0	0.26171875	0	0	0	5.72561444887993	21.6569276830903
5	10	2	NoMasking	7	0	110	2	281	275	0	0	0	0	0	0.429090909090909	0	0	0	5.90593742418271	21.5245246036062
5	10	2	NoMasking	7	0	110	2	328	530	0	0	0	0	0	0.369811320754717	0	0	0	6.58114284401078	24.2142542483621
5	10	2	NoMasking	7	0	110	3	300	407	0	0	0	0	0	0.265356265356265	0	0	0	4.23686776683078	15.820657177557
5	10	2	NoMasking	7	0	110	3	275	296	0	0	0	0	0	0.347972972972973	0	0	0	6.92750813725061	25.8027623541657
5	10	2	NoMasking	7	0	110	4	237	374	0	0	0	0	0	0.363636363636364	0	0	0	5.89294200634293	21.2521315491187
5	10	2	NoMasking	7	0	110	4	436	740	0	0	0	0	0	0.27027027027027	0	0	0	4.80611252273019	19.5140464767976
5	10	2	NoMasking	7	0	110	4	376	414	0	0	0	0	0	0.309178743961353	0	0	0	5.442353719552	22.5727008706143
5	10	2	NoMasking	7	0	110	1	252	309	0	0	0	0	0	0.378640776699029	0	0	0	4.85706973224	18.6316021845066
5	10	2	NoMasking	7	0	110	3	322	287	0	0	0	0	0	0.181184668989547	0	0	0	4.99508247447984	19.4994207989466
5	10	2	NoMasking	7	0	110	1	265	160	0	0	0	0	0	0.3	0	0	0	4.08890498192399	16.7686381769852
5	10	2	NoMasking	7	0	110	1	242	167	0	0	0	0	0	0.221556886227545	0	0	0	6.11423399138978	23.0689851257299
5	10	2	NoMasking	7	0	110	4	422	599	0	0	0	0	0	0.285475792988314	0	0	0	6.70399340670647	25.1302274630671
5	10	2	NoMasking	7	0	110	1	234	336	0	0	0	0	0	0.261904761904762	0	0	0	6.49944521544354	23.6666276353519
5	10	2	NoMasking	7	0	110	4	443	515	0	0	0	0	0	0.302912621359223	0	0	0	6.94960547086571	26.7906538418416
5	10	2	NoMasking	7	0	110	6	382	690	0	0	0	0	0	0.295652173913043	0	0	0	5.48970182229729	19.6185791908164
5	10	2	NoMasking	7	0	110	3	317	656	0	0	0	0	0	0.416158536585366	0	0	0	6.37891540888657	22.2224592661994
5	10	2	NoMasking	7	0	110	6	440	638	0	0	0	0	0	0.393416927899687	0	0	0	8.5483087025254	29.2968701887565
5	10	2	NoMasking	7	0	110	4	484	627	0	0	0	0	0	0.406698564593301	0	0	0	7.14940985736471	25.1074775381263
5	10	2	NoMasking	7	0	110	1	329	311	0	0	0	0	0	0.581993569131833	0	0	0	6.37563248418289	23.104223929706
5	10	2	NoMasking	7	0	110	0	266	394	0	0	0	0	0	0.583756345177665	0	0	0	7.5400723481204	26.0436636361887
5	10	2	NoMasking	7	0	110	2	405	499	0	0	0	0	0	0.302605210420842	0	0	0	4.50432718391701	17.4843593224964
5	10	2	NoMasking	7	0	110	1	203	112	0	0	0	0	0	0.258928571428571	0	0	0	3.86196795957294	16.3678021584676
5	10	2	NoMasking	7	0	110	3	343	552	0	0	0	0	0	0.393115942028986	0	0	0	5.41207489115033	20.9608361916652
5	10	2	NoMasking	7	0	110	4	548	610	0	0	0	0	0	0.145901639344262	0	0	0	3.61887308826399	14.6010103239204
5	10	2	NoMasking	7	0	110	2	445	613	0	0	0	0	0	0.33605220228385	0	0	0	5.50342099481243	20.617842605969
5	10	2	NoMasking	7	0	110	2	393	446	0	0	0	0	0	0.390134529147982	0	0	0	7.98926782829584	28.8762050334612
5	10	2	NoMasking	7	0	110	3	406	611	0	0	0	0	0	0.286415711947627	0	0	0	5.85180888193074	20.5708490122087
5	10	2	NoMasking	7	0	110	3	328	372	0	0	0	0	0	0.352150537634409	0	0	0	6.85063920159289	24.8901159701413
5	10	2	NoMasking	7	0	110	1	303	442	0	0	0	0	0	0.33710407239819	0	0	0	5.40977188418119	20.4038748332645
5	10	2	NoMasking	7	0	110	4	437	400	0	0	0	0	0	0.255	0	0	0	6.34770828983325	24.5133626525712
5	10	2	NoMasking	7	0	110	1	293	245	0	0	0	0	0	0.23265306122449	0	0	0	5.40424574743484	20.2955754642998
5	10	2	NoMasking	7	0	110	4	343	414	0	0	0	0	0	0.142512077294686	0	0	0	4.40015168790842	18.068605489649
5	10	2	NoMasking	7	0	110	4	369	659	0	0	0	0	0	0.44309559939302	0	0	0	7.23052596408236	24.7076731666882
5	10	2	NoMasking	7	0	110	4	430	580	0	0	0	0	0	0.36551724137931	0	0	0	6.56332270249881	22.827420859418
5	10	2	NoMasking	7	0	110	4	398	616	0	0	0	0	0	0.402597402597403	0	0	0	6.9372119321324	25.3168450839956
5	10	2	NoMasking	7	0	110	5	590	977	0	0	0	0	0	0.28863868986694	0	0	0	5.51227142719475	19.9449539352841
5	10	2	NoMasking	7	0	110	6	362	602	0	0	0	0	0	0.270764119601329	0	0	0	5.63592868577245	19.4745297076768
5	10	2	NoMasking	7	0	110	4	246	355	0	0	0	0	0	0.307042253521127	0	0	0	4.22197400833481	16.5280593209111
5	10	2	NoMasking	7	0	110	2	425	524	0	0	0	0	0	0.208015267175573	0	0	0	4.65009088617134	17.2322754245304
5	10	2	NoMasking	7	0	110	2	277	395	0	0	0	0	0	0.30379746835443	0	0	0	4.80090310909874	18.3138145513367
5	10	2	NoMasking	7	0	110	4	395	461	0	0	0	0	0	0.314533622559653	0	0	0	7.28844066423103	26.6369484838205
5	10	2	NoMasking	7	0	110	6	459	673	0	0	0	0	0	0.307578008915305	0	0	0	7.09833883714248	25.624464607325
5	10	2	NoMasking	7	0	110	5	330	592	0	0	0	0	0	0.315878378378378	0	0	0	6.3526999464703	22.0867383234906
5	10	2	NoMasking	7	0	110	3	368	366	0	0	0	0	0	0.379781420765027	0	0	0	7.68059076309585	29.3044899529563
5	10	2	NoMasking	7	0	110	4	402	569	0	0	0	0	0	0.456942003514938	0	0	0	7.25481354510479	27.0920039798037
5	10	2	NoMasking	7	0	110	0	278	412	0	0	0	0	0	0.393203883495146	0	0	0	6.11712356996037	22.3227819629441
5	10	2	NoMasking	7	0	110	3	291	378	0	0	0	0	0	0.243386243386243	0	0	0	4.43246812141577	17.4404890088409
5	10	2	NoMasking	7	0	110	5	437	724	0	0	0	0	0	0.337016574585635	0	0	0	6.75525094875914	25.7050146267419
5	10	2	NoMasking	7	0	110	2	338	448	0	0	0	0	0	0.310267857142857	0	0	0	6.01609534603799	23.2520466770226
5	10	2	NoMasking	7	0	110	5	328	489	0	0	0	0	0	0.302658486707566	0	0	0	6.01707175407954	23.4786801489763
5	10	2	NoMasking	7	0	110	5	466	520	0	0	0	0	0	0.303846153846154	0	0	0	6.25993133639429	23.3298717418478
5	10	2	NoMasking	7	0	110	2	244	263	0	0	0	0	0	0.47148288973384	0	0	0	6.88112931381482	26.5960715201397
5	10	2	NoMasking	7	0	110	2	246	245	0	0	0	0	0	0.469387755102041	0	0	0	7.81652680301535	31.1638340144074
5	10	2	NoMasking	7	0	110	1	293	288	0	0	0	0	0	0.197916666666667	0	0	0	3.6832277520536	13.7057153935702
5	10	2	NoMasking	7	0	110	0	170	278	0	0	0	0	0	0.586330935251799	0	0	0	7.14176748824758	27.868458177595
5	10	2	NoMasking	7	0	110	0	174	183	0	0	0	0	0	0.426229508196721	0	0	0	5.58914656378524	23.2957022269684
5	10	2	NoMasking	7	0	110	4	368	361	0	0	0	0	0	0.246537396121884	0	0	0	4.99023677600223	19.0474603188795
5	10	2	NoMasking	7	0	110	4	269	238	0	0	0	0	0	0.277310924369748	0	0	0	4.5195062459668	17.1149257549274
5	10	2	NoMasking	7	0	110	6	307	477	0	0	0	0	0	0.331236897274633	0	0	0	6.1095970892643	23.6286288492725
5	10	2	NoMasking	7	0	110	2	330	366	0	0	0	0	0	0.248633879781421	0	0	0	5.67202489703544	21.750325036091
5	10	2	NoMasking	7	0	110	2	334	669	0	0	0	0	0	0.411061285500747	0	0	0	6.329352854089	23.340285866079
5	10	2	NoMasking	7	0	110	3	325	277	0	0	0	0	0	0.209386281588448	0	0	0	4.43773447205029	16.3743572964586
5	10	2	NoMasking	7	0	110	3	391	546	0	0	0	0	0	0.26007326007326	0	0	0	4.77215090145548	17.2497676797265
5	10	2	NoMasking	7	0	110	4	505	596	0	0	0	0	0	0.317114093959732	0	0	0	6.95596943025084	25.5797406795937
5	10	2	NoMasking	7	0	110	1	267	464	0	0	0	0	0	0.398706896551724	0	0	0	5.17001730291234	19.2297179307246
5	10	2	NoMasking	7	0	110	2	450	499	0	0	0	0	0	0.212424849699399	0	0	0	4.75450425510358	18.1169062679966
5	10	2	NoMasking	7	0	110	2	329	414	0	0	0	0	0	0.410628019323671	0	0	0	5.48280157455193	20.1961066072518
5	10	2	NoMasking	7	0	110	3	306	460	0	0	0	0	0	0.356521739130435	0	0	0	5.36863425011644	19.8665796000214
5	10	2	NoMasking	7	0	110	1	425	738	0	0	0	0	0	0.342818428184282	0	0	0	4.6815122624803	18.7351637554557
5	10	2	NoMasking	7	0	110	5	487	573	0	0	0	0	0	0.183246073298429	0	0	0	5.11937377973471	18.132029814446
5	10	2	NoMasking	7	0	110	4	368	399	0	0	0	0	0	0.223057644110276	0	0	0	4.72979732482108	18.4560142526061
5	10	2	NoMasking	7	0	110	1	353	537	0	0	0	0	0	0.374301675977654	0	0	0	5.90635911230579	23.596933242061
5	10	2	NoMasking	7	0	110	4	256	385	0	0	0	0	0	0.277922077922078	0	0	0	5.51971042911965	21.3066162589862
5	10	2	NoMasking	7	0	110	2	188	325	0	0	0	0	0	0.529230769230769	0	0	0	6.31763936558066	21.692273786492
5	10	2	NoMasking	7	0	110	4	305	480	0	0	0	0	0	0.304166666666667	0	0	0	5.06633924612654	18.9714619163574
10	20	2	NoMasking	7	0	110	3	454	496	0	0	0	0	0	0.495967741935484	0	0	0	8.47755625075425	24.9761208818788
10	20	2	NoMasking	7	0	110	5	412	643	0	0	0	0	0	0.494556765163297	0	0	0	11.0989492104495	29.5514700179067
10	20	2	NoMasking	7	0	110	5	338	629	0	0	0	0	0	0.538950715421304	0	0	0	9.95240695109299	26.6280814379137
10	20	2	NoMasking	7	0	110	3	390	735	0	0	0	0	0	0.556462585034014	0	0	0	10.7780406142255	29.4734147507162
10	20	2	NoMasking	7	0	110	4	480	702	0	0	0	0	0	0.474358974358974	0	0	0	9.72502173065639	28.3536902487387
10	20	2	NoMasking	7	0	110	3	460	768	0	0	0	0	0	0.50390625	0	0	0	9.97466156709485	26.5557188491802
10	20	2	NoMasking	7	0	110	2	345	537	0	0	0	0	0	0.439478584729981	0	0	0	10.7643977097449	29.7305090951605
10	20	2	NoMasking	7	0	110	4	487	889	0	0	0	0	0	0.493813273340832	0	0	0	9.90040912006004	27.6322358439812
10	20	2	NoMasking	7	0	110	1	324	382	0	0	0	0	0	0.565445026178011	0	0	0	8.80209334794154	25.7701625577755
10	20	2	NoMasking	7	0	110	2	351	489	0	0	0	0	0	0.482617586912065	0	0	0	9.70142126263436	25.6593980151022
10	20	2	NoMasking	7	0	110	4	374	785	0	0	0	0	0	0.578343949044586	0	0	0	11.7265006289589	30.7410059823194
10	20	2	NoMasking	7	0	110	5	396	758	0	0	0	0	0	0.555408970976253	0	0	0	12.3257973832639	32.2617416670831
10	20	2	NoMasking	7	0	110	3	450	590	0	0	0	0	0	0.547457627118644	0	0	0	11.9705900418406	32.4081012825614
10	20	2	NoMasking	7	0	110	3	384	826	0	0	0	0	0	0.550847457627119	0	0	0	9.33427228900473	26.132063175828
10	20	2	NoMasking	7	0	110	5	367	615	0	0	0	0	0	0.559349593495935	0	0	0	10.0885885296976	27.5999625048288
10	20	2	NoMasking	7	0	110	4	532	951	0	0	0	0	0	0.55205047318612	0	0	0	10.6248560605484	28.5296898826601
10	20	2	NoMasking	7	0	110	3	416	616	0	0	0	0	0	0.537337662337662	0	0	0	12.4679084102913	33.2869278689322
10	20	2	NoMasking	7	0	110	6	595	969	0	0	0	0	0	0.518059855521156	0	0	0	10.2635399059713	28.6539388274712
10	20	2	NoMasking	7	0	110	4	369	850	0	0	0	0	0	0.510588235294118	0	0	0	11.198748626774	28.0595013099271
10	20	2	NoMasking	7	0	110	3	331	675	0	0	0	0	0	0.539259259259259	0	0	0	9.69274035641465	25.9546285156861
10	20	2	NoMasking	7	0	110	2	388	789	0	0	0	0	0	0.632446134347275	0	0	0	12.1347573419376	31.8272721519445
10	20	2	NoMasking	7	0	110	5	253	580	0	0	0	0	0	0.653448275862069	0	0	0	13.0031432043986	32.5082317274928
10	20	2	NoMasking	7	0	110	6	474	836	0	0	0	0	0	0.593301435406699	0	0	0	13.6066535494448	33.3160492145258
10	20	2	NoMasking	7	0	110	6	516	824	0	0	0	0	0	0.519417475728155	0	0	0	11.3501319599003	28.9654487816303
10	20	2	NoMasking	7	0	110	3	391	783	0	0	0	0	0	0.577266922094508	0	0	0	13.0516676184063	32.3230252740534
10	20	2	NoMasking	7	0	110	2	395	1147	0	0	0	0	0	0.688753269398431	0	0	0	12.7177375142139	31.111981331685
10	20	2	NoMasking	7	0	110	2	286	709	0	0	0	0	0	0.681241184767278	0	0	0	15.8176523828599	35.7682735900708
10	20	2	NoMasking	7	0	110	1	337	625	0	0	0	0	0	0.6224	0	0	0	13.2573601613213	33.1206351614128
10	20	2	NoMasking	7	0	110	5	492	1026	0	0	0	0	0	0.6364522417154	0	0	0	13.528892064995	33.0066398673981
10	20	2	NoMasking	7	0	110	4	387	828	0	0	0	0	0	0.509661835748792	0	0	0	11.3757776553483	29.1286103679474
10	20	2	NoMasking	7	0	110	4	444	672	0	0	0	0	0	0.601190476190476	0	0	0	11.7228583273301	28.9600671720105
10	20	2	NoMasking	7	0	110	3	427	681	0	0	0	0	0	0.475770925110132	0	0	0	10.5795999351185	27.196111550616
10	20	2	NoMasking	7	0	110	2	353	620	0	0	0	0	0	0.704838709677419	0	0	0	11.5290096765106	29.624247594083
10	20	2	NoMasking	7	0	110	2	321	873	0	0	0	0	0	0.751431844215349	0	0	0	15.3406942548769	35.0986907969176
10	20	2	NoMasking	7	0	110	3	474	778	0	0	0	0	0	0.517994858611825	0	0	0	11.021479023328	29.7547620941448
10	20	2	NoMasking	7	0	110	5	443	817	0	0	0	0	0	0.553243574051408	0	0	0	11.3264888978188	28.3684616765157
10	20	2	NoMasking	7	0	110	5	451	869	0	0	0	0	0	0.566168009205984	0	0	0	13.0284196569917	31.2539388705184
10	20	2	NoMasking	7	0	110	3	517	872	0	0	0	0	0	0.583715596330275	0	0	0	11.3370794760111	27.6797022880597
10	20	2	NoMasking	7	0	110	5	416	714	0	0	0	0	0	0.507002801120448	0	0	0	10.8326104325026	29.7431679888771
10	20	2	NoMasking	7	0	110	7	577	1160	0	0	0	0	0	0.621551724137931	0	0	0	15.3976646250018	35.3215905753895
10	20	2	NoMasking	7	0	110	1	444	787	0	0	0	0	0	0.681067344345616	0	0	0	12.2449346487873	32.8410009248038
10	20	2	NoMasking	7	0	110	5	457	999	0	0	0	0	0	0.643643643643644	0	0	0	13.4993877600969	33.521022581872
10	20	2	NoMasking	7	0	110	6	454	663	0	0	0	0	0	0.47209653092006	0	0	0	10.9863050579687	28.1567707112876
10	20	2	NoMasking	7	0	110	7	471	923	0	0	0	0	0	0.456121343445287	0	0	0	11.1715718541986	29.1655060469153
10	20	2	NoMasking	7	0	110	1	348	596	0	0	0	0	0	0.724832214765101	0	0	0	12.4388143890676	31.8481766944191
10	20	2	NoMasking	7	0	110	3	375	693	0	0	0	0	0	0.711399711399711	0	0	0	12.1893318106537	31.5610587170705
10	20	2	NoMasking	7	0	110	6	423	810	0	0	0	0	0	0.567901234567901	0	0	0	11.5661920975838	29.9804709922572
10	20	2	NoMasking	7	0	110	5	392	683	0	0	0	0	0	0.442166910688141	0	0	0	8.7631565851929	25.5193466237946
10	20	2	NoMasking	7	0	110	7	488	824	0	0	0	0	0	0.472087378640777	0	0	0	11.1792196601259	28.717518624373
10	20	2	NoMasking	7	0	110	1	440	843	0	0	0	0	0	0.741399762752076	0	0	0	14.0451589747435	34.2705329844417
10	20	2	NoMasking	7	0	110	5	439	829	0	0	0	0	0	0.597104945717732	0	0	0	13.3026454170107	33.4462120115412
10	20	2	NoMasking	7	0	110	3	420	703	0	0	0	0	0	0.557610241820768	0	0	0	14.0940414551306	36.2799087680203
10	20	2	NoMasking	7	0	110	6	414	893	0	0	0	0	0	0.629339305711086	0	0	0	14.7533447985752	33.862459792652
10	20	2	NoMasking	7	0	110	5	414	751	0	0	0	0	0	0.575233022636485	0	0	0	13.1644399064341	32.7867349727655
10	20	2	NoMasking	7	0	110	3	547	711	0	0	0	0	0	0.50492264416315	0	0	0	11.1083103314747	29.6329508970306
10	20	2	NoMasking	7	0	110	3	319	641	0	0	0	0	0	0.56786271450858	0	0	0	12.635503492318	31.0123997484757
10	20	2	NoMasking	7	0	110	6	513	1167	0	0	0	0	0	0.646958011996572	0	0	0	14.9835946291667	33.073506556137
10	20	2	NoMasking	7	0	110	3	416	899	0	0	0	0	0	0.621802002224694	0	0	0	15.2630656603644	35.7132187390912
10	20	2	NoMasking	7	0	110	5	571	1107	0	0	0	0	0	0.493224932249323	0	0	0	12.0108027295991	31.1500230655348
10	20	2	NoMasking	7	0	110	5	572	798	0	0	0	0	0	0.523809523809524	0	0	0	11.3180498556542	27.7064247757861
10	20	2	NoMasking	7	0	110	3	480	1051	0	0	0	0	0	0.63558515699334	0	0	0	13.1680658356793	31.6615043502927
10	20	2	NoMasking	7	0	110	4	443	596	0	0	0	0	0	0.442953020134228	0	0	0	8.77247601143527	23.9633958707567
10	20	2	NoMasking	7	0	110	3	344	404	0	0	0	0	0	0.467821782178218	0	0	0	10.1079728671624	28.702623453171
10	20	2	NoMasking	7	0	110	1	358	461	0	0	0	0	0	0.483731019522777	0	0	0	10.2913724976262	27.9831593047069
10	20	2	NoMasking	7	0	110	3	529	1067	0	0	0	0	0	0.625117150890347	0	0	0	14.0621202247995	32.6236566576377
10	20	2	NoMasking	7	0	110	6	477	966	0	0	0	0	0	0.665631469979296	0	0	0	13.6296863469435	33.9130818811058
10	20	2	NoMasking	7	0	110	3	495	855	0	0	0	0	0	0.464327485380117	0	0	0	10.9096126176297	28.2617295895184
10	20	2	NoMasking	7	0	110	5	462	796	0	0	0	0	0	0.506281407035176	0	0	0	9.5119611554525	25.7582849586917
10	20	2	NoMasking	7	0	110	5	377	756	0	0	0	0	0	0.578042328042328	0	0	0	12.2974219307871	30.4719225405927
10	20	2	NoMasking	7	0	110	3	543	1461	0	0	0	0	0	0.663928815879535	0	0	0	14.1334513758992	33.2012200500704
10	20	2	NoMasking	7	0	110	3	384	690	0	0	0	0	0	0.621739130434783	0	0	0	13.1074658232325	32.6560242820134
10	20	2	NoMasking	7	0	110	10	522	1543	0	0	0	0	0	0.630589760207388	0	0	0	14.6908154719191	34.3350113062565
10	20	2	NoMasking	7	0	110	3	383	767	0	0	0	0	0	0.611473272490222	0	0	0	12.3280264477427	31.1875748379411
10	20	2	NoMasking	7	0	110	2	463	1044	0	0	0	0	0	0.586206896551724	0	0	0	14.4613713327039	33.9334213535759
10	20	2	NoMasking	7	0	110	2	335	583	0	0	0	0	0	0.704974271012007	0	0	0	12.7442737143406	31.4223349057347
10	20	2	NoMasking	7	0	110	8	567	922	0	0	0	0	0	0.460954446854664	0	0	0	10.5009149794362	27.750906770684
10	20	2	NoMasking	7	0	110	3	471	936	0	0	0	0	0	0.69017094017094	0	0	0	14.7380412402053	35.0669768301209
10	20	2	NoMasking	7	0	110	2	336	581	0	0	0	0	0	0.619621342512909	0	0	0	12.4909509293044	30.5443565551256
10	20	2	NoMasking	7	0	110	7	565	1031	0	0	0	0	0	0.664403491755577	0	0	0	15.8994388093947	36.7348861557558
10	20	2	NoMasking	7	0	110	8	574	1214	0	0	0	0	0	0.614497528830313	0	0	0	15.3385833882286	35.8252665153419
10	20	2	NoMasking	7	0	110	1	282	300	0	0	0	0	0	0.506666666666667	0	0	0	10.179673310738	27.6481208107622
10	20	2	NoMasking	7	0	110	8	564	1413	0	0	0	0	0	0.584571832979476	0	0	0	14.1069824485753	33.8645587555093
10	20	2	NoMasking	7	0	110	3	301	557	0	0	0	0	0	0.563734290843806	0	0	0	11.6665304486278	30.656811462102
10	20	2	NoMasking	7	0	110	4	353	609	0	0	0	0	0	0.569786535303777	0	0	0	12.5569838308301	31.2362667644842
10	20	2	NoMasking	7	0	110	3	429	498	0	0	0	0	0	0.455823293172691	0	0	0	10.2596077157536	27.2898492461841
10	20	2	NoMasking	7	0	110	5	491	679	0	0	0	0	0	0.43298969072165	0	0	0	11.6266495926411	31.4116594316919
10	20	2	NoMasking	7	0	110	4	349	874	0	0	0	0	0	0.577803203661327	0	0	0	13.1297902379716	31.86975207362
10	20	2	NoMasking	7	0	110	3	403	775	0	0	0	0	0	0.670967741935484	0	0	0	13.2242420790706	32.6660385134251
10	20	2	NoMasking	7	0	110	2	508	1074	0	0	0	0	0	0.620111731843575	0	0	0	14.1786670812644	33.3091816169655
10	20	2	NoMasking	7	0	110	6	477	806	0	0	0	0	0	0.610421836228288	0	0	0	13.2988257409493	33.0508983249063
10	20	2	NoMasking	7	0	110	2	341	504	0	0	0	0	0	0.507936507936508	0	0	0	9.11646949384637	25.2489690356428
10	20	2	NoMasking	7	0	110	4	375	857	0	0	0	0	0	0.541423570595099	0	0	0	11.0401898726251	28.3271364468267
10	20	2	NoMasking	7	0	110	2	353	667	0	0	0	0	0	0.64167916041979	0	0	0	13.7008162648091	32.4129602580351
10	20	2	NoMasking	7	0	110	6	691	1260	0	0	0	0	0	0.496825396825397	0	0	0	12.9417118499531	32.8283445682326
10	20	2	NoMasking	7	0	110	6	588	1238	0	0	0	0	0	0.47092084006462	0	0	0	13.5153019813856	33.409422766077
10	20	2	NoMasking	7	0	110	2	362	522	0	0	0	0	0	0.517241379310345	0	0	0	10.7605294642396	29.0463868522453
10	20	2	NoMasking	7	0	110	4	399	774	0	0	0	0	0	0.564599483204134	0	0	0	14.4613894556293	34.5447458823082
10	20	2	NoMasking	7	0	110	5	393	1124	0	0	0	0	0	0.637010676156584	0	0	0	14.8803381429155	34.3124499518504
10	20	2	NoMasking	7	0	110	5	481	1130	0	0	0	0	0	0.566371681415929	0	0	0	13.7719733154383	33.3929979272181
10	20	2	NoMasking	7	0	110	6	461	1039	0	0	0	0	0	0.662175168431184	0	0	0	14.0163686127758	32.2515744607234
5	10	2	NoMasking	7	10	110	4	318	306	0	0	0	0	0	0.101307189542484	0	0	0	12.250438686448	18.7835624446968
5	10	2	NoMasking	7	10	110	2	348	273	0	0	0	0	0	0.172161172161172	0	0	0	13.2488284487771	23.4607318342965
5	10	2	NoMasking	7	10	110	2	354	284	0	0	0	0	0	0.584507042253521	0	0	0	13.5909820368766	25.0199257432844
5	10	2	NoMasking	7	10	110	2	364	372	0	0	0	0	0	0.341397849462366	0	0	0	13.8559972506123	25.7223620902647
5	10	2	NoMasking	7	10	110	5	432	517	0	0	0	0	0	0.274661508704062	0	0	0	12.9971113894548	22.0073832671248
5	10	2	NoMasking	7	10	110	3	315	234	0	0	0	0	0	0.0598290598290598	0	0	0	12.1326735940093	18.0624706943895
5	10	2	NoMasking	7	10	110	4	344	315	0	0	0	0	0	0.276190476190476	0	0	0	13.6110010949544	24.8369692551278
5	10	2	NoMasking	7	10	110	1	299	348	0	0	0	0	0	0.385057471264368	0	0	0	14.0448581472442	26.5243412477712
5	10	2	NoMasking	7	10	110	1	332	225	0	0	0	0	0	0.151111111111111	0	0	0	12.788617412543	21.3254097841212
5	10	2	NoMasking	7	10	110	4	426	434	0	0	0	0	0	0.202764976958525	0	0	0	14.2018156994649	26.8565321646675
5	10	2	NoMasking	7	10	110	3	349	380	0	0	0	0	0	0.107894736842105	0	0	0	12.4451151322376	18.8973214884883
5	10	2	NoMasking	7	10	110	1	297	174	0	0	0	0	0	0.0402298850574713	0	0	0	11.7840088024915	15.243057895812
5	10	2	NoMasking	7	10	110	1	273	151	0	0	0	0	0	0.0927152317880795	0	0	0	11.5155953334877	14.5778139348222
5	10	2	NoMasking	7	10	110	4	475	512	0	0	0	0	0	0.13671875	0	0	0	13.0767131094986	22.2085038419132
5	10	2	NoMasking	7	10	110	3	279	235	0	0	0	0	0	0.114893617021277	0	0	0	11.9065339326604	16.8257785107569
5	10	2	NoMasking	7	10	110	5	458	527	0	0	0	0	0	0.296015180265655	0	0	0	14.4187781707714	27.3386565825674
5	10	2	NoMasking	7	10	110	2	357	332	0	0	0	0	0	0.168674698795181	0	0	0	13.3264064696977	22.7665637133852
5	10	2	NoMasking	7	10	110	2	254	164	0	0	0	0	0	0.213414634146341	0	0	0	12.7267553200635	18.8071518242794
5	10	2	NoMasking	7	10	110	2	509	622	0	0	0	0	0	0.290996784565916	0	0	0	13.7302241967013	24.0308708341963
5	10	2	NoMasking	7	10	110	3	358	399	0	0	0	0	0	0.172932330827068	0	0	0	13.028796238128	20.8936880803999
5	10	2	NoMasking	7	10	110	2	344	330	0	0	0	0	0	0.257575757575758	0	0	0	13.0956743497666	23.0053693544224
5	10	2	NoMasking	7	10	110	2	423	500	0	0	0	0	0	0.188	0	0	0	13.5590162344497	25.1067798691167
5	10	2	NoMasking	7	10	110	4	354	408	0	0	0	0	0	0.183823529411765	0	0	0	12.4946944784553	19.0925670230478
5	10	2	NoMasking	7	10	110	1	241	254	0	0	0	0	0	0.236220472440945	0	0	0	12.3827221946379	18.0075072982868
5	10	2	NoMasking	7	10	110	1	292	153	0	0	0	0	0	0.0522875816993464	0	0	0	11.902890361156	16.6071910493703
5	10	2	NoMasking	7	10	110	1	277	203	0	0	0	0	0	0.221674876847291	0	0	0	12.6756207910011	19.3464677741493
5	10	2	NoMasking	7	10	110	2	260	164	0	0	0	0	0	0.0792682926829268	0	0	0	12.0572098655508	16.8690509946402
5	10	2	NoMasking	7	10	110	3	306	369	0	0	0	0	0	0.151761517615176	0	0	0	12.5149053817239	18.9546075013243
5	10	2	NoMasking	7	10	110	2	329	368	0	0	0	0	0	0.130434782608696	0	0	0	12.3069714074797	17.8326714940595
5	10	2	NoMasking	7	10	110	3	316	299	0	0	0	0	0	0.214046822742475	0	0	0	12.7604066564181	20.5460972988135
5	10	2	NoMasking	7	10	110	1	222	146	0	0	0	0	0	0.219178082191781	0	0	0	13.2179720195365	24.2112350075727
5	10	2	NoMasking	7	10	110	4	614	675	0	0	0	0	0	0.201481481481481	0	0	0	13.1676876164247	21.9653503551292
5	10	2	NoMasking	7	10	110	3	416	403	0	0	0	0	0	0.168734491315136	0	0	0	13.5649766224457	25.1504856488844
5	10	2	NoMasking	7	10	110	2	372	344	0	0	0	0	0	0.258720930232558	0	0	0	13.0004908498522	21.9696597592115
5	10	2	NoMasking	7	10	110	0	256	203	0	0	0	0	0	0.216748768472906	0	0	0	13.3585296330788	24.5489884864105
5	10	2	NoMasking	7	10	110	2	324	285	0	0	0	0	0	0.0596491228070175	0	0	0	12.256641502067	17.9235381832
5	10	2	NoMasking	7	10	110	6	477	627	0	0	0	0	0	0.199362041467305	0	0	0	12.8221303826226	20.985225186762
5	10	2	NoMasking	7	10	110	1	357	314	0	0	0	0	0	0.264331210191083	0	0	0	12.9179090766959	20.841021391624
5	10	2	NoMasking	7	10	110	2	273	244	0	0	0	0	0	0.221311475409836	0	0	0	12.4728036917103	18.6114382321128
5	10	2	NoMasking	7	10	110	1	361	404	0	0	0	0	0	0.28960396039604	0	0	0	12.786278111619	21.059655195107
5	10	2	NoMasking	7	10	110	1	286	164	0	0	0	0	0	0.292682926829268	0	0	0	12.181546767386	17.4157204106535
5	10	2	NoMasking	7	10	110	2	623	707	0	0	0	0	0	0.437057991513437	0	0	0	13.1449724537504	21.7136254062004
5	10	2	NoMasking	7	10	110	5	427	386	0	0	0	0	0	0.256476683937824	0	0	0	13.23865733581	22.8507332982257
5	10	2	NoMasking	7	10	110	4	761	737	0	0	0	0	0	0.137042062415197	0	0	0	11.9815930802618	16.7608029709838
5	10	2	NoMasking	7	10	110	5	349	258	0	0	0	0	0	0.0813953488372093	0	0	0	11.8000979767485	14.5082007640677
5	10	2	NoMasking	7	10	110	2	243	178	0	0	0	0	0	0.146067415730337	0	0	0	12.691510960012	19.7312011221027
5	10	2	NoMasking	7	10	110	5	423	459	0	0	0	0	0	0.274509803921569	0	0	0	13.4025817261298	23.2775708014349
5	10	2	NoMasking	7	10	110	4	335	366	0	0	0	0	0	0.30327868852459	0	0	0	13.6022902108384	24.7246293873268
5	10	2	NoMasking	7	10	110	3	508	605	0	0	0	0	0	0.267768595041322	0	0	0	13.1189702088819	22.1738459638735
5	10	2	NoMasking	7	10	110	4	293	247	0	0	0	0	0	0.198380566801619	0	0	0	12.2487156206322	19.0574131247837
5	10	2	NoMasking	7	10	110	1	367	329	0	0	0	0	0	0.106382978723404	0	0	0	11.71797391142	14.7498704912725
5	10	2	NoMasking	7	10	110	2	347	438	0	0	0	0	0	0.28310502283105	0	0	0	13.4941560713467	23.7083492634924
5	10	2	NoMasking	7	10	110	2	266	206	0	0	0	0	0	0.402912621359223	0	0	0	13.1148232019292	22.0805585814935
5	10	2	NoMasking	7	10	110	1	213	223	0	0	0	0	0	0.219730941704036	0	0	0	12.9056394168716	21.1869814950515
5	10	2	NoMasking	7	10	110	2	273	133	0	0	0	0	0	0.240601503759398	0	0	0	13.1736631008966	22.3127306704778
5	10	2	NoMasking	7	10	110	4	358	315	0	0	0	0	0	0.273015873015873	0	0	0	13.6882940930722	24.001395040719
5	10	2	NoMasking	7	10	110	3	409	549	0	0	0	0	0	0.165755919854281	0	0	0	13.4360703907098	23.8800958416969
5	10	2	NoMasking	7	10	110	4	269	258	0	0	0	0	0	0.127906976744186	0	0	0	12.3772525991953	19.2584492977263
5	10	2	NoMasking	7	10	110	4	382	398	0	0	0	0	0	0.21105527638191	0	0	0	13.2412864423841	22.9624148230328
5	10	2	NoMasking	7	10	110	1	209	120	0	0	0	0	0	0.266666666666667	0	0	0	12.1952611712922	17.0000605110394
5	10	2	NoMasking	7	10	110	0	436	452	0	0	0	0	0	0.245575221238938	0	0	0	14.9550100671063	30.5828348867355
5	10	2	NoMasking	7	10	110	4	444	391	0	0	0	0	0	0.163682864450128	0	0	0	13.6237985662165	25.0838032269851
5	10	2	NoMasking	7	10	110	0	253	160	0	0	0	0	0	0.5125	0	0	0	13.6339173173565	25.0731576315528
5	10	2	NoMasking	7	10	110	3	412	412	0	0	0	0	0	0.235436893203884	0	0	0	13.2479213108166	22.6414758872614
5	10	2	NoMasking	7	10	110	4	404	448	0	0	0	0	0	0.321428571428571	0	0	0	14.5041766684994	28.4433846770786
5	10	2	NoMasking	7	10	110	2	287	208	0	0	0	0	0	0.149038461538462	0	0	0	14.0039630645701	25.44079076347
5	10	2	NoMasking	7	10	110	3	282	241	0	0	0	0	0	0.20746887966805	0	0	0	13.3381116131253	23.8362725444356
5	10	2	NoMasking	7	10	110	4	345	340	0	0	0	0	0	0.111764705882353	0	0	0	12.8778463001931	20.7709760181398
5	10	2	NoMasking	7	10	110	4	411	437	0	0	0	0	0	0.251716247139588	0	0	0	14.1140334768459	26.8718468036467
5	10	2	NoMasking	7	10	110	6	470	660	0	0	0	0	0	0.221212121212121	0	0	0	13.6640269640857	24.6116752997027
5	10	2	NoMasking	7	10	110	5	339	331	0	0	0	0	0	0.317220543806647	0	0	0	12.6341111874179	20.1707318272008
5	10	2	NoMasking	7	10	110	4	405	617	0	0	0	0	0	0.291734197730956	0	0	0	13.6763704385479	23.8181597316656
5	10	2	NoMasking	7	10	110	2	300	220	0	0	0	0	0	0.227272727272727	0	0	0	12.2652243675863	18.6710266089215
5	10	2	NoMasking	7	10	110	4	359	299	0	0	0	0	0	0.260869565217391	0	0	0	12.4707930581438	19.7302966048638
5	10	2	NoMasking	7	10	110	2	394	414	0	0	0	0	0	0.214975845410628	0	0	0	12.8993963134967	21.0919744244452
5	10	2	NoMasking	7	10	110	3	381	507	0	0	0	0	0	0.398422090729783	0	0	0	14.680625794711	30.1728969401416
5	10	2	NoMasking	7	10	110	2	273	218	0	0	0	0	0	0.0871559633027523	0	0	0	11.8180648001743	15.0594246559182
5	10	2	NoMasking	7	10	110	2	326	343	0	0	0	0	0	0.282798833819242	0	0	0	14.3712575931945	28.6992932935099
5	10	2	NoMasking	7	10	110	2	357	363	0	0	0	0	0	0.426997245179063	0	0	0	13.437028559415	22.8246684607467
5	10	2	NoMasking	7	10	110	5	470	409	0	0	0	0	0	0.0464547677261614	0	0	0	11.7727810819426	15.8121332638628
5	10	2	NoMasking	7	10	110	2	260	228	0	0	0	0	0	0.184210526315789	0	0	0	12.8451379584178	21.8043903884631
5	10	2	NoMasking	7	10	110	3	461	435	0	0	0	0	0	0.266666666666667	0	0	0	13.6773226141401	25.9644157722704
5	10	2	NoMasking	7	10	110	3	408	468	0	0	0	0	0	0.164529914529915	0	0	0	12.6347446533684	20.2888256330144
5	10	2	NoMasking	7	10	110	4	666	740	0	0	0	0	0	0.218918918918919	0	0	0	13.3183404376719	22.3756938592834
5	10	2	NoMasking	7	10	110	3	314	292	0	0	0	0	0	0.167808219178082	0	0	0	12.3838519367608	18.3295289702724
5	10	2	NoMasking	7	10	110	6	453	469	0	0	0	0	0	0.138592750533049	0	0	0	12.4550295948061	19.205229107162
5	10	2	NoMasking	7	10	110	0	231	172	0	0	0	0	0	0.325581395348837	0	0	0	12.5149348792952	18.1305269157256
5	10	2	NoMasking	7	10	110	2	282	250	0	0	0	0	0	0.228	0	0	0	11.9036417156485	15.2027670050406
5	10	2	NoMasking	7	10	110	4	470	546	0	0	0	0	0	0.142857142857143	0	0	0	12.3220299392096	18.2987722386822
5	10	2	NoMasking	7	10	110	3	376	300	0	0	0	0	0	0.206666666666667	0	0	0	12.65843677622	19.242949392475
5	10	2	NoMasking	7	10	110	5	476	525	0	0	0	0	0	0.133333333333333	0	0	0	12.0375923297605	16.5459918235452
5	10	2	NoMasking	7	10	110	2	295	280	0	0	0	0	0	0.196428571428571	0	0	0	13.2051841239642	23.1948420119695
5	10	2	NoMasking	7	10	110	5	591	685	0	0	0	0	0	0.178102189781022	0	0	0	12.5116041084166	19.1202404095072
5	10	2	NoMasking	7	10	110	2	317	173	0	0	0	0	0	0.23121387283237	0	0	0	12.2446483015334	17.8074909110628
5	10	2	NoMasking	7	10	110	5	466	442	0	0	0	0	0	0.210407239819005	0	0	0	13.4228841737626	24.6375251532215
5	10	2	NoMasking	7	10	110	3	286	209	0	0	0	0	0	0.4688995215311	0	0	0	12.6593178261318	20.2064831458343
5	10	2	NoMasking	7	10	110	1	296	207	0	0	0	0	0	0.21256038647343	0	0	0	12.3885945781479	18.0528993929455
5	10	2	NoMasking	7	10	110	2	336	218	0	0	0	0	0	0.247706422018349	0	0	0	12.2626191970153	19.1724846666337
5	10	2	NoMasking	7	10	110	4	301	271	0	0	0	0	0	0.402214022140221	0	0	0	13.4641697164869	24.484934319787
5	10	2	NoMasking	7	10	110	2	346	262	0	0	0	0	0	0.187022900763359	0	0	0	12.4839473757253	19.3121148632701
10	20	2	NoMasking	7	10	110	6	368	454	0	0	0	0	0	0.277533039647577	0	0	0	14.1473630439605	24.0104368742941
10	20	2	NoMasking	7	10	110	4	313	320	0	0	0	0	0	0.515625	0	0	0	15.7135897944086	29.477299542533
10	20	2	NoMasking	7	10	110	2	352	516	0	0	0	0	0	0.434108527131783	0	0	0	15.2745747893019	27.0749230401649
10	20	2	NoMasking	7	10	110	3	272	299	0	0	0	0	0	0.481605351170569	0	0	0	15.3692601104192	27.5311217146188
10	20	2	NoMasking	7	10	110	4	692	1077	0	0	0	0	0	0.597957288765088	0	0	0	18.2079894689035	34.1107933870609
10	20	2	NoMasking	7	10	110	2	304	342	0	0	0	0	0	0.353801169590643	0	0	0	14.7889823133019	26.55267514834
10	20	2	NoMasking	7	10	110	1	420	427	0	0	0	0	0	0.405152224824356	0	0	0	15.5864823847346	29.3486537394565
10	20	2	NoMasking	7	10	110	5	380	588	0	0	0	0	0	0.447278911564626	0	0	0	16.1966185671107	29.6506240251632
10	20	2	NoMasking	7	10	110	3	477	795	0	0	0	0	0	0.618867924528302	0	0	0	18.2530965669135	33.2980068244439
10	20	2	NoMasking	7	10	110	5	539	747	0	0	0	0	0	0.396251673360107	0	0	0	15.4940516372636	27.7622792390292
10	20	2	NoMasking	7	10	110	2	428	480	0	0	0	0	0	0.477083333333333	0	0	0	16.3432491914736	30.2080020505642
10	20	2	NoMasking	7	10	110	3	342	388	0	0	0	0	0	0.365979381443299	0	0	0	14.8822641529271	25.1378746690013
10	20	2	NoMasking	7	10	110	5	409	470	0	0	0	0	0	0.302127659574468	0	0	0	16.4554040164057	30.56553256662
10	20	2	NoMasking	7	10	110	6	346	395	0	0	0	0	0	0.425316455696203	0	0	0	15.6886570833083	28.218080238376
10	20	2	NoMasking	7	10	110	3	519	871	0	0	0	0	0	0.394948335246843	0	0	0	16.0168948686837	29.3538944566921
10	20	2	NoMasking	7	10	110	4	475	664	0	0	0	0	0	0.536144578313253	0	0	0	17.4324347452578	32.8144144749579
10	20	2	NoMasking	7	10	110	3	406	588	0	0	0	0	0	0.45578231292517	0	0	0	16.0076099763312	28.3767806915497
10	20	2	NoMasking	7	10	110	5	519	672	0	0	0	0	0	0.37797619047619	0	0	0	16.2041865964546	29.1181916401616
10	20	2	NoMasking	7	10	110	4	401	351	0	0	0	0	0	0.401709401709402	0	0	0	15.7859838765908	29.4418176585348
10	20	2	NoMasking	7	10	110	5	505	695	0	0	0	0	0	0.384172661870504	0	0	0	15.6394103764141	28.3509529643365
10	20	2	NoMasking	7	10	110	3	388	475	0	0	0	0	0	0.412631578947368	0	0	0	17.2925093731482	30.9501768426776
10	20	2	NoMasking	7	10	110	4	285	412	0	0	0	0	0	0.422330097087379	0	0	0	17.2983380818906	30.8736612478869
10	20	2	NoMasking	7	10	110	3	407	469	0	0	0	0	0	0.464818763326226	0	0	0	15.7705620784338	29.1690019154843
10	20	2	NoMasking	7	10	110	4	586	700	0	0	0	0	0	0.33	0	0	0	17.6806824867738	33.0178238076324
10	20	2	NoMasking	7	10	110	3	371	486	0	0	0	0	0	0.41358024691358	0	0	0	16.6210572129837	30.298882255799
10	20	2	NoMasking	7	10	110	3	301	263	0	0	0	0	0	0.406844106463878	0	0	0	15.1542134221312	26.5582757509637
10	20	2	NoMasking	7	10	110	4	360	533	0	0	0	0	0	0.4953095684803	0	0	0	17.6686050721551	32.9339748239917
10	20	2	NoMasking	7	10	110	4	359	432	0	0	0	0	0	0.483796296296296	0	0	0	16.2998884124108	29.3165948770822
10	20	2	NoMasking	7	10	110	8	680	974	0	0	0	0	0	0.390143737166324	0	0	0	16.931824839121	31.5165925218052
10	20	2	NoMasking	7	10	110	4	515	666	0	0	0	0	0	0.412912912912913	0	0	0	17.0205648445005	31.5388159384678
10	20	2	NoMasking	7	10	110	1	399	589	0	0	0	0	0	0.494057724957555	0	0	0	17.1605180171304	31.9022817970163
10	20	2	NoMasking	7	10	110	6	534	818	0	0	0	0	0	0.364303178484108	0	0	0	14.9878226838173	26.4874063565704
10	20	2	NoMasking	7	10	110	5	464	568	0	0	0	0	0	0.427816901408451	0	0	0	15.7585171923605	28.079798285762
10	20	2	NoMasking	7	10	110	3	534	686	0	0	0	0	0	0.504373177842566	0	0	0	15.8838434918485	29.9622885056643
10	20	2	NoMasking	7	10	110	4	520	495	0	0	0	0	0	0.21010101010101	0	0	0	14.9238828408877	26.858499658368
10	20	2	NoMasking	7	10	110	2	290	303	0	0	0	0	0	0.3003300330033	0	0	0	13.4571596942158	22.1306257689686
10	20	2	NoMasking	7	10	110	3	512	567	0	0	0	0	0	0.497354497354497	0	0	0	15.1689279121624	26.5948040182988
10	20	2	NoMasking	7	10	110	4	477	559	0	0	0	0	0	0.409660107334526	0	0	0	15.4477266978851	27.9300542624293
10	20	2	NoMasking	7	10	110	5	479	673	0	0	0	0	0	0.399702823179792	0	0	0	15.0459118661461	25.6421201387052
10	20	2	NoMasking	7	10	110	6	543	636	0	0	0	0	0	0.240566037735849	0	0	0	14.5025107126771	24.4400443125433
10	20	2	NoMasking	7	10	110	7	648	864	0	0	0	0	0	0.420138888888889	0	0	0	17.1410321777413	33.5047138832502
10	20	2	NoMasking	7	10	110	3	574	758	0	0	0	0	0	0.407651715039578	0	0	0	16.1470385259712	28.5148044578501
10	20	2	NoMasking	7	10	110	3	651	721	0	0	0	0	0	0.356449375866852	0	0	0	15.307355198055	26.9509985163487
10	20	2	NoMasking	7	10	110	2	407	360	0	0	0	0	0	0.338888888888889	0	0	0	15.4232751103168	28.3457180739565
10	20	2	NoMasking	7	10	110	3	495	894	0	0	0	0	0	0.638702460850112	0	0	0	17.5859862112336	32.8988050715477
10	20	2	NoMasking	7	10	110	1	398	439	0	0	0	0	0	0.455580865603645	0	0	0	16.8904277738445	30.7320614337136
10	20	2	NoMasking	7	10	110	4	333	309	0	0	0	0	0	0.449838187702265	0	0	0	16.4837968905338	31.5128353720709
10	20	2	NoMasking	7	10	110	1	378	423	0	0	0	0	0	0.40661938534279	0	0	0	16.8303613112554	31.3873155944027
10	20	2	NoMasking	7	10	110	4	393	463	0	0	0	0	0	0.326133909287257	0	0	0	15.2364972345591	26.1067743714729
10	20	2	NoMasking	7	10	110	3	506	642	0	0	0	0	0	0.566978193146417	0	0	0	17.1544119544655	32.0494616605519
10	20	2	NoMasking	7	10	110	6	521	825	0	0	0	0	0	0.496969696969697	0	0	0	17.7828548062732	32.3013466143385
10	20	2	NoMasking	7	10	110	6	493	527	0	0	0	0	0	0.299810246679317	0	0	0	15.2514279961793	27.6487879122747
10	20	2	NoMasking	7	10	110	3	382	468	0	0	0	0	0	0.566239316239316	0	0	0	17.2667090772384	31.0649131330762
10	20	2	NoMasking	7	10	110	3	426	495	0	0	0	0	0	0.424242424242424	0	0	0	15.596918076655	27.7359395607172
10	20	2	NoMasking	7	10	110	3	413	544	0	0	0	0	0	0.490808823529412	0	0	0	16.8297027124242	31.6759590031587
10	20	2	NoMasking	7	10	110	5	487	577	0	0	0	0	0	0.410745233968804	0	0	0	16.3945801298169	29.2415992020545
10	20	2	NoMasking	7	10	110	3	284	209	0	0	0	0	0	0.373205741626794	0	0	0	14.6455064158428	25.8115318200498
10	20	2	NoMasking	7	10	110	8	509	714	0	0	0	0	0	0.452380952380952	0	0	0	16.8091454981371	30.6317003910543
10	20	2	NoMasking	7	10	110	4	382	567	0	0	0	0	0	0.395061728395062	0	0	0	16.1558708243336	29.3032119351395
10	20	2	NoMasking	7	10	110	3	489	641	0	0	0	0	0	0.372854914196568	0	0	0	17.6884174951296	33.0978507476139
10	20	2	NoMasking	7	10	110	7	443	629	0	0	0	0	0	0.411764705882353	0	0	0	16.6586335405392	30.4232179120698
10	20	2	NoMasking	7	10	110	5	338	521	0	0	0	0	0	0.523992322456814	0	0	0	16.8981866967558	31.7105804879901
10	20	2	NoMasking	7	10	110	3	266	273	0	0	0	0	0	0.545787545787546	0	0	0	15.9369013678948	29.8194800150968
10	20	2	NoMasking	7	10	110	4	407	612	0	0	0	0	0	0.467320261437909	0	0	0	17.416358361277	31.453736725337
10	20	2	NoMasking	7	10	110	3	481	558	0	0	0	0	0	0.3584229390681	0	0	0	16.5333572698406	31.6051347263823
10	20	2	NoMasking	7	10	110	2	350	402	0	0	0	0	0	0.340796019900498	0	0	0	15.3547390558037	28.0657419146166
10	20	2	NoMasking	7	10	110	4	395	616	0	0	0	0	0	0.522727272727273	0	0	0	17.4965386230439	33.5707174346246
10	20	2	NoMasking	7	10	110	1	436	407	0	0	0	0	0	0.432432432432432	0	0	0	16.1439862204445	30.2627081716538
10	20	2	NoMasking	7	10	110	6	551	748	0	0	0	0	0	0.385026737967914	0	0	0	17.4085792224798	32.0555466744618
10	20	2	NoMasking	7	10	110	4	379	511	0	0	0	0	0	0.354207436399217	0	0	0	15.8665428172059	28.9711521291823
10	20	2	NoMasking	7	10	110	4	410	520	0	0	0	0	0	0.361538461538462	0	0	0	16.9983835269497	32.0387467821961
10	20	2	NoMasking	7	10	110	5	473	663	0	0	0	0	0	0.41025641025641	0	0	0	17.6257324686642	32.6642808733496
10	20	2	NoMasking	7	10	110	3	317	289	0	0	0	0	0	0.477508650519031	0	0	0	15.9879202715914	30.8233518155915
10	20	2	NoMasking	7	10	110	4	340	410	0	0	0	0	0	0.412195121951219	0	0	0	15.6917834966309	28.7353736407515
10	20	2	NoMasking	7	10	110	2	324	200	0	0	0	0	0	0.31	0	0	0	15.0988812982002	27.5444746566883
10	20	2	NoMasking	7	10	110	8	411	598	0	0	0	0	0	0.479933110367893	0	0	0	17.4229921553386	33.1498711350082
10	20	2	NoMasking	7	10	110	4	399	404	0	0	0	0	0	0.314356435643564	0	0	0	15.0208584233305	26.3822783233959
10	20	2	NoMasking	7	10	110	1	311	340	0	0	0	0	0	0.323529411764706	0	0	0	14.7919492517662	26.4614717647338
10	20	2	NoMasking	7	10	110	5	583	684	0	0	0	0	0	0.31140350877193	0	0	0	15.5499188620186	27.7023570708224
10	20	2	NoMasking	7	10	110	6	553	663	0	0	0	0	0	0.262443438914027	0	0	0	15.2961379273557	27.1567219172566
10	20	2	NoMasking	7	10	110	4	521	543	0	0	0	0	0	0.504604051565378	0	0	0	17.2609529827304	34.016046751048
10	20	2	NoMasking	7	10	110	4	554	746	0	0	0	0	0	0.467828418230563	0	0	0	17.0897145264357	32.5703952071397
10	20	2	NoMasking	7	10	110	2	451	489	0	0	0	0	0	0.611451942740286	0	0	0	17.9555640265767	34.248314711049
10	20	2	NoMasking	7	10	110	2	347	439	0	0	0	0	0	0.635535307517084	0	0	0	17.7536184667148	34.7392811774947
10	20	2	NoMasking	7	10	110	4	379	393	0	0	0	0	0	0.318066157760814	0	0	0	15.8093922943569	29.660537354736
10	20	2	NoMasking	7	10	110	4	476	773	0	0	0	0	0	0.469598965071151	0	0	0	17.6946509455073	33.8949763030897
10	20	2	NoMasking	7	10	110	3	354	658	0	0	0	0	0	0.64741641337386	0	0	0	18.5635221770731	33.9662443642818
10	20	2	NoMasking	7	10	110	3	411	493	0	0	0	0	0	0.450304259634888	0	0	0	15.9732228213657	31.0988083823123
10	20	2	NoMasking	7	10	110	2	258	280	0	0	0	0	0	0.467857142857143	0	0	0	15.795996524363	29.2217896630211
10	20	2	NoMasking	7	10	110	1	331	476	0	0	0	0	0	0.485294117647059	0	0	0	15.9544193911968	28.9340597811263
10	20	2	NoMasking	7	10	110	1	281	178	0	0	0	0	0	0.382022471910112	0	0	0	14.0365887535281	23.7827521654871
10	20	2	NoMasking	7	10	110	3	392	612	0	0	0	0	0	0.475490196078431	0	0	0	17.2132924841464	32.5393572833937
10	20	2	NoMasking	7	10	110	3	469	555	0	0	0	0	0	0.627027027027027	0	0	0	16.0323378913248	29.7439517848284
10	20	2	NoMasking	7	10	110	6	574	615	0	0	0	0	0	0.221138211382114	0	0	0	14.4352388581357	25.1058936102526
10	20	2	NoMasking	7	10	110	1	308	218	0	0	0	0	0	0.321100917431193	0	0	0	13.4615625234488	21.5810144673082
10	20	2	NoMasking	7	10	110	5	508	671	0	0	0	0	0	0.442622950819672	0	0	0	16.2999210074072	29.369553241122
10	20	2	NoMasking	7	10	110	6	508	735	0	0	0	0	0	0.450340136054422	0	0	0	16.1871494785269	29.8103460361005
10	20	2	NoMasking	7	10	110	7	462	720	0	0	0	0	0	0.402777777777778	0	0	0	15.9894459660576	29.5648055394159
10	20	2	NoMasking	7	10	110	5	525	714	0	0	0	0	0	0.382352941176471	0	0	0	15.5580699517493	27.5009579074077
10	20	2	NoMasking	7	10	110	4	600	806	0	0	0	0	0	0.504962779156328	0	0	0	15.7492908715027	27.784973589356
5	10	2	NoMasking	7	20	110	1	244	93	0	0	0	0	0	0.10752688172043	0	0	0	20.9965354281622	22.0165803785238
5	10	2	NoMasking	7	20	110	3	385	318	0	0	0	0	0	0.0628930817610063	0	0	0	21.4025438783643	24.741944287342
5	10	2	NoMasking	7	20	110	0	222	60	0	0	0	0	0	0.05	0	0	0	20.7693060361773	21.0598585190566
5	10	2	NoMasking	7	20	110	4	390	357	0	0	0	0	0	0.0896358543417367	0	0	0	21.346521407323	23.3396144543207
5	10	2	NoMasking	7	20	110	3	266	209	0	0	0	0	0	0.0813397129186603	0	0	0	21.3496416773909	23.5406025651758
5	10	2	NoMasking	7	20	110	4	336	281	0	0	0	0	0	0.0533807829181495	0	0	0	20.9460747947358	22.2792906093943
5	10	2	NoMasking	7	20	110	1	199	105	0	0	0	0	0	0.0380952380952381	0	0	0	20.9412206783781	21.5295577305831
5	10	2	NoMasking	7	20	110	1	217	71	0	0	0	0	0	0.140845070422535	0	0	0	20.6832973874568	20.7614143005125
5	10	2	NoMasking	7	20	110	1	190	30	0	0	0	0	0	0.0333333333333333	0	0	0	20.7766735591336	21.3441845721967
5	10	2	NoMasking	7	20	110	0	200	76	0	0	0	0	0	0.0789473684210526	0	0	0	20.8067747150626	21.2570440375123
5	10	2	NoMasking	7	20	110	1	258	125	0	0	0	0	0	0.088	0	0	0	20.9334565556097	21.7306522955153
5	10	2	NoMasking	7	20	110	4	375	294	0	0	0	0	0	0.0238095238095238	0	0	0	20.7510107982947	20.9774733495451
5	10	2	NoMasking	7	20	110	1	298	229	0	0	0	0	0	0.091703056768559	0	0	0	20.9978016307363	21.7932977567129
5	10	2	NoMasking	7	20	110	2	288	158	0	0	0	0	0	0.0506329113924051	0	0	0	20.8907923900484	21.4885392907851
5	10	2	NoMasking	7	20	110	3	318	253	0	0	0	0	0	0.114624505928854	0	0	0	20.9141992272648	21.9630804469227
5	10	2	NoMasking	7	20	110	0	256	106	0	0	0	0	0	0.160377358490566	0	0	0	21.2471721997329	22.7529096102362
5	10	2	NoMasking	7	20	110	1	248	108	0	0	0	0	0	0.0555555555555556	0	0	0	21.3198324390195	23.6093055798107
5	10	2	NoMasking	7	20	110	4	310	228	0	0	0	0	0	0.109649122807018	0	0	0	21.0779935655999	21.9212869221123
5	10	2	NoMasking	7	20	110	2	350	242	0	0	0	0	0	0.0950413223140496	0	0	0	21.1440937113094	22.629571169079
5	10	2	NoMasking	7	20	110	1	257	157	0	0	0	0	0	0.133757961783439	0	0	0	20.9858473083964	21.8817071471934
5	10	2	NoMasking	7	20	110	0	240	94	0	0	0	0	0	0.276595744680851	0	0	0	21.5301525842187	24.3052062931757
5	10	2	NoMasking	7	20	110	3	335	295	0	0	0	0	0	0.115254237288136	0	0	0	21.3495870755048	23.2330989646955
5	10	2	NoMasking	7	20	110	1	216	85	0	0	0	0	0	0.352941176470588	0	0	0	21.6270537165499	23.760150442445
5	10	2	NoMasking	7	20	110	3	281	223	0	0	0	0	0	0.143497757847534	0	0	0	21.2358741494866	23.171728562339
5	10	2	NoMasking	7	20	110	1	353	304	0	0	0	0	0	0.213815789473684	0	0	0	21.418392315923	23.2487788267951
5	10	2	NoMasking	7	20	110	0	232	94	0	0	0	0	0	0.0638297872340425	0	0	0	20.9373282500956	21.9231729657437
5	10	2	NoMasking	7	20	110	1	227	124	0	0	0	0	0	0.104838709677419	0	0	0	20.9683215477167	21.6780289109838
5	10	2	NoMasking	7	20	110	2	281	169	0	0	0	0	0	0.0414201183431953	0	0	0	20.9895048789245	22.4161553148183
5	10	2	NoMasking	7	20	110	2	351	212	0	0	0	0	0	0.080188679245283	0	0	0	20.8700940122826	21.5953325018514
5	10	2	NoMasking	7	20	110	2	300	186	0	0	0	0	0	0.0860215053763441	0	0	0	21.1704814162764	22.763274303318
5	10	2	NoMasking	7	20	110	1	231	178	0	0	0	0	0	0.129213483146067	0	0	0	21.6321878557894	25.3469845204067
5	10	2	NoMasking	7	20	110	3	363	260	0	0	0	0	0	0.0615384615384615	0	0	0	21.4184228431305	23.8843376033577
5	10	2	NoMasking	7	20	110	1	271	239	0	0	0	0	0	0.112970711297071	0	0	0	21.9367459264884	26.490255420959
5	10	2	NoMasking	7	20	110	3	344	324	0	0	0	0	0	0.0833333333333333	0	0	0	21.216784964644	23.8835803392565
5	10	2	NoMasking	7	20	110	2	295	147	0	0	0	0	0	0.0408163265306122	0	0	0	21.1625076516439	23.4642442609565
5	10	2	NoMasking	7	20	110	2	197	112	0	0	0	0	0	0.178571428571429	0	0	0	21.4452455190152	23.4896799358079
5	10	2	NoMasking	7	20	110	1	283	174	0	0	0	0	0	0.120689655172414	0	0	0	21.077340179852	22.192566324681
5	10	2	NoMasking	7	20	110	2	255	103	0	0	0	0	0	0.262135922330097	0	0	0	21.5747870871291	23.3525920305897
5	10	2	NoMasking	7	20	110	0	257	198	0	0	0	0	0	0.227272727272727	0	0	0	21.2183658633381	23.0741656444087
5	10	2	NoMasking	7	20	110	1	268	134	0	0	0	0	0	0.119402985074627	0	0	0	21.1110728052241	21.8814858683553
5	10	2	NoMasking	7	20	110	1	250	96	0	0	0	0	0	0.0416666666666667	0	0	0	21.4319569092067	24.5169476352208
5	10	2	NoMasking	7	20	110	1	346	318	0	0	0	0	0	0.185534591194969	0	0	0	21.2276247572568	22.7229589085246
5	10	2	NoMasking	7	20	110	0	227	102	0	0	0	0	0	0.0980392156862745	0	0	0	21.136688180509	23.963079755108
5	10	2	NoMasking	7	20	110	3	287	228	0	0	0	0	0	0.214912280701754	0	0	0	21.9300510076922	25.7836957860761
5	10	2	NoMasking	7	20	110	1	180	84	0	0	0	0	0	0.0833333333333333	0	0	0	21.2566925991726	23.3501019009089
5	10	2	NoMasking	7	20	110	0	235	86	0	0	0	0	0	0.395348837209302	0	0	0	21.5576684680423	25.0087927893037
5	10	2	NoMasking	7	20	110	0	204	49	0	0	0	0	0	0.163265306122449	0	0	0	21.050410520056	22.2381219097919
5	10	2	NoMasking	7	20	110	4	240	126	0	0	0	0	0	0.198412698412698	0	0	0	21.5742216657704	24.2171815541846
5	10	2	NoMasking	7	20	110	3	351	308	0	0	0	0	0	0.136363636363636	0	0	0	21.4097869341	24.737453722205
5	10	2	NoMasking	7	20	110	3	195	108	0	0	0	0	0	0.0833333333333333	0	0	0	21.1217766000685	22.0646211616173
5	10	2	NoMasking	7	20	110	3	311	248	0	0	0	0	0	0.0362903225806452	0	0	0	20.7941218404914	21.8052121966776
5	10	2	NoMasking	7	20	110	1	244	160	0	0	0	0	0	0.1125	0	0	0	21.3823111288299	22.8719618430311
5	10	2	NoMasking	7	20	110	2	285	168	0	0	0	0	0	0.0892857142857143	0	0	0	20.8412397184981	21.8992931967036
5	10	2	NoMasking	7	20	110	2	346	244	0	0	0	0	0	0.102459016393443	0	0	0	21.4103983352094	24.3980315785725
5	10	2	NoMasking	7	20	110	0	186	93	0	0	0	0	0	0.161290322580645	0	0	0	21.6208279419266	23.3394041318872
5	10	2	NoMasking	7	20	110	2	246	155	0	0	0	0	0	0.161290322580645	0	0	0	21.3236125808541	23.6344455004955
5	10	2	NoMasking	7	20	110	4	297	170	0	0	0	0	0	0.141176470588235	0	0	0	20.9697424882657	21.832300474331
5	10	2	NoMasking	7	20	110	2	289	153	0	0	0	0	0	0.183006535947712	0	0	0	21.396181736406	22.7396874215777
5	10	2	NoMasking	7	20	110	3	422	388	0	0	0	0	0	0.170103092783505	0	0	0	22.3412063729974	29.0472049425327
5	10	2	NoMasking	7	20	110	2	290	261	0	0	0	0	0	0.176245210727969	0	0	0	21.823383268692	26.715847081447
5	10	2	NoMasking	7	20	110	2	402	320	0	0	0	0	0	0.146875	0	0	0	21.0625505520694	22.1877747600804
5	10	2	NoMasking	7	20	110	2	239	147	0	0	0	0	0	0.136054421768707	0	0	0	21.5966633391718	25.7196139335468
5	10	2	NoMasking	7	20	110	0	258	141	0	0	0	0	0	0.297872340425532	0	0	0	21.4471876981849	24.5238696409619
5	10	2	NoMasking	7	20	110	3	336	241	0	0	0	0	0	0.136929460580913	0	0	0	21.3647930529193	23.9571263909188
5	10	2	NoMasking	7	20	110	1	199	68	0	0	0	0	0	0.220588235294118	0	0	0	21.3420476186764	23.3975524772552
5	10	2	NoMasking	7	20	110	1	165	21	0	0	0	0	0	0.0476190476190476	0	NaN	0	20.6553276706675	20.8573828209503
5	10	2	NoMasking	7	20	110	4	326	276	0	0	0	0	0	0.141304347826087	0	0	0	21.8331839452252	26.541864806893
5	10	2	NoMasking	7	20	110	1	218	81	0	0	0	0	0	0.185185185185185	0	0	0	20.9973599284653	21.9731455403116
5	10	2	NoMasking	7	20	110	2	293	171	0	0	0	0	0	0.087719298245614	0	0	0	21.2773148671319	23.1274724825525
5	10	2	NoMasking	7	20	110	3	236	137	0	0	0	0	0	0.160583941605839	0	0	0	21.6518307045829	25.115084321353
5	10	2	NoMasking	7	20	110	1	318	226	0	0	0	0	0	0.230088495575221	0	0	0	21.9920415080022	26.5080871321884
5	10	2	NoMasking	7	20	110	1	186	84	0	0	0	0	0	0.0952380952380952	0	0	0	21.1082399032932	22.5541282194855
5	10	2	NoMasking	7	20	110	1	253	171	0	0	0	0	0	0.0760233918128655	0	0	0	21.0854700166611	22.2382496363608
5	10	2	NoMasking	7	20	110	0	269	169	0	0	0	0	0	0.42603550295858	0	0	0	21.8488095485784	25.1086061429436
5	10	2	NoMasking	7	20	110	2	278	195	0	0	0	0	0	0.18974358974359	0	0	0	21.461361440664	24.822390188585
5	10	2	NoMasking	7	20	110	1	252	168	0	0	0	0	0	0.125	0	0	0	21.4381756625684	23.5696408191536
5	10	2	NoMasking	7	20	110	3	288	186	0	0	0	0	0	0.0860215053763441	0	0	0	21.2259659657667	23.7456293610192
5	10	2	NoMasking	7	20	110	0	181	3	0	0	0	NaN	0	0	0	NaN	NaN	20.3972050916997	20.5438746859906
5	10	2	NoMasking	7	20	110	4	394	341	0	0	0	0	0	0.0850439882697947	0	0	0	21.8539417620619	26.3018590480767
5	10	2	NoMasking	7	20	110	1	239	172	0	0	0	0	0	0.13953488372093	0	0	0	21.6446731726692	24.1461925363123
5	10	2	NoMasking	7	20	110	2	225	150	0	0	0	0	0	0.153333333333333	0	0	0	21.6132792016072	24.7072262989639
5	10	2	NoMasking	7	20	110	3	399	339	0	0	0	0	0	0.0825958702064897	0	0	0	20.9534102112754	22.6245260503223
5	10	2	NoMasking	7	20	110	6	525	480	0	0	0	0	0	0.0895833333333333	0	0	0	21.3808747138685	23.8455517838454
5	10	2	NoMasking	7	20	110	1	234	103	0	0	0	0	0	0.174757281553398	0	0	0	21.2592668488273	23.5762458013553
5	10	2	NoMasking	7	20	110	3	261	196	0	0	0	0	0	0.127551020408163	0	0	0	21.5231358671642	24.808596664952
5	10	2	NoMasking	7	20	110	2	198	56	0	0	0	0	0	0.0178571428571429	0	0	0	20.6076057927754	20.6812453094345
5	10	2	NoMasking	7	20	110	1	243	153	0	0	0	0	0	0.130718954248366	0	0	0	21.5033568173898	25.2240770671986
5	10	2	NoMasking	7	20	110	3	295	213	0	0	0	0	0	0.0845070422535211	0	0	0	21.2610737016557	23.8061675488538
5	10	2	NoMasking	7	20	110	2	299	217	0	0	0	0	0	0.0783410138248848	0	0	0	20.7981929519572	21.6783534522254
5	10	2	NoMasking	7	20	110	1	240	83	0	0	0	0	0	0.0963855421686747	0	0	0	20.9708433669558	21.4365022743346
5	10	2	NoMasking	7	20	110	1	387	246	0	0	0	0	0	0.113821138211382	0	0	0	21.446769463696	23.5689033117202
5	10	2	NoMasking	7	20	110	4	395	360	0	0	0	0	0	0.102777777777778	0	0	0	21.4310992304653	24.6460591488859
5	10	2	NoMasking	7	20	110	0	216	113	0	0	0	0	0	0.185840707964602	0	0	0	21.7291463713152	25.5827575125845
5	10	2	NoMasking	7	20	110	1	292	154	0	0	0	0	0	0.142857142857143	0	0	0	21.3696807073359	24.0740955964912
5	10	2	NoMasking	7	20	110	3	421	371	0	0	0	0	0	0.1455525606469	0	0	0	21.4363540239173	23.4991944427671
5	10	2	NoMasking	7	20	110	1	216	106	0	0	0	0	0	0.0754716981132075	0	0	0	20.9969273037085	22.4875882526981
5	10	2	NoMasking	7	20	110	1	238	97	0	0	0	0	0	0.144329896907216	0	0	0	20.8374495218716	21.5387586431726
5	10	2	NoMasking	7	20	110	4	332	263	0	0	0	0	0	0.0380228136882129	0	0	0	21.0326039344595	22.0244429618291
5	10	2	NoMasking	7	20	110	2	272	180	0	0	0	0	0	0.105555555555556	0	0	0	21.0490140778954	22.7461548709714
5	10	2	NoMasking	7	20	110	2	278	146	0	0	0	0	0	0.0547945205479452	0	0	0	21.0454660843427	21.5980518049405
10	20	2	NoMasking	7	20	110	2	281	208	0	0	0	0	0	0.197115384615385	0	0	0	21.5787707867553	25.2341331242667
10	20	2	NoMasking	7	20	110	3	297	243	0	0	0	0	0	0.251028806584362	0	0	0	22.3111252005542	28.4540675104438
10	20	2	NoMasking	7	20	110	5	506	542	0	0	0	0	0	0.261992619926199	0	0	0	23.6328563771689	32.9415019730972
10	20	2	NoMasking	7	20	110	0	286	193	0	0	0	0	0	0.176165803108808	0	0	0	22.396877429855	28.9879502411702
10	20	2	NoMasking	7	20	110	2	246	154	0	0	0	0	0	0.285714285714286	0	0	0	22.5199952434912	28.5860486869764
10	20	2	NoMasking	7	20	110	2	395	297	0	0	0	0	0	0.114478114478114	0	0	0	22.6219435537541	29.5914725781809
10	20	2	NoMasking	7	20	110	6	340	287	0	0	0	0	0	0.29616724738676	0	0	0	23.2423240009606	32.0786875365022
10	20	2	NoMasking	7	20	110	3	233	114	0	0	0	0	0	0.315789473684211	0	0	0	22.9066334104496	29.9863456582911
10	20	2	NoMasking	7	20	110	3	282	202	0	0	0	0	0	0.311881188118812	0	0	0	22.8858828441424	31.1510781395494
10	20	2	NoMasking	7	20	110	4	377	431	0	0	0	0	0	0.232018561484919	0	0	0	22.1291671906788	27.0912939963933
10	20	2	NoMasking	7	20	110	4	399	292	0	0	0	0	0	0.195205479452055	0	0	0	23.4627349960784	33.1732686090559
10	20	2	NoMasking	7	20	110	2	336	251	0	0	0	0	0	0.187250996015936	0	0	0	22.4116171296437	28.8704957610736
10	20	2	NoMasking	7	20	110	1	272	197	0	0	0	0	0	0.401015228426396	0	0	0	23.1053269407783	31.0615932265918
10	20	2	NoMasking	7	20	110	1	381	308	0	0	0	0	0	0.425324675324675	0	0	0	23.7334048992361	34.1224306247983
10	20	2	NoMasking	7	20	110	1	205	99	0	0	0	0	0	0.333333333333333	0	0	0	22.8913248463526	30.6818198250986
10	20	2	NoMasking	7	20	110	2	352	246	0	0	0	0	0	0.422764227642276	0	0	0	23.0263118153244	31.2207134668212
10	20	2	NoMasking	7	20	110	2	339	269	0	0	0	0	0	0.189591078066914	0	0	0	22.0640384583672	26.6203764399194
10	20	2	NoMasking	7	20	110	7	337	354	0	0	0	0	0	0.27683615819209	0	0	0	24.1357882167832	35.2216622703918
10	20	2	NoMasking	7	20	110	3	329	299	0	0	0	0	0	0.317725752508361	0	0	0	23.1752598238431	31.6199360682518
10	20	2	NoMasking	7	20	110	0	234	136	0	0	0	0	0	0.242647058823529	0	0	0	22.9543399827934	30.7114348710393
10	20	2	NoMasking	7	20	110	3	313	276	0	0	0	0	0	0.210144927536232	0	0	0	NaN	30.6682668260527
10	20	2	NoMasking	7	20	110	4	367	327	0	0	0	0	0	0.235474006116208	0	0	0	NaN	30.279832482802
10	20	2	NoMasking	7	20	110	1	221	87	0	0	0	0	0	0.494252873563218	0	0	0	NaN	26.4183612839713
10	20	2	NoMasking	7	20	110	6	383	391	0	0	0	0	0	0.194373401534527	0	0	0	NaN	29.4055925581132
10	20	2	NoMasking	7	20	110	2	240	169	0	0	0	0	0	0.337278106508876	0	0	0	NaN	31.1569843328326
10	20	2	NoMasking	7	20	110	3	266	224	0	0	0	0	0	0.254464285714286	0	0	0	NaN	29.7881970626033
10	20	2	NoMasking	7	20	110	4	312	255	0	0	0	0	0	0.137254901960784	0	0	0	NaN	27.9937549245746
10	20	2	NoMasking	7	20	110	2	334	223	0	0	0	0	0	0.192825112107623	0	0	0	NaN	28.2390483337958
10	20	2	NoMasking	7	20	110	4	365	314	0	0	0	0	0	0.159235668789809	0	0	0	NaN	28.2431688422294
10	20	2	NoMasking	7	20	110	2	366	316	0	0	0	0	0	0.234177215189873	0	0	0	NaN	29.7144705266872
10	20	2	NoMasking	7	20	110	3	338	152	0	0	0	0	0	0.375	0	0	0	22.6957048581002	30.0352970598564
10	20	2	NoMasking	7	20	110	4	352	321	0	0	0	0	0	0.227414330218069	0	0	0	22.269571705969	28.1430885644107
10	20	2	NoMasking	7	20	110	3	380	279	0	0	0	0	0	0.229390681003584	0	0	0	22.8975482891865	30.8828474670577
10	20	2	NoMasking	7	20	110	2	394	330	0	0	0	0	0	0.175757575757576	0	0	0	22.1880294340445	27.7553563822309
10	20	2	NoMasking	7	20	110	1	318	235	0	0	0	0	0	0.259574468085106	0	0	0	23.2257966735435	32.4844908432923
10	20	2	NoMasking	7	20	110	1	239	98	0	0	0	0	0	0.26530612244898	0	0	0	22.5361278712362	29.4383045915731
10	20	2	NoMasking	7	20	110	3	443	345	0	0	0	0	0	0.173913043478261	0	0	0	22.3695319578593	28.508585222012
10	20	2	NoMasking	7	20	110	2	290	156	0	0	0	0	0	0.205128205128205	0	0	0	22.277490740141	27.698816982921
10	20	2	NoMasking	7	20	110	1	385	296	0	0	0	0	0	0.179054054054054	0	0	0	22.2703284967345	27.9946818064334
10	20	2	NoMasking	7	20	110	2	325	216	0	0	0	0	0	0.231481481481481	0	0	0	22.2529103408292	28.4768398086762
10	20	2	NoMasking	7	20	110	4	362	334	0	0	0	0	0	0.275449101796407	0	0	0	22.6280290516528	29.4238372163527
10	20	2	NoMasking	7	20	110	4	390	350	0	0	0	0	0	0.222857142857143	0	0	0	22.4552897917	28.6762654760659
10	20	2	NoMasking	7	20	110	2	321	236	0	0	0	0	0	0.254237288135593	0	0	0	22.7263389958039	30.1826269990426
10	20	2	NoMasking	7	20	110	3	313	218	0	0	0	0	0	0.252293577981651	0	0	0	22.5291925020284	29.1284813902991
10	20	2	NoMasking	7	20	110	5	449	434	0	0	0	0	0	0.276497695852535	0	0	0	23.2660704770337	31.9810573577212
10	20	2	NoMasking	7	20	110	1	323	207	0	0	0	0	0	0.352657004830918	0	0	0	22.3620113713169	28.2394359057968
10	20	2	NoMasking	7	20	110	1	256	152	0	0	0	0	0	0.381578947368421	0	0	0	22.2946177680479	27.969354866308
10	20	2	NoMasking	7	20	110	3	471	461	0	0	0	0	0	0.136659436008677	0	0	0	22.5237230341915	29.1557184465329
10	20	2	NoMasking	7	20	110	3	300	258	0	0	0	0	0	0.244186046511628	0	0	0	22.3893440406941	28.3829861724437
10	20	2	NoMasking	7	20	110	2	339	245	0	0	0	0	0	0.183673469387755	0	0	0	22.6697627815581	30.1717085109272
10	20	2	NoMasking	7	20	110	3	373	255	0	0	0	0	0	0.443137254901961	0	0	0	22.914496235824	29.7996057010337
10	20	2	NoMasking	7	20	110	2	341	294	0	0	0	0	0	0.275510204081633	0	0	0	22.9126326926235	30.4446989183378
10	20	2	NoMasking	7	20	110	2	273	179	0	0	0	0	0	0.145251396648045	0	0	0	22.2611882013807	27.6694360664998
10	20	2	NoMasking	7	20	110	3	332	227	0	0	0	0	0	0.405286343612335	0	0	0	23.551027126198	32.954440991084
10	20	2	NoMasking	7	20	110	3	323	272	0	0	0	0	0	0.290441176470588	0	0	0	23.3883080348086	31.9565068484231
10	20	2	NoMasking	7	20	110	2	342	333	0	0	0	0	0	0.318318318318318	0	0	0	22.9936498478462	30.6820684182119
10	20	2	NoMasking	7	20	110	2	261	190	0	0	0	0	0	0.326315789473684	0	0	0	23.0772957579687	31.130053034356
10	20	2	NoMasking	7	20	110	4	384	438	0	0	0	0	0	0.244292237442922	0	0	0	23.7208396343786	33.6129149516433
10	20	2	NoMasking	7	20	110	1	357	208	0	0	0	0	0	0.134615384615385	0	0	0	21.6745150253688	25.726740983499
10	20	2	NoMasking	7	20	110	5	436	436	0	0	0	0	0	0.197247706422018	0	0	0	23.1793614266635	31.8601536967113
10	20	2	NoMasking	7	20	110	5	445	430	0	0	0	0	0	0.26046511627907	0	0	0	23.3712855211892	32.1964421716505
10	20	2	NoMasking	7	20	110	3	401	435	0	0	0	0	0	0.381609195402299	0	0	0	23.9306514904351	34.2575343964431
10	20	2	NoMasking	7	20	110	5	392	333	0	0	0	0	0	0.162162162162162	0	0	0	21.8681173630982	26.0522488511496
10	20	2	NoMasking	7	20	110	2	252	161	0	0	0	0	0	0.285714285714286	0	0	0	23.2948237989486	32.0421424807966
10	20	2	NoMasking	7	20	110	2	432	354	0	0	0	0	0	0.175141242937853	0	0	0	21.7369173767767	26.1755762713025
10	20	2	NoMasking	7	20	110	2	230	123	0	0	0	0	0	0.154471544715447	0	0	0	22.069302043003	26.8444434864554
10	20	2	NoMasking	7	20	110	3	389	246	0	0	0	0	0	0.317073170731707	0	0	0	23.0109102083825	31.7004707772789
10	20	2	NoMasking	7	20	110	3	408	326	0	0	0	0	0	0.193251533742331	0	0	0	21.6907402704538	25.0908845824173
10	20	2	NoMasking	7	20	110	6	654	674	0	0	0	0	0	0.1513353115727	0	0	0	23.0188416155127	30.7272914229695
10	20	2	NoMasking	7	20	110	4	424	344	0	0	0	0	0	0.0959302325581395	0	0	0	21.7496823706076	25.3770707867569
10	20	2	NoMasking	7	20	110	2	304	261	0	0	0	0	0	0.348659003831418	0	0	0	22.4437570204827	28.6005572096064
10	20	2	NoMasking	7	20	110	2	228	92	0	0	0	0	0	0.141304347826087	0	0	0	22.3629604353412	28.9328801940273
10	20	2	NoMasking	7	20	110	5	342	305	0	0	0	0	0	0.183606557377049	0	0	0	22.116856731149	27.6554141491562
10	20	2	NoMasking	7	20	110	2	411	308	0	0	0	0	0	0.103896103896104	0	0	0	21.2077541502778	23.6719393224468
10	20	2	NoMasking	7	20	110	2	285	192	0	0	0	0	0	0.223958333333333	0	0	0	22.3547516213208	28.5177179261642
10	20	2	NoMasking	7	20	110	2	203	169	0	0	0	0	0	0.21301775147929	0	0	0	21.9440372530128	26.1833074337036
10	20	2	NoMasking	7	20	110	2	338	277	0	0	0	0	0	0.418772563176895	0	0	0	22.6492962812548	30.2912933364891
10	20	2	NoMasking	7	20	110	2	323	268	0	0	0	0	0	0.246268656716418	0	0	0	22.6990551651607	29.8541011974862
10	20	2	NoMasking	7	20	110	1	325	230	0	0	0	0	0	0.308695652173913	0	0	0	22.8425354937445	31.2028866889784
10	20	2	NoMasking	7	20	110	1	420	383	0	0	0	0	0	0.232375979112272	0	0	0	22.33269375886	28.552736127196
10	20	2	NoMasking	7	20	110	5	500	589	0	0	0	0	0	0.293718166383701	0	0	0	23.2522702885962	31.420204859795
10	20	2	NoMasking	7	20	110	3	320	341	0	0	0	0	0	0.24633431085044	0	0	0	22.8654364113527	30.2612266145959
10	20	2	NoMasking	7	20	110	1	316	236	0	0	0	0	0	0.186440677966102	0	0	0	22.7863792659647	30.0397218070243
10	20	2	NoMasking	7	20	110	2	275	134	0	0	0	0	0	0.164179104477612	0	0	0	22.6716157787142	29.5869886429059
10	20	2	NoMasking	7	20	110	3	340	239	0	0	0	0	0	0.154811715481172	0	0	0	22.5085797992372	28.0917084665514
10	20	2	NoMasking	7	20	110	3	362	370	0	0	0	0	0	0.205405405405405	0	0	0	21.7863060436186	26.0256562998466
10	20	2	NoMasking	7	20	110	2	276	186	0	0	0	0	0	0.306451612903226	0	0	0	22.2602676901616	27.8720330013911
10	20	2	NoMasking	7	20	110	2	286	247	0	0	0	0	0	0.327935222672065	0	0	0	23.2425308727307	32.1860858427792
10	20	2	NoMasking	7	20	110	3	431	343	0	0	0	0	0	0.323615160349854	0	0	0	23.3360343483305	32.2629468806101
10	20	2	NoMasking	7	20	110	3	370	368	0	0	0	0	0	0.355978260869565	0	0	0	23.1867837915812	31.6939682425999
10	20	2	NoMasking	7	20	110	3	348	231	0	0	0	0	0	0.155844155844156	0	0	0	21.9716861629973	26.4282255703967
10	20	2	NoMasking	7	20	110	3	343	300	0	0	0	0	0	0.26	0	0	0	22.7692048033488	30.3027282166215
10	20	2	NoMasking	7	20	110	3	307	219	0	0	0	0	0	0.232876712328767	0	0	0	22.6471264238873	29.570452921607
10	20	2	NoMasking	7	20	110	4	318	267	0	0	0	0	0	0.213483146067416	0	0	0	22.4460015758365	28.8249057359634
10	20	2	NoMasking	7	20	110	2	326	321	0	0	0	0	0	0.336448598130841	0	0	0	22.7973417053012	30.5747377425229
10	20	2	NoMasking	7	20	110	2	327	342	0	0	0	0	0	0.298245614035088	0	0	0	23.3579084713556	32.3280976839114
10	20	2	NoMasking	7	20	110	0	292	281	0	0	0	0	0	0.412811387900356	0	0	0	22.7690166474928	30.0813642551216
10	20	2	NoMasking	7	20	110	2	268	161	0	0	0	0	0	0.242236024844721	0	0	0	22.0660473584925	27.2900066487709
10	20	2	NoMasking	7	20	110	1	272	155	0	0	0	0	0	0.406451612903226	0	0	0	22.775822006869	30.2966061611184
10	20	2	NoMasking	7	20	110	3	253	186	0	0	0	0	0	0.28494623655914	0	0	0	22.1887257545861	27.113998911099
5	10	2	NoMasking	7	30	110	0	157	13	0	0	0	0	0	0.230769230769231	0	0	NaN	30.2818983051682	30.1577328298372
5	10	2	NoMasking	7	30	110	0	199	14	0	0	0	0	0	0.0714285714285714	0	0	0	30.2672193647787	30.2538455564289
5	10	2	NoMasking	7	30	110	1	174	27	0	0	0	0	0	0	0	0	0	30.2942615715862	30.1468010926732
5	10	2	NoMasking	7	30	110	1	203	72	0	0	0	0	0	0	0	0	0	30.1670245160579	30.1056800237288
5	10	2	NoMasking	7	30	110	1	249	82	0	0	0	0	0	0.0487804878048781	0	0	0	30.3660329137782	30.2278658915776
5	10	2	NoMasking	7	30	110	1	213	58	0	0	0	0	0	0.0689655172413793	0	0	0	30.3559457435294	30.3504725883578
5	10	2	NoMasking	7	30	110	1	248	92	0	0	0	0	0	0.0543478260869565	0	0	0	30.3821621594629	30.3694463980548
5	10	2	NoMasking	7	30	110	1	222	71	0	0	0	0	0	0.0563380281690141	0	0	0	30.4251023414517	30.2278648552063
5	10	2	NoMasking	7	30	110	2	168	60	0	0	0	0	0	0.166666666666667	0	0	0	30.5243588238082	30.5931448694184
5	10	2	NoMasking	7	30	110	1	250	137	0	0	0	0	0	0.116788321167883	0	0	0	30.6335489240048	30.5222103140472
5	10	2	NoMasking	7	30	110	2	266	131	0	0	0	0	0	0.0458015267175573	0	0	0	30.3655793884891	30.2318822240693
5	10	2	NoMasking	7	30	110	1	204	63	0	0	0	0	0	0.0952380952380952	0	0	0	30.3640735723825	30.4216967941738
5	10	2	NoMasking	7	30	110	1	213	66	0	0	0	0	0	0.106060606060606	0	0	0	30.3177138417035	30.2219786400005
5	10	2	NoMasking	7	30	110	1	193	29	0	0	0	0	0	0.172413793103448	0	0	0	30.4301304962355	30.1398993805009
5	10	2	NoMasking	7	30	110	0	175	23	0	0	0	0	0	0.0869565217391304	0	0	0	30.3939250355704	30.2345210746714
5	10	2	NoMasking	7	30	110	1	199	45	0	0	0	0	0	0.0888888888888889	0	0	0	30.4984595137135	30.351118529247
5	10	2	NoMasking	7	30	110	0	162	2	0	0	0	0	0	0	0	0	NaN	30.2635382033339	30.2243479898192
5	10	2	NoMasking	7	30	110	3	276	167	0	0	0	0	0	0.0658682634730539	0	0	0	30.405862105894	30.20034208321
5	10	2	NoMasking	7	30	110	1	203	49	0	0	0	0	0	0.204081632653061	0	0	0	30.4134460130353	30.2434554492114
5	10	2	NoMasking	7	30	110	0	218	49	0	0	0	0	0	0.102040816326531	0	0	0	30.4065811292563	30.4258115769393
5	10	2	NoMasking	7	30	110	1	275	149	0	0	0	0	0	0.12751677852349	0	0	0	30.7172594370921	30.823455670537
5	10	2	NoMasking	7	30	110	0	256	126	0	0	0	0	0	0.0873015873015873	0	0	0	30.3591214156873	30.3863534523865
5	10	2	NoMasking	7	30	110	0	192	14	0	0	0	0	0	0	0	0	0	30.3883711673727	30.3119050097541
5	10	2	NoMasking	7	30	110	3	310	246	0	0	0	0	0	0.105691056910569	0	0	0	30.6975783002878	31.1619234049913
5	10	2	NoMasking	7	30	110	1	164	44	0	0	0	0	0	0.159090909090909	0	0	0	30.5780636068935	30.5271968845758
5	10	2	NoMasking	7	30	110	1	177	56	0	0	0	0	0	0.0357142857142857	0	0	0	30.4493993965704	30.4936686131134
5	10	2	NoMasking	7	30	110	0	181	20	0	0	0	0	0	0.35	0	0	0	30.4244148944176	30.3121905722001
5	10	2	NoMasking	7	30	110	3	250	116	0	0	0	0	0	0.112068965517241	0	0	0	30.4821348100328	30.4864058775719
5	10	2	NoMasking	7	30	110	1	220	46	0	0	0	0	0	0.0652173913043478	0	0	0	30.3046328829515	30.3682027784505
5	10	2	NoMasking	7	30	110	0	158	12	0	0	0	0	0	0.0833333333333333	0	0	NaN	30.2489193209307	30.12553727024
5	10	2	NoMasking	7	30	110	0	168	10	0	0	0	0	0	0	0	0	0	30.3982800352382	30.1515633467201
5	10	2	NoMasking	7	30	110	1	194	24	0	0	0	0	0	0	0	0	0	30.2220537039081	30.1228936275534
5	10	2	NoMasking	7	30	110	0	198	53	0	0	0	0	0	0.150943396226415	0	0	0	30.5564034993565	30.5064887188347
5	10	2	NoMasking	7	30	110	3	278	179	0	0	0	0	0	0.0726256983240224	0	0	0	30.5010671220685	30.528784156566
5	10	2	NoMasking	7	30	110	0	251	91	0	0	0	0	0	0.0659340659340659	0	0	0	30.4143033525397	30.2232205766407
5	10	2	NoMasking	7	30	110	0	173	22	0	0	0	0	0	0.0909090909090909	0	0	0	30.4621094166764	30.5086961190767
5	10	2	NoMasking	7	30	110	1	131	25	0	0	0	0	0	0	0	0	0	30.5837552373584	30.70692552688
5	10	2	NoMasking	7	30	110	0	210	73	0	0	0	0	0	0.0547945205479452	0	0	0	30.3865572415501	30.6070403923507
5	10	2	NoMasking	7	30	110	1	206	50	0	0	0	0	0	0.08	0	0	0	30.553482995303	30.9351631929091
5	10	2	NoMasking	7	30	110	0	156	2	0	0	0	0	0	0	0	0	NaN	30.3805946693245	30.2634157566065
5	10	2	NoMasking	7	30	110	1	174	50	0	0	0	0	0	0.02	0	0	0	30.359046916159	30.3600472960937
5	10	2	NoMasking	7	30	110	0	164	43	0	0	0	0	0	0.0697674418604651	0	0	0	30.3629678977962	30.2825446891596
5	10	2	NoMasking	7	30	110	0	188	8	0	0	0	0	0	0.25	0	0	0	30.3242698621072	30.3599477752023
5	10	2	NoMasking	7	30	110	1	241	81	0	0	0	0	0	0.0864197530864197	0	0	0	30.2988850065997	30.2468708126342
5	10	2	NoMasking	7	30	110	0	193	45	0	0	0	0	0	0.133333333333333	0	0	0	30.3179849523091	30.3875488632508
5	10	2	NoMasking	7	30	110	0	176	5	0	0	0	0	0	0	0	0	NaN	30.2477737512118	30.2143795881718
5	10	2	NoMasking	7	30	110	1	275	154	0	0	0	0	0	0.103896103896104	0	0	0	30.5106536229643	30.6552816201466
5	10	2	NoMasking	7	30	110	0	253	143	0	0	0	0	0	0.167832167832168	0	0	0	30.4831757468053	30.5916803346925
5	10	2	NoMasking	7	30	110	1	175	18	0	0	0	0	0	0.0555555555555556	0	0	0	30.3300534494401	30.2776521295998
5	10	2	NoMasking	7	30	110	1	240	147	0	0	0	0	0	0.285714285714286	0	0	0	30.6462302385854	30.913643878565
5	10	2	NoMasking	7	30	110	1	200	64	0	0	0	0	0	0.078125	0	0	0	30.1916486758653	30.1376903006541
5	10	2	NoMasking	7	30	110	1	268	120	0	0	0	0	0	0.05	0	0	0	30.2659272373904	30.126623426084
5	10	2	NoMasking	7	30	110	4	269	135	0	0	0	0	0	0.0666666666666667	0	0	0	30.2482332523899	30.1761104581794
5	10	2	NoMasking	7	30	110	0	213	81	0	0	0	0	0	0.0864197530864197	0	0	0	30.48773149844	30.2849740998216
5	10	2	NoMasking	7	30	110	0	193	8	0	0	0	0	0	0	0	0	NaN	30.409487207873	30.2580340183075
5	10	2	NoMasking	7	30	110	0	228	89	0	0	0	0	0	0.101123595505618	0	0	0	30.3679941198806	30.2469469350779
5	10	2	NoMasking	7	30	110	3	215	81	0	0	0	0	0	0.308641975308642	0	0	0	30.551045641838	30.467140584695
5	10	2	NoMasking	7	30	110	2	280	98	0	0	0	0	0	0.112244897959184	0	0	0	30.2501864702976	30.1111179640461
5	10	2	NoMasking	7	30	110	0	212	79	0	0	0	0	0	0.0379746835443038	0	0	0	30.2624569340872	30.1387637142105
5	10	2	NoMasking	7	30	110	1	214	76	0	0	0	0	0	0.0394736842105263	0	0	0	30.283012520805	30.1041813508302
5	10	2	NoMasking	7	30	110	1	173	25	0	0	0	0	0	0.12	0	0	0	30.1892795974634	30.1220500086401
5	10	2	NoMasking	7	30	110	1	256	115	0	0	0	0	0	0.0521739130434783	0	0	0	30.2316030586354	30.1027264125963
5	10	2	NoMasking	7	30	110	1	200	55	0	0	0	0	0	0.0727272727272727	0	0	0	30.2693732882189	30.1278688136856
5	10	2	NoMasking	7	30	110	0	178	32	0	0	0	0	0	0.09375	0	0	0	30.2655103810765	30.1352475246382
5	10	2	NoMasking	7	30	110	1	256	96	0	0	0	0	0	0.0208333333333333	0	0	0	30.2749149441439	30.1879903029173
5	10	2	NoMasking	7	30	110	0	156	14	0	0	0	0	0	0.0714285714285714	0	0	0	30.3071313830238	30.1837997534207
5	10	2	NoMasking	7	30	110	1	184	22	0	0	0	0	0	0.0454545454545455	0	0	0	30.1591365889485	30.0734142670194
5	10	2	NoMasking	7	30	110	2	249	117	0	0	0	0	0	0.0683760683760684	0	0	0	30.4663547809065	30.3443413377544
5	10	2	NoMasking	7	30	110	1	326	190	0	0	0	0	0	0.00526315789473684	0	0	0	30.2585804976218	30.1805138903953
5	10	2	NoMasking	7	30	110	0	159	13	0	0	0	0	0	0	0	0	NaN	30.2953229834825	30.1708995389225
5	10	2	NoMasking	7	30	110	0	172	7	0	0	0	0	0	0.285714285714286	0	0	0	30.2259239527579	30.0825686563558
5	10	2	NoMasking	7	30	110	0	190	15	0	0	0	0	0	0.0666666666666667	0	0	0	30.2282930279097	30.0817446687153
5	10	2	NoMasking	7	30	110	1	306	142	0	0	0	0	0	0.00704225352112676	0	0	0	30.166424179117	30.0907958943106
5	10	2	NoMasking	7	30	110	0	177	0	0	0	0	NaN	NaN	NaN	0	NaN	NaN	30.2392409128778	30.0918938480946
5	10	2	NoMasking	7	30	110	2	237	63	0	0	0	0	0	0.0476190476190476	0	0	0	30.1740799639723	30.0453618742038
5	10	2	NoMasking	7	30	110	1	224	96	0	0	0	0	0	0.0833333333333333	0	0	0	30.4197513272799	30.2672032297606
5	10	2	NoMasking	7	30	110	2	264	82	0	0	0	0	0	0.0731707317073171	0	0	0	30.3938827759941	30.4160246003597
5	10	2	NoMasking	7	30	110	1	187	58	0	0	0	0	0	0.0517241379310345	0	0	0	30.288671495771	30.1955829882233
5	10	2	NoMasking	7	30	110	1	154	12	0	0	0	0	0	0.166666666666667	0	0	0	30.28045419401	30.1470063730974
5	10	2	NoMasking	7	30	110	3	301	180	0	0	0	0	0	0.0777777777777778	0	0	0	30.3302516069513	30.2123730996363
5	10	2	NoMasking	7	30	110	1	274	128	0	0	0	0	0	0.0546875	0	0	0	30.3214438235694	30.1832282975546
5	10	2	NoMasking	7	30	110	1	225	93	0	0	0	0	0	0.10752688172043	0	0	0	30.3557617222081	30.2761268004555
5	10	2	NoMasking	7	30	110	1	211	52	0	0	0	0	0	0.0384615384615385	0	0	0	30.3986674595161	30.346744593748
5	10	2	NoMasking	7	30	110	0	264	146	0	0	0	0	0	0.0616438356164384	0	0	0	30.4595796435538	30.1723221350064
5	10	2	NoMasking	7	30	110	0	227	49	0	0	0	0	0	0.0612244897959184	0	0	0	30.4961264363632	30.5834123056724
5	10	2	NoMasking	7	30	110	2	243	86	0	0	0	0	0	0.104651162790698	0	0	0	30.4460100058704	30.3347584758928
5	10	2	NoMasking	7	30	110	0	173	8	0	0	0	0	0	0	0	0	0	30.1943480277019	30.0952476766908
5	10	2	NoMasking	7	30	110	0	190	19	0	0	0	0	0	0.0526315789473684	0	0	0	30.3466559953109	30.1718129959657
5	10	2	NoMasking	7	30	110	2	302	202	0	0	0	0	0	0.0643564356435644	0	0	0	30.5327297749378	30.684621211854
5	10	2	NoMasking	7	30	110	1	227	88	0	0	0	0	0	0.147727272727273	0	0	0	30.3781033161403	30.5276284134979
5	10	2	NoMasking	7	30	110	0	162	16	0	0	0	0	0	0.0625	0	0	0	30.4482420881406	30.22508312878
5	10	2	NoMasking	7	30	110	2	266	178	0	0	0	0	0	0.0955056179775281	0	0	0	30.5070414591782	30.4193653721583
5	10	2	NoMasking	7	30	110	1	228	54	0	0	0	0	0	0.0185185185185185	0	0	0	30.2719125417095	30.251207692674
5	10	2	NoMasking	7	30	110	0	137	7	0	0	0	0	0	0	0	0	NaN	30.289241923481	30.1116327516777
5	10	2	NoMasking	7	30	110	0	218	59	0	0	0	0	0	0.101694915254237	0	0	0	30.2892404002225	30.2719387182006
5	10	2	NoMasking	7	30	110	1	235	71	0	0	0	0	0	0.028169014084507	0	0	0	30.2701618840363	30.1340428438172
5	10	2	NoMasking	7	30	110	0	167	22	0	0	0	0	0	0.0909090909090909	0	0	0	30.1897630571941	30.1156832864742
5	10	2	NoMasking	7	30	110	0	180	8	0	0	0	0	0	0	0	0	NaN	30.1865163081542	30.1153197795042
5	10	2	NoMasking	7	30	110	1	186	32	0	0	0	0	0	0.125	0	0	0	30.3993415482418	30.2325766941783
5	10	2	NoMasking	7	30	110	0	175	7	0	0	0	0	0	0	0	0	NaN	30.2802946963209	30.1213376911231
10	20	2	NoMasking	7	30	110	0	196	13	0	0	0	0	0	0.692307692307692	0	0	NaN	30.6674752615139	31.4591791149287
10	20	2	NoMasking	7	30	110	4	333	218	0	0	0	0	0	0.211009174311927	0	0	0	31.1407595397235	32.9361889358823
10	20	2	NoMasking	7	30	110	1	263	79	0	0	0	0	0	0.177215189873418	0	0	0	30.6801016656538	31.4817425568714
10	20	2	NoMasking	7	30	110	3	263	180	0	0	0	0	0	0.111111111111111	0	0	0	30.911697218557	32.1456095201225
10	20	2	NoMasking	7	30	110	2	416	277	0	0	0	0	0	0.1985559566787	0	0	0	30.9610760714695	32.5703323645727
10	20	2	NoMasking	7	30	110	3	292	161	0	0	0	0	0	0.149068322981366	0	0	0	30.7642252345807	31.755474462626
10	20	2	NoMasking	7	30	110	3	321	177	0	0	0	0	0	0.305084745762712	0	0	0	31.312826150965	33.9743426504881
10	20	2	NoMasking	7	30	110	1	249	72	0	0	0	0	0	0.25	0	0	0	30.9440298206447	32.1200687288097
10	20	2	NoMasking	7	30	110	2	320	192	0	0	0	0	0	0.197916666666667	0	0	0	30.980267868979	32.6325803962097
10	20	2	NoMasking	7	30	110	2	212	109	0	0	0	0	0	0.119266055045872	0	0	0	30.7965517695523	31.9966169013736
10	20	2	NoMasking	7	30	110	2	334	195	0	0	0	0	0	0.225641025641026	0	0	0	30.8717064125713	32.3662257999956
10	20	2	NoMasking	7	30	110	1	280	162	0	0	0	0	0	0.209876543209877	0	0	0	31.0502406213257	32.8327293876477
10	20	2	NoMasking	7	30	110	1	217	78	0	0	0	0	0	0.256410256410256	0	0	0	31.1867306157457	33.068957575829
10	20	2	NoMasking	7	30	110	1	253	136	0	0	0	0	0	0.0955882352941176	0	0	0	30.4380731854302	30.8585018111412
10	20	2	NoMasking	7	30	110	2	261	167	0	0	0	0	0	0.137724550898204	0	0	0	30.9504979085402	32.7633534941303
10	20	2	NoMasking	7	30	110	3	273	136	0	0	0	0	0	0.183823529411765	0	0	0	30.6183811132831	31.3750061319166
10	20	2	NoMasking	7	30	110	0	145	51	0	0	0	0	0	0.0784313725490196	0	0	0	30.5259364700916	30.8415972450671
10	20	2	NoMasking	7	30	110	3	318	235	0	0	0	0	0	0.272340425531915	0	0	0	31.4371173727408	34.344105637345
10	20	2	NoMasking	7	30	110	1	257	127	0	0	0	0	0	0.118110236220472	0	0	0	30.8847264027705	32.1358083443031
10	20	2	NoMasking	7	30	110	0	250	81	0	0	0	0	0	0.185185185185185	0	0	0	30.7134436890968	31.8165817139802
10	20	2	NoMasking	7	30	110	1	203	60	0	0	0	0	0	0.283333333333333	0	0	0	31.2109088464316	32.9033593039821
10	20	2	NoMasking	7	30	110	1	258	137	0	0	0	0	0	0.116788321167883	0	0	0	30.7667779814654	31.7189946442655
10	20	2	NoMasking	7	30	110	1	214	61	0	0	0	0	0	0	0	0	0	30.7657895452608	31.383075602629
10	20	2	NoMasking	7	30	110	3	253	93	0	0	0	0	0	0.139784946236559	0	0	0	30.8676525107901	32.0086124459796
10	20	2	NoMasking	7	30	110	2	211	94	0	0	0	0	0	0.276595744680851	0	0	0	31.4628428277516	34.2645080373418
10	20	2	NoMasking	7	30	110	2	262	193	0	0	0	0	0	0.233160621761658	0	0	0	31.3473750287589	34.5781048766568
10	20	2	NoMasking	7	30	110	2	234	102	0	0	0	0	0	0.196078431372549	0	0	0	30.5967772144268	31.3472189498886
10	20	2	NoMasking	7	30	110	2	227	90	0	0	0	0	0	0.0666666666666667	0	0	0	30.7115714053843	31.9738190854269
10	20	2	NoMasking	7	30	110	3	196	94	0	0	0	0	0	0.159574468085106	0	0	0	30.9754644202356	32.2782733128187
10	20	2	NoMasking	7	30	110	3	286	158	0	0	0	0	0	0.145569620253165	0	0	0	30.8928069023927	32.0790538329465
10	20	2	NoMasking	7	30	110	1	334	223	0	0	0	0	0	0.376681614349776	0	0	0	31.5712318320507	35.4489585636962
10	20	2	NoMasking	7	30	110	2	276	176	0	0	0	0	0	0.1875	0	0	0	31.8565282935196	35.4602178023295
10	20	2	NoMasking	7	30	110	0	210	132	0	0	0	0	0	0.416666666666667	0	0	0	31.3237846613858	34.0998504507053
10	20	2	NoMasking	7	30	110	3	234	72	0	0	0	0	0	0.458333333333333	0	0	0	31.2125087575414	33.2619499956161
10	20	2	NoMasking	7	30	110	2	269	142	0	0	0	0	0	0.422535211267606	0	0	0	31.5784354167683	34.7614459254103
10	20	2	NoMasking	7	30	110	1	247	168	0	0	0	0	0	0.226190476190476	0	0	0	31.298405353642	34.1505678851129
10	20	2	NoMasking	7	30	110	2	338	189	0	0	0	0	0	0.322751322751323	0	0	0	31.3618378804151	34.031991380071
10	20	2	NoMasking	7	30	110	5	316	227	0	0	0	0	0	0.334801762114537	0	0	0	31.5302405574881	34.8102024279423
10	20	2	NoMasking	7	30	110	0	259	124	0	0	0	0	0	0.193548387096774	0	0	0	31.0942156251909	33.0748369788612
10	20	2	NoMasking	7	30	110	2	251	104	0	0	0	0	0	0.182692307692308	0	0	0	30.8964119485417	32.2360639677846
10	20	2	NoMasking	7	30	110	1	247	68	0	0	0	0	0	0.352941176470588	0	0	0	31.0697243340073	32.0902862878663
10	20	2	NoMasking	7	30	110	1	282	130	0	0	0	0	0	0.169230769230769	0	0	0	30.6820073993486	31.5048387387983
10	20	2	NoMasking	7	30	110	3	273	197	0	0	0	0	0	0.197969543147208	0	0	0	31.1359186737192	33.3547337660796
10	20	2	NoMasking	7	30	110	2	267	122	0	0	0	0	0	0.237704918032787	0	0	0	30.9068607391676	32.4766883573954
10	20	2	NoMasking	7	30	110	2	239	84	0	0	0	0	0	0.142857142857143	0	0	0	30.6189799835108	30.9637699602091
10	20	2	NoMasking	7	30	110	0	196	9	0	0	0	0	0	0.111111111111111	0	0	0	30.9035867801241	31.9515596965881
10	20	2	NoMasking	7	30	110	1	265	123	0	0	0	0	0	0.24390243902439	0	0	0	30.6823695351852	31.0561720204033
10	20	2	NoMasking	7	30	110	2	269	96	0	0	0	0	0	0.229166666666667	0	0	0	30.7407978926475	31.3888340492145
10	20	2	NoMasking	7	30	110	3	356	292	0	0	0	0	0	0.154109589041096	0	0	0	30.8865302837718	32.2323743179196
10	20	2	NoMasking	7	30	110	4	242	134	0	0	0	0	0	0.23134328358209	0	0	0	31.1599377198119	32.9945094347329
10	20	2	NoMasking	7	30	110	0	213	80	0	0	0	0	0	0.2375	0	0	0	30.8207777780929	32.0817674007878
10	20	2	NoMasking	7	30	110	2	214	73	0	0	0	0	0	0.205479452054795	0	0	0	31.081907989793	32.6020711493834
10	20	2	NoMasking	7	30	110	0	196	54	0	0	0	0	0	0.296296296296296	0	0	0	31.1094216209079	33.4087372573502
10	20	2	NoMasking	7	30	110	2	289	210	0	0	0	0	0	0.185714285714286	0	0	0	31.4369654930124	34.9112146688491
10	20	2	NoMasking	7	30	110	0	191	65	0	0	0	0	0	0.2	0	0	0	30.9470691055476	32.3438583712764
10	20	2	NoMasking	7	30	110	4	274	169	0	0	0	0	0	0.171597633136095	0	0	0	31.3339818309995	33.8236604240571
10	20	2	NoMasking	7	30	110	1	244	133	0	0	0	0	0	0.165413533834586	0	0	0	30.8672159620993	32.5451152283479
10	20	2	NoMasking	7	30	110	3	238	115	0	0	0	0	0	0.260869565217391	0	0	0	31.0864866438136	33.0150611690722
10	20	2	NoMasking	7	30	110	4	278	154	0	0	0	0	0	0.136363636363636	0	0	0	31.167731007716	33.8231591542261
10	20	2	NoMasking	7	30	110	2	309	228	0	0	0	0	0	0.289473684210526	0	0	0	31.5561868948267	35.1725869631969
10	20	2	NoMasking	7	30	110	1	187	29	0	0	0	0	0	0.137931034482759	0	0	0	30.9357215227545	32.2329493594947
10	20	2	NoMasking	7	30	110	3	269	133	0	0	0	0	0	0.218045112781955	0	0	0	31.0933113475891	32.9618825496254
10	20	2	NoMasking	7	30	110	2	289	176	0	0	0	0	0	0.153409090909091	0	0	0	30.8020559173927	32.0881853629679
10	20	2	NoMasking	7	30	110	2	252	100	0	0	0	0	0	0.13	0	0	0	31.0059208469122	32.6829254333403
10	20	2	NoMasking	7	30	110	1	230	145	0	0	0	0	0	0.386206896551724	0	0	0	31.0526190488987	32.8455469551363
10	20	2	NoMasking	7	30	110	3	302	178	0	0	0	0	0	0.168539325842697	0	0	0	30.9491301060994	32.3106299346116
10	20	2	NoMasking	7	30	110	2	307	208	0	0	0	0	0	0.235576923076923	0	0	0	31.0302879217141	32.5596809888496
10	20	2	NoMasking	7	30	110	1	196	60	0	0	0	0	0	0.116666666666667	0	0	0	30.7512945667738	31.8560406604372
10	20	2	NoMasking	7	30	110	2	288	129	0	0	0	0	0	0.108527131782946	0	0	0	30.9391093535149	32.6444402171242
10	20	2	NoMasking	7	30	110	5	318	241	0	0	0	0	0	0.294605809128631	0	0	0	31.1661793793922	32.6221436937826
10	20	2	NoMasking	7	30	110	3	259	91	0	0	0	0	0	0.0879120879120879	0	0	0	30.3823090194386	30.689258185604
10	20	2	NoMasking	7	30	110	3	215	98	0	0	0	0	0	0.193877551020408	0	0	0	31.1869210079712	33.4345283364742
10	20	2	NoMasking	7	30	110	3	300	158	0	0	0	0	0	0.29746835443038	0	0	0	31.162767517011	33.5273542072279
10	20	2	NoMasking	7	30	110	2	360	247	0	0	0	0	0	0.117408906882591	0	0	0	30.7195067803175	32.0428387557724
10	20	2	NoMasking	7	30	110	4	286	181	0	0	0	0	0	0.176795580110497	0	0	0	31.0512002280095	32.7090846873608
10	20	2	NoMasking	7	30	110	1	221	116	0	0	0	0	0	0.267241379310345	0	0	0	30.8359694108885	31.9227413387096
10	20	2	NoMasking	7	30	110	1	225	123	0	0	0	0	0	0.219512195121951	0	0	0	30.9988379449574	32.7036972483156
10	20	2	NoMasking	7	30	110	2	306	181	0	0	0	0	0	0.259668508287293	0	0	0	30.8350914708701	32.2330796136653
10	20	2	NoMasking	7	30	110	0	204	50	0	0	0	0	0	0.26	0	0	0	30.8797629470735	31.7829790803194
10	20	2	NoMasking	7	30	110	3	309	191	0	0	0	0	0	0.230366492146597	0	0	0	31.0795363971499	33.4337629884652
10	20	2	NoMasking	7	30	110	1	204	43	0	0	0	0	0	0.162790697674419	0	0	0	30.7507038382509	31.5102884214453
10	20	2	NoMasking	7	30	110	1	303	222	0	0	0	0	0	0.153153153153153	0	0	0	31.2374328601445	33.8982460717335
10	20	2	NoMasking	7	30	110	0	278	120	0	0	0	0	0	0.325	0	0	0	30.6996480575579	31.2434881019318
10	20	2	NoMasking	7	30	110	2	184	68	0	0	0	0	0	0.220588235294118	0	0	0	30.9917794614022	32.2978508887919
10	20	2	NoMasking	7	30	110	1	210	32	0	0	0	0	0	0.25	0	0	0	30.5331688971681	30.6656286130717
10	20	2	NoMasking	7	30	110	2	241	102	0	0	0	0	0	0.117647058823529	0	0	0	30.7161299199113	31.0595859151178
10	20	2	NoMasking	7	30	110	4	335	234	0	0	0	0	0	0.0726495726495727	0	0	0	30.7346095351448	31.6198492152191
10	20	2	NoMasking	7	30	110	1	267	98	0	0	0	0	0	0.173469387755102	0	0	0	30.6663287556611	31.1704561415649
10	20	2	NoMasking	7	30	110	2	296	136	0	0	0	0	0	0.176470588235294	0	0	0	31.0668022266342	32.4110933560176
10	20	2	NoMasking	7	30	110	1	262	133	0	0	0	0	0	0.18796992481203	0	0	0	31.0702951610838	32.9170332024154
10	20	2	NoMasking	7	30	110	2	212	60	0	0	0	0	0	0.283333333333333	0	0	0	30.7045385436717	31.3704378263679
10	20	2	NoMasking	7	30	110	2	279	128	0	0	0	0	0	0.15625	0	0	0	30.9322940717644	31.9691196207186
10	20	2	NoMasking	7	30	110	1	277	174	0	0	0	0	0	0.172413793103448	0	0	0	30.6820599970698	31.6330342730029
10	20	2	NoMasking	7	30	110	2	262	162	0	0	0	0	0	0.308641975308642	0	0	0	31.219007474743	33.3328557756073
10	20	2	NoMasking	7	30	110	1	233	126	0	0	0	0	0	0.158730158730159	0	0	0	30.7312769818718	31.7423620409599
10	20	2	NoMasking	7	30	110	3	420	305	0	0	0	0	0	0.177049180327869	0	0	0	31.0394071331174	33.1206570840335
10	20	2	NoMasking	7	30	110	1	228	93	0	0	0	0	0	0.204301075268817	0	0	0	31.3836542254879	33.8803197504054
10	20	2	NoMasking	7	30	110	0	264	123	0	0	0	0	0	0.170731707317073	0	0	0	30.8285818143475	32.4576101953871
10	20	2	NoMasking	7	30	110	1	220	88	0	0	0	0	0	0.170454545454545	0	0	0	31.103379287741	33.2422767992154
10	20	2	NoMasking	7	30	110	1	277	134	0	0	0	0	0	0.171641791044776	0	0	0	30.9907496041579	32.8289244380073
1	10	10	OneBat	7	0	110	5	347	477	0	0	0	0	0	0	0	0	0	0	0
1	10	10	OneBat	7	0	110	4	492	773	0	0	0	0	0	0	0	0	0	0	0
1	10	10	OneBat	7	0	110	5	481	868	0	0	0	0	0	0	0	0	0	0	0
1	10	10	OneBat	7	0	110	3	318	324	0	0	0	0	0	0	0	0	0	0	0
1	10	10	OneBat	7	0	110	1	339	416	0	0	0	0	0	0	0	0	0	0	0
1	10	10	OneBat	7	0	110	3	358	499	0	0	0	0	0	0	0	0	0	0	0
1	10	10	OneBat	7	0	110	1	376	511	0	0	0	0	0	0	0	0	0	0	0
1	10	10	OneBat	7	0	110	4	434	653	0	0	0	0	0	0	0	0	0	0	0
1	10	10	OneBat	7	0	110	4	378	514	0	0	0	0	0	0	0	0	0	0	0
1	10	10	OneBat	7	0	110	3	352	356	0	0	0	0	0	0	0	0	0	0	0
1	10	10	OneBat	7	0	110	3	437	540	0	0	0	0	0	0	0	0	0	0	0
1	10	10	OneBat	7	0	110	2	340	394	0	0	0	0	0	0	0	0	0	0	0
1	10	10	OneBat	7	0	110	6	429	513	0	0	0	0	0	0	0	0	0	0	0
1	10	10	OneBat	7	0	110	2	271	326	0	0	0	0	0	0	0	0	0	0	0
1	10	10	OneBat	7	0	110	2	282	396	0	0	0	0	0	0	0	0	0	0	0
1	10	10	OneBat	7	0	110	2	250	307	0	0	0	0	0	0	0	0	0	0	0
1	10	10	OneBat	7	0	110	4	299	304	0	0	0	0	0	0	0	0	0	0	0
1	10	10	OneBat	7	0	110	4	400	600	0	0	0	0	0	0	0	0	0	0	0
1	10	10	OneBat	7	0	110	5	422	569	0	0	0	0	0	0	0	0	0	0	0
1	10	10	OneBat	7	0	110	4	385	716	0	0	0	0	0	0	0	0	0	0	0
1	10	10	OneBat	7	0	110	4	323	480	0	0	0	0	0	0	0	0	0	0	0
1	10	10	OneBat	7	0	110	3	268	313	0	0	0	0	0	0	0	0	0	0	0
1	10	10	OneBat	7	0	110	3	264	227	0	0	0	0	0	0	0	0	0	0	0
1	10	10	OneBat	7	0	110	2	283	271	0	0	0	0	0	0	0	0	0	0	0
1	10	10	OneBat	7	0	110	5	448	607	0	0	0	0	0	0	0	0	0	0	0
1	10	10	OneBat	7	0	110	3	420	425	0	0	0	0	0	0	0	0	0	0	0
1	10	10	OneBat	7	0	110	2	274	263	0	0	0	0	0	0	0	0	0	0	0
1	10	10	OneBat	7	0	110	5	410	548	0	0	0	0	0	0	0	0	0	0	0
1	10	10	OneBat	7	0	110	5	382	410	0	0	0	0	0	0	0	0	0	0	0
1	10	10	OneBat	7	0	110	4	347	433	0	0	0	0	0	0	0	0	0	0	0
1	10	10	OneBat	7	0	110	6	435	582	0	0	0	0	0	0	0	0	0	0	0
1	10	10	OneBat	7	0	110	2	319	407	0	0	0	0	0	0	0	0	0	0	0
1	10	10	OneBat	7	0	110	3	418	439	0	0	0	0	0	0	0	0	0	0	0
1	10	10	OneBat	7	0	110	7	437	601	0	0	0	0	0	0	0	0	0	0	0
1	10	10	OneBat	7	0	110	5	596	1010	0	0	0	0	0	0	0	0	0	0	0
1	10	10	OneBat	7	0	110	6	456	724	0	0	0	0	0	0	0	0	0	0	0
1	10	10	OneBat	7	0	110	6	500	617	0	0	0	0	0	0	0	0	0	0	0
1	10	10	OneBat	7	0	110	3	215	228	0	0	0	0	0	0	0	0	0	0	0
1	10	10	OneBat	7	0	110	3	374	352	0	0	0	0	0	0	0	0	0	0	0
1	10	10	OneBat	7	0	110	4	508	931	0	0	0	0	0	0	0	0	0	0	0
1	10	10	OneBat	7	0	110	3	346	657	0	0	0	0	0	0	0	0	0	0	0
1	10	10	OneBat	7	0	110	3	349	417	0	0	0	0	0	0	0	0	0	0	0
1	10	10	OneBat	7	0	110	2	287	422	0	0	0	0	0	0	0	0	0	0	0
1	10	10	OneBat	7	0	110	5	291	386	0	0	0	0	0	0	0	0	0	0	0
1	10	10	OneBat	7	0	110	3	298	275	0	0	0	0	0	0	0	0	0	0	0
1	10	10	OneBat	7	0	110	3	340	402	0	0	0	0	0	0	0	0	0	0	0
1	10	10	OneBat	7	0	110	3	306	488	0	0	0	0	0	0	0	0	0	0	0
1	10	10	OneBat	7	0	110	3	433	494	0	0	0	0	0	0	0	0	0	0	0
1	10	10	OneBat	7	0	110	2	277	191	0	0	0	0	0	0	0	0	0	0	0
1	10	10	OneBat	7	0	110	5	469	563	0	0	0	0	0	0	0	0	0	0	0
1	10	10	OneBat	7	0	110	3	305	248	0	0	0	0	0	0	0	0	0	0	0
1	10	10	OneBat	7	0	110	2	319	408	0	0	0	0	0	0	0	0	0	0	0
1	10	10	OneBat	7	0	110	4	276	369	0	0	0	0	0	0	0	0	0	0	0
1	10	10	OneBat	7	0	110	5	410	501	0	0	0	0	0	0	0	0	0	0	0
1	10	10	OneBat	7	0	110	2	453	565	0	0	0	0	0	0	0	0	0	0	0
1	10	10	OneBat	7	0	110	4	438	495	0	0	0	0	0	0	0	0	0	0	0
1	10	10	OneBat	7	0	110	4	419	446	0	0	0	0	0	0	0	0	0	0	0
1	10	10	OneBat	7	0	110	5	451	637	0	0	0	0	0	0	0	0	0	0	0
1	10	10	OneBat	7	0	110	3	319	387	0	0	0	0	0	0	0	0	0	0	0
1	10	10	OneBat	7	0	110	3	381	356	0	0	0	0	0	0	0	0	0	0	0
1	10	10	OneBat	7	0	110	3	729	1053	0	0	0	0	0	0	0	0	0	0	0
1	10	10	OneBat	7	0	110	2	331	514	0	0	0	0	0	0	0	0	0	0	0
1	10	10	OneBat	7	0	110	4	458	667	0	0	0	0	0	0	0	0	0	0	0
1	10	10	OneBat	7	0	110	3	370	491	0	0	0	0	0	0	0	0	0	0	0
1	10	10	OneBat	7	0	110	3	434	497	0	0	0	0	0	0	0	0	0	0	0
1	10	10	OneBat	7	0	110	2	289	348	0	0	0	0	0	0	0	0	0	0	0
1	10	10	OneBat	7	0	110	3	438	551	0	0	0	0	0	0	0	0	0	0	0
1	10	10	OneBat	7	0	110	5	475	570	0	0	0	0	0	0	0	0	0	0	0
1	10	10	OneBat	7	0	110	3	379	495	0	0	0	0	0	0	0	0	0	0	0
1	10	10	OneBat	7	0	110	4	359	517	0	0	0	0	0	0	0	0	0	0	0
1	10	10	OneBat	7	0	110	5	439	441	0	0	0	0	0	0	0	0	0	0	0
1	10	10	OneBat	7	0	110	3	362	562	0	0	0	0	0	0	0	0	0	0	0
1	10	10	OneBat	7	0	110	5	309	437	0	0	0	0	0	0	0	0	0	0	0
1	10	10	OneBat	7	0	110	3	503	606	0	0	0	0	0	0	0	0	0	0	0
1	10	10	OneBat	7	0	110	5	470	723	0	0	0	0	0	0	0	0	0	0	0
1	10	10	OneBat	7	0	110	4	431	620	0	0	0	0	0	0	0	0	0	0	0
1	10	10	OneBat	7	0	110	3	339	323	0	0	0	0	0	0	0	0	0	0	0
1	10	10	OneBat	7	0	110	5	461	549	0	0	0	0	0	0	0	0	0	0	0
1	10	10	OneBat	7	0	110	4	454	628	0	0	0	0	0	0	0	0	0	0	0
1	10	10	OneBat	7	0	110	2	246	325	0	0	0	0	0	0	0	0	0	0	0
1	10	10	OneBat	7	0	110	4	435	557	0	0	0	0	0	0	0	0	0	0	0
1	10	10	OneBat	7	0	110	7	359	539	0	0	0	0	0	0	0	0	0	0	0
1	10	10	OneBat	7	0	110	2	263	275	0	0	0	0	0	0	0	0	0	0	0
1	10	10	OneBat	7	0	110	2	393	549	0	0	0	0	0	0	0	0	0	0	0
1	10	10	OneBat	7	0	110	3	273	336	0	0	0	0	0	0	0	0	0	0	0
1	10	10	OneBat	7	0	110	2	324	238	0	0	0	0	0	0	0	0	0	0	0
1	10	10	OneBat	7	0	110	3	371	508	0	0	0	0	0	0	0	0	0	0	0
1	10	10	OneBat	7	0	110	3	349	330	0	0	0	0	0	0	0	0	0	0	0
1	10	10	OneBat	7	0	110	3	314	458	0	0	0	0	0	0	0	0	0	0	0
1	10	10	OneBat	7	0	110	5	360	545	0	0	0	0	0	0	0	0	0	0	0
1	10	10	OneBat	7	0	110	2	365	364	0	0	0	0	0	0	0	0	0	0	0
1	10	10	OneBat	7	0	110	5	370	619	0	0	0	0	0	0	0	0	0	0	0
1	10	10	OneBat	7	0	110	2	243	222	0	0	0	0	0	0	0	0	0	0	0
1	10	10	OneBat	7	0	110	1	287	451	0	0	0	0	0	0	0	0	0	0	0
1	10	10	OneBat	7	0	110	2	231	246	0	0	0	0	0	0	0	0	0	0	0
1	10	10	OneBat	7	0	110	4	451	623	0	0	0	0	0	0	0	0	0	0	0
1	10	10	OneBat	7	0	110	3	412	432	0	0	0	0	0	0	0	0	0	0	0
1	10	10	OneBat	7	0	110	3	378	381	0	0	0	0	0	0	0	0	0	0	0
1	10	10	OneBat	7	0	110	1	264	180	0	0	0	0	0	0	0	0	0	0	0
1	10	10	OneBat	7	0	110	5	585	948	0	0	0	0	0	0	0	0	0	0	0
1	20	20	OneBat	7	0	110	7	434	983	0	0	0	0	0	0	0	0	0	0	0
1	20	20	OneBat	7	0	110	4	466	898	0	0	0	0	0	0	0	0	0	0	0
1	20	20	OneBat	7	0	110	4	517	634	0	0	0	0	0	0	0	0	0	0	0
1	20	20	OneBat	7	0	110	6	422	676	0	0	0	0	0	0	0	0	0	0	0
1	20	20	OneBat	7	0	110	3	443	696	0	0	0	0	0	0	0	0	0	0	0
1	20	20	OneBat	7	0	110	4	471	727	0	0	0	0	0	0	0	0	0	0	0
1	20	20	OneBat	7	0	110	5	333	511	0	0	0	0	0	0	0	0	0	0	0
1	20	20	OneBat	7	0	110	4	517	740	0	0	0	0	0	0	0	0	0	0	0
1	20	20	OneBat	7	0	110	6	451	791	0	0	0	0	0	0	0	0	0	0	0
1	20	20	OneBat	7	0	110	6	555	1117	0	0	0	0	0	0	0	0	0	0	0
1	20	20	OneBat	7	0	110	4	454	897	0	0	0	0	0	0	0	0	0	0	0
1	20	20	OneBat	7	0	110	4	406	727	0	0	0	0	0	0	0	0	0	0	0
1	20	20	OneBat	7	0	110	7	490	912	0	0	0	0	0	0	0	0	0	0	0
1	20	20	OneBat	7	0	110	7	636	1416	0	0	0	0	0	0	0	0	0	0	0
1	20	20	OneBat	7	0	110	6	364	791	0	0	0	0	0	0	0	0	0	0	0
1	20	20	OneBat	7	0	110	4	379	617	0	0	0	0	0	0	0	0	0	0	0
1	20	20	OneBat	7	0	110	5	482	668	0	0	0	0	0	0	0	0	0	0	0
1	20	20	OneBat	7	0	110	4	423	1269	0	0	0	0	0	0	0	0	0	0	0
1	20	20	OneBat	7	0	110	1	393	494	0	0	0	0	0	0	0	0	0	0	0
1	20	20	OneBat	7	0	110	6	417	810	0	0	0	0	0	0	0	0	0	0	0
1	20	20	OneBat	7	0	110	4	273	374	0	0	0	0	0	0	0	0	0	0	0
1	20	20	OneBat	7	0	110	4	413	976	0	0	0	0	0	0	0	0	0	0	0
1	20	20	OneBat	7	0	110	5	444	652	0	0	0	0	0	0	0	0	0	0	0
1	20	20	OneBat	7	0	110	3	519	723	0	0	0	0	0	0	0	0	0	0	0
1	20	20	OneBat	7	0	110	5	474	989	0	0	0	0	0	0	0	0	0	0	0
1	20	20	OneBat	7	0	110	6	569	1002	0	0	0	0	0	0	0	0	0	0	0
1	20	20	OneBat	7	0	110	2	433	608	0	0	0	0	0	0	0	0	0	0	0
1	20	20	OneBat	7	0	110	7	433	749	0	0	0	0	0	0	0	0	0	0	0
1	20	20	OneBat	7	0	110	6	530	1002	0	0	0	0	0	0	0	0	0	0	0
1	20	20	OneBat	7	0	110	4	351	650	0	0	0	0	0	0	0	0	0	0	0
1	20	20	OneBat	7	0	110	4	428	518	0	0	0	0	0	0	0	0	0	0	0
1	20	20	OneBat	7	0	110	4	455	714	0	0	0	0	0	0	0	0	0	0	0
1	20	20	OneBat	7	0	110	4	466	584	0	0	0	0	0	0	0	0	0	0	0
1	20	20	OneBat	7	0	110	7	638	1359	0	0	0	0	0	0	0	0	0	0	0
1	20	20	OneBat	7	0	110	7	516	1056	0	0	0	0	0	0	0	0	0	0	0
1	20	20	OneBat	7	0	110	9	578	1219	0	0	0	0	0	0	0	0	0	0	0
1	20	20	OneBat	7	0	110	7	664	1551	0	0	0	0	0	0	0	0	0	0	0
1	20	20	OneBat	7	0	110	4	464	745	0	0	0	0	0	0	0	0	0	0	0
1	20	20	OneBat	7	0	110	6	585	781	0	0	0	0	0	0	0	0	0	0	0
1	20	20	OneBat	7	0	110	3	488	666	0	0	0	0	0	0	0	0	0	0	0
1	20	20	OneBat	7	0	110	7	614	912	0	0	0	0	0	0	0	0	0	0	0
1	20	20	OneBat	7	0	110	3	423	693	0	0	0	0	0	0	0	0	0	0	0
1	20	20	OneBat	7	0	110	4	369	411	0	0	0	0	0	0	0	0	0	0	0
1	20	20	OneBat	7	0	110	4	447	965	0	0	0	0	0	0	0	0	0	0	0
1	20	20	OneBat	7	0	110	4	468	631	0	0	0	0	0	0	0	0	0	0	0
1	20	20	OneBat	7	0	110	3	374	716	0	0	0	0	0	0	0	0	0	0	0
1	20	20	OneBat	7	0	110	3	394	797	0	0	0	0	0	0	0	0	0	0	0
1	20	20	OneBat	7	0	110	4	480	988	0	0	0	0	0	0	0	0	0	0	0
1	20	20	OneBat	7	0	110	4	558	1082	0	0	0	0	0	0	0	0	0	0	0
1	20	20	OneBat	7	0	110	6	703	1308	0	0	0	0	0	0	0	0	0	0	0
1	20	20	OneBat	7	0	110	5	469	904	0	0	0	0	0	0	0	0	0	0	0
1	20	20	OneBat	7	0	110	3	566	1275	0	0	0	0	0	0	0	0	0	0	0
1	20	20	OneBat	7	0	110	3	420	774	0	0	0	0	0	0	0	0	0	0	0
1	20	20	OneBat	7	0	110	9	688	1231	0	0	0	0	0	0	0	0	0	0	0
1	20	20	OneBat	7	0	110	4	433	529	0	0	0	0	0	0	0	0	0	0	0
1	20	20	OneBat	7	0	110	4	507	858	0	0	0	0	0	0	0	0	0	0	0
1	20	20	OneBat	7	0	110	6	474	876	0	0	0	0	0	0	0	0	0	0	0
1	20	20	OneBat	7	0	110	5	428	928	0	0	0	0	0	0	0	0	0	0	0
1	20	20	OneBat	7	0	110	7	580	1091	0	0	0	0	0	0	0	0	0	0	0
1	20	20	OneBat	7	0	110	4	437	751	0	0	0	0	0	0	0	0	0	0	0
1	20	20	OneBat	7	0	110	1	274	520	0	0	0	0	0	0	0	0	0	0	0
1	20	20	OneBat	7	0	110	4	430	648	0	0	0	0	0	0	0	0	0	0	0
1	20	20	OneBat	7	0	110	5	429	515	0	0	0	0	0	0	0	0	0	0	0
1	20	20	OneBat	7	0	110	5	316	504	0	0	0	0	0	0	0	0	0	0	0
1	20	20	OneBat	7	0	110	8	554	941	0	0	0	0	0	0	0	0	0	0	0
1	20	20	OneBat	7	0	110	5	501	646	0	0	0	0	0	0	0	0	0	0	0
1	20	20	OneBat	7	0	110	5	524	875	0	0	0	0	0	0	0	0	0	0	0
1	20	20	OneBat	7	0	110	4	308	459	0	0	0	0	0	0	0	0	0	0	0
1	20	20	OneBat	7	0	110	5	475	867	0	0	0	0	0	0	0	0	0	0	0
1	20	20	OneBat	7	0	110	6	442	976	0	0	0	0	0	0	0	0	0	0	0
1	20	20	OneBat	7	0	110	4	607	912	0	0	0	0	0	0	0	0	0	0	0
1	20	20	OneBat	7	0	110	4	394	834	0	0	0	0	0	0	0	0	0	0	0
1	20	20	OneBat	7	0	110	4	461	639	0	0	0	0	0	0	0	0	0	0	0
1	20	20	OneBat	7	0	110	3	358	662	0	0	0	0	0	0	0	0	0	0	0
1	20	20	OneBat	7	0	110	6	597	1163	0	0	0	0	0	0	0	0	0	0	0
1	20	20	OneBat	7	0	110	4	545	876	0	0	0	0	0	0	0	0	0	0	0
1	20	20	OneBat	7	0	110	4	457	1111	0	0	0	0	0	0	0	0	0	0	0
1	20	20	OneBat	7	0	110	4	295	557	0	0	0	0	0	0	0	0	0	0	0
1	20	20	OneBat	7	0	110	4	345	726	0	0	0	0	0	0	0	0	0	0	0
1	20	20	OneBat	7	0	110	7	442	868	0	0	0	0	0	0	0	0	0	0	0
1	20	20	OneBat	7	0	110	5	357	615	0	0	0	0	0	0	0	0	0	0	0
1	20	20	OneBat	7	0	110	6	479	968	0	0	0	0	0	0	0	0	0	0	0
1	20	20	OneBat	7	0	110	4	592	859	0	0	0	0	0	0	0	0	0	0	0
1	20	20	OneBat	7	0	110	4	274	257	0	0	0	0	0	0	0	0	0	0	0
1	20	20	OneBat	7	0	110	7	561	951	0	0	0	0	0	0	0	0	0	0	0
1	20	20	OneBat	7	0	110	3	372	476	0	0	0	0	0	0	0	0	0	0	0
1	20	20	OneBat	7	0	110	5	513	909	0	0	0	0	0	0	0	0	0	0	0
1	20	20	OneBat	7	0	110	4	434	691	0	0	0	0	0	0	0	0	0	0	0
1	20	20	OneBat	7	0	110	6	454	993	0	0	0	0	0	0	0	0	0	0	0
1	20	20	OneBat	7	0	110	6	502	1045	0	0	0	0	0	0	0	0	0	0	0
1	20	20	OneBat	7	0	110	6	400	834	0	0	0	0	0	0	0	0	0	0	0
1	20	20	OneBat	7	0	110	3	419	743	0	0	0	0	0	0	0	0	0	0	0
1	20	20	OneBat	7	0	110	5	531	980	0	0	0	0	0	0	0	0	0	0	0
1	20	20	OneBat	7	0	110	4	415	616	0	0	0	0	0	0	0	0	0	0	0
1	20	20	OneBat	7	0	110	5	586	883	0	0	0	0	0	0	0	0	0	0	0
1	20	20	OneBat	7	0	110	5	363	566	0	0	0	0	0	0	0	0	0	0	0
1	20	20	OneBat	7	0	110	10	540	970	0	0	0	0	0	0	0	0	0	0	0
1	20	20	OneBat	7	0	110	4	522	629	0	0	0	0	0	0	0	0	0	0	0
1	20	20	OneBat	7	0	110	4	559	739	0	0	0	0	0	0	0	0	0	0	0
1	20	20	OneBat	7	0	110	8	524	903	0	0	0	0	0	0	0	0	0	0	0
1	10	10	OneBat	7	10	110	2	309	273	0	0	0	0	0	0	0	0	0	10	10
1	10	10	OneBat	7	10	110	2	287	262	0	0	0	0	0	0	0	0	0	10	10
1	10	10	OneBat	7	10	110	3	351	359	0	0	0	0	0	0	0	0	0	10	10
1	10	10	OneBat	7	10	110	4	504	450	0	0	0	0	0	0	0	0	0	10	10
1	10	10	OneBat	7	10	110	5	405	383	0	0	0	0	0	0	0	0	0	10	10
1	10	10	OneBat	7	10	110	3	430	669	0	0	0	0	0	0	0	0	0	10	10
1	10	10	OneBat	7	10	110	2	498	493	0	0	0	0	0	0	0	0	0	10	10
1	10	10	OneBat	7	10	110	4	327	305	0	0	0	0	0	0	0	0	0	10	10
1	10	10	OneBat	7	10	110	6	392	446	0	0	0	0	0	0	0	0	0	10	10
1	10	10	OneBat	7	10	110	2	321	211	0	0	0	0	0	0	0	0	0	10	10
1	10	10	OneBat	7	10	110	4	559	542	0	0	0	0	0	0	0	0	0	10	10
1	10	10	OneBat	7	10	110	3	428	506	0	0	0	0	0	0	0	0	0	10	10
1	10	10	OneBat	7	10	110	2	335	250	0	0	0	0	0	0	0	0	0	10	10
1	10	10	OneBat	7	10	110	4	392	432	0	0	0	0	0	0	0	0	0	10	10
1	10	10	OneBat	7	10	110	1	273	194	0	0	0	0	0	0	0	0	0	10	10
1	10	10	OneBat	7	10	110	4	444	409	0	0	0	0	0	0	0	0	0	10	10
1	10	10	OneBat	7	10	110	4	500	497	0	0	0	0	0	0	0	0	0	10	10
1	10	10	OneBat	7	10	110	3	405	407	0	0	0	0	0	0	0	0	0	10	10
1	10	10	OneBat	7	10	110	4	382	440	0	0	0	0	0	0	0	0	0	10	10
1	10	10	OneBat	7	10	110	4	348	321	0	0	0	0	0	0	0	0	0	10	10
1	10	10	OneBat	7	10	110	6	434	520	0	0	0	0	0	0	0	0	0	10	10
1	10	10	OneBat	7	10	110	4	385	386	0	0	0	0	0	0	0	0	0	10	10
1	10	10	OneBat	7	10	110	2	391	338	0	0	0	0	0	0	0	0	0	10	10
1	10	10	OneBat	7	10	110	2	329	325	0	0	0	0	0	0	0	0	0	10	10
1	10	10	OneBat	7	10	110	4	426	458	0	0	0	0	0	0	0	0	0	10	10
1	10	10	OneBat	7	10	110	3	317	281	0	0	0	0	0	0	0	0	0	10	10
1	10	10	OneBat	7	10	110	2	385	408	0	0	0	0	0	0	0	0	0	10	10
1	10	10	OneBat	7	10	110	3	504	612	0	0	0	0	0	0	0	0	0	10	10
1	10	10	OneBat	7	10	110	4	486	478	0	0	0	0	0	0	0	0	0	10	10
1	10	10	OneBat	7	10	110	4	349	336	0	0	0	0	0	0	0	0	0	10	10
1	10	10	OneBat	7	10	110	3	288	245	0	0	0	0	0	0	0	0	0	10	10
1	10	10	OneBat	7	10	110	4	479	526	0	0	0	0	0	0	0	0	0	10	10
1	10	10	OneBat	7	10	110	4	445	544	0	0	0	0	0	0	0	0	0	10	10
1	10	10	OneBat	7	10	110	5	460	650	0	0	0	0	0	0	0	0	0	10	10
1	10	10	OneBat	7	10	110	4	332	218	0	0	0	0	0	0	0	0	0	10	10
1	10	10	OneBat	7	10	110	3	438	473	0	0	0	0	0	0	0	0	0	10	10
1	10	10	OneBat	7	10	110	4	393	428	0	0	0	0	0	0	0	0	0	10	10
1	10	10	OneBat	7	10	110	4	415	447	0	0	0	0	0	0	0	0	0	10	10
1	10	10	OneBat	7	10	110	3	433	410	0	0	0	0	0	0	0	0	0	10	10
1	10	10	OneBat	7	10	110	2	353	398	0	0	0	0	0	0	0	0	0	10	10
1	10	10	OneBat	7	10	110	1	281	140	0	0	0	0	0	0	0	0	0	10	10
1	10	10	OneBat	7	10	110	3	571	902	0	0	0	0	0	0	0	0	0	10	10
1	10	10	OneBat	7	10	110	4	562	630	0	0	0	0	0	0	0	0	0	10	10
1	10	10	OneBat	7	10	110	4	453	491	0	0	0	0	0	0	0	0	0	10	10
1	10	10	OneBat	7	10	110	3	268	161	0	0	0	0	0	0	0	0	0	10	10
1	10	10	OneBat	7	10	110	3	432	447	0	0	0	0	0	0	0	0	0	10	10
1	10	10	OneBat	7	10	110	4	267	269	0	0	0	0	0	0	0	0	0	10	10
1	10	10	OneBat	7	10	110	4	452	406	0	0	0	0	0	0	0	0	0	10	10
1	10	10	OneBat	7	10	110	3	417	395	0	0	0	0	0	0	0	0	0	10	10
1	10	10	OneBat	7	10	110	3	393	387	0	0	0	0	0	0	0	0	0	10	10
1	10	10	OneBat	7	10	110	2	327	242	0	0	0	0	0	0	0	0	0	10	10
1	10	10	OneBat	7	10	110	1	207	116	0	0	0	0	0	0	0	0	0	10	10
1	10	10	OneBat	7	10	110	5	355	294	0	0	0	0	0	0	0	0	0	10	10
1	10	10	OneBat	7	10	110	4	600	739	0	0	0	0	0	0	0	0	0	10	10
1	10	10	OneBat	7	10	110	1	237	103	0	0	0	0	0	0	0	0	0	10	10
1	10	10	OneBat	7	10	110	5	423	400	0	0	0	0	0	0	0	0	0	10	10
1	10	10	OneBat	7	10	110	3	317	251	0	0	0	0	0	0	0	0	0	10	10
1	10	10	OneBat	7	10	110	3	349	301	0	0	0	0	0	0	0	0	0	10	10
1	10	10	OneBat	7	10	110	3	448	499	0	0	0	0	0	0	0	0	0	10	10
1	10	10	OneBat	7	10	110	3	462	491	0	0	0	0	0	0	0	0	0	10	10
1	10	10	OneBat	7	10	110	0	233	166	0	0	0	0	0	0	0	0	0	10	10
1	10	10	OneBat	7	10	110	1	216	57	0	0	0	0	0	0	0	0	0	10	10
1	10	10	OneBat	7	10	110	3	360	396	0	0	0	0	0	0	0	0	0	10	10
1	10	10	OneBat	7	10	110	3	375	299	0	0	0	0	0	0	0	0	0	10	10
1	10	10	OneBat	7	10	110	1	240	122	0	0	0	0	0	0	0	0	0	10	10
1	10	10	OneBat	7	10	110	3	377	326	0	0	0	0	0	0	0	0	0	10	10
1	10	10	OneBat	7	10	110	3	434	362	0	0	0	0	0	0	0	0	0	10	10
1	10	10	OneBat	7	10	110	1	260	225	0	0	0	0	0	0	0	0	0	10	10
1	10	10	OneBat	7	10	110	4	379	410	0	0	0	0	0	0	0	0	0	10	10
1	10	10	OneBat	7	10	110	5	571	654	0	0	0	0	0	0	0	0	0	10	10
1	10	10	OneBat	7	10	110	3	304	209	0	0	0	0	0	0	0	0	0	10	10
1	10	10	OneBat	7	10	110	3	339	240	0	0	0	0	0	0	0	0	0	10	10
1	10	10	OneBat	7	10	110	4	292	304	0	0	0	0	0	0	0	0	0	10	10
1	10	10	OneBat	7	10	110	4	691	750	0	0	0	0	0	0	0	0	0	10	10
1	10	10	OneBat	7	10	110	3	257	153	0	0	0	0	0	0	0	0	0	10	10
1	10	10	OneBat	7	10	110	3	392	432	0	0	0	0	0	0	0	0	0	10	10
1	10	10	OneBat	7	10	110	2	388	371	0	0	0	0	0	0	0	0	0	10	10
1	10	10	OneBat	7	10	110	2	435	361	0	0	0	0	0	0	0	0	0	10	10
1	10	10	OneBat	7	10	110	4	397	475	0	0	0	0	0	0	0	0	0	10	10
1	10	10	OneBat	7	10	110	4	344	332	0	0	0	0	0	0	0	0	0	10	10
1	10	10	OneBat	7	10	110	1	330	263	0	0	0	0	0	0	0	0	0	10	10
1	10	10	OneBat	7	10	110	4	458	426	0	0	0	0	0	0	0	0	0	10	10
1	10	10	OneBat	7	10	110	2	219	106	0	0	0	0	0	0	0	0	0	10	10
1	10	10	OneBat	7	10	110	5	484	629	0	0	0	0	0	0	0	0	0	10	10
1	10	10	OneBat	7	10	110	2	293	186	0	0	0	0	0	0	0	0	0	10	10
1	10	10	OneBat	7	10	110	5	578	540	0	0	0	0	0	0	0	0	0	10	10
1	10	10	OneBat	7	10	110	4	521	491	0	0	0	0	0	0	0	0	0	10	10
1	10	10	OneBat	7	10	110	4	530	467	0	0	0	0	0	0	0	0	0	10	10
1	10	10	OneBat	7	10	110	5	390	520	0	0	0	0	0	0	0	0	0	10	10
1	10	10	OneBat	7	10	110	3	371	306	0	0	0	0	0	0	0	0	0	10	10
1	10	10	OneBat	7	10	110	3	258	141	0	0	0	0	0	0	0	0	0	10	10
1	10	10	OneBat	7	10	110	3	438	531	0	0	0	0	0	0	0	0	0	10	10
1	10	10	OneBat	7	10	110	6	586	740	0	0	0	0	0	0	0	0	0	10	10
1	10	10	OneBat	7	10	110	4	329	318	0	0	0	0	0	0	0	0	0	10	10
1	10	10	OneBat	7	10	110	5	437	485	0	0	0	0	0	0	0	0	0	10	10
1	10	10	OneBat	7	10	110	4	362	394	0	0	0	0	0	0	0	0	0	10	10
1	10	10	OneBat	7	10	110	4	390	352	0	0	0	0	0	0	0	0	0	10	10
1	10	10	OneBat	7	10	110	3	431	444	0	0	0	0	0	0	0	0	0	10	10
1	10	10	OneBat	7	10	110	3	246	160	0	0	0	0	0	0	0	0	0	10	10
1	10	10	OneBat	7	10	110	4	425	373	0	0	0	0	0	0	0	0	0	10	10
1	20	20	OneBat	7	10	110	4	472	671	0	0	0	0	0	0	0	0	0	10	10
1	20	20	OneBat	7	10	110	5	473	478	0	0	0	0	0	0	0	0	0	10	10
1	20	20	OneBat	7	10	110	6	349	394	0	0	0	0	0	0	0	0	0	10	10
1	20	20	OneBat	7	10	110	6	410	550	0	0	0	0	0	0	0	0	0	10	10
1	20	20	OneBat	7	10	110	4	376	408	0	0	0	0	0	0	0	0	0	10	10
1	20	20	OneBat	7	10	110	6	424	514	0	0	0	0	0	0	0	0	0	10	10
1	20	20	OneBat	7	10	110	6	714	1111	0	0	0	0	0	0	0	0	0	10	10
1	20	20	OneBat	7	10	110	3	424	454	0	0	0	0	0	0	0	0	0	10	10
1	20	20	OneBat	7	10	110	6	589	791	0	0	0	0	0	0	0	0	0	10	10
1	20	20	OneBat	7	10	110	4	450	474	0	0	0	0	0	0	0	0	0	10	10
1	20	20	OneBat	7	10	110	3	454	434	0	0	0	0	0	0	0	0	0	10	10
1	20	20	OneBat	7	10	110	6	455	661	0	0	0	0	0	0	0	0	0	10	10
1	20	20	OneBat	7	10	110	4	569	670	0	0	0	0	0	0	0	0	0	10	10
1	20	20	OneBat	7	10	110	3	346	360	0	0	0	0	0	0	0	0	0	10	10
1	20	20	OneBat	7	10	110	1	377	358	0	0	0	0	0	0	0	0	0	10	10
1	20	20	OneBat	7	10	110	4	558	572	0	0	0	0	0	0	0	0	0	10	10
1	20	20	OneBat	7	10	110	5	385	521	0	0	0	0	0	0	0	0	0	10	10
1	20	20	OneBat	7	10	110	3	378	342	0	0	0	0	0	0	0	0	0	10	10
1	20	20	OneBat	7	10	110	3	392	448	0	0	0	0	0	0	0	0	0	10	10
1	20	20	OneBat	7	10	110	3	447	459	0	0	0	0	0	0	0	0	0	10	10
1	20	20	OneBat	7	10	110	4	274	292	0	0	0	0	0	0	0	0	0	10	10
1	20	20	OneBat	7	10	110	3	389	352	0	0	0	0	0	0	0	0	0	10	10
1	20	20	OneBat	7	10	110	8	615	789	0	0	0	0	0	0	0	0	0	10	10
1	20	20	OneBat	7	10	110	4	543	654	0	0	0	0	0	0	0	0	0	10	10
1	20	20	OneBat	7	10	110	7	521	742	0	0	0	0	0	0	0	0	0	10	10
1	20	20	OneBat	7	10	110	7	448	611	0	0	0	0	0	0	0	0	0	10	10
1	20	20	OneBat	7	10	110	3	414	473	0	0	0	0	0	0	0	0	0	10	10
1	20	20	OneBat	7	10	110	4	384	413	0	0	0	0	0	0	0	0	0	10	10
1	20	20	OneBat	7	10	110	6	405	555	0	0	0	0	0	0	0	0	0	10	10
1	20	20	OneBat	7	10	110	2	505	664	0	0	0	0	0	0	0	0	0	10	10
1	20	20	OneBat	7	10	110	4	342	316	0	0	0	0	0	0	0	0	0	10	10
1	20	20	OneBat	7	10	110	2	479	596	0	0	0	0	0	0	0	0	0	10	10
1	20	20	OneBat	7	10	110	7	545	652	0	0	0	0	0	0	0	0	0	10	10
1	20	20	OneBat	7	10	110	6	459	657	0	0	0	0	0	0	0	0	0	10	10
1	20	20	OneBat	7	10	110	4	386	526	0	0	0	0	0	0	0	0	0	10	10
1	20	20	OneBat	7	10	110	3	446	687	0	0	0	0	0	0	0	0	0	10	10
1	20	20	OneBat	7	10	110	1	320	196	0	0	0	0	0	0	0	0	0	10	10
1	20	20	OneBat	7	10	110	6	510	540	0	0	0	0	0	0	0	0	0	10	10
1	20	20	OneBat	7	10	110	6	699	909	0	0	0	0	0	0	0	0	0	10	10
1	20	20	OneBat	7	10	110	3	328	259	0	0	0	0	0	0	0	0	0	10	10
1	20	20	OneBat	7	10	110	2	473	746	0	0	0	0	0	0	0	0	0	10	10
1	20	20	OneBat	7	10	110	5	631	805	0	0	0	0	0	0	0	0	0	10	10
1	20	20	OneBat	7	10	110	3	339	329	0	0	0	0	0	0	0	0	0	10	10
1	20	20	OneBat	7	10	110	5	408	439	0	0	0	0	0	0	0	0	0	10	10
1	20	20	OneBat	7	10	110	5	485	618	0	0	0	0	0	0	0	0	0	10	10
1	20	20	OneBat	7	10	110	5	403	409	0	0	0	0	0	0	0	0	0	10	10
1	20	20	OneBat	7	10	110	4	481	699	0	0	0	0	0	0	0	0	0	10	10
1	20	20	OneBat	7	10	110	6	553	802	0	0	0	0	0	0	0	0	0	10	10
1	20	20	OneBat	7	10	110	4	387	564	0	0	0	0	0	0	0	0	0	10	10
1	20	20	OneBat	7	10	110	5	660	710	0	0	0	0	0	0	0	0	0	10	10
1	20	20	OneBat	7	10	110	3	360	346	0	0	0	0	0	0	0	0	0	10	10
1	20	20	OneBat	7	10	110	4	508	493	0	0	0	0	0	0	0	0	0	10	10
1	20	20	OneBat	7	10	110	2	398	414	0	0	0	0	0	0	0	0	0	10	10
1	20	20	OneBat	7	10	110	7	756	1268	0	0	0	0	0	0	0	0	0	10	10
1	20	20	OneBat	7	10	110	5	571	782	0	0	0	0	0	0	0	0	0	10	10
1	20	20	OneBat	7	10	110	4	330	387	0	0	0	0	0	0	0	0	0	10	10
1	20	20	OneBat	7	10	110	7	564	619	0	0	0	0	0	0	0	0	0	10	10
1	20	20	OneBat	7	10	110	4	469	532	0	0	0	0	0	0	0	0	0	10	10
1	20	20	OneBat	7	10	110	3	365	403	0	0	0	0	0	0	0	0	0	10	10
1	20	20	OneBat	7	10	110	4	595	719	0	0	0	0	0	0	0	0	0	10	10
1	20	20	OneBat	7	10	110	5	663	818	0	0	0	0	0	0	0	0	0	10	10
1	20	20	OneBat	7	10	110	4	491	621	0	0	0	0	0	0	0	0	0	10	10
1	20	20	OneBat	7	10	110	5	580	681	0	0	0	0	0	0	0	0	0	10	10
1	20	20	OneBat	7	10	110	5	678	784	0	0	0	0	0	0	0	0	0	10	10
1	20	20	OneBat	7	10	110	6	468	510	0	0	0	0	0	0	0	0	0	10	10
1	20	20	OneBat	7	10	110	4	532	611	0	0	0	0	0	0	0	0	0	10	10
1	20	20	OneBat	7	10	110	4	427	565	0	0	0	0	0	0	0	0	0	10	10
1	20	20	OneBat	7	10	110	5	587	840	0	0	0	0	0	0	0	0	0	10	10
1	20	20	OneBat	7	10	110	3	385	385	0	0	0	0	0	0	0	0	0	10	10
1	20	20	OneBat	7	10	110	5	322	395	0	0	0	0	0	0	0	0	0	10	10
1	20	20	OneBat	7	10	110	2	391	432	0	0	0	0	0	0	0	0	0	10	10
1	20	20	OneBat	7	10	110	5	420	500	0	0	0	0	0	0	0	0	0	10	10
1	20	20	OneBat	7	10	110	4	414	457	0	0	0	0	0	0	0	0	0	10	10
1	20	20	OneBat	7	10	110	5	393	417	0	0	0	0	0	0	0	0	0	10	10
1	20	20	OneBat	7	10	110	3	372	445	0	0	0	0	0	0	0	0	0	10	10
1	20	20	OneBat	7	10	110	3	355	335	0	0	0	0	0	0	0	0	0	10	10
1	20	20	OneBat	7	10	110	5	603	692	0	0	0	0	0	0	0	0	0	10	10
1	20	20	OneBat	7	10	110	4	388	462	0	0	0	0	0	0	0	0	0	10	10
1	20	20	OneBat	7	10	110	6	603	857	0	0	0	0	0	0	0	0	0	10	10
1	20	20	OneBat	7	10	110	5	616	853	0	0	0	0	0	0	0	0	0	10	10
1	20	20	OneBat	7	10	110	4	622	759	0	0	0	0	0	0	0	0	0	10	10
1	20	20	OneBat	7	10	110	3	270	209	0	0	0	0	0	0	0	0	0	10	10
1	20	20	OneBat	7	10	110	2	378	415	0	0	0	0	0	0	0	0	0	10	10
1	20	20	OneBat	7	10	110	3	343	277	0	0	0	0	0	0	0	0	0	10	10
1	20	20	OneBat	7	10	110	2	441	493	0	0	0	0	0	0	0	0	0	10	10
1	20	20	OneBat	7	10	110	5	334	350	0	0	0	0	0	0	0	0	0	10	10
1	20	20	OneBat	7	10	110	4	431	604	0	0	0	0	0	0	0	0	0	10	10
1	20	20	OneBat	7	10	110	3	370	466	0	0	0	0	0	0	0	0	0	10	10
1	20	20	OneBat	7	10	110	4	477	598	0	0	0	0	0	0	0	0	0	10	10
1	20	20	OneBat	7	10	110	4	395	459	0	0	0	0	0	0	0	0	0	10	10
1	20	20	OneBat	7	10	110	5	502	708	0	0	0	0	0	0	0	0	0	10	10
1	20	20	OneBat	7	10	110	5	445	618	0	0	0	0	0	0	0	0	0	10	10
1	20	20	OneBat	7	10	110	3	415	347	0	0	0	0	0	0	0	0	0	10	10
1	20	20	OneBat	7	10	110	5	563	597	0	0	0	0	0	0	0	0	0	10	10
1	20	20	OneBat	7	10	110	4	351	430	0	0	0	0	0	0	0	0	0	10	10
1	20	20	OneBat	7	10	110	7	588	649	0	0	0	0	0	0	0	0	0	10	10
1	20	20	OneBat	7	10	110	6	484	879	0	0	0	0	0	0	0	0	0	10	10
1	20	20	OneBat	7	10	110	4	304	376	0	0	0	0	0	0	0	0	0	10	10
1	20	20	OneBat	7	10	110	3	484	524	0	0	0	0	0	0	0	0	0	10	10
[truncated: 401 more rows]
