# Supplementary material for: A sensorimotor model shows why a spectral jamming avoidance response does not help bats deal with jamming
Source: eLife. 2020 Jul 28;9:e55539. doi: 10.7554/eLife.55539 (PMC7406351; doi:10.7554/eLife.55539)
Supplement: Figure 4—figure supplement 1—source data 1. [file elife-55539-fig4-figsupp1-data1.txt]

ExperimentName	NumberOfBats	NumOfPreys	PreyTOBatsRatio	ReceiverType	PulseDuration_Search	PulsePower	ReactToBatsFlag	NumberOfCatches	NumberOfPulses	NumberOfDetections	NumberOfInterfernces	NumberOfInreferencesFromDirectCalls	NumberOfInreferencesFromMasking	InterferenceToHuntedRatio	TotalInterferenceRatio	Reference_PowerDetector_TotalRatio	Search_MaskingRatioToHunted	Approach_MaskingRatioToHunted	Buzz_MaskingRatioToHunted	MaskingLevelDB_ave	MaskingLevelDB_Q90	react_to_conspecific_flag	bats_num	prey_num	mean_freq_search_app	tot_calls_search_app	prop_bats_reaction
Freq_Bat_Reaction_220619_0	1	1	1	CorrelationDetector	7	110	1	1	192	68	0	0	0	0	0	0	0	0	0	0	0	1	1	1	43.3685972696428	69	0
Freq_Bat_Reaction_220619_0	1	1	1	CorrelationDetector	7	110	1	0	151	0	0	0	0	NaN	NaN	NaN	0	NaN	NaN	0	0	1	1	1	42.9502427298001	61	0
Freq_Bat_Reaction_220619_0	1	1	1	CorrelationDetector	7	110	1	1	228	134	0	0	0	0	0	0	0	0	0	0	0	1	1	1	43.2724342152131	68	0
Freq_Bat_Reaction_220619_0	1	1	1	CorrelationDetector	7	110	1	1	172	36	0	0	0	0	0	0	0	0	0	0	0	1	1	1	42.9440220602805	63	0
Freq_Bat_Reaction_220619_0	1	1	1	CorrelationDetector	7	110	1	2	254	148	0	0	0	0	0	0	0	0	0	0	0	1	1	1	43.465876616243	78	0
Freq_Bat_Reaction_220619_0	1	1	1	CorrelationDetector	7	110	1	0	178	3	0	0	0	NaN	0	0	0	NaN	NaN	0	0	1	1	1	43.1040103073658	45	0
Freq_Bat_Reaction_220619_0	1	1	1	CorrelationDetector	7	110	1	1	207	66	0	0	0	0	0	0	0	0	0	0	0	1	1	1	43.6097767587351	57	0
Freq_Bat_Reaction_220619_0	1	1	1	CorrelationDetector	7	110	1	0	197	67	0	0	0	0	0	0	0	0	0	0	0	1	1	1	43.1841049141749	56	0
Freq_Bat_Reaction_220619_0	1	1	1	CorrelationDetector	7	110	1	3	291	202	0	0	0	0	0	0	0	0	0	0	0	1	1	1	44.5764378946309	77	0
Freq_Bat_Reaction_220619_0	1	1	1	CorrelationDetector	7	110	1	2	289	204	0	0	0	0	0	0	0	0	0	0	0	1	1	1	43.3286020777916	73	0
Freq_Bat_Reaction_220619_0	1	1	1	CorrelationDetector	7	110	1	0	202	40	0	0	0	0	0	0	0	0	0	0	0	1	1	1	42.9462952416466	53	0
Freq_Bat_Reaction_220619_0	1	1	1	CorrelationDetector	7	110	1	2	236	127	0	0	0	0	0	0	0	0	0	0	0	1	1	1	43.485529058021	69	0
Freq_Bat_Reaction_220619_0	1	1	1	CorrelationDetector	7	110	1	1	207	115	0	0	0	0	0	0	0	0	0	0	0	1	1	1	43.8017952591731	74	0
Freq_Bat_Reaction_220619_0	1	1	1	CorrelationDetector	7	110	1	1	256	143	0	0	0	0	0	0	0	0	0	0	0	1	1	1	43.8961254997288	65	0
Freq_Bat_Reaction_220619_0	1	1	1	CorrelationDetector	7	110	1	1	180	70	0	0	0	0	0	0	0	0	0	0	0	1	1	1	43.13514797357	76	0
Freq_Bat_Reaction_220619_0	1	1	1	CorrelationDetector	7	110	1	1	187	101	0	0	0	0	0	0	0	0	0	0	0	1	1	1	43.3803092253788	81	0
Freq_Bat_Reaction_220619_0	1	1	1	CorrelationDetector	7	110	1	0	163	47	0	0	0	0	0	0	0	0	0	0	0	1	1	1	43.8869275386937	67	0
Freq_Bat_Reaction_220619_0	1	1	1	CorrelationDetector	7	110	1	2	280	171	0	0	0	0	0	0	0	0	0	0	0	1	1	1	43.7673097171039	71	0
Freq_Bat_Reaction_220619_0	1	1	1	CorrelationDetector	7	110	1	1	262	96	0	0	0	0	0	0	0	0	0	0	0	1	1	1	43.7098403830458	51	0
Freq_Bat_Reaction_220619_0	1	1	1	CorrelationDetector	7	110	1	1	215	85	0	0	0	0	0	0	0	0	0	0	0	1	1	1	43.505235122167	57	0
Freq_Bat_Reaction_220619_0	1	1	1	CorrelationDetector	7	110	1	0	151	26	0	0	0	0	0	0	0	0	0	0	0	1	1	1	43.8373953863969	67	0
Freq_Bat_Reaction_220619_0	1	1	1	CorrelationDetector	7	110	1	0	158	9	0	0	0	0	0	0	0	NaN	NaN	0	0	1	1	1	42.8013681058461	68	0
Freq_Bat_Reaction_220619_0	1	1	1	CorrelationDetector	7	110	1	0	210	151	0	0	0	0	0	0	0	0	0	0	0	1	1	1	43.4635822807505	90	0
Freq_Bat_Reaction_220619_0	1	1	1	CorrelationDetector	7	110	1	0	134	13	0	0	0	0	0	0	0	NaN	NaN	0	0	1	1	1	43.308580568343	68	0
Freq_Bat_Reaction_220619_0	1	1	1	CorrelationDetector	7	110	1	1	232	139	0	0	0	0	0	0	0	0	0	0	0	1	1	1	43.5137767504588	76	0
Freq_Bat_Reaction_220619_0	1	1	1	CorrelationDetector	7	110	1	1	194	69	0	0	0	0	0	0	0	0	0	0	0	1	1	1	43.4015477998965	70	0
Freq_Bat_Reaction_220619_0	1	1	1	CorrelationDetector	7	110	1	2	230	140	0	0	0	0	0	0	0	0	0	0	0	1	1	1	43.4604201102028	75	0
Freq_Bat_Reaction_220619_0	1	1	1	CorrelationDetector	7	110	1	1	189	35	0	0	0	0	0	0	0	0	0	0	0	1	1	1	43.4701630934409	58	0
Freq_Bat_Reaction_220619_0	1	1	1	CorrelationDetector	7	110	1	1	162	78	0	0	0	0	0	0	0	0	0	0	0	1	1	1	43.0388266105041	85	0
Freq_Bat_Reaction_220619_0	1	1	1	CorrelationDetector	7	110	1	0	173	0	0	0	0	NaN	NaN	NaN	0	NaN	NaN	0	0	1	1	1	42.7650754950106	54	0
Freq_Bat_Reaction_220619_0	1	1	1	CorrelationDetector	7	110	1	0	190	71	0	0	0	0	0	0	0	0	0	0	0	1	1	1	43.1205048576246	65	0
Freq_Bat_Reaction_220619_0	1	1	1	CorrelationDetector	7	110	1	1	181	52	0	0	0	0	0	0	0	0	0	0	0	1	1	1	44.151446305413	71	0
Freq_Bat_Reaction_220619_0	1	1	1	CorrelationDetector	7	110	1	0	163	19	0	0	0	0	0	0	0	0	NaN	0	0	1	1	1	43.0003071523155	60	0
Freq_Bat_Reaction_220619_0	1	1	1	CorrelationDetector	7	110	1	0	185	0	0	0	0	NaN	NaN	NaN	0	NaN	NaN	0	0	1	1	1	43.0672966705174	49	0
Freq_Bat_Reaction_220619_0	1	1	1	CorrelationDetector	7	110	1	1	205	129	0	0	0	0	0	0	0	0	0	0	0	1	1	1	43.9741680443101	85	0
Freq_Bat_Reaction_220619_0	1	1	1	CorrelationDetector	7	110	1	0	188	123	0	0	0	0	0	0	0	0	0	0	0	1	1	1	43.2900483599473	78	0
Freq_Bat_Reaction_220619_0	1	1	1	CorrelationDetector	7	110	1	1	204	58	0	0	0	0	0	0	0	0	0	0	0	1	1	1	43.6047657406173	58	0
Freq_Bat_Reaction_220619_0	1	1	1	CorrelationDetector	7	110	1	2	232	132	0	0	0	0	0	0	0	0	0	0	0	1	1	1	43.483088092554	69	0
Freq_Bat_Reaction_220619_0	1	1	1	CorrelationDetector	7	110	1	1	270	193	0	0	0	0	0	0	0	0	0	0	0	1	1	1	43.8323605749668	65	0
Freq_Bat_Reaction_220619_0	1	1	1	CorrelationDetector	7	110	1	2	177	63	0	0	0	0	0	0	0	0	0	0	0	1	1	1	43.5417561288488	73	0
Freq_Bat_Reaction_220619_0	1	1	1	CorrelationDetector	7	110	1	0	180	64	0	0	0	0	0	0	0	0	0	0	0	1	1	1	43.7490586657971	68	0
Freq_Bat_Reaction_220619_0	1	1	1	CorrelationDetector	7	110	1	0	200	68	0	0	0	0	0	0	0	0	0	0	0	1	1	1	43.2315851172364	56	0
Freq_Bat_Reaction_220619_0	1	1	1	CorrelationDetector	7	110	1	1	189	58	0	0	0	0	0	0	0	0	0	0	0	1	1	1	43.4838511049119	62	0
Freq_Bat_Reaction_220619_0	1	1	1	CorrelationDetector	7	110	1	1	200	109	0	0	0	0	0	0	0	0	0	0	0	1	1	1	44.5438255427338	78	0
Freq_Bat_Reaction_220619_0	1	1	1	CorrelationDetector	7	110	1	1	204	89	0	0	0	0	0	0	0	0	0	0	0	1	1	1	43.6611118822754	63	0
Freq_Bat_Reaction_220619_0	1	1	1	CorrelationDetector	7	110	1	2	238	152	0	0	0	0	0	0	0	0	0	0	0	1	1	1	43.9585514319783	79	0
Freq_Bat_Reaction_220619_0	1	1	1	CorrelationDetector	7	110	1	0	149	1	0	0	0	NaN	0	0	0	NaN	NaN	0	0	1	1	1	43.0850968879099	72	0
Freq_Bat_Reaction_220619_0	1	1	1	CorrelationDetector	7	110	1	0	197	59	0	0	0	0	0	0	0	0	0	0	0	1	1	1	43.0312375763612	58	0
Freq_Bat_Reaction_220619_0	1	1	1	CorrelationDetector	7	110	1	1	189	63	0	0	0	0	0	0	0	0	0	0	0	1	1	1	43.293054425316	69	0
Freq_Bat_Reaction_220619_0	1	1	1	CorrelationDetector	7	110	1	1	223	121	0	0	0	0	0	0	0	0	0	0	0	1	1	1	43.9184419947035	72	0
Freq_Bat_Reaction_220619_0	1	1	1	CorrelationDetector	7	110	1	0	168	6	0	0	0	0	0	0	0	NaN	NaN	0	0	1	1	1	43.135873442505	51	0
Freq_Bat_Reaction_220619_0	1	1	1	CorrelationDetector	7	110	1	0	195	119	0	0	0	0	0	0	0	0	0	0	0	1	1	1	43.4376126590016	77	0
Freq_Bat_Reaction_220619_0	1	1	1	CorrelationDetector	7	110	1	1	231	119	0	0	0	0	0	0	0	0	0	0	0	1	1	1	43.9137831594135	70	0
Freq_Bat_Reaction_220619_0	1	1	1	CorrelationDetector	7	110	1	0	165	2	0	0	0	NaN	0	0	0	NaN	NaN	0	0	1	1	1	42.6777570617637	62	0
Freq_Bat_Reaction_220619_0	1	1	1	CorrelationDetector	7	110	1	0	170	6	0	0	0	NaN	0	0	0	NaN	NaN	0	0	1	1	1	43.107561991084	50	0
Freq_Bat_Reaction_220619_0	1	1	1	CorrelationDetector	7	110	1	2	304	205	0	0	0	0	0	0	0	0	0	0	0	1	1	1	43.2645491374972	70	0
Freq_Bat_Reaction_220619_0	1	1	1	CorrelationDetector	7	110	1	1	189	66	0	0	0	0	0	0	0	0	0	0	0	1	1	1	43.8491885671313	62	0
Freq_Bat_Reaction_220619_0	1	1	1	CorrelationDetector	7	110	1	1	212	71	0	0	0	0	0	0	0	0	0	0	0	1	1	1	43.5004519073484	62	0
Freq_Bat_Reaction_220619_0	1	1	1	CorrelationDetector	7	110	1	0	176	55	0	0	0	0	0	0	0	0	0	0	0	1	1	1	43.0441184033564	67	0
Freq_Bat_Reaction_220619_0	1	1	1	CorrelationDetector	7	110	1	1	252	180	0	0	0	0	0	0	0	0	0	0	0	1	1	1	43.1949013740944	84	0
Freq_Bat_Reaction_220619_0	1	1	1	CorrelationDetector	7	110	1	2	234	96	0	0	0	0	0	0	0	0	0	0	0	1	1	1	43.4320156479236	63	0
Freq_Bat_Reaction_220619_0	1	1	1	CorrelationDetector	7	110	1	2	279	180	0	0	0	0	0	0	0	0	0	0	0	1	1	1	44.5204535973073	72	0
Freq_Bat_Reaction_220619_0	1	1	1	CorrelationDetector	7	110	1	0	227	146	0	0	0	0	0	0	0	0	0	0	0	1	1	1	43.1601957902941	72	0
Freq_Bat_Reaction_220619_0	1	1	1	CorrelationDetector	7	110	1	2	231	140	0	0	0	0	0	0	0	0	0	0	0	1	1	1	43.867388651457	65	0
Freq_Bat_Reaction_220619_0	1	1	1	CorrelationDetector	7	110	1	1	170	39	0	0	0	0	0	0	0	0	0	0	0	1	1	1	42.9441257325516	63	0
Freq_Bat_Reaction_220619_0	1	1	1	CorrelationDetector	7	110	1	4	313	212	0	0	0	0	0	0	0	0	0	0	0	1	1	1	44.1020917978075	70	0
Freq_Bat_Reaction_220619_0	1	1	1	CorrelationDetector	7	110	1	0	172	1	0	0	0	NaN	0	0	0	NaN	NaN	0	0	1	1	1	42.8853443742787	54	0
Freq_Bat_Reaction_220619_0	1	1	1	CorrelationDetector	7	110	1	1	232	114	0	0	0	0	0	0	0	0	0	0	0	1	1	1	44.4198118603586	58	0
Freq_Bat_Reaction_220619_0	1	1	1	CorrelationDetector	7	110	1	1	155	34	0	0	0	0	0	0	0	0	0	0	0	1	1	1	43.1212910179446	76	0
Freq_Bat_Reaction_220619_0	1	1	1	CorrelationDetector	7	110	1	1	277	183	0	0	0	0	0	0	0	0	0	0	0	1	1	1	43.3430303659825	72	0
Freq_Bat_Reaction_220619_0	1	1	1	CorrelationDetector	7	110	1	2	252	171	0	0	0	0	0	0	0	0	0	0	0	1	1	1	43.7731241818773	75	0
Freq_Bat_Reaction_220619_0	1	1	1	CorrelationDetector	7	110	1	1	221	122	0	0	0	0	0	0	0	0	0	0	0	1	1	1	43.9442935642951	72	0
Freq_Bat_Reaction_220619_0	1	1	1	CorrelationDetector	7	110	1	0	202	0	0	0	0	NaN	NaN	NaN	0	NaN	NaN	0	0	1	1	1	42.7961470334852	35	0
Freq_Bat_Reaction_220619_0	1	1	1	CorrelationDetector	7	110	1	1	216	74	0	0	0	0	0	0	0	0	0	0	0	1	1	1	43.7354443303999	60	0
Freq_Bat_Reaction_220619_0	1	1	1	CorrelationDetector	7	110	1	0	167	1	0	0	0	NaN	0	0	0	NaN	NaN	0	0	1	1	1	42.7129174411647	63	0
Freq_Bat_Reaction_220619_0	1	1	1	CorrelationDetector	7	110	1	1	220	112	0	0	0	0	0	0	0	0	0	0	0	1	1	1	43.7213305064814	73	0
Freq_Bat_Reaction_220619_0	1	1	1	CorrelationDetector	7	110	1	0	155	1	0	0	0	NaN	0	0	0	NaN	NaN	0	0	1	1	1	43.0470363559403	59	0
Freq_Bat_Reaction_220619_0	1	1	1	CorrelationDetector	7	110	1	3	428	395	0	0	0	0	0	0	0	0	0	0	0	1	1	1	44.2063329659253	95	0
Freq_Bat_Reaction_220619_0	1	1	1	CorrelationDetector	7	110	1	1	188	72	0	0	0	0	0	0	0	0	0	0	0	1	1	1	43.3262562572877	71	0
Freq_Bat_Reaction_220619_0	1	1	1	CorrelationDetector	7	110	1	1	193	80	0	0	0	0	0	0	0	0	0	0	0	1	1	1	43.2535979016277	71	0
Freq_Bat_Reaction_220619_0	1	1	1	CorrelationDetector	7	110	1	2	263	138	0	0	0	0	0	0	0	0	0	0	0	1	1	1	43.2478229159021	60	0
Freq_Bat_Reaction_220619_0	1	1	1	CorrelationDetector	7	110	1	3	237	145	0	0	0	0	0	0	0	0	0	0	0	1	1	1	43.5868250666616	79	0
Freq_Bat_Reaction_220619_0	1	1	1	CorrelationDetector	7	110	1	1	172	41	0	0	0	0	0	0	0	0	0	0	0	1	1	1	43.1940108974224	61	0
Freq_Bat_Reaction_220619_0	1	1	1	CorrelationDetector	7	110	1	2	215	119	0	0	0	0	0	0	0	0	0	0	0	1	1	1	44.0253918067405	72	0
Freq_Bat_Reaction_220619_0	1	1	1	CorrelationDetector	7	110	1	2	225	126	0	0	0	0	0	0	0	0	0	0	0	1	1	1	43.4882060487772	71	0
Freq_Bat_Reaction_220619_0	1	1	1	CorrelationDetector	7	110	1	0	173	60	0	0	0	0	0	0	0	0	0	0	0	1	1	1	43.0240172524568	70	0
Freq_Bat_Reaction_220619_0	1	1	1	CorrelationDetector	7	110	1	2	219	115	0	0	0	0	0	0	0	0	0	0	0	1	1	1	43.616553479767	76	0
Freq_Bat_Reaction_220619_0	1	1	1	CorrelationDetector	7	110	1	0	176	76	0	0	0	0	0	0	0	0	0	0	0	1	1	1	43.3217010477201	78	0
Freq_Bat_Reaction_220619_0	1	1	1	CorrelationDetector	7	110	1	0	184	0	0	0	0	NaN	NaN	NaN	0	NaN	NaN	0	0	1	1	1	43.6055637667884	48	0
Freq_Bat_Reaction_220619_0	1	1	1	CorrelationDetector	7	110	1	1	178	60	0	0	0	0	0	0	0	0	0	0	0	1	1	1	43.3348605007375	64	0
Freq_Bat_Reaction_220619_0	1	1	1	CorrelationDetector	7	110	1	1	178	29	0	0	0	0	0	0	0	0	0	0	0	1	1	1	43.2299994737176	62	0
Freq_Bat_Reaction_220619_0	1	1	1	CorrelationDetector	7	110	1	2	191	79	0	0	0	0	0	0	0	0	0	0	0	1	1	1	43.773319959128	78	0
Freq_Bat_Reaction_220619_0	1	1	1	CorrelationDetector	7	110	1	2	254	206	0	0	0	0	0	0	0	0	0	0	0	1	1	1	43.4165001476432	87	0
Freq_Bat_Reaction_220619_0	1	1	1	CorrelationDetector	7	110	1	1	347	296	0	0	0	0	0	0	0	0	0	0	0	1	1	1	44.0164492180999	75	0
Freq_Bat_Reaction_220619_0	1	1	1	CorrelationDetector	7	110	1	1	184	112	0	0	0	0	0	0	0	0	0	0	0	1	1	1	43.3814721897911	79	0
Freq_Bat_Reaction_220619_0	1	1	1	CorrelationDetector	7	110	1	2	314	222	0	0	0	0	0	0	0	0	0	0	0	1	1	1	43.532076241181	71	0
Freq_Bat_Reaction_220619_0	1	1	1	CorrelationDetector	7	110	1	0	200	131	0	0	0	0	0	0	0	0	0	0	0	1	1	1	43.156385170951	84	0
Freq_Bat_Reaction_220619_0	1	1	1	CorrelationDetector	7	110	1	1	174	47	0	0	0	0	0	0	0	0	0	0	0	1	1	1	42.9814669355451	70	0
Freq_Bat_Reaction_220619_0	1	1	1	CorrelationDetector	7	110	1	0	211	62	0	0	0	0	0	0	0	0	0	0	0	1	1	1	43.1736527601518	54	0
Freq_Bat_Reaction_220619_0	1	1	1	CorrelationDetector	7	110	1	1	219	103	0	0	0	0	0	0	0	0	0	0	0	1	1	1	43.2405167392295	59	0
Freq_Bat_Reaction_220619_0	1	1	1	CorrelationDetector	7	110	1	1	196	85	0	0	0	0	0	0	0	0	0	0	0	1	1	1	43.8445009830036	78	0
Freq_Bat_Reaction_220619_0	1	1	1	CorrelationDetector	7	110	1	1	198	60	0	0	0	0	0	0	0	0	0	0	0	1	1	1	43.0950569175297	69	0
Freq_Bat_Reaction_220619_0	1	1	1	CorrelationDetector	7	110	1	1	160	79	0	0	0	0	0	0	0	0	0	0	0	1	1	1	43.1079503268484	82	0
Freq_Bat_Reaction_220619_0	1	1	1	CorrelationDetector	7	110	1	0	167	3	0	0	0	0	0	0	0	NaN	NaN	0	0	1	1	1	43.1166234769851	59	0
Freq_Bat_Reaction_220619_0	1	1	1	CorrelationDetector	7	110	1	0	177	0	0	0	0	NaN	NaN	NaN	0	NaN	NaN	0	0	1	1	1	43.7301900209871	46	0
Freq_Bat_Reaction_220619_0	1	1	1	CorrelationDetector	7	110	1	2	238	114	0	0	0	0	0	0	0	0	0	0	0	1	1	1	43.812027548079	72	0
Freq_Bat_Reaction_220619_0	1	1	1	CorrelationDetector	7	110	1	2	245	184	0	0	0	0	0	0	0	0	0	0	0	1	1	1	44.0511229235068	94	0
Freq_Bat_Reaction_220619_0	1	1	1	CorrelationDetector	7	110	1	0	159	0	0	0	0	NaN	NaN	NaN	0	NaN	NaN	0	0	1	1	1	42.9453649837437	64	0
Freq_Bat_Reaction_220619_0	1	1	1	CorrelationDetector	7	110	1	1	161	40	0	0	0	0	0	0	0	0	0	0	0	1	1	1	43.4331823527909	67	0
Freq_Bat_Reaction_220619_0	1	1	1	CorrelationDetector	7	110	1	0	161	73	0	0	0	0	0	0	0	0	0	0	0	1	1	1	43.2296544701329	85	0
Freq_Bat_Reaction_220619_0	1	1	1	CorrelationDetector	7	110	1	1	192	49	0	0	0	0	0	0	0	0	0	0	0	1	1	1	43.2955727296323	64	0
Freq_Bat_Reaction_220619_0	1	1	1	CorrelationDetector	7	110	1	0	162	3	0	0	0	NaN	0	0	0	NaN	NaN	0	0	1	1	1	43.0372606749701	60	0
Freq_Bat_Reaction_220619_0	1	1	1	CorrelationDetector	7	110	1	1	164	66	0	0	0	0	0	0	0	0	0	0	0	1	1	1	43.7170736384813	79	0
Freq_Bat_Reaction_220619_0	1	1	1	CorrelationDetector	7	110	1	2	272	150	0	0	0	0	0	0	0	0	0	0	0	1	1	1	43.5028823321208	64	0
Freq_Bat_Reaction_220619_0	1	1	1	CorrelationDetector	7	110	1	1	218	134	0	0	0	0	0	0	0	0	0	0	0	1	1	1	43.0644822843943	86	0
Freq_Bat_Reaction_220619_0	1	1	1	CorrelationDetector	7	110	1	1	217	81	0	0	0	0	0	0	0	0	0	0	0	1	1	1	43.3072406291781	58	0
Freq_Bat_Reaction_220619_0	1	1	1	CorrelationDetector	7	110	1	0	184	14	0	0	0	0	0	0	0	NaN	NaN	0	0	1	1	1	42.8544240681681	55	0
Freq_Bat_Reaction_220619_0	1	1	1	CorrelationDetector	7	110	1	0	175	2	0	0	0	NaN	0	0	0	NaN	NaN	0	0	1	1	1	42.9765311949211	55	0
Freq_Bat_Reaction_220619_0	1	1	1	CorrelationDetector	7	110	1	2	196	112	0	0	0	0	0	0	0	0	0	0	0	1	1	1	43.2339552755401	79	0
Freq_Bat_Reaction_220619_0	1	1	1	CorrelationDetector	7	110	1	1	244	112	0	0	0	0	0	0	0	0	0	0	0	1	1	1	43.1371810231472	58	0
Freq_Bat_Reaction_220619_0	1	1	1	CorrelationDetector	7	110	1	2	255	186	0	0	0	0	0	0	0	0	0	0	0	1	1	1	43.7690943600001	89	0
Freq_Bat_Reaction_220619_0	1	1	1	CorrelationDetector	7	110	1	2	282	193	0	0	0	0	0	0	0	0	0	0	0	1	1	1	44.4057831951487	79	0
Freq_Bat_Reaction_220619_0	1	1	1	CorrelationDetector	7	110	1	1	195	91	0	0	0	0	0	0	0	0	0	0	0	1	1	1	43.803052704086	74	0
Freq_Bat_Reaction_220619_0	1	1	1	CorrelationDetector	7	110	1	1	181	64	0	0	0	0	0	0	0	0	0	0	0	1	1	1	43.5980021066717	74	0
Freq_Bat_Reaction_220619_0	1	1	1	CorrelationDetector	7	110	1	2	214	79	0	0	0	0	0	0	0	0	0	0	0	1	1	1	44.0589411612077	60	0
Freq_Bat_Reaction_220619_0	1	1	1	CorrelationDetector	7	110	1	2	309	211	0	0	0	0	0	0	0	0	0	0	0	1	1	1	43.3397808238451	70	0
Freq_Bat_Reaction_220619_0	1	1	1	CorrelationDetector	7	110	1	1	214	122	0	0	0	0	0	0	0	0	0	0	0	1	1	1	42.9816278721757	75	0
Freq_Bat_Reaction_220619_0	1	1	1	CorrelationDetector	7	110	1	1	183	24	0	0	0	0	0	0	0	0	0	0	0	1	1	1	43.4755737539267	61	0
Freq_Bat_Reaction_220619_0	1	1	1	CorrelationDetector	7	110	1	1	189	72	0	0	0	0	0	0	0	0	0	0	0	1	1	1	43.1776024504055	69	0
Freq_Bat_Reaction_220619_0	1	1	1	CorrelationDetector	7	110	1	4	310	228	0	0	0	0	0	0	0	0	0	0	0	1	1	1	44.1004168982928	77	0
Freq_Bat_Reaction_220619_0	1	1	1	CorrelationDetector	7	110	1	1	200	68	0	0	0	0	0	0	0	0	0	0	0	1	1	1	43.5021474677959	71	0
Freq_Bat_Reaction_220619_0	1	1	1	CorrelationDetector	7	110	1	2	222	125	0	0	0	0	0	0	0	0	0	0	0	1	1	1	43.3131332294971	78	0
Freq_Bat_Reaction_220619_0	1	1	1	CorrelationDetector	7	110	1	0	163	0	0	0	0	NaN	NaN	NaN	0	NaN	NaN	0	0	1	1	1	42.8181012931316	58	0
Freq_Bat_Reaction_220619_0	1	1	1	CorrelationDetector	7	110	1	0	162	0	0	0	0	NaN	NaN	NaN	0	NaN	NaN	0	0	1	1	1	42.8482756399921	60	0
Freq_Bat_Reaction_220619_0	1	1	1	CorrelationDetector	7	110	1	0	167	1	0	0	0	NaN	0	0	0	NaN	NaN	0	0	1	1	1	42.8988547855478	58	0
Freq_Bat_Reaction_220619_0	1	1	1	CorrelationDetector	7	110	1	0	177	0	0	0	0	NaN	NaN	NaN	0	NaN	NaN	0	0	1	1	1	43.4756716915807	52	0
Freq_Bat_Reaction_220619_0	1	1	1	CorrelationDetector	7	110	1	1	312	222	0	0	0	0	0	0	0	0	0	0	0	1	1	1	43.8395071269636	61	0
Freq_Bat_Reaction_220619_0	1	1	1	CorrelationDetector	7	110	1	1	181	56	0	0	0	0	0	0	0	0	0	0	0	1	1	1	43.4601082524483	75	0
Freq_Bat_Reaction_220619_0	1	1	1	CorrelationDetector	7	110	1	0	184	23	0	0	0	0	0	0	0	NaN	NaN	0	0	1	1	1	42.9124292715756	51	0
Freq_Bat_Reaction_220619_0	1	1	1	CorrelationDetector	7	110	1	2	221	119	0	0	0	0	0	0	0	0	0	0	0	1	1	1	44.8963544792068	88	0
Freq_Bat_Reaction_220619_0	1	1	1	CorrelationDetector	7	110	1	1	271	151	0	0	0	0	0	0	0	0	0	0	0	1	1	1	43.5073396724222	61	0
Freq_Bat_Reaction_220619_0	1	1	1	CorrelationDetector	7	110	1	1	187	123	0	0	0	0	0	0	0	0	0	0	0	1	1	1	43.1322090188808	86	0
Freq_Bat_Reaction_220619_0	1	1	1	CorrelationDetector	7	110	1	0	176	15	0	0	0	0	0	0	0	NaN	NaN	0	0	1	1	1	42.9088422399977	50	0
Freq_Bat_Reaction_220619_0	1	1	1	CorrelationDetector	7	110	1	1	173	76	0	0	0	0	0	0	0	0	0	0	0	1	1	1	43.5204022151045	74	0
Freq_Bat_Reaction_220619_0	1	1	1	CorrelationDetector	7	110	1	1	225	97	0	0	0	0	0	0	0	0	0	0	0	1	1	1	44.0234195998395	67	0
Freq_Bat_Reaction_220619_0	1	1	1	CorrelationDetector	7	110	1	1	178	33	0	0	0	0	0	0	0	0	0	0	0	1	1	1	43.4076153099096	64	0
Freq_Bat_Reaction_220619_0	1	1	1	CorrelationDetector	7	110	1	2	324	228	0	0	0	0	0	0	0	0	0	0	0	1	1	1	43.698344715041	74	0
Freq_Bat_Reaction_220619_0	1	1	1	CorrelationDetector	7	110	1	2	301	223	0	0	0	0	0	0	0	0	0	0	0	1	1	1	44.2586003094911	76	0
Freq_Bat_Reaction_220619_0	1	1	1	CorrelationDetector	7	110	1	1	204	71	0	0	0	0	0	0	0	0	0	0	0	1	1	1	43.7352098193895	67	0
Freq_Bat_Reaction_220619_0	1	1	1	CorrelationDetector	7	110	1	0	158	21	0	0	0	0	0	0	0	0	NaN	0	0	1	1	1	43.3374920834491	63	0
Freq_Bat_Reaction_220619_0	1	1	1	CorrelationDetector	7	110	1	1	178	34	0	0	0	0	0	0	0	0	0	0	0	1	1	1	43.149588451137	63	0
Freq_Bat_Reaction_220619_0	1	1	1	CorrelationDetector	7	110	1	0	164	0	0	0	0	NaN	NaN	NaN	0	NaN	NaN	0	0	1	1	1	43.1831470898993	63	0
Freq_Bat_Reaction_220619_0	1	1	1	CorrelationDetector	7	110	1	1	198	65	0	0	0	0	0	0	0	0	0	0	0	1	1	1	43.7707826351748	66	0
Freq_Bat_Reaction_220619_0	1	1	1	CorrelationDetector	7	110	1	0	159	3	0	0	0	NaN	0	0	0	NaN	NaN	0	0	1	1	1	43.6125462217008	52	0
Freq_Bat_Reaction_220619_0	1	1	1	CorrelationDetector	7	110	1	1	220	149	0	0	0	0	0	0	0	0	0	0	0	1	1	1	43.8504626952084	80	0
Freq_Bat_Reaction_220619_0	1	1	1	CorrelationDetector	7	110	1	0	201	84	0	0	0	0	0	0	0	0	0	0	0	1	1	1	43.7554116784271	62	0
Freq_Bat_Reaction_220619_0	1	1	1	CorrelationDetector	7	110	1	0	165	8	0	0	0	0	0	0	0	NaN	NaN	0	0	1	1	1	43.0537801407918	61	0
Freq_Bat_Reaction_220619_0	1	1	1	CorrelationDetector	7	110	1	0	168	65	0	0	0	0	0	0	0	0	0	0	0	1	1	1	42.9278916854189	74	0
Freq_Bat_Reaction_220619_0	1	1	1	CorrelationDetector	7	110	1	1	286	183	0	0	0	0	0	0	0	0	0	0	0	1	1	1	43.5535330867333	59	0
Freq_Bat_Reaction_220619_0	1	1	1	CorrelationDetector	7	110	1	0	169	73	0	0	0	0	0	0	0	0	0	0	0	1	1	1	43.2205590126328	71	0
Freq_Bat_Reaction_220619_0	1	1	1	CorrelationDetector	7	110	1	0	147	16	0	0	0	0	0	0	0	0	0	0	0	1	1	1	43.2431331241627	69	0
Freq_Bat_Reaction_220619_0	1	1	1	CorrelationDetector	7	110	1	2	194	132	0	0	0	0	0	0	0	0	0	0	0	1	1	1	43.8212439273987	90	0
Freq_Bat_Reaction_220619_0	1	1	1	CorrelationDetector	7	110	1	1	200	52	0	0	0	0	0	0	0	0	0	0	0	1	1	1	43.1806724391479	56	0
Freq_Bat_Reaction_220619_0	1	1	1	CorrelationDetector	7	110	1	0	192	68	0	0	0	0	0	0	0	0	0	0	0	1	1	1	43.3509604826215	60	0
Freq_Bat_Reaction_220619_0	1	1	1	CorrelationDetector	7	110	1	3	363	313	0	0	0	0	0	0	0	0	0	0	0	1	1	1	44.8990526670258	78	0
Freq_Bat_Reaction_220619_0	1	1	1	CorrelationDetector	7	110	1	1	181	57	0	0	0	0	0	0	0	0	0	0	0	1	1	1	43.2604403206004	74	0
Freq_Bat_Reaction_220619_0	1	1	1	CorrelationDetector	7	110	1	1	160	63	0	0	0	0	0	0	0	0	0	0	0	1	1	1	43.4926490573591	76	0
Freq_Bat_Reaction_220619_0	1	1	1	CorrelationDetector	7	110	1	2	231	154	0	0	0	0	0	0	0	0	0	0	0	1	1	1	43.4155563614809	86	0
Freq_Bat_Reaction_220619_0	1	1	1	CorrelationDetector	7	110	1	2	272	156	0	0	0	0	0	0	0	0	0	0	0	1	1	1	43.5272364495645	63	0
Freq_Bat_Reaction_220619_0	1	1	1	CorrelationDetector	7	110	1	1	265	159	0	0	0	0	0	0	0	0	0	0	0	1	1	1	43.1542134035898	67	0
Freq_Bat_Reaction_220619_0	1	1	1	CorrelationDetector	7	110	1	1	225	132	0	0	0	0	0	0	0	0	0	0	0	1	1	1	45.1643197520087	62	0
Freq_Bat_Reaction_220619_0	1	1	1	CorrelationDetector	7	110	1	2	233	162	0	0	0	0	0	0	0	0	0	0	0	1	1	1	43.6661431936043	91	0
Freq_Bat_Reaction_220619_0	1	1	1	CorrelationDetector	7	110	1	0	160	18	0	0	0	0	0	0	0	0	NaN	0	0	1	1	1	43.5075009955951	66	0
Freq_Bat_Reaction_220619_0	1	1	1	CorrelationDetector	7	110	1	0	202	113	0	0	0	0	0	0	0	0	0	0	0	1	1	1	43.9847783082955	86	0
Freq_Bat_Reaction_220619_0	1	1	1	CorrelationDetector	7	110	1	0	184	79	0	0	0	0	0	0	0	0	0	0	0	1	1	1	43.1210728224294	80	0
Freq_Bat_Reaction_220619_0	1	1	1	CorrelationDetector	7	110	1	1	163	27	0	0	0	0	0	0	0	0	0	0	0	1	1	1	43.3032147466137	73	0
Freq_Bat_Reaction_220619_0	1	1	1	CorrelationDetector	7	110	1	0	184	0	0	0	0	NaN	NaN	NaN	0	NaN	NaN	0	0	1	1	1	42.9250404526227	49	0
Freq_Bat_Reaction_220619_0	1	1	1	CorrelationDetector	7	110	1	1	199	121	0	0	0	0	0	0	0	0	0	0	0	1	1	1	43.4505678816272	82	0
Freq_Bat_Reaction_220619_0	1	1	1	CorrelationDetector	7	110	1	1	183	26	0	0	0	0	0	0	0	0	0	0	0	1	1	1	43.3303108353903	52	0
Freq_Bat_Reaction_220619_0	1	1	1	CorrelationDetector	7	110	1	1	268	129	0	0	0	0	0	0	0	0	0	0	0	1	1	1	43.3773744883954	51	0
Freq_Bat_Reaction_220619_0	1	1	1	CorrelationDetector	7	110	1	1	227	108	0	0	0	0	0	0	0	0	0	0	0	1	1	1	43.8199952006077	68	0
Freq_Bat_Reaction_220619_0	1	1	1	CorrelationDetector	7	110	1	1	199	59	0	0	0	0	0	0	0	0	0	0	0	1	1	1	43.7039427627419	63	0
Freq_Bat_Reaction_220619_0	1	1	1	CorrelationDetector	7	110	1	0	169	3	0	0	0	NaN	0	0	0	NaN	NaN	0	0	1	1	1	43.2683760583683	55	0
Freq_Bat_Reaction_220619_0	1	1	1	CorrelationDetector	7	110	1	2	282	191	0	0	0	0	0	0	0	0	0	0	0	1	1	1	44.7713288052013	77	0
Freq_Bat_Reaction_220619_0	1	1	1	CorrelationDetector	7	110	1	2	208	115	0	0	0	0	0	0	0	0	0	0	0	1	1	1	44.4840467710132	78	0
Freq_Bat_Reaction_220619_0	1	1	1	CorrelationDetector	7	110	1	1	214	140	0	0	0	0	0	0	0	0	0	0	0	1	1	1	43.96815403271	76	0
Freq_Bat_Reaction_220619_0	1	1	1	CorrelationDetector	7	110	1	0	158	0	0	0	0	NaN	NaN	NaN	0	NaN	NaN	0	0	1	1	1	43.5622213859851	58	0
Freq_Bat_Reaction_220619_0	1	1	1	CorrelationDetector	7	110	1	0	179	50	0	0	0	0	0	0	0	0	0	0	0	1	1	1	43.3102562251415	62	0
Freq_Bat_Reaction_220619_0	1	1	1	CorrelationDetector	7	110	1	2	218	111	0	0	0	0	0	0	0	0	0	0	0	1	1	1	43.8067865721217	75	0
Freq_Bat_Reaction_220619_0	1	1	1	CorrelationDetector	7	110	1	2	185	52	0	0	0	0	0	0	0	0	0	0	0	1	1	1	43.3221725070272	73	0
Freq_Bat_Reaction_220619_0	1	1	1	CorrelationDetector	7	110	1	0	186	1	0	0	0	NaN	0	0	0	NaN	NaN	0	0	1	1	1	43.1808897927053	44	0
Freq_Bat_Reaction_220619_0	1	1	1	CorrelationDetector	7	110	1	1	266	138	0	0	0	0	0	0	0	0	0	0	0	1	1	1	44.1004034541672	62	0
Freq_Bat_Reaction_220619_0	1	1	1	CorrelationDetector	7	110	1	0	173	0	0	0	0	NaN	NaN	NaN	0	NaN	NaN	0	0	1	1	1	42.938817865573	52	0
Freq_Bat_Reaction_220619_0	1	1	1	CorrelationDetector	7	110	1	0	187	14	0	0	0	0	0	0	0	0	NaN	0	0	1	1	1	43.5811491285791	53	0
Freq_Bat_Reaction_220619_0	1	1	1	CorrelationDetector	7	110	1	3	236	170	0	0	0	0	0	0	0	0	0	0	0	1	1	1	43.6901929351365	77	0
Freq_Bat_Reaction_220619_0	1	1	1	CorrelationDetector	7	110	1	0	269	156	0	0	0	0	0	0	0	0	0	0	0	1	1	1	44.4224190710547	65	0
Freq_Bat_Reaction_220619_0	1	1	1	CorrelationDetector	7	110	1	1	195	58	0	0	0	0	0	0	0	0	0	0	0	1	1	1	43.13175409615	64	0
Freq_Bat_Reaction_220619_0	1	1	1	CorrelationDetector	7	110	1	0	198	52	0	0	0	0	0	0	0	0	0	0	0	1	1	1	42.9111970262259	54	0
Freq_Bat_Reaction_220619_0	1	1	1	CorrelationDetector	7	110	1	1	267	129	0	0	0	0	0	0	0	0	0	0	0	1	1	1	43.0539729894353	54	0
Freq_Bat_Reaction_220619_0	1	1	1	CorrelationDetector	7	110	1	1	198	63	0	0	0	0	0	0	0	0	0	0	0	1	1	1	43.3386569073599	69	0
Freq_Bat_Reaction_220619_1	2	1	0.5	CorrelationDetector	7	110	1	1	223	90	6	6	0	0.0333333333333333	0.0666666666666667	0.122222222222222	0	0	0.06	1.65978171446524	0.000224100369238813	1	2	1	43.5748687599321	61	0
Freq_Bat_Reaction_220619_1	2	1	0.5	CorrelationDetector	7	110	1	0	208	63	9	9	0	0.111111111111111	0.142857142857143	0.238095238095238	0.0535714285714286	0	0.0384615384615385	1.5156021996359	0.00280445302849158	1	2	1	43.3812077191954	63	0.0158730158730159
Freq_Bat_Reaction_220619_1	2	1	0.5	CorrelationDetector	7	110	1	0	170	0	0	0	0	NaN	NaN	NaN	0	NaN	NaN	0.985105942356162	0.000181348132178018	1	2	1	43.0832497297048	55	0.0181818181818182
Freq_Bat_Reaction_220619_1	2	1	0.5	CorrelationDetector	7	110	1	0	193	44	0	0	0	0	0	0	0	0	0	0.971103644686033	4.05864452568036e-05	1	2	1	43.1597572334739	60	0.0666666666666667
Freq_Bat_Reaction_220619_1	2	1	0.5	CorrelationDetector	7	110	1	0	157	14	0	0	0	0	0	0.142857142857143	0	NaN	NaN	1.23177182814335	0.00011392791013942	1	2	1	42.999970967629	57	0
Freq_Bat_Reaction_220619_1	2	1	0.5	CorrelationDetector	7	110	1	1	210	62	0	0	0	0	0	0.0483870967741935	0	0	0	1.25743687964211	0.00010711506943672	1	2	1	43.3745639666854	62	0.032258064516129
Freq_Bat_Reaction_220619_1	2	1	0.5	CorrelationDetector	7	110	1	0	165	0	0	0	0	NaN	NaN	NaN	0	NaN	NaN	0.988800085158995	0.00151972445079607	1	2	1	43.2383276794856	57	0
Freq_Bat_Reaction_220619_1	2	1	0.5	CorrelationDetector	7	110	1	0	191	47	0	0	0	0	0	0	0	0	0	0.846688502907348	2.83200308820384e-05	1	2	1	43.3871691758558	65	0
Freq_Bat_Reaction_220619_1	2	1	0.5	CorrelationDetector	7	110	1	1	194	50	2	2	0	0.04	0.04	0.06	0.0377358490566038	0	0	1.42315248355845	0.0125691472846976	1	2	1	43.7266203007493	59	0.0169491525423729
Freq_Bat_Reaction_220619_1	2	1	0.5	CorrelationDetector	7	110	1	1	217	111	0	0	0	0	0	0.018018018018018	0	0	0	1.31217891739847	0.00294110319006636	1	2	1	43.7546432983544	68	0
Freq_Bat_Reaction_220619_1	2	1	0.5	CorrelationDetector	7	110	1	1	188	26	1	1	0	0.0384615384615385	0.0384615384615385	0.0384615384615385	0	0	0.0833333333333333	1.50611173535759	0.0169969708261858	1	2	1	43.368656606696	60	0
Freq_Bat_Reaction_220619_1	2	1	0.5	CorrelationDetector	7	110	1	0	153	24	1	1	0	0.0416666666666667	0.0416666666666667	0.0833333333333333	0.0112359550561798	0	NaN	1.45352652381976	0.00427229468497675	1	2	1	44.7528588558975	92	0.33695652173913
Freq_Bat_Reaction_220619_1	2	1	0.5	CorrelationDetector	7	110	1	1	248	101	3	3	0	0.0198019801980198	0.0297029702970297	0.0297029702970297	0.0465116279069767	0	0	1.04334868066808	6.78402836645398e-05	1	2	1	43.2475984137087	51	0
Freq_Bat_Reaction_220619_1	2	1	0.5	CorrelationDetector	7	110	1	0	179	48	0	0	0	0	0	0.0625	0	0	0	0.841236147832886	7.68339686088264e-05	1	2	1	43.7948703793644	72	0.0138888888888889
Freq_Bat_Reaction_220619_1	2	1	0.5	CorrelationDetector	7	110	1	1	164	94	1	1	0	0.0106382978723404	0.0106382978723404	0.0106382978723404	0	0.0434782608695652	0	0.585177074339097	1.78615655495742e-05	1	2	1	44.7719330144946	77	0
Freq_Bat_Reaction_220619_1	2	1	0.5	CorrelationDetector	7	110	1	0	192	0	0	0	0	NaN	NaN	NaN	0	NaN	NaN	0.648298853039795	0.00257075689071895	1	2	1	43.1829474476437	47	0
Freq_Bat_Reaction_220619_1	2	1	0.5	CorrelationDetector	7	110	1	2	328	226	3	3	0	0.0132743362831858	0.0132743362831858	0.0353982300884956	0	0	0.015625	1.28706375111566	0.0397934311165356	1	2	1	43.3531455614793	75	0
Freq_Bat_Reaction_220619_1	2	1	0.5	CorrelationDetector	7	110	1	2	231	137	5	5	0	0.0364963503649635	0.0364963503649635	0.0656934306569343	0.0862068965517241	0	0	1.35535052552841	0.102179524644088	1	2	1	43.6474390119423	76	0.0263157894736842
Freq_Bat_Reaction_220619_1	2	1	0.5	CorrelationDetector	7	110	1	1	163	35	0	0	0	0	0	0.0285714285714286	0	0	0	1.30772682073343	0.0503836996013812	1	2	1	43.3813615201843	70	0.0285714285714286
Freq_Bat_Reaction_220619_1	2	1	0.5	CorrelationDetector	7	110	1	1	222	143	3	3	0	0.020979020979021	0.020979020979021	0.027972027972028	0.0555555555555556	0	0	1.18921853178162	0.0130649427586938	1	2	1	44.8906553233592	82	0
Freq_Bat_Reaction_220619_1	2	1	0.5	CorrelationDetector	7	110	1	3	290	190	4	4	0	0.0210526315789474	0.0210526315789474	0.0473684210526316	0.0192307692307692	0	0.0215827338129496	1.7439397555816	0.149324952997365	1	2	1	44.0176182988027	77	0
Freq_Bat_Reaction_220619_1	2	1	0.5	CorrelationDetector	7	110	1	0	170	91	0	0	0	0	0	0	0	0	0	1.6317201957215	0.172975492328005	1	2	1	43.653271614549	89	0.0449438202247191
Freq_Bat_Reaction_220619_1	2	1	0.5	CorrelationDetector	7	110	1	1	206	101	3	3	0	0.0099009900990099	0.0297029702970297	0.158415841584158	0.0135135135135135	0	0	1.78384423770733	0.0668733140624082	1	2	1	43.7217461170113	86	0.0581395348837209
Freq_Bat_Reaction_220619_1	2	1	0.5	CorrelationDetector	7	110	1	0	239	63	12	12	0	0.19047619047619	0.19047619047619	0.317460317460317	0.142857142857143	0.0833333333333333	0.125	2.34010945787027	0.514309891452552	1	2	1	44.2185163012815	76	0.421052631578947
Freq_Bat_Reaction_220619_1	2	1	0.5	CorrelationDetector	7	110	1	1	190	114	0	0	0	0	0	0.0087719298245614	0	0	0	1.05352966210144	1.36703699773179e-06	1	2	1	43.4928155957742	86	0
Freq_Bat_Reaction_220619_1	2	1	0.5	CorrelationDetector	7	110	1	0	151	14	1	1	0	0.0714285714285714	0.0714285714285714	0.0714285714285714	0.0175438596491228	0	NaN	1.04623380044139	0.00250301784073171	1	2	1	42.9995156980906	60	0
Freq_Bat_Reaction_220619_1	2	1	0.5	CorrelationDetector	7	110	1	1	254	122	0	0	0	0	0	0.0245901639344262	0	0	0	1.01843915850016	0.000139437728880049	1	2	1	44.1210554701658	64	0.046875
Freq_Bat_Reaction_220619_1	2	1	0.5	CorrelationDetector	7	110	1	1	195	63	2	2	0	0.0317460317460317	0.0317460317460317	0.0634920634920635	0	0	0.0588235294117647	0.876511173561827	0	1	2	1	43.2805753351465	67	0
Freq_Bat_Reaction_220619_1	2	1	0.5	CorrelationDetector	7	110	1	1	241	142	1	1	0	0.00704225352112676	0.00704225352112676	0.0563380281690141	0	0	0.010752688172043	1.55334873577894	0	1	2	1	43.8622572376168	64	0
Freq_Bat_Reaction_220619_1	2	1	0.5	CorrelationDetector	7	110	1	1	165	97	2	2	0	0	0.0206185567010309	0.0927835051546392	0	0	0	1.33536148872183	0.00313397041330805	1	2	1	42.9319338427508	89	0
Freq_Bat_Reaction_220619_1	2	1	0.5	CorrelationDetector	7	110	1	0	183	0	0	0	0	NaN	NaN	NaN	0	NaN	NaN	0.720953471878839	0.00361150228225524	1	2	1	43.6364698199467	42	0
Freq_Bat_Reaction_220619_1	2	1	0.5	CorrelationDetector	7	110	1	1	218	133	2	2	0	0.0150375939849624	0.0150375939849624	0.0150375939849624	0.0416666666666667	0	0	0.745423631381324	3.56782965303094e-06	1	2	1	44.2709397362903	68	0
Freq_Bat_Reaction_220619_1	2	1	0.5	CorrelationDetector	7	110	1	2	193	136	2	2	0	0	0.0147058823529412	0.0588235294117647	0	0	0	1.27716265373942	0	1	2	1	43.6973224052656	89	0
Freq_Bat_Reaction_220619_1	2	1	0.5	CorrelationDetector	7	110	1	0	231	120	17	17	0	0.00833333333333333	0.141666666666667	0.225	0.0188679245283019	0	0	1.52910233990765	0	1	2	1	43.984147690745	66	0
Freq_Bat_Reaction_220619_1	2	1	0.5	CorrelationDetector	7	110	1	1	204	120	8	8	0	0.05	0.0666666666666667	0.141666666666667	0.0746268656716418	0	0	1.41434370051118	0.00391017869753465	1	2	1	43.6468908732592	80	0
Freq_Bat_Reaction_220619_1	2	1	0.5	CorrelationDetector	7	110	1	2	285	179	1	1	0	0.00558659217877095	0.00558659217877095	0.0446927374301676	0.0227272727272727	0	0	1.67109299335009	3.03559148934456e-05	1	2	1	44.5623751400897	65	0
Freq_Bat_Reaction_220619_1	2	1	0.5	CorrelationDetector	7	110	1	1	215	111	2	2	0	0.018018018018018	0.018018018018018	0.0540540540540541	0	0.0666666666666667	0.0181818181818182	1.59572298003969	7.87561289996985e-06	1	2	1	43.6295898650471	65	0
Freq_Bat_Reaction_220619_1	2	1	0.5	CorrelationDetector	7	110	1	1	267	198	1	1	0	0.00505050505050505	0.00505050505050505	0.0252525252525253	0	0	0.00704225352112676	1.2731139084918	0	1	2	1	43.2917113118367	79	0
Freq_Bat_Reaction_220619_1	2	1	0.5	CorrelationDetector	7	110	1	1	189	50	0	0	0	0	0	0.08	0	0	0	1.13904588195933	0.161482286741341	1	2	1	43.1639069169897	64	0
Freq_Bat_Reaction_220619_1	2	1	0.5	CorrelationDetector	7	110	1	3	404	346	0	0	0	0	0	0.00289017341040462	0	0	0	0.925640958046778	0.000846067916765302	1	2	1	44.3613564694011	76	0
Freq_Bat_Reaction_220619_1	2	1	0.5	CorrelationDetector	7	110	1	1	211	76	0	0	0	0	0	0.0263157894736842	0	0	0	1.10759307540097	0.037435910600088	1	2	1	43.9788193393099	66	0.0606060606060606
Freq_Bat_Reaction_220619_1	2	1	0.5	CorrelationDetector	7	110	1	1	187	63	2	2	0	0.0317460317460317	0.0317460317460317	0.0952380952380952	0.0208333333333333	0	0.0555555555555556	1.08895268435071	0.00474290925823514	1	2	1	43.9415000459062	62	0
Freq_Bat_Reaction_220619_1	2	1	0.5	CorrelationDetector	7	110	1	1	240	110	0	0	0	0	0	0	0	0	0	1.02795800917069	0.00270886441404882	1	2	1	43.4242757134306	69	0
Freq_Bat_Reaction_220619_1	2	1	0.5	CorrelationDetector	7	110	1	1	207	110	1	1	0	0.00909090909090909	0.00909090909090909	0.0181818181818182	0	0.0555555555555556	0	1.12680356279393	0.0155294530594081	1	2	1	43.8604010369719	73	0
Freq_Bat_Reaction_220619_1	2	1	0.5	CorrelationDetector	7	110	1	1	240	148	0	0	0	0	0	0.00675675675675676	0	0	0	1.07120498452647	1.25852894573612e-06	1	2	1	43.293450447821	78	0.0256410256410256
Freq_Bat_Reaction_220619_1	2	1	0.5	CorrelationDetector	7	110	1	0	185	12	0	0	0	NaN	0	0.166666666666667	0	NaN	NaN	1.18030045951263	0.00012157493512507	1	2	1	43.4644542140676	49	0.0408163265306122
Freq_Bat_Reaction_220619_1	2	1	0.5	CorrelationDetector	7	110	1	1	175	32	0	0	0	0	0	0.03125	0	0	0	0.894894379389694	0.00361331783070319	1	2	1	43.0166928244826	66	0
Freq_Bat_Reaction_220619_1	2	1	0.5	CorrelationDetector	7	110	1	0	187	57	0	0	0	0	0	0	0	0	0	0.926872862817657	0.00217682534974805	1	2	1	43.0984910874422	61	0
Freq_Bat_Reaction_220619_1	2	1	0.5	CorrelationDetector	7	110	1	0	209	48	1	1	0	0	0.0208333333333333	0.0208333333333333	0	0	0	0.493892792801687	0	1	2	1	43.5447997573172	45	0
Freq_Bat_Reaction_220619_1	2	1	0.5	CorrelationDetector	7	110	1	1	268	111	0	0	0	0	0	0	0	0	0	0.510177136155275	0	1	2	1	43.5225994132388	40	0
Freq_Bat_Reaction_220619_1	2	1	0.5	CorrelationDetector	7	110	1	1	214	47	0	0	0	0	0	0	0	0	0	0.928083042888492	0.0289339952178786	1	2	1	44.7775178112939	54	0.0185185185185185
Freq_Bat_Reaction_220619_1	2	1	0.5	CorrelationDetector	7	110	1	2	256	218	0	0	0	0	0	0.0229357798165138	0	0	0	0.743774233919568	0.000267552699250358	1	2	1	44.4505259635559	85	0.0352941176470588
Freq_Bat_Reaction_220619_1	2	1	0.5	CorrelationDetector	7	110	1	1	197	65	0	0	0	0	0	0.0153846153846154	0	0	0	0.732311199158821	0.000967974094101305	1	2	1	43.3534584451622	62	0
Freq_Bat_Reaction_220619_1	2	1	0.5	CorrelationDetector	7	110	1	1	203	64	0	0	0	0	0	0.015625	0	0	0	0.77804737571845	0.000576629138757064	1	2	1	44.4168509593509	61	0
Freq_Bat_Reaction_220619_1	2	1	0.5	CorrelationDetector	7	110	1	1	198	75	0	0	0	0	0	0.04	0	0	0	1.55492456015804	0.00571332309482496	1	2	1	43.5033386951299	66	0
Freq_Bat_Reaction_220619_1	2	1	0.5	CorrelationDetector	7	110	1	0	223	127	2	2	0	0.015748031496063	0.015748031496063	0.047244094488189	0	0	0.025	1.31326673921536	0.000245839354836949	1	2	1	43.7935092485547	76	0
Freq_Bat_Reaction_220619_1	2	1	0.5	CorrelationDetector	7	110	1	1	172	42	0	0	0	0	0	0.0476190476190476	0	0	0	1.80457400005956	0.0045354235870123	1	2	1	43.286923063533	67	0.0149253731343284
Freq_Bat_Reaction_220619_1	2	1	0.5	CorrelationDetector	7	110	1	0	159	23	0	0	0	0	0	0.130434782608696	0	0	NaN	1.74830982205829	0.0047939337903997	1	2	1	45.5611951661267	76	0.302631578947368
Freq_Bat_Reaction_220619_1	2	1	0.5	CorrelationDetector	7	110	1	1	183	76	1	1	0	0.0131578947368421	0.0131578947368421	0.0394736842105263	0.0136986301369863	0	0	1.12199311107607	0.00297890921090272	1	2	1	43.8780959439314	83	0.072289156626506
Freq_Bat_Reaction_220619_1	2	1	0.5	CorrelationDetector	7	110	1	0	161	3	1	1	0	0	0.333333333333333	0	0	NaN	NaN	0.919718075706038	0.0095088345539583	1	2	1	43.0107655294513	63	0
Freq_Bat_Reaction_220619_1	2	1	0.5	CorrelationDetector	7	110	1	2	262	144	0	0	0	0	0	0	0	0	0	1.07084994263158	4.32883413951751e-05	1	2	1	43.5099752548191	67	0
Freq_Bat_Reaction_220619_1	2	1	0.5	CorrelationDetector	7	110	1	1	174	27	0	0	0	0	0	0	0	0	0	0.976452688098919	0.00156775205877545	1	2	1	43.2875138033287	63	0
Freq_Bat_Reaction_220619_1	2	1	0.5	CorrelationDetector	7	110	1	0	188	46	22	22	0	0.326086956521739	0.478260869565217	0.608695652173913	0.0192307692307692	0.444444444444444	0	1.87496729774953	0.178651529283239	1	2	1	43.728121065809	62	0.161290322580645
Freq_Bat_Reaction_220619_1	2	1	0.5	CorrelationDetector	7	110	1	1	230	158	9	9	0	0.0253164556962025	0.0569620253164557	0.120253164556962	0	0.142857142857143	0.0131578947368421	1.72656469404104	0.00895209337982619	1	2	1	43.7559291611634	84	0
Freq_Bat_Reaction_220619_1	2	1	0.5	CorrelationDetector	7	110	1	0	170	18	0	0	0	0	0	0	0	0	NaN	1.02597151776538	0.00321727346400135	1	2	1	43.4605078451416	56	0.0535714285714286
Freq_Bat_Reaction_220619_1	2	1	0.5	CorrelationDetector	7	110	1	1	184	50	0	0	0	0	0	0.02	0	0	0	1.05328516972199	0.00187355683227172	1	2	1	43.5151979334025	62	0.032258064516129
Freq_Bat_Reaction_220619_1	2	1	0.5	CorrelationDetector	7	110	1	0	196	0	0	0	0	NaN	NaN	NaN	0	NaN	NaN	1.19447305730879	0.0125840454511708	1	2	1	44.532283230202	46	0.282608695652174
Freq_Bat_Reaction_220619_1	2	1	0.5	CorrelationDetector	7	110	1	2	229	121	1	1	0	0.00826446280991736	0.00826446280991736	0.0247933884297521	0.0166666666666667	0	0	1.08276939009807	0.000832382291805897	1	2	1	43.7176759892431	75	0.0133333333333333
Freq_Bat_Reaction_220619_1	2	1	0.5	CorrelationDetector	7	110	1	0	176	3	2	2	0	NaN	0.666666666666667	0.333333333333333	0	NaN	NaN	0.995007771189881	0.00153435664812861	1	2	1	43.0185671492993	50	0.02
Freq_Bat_Reaction_220619_1	2	1	0.5	CorrelationDetector	7	110	1	0	193	84	3	3	0	0	0.0357142857142857	0.0595238095238095	0	0	0	1.03216597817272	0.000627713789216399	1	2	1	43.879023131026	62	0
Freq_Bat_Reaction_220619_1	2	1	0.5	CorrelationDetector	7	110	1	0	146	9	0	0	0	NaN	0	0	0	NaN	NaN	1.04740201370896	3.05242980227625e-05	1	2	1	42.9699399927826	69	0
Freq_Bat_Reaction_220619_1	2	1	0.5	CorrelationDetector	7	110	1	0	198	56	0	0	0	0	0	0	0	0	0	1.07767446733404	0.000251548301746285	1	2	1	43.223420881985	62	0
Freq_Bat_Reaction_220619_1	2	1	0.5	CorrelationDetector	7	110	1	0	163	18	2	2	0	0.111111111111111	0.111111111111111	0.0555555555555556	0.0307692307692308	NaN	NaN	0.91585813781586	0.00962539604514689	1	2	1	42.8803716282361	66	0.0151515151515152
Freq_Bat_Reaction_220619_1	2	1	0.5	CorrelationDetector	7	110	1	0	223	104	2	2	0	0.0192307692307692	0.0192307692307692	0.0288461538461538	0	0	0.0266666666666667	1.27413973663041	0.0001227550300259	1	2	1	43.2834059900745	64	0.03125
Freq_Bat_Reaction_220619_1	2	1	0.5	CorrelationDetector	7	110	1	1	241	122	4	4	0	0.0245901639344262	0.0327868852459016	0.040983606557377	0.0350877192982456	0	0	0.684678083915602	0	1	2	1	43.0030983729616	65	0
Freq_Bat_Reaction_220619_1	2	1	0.5	CorrelationDetector	7	110	1	0	204	72	0	0	0	0	0	0.0277777777777778	0	0	0	0.962695161150095	0.00029855671813829	1	2	1	44.5658922738075	68	0
Freq_Bat_Reaction_220619_1	2	1	0.5	CorrelationDetector	7	110	1	0	175	3	0	0	0	NaN	0	0.333333333333333	0	NaN	NaN	0.930841844951134	0.00890748386725452	1	2	1	42.9379877707667	51	0
Freq_Bat_Reaction_220619_1	2	1	0.5	CorrelationDetector	7	110	1	1	190	93	1	1	0	0.010752688172043	0.010752688172043	0.021505376344086	0.0163934426229508	0	0	0.931713068137186	0.00827034930002728	1	2	1	44.1451217715578	76	0.0131578947368421
Freq_Bat_Reaction_220619_1	2	1	0.5	CorrelationDetector	7	110	1	1	196	65	2	2	0	0.0307692307692308	0.0307692307692308	0.123076923076923	0	0	0.0526315789473684	1.8063904180777	0.000656594586000987	1	2	1	43.6010189922363	67	0.0149253731343284
Freq_Bat_Reaction_220619_1	2	1	0.5	CorrelationDetector	7	110	1	1	196	48	4	4	0	0.0833333333333333	0.0833333333333333	0.208333333333333	0.0416666666666667	0	0.05	1.99787875410093	0.00303309967770837	1	2	1	44.6460398131469	82	0.317073170731707
Freq_Bat_Reaction_220619_1	2	1	0.5	CorrelationDetector	7	110	1	1	283	220	7	7	0	0.0318181818181818	0.0318181818181818	0.0545454545454545	0	0	0.0476190476190476	1.87841154312512	0.0123859613390416	1	2	1	43.4750684417905	81	0.0493827160493827
Freq_Bat_Reaction_220619_1	2	1	0.5	CorrelationDetector	7	110	1	1	190	114	1	1	0	0.0087719298245614	0.0087719298245614	0.0350877192982456	0.0151515151515152	0	0	1.61441674533836	0.324574340697894	1	2	1	43.7115321206735	81	0
Freq_Bat_Reaction_220619_1	2	1	0.5	CorrelationDetector	7	110	1	0	184	13	9	9	0	NaN	0.692307692307692	0.461538461538462	0.159090909090909	NaN	NaN	0.805788465057766	9.46259262420057e-06	1	2	1	42.7562400417109	45	0
Freq_Bat_Reaction_220619_1	2	1	0.5	CorrelationDetector	7	110	1	0	189	19	13	13	0	0.473684210526316	0.684210526315789	0.789473684210526	0.186046511627907	NaN	NaN	0.954176036180759	6.02039216903787e-05	1	2	1	43.1636459036047	44	0.0454545454545455
Freq_Bat_Reaction_220619_1	2	1	0.5	CorrelationDetector	7	110	1	0	186	29	4	4	0	0	0.137931034482759	0.206896551724138	0	NaN	NaN	1.10007653432694	0	1	2	1	43.1887672391336	54	0.0740740740740741
Freq_Bat_Reaction_220619_1	2	1	0.5	CorrelationDetector	7	110	1	2	199	81	0	0	0	0	0	0.0493827160493827	0	0	0	1.01093745466085	0	1	2	1	43.3674929331281	67	0
Freq_Bat_Reaction_220619_1	2	1	0.5	CorrelationDetector	7	110	1	1	317	207	20	20	0	0.0628019323671498	0.0966183574879227	0.120772946859903	0.0555555555555556	0	0.00819672131147541	1.95549429092314	0.101892830711924	1	2	1	43.8735901841313	65	0.0307692307692308
Freq_Bat_Reaction_220619_1	2	1	0.5	CorrelationDetector	7	110	1	0	254	58	9	9	0	0.0172413793103448	0.155172413793103	0.362068965517241	0	0	0	1.61600780776086	0.236395134982223	1	2	1	42.8813678923527	54	0.0185185185185185
Freq_Bat_Reaction_220619_1	2	1	0.5	CorrelationDetector	7	110	1	1	266	142	5	5	0	0.0352112676056338	0.0352112676056338	0.211267605633803	0	0	0.0531914893617021	1.60405718133832	0.00013115871583286	1	2	1	44.0566132829884	70	0.2
Freq_Bat_Reaction_220619_1	2	1	0.5	CorrelationDetector	7	110	1	0	175	61	11	11	0	0.147540983606557	0.180327868852459	0.213114754098361	0	0.166666666666667	0.222222222222222	1.38019157842941	0.000648648075225981	1	2	1	43.3847030110714	61	0
Freq_Bat_Reaction_220619_1	2	1	0.5	CorrelationDetector	7	110	1	0	177	9	0	0	0	0	0	0.111111111111111	0	0	NaN	0.970315672948126	0.00346777182714722	1	2	1	43.2901076809736	55	0.0181818181818182
Freq_Bat_Reaction_220619_1	2	1	0.5	CorrelationDetector	7	110	1	1	218	110	0	0	0	0	0	0.0454545454545455	0	0	0	1.0686886454639	0.000619018437324673	1	2	1	43.7381393091433	67	0
Freq_Bat_Reaction_220619_1	2	1	0.5	CorrelationDetector	7	110	1	1	203	48	2	2	0	0.0416666666666667	0.0416666666666667	0.0416666666666667	0.0454545454545455	0	0	1.26443244362509	0.000201875474274331	1	2	1	44.2600782286051	50	0.02
Freq_Bat_Reaction_220619_1	2	1	0.5	CorrelationDetector	7	110	1	0	176	30	4	4	0	0.133333333333333	0.133333333333333	0.133333333333333	0.0625	NaN	NaN	1.4540914208555	0.000281465399754357	1	2	1	45.0527664349565	65	0.338461538461538
Freq_Bat_Reaction_220619_1	2	1	0.5	CorrelationDetector	7	110	1	2	328	155	0	0	0	0	0	0.00645161290322581	0	0	0	0.999191864781963	0	1	2	1	44.3973793196549	41	0
Freq_Bat_Reaction_220619_1	2	1	0.5	CorrelationDetector	7	110	1	0	198	52	0	0	0	0	0	0	0	0	0	0.630291807384043	0	1	2	1	43.3595925996341	51	0
Freq_Bat_Reaction_220619_1	2	1	0.5	CorrelationDetector	7	110	1	2	227	155	3	3	0	0.0193548387096774	0.0193548387096774	0.0709677419354839	0	0	0.0275229357798165	1.42493736273493	0.0102227366929446	1	2	1	42.9066501133446	88	0.0113636363636364
Freq_Bat_Reaction_220619_1	2	1	0.5	CorrelationDetector	7	110	1	0	171	13	0	0	0	0	0	0	0	0	NaN	1.60364154643443	0.336349896052697	1	2	1	43.0678517402271	52	0
Freq_Bat_Reaction_220619_1	2	1	0.5	CorrelationDetector	7	110	1	1	236	82	4	4	0	0.0121951219512195	0.0487804878048781	0.0853658536585366	0.0238095238095238	0	0	1.76740644251281	0.073879875323746	1	2	1	43.4234810129445	52	0
Freq_Bat_Reaction_220619_1	2	1	0.5	CorrelationDetector	7	110	1	2	208	150	2	2	0	0.0133333333333333	0.0133333333333333	0.0333333333333333	0.0298507462686567	0	0	1.17455888759311	0.000960172213149973	1	2	1	43.3172406483975	81	0
Freq_Bat_Reaction_220619_1	2	1	0.5	CorrelationDetector	7	110	1	1	184	89	1	1	0	0.0112359550561798	0.0112359550561798	0.0561797752808989	0	0.0625	0	1.61537181317778	0.0403224858611451	1	2	1	43.7528157254938	83	0.0120481927710843
Freq_Bat_Reaction_220619_1	2	1	0.5	CorrelationDetector	7	110	1	1	196	79	11	11	0	0.126582278481013	0.139240506329114	0.20253164556962	0.125	0	0	1.78442233522554	0.0763464843587385	1	2	1	43.5533921516552	71	0.028169014084507
Freq_Bat_Reaction_220619_1	2	1	0.5	CorrelationDetector	7	110	1	1	202	88	5	5	0	0.0454545454545455	0.0568181818181818	0.113636363636364	0.0188679245283019	0	0.027027027027027	1.69642949929043	0.000592198029272877	1	2	1	44.1255856428567	69	0
Freq_Bat_Reaction_220619_1	2	1	0.5	CorrelationDetector	7	110	1	0	174	53	3	3	0	0.0377358490566038	0.0566037735849057	0.132075471698113	0.0188679245283019	0	0	1.52646076789657	0.0135380660800539	1	2	1	44.1625108879274	67	0.0895522388059701
Freq_Bat_Reaction_220619_1	2	1	0.5	CorrelationDetector	7	110	1	1	245	177	7	7	0	0.00564971751412429	0.0395480225988701	0.169491525423729	0	0	0	1.38679444019094	0.000123244985155847	1	2	1	43.5496144951812	81	0
Freq_Bat_Reaction_220619_1	2	1	0.5	CorrelationDetector	7	110	1	0	214	86	6	6	0	0.0232558139534884	0.0697674418604651	0.337209302325581	0	0	0.0512820512820513	1.27703509660113	6.61790551136589e-05	1	2	1	43.2860453643659	59	0
Freq_Bat_Reaction_220619_1	2	1	0.5	CorrelationDetector	7	110	1	1	208	79	2	2	0	0.0253164556962025	0.0253164556962025	0.0759493670886076	0.0392156862745098	0	0	0.85893947617028	0.00235881748745535	1	2	1	43.5606060751907	64	0
Freq_Bat_Reaction_220619_1	2	1	0.5	CorrelationDetector	7	110	1	1	172	60	2	2	0	0.0166666666666667	0.0333333333333333	0.0666666666666667	0.0144927536231884	0	0	0.749482810645807	2.67473683031238e-05	1	2	1	43.4068197274119	81	0
Freq_Bat_Reaction_220619_1	2	1	0.5	CorrelationDetector	7	110	1	1	232	103	0	0	0	0	0	0.0194174757281553	0	0	0	0.746928141574839	5.35686703516777e-09	1	2	1	43.8036848628942	64	0
Freq_Bat_Reaction_220619_1	2	1	0.5	CorrelationDetector	7	110	1	0	167	12	1	1	0	NaN	0.0833333333333333	0.166666666666667	0	NaN	NaN	0.882175089575846	2.20623167461069e-05	1	2	1	43.0771335848051	53	0
Freq_Bat_Reaction_220619_1	2	1	0.5	CorrelationDetector	7	110	1	0	228	32	0	0	0	0	0	0.03125	0	0	0	1.41308224370476	0.00189824861916455	1	2	1	43.8880286747783	54	0.203703703703704
Freq_Bat_Reaction_220619_1	2	1	0.5	CorrelationDetector	7	110	1	2	247	119	1	1	0	0.00840336134453781	0.00840336134453781	0.0252100840336134	0	0	0	1.25370006485669	9.19820036270517e-05	1	2	1	43.664608669597	75	0
Freq_Bat_Reaction_220619_1	2	1	0.5	CorrelationDetector	7	110	1	0	203	66	4	4	0	0	0.0606060606060606	0.0909090909090909	0	0	0	1.13908593554718	5.73541879995891e-06	1	2	1	43.4603316770938	60	0
Freq_Bat_Reaction_220619_1	2	1	0.5	CorrelationDetector	7	110	1	0	203	47	0	0	0	0	0	0.0638297872340425	0	0	0	1.15739938599911	0.000199190392042548	1	2	1	43.4464009970559	49	0
Freq_Bat_Reaction_220619_1	2	1	0.5	CorrelationDetector	7	110	1	0	260	193	6	6	0	0.00518134715025907	0.0310880829015544	0.0725388601036269	0	0	0	1.1452281316087	0	1	2	1	44.5632671276583	82	0
Freq_Bat_Reaction_220619_1	2	1	0.5	CorrelationDetector	7	110	1	0	145	12	5	5	0	0.166666666666667	0.416666666666667	0.583333333333333	0.03125	NaN	NaN	0.867343568769394	0.0124786555451906	1	2	1	43.1652195241374	65	0
Freq_Bat_Reaction_220619_1	2	1	0.5	CorrelationDetector	7	110	1	1	218	130	0	0	0	0	0	0	0	0	0	0.775120967815716	0.000243459501612964	1	2	1	44.3589579569367	70	0
Freq_Bat_Reaction_220619_1	2	1	0.5	CorrelationDetector	7	110	1	0	170	19	1	1	0	0.0526315789473684	0.0526315789473684	0.0526315789473684	0.02	0	NaN	0.577417233029908	0.000266653006542899	1	2	1	43.8527298864642	58	0
Freq_Bat_Reaction_220619_1	2	1	0.5	CorrelationDetector	7	110	1	0	186	0	0	0	0	NaN	NaN	NaN	0	NaN	NaN	0.940793676731327	0.0172948328885315	1	2	1	43.2584100959033	46	0.0869565217391304
Freq_Bat_Reaction_220619_1	2	1	0.5	CorrelationDetector	7	110	1	1	340	250	0	0	0	0	0	0.012	0	0	0	0.853954169747076	2.07853800298247e-05	1	2	1	44.4574015546856	65	0.0153846153846154
Freq_Bat_Reaction_220619_1	2	1	0.5	CorrelationDetector	7	110	1	2	255	150	1	1	0	0.00666666666666667	0.00666666666666667	0.0266666666666667	0.0178571428571429	0	0	1.55404983080868	0.0223072871588009	1	2	1	43.9772978188662	72	0.0277777777777778
Freq_Bat_Reaction_220619_1	2	1	0.5	CorrelationDetector	7	110	1	0	160	26	5	5	0	0.0769230769230769	0.192307692307692	0.269230769230769	0.0192307692307692	0	NaN	1.33541546601994	0.121584759090276	1	2	1	43.4707084103554	54	0.0185185185185185
Freq_Bat_Reaction_220619_1	2	1	0.5	CorrelationDetector	7	110	1	0	174	6	4	4	0	0.666666666666667	0.666666666666667	0.833333333333333	0.0377358490566038	0.666666666666667	NaN	0.924561054492196	0.0203024380063029	1	2	1	43.202227947634	57	0
Freq_Bat_Reaction_220619_1	2	1	0.5	CorrelationDetector	7	110	1	3	241	152	1	1	0	0.00657894736842105	0.00657894736842105	0.0460526315789474	0	0	0.00970873786407767	1.05917858470998	0.00108883488887885	1	2	1	43.3529997809079	80	0
Freq_Bat_Reaction_220619_1	2	1	0.5	CorrelationDetector	7	110	1	2	207	117	3	3	0	0.0170940170940171	0.0256410256410256	0.0341880341880342	0.0333333333333333	0	0	1.09112826245159	0.000129728122531922	1	2	1	43.9622609036789	80	0
Freq_Bat_Reaction_220619_1	2	1	0.5	CorrelationDetector	7	110	1	0	172	14	2	2	0	0.142857142857143	0.142857142857143	0.357142857142857	0.0363636363636364	NaN	NaN	1.08343538845428	0.0246586725354395	1	2	1	43.2307640127743	56	0
Freq_Bat_Reaction_220619_1	2	1	0.5	CorrelationDetector	7	110	1	1	248	175	1	1	0	0.00571428571428571	0.00571428571428571	0.0171428571428571	0.0158730158730159	0	0	1.00385319076329	6.35528021731289e-08	1	2	1	43.6435695234787	82	0
Freq_Bat_Reaction_220619_1	2	1	0.5	CorrelationDetector	7	110	1	0	165	14	1	1	0	0.0714285714285714	0.0714285714285714	0.0714285714285714	0.0208333333333333	0	NaN	1.32543692395462	0.00237672626607365	1	2	1	43.501864588	55	0
Freq_Bat_Reaction_220619_1	2	1	0.5	CorrelationDetector	7	110	1	1	182	73	1	1	0	0.0136986301369863	0.0136986301369863	0.0410958904109589	0	0.0625	0	1.10106115963896	1.86409706649085e-10	1	2	1	44.1851402941417	71	0
Freq_Bat_Reaction_220619_1	2	1	0.5	CorrelationDetector	7	110	1	1	226	80	0	0	0	0	0	0.025	0	0	0	1.29354910512125	4.22460687306334e-07	1	2	1	43.8012720704449	57	0.0350877192982456
Freq_Bat_Reaction_220619_1	2	1	0.5	CorrelationDetector	7	110	1	2	207	118	1	1	0	0.00847457627118644	0.00847457627118644	0.0423728813559322	0	0	0.0144927536231884	0.853971044551057	0.0137648460418182	1	2	1	44.3084139514201	80	0
Freq_Bat_Reaction_220619_1	2	1	0.5	CorrelationDetector	7	110	1	1	236	115	0	0	0	0	0	0.0173913043478261	0	0	0	0.820685706095269	0.0422245807199495	1	2	1	43.641626702217	61	0
Freq_Bat_Reaction_220619_1	2	1	0.5	CorrelationDetector	7	110	1	2	250	202	0	0	0	0	0	0.0445544554455446	0	0	0	1.63703931352741	0.00695769271271778	1	2	1	43.9786164527815	108	0
Freq_Bat_Reaction_220619_1	2	1	0.5	CorrelationDetector	7	110	1	1	203	87	1	1	0	0.0114942528735632	0.0114942528735632	0.0919540229885057	0	0	0.0222222222222222	1.67088891761226	0.0478802410893464	1	2	1	43.6991633012916	78	0
Freq_Bat_Reaction_220619_1	2	1	0.5	CorrelationDetector	7	110	1	2	284	187	0	0	0	0	0	0.0160427807486631	0	0	0	1.25958010962163	0.00191630859174538	1	2	1	43.7978202986694	68	0
Freq_Bat_Reaction_220619_1	2	1	0.5	CorrelationDetector	7	110	1	1	175	48	2	2	0	0.0416666666666667	0.0416666666666667	0.208333333333333	0	0.333333333333333	0	1.35046530523054	0.0123106626046277	1	2	1	43.1695696007123	63	0
Freq_Bat_Reaction_220619_1	2	1	0.5	CorrelationDetector	7	110	1	1	219	53	1	1	0	0.0188679245283019	0.0188679245283019	0.0943396226415094	0.0181818181818182	0	0	2.41073288263494	3.68719610982612e-05	1	2	1	44.5358484461645	70	0.385714285714286
Freq_Bat_Reaction_220619_1	2	1	0.5	CorrelationDetector	7	110	1	1	251	71	10	10	0	0.112676056338028	0.140845070422535	0.183098591549296	0.127659574468085	0	0.0217391304347826	2.12057446505365	1.27453007376891e-05	1	2	1	44.7469315544215	52	0.153846153846154
Freq_Bat_Reaction_220619_1	2	1	0.5	CorrelationDetector	7	110	1	1	209	96	1	1	0	0.0104166666666667	0.0104166666666667	0.09375	0	0	0.032258064516129	1.92687673842153	0.00108983575961044	1	2	1	44.0598275836384	83	0.0481927710843374
Freq_Bat_Reaction_220619_1	2	1	0.5	CorrelationDetector	7	110	1	1	236	54	11	11	0	0.0925925925925926	0.203703703703704	0.481481481481481	0	0.0769230769230769	0.166666666666667	2.33759099978658	0.00933672250692905	1	2	1	43.8328468944568	62	0.241935483870968
Freq_Bat_Reaction_220619_1	2	1	0.5	CorrelationDetector	7	110	1	1	232	114	5	5	0	0.0350877192982456	0.043859649122807	0.131578947368421	0.0178571428571429	0	0.0476190476190476	2.43389914912849	0.159158874108123	1	2	1	44.3709509570246	75	0.12
Freq_Bat_Reaction_220619_1	2	1	0.5	CorrelationDetector	7	110	1	1	181	118	2	2	0	0.0169491525423729	0.0169491525423729	0.0677966101694915	0.0138888888888889	0	0.0196078431372549	2.36134719284295	0.122292957133888	1	2	1	43.7349824602024	92	0
Freq_Bat_Reaction_220619_1	2	1	0.5	CorrelationDetector	7	110	1	2	259	159	4	4	0	0.0251572327044025	0.0251572327044025	0.0817610062893082	0	0.037037037037037	0.0283018867924528	1.91260447348431	0.00455839531776398	1	2	1	44.2243071473568	73	0.0410958904109589
Freq_Bat_Reaction_220619_1	2	1	0.5	CorrelationDetector	7	110	1	0	189	64	2	2	0	0	0.03125	0.09375	0	0	0	1.94111185086602	0.0245840560693818	1	2	1	43.3042688427007	60	0
Freq_Bat_Reaction_220619_1	2	1	0.5	CorrelationDetector	7	110	1	0	152	13	0	0	0	0	0	0	0	NaN	NaN	1.14242214655254	0.0116185117998325	1	2	1	42.9064952473506	69	0.0144927536231884
Freq_Bat_Reaction_220619_1	2	1	0.5	CorrelationDetector	7	110	1	0	169	66	4	4	0	0	0.0606060606060606	0.0606060606060606	0	0	0	1.08727155645075	0.00239421120044844	1	2	1	43.0645442058144	77	0.012987012987013
Freq_Bat_Reaction_220619_1	2	1	0.5	CorrelationDetector	7	110	1	1	253	151	0	0	0	0	0	0.00662251655629139	0	0	0	0.947746853605723	0.000614237150197449	1	2	1	43.7429386108567	75	0
Freq_Bat_Reaction_220619_1	2	1	0.5	CorrelationDetector	7	110	1	0	133	29	0	0	0	0	0	0	0	NaN	NaN	0.89828414429792	0.0030480653831362	1	2	1	43.682586974058	65	0
Freq_Bat_Reaction_220619_1	2	1	0.5	CorrelationDetector	7	110	1	1	208	114	8	8	0	0.0614035087719298	0.0701754385964912	0.0964912280701754	0.12962962962963	0	0	1.67778112126935	0.00202240353081908	1	2	1	43.9017332957831	71	0
Freq_Bat_Reaction_220619_1	2	1	0.5	CorrelationDetector	7	110	1	1	219	139	0	0	0	0	0	0.0359712230215827	0	0	0	1.47352518249342	0.00105603525703857	1	2	1	43.5268765167711	84	0
Freq_Bat_Reaction_220619_1	2	1	0.5	CorrelationDetector	7	110	1	0	148	43	4	4	0	0.0465116279069767	0.0930232558139535	0.116279069767442	0.0128205128205128	0	0.125	1.49351294645438	0.186739908323799	1	2	1	44.2693342551869	86	0.244186046511628
Freq_Bat_Reaction_220619_1	2	1	0.5	CorrelationDetector	7	110	1	3	233	156	5	5	0	0.0256410256410256	0.032051282051282	0.0448717948717949	0.0491803278688525	0	0.0108695652173913	1.59966995980932	0.0728892847990112	1	2	1	43.5927636303252	82	0
Freq_Bat_Reaction_220619_1	2	1	0.5	CorrelationDetector	7	110	1	0	201	79	1	1	0	0.0126582278481013	0.0126582278481013	0.0126582278481013	0.0204081632653061	0	0	1.18649591743955	0.0174690109504735	1	2	1	44.0920551009129	65	0.0307692307692308
Freq_Bat_Reaction_220619_1	2	1	0.5	CorrelationDetector	7	110	1	2	248	146	0	0	0	0	0	0.00684931506849315	0	0	0	1.02568122605727	0	1	2	1	43.6575974614107	71	0.028169014084507
Freq_Bat_Reaction_220619_1	2	1	0.5	CorrelationDetector	7	110	1	1	176	41	3	3	0	0.0731707317073171	0.0731707317073171	0.0975609756097561	0.0517241379310345	0	0	1.06826755300865	0.0579950093632333	1	2	1	42.9722161566761	64	0
Freq_Bat_Reaction_220619_1	2	1	0.5	CorrelationDetector	7	110	1	0	100	0	0	0	0	NaN	NaN	NaN	0	NaN	NaN	0.8137676776605	0.00287251197971643	1	2	1	42.5906018379404	102	0
Freq_Bat_Reaction_220619_1	2	1	0.5	CorrelationDetector	7	110	1	1	211	68	0	0	0	0	0	0	0	0	0	0.97258338846852	0.00103736056441155	1	2	1	43.6148703621942	61	0
Freq_Bat_Reaction_220619_1	2	1	0.5	CorrelationDetector	7	110	1	0	164	0	0	0	0	NaN	NaN	NaN	0	NaN	NaN	0.806818265597351	0.000558882018249928	1	2	1	42.8105156509519	64	0.015625
Freq_Bat_Reaction_220619_1	2	1	0.5	CorrelationDetector	7	110	1	0	175	17	0	0	0	0	0	0.411764705882353	0	NaN	NaN	1.26284336897105	0.0303831953713121	1	2	1	42.666635861566	50	0
Freq_Bat_Reaction_220619_1	2	1	0.5	CorrelationDetector	7	110	1	2	273	210	5	5	0	0.0238095238095238	0.0238095238095238	0.0761904761904762	0.0188679245283019	0	0.00806451612903226	1.14837516596422	9.28218154852785e-08	1	2	1	43.3024905403263	69	0
Freq_Bat_Reaction_220619_1	2	1	0.5	CorrelationDetector	7	110	1	1	197	50	0	0	0	0	0	0	0	0	0	0.532078790036751	3.36561436015583e-05	1	2	1	43.3342245383098	61	0
Freq_Bat_Reaction_220619_1	2	1	0.5	CorrelationDetector	7	110	1	0	208	43	0	0	0	0	0	0	0	0	0	0.821558416755158	1.348492784028e-05	1	2	1	43.73132350051	45	0
Freq_Bat_Reaction_220619_1	2	1	0.5	CorrelationDetector	7	110	1	0	213	108	25	25	0	0.0648148148148148	0.231481481481481	0.305555555555556	0.0363636363636364	0.0769230769230769	0.0454545454545455	2.53425080002332	0.631684475867688	1	2	1	43.4195059755539	69	0.0579710144927536
Freq_Bat_Reaction_220619_1	2	1	0.5	CorrelationDetector	7	110	1	0	175	105	6	6	0	0.0571428571428571	0.0571428571428571	0.0857142857142857	0	0.0588235294117647	0	2.4359361311335	0.848338398487232	1	2	1	43.7629166049732	93	0.161290322580645
Freq_Bat_Reaction_220619_1	2	1	0.5	CorrelationDetector	7	110	1	0	142	30	0	0	0	0	0	0	0	NaN	NaN	0.882756879222658	0.0451152446691486	1	2	1	42.7830873731324	73	0
Freq_Bat_Reaction_220619_1	2	1	0.5	CorrelationDetector	7	110	1	0	166	81	7	7	0	0.0123456790123457	0.0864197530864197	0.123456790123457	0.0175438596491228	0	0	1.00738152344442	0.00840118389509694	1	2	1	43.6171291527429	65	0
Freq_Bat_Reaction_220619_1	2	1	0.5	CorrelationDetector	7	110	1	2	195	81	0	0	0	0	0	0	0	0	0	0.582748446253184	0.0038133242268105	1	2	1	43.8775051624438	69	0
Freq_Bat_Reaction_220619_1	2	1	0.5	CorrelationDetector	7	110	1	1	200	52	0	0	0	0	0	0.0192307692307692	0	0	0	0.371330534223041	0.00808609305051129	1	2	1	43.3299333390014	61	0
Freq_Bat_Reaction_220619_1	2	1	0.5	CorrelationDetector	7	110	1	1	199	107	1	1	0	0	0.00934579439252336	0.0186915887850467	0	0	0	0.747255478241703	0.00233915238814853	1	2	1	44.016295122489	77	0
Freq_Bat_Reaction_220619_1	2	1	0.5	CorrelationDetector	7	110	1	1	190	34	0	0	0	0	0	0.0294117647058824	0	0	0	0.642696308775357	0.0155723039218915	1	2	1	43.1216535633639	60	0
Freq_Bat_Reaction_220619_1	2	1	0.5	CorrelationDetector	7	110	1	0	197	6	0	0	0	NaN	0	0	0	NaN	NaN	0.731075727600046	0.000178742922350322	1	2	1	42.853250488018	39	0
Freq_Bat_Reaction_220619_1	2	1	0.5	CorrelationDetector	7	110	1	1	191	90	0	0	0	0	0	0.0111111111111111	0	0	0	0.470644546175285	0	1	2	1	43.9725955728573	75	0
Freq_Bat_Reaction_220619_1	2	1	0.5	CorrelationDetector	7	110	1	0	185	65	1	1	0	0.0153846153846154	0.0153846153846154	0.0461538461538462	0.0185185185185185	0	0	1.6536542596794	0.00317486100342281	1	2	1	43.5131715869514	61	0
Freq_Bat_Reaction_220619_1	2	1	0.5	CorrelationDetector	7	110	1	1	163	35	0	0	0	0	0	0.0571428571428571	0	0	0	1.63962389790172	0.00903601254095258	1	2	1	44.3144231657382	78	0.256410256410256
Freq_Bat_Reaction_220619_1	2	1	0.5	CorrelationDetector	7	110	1	1	191	90	0	0	0	0	0	0.1	0	0	0	1.64740337118045	0.00078302625396006	1	2	1	43.2774245019123	74	0
Freq_Bat_Reaction_220619_1	2	1	0.5	CorrelationDetector	7	110	1	1	268	162	6	6	0	0.037037037037037	0.037037037037037	0.0432098765432099	0.0727272727272727	0	0	1.72791296369018	1.48219169409916e-05	1	2	1	43.5384208411777	70	0
Freq_Bat_Reaction_220619_1	2	1	0.5	CorrelationDetector	7	110	1	2	274	156	4	4	0	0.0256410256410256	0.0256410256410256	0.0705128205128205	0.0588235294117647	0.0555555555555556	0	1.14869610519536	4.87828210714339e-06	1	2	1	44.1020771011548	70	0.0142857142857143
Freq_Bat_Reaction_220619_1	2	1	0.5	CorrelationDetector	7	110	1	0	205	57	0	0	0	0	0	0.12280701754386	0	0	0	1.21085199962198	0.00297169296713882	1	2	1	42.9653230325472	57	0
Freq_Bat_Reaction_220619_1	2	1	0.5	CorrelationDetector	7	110	1	0	194	0	0	0	0	NaN	NaN	NaN	0	NaN	NaN	0.50686648556346	7.79266416041058e-05	1	2	1	43.0755008314765	43	0
Freq_Bat_Reaction_220619_1	2	1	0.5	CorrelationDetector	7	110	1	0	175	46	2	2	0	0	0.0434782608695652	0.0434782608695652	0	0	0	0.492332187474045	1.02594392496068e-05	1	2	1	43.7830779698291	57	0
Freq_Bat_Reaction_220619_1	2	1	0.5	CorrelationDetector	7	110	1	2	257	200	9	9	0	0.04	0.045	0.075	0.0303030303030303	0.0416666666666667	0.0413223140495868	1.62095170350604	0.0119618684055174	1	2	1	44.6035823413301	91	0.252747252747253
Freq_Bat_Reaction_220619_1	2	1	0.5	CorrelationDetector	7	110	1	0	189	45	0	0	0	0	0	0.111111111111111	0	0	0	1.59877316069282	0.183482578620394	1	2	1	43.1594491670068	59	0.0169491525423729
Freq_Bat_Reaction_220619_1	2	1	0.5	CorrelationDetector	7	110	1	3	271	215	0	0	0	0	0	0.0372093023255814	0	0	0	1.39954840101871	5.03259788110724e-05	1	2	1	44.4933168254564	88	0
Freq_Bat_Reaction_220619_1	2	1	0.5	CorrelationDetector	7	110	1	0	171	17	0	0	0	0	0	0.0588235294117647	0	0	0	1.34900953447928	0.0630761881173481	1	2	1	43.4129339285859	67	0.0447761194029851
Freq_Bat_Reaction_220619_1	2	1	0.5	CorrelationDetector	7	110	1	0	159	9	0	0	0	NaN	0	0.111111111111111	0	NaN	NaN	1.08954605173348	0.0241367868724204	1	2	1	42.963817741075	60	0
Freq_Bat_Reaction_220619_1	2	1	0.5	CorrelationDetector	7	110	1	0	131	5	0	0	0	NaN	0	0	0	NaN	NaN	1.08161572351324	0.00492538448547871	1	2	1	43.0765972337366	77	0
Freq_Bat_Reaction_220619_1	2	1	0.5	CorrelationDetector	7	110	1	1	182	85	0	0	0	0	0	0	0	0	0	1.14398122790992	0.0165511858387124	1	2	1	43.4982928522373	71	0
Freq_Bat_Reaction_220619_1	2	1	0.5	CorrelationDetector	7	110	1	0	149	5	0	0	0	NaN	0	0	0	NaN	NaN	0.941235802817692	0.0366043315556764	1	2	1	42.8831385028334	73	0.0273972602739726
Freq_Bat_Reaction_220619_1	2	1	0.5	CorrelationDetector	7	110	1	2	267	216	2	2	0	0.00925925925925926	0.00925925925925926	0.037037037037037	0	0	0.0149253731343284	1.22916713662733	0.000336589984064182	1	2	1	43.7009552420265	89	0
Freq_Bat_Reaction_220619_1	2	1	0.5	CorrelationDetector	7	110	1	0	220	53	3	3	0	0.0566037735849057	0.0566037735849057	0.207547169811321	0	0.25	0.2	1.49513186403259	0.148088780063915	1	2	1	43.5585496390518	49	0.0204081632653061
Freq_Bat_Reaction_220619_1	2	1	0.5	CorrelationDetector	7	110	1	0	153	17	0	0	0	0	0	0	0	NaN	NaN	1.69885911951933	0.0462233487838125	1	2	1	42.9850970627022	64	0.015625
Freq_Bat_Reaction_220619_1	2	1	0.5	CorrelationDetector	7	110	1	1	186	93	1	1	0	0	0.010752688172043	0.10752688172043	0	0	0	1.78859622790676	0.0993225265078355	1	2	1	43.5640229491645	73	0
Freq_Bat_Reaction_220619_1	2	1	0.5	CorrelationDetector	7	110	1	0	215	0	0	0	0	NaN	NaN	NaN	0	NaN	NaN	0.834928999563002	1.08220644917634e-05	1	2	1	44.0809205097882	39	0.0769230769230769
Freq_Bat_Reaction_220619_1	2	1	0.5	CorrelationDetector	7	110	1	1	211	48	0	0	0	0	0	0.0416666666666667	0	0	0	0.731007703985098	1.28861086644278e-06	1	2	1	43.8828777589137	62	0
Freq_Bat_Reaction_220619_1	2	1	0.5	CorrelationDetector	7	110	1	0	190	57	6	6	0	0.105263157894737	0.105263157894737	0.12280701754386	0.0983606557377049	0	0	1.1323475373875	0.000219471408865228	1	2	1	43.2503823978527	69	0
Freq_Bat_Reaction_220619_1	2	1	0.5	CorrelationDetector	7	110	1	0	161	8	6	6	0	NaN	0.75	0.75	0.078125	NaN	NaN	1.07584677295385	0.000257467476384584	1	2	1	43.3141670091675	65	0.0615384615384615
Freq_Bat_Reaction_220619_1	2	1	0.5	CorrelationDetector	7	110	1	0	174	19	0	0	0	0	0	0	0	NaN	NaN	1.14902538863729	0.000435803903887519	1	2	1	42.6951199803925	51	0
Freq_Bat_Reaction_220619_1	2	1	0.5	CorrelationDetector	7	110	1	1	186	35	0	0	0	0	0	0.0571428571428571	0	0	0	1.21990710785618	3.6365962757159e-05	1	2	1	43.6373863948999	57	0.0350877192982456
Freq_Bat_Reaction_220619_1	2	1	0.5	CorrelationDetector	7	110	1	1	204	134	4	4	0	0.0298507462686567	0.0298507462686567	0.0597014925373134	0.0303030303030303	0	0.0277777777777778	1.97091486479186	0.391818160714429	1	2	1	44.0571970223693	90	0
Freq_Bat_Reaction_220619_1	2	1	0.5	CorrelationDetector	7	110	1	2	188	126	1	1	0	0.00793650793650794	0.00793650793650794	0.0476190476190476	0.0163934426229508	0	0	2.11186407014399	0.980959110994481	1	2	1	44.116101059898	84	0.0119047619047619
Freq_Bat_Reaction_220619_2	3	1	0.333333333333333	CorrelationDetector	7	110	1	0	162	35	0	0	0	0	0	0.0571428571428571	0	0	NaN	2.80687043610487	11.1246412855172	1	3	1	43.5698970332427	76	0.157894736842105
Freq_Bat_Reaction_220619_2	3	1	0.333333333333333	CorrelationDetector	7	110	1	1	192	67	0	0	0	0	0	0.0298507462686567	0	0	0	2.89034694714556	11.8826336326832	1	3	1	43.239257385109	71	0
Freq_Bat_Reaction_220619_2	3	1	0.333333333333333	CorrelationDetector	7	110	1	2	198	104	2	2	0	0.0192307692307692	0.0192307692307692	0.0384615384615385	0.0151515151515152	0	0.0192307692307692	2.6952760978837	9.66515448560125	1	3	1	43.5785484358555	85	0.0235294117647059
Freq_Bat_Reaction_220619_2	3	1	0.333333333333333	CorrelationDetector	7	110	1	0	169	0	0	0	0	NaN	NaN	NaN	0	NaN	NaN	1.5540979479017	0.182777515635432	1	3	1	43.0260157965497	54	0
Freq_Bat_Reaction_220619_2	3	1	0.333333333333333	CorrelationDetector	7	110	1	0	193	2	2	2	0	NaN	1	1	0.025	NaN	NaN	1.76084047462584	1.65247159217375	1	3	1	42.8080359268808	41	0
Freq_Bat_Reaction_220619_2	3	1	0.333333333333333	CorrelationDetector	7	110	1	0	164	0	0	0	0	NaN	NaN	NaN	0	NaN	NaN	1.29183264462833	0.23637312161223	1	3	1	43.2130894867238	57	0
Freq_Bat_Reaction_220619_2	3	1	0.333333333333333	CorrelationDetector	7	110	1	1	183	68	6	6	0	0.0588235294117647	0.0882352941176471	0.0588235294117647	0.0535714285714286	0	0	2.2297877903957	7.01800108519949	1	3	1	43.3458687570731	68	0
Freq_Bat_Reaction_220619_2	3	1	0.333333333333333	CorrelationDetector	7	110	1	0	218	132	9	9	0	0.0606060606060606	0.0681818181818182	0.0833333333333333	0.125	0	0	1.73175817703256	4.10723416275909	1	3	1	44.3870864258183	83	0
Freq_Bat_Reaction_220619_2	3	1	0.333333333333333	CorrelationDetector	7	110	1	0	175	56	2	2	0	0.0357142857142857	0.0357142857142857	0.0535714285714286	0.0338983050847458	0	0	2.19518231199257	6.62687470191323	1	3	1	43.2291767641693	69	0
Freq_Bat_Reaction_220619_2	3	1	0.333333333333333	CorrelationDetector	7	110	1	0	200	44	9	9	0	0.204545454545455	0.204545454545455	0.522727272727273	0.0277777777777778	0.153846153846154	0	2.54126606807436	9.36572907650096	1	3	1	45.1279884448456	63	0.0793650793650794
Freq_Bat_Reaction_220619_2	3	1	0.333333333333333	CorrelationDetector	7	110	1	0	158	59	3	3	0	0.0338983050847458	0.0508474576271186	0.0677966101694915	0.0256410256410256	0	0	2.21515571128956	5.18882949756592	1	3	1	43.0704154517758	84	0.0238095238095238
Freq_Bat_Reaction_220619_2	3	1	0.333333333333333	CorrelationDetector	7	110	1	1	201	81	4	4	0	0.0493827160493827	0.0493827160493827	0.172839506172839	0	0	0.0857142857142857	2.39458949738535	7.30366635294644	1	3	1	43.1949697772204	66	0.0606060606060606
Freq_Bat_Reaction_220619_2	3	1	0.333333333333333	CorrelationDetector	7	110	1	0	169	0	0	0	0	NaN	NaN	NaN	0	NaN	NaN	1.80781549169672	1.31801562224928	1	3	1	42.9517928461148	60	0.05
Freq_Bat_Reaction_220619_2	3	1	0.333333333333333	CorrelationDetector	7	110	1	0	164	2	0	0	0	NaN	0	0	0	NaN	NaN	1.63966879318948	0.996019487223501	1	3	1	42.9640928993213	61	0
Freq_Bat_Reaction_220619_2	3	1	0.333333333333333	CorrelationDetector	7	110	1	0	153	8	3	3	0	NaN	0.375	0.5	0.0517241379310345	NaN	NaN	1.83029573350564	1.11600328472	1	3	1	43.1371169679494	59	0.0338983050847458
Freq_Bat_Reaction_220619_2	3	1	0.333333333333333	CorrelationDetector	7	110	1	0	157	11	4	4	0	0.272727272727273	0.363636363636364	0.454545454545455	0.0535714285714286	NaN	NaN	1.87419549574288	1.70866733841821	1	3	1	43.072640659492	57	0.0175438596491228
Freq_Bat_Reaction_220619_2	3	1	0.333333333333333	CorrelationDetector	7	110	1	0	158	20	4	4	0	0.05	0.2	0.45	0.0161290322580645	NaN	NaN	2.04686722102878	3.04177620637564	1	3	1	43.2511055978402	63	0.0317460317460317
Freq_Bat_Reaction_220619_2	3	1	0.333333333333333	CorrelationDetector	7	110	1	0	166	1	0	0	0	NaN	0	0	0	NaN	NaN	1.59977870769528	1.59129760188236	1	3	1	43.0077533662402	58	0
Freq_Bat_Reaction_220619_2	3	1	0.333333333333333	CorrelationDetector	7	110	1	1	304	178	5	5	0	0.0224719101123595	0.0280898876404494	0.0617977528089888	0	0	0.0289855072463768	1.80531734474418	2.63223038269048	1	3	1	44.9428212954974	65	0.169230769230769
Freq_Bat_Reaction_220619_2	3	1	0.333333333333333	CorrelationDetector	7	110	1	0	166	3	3	3	0	NaN	1	1	0.0545454545454545	NaN	NaN	1.72973908310345	2.31748592023496	1	3	1	42.8967154438522	56	0
Freq_Bat_Reaction_220619_2	3	1	0.333333333333333	CorrelationDetector	7	110	1	0	173	0	0	0	0	NaN	NaN	NaN	0	NaN	NaN	1.55512059424059	0.527241602117666	1	3	1	42.8220310857809	53	0
Freq_Bat_Reaction_220619_2	3	1	0.333333333333333	CorrelationDetector	7	110	1	0	164	13	0	0	0	0	0	0.0769230769230769	0	NaN	NaN	1.50477481027461	1.51190768237205	1	3	1	42.8559734173239	58	0.0172413793103448
Freq_Bat_Reaction_220619_2	3	1	0.333333333333333	CorrelationDetector	7	110	1	0	188	68	4	4	0	0.0147058823529412	0.0588235294117647	0.161764705882353	0.0178571428571429	0	0	2.17255057555572	2.72713831648435	1	3	1	43.7697647710577	63	0.0317460317460317
Freq_Bat_Reaction_220619_2	3	1	0.333333333333333	CorrelationDetector	7	110	1	2	249	144	10	10	0	0.0694444444444444	0.0694444444444444	0.111111111111111	0.195121951219512	0	0	2.44564073895833	7.01348841966675	1	3	1	45.5944908685401	69	0.0144927536231884
Freq_Bat_Reaction_220619_2	3	1	0.333333333333333	CorrelationDetector	7	110	1	1	241	119	16	16	0	0.117647058823529	0.134453781512605	0.176470588235294	0.0612244897959184	0	0.108433734939759	2.70038179200781	8.8129214041218	1	3	1	44.200857515462	64	0
Freq_Bat_Reaction_220619_2	3	1	0.333333333333333	CorrelationDetector	7	110	1	1	187	85	12	12	0	0.0705882352941176	0.141176470588235	0.223529411764706	0.0597014925373134	0	0.0294117647058824	3.03952260672177	13.2240246425186	1	3	1	43.4548842030589	82	0.0487804878048781
Freq_Bat_Reaction_220619_2	3	1	0.333333333333333	CorrelationDetector	7	110	1	1	191	105	8	8	0	0.0666666666666667	0.0761904761904762	0.161904761904762	0.0864197530864197	0	0	2.53801744105443	10.3611086819453	1	3	1	44.9203714596721	93	0.290322580645161
Freq_Bat_Reaction_220619_2	3	1	0.333333333333333	CorrelationDetector	7	110	1	0	180	11	1	1	0	0.0909090909090909	0.0909090909090909	0.0909090909090909	0.0181818181818182	0	NaN	2.08542807008708	2.89310227043621	1	3	1	43.5307255119196	57	0.0701754385964912
Freq_Bat_Reaction_220619_2	3	1	0.333333333333333	CorrelationDetector	7	110	1	1	188	53	0	0	0	0	0	0.0566037735849057	0	0	0	2.00263408342291	3.17511363456173	1	3	1	43.1629996392039	73	0.0821917808219178
Freq_Bat_Reaction_220619_2	3	1	0.333333333333333	CorrelationDetector	7	110	1	0	154	3	1	1	0	NaN	0.333333333333333	0.333333333333333	0.0158730158730159	NaN	NaN	1.36526234677267	1.08225435538753	1	3	1	43.0706169157427	64	0
Freq_Bat_Reaction_220619_2	3	1	0.333333333333333	CorrelationDetector	7	110	1	0	170	32	1	1	0	0	0.03125	0.09375	0	0	0	2.44698114854496	8.59842744519233	1	3	1	43.5789491902826	64	0.03125
Freq_Bat_Reaction_220619_2	3	1	0.333333333333333	CorrelationDetector	7	110	1	1	222	118	2	2	0	0.0169491525423729	0.0169491525423729	0.0508474576271186	0.0178571428571429	0	0.0131578947368421	3.05680339667934	12.383550111072	1	3	1	44.0880726777886	74	0.0135135135135135
Freq_Bat_Reaction_220619_2	3	1	0.333333333333333	CorrelationDetector	7	110	1	2	194	107	7	7	0	0.0467289719626168	0.0654205607476635	0.121495327102804	0.0135135135135135	0.0666666666666667	0.0576923076923077	2.89833997751976	10.6797263871168	1	3	1	44.0492349540401	90	0.155555555555556
Freq_Bat_Reaction_220619_2	3	1	0.333333333333333	CorrelationDetector	7	110	1	0	147	34	1	1	0	0.0294117647058824	0.0294117647058824	0.0882352941176471	0.015625	0	NaN	1.70514111332928	4.65262033019036	1	3	1	43.0557475105806	66	0.0151515151515152
Freq_Bat_Reaction_220619_2	3	1	0.333333333333333	CorrelationDetector	7	110	1	1	234	95	5	5	0	0.0526315789473684	0.0526315789473684	0.0631578947368421	0.087719298245614	0	0	2.04482903597892	5.66562064088199	1	3	1	44.2995524613757	64	0.15625
Freq_Bat_Reaction_220619_2	3	1	0.333333333333333	CorrelationDetector	7	110	1	1	205	88	3	3	0	0	0.0340909090909091	0.113636363636364	0	0	0	2.37473045841214	7.10502314154154	1	3	1	43.3753081547465	57	0
Freq_Bat_Reaction_220619_2	3	1	0.333333333333333	CorrelationDetector	7	110	1	2	207	93	1	1	0	0.010752688172043	0.010752688172043	0.032258064516129	0.0172413793103448	0	0	1.95704382503583	2.6555699841197	1	3	1	43.438876716254	72	0.0277777777777778
Freq_Bat_Reaction_220619_2	3	1	0.333333333333333	CorrelationDetector	7	110	1	0	196	0	0	0	0	NaN	NaN	NaN	0	NaN	NaN	1.14544146352328	0.600661813760472	1	3	1	43.8121348669928	36	0
Freq_Bat_Reaction_220619_2	3	1	0.333333333333333	CorrelationDetector	7	110	1	0	174	24	2	2	0	0.0833333333333333	0.0833333333333333	0.25	0.0163934426229508	NaN	NaN	1.83234788754095	1.80969606320652	1	3	1	44.5089989242822	62	0.17741935483871
Freq_Bat_Reaction_220619_2	3	1	0.333333333333333	CorrelationDetector	7	110	1	1	181	94	4	4	0	0.0319148936170213	0.0425531914893617	0.0957446808510638	0.0405405405405405	0	0	2.27367793009044	4.60812713121113	1	3	1	44.0571114702794	86	0.0697674418604651
Freq_Bat_Reaction_220619_2	3	1	0.333333333333333	CorrelationDetector	7	110	1	1	232	64	1	1	0	0	0.015625	0.015625	0	0	0	2.41443131011546	6.04515341616665	1	3	1	44.5157884448698	76	0.328947368421053
Freq_Bat_Reaction_220619_2	3	1	0.333333333333333	CorrelationDetector	7	110	1	2	270	155	11	11	0	0.0645161290322581	0.0709677419354839	0.148387096774194	0.06	0.0434782608695652	0.045045045045045	2.3083237975517	4.23196651438191	1	3	1	44.6000851009772	74	0.0675675675675676
Freq_Bat_Reaction_220619_2	3	1	0.333333333333333	CorrelationDetector	7	110	1	1	190	28	1	1	0	0.0357142857142857	0.0357142857142857	0.0357142857142857	0.0161290322580645	0	0	2.25802842204933	4.8647406002893	1	3	1	43.5024638559587	64	0.1875
Freq_Bat_Reaction_220619_2	3	1	0.333333333333333	CorrelationDetector	7	110	1	1	201	61	0	0	0	0	0	0.0491803278688525	0	0	0	2.08048884211338	4.82121612060127	1	3	1	44.213120088671	68	0
Freq_Bat_Reaction_220619_2	3	1	0.333333333333333	CorrelationDetector	7	110	1	2	251	185	0	0	0	0	0	0.0378378378378378	0	0	0	1.52971583738561	3.41716160769446	1	3	1	43.9038178534545	80	0
Freq_Bat_Reaction_220619_2	3	1	0.333333333333333	CorrelationDetector	7	110	1	1	164	72	17	17	0	0.138888888888889	0.236111111111111	0.277777777777778	0.144927536231884	0	0	2.49163904804945	6.70179743994068	1	3	1	43.6736351040772	82	0
Freq_Bat_Reaction_220619_2	3	1	0.333333333333333	CorrelationDetector	7	110	1	0	165	9	4	4	0	0.111111111111111	0.444444444444444	0.444444444444444	0.0172413793103448	NaN	NaN	2.1075912533887	6.25006272096691	1	3	1	42.6747783147879	59	0
Freq_Bat_Reaction_220619_2	3	1	0.333333333333333	CorrelationDetector	7	110	1	0	174	26	0	0	0	0	0	0.153846153846154	0	0	NaN	2.61586427859272	12.5856740274447	1	3	1	43.565839328275	60	0.0166666666666667
Freq_Bat_Reaction_220619_2	3	1	0.333333333333333	CorrelationDetector	7	110	1	2	248	156	4	4	0	0.0256410256410256	0.0256410256410256	0.0961538461538462	0.0147058823529412	0	0.0263157894736842	3.16463994104822	14.7406791187047	1	3	1	44.052001291208	86	0.0697674418604651
Freq_Bat_Reaction_220619_2	3	1	0.333333333333333	CorrelationDetector	7	110	1	1	172	91	3	3	0	0.032967032967033	0.032967032967033	0.131868131868132	0.038961038961039	0	0	3.45273559933498	15.2769029206144	1	3	1	43.077381151127	87	0.0344827586206897
Freq_Bat_Reaction_220619_2	3	1	0.333333333333333	CorrelationDetector	7	110	1	1	222	114	3	3	0	0.0175438596491228	0.0263157894736842	0.043859649122807	0.0294117647058824	0	0	2.59354277205205	8.3865154634599	1	3	1	43.1543269513378	76	0.0263157894736842
Freq_Bat_Reaction_220619_2	3	1	0.333333333333333	CorrelationDetector	7	110	1	1	197	49	1	1	0	0.0204081632653061	0.0204081632653061	0.0612244897959184	0.0181818181818182	0	0	2.03566030547373	3.9053489391845	1	3	1	44.0013491355747	66	0
Freq_Bat_Reaction_220619_2	3	1	0.333333333333333	CorrelationDetector	7	110	1	1	197	61	6	6	0	0.0983606557377049	0.0983606557377049	0.180327868852459	0.111111111111111	0	0	2.56941695979229	7.90131827704447	1	3	1	43.6799028530298	65	0.0615384615384615
Freq_Bat_Reaction_220619_2	3	1	0.333333333333333	CorrelationDetector	7	110	1	1	216	104	2	2	0	0.0192307692307692	0.0192307692307692	0.0384615384615385	0.0188679245283019	0	0	1.96657673791474	5.87943336805827	1	3	1	44.6065086020354	61	0.0327868852459016
Freq_Bat_Reaction_220619_2	3	1	0.333333333333333	CorrelationDetector	7	110	1	3	271	167	4	4	0	0.00598802395209581	0.0239520958083832	0.0239520958083832	0.024390243902439	0	0	1.45645465192468	1.52883140300395	1	3	1	44.3963152450626	62	0
Freq_Bat_Reaction_220619_2	3	1	0.333333333333333	CorrelationDetector	7	110	1	1	182	49	3	3	0	0.0612244897959184	0.0612244897959184	0.163265306122449	0.0517241379310345	0	0	1.63654287173901	2.1267914364066	1	3	1	43.0599954170097	64	0
Freq_Bat_Reaction_220619_2	3	1	0.333333333333333	CorrelationDetector	7	110	1	0	183	25	4	4	0	NaN	0.16	0.4	0	0	NaN	1.50099340765003	1.64600293064065	1	3	1	43.2447899336099	49	0
Freq_Bat_Reaction_220619_2	3	1	0.333333333333333	CorrelationDetector	7	110	1	0	136	20	0	0	0	0	0	0	0	NaN	NaN	2.47344203221676	5.77201257277761	1	3	1	43.318926846416	82	0.0609756097560976
Freq_Bat_Reaction_220619_2	3	1	0.333333333333333	CorrelationDetector	7	110	1	2	216	126	10	10	0	0.0793650793650794	0.0793650793650794	0.134920634920635	0.09375	0	0.0470588235294118	2.86446624094513	8.25758384991759	1	3	1	43.962080878046	79	0.0253164556962025
Freq_Bat_Reaction_220619_2	3	1	0.333333333333333	CorrelationDetector	7	110	1	1	206	56	8	8	0	0.142857142857143	0.142857142857143	0.285714285714286	0.186046511627907	0	0	2.49918461778314	9.26367317448966	1	3	1	43.4150833463373	51	0.0196078431372549
Freq_Bat_Reaction_220619_2	3	1	0.333333333333333	CorrelationDetector	7	110	1	0	199	22	2	2	0	0.0909090909090909	0.0909090909090909	0.227272727272727	0	0.166666666666667	0	1.86885858397658	5.80777418576672	1	3	1	44.7143785591283	48	0
Freq_Bat_Reaction_220619_2	3	1	0.333333333333333	CorrelationDetector	7	110	1	2	247	154	4	4	0	0.0194805194805195	0.025974025974026	0.0714285714285714	0.0508474576271186	0	0	1.80320293705507	3.96188321767046	1	3	1	43.2435997507017	73	0
Freq_Bat_Reaction_220619_2	3	1	0.333333333333333	CorrelationDetector	7	110	1	1	198	51	6	6	0	0.0784313725490196	0.117647058823529	0.254901960784314	0.0689655172413793	0	0	1.70726669753204	2.37498447369092	1	3	1	43.2112097323831	68	0
Freq_Bat_Reaction_220619_2	3	1	0.333333333333333	CorrelationDetector	7	110	1	1	182	63	0	0	0	0	0	0.111111111111111	0	0	0	1.63068642512451	1.38021477502575	1	3	1	43.648143701159	80	0.0375
Freq_Bat_Reaction_220619_2	3	1	0.333333333333333	CorrelationDetector	7	110	1	0	214	0	0	0	0	NaN	NaN	NaN	0	NaN	NaN	1.90927298955194	1.4365312325788	1	3	1	42.6736101779031	43	0
Freq_Bat_Reaction_220619_2	3	1	0.333333333333333	CorrelationDetector	7	110	1	0	179	13	1	1	0	0.0769230769230769	0.0769230769230769	0.0769230769230769	0.0192307692307692	0	NaN	1.44308811252416	1.71830302720268	1	3	1	43.4424843620042	60	0.0333333333333333
Freq_Bat_Reaction_220619_2	3	1	0.333333333333333	CorrelationDetector	7	110	1	1	209	113	10	10	0	0.079646017699115	0.0884955752212389	0.0973451327433628	0.114754098360656	0	0.0277777777777778	1.98199896076532	5.65735047703683	1	3	1	44.2018432290361	75	0
Freq_Bat_Reaction_220619_2	3	1	0.333333333333333	CorrelationDetector	7	110	1	0	146	38	25	25	0	0.342105263157895	0.657894736842105	0.763157894736842	0.191176470588235	NaN	NaN	2.55913558651915	8.81214716555944	1	3	1	43.3069445043333	69	0.0434782608695652
Freq_Bat_Reaction_220619_2	3	1	0.333333333333333	CorrelationDetector	7	110	1	0	191	60	3	3	0	0.05	0.05	0.133333333333333	0	0	0.142857142857143	3.01498788447421	10.6806045518147	1	3	1	44.0642295049438	66	0.0909090909090909
Freq_Bat_Reaction_220619_2	3	1	0.333333333333333	CorrelationDetector	7	110	1	1	242	107	3	3	0	0.0280373831775701	0.0280373831775701	0.0934579439252336	0	0	0.0375	1.83520143854701	3.27061885325241	1	3	1	43.1940751845421	57	0
Freq_Bat_Reaction_220619_2	3	1	0.333333333333333	CorrelationDetector	7	110	1	1	190	58	2	2	0	0.0172413793103448	0.0344827586206897	0.0689655172413793	0.0175438596491228	0	0	1.99451582893135	5.1568124746384	1	3	1	43.3924583891175	69	0
Freq_Bat_Reaction_220619_2	3	1	0.333333333333333	CorrelationDetector	7	110	1	0	172	11	1	1	0	NaN	0.0909090909090909	0.0909090909090909	0	0	NaN	2.14632376493541	5.82812032589542	1	3	1	43.1711015346579	64	0.0625
Freq_Bat_Reaction_220619_2	3	1	0.333333333333333	CorrelationDetector	7	110	1	1	180	57	1	1	0	0	0.0175438596491228	0.0526315789473684	0	0	0	1.64915800521049	2.35658512476773	1	3	1	43.6199923676074	71	0
Freq_Bat_Reaction_220619_2	3	1	0.333333333333333	CorrelationDetector	7	110	1	0	212	112	1	1	0	0	0.00892857142857143	0.00892857142857143	0	0	0	1.2652063714886	1.63172552608303	1	3	1	43.5712543855797	60	0
Freq_Bat_Reaction_220619_2	3	1	0.333333333333333	CorrelationDetector	7	110	1	0	193	8	1	1	0	0.125	0.125	0.25	0.0222222222222222	NaN	NaN	1.79196798643868	3.62448729334462	1	3	1	43.0671405121767	46	0.0434782608695652
Freq_Bat_Reaction_220619_2	3	1	0.333333333333333	CorrelationDetector	7	110	1	0	178	11	6	6	0	0.545454545454545	0.545454545454545	0.727272727272727	0.08	NaN	NaN	2.18019030151698	3.86647229369413	1	3	1	43.2351600128833	51	0.0196078431372549
Freq_Bat_Reaction_220619_2	3	1	0.333333333333333	CorrelationDetector	7	110	1	1	178	69	0	0	0	0	0	0	0	0	0	1.92825092291291	3.83498937879593	1	3	1	43.4933295310688	77	0.012987012987013
Freq_Bat_Reaction_220619_2	3	1	0.333333333333333	CorrelationDetector	7	110	1	0	155	16	10	10	0	NaN	0.625	0.875	0.0923076923076923	NaN	NaN	1.77520627182574	2.51331383103372	1	3	1	42.797750341243	66	0
Freq_Bat_Reaction_220619_2	3	1	0.333333333333333	CorrelationDetector	7	110	1	2	247	107	1	1	0	0.00934579439252336	0.00934579439252336	0.130841121495327	0.0256410256410256	0	0	2.39173875471609	4.39437505729446	1	3	1	44.3713019624612	61	0
Freq_Bat_Reaction_220619_2	3	1	0.333333333333333	CorrelationDetector	7	110	1	0	170	21	0	0	0	0	0	0.238095238095238	0	NaN	NaN	2.15978762606014	8.64122137193012	1	3	1	42.6160089230067	56	0
Freq_Bat_Reaction_220619_2	3	1	0.333333333333333	CorrelationDetector	7	110	1	0	163	27	5	5	0	0.148148148148148	0.185185185185185	0.222222222222222	0.0689655172413793	0	NaN	1.93932765019604	3.80834298278462	1	3	1	43.2394068658673	63	0
Freq_Bat_Reaction_220619_2	3	1	0.333333333333333	CorrelationDetector	7	110	1	0	159	73	17	17	0	0.178082191780822	0.232876712328767	0.397260273972603	0.153846153846154	0	0	2.85645927395973	10.9905995953609	1	3	1	43.6333028252593	81	0.148148148148148
Freq_Bat_Reaction_220619_2	3	1	0.333333333333333	CorrelationDetector	7	110	1	1	224	116	6	6	0	0.0517241379310345	0.0517241379310345	0.155172413793103	0.105263157894737	0	0	3.09267245364559	14.6670731682138	1	3	1	43.9033572127957	75	0.04
Freq_Bat_Reaction_220619_2	3	1	0.333333333333333	CorrelationDetector	7	110	1	0	189	31	2	2	0	0.0645161290322581	0.0645161290322581	0.161290322580645	0	0.181818181818182	NaN	2.84435504437549	13.4782804685273	1	3	1	43.4606015754958	60	0.2
Freq_Bat_Reaction_220619_2	3	1	0.333333333333333	CorrelationDetector	7	110	1	1	178	27	0	0	0	0	0	0	0	0	0	1.45546966663418	1.7392830475529	1	3	1	43.5943850779535	59	0
Freq_Bat_Reaction_220619_2	3	1	0.333333333333333	CorrelationDetector	7	110	1	1	157	68	3	3	0	0.0441176470588235	0.0441176470588235	0.0588235294117647	0.037037037037037	0	0	1.79148857283247	3.69567359113654	1	3	1	43.4094842171417	61	0
Freq_Bat_Reaction_220619_2	3	1	0.333333333333333	CorrelationDetector	7	110	1	0	175	2	2	2	0	NaN	1	1	0.0338983050847458	NaN	NaN	2.03038362084073	4.7818031297725	1	3	1	42.9745443246635	60	0.0333333333333333
Freq_Bat_Reaction_220619_2	3	1	0.333333333333333	CorrelationDetector	7	110	1	0	194	0	0	0	0	NaN	NaN	NaN	0	NaN	NaN	1.72538688288486	1.09336188682223	1	3	1	43.2789172334865	39	0
Freq_Bat_Reaction_220619_2	3	1	0.333333333333333	CorrelationDetector	7	110	1	2	193	104	0	0	0	0	0	0.0384615384615385	0	0	0	1.82106529610971	1.72192264027992	1	3	1	43.4935274858281	80	0
Freq_Bat_Reaction_220619_2	3	1	0.333333333333333	CorrelationDetector	7	110	1	0	171	4	3	3	0	NaN	0.75	1	0.0222222222222222	NaN	NaN	1.73450217727129	1.23437023951944	1	3	1	43.009231322175	46	0
Freq_Bat_Reaction_220619_2	3	1	0.333333333333333	CorrelationDetector	7	110	1	0	162	7	2	2	0	NaN	0.285714285714286	0.285714285714286	0.0307692307692308	NaN	NaN	1.83545283181272	2.60529034339307	1	3	1	42.7886257865757	66	0.0303030303030303
Freq_Bat_Reaction_220619_2	3	1	0.333333333333333	CorrelationDetector	7	110	1	2	245	151	0	0	0	0	0	0.033112582781457	0	0	0	2.30310628531805	8.53684408555442	1	3	1	44.1653023008169	76	0
Freq_Bat_Reaction_220619_2	3	1	0.333333333333333	CorrelationDetector	7	110	1	0	175	58	0	0	0	0	0	0.0689655172413793	0	0	0	2.1498840030347	5.91963522108036	1	3	1	43.6275822821023	64	0.015625
Freq_Bat_Reaction_220619_2	3	1	0.333333333333333	CorrelationDetector	7	110	1	2	204	120	0	0	0	0	0	0.0166666666666667	0	0	0	2.34700628884033	6.45097335000624	1	3	1	43.7625006043202	86	0.0348837209302326
Freq_Bat_Reaction_220619_2	3	1	0.333333333333333	CorrelationDetector	7	110	1	1	268	121	0	0	0	0	0	0	0	0	0	2.37834902807665	8.49346857964988	1	3	1	44.3071162230898	55	0
Freq_Bat_Reaction_220619_2	3	1	0.333333333333333	CorrelationDetector	7	110	1	0	172	10	1	1	0	0.1	0.1	0.3	0.0178571428571429	NaN	NaN	2.83844697847608	10.1600921681459	1	3	1	43.1439804558718	57	0.0350877192982456
Freq_Bat_Reaction_220619_2	3	1	0.333333333333333	CorrelationDetector	7	110	1	1	198	66	0	0	0	0	0	0.0303030303030303	0	0	0	1.89868209224227	2.44257130963773	1	3	1	43.4802459290786	67	0.0597014925373134
Freq_Bat_Reaction_220619_2	3	1	0.333333333333333	CorrelationDetector	7	110	1	0	196	48	3	3	0	0.0416666666666667	0.0625	0.0625	0.0454545454545455	0	0	1.09853237275445	1.06729400527683	1	3	1	43.3444243416714	51	0
Freq_Bat_Reaction_220619_2	3	1	0.333333333333333	CorrelationDetector	7	110	1	0	176	16	1	1	0	0.0625	0.0625	0.125	0.02	NaN	NaN	1.94632318099919	3.53841402568627	1	3	1	43.0328659835305	51	0.0588235294117647
Freq_Bat_Reaction_220619_2	3	1	0.333333333333333	CorrelationDetector	7	110	1	0	171	17	2	2	0	0.0588235294117647	0.117647058823529	0.294117647058824	0.0188679245283019	NaN	NaN	2.11816617085063	7.1619548987968	1	3	1	43.5749129346277	54	0.0555555555555556
Freq_Bat_Reaction_220619_2	3	1	0.333333333333333	CorrelationDetector	7	110	1	0	179	7	6	6	0	NaN	0.857142857142857	0.857142857142857	0.0943396226415094	NaN	NaN	1.77907511177044	3.20143323622083	1	3	1	42.9750651266653	54	0
Freq_Bat_Reaction_220619_2	3	1	0.333333333333333	CorrelationDetector	7	110	1	1	279	207	2	2	0	0.00966183574879227	0.00966183574879227	0.0483091787439614	0.0153846153846154	0	0.00636942675159236	2.25552243676919	6.88880788278003	1	3	1	43.1540374096586	72	0
Freq_Bat_Reaction_220619_2	3	1	0.333333333333333	CorrelationDetector	7	110	1	1	194	61	2	2	0	0	0.0327868852459016	0.0819672131147541	0	0	0	2.58590669174444	9.18644673317776	1	3	1	43.3472476389024	61	0.0819672131147541
Freq_Bat_Reaction_220619_2	3	1	0.333333333333333	CorrelationDetector	7	110	1	1	193	77	5	5	0	0.0649350649350649	0.0649350649350649	0.155844155844156	0.087719298245614	0	0	1.92632921840822	5.52687634003028	1	3	1	43.6141024177561	68	0.0147058823529412
Freq_Bat_Reaction_220619_2	3	1	0.333333333333333	CorrelationDetector	7	110	1	1	229	90	6	6	0	0.0555555555555556	0.0666666666666667	0.144444444444444	0	0	0.102040816326531	2.8504237910638	8.45085538267636	1	3	1	43.8462586569597	60	0.0333333333333333
Freq_Bat_Reaction_220619_2	3	1	0.333333333333333	CorrelationDetector	7	110	1	1	228	136	0	0	0	0	0	0.125	0	0	0	3.11761002777428	14.1654666934065	1	3	1	43.4223926986521	70	0.0142857142857143
Freq_Bat_Reaction_220619_2	3	1	0.333333333333333	CorrelationDetector	7	110	1	1	249	106	4	4	0	0.0377358490566038	0.0377358490566038	0.113207547169811	0	0	0.0459770114942529	2.26721257999684	6.02175562842022	1	3	1	43.4859375981471	57	0.0175438596491228
Freq_Bat_Reaction_220619_2	3	1	0.333333333333333	CorrelationDetector	7	110	1	0	159	66	4	4	0	0.0606060606060606	0.0606060606060606	0.121212121212121	0.0298507462686567	0.111111111111111	0.0625	2.57177543420928	8.34364594147829	1	3	1	43.5479380222413	77	0
Freq_Bat_Reaction_220619_2	3	1	0.333333333333333	CorrelationDetector	7	110	1	1	180	60	0	0	0	0	0	0.0333333333333333	0	0	0	1.87596050617193	3.13694938276346	1	3	1	43.062247133893	73	0
Freq_Bat_Reaction_220619_2	3	1	0.333333333333333	CorrelationDetector	7	110	1	0	179	2	1	1	0	NaN	0.5	1	0.0192307692307692	NaN	NaN	1.71996168497993	2.78011562243664	1	3	1	43.0639928749379	53	0
Freq_Bat_Reaction_220619_2	3	1	0.333333333333333	CorrelationDetector	7	110	1	1	214	92	6	6	0	0.0434782608695652	0.0652173913043478	0.130434782608696	0.0588235294117647	0.0909090909090909	0	2.06392378406853	4.80048192898538	1	3	1	43.2800314594311	63	0
Freq_Bat_Reaction_220619_2	3	1	0.333333333333333	CorrelationDetector	7	110	1	1	173	38	0	0	0	0	0	0.0263157894736842	0	0	0	1.34859312983624	1.25609722709256	1	3	1	43.2110574499988	58	0
Freq_Bat_Reaction_220619_2	3	1	0.333333333333333	CorrelationDetector	7	110	1	0	159	9	0	0	0	0	0	0.111111111111111	0	0	NaN	1.85006916477099	1.62380316453574	1	3	1	43.2669183036267	67	0.0447761194029851
Freq_Bat_Reaction_220619_2	3	1	0.333333333333333	CorrelationDetector	7	110	1	1	196	24	1	1	0	0.0416666666666667	0.0416666666666667	0.125	0	0	0.0714285714285714	2.05034285646255	3.26165121901585	1	3	1	43.2480312817517	53	0
Freq_Bat_Reaction_220619_2	3	1	0.333333333333333	CorrelationDetector	7	110	1	0	178	72	2	2	0	0.0277777777777778	0.0277777777777778	0.0277777777777778	0.0350877192982456	0	0	1.860780163291	2.48900640204806	1	3	1	43.9565712509431	70	0
Freq_Bat_Reaction_220619_2	3	1	0.333333333333333	CorrelationDetector	7	110	1	0	178	23	6	6	0	0.217391304347826	0.260869565217391	0.347826086956522	0.0714285714285714	0	NaN	1.96365294817518	4.33069746098823	1	3	1	43.4587652739522	44	0
Freq_Bat_Reaction_220619_2	3	1	0.333333333333333	CorrelationDetector	7	110	1	1	179	24	1	1	0	0.0416666666666667	0.0416666666666667	0.0833333333333333	0	0	0.0666666666666667	1.87138470492865	1.59597997020464	1	3	1	43.91547185517	58	0.0344827586206897
Freq_Bat_Reaction_220619_2	3	1	0.333333333333333	CorrelationDetector	7	110	1	0	183	11	2	2	0	0	0.181818181818182	0.272727272727273	0	0	NaN	2.12361829220358	4.69950940431751	1	3	1	42.8841548561579	49	0
Freq_Bat_Reaction_220619_2	3	1	0.333333333333333	CorrelationDetector	7	110	1	0	167	30	0	0	0	0	0	0.0666666666666667	0	0	0	2.78472485929215	8.83041837590666	1	3	1	44.6429489033522	81	0.246913580246914
Freq_Bat_Reaction_220619_2	3	1	0.333333333333333	CorrelationDetector	7	110	1	1	182	68	1	1	0	0.0147058823529412	0.0147058823529412	0.0882352941176471	0	0	0.0277777777777778	1.85846377563587	1.32834468736265	1	3	1	43.3881445432426	76	0
Freq_Bat_Reaction_220619_2	3	1	0.333333333333333	CorrelationDetector	7	110	1	0	149	0	0	0	0	NaN	NaN	NaN	0	NaN	NaN	1.8657233800751	5.37281317737112	1	3	1	44.4682329751457	51	0
Freq_Bat_Reaction_220619_2	3	1	0.333333333333333	CorrelationDetector	7	110	1	0	167	26	5	5	0	0.115384615384615	0.192307692307692	0.192307692307692	0.0517241379310345	0	NaN	2.35267505837206	7.67278100705141	1	3	1	43.353819602462	60	0.0666666666666667
Freq_Bat_Reaction_220619_2	3	1	0.333333333333333	CorrelationDetector	7	110	1	3	290	265	3	3	0	0.0113207547169811	0.0113207547169811	0.030188679245283	0.0142857142857143	0	0.010752688172043	2.46813891521916	9.18507516605691	1	3	1	44.2988684072429	101	0.0099009900990099
Freq_Bat_Reaction_220619_2	3	1	0.333333333333333	CorrelationDetector	7	110	1	2	282	176	0	0	0	0	0	0.00568181818181818	0	0	0	2.20366386642271	4.44492631098771	1	3	1	44.2795543218255	68	0.220588235294118
Freq_Bat_Reaction_220619_2	3	1	0.333333333333333	CorrelationDetector	7	110	1	0	223	104	3	3	0	0.0192307692307692	0.0288461538461538	0.134615384615385	0	0	0	2.28463166057244	6.08084404369278	1	3	1	43.9938011887239	71	0
Freq_Bat_Reaction_220619_2	3	1	0.333333333333333	CorrelationDetector	7	110	1	2	233	105	2	2	0	0.00952380952380952	0.019047619047619	0.0571428571428571	0	0	0.0172413793103448	1.77508809487606	2.85658439155459	1	3	1	44.0156838016038	69	0
Freq_Bat_Reaction_220619_2	3	1	0.333333333333333	CorrelationDetector	7	110	1	0	153	44	6	6	0	0.136363636363636	0.136363636363636	0.136363636363636	0.0967741935483871	0	0	3.35621589223261	16.4620728235725	1	3	1	43.242695665993	71	0
Freq_Bat_Reaction_220619_2	3	1	0.333333333333333	CorrelationDetector	7	110	1	0	180	89	5	5	0	0.0112359550561798	0.0561797752808989	0.123595505617978	0.0135135135135135	0	0	3.41576666532332	16.8430179053681	1	3	1	43.5417693460073	82	0.0975609756097561
Freq_Bat_Reaction_220619_2	3	1	0.333333333333333	CorrelationDetector	7	110	1	2	160	88	1	1	0	0.0113636363636364	0.0113636363636364	0.136363636363636	0	0	0.0333333333333333	4.08295002852237	20.2918100011049	1	3	1	43.8271993579352	86	0.104651162790698
Freq_Bat_Reaction_220619_2	3	1	0.333333333333333	CorrelationDetector	7	110	1	0	191	95	2	2	0	0	0.0210526315789474	0.105263157894737	0	0	0	2.29078333420585	7.95470827415231	1	3	1	43.5238172038104	76	0.0394736842105263
Freq_Bat_Reaction_220619_2	3	1	0.333333333333333	CorrelationDetector	7	110	1	0	178	61	5	5	0	0	0.0819672131147541	0.147540983606557	0	0	0	2.20094899711273	5.09341991551094	1	3	1	43.2661014315242	74	0.027027027027027
Freq_Bat_Reaction_220619_2	3	1	0.333333333333333	CorrelationDetector	7	110	1	1	165	48	0	0	0	0	0	0.0833333333333333	0	0	0	2.34994036253712	7.80445373506478	1	3	1	43.5743989780734	71	0.028169014084507
Freq_Bat_Reaction_220619_2	3	1	0.333333333333333	CorrelationDetector	7	110	1	1	208	41	5	5	0	0.0975609756097561	0.121951219512195	0.195121951219512	0.0576923076923077	0	0.125	2.41771418369802	7.26937268206881	1	3	1	43.8964196858265	58	0.120689655172414
Freq_Bat_Reaction_220619_2	3	1	0.333333333333333	CorrelationDetector	7	110	1	0	197	74	3	3	0	0.027027027027027	0.0405405405405405	0.0675675675675676	0.0196078431372549	0.05	0	1.51518647308037	1.96612349197744	1	3	1	44.4304664450672	72	0.0277777777777778
Freq_Bat_Reaction_220619_2	3	1	0.333333333333333	CorrelationDetector	7	110	1	1	249	81	7	7	0	0.0740740740740741	0.0864197530864197	0.160493827160494	0	0	0.0227272727272727	2.41143061925587	5.30005878600962	1	3	1	44.0626757543452	58	0
Freq_Bat_Reaction_220619_2	3	1	0.333333333333333	CorrelationDetector	7	110	1	1	210	78	5	5	0	0.0641025641025641	0.0641025641025641	0.294871794871795	0.0338983050847458	0.222222222222222	0	2.4542356558747	6.54726013499686	1	3	1	43.3312179818307	69	0
Freq_Bat_Reaction_220619_2	3	1	0.333333333333333	CorrelationDetector	7	110	1	0	204	85	2	2	0	0.0235294117647059	0.0235294117647059	0.117647058823529	0	0	0.08	2.68935306590024	9.58399249075103	1	3	1	44.0350947456086	60	0.0166666666666667
Freq_Bat_Reaction_220619_2	3	1	0.333333333333333	CorrelationDetector	7	110	1	2	245	146	3	3	0	0.0205479452054795	0.0205479452054795	0.0821917808219178	0.0491803278688525	0	0	2.66206143132363	10.2743184106271	1	3	1	43.9437830862229	78	0.0384615384615385
Freq_Bat_Reaction_220619_2	3	1	0.333333333333333	CorrelationDetector	7	110	1	1	299	176	9	9	0	0.0511363636363636	0.0511363636363636	0.130681818181818	0.0638297872340425	0	0.0431654676258993	3.08995205409919	13.1075842014033	1	3	1	43.60676027082	56	0.0178571428571429
Freq_Bat_Reaction_220619_2	3	1	0.333333333333333	CorrelationDetector	7	110	1	0	197	54	0	0	0	0	0	0	0	0	0	2.90830166214122	12.4954950648014	1	3	1	43.2393644893078	62	0.032258064516129
Freq_Bat_Reaction_220619_2	3	1	0.333333333333333	CorrelationDetector	7	110	1	0	174	79	3	3	0	0.0253164556962025	0.0379746835443038	0.164556962025316	0.0153846153846154	0.0526315789473684	0	2.62589231217063	9.25606987741051	1	3	1	44.7749702467721	85	0.188235294117647
Freq_Bat_Reaction_220619_2	3	1	0.333333333333333	CorrelationDetector	7	110	1	0	156	8	1	1	0	0	0.125	0.375	0	NaN	NaN	2.27462949820611	7.29913495679823	1	3	1	43.1045666929478	64	0
Freq_Bat_Reaction_220619_2	3	1	0.333333333333333	CorrelationDetector	7	110	1	1	292	198	0	0	0	0	0	0.0707070707070707	0	0	0	2.94476265427052	11.9876737776289	1	3	1	43.3689735138767	74	0
Freq_Bat_Reaction_220619_2	3	1	0.333333333333333	CorrelationDetector	7	110	1	0	170	71	8	8	0	0.0704225352112676	0.112676056338028	0.23943661971831	0.0461538461538462	0	0.105263157894737	3.01003716581253	13.1579039965319	1	3	1	43.9266213309995	73	0.10958904109589
Freq_Bat_Reaction_220619_2	3	1	0.333333333333333	CorrelationDetector	7	110	1	0	186	85	4	4	0	0.0117647058823529	0.0470588235294118	0.282352941176471	0.0144927536231884	0	0	2.46149068788482	9.00139736921553	1	3	1	43.2902242435885	79	0.0126582278481013
Freq_Bat_Reaction_220619_2	3	1	0.333333333333333	CorrelationDetector	7	110	1	0	153	2	1	1	0	NaN	0.5	0.5	0.0147058823529412	NaN	NaN	2.02321028493425	7.45333355598689	1	3	1	42.7981573030706	69	0
Freq_Bat_Reaction_220619_2	3	1	0.333333333333333	CorrelationDetector	7	110	1	0	182	47	2	2	0	0.0425531914893617	0.0425531914893617	0.425531914893617	0.015625	0	0	2.96503609601109	11.6444747793915	1	3	1	43.1922879803554	72	0.0972222222222222
Freq_Bat_Reaction_220619_2	3	1	0.333333333333333	CorrelationDetector	7	110	1	0	159	17	0	0	0	0	0	0.0588235294117647	0	NaN	NaN	2.13323459688813	6.79584609789007	1	3	1	43.2903453109658	59	0
Freq_Bat_Reaction_220619_2	3	1	0.333333333333333	CorrelationDetector	7	110	1	1	191	142	22	22	0	0.147887323943662	0.154929577464789	0.197183098591549	0.151515151515152	0.166666666666667	0.0181818181818182	2.66842969073236	9.15602920767428	1	3	1	44.2564020615266	115	0.0260869565217391
Freq_Bat_Reaction_220619_2	3	1	0.333333333333333	CorrelationDetector	7	110	1	3	206	141	6	6	0	0.0212765957446809	0.0425531914893617	0.099290780141844	0.0298507462686567	0	0	3.18715109832093	14.9101843857761	1	3	1	43.9492606383137	93	0.021505376344086
Freq_Bat_Reaction_220619_2	3	1	0.333333333333333	CorrelationDetector	7	110	1	1	176	48	0	0	0	0	0	0.0625	0	0	0	1.87621089333706	2.06743091052957	1	3	1	43.118048547939	77	0.012987012987013
Freq_Bat_Reaction_220619_2	3	1	0.333333333333333	CorrelationDetector	7	110	1	0	223	77	3	3	0	0.025974025974026	0.038961038961039	0.0649350649350649	0	0	0.0277777777777778	1.91366973606758	4.60241009306816	1	3	1	43.743591194275	47	0
Freq_Bat_Reaction_220619_2	3	1	0.333333333333333	CorrelationDetector	7	110	1	0	148	14	2	2	0	0.142857142857143	0.142857142857143	0.214285714285714	0.0158730158730159	NaN	NaN	1.52118942692311	1.24741997271231	1	3	1	43.4566094713711	64	0
Freq_Bat_Reaction_220619_2	3	1	0.333333333333333	CorrelationDetector	7	110	1	0	168	15	1	1	0	0.0666666666666667	0.0666666666666667	0.533333333333333	0.0188679245283019	NaN	NaN	1.53724357845188	1.82769767837914	1	3	1	43.3329053906124	54	0
Freq_Bat_Reaction_220619_2	3	1	0.333333333333333	CorrelationDetector	7	110	1	0	187	114	4	4	0	0	0.0350877192982456	0.0964912280701754	0	0	0	2.55465869838477	6.22137544186364	1	3	1	43.5174232911862	69	0
Freq_Bat_Reaction_220619_2	3	1	0.333333333333333	CorrelationDetector	7	110	1	0	209	121	16	16	0	0.107438016528926	0.132231404958678	0.206611570247934	0.232142857142857	0	0	2.79167695988674	8.26582952927374	1	3	1	44.5635217621689	74	0.121621621621622
Freq_Bat_Reaction_220619_2	3	1	0.333333333333333	CorrelationDetector	7	110	1	1	159	97	0	0	0	0	0	0.0927835051546392	0	0	0	2.24547898411568	5.95035545275877	1	3	1	43.2164572865563	84	0.0119047619047619
Freq_Bat_Reaction_220619_2	3	1	0.333333333333333	CorrelationDetector	7	110	1	0	178	8	8	8	0	NaN	1	1	0.0701754385964912	NaN	NaN	2.52383004994393	7.16690708515546	1	3	1	44.5455207784099	58	0.206896551724138
Freq_Bat_Reaction_220619_2	3	1	0.333333333333333	CorrelationDetector	7	110	1	1	222	106	6	6	0	0.0377358490566038	0.0566037735849057	0.226415094339623	0.0196078431372549	0.0476190476190476	0.0416666666666667	3.21313418002692	14.0019470348668	1	3	1	44.2778060862832	73	0.0273972602739726
Freq_Bat_Reaction_220619_2	3	1	0.333333333333333	CorrelationDetector	7	110	1	1	275	113	0	0	0	0	0	0.0442477876106195	0	0	0	2.57866396076781	4.16009106370292	1	3	1	43.7679135372984	59	0.169491525423729
Freq_Bat_Reaction_220619_2	3	1	0.333333333333333	CorrelationDetector	7	110	1	0	185	8	3	3	0	0.125	0.375	0.75	0.02	NaN	NaN	2.39430030064863	6.5200564214326	1	3	1	43.6515222170035	51	0.117647058823529
Freq_Bat_Reaction_220619_2	3	1	0.333333333333333	CorrelationDetector	7	110	1	0	156	0	0	0	0	NaN	NaN	NaN	0	NaN	NaN	1.22987995817482	0.301859251485158	1	3	1	43.1544466019541	60	0
Freq_Bat_Reaction_220619_2	3	1	0.333333333333333	CorrelationDetector	7	110	1	1	220	126	5	5	0	0.0317460317460317	0.0396825396825397	0.119047619047619	0.0634920634920635	0	0	2.1715252491795	4.8245330963568	1	3	1	43.4185200194891	73	0
Freq_Bat_Reaction_220619_2	3	1	0.333333333333333	CorrelationDetector	7	110	1	2	227	127	0	0	0	0	0	0.047244094488189	0	0	0	1.95641584521562	6.27258855649904	1	3	1	44.667570985883	79	0
Freq_Bat_Reaction_220619_2	3	1	0.333333333333333	CorrelationDetector	7	110	1	0	175	1	0	0	0	NaN	0	1	0	NaN	NaN	1.63889578420127	3.73240913090733	1	3	1	43.3043746373167	49	0.0204081632653061
Freq_Bat_Reaction_220619_2	3	1	0.333333333333333	CorrelationDetector	7	110	1	0	188	20	2	2	0	0	0.1	0.25	0	NaN	NaN	2.26730965433575	7.24224738077297	1	3	1	42.9050848017818	45	0
Freq_Bat_Reaction_220619_2	3	1	0.333333333333333	CorrelationDetector	7	110	1	2	341	237	0	0	0	0	0	0.0464135021097046	0	0	0	2.1080163598542	2.87373476093102	1	3	1	43.6099034228119	72	0
Freq_Bat_Reaction_220619_2	3	1	0.333333333333333	CorrelationDetector	7	110	1	0	165	21	12	12	0	0.285714285714286	0.571428571428571	0.714285714285714	0.0967741935483871	NaN	NaN	2.06059517971014	3.23615327527444	1	3	1	42.8201830478803	63	0.0158730158730159
Freq_Bat_Reaction_220619_2	3	1	0.333333333333333	CorrelationDetector	7	110	1	0	178	9	0	0	0	0	0	0.333333333333333	0	NaN	NaN	1.72361907760535	5.38567056046515	1	3	1	43.1257386103295	48	0
Freq_Bat_Reaction_220619_2	3	1	0.333333333333333	CorrelationDetector	7	110	1	2	252	170	2	2	0	0	0.0117647058823529	0.0235294117647059	0	0	0	2.39499603057534	7.86037235246717	1	3	1	43.8056584291363	83	0.120481927710843
Freq_Bat_Reaction_220619_2	3	1	0.333333333333333	CorrelationDetector	7	110	1	1	173	56	10	10	0	0.125	0.178571428571429	0.303571428571429	0.109375	0	0	2.18618357078229	5.77253152224407	1	3	1	43.0545813627931	68	0
Freq_Bat_Reaction_220619_2	3	1	0.333333333333333	CorrelationDetector	7	110	1	2	208	102	3	3	0	0.00980392156862745	0.0294117647058824	0.147058823529412	0.0192307692307692	0	0	2.45982138524816	7.00804866433183	1	3	1	43.5555270097131	68	0
Freq_Bat_Reaction_220619_2	3	1	0.333333333333333	CorrelationDetector	7	110	1	0	205	83	27	27	0	0.240963855421687	0.325301204819277	0.469879518072289	0.0434782608695652	0.2	0	2.58780563436408	8.41834821955359	1	3	1	43.4703749984383	57	0
Freq_Bat_Reaction_220619_2	3	1	0.333333333333333	CorrelationDetector	7	110	1	0	161	71	9	9	0	0.0563380281690141	0.126760563380282	0.197183098591549	0.0588235294117647	0	0	2.06612077369822	7.87055455331701	1	3	1	43.1236064487627	74	0
Freq_Bat_Reaction_220619_2	3	1	0.333333333333333	CorrelationDetector	7	110	1	0	167	1	0	0	0	NaN	0	0	0	NaN	NaN	1.63439358134867	1.75629158330237	1	3	1	43.1609434264325	56	0
Freq_Bat_Reaction_220619_2	3	1	0.333333333333333	CorrelationDetector	7	110	1	1	188	73	2	2	0	0.0273972602739726	0.0273972602739726	0.0547945205479452	0.0317460317460317	0	0	2.04034778006896	4.38261563719674	1	3	1	43.1966093450816	71	0.0140845070422535
Freq_Bat_Reaction_220619_2	3	1	0.333333333333333	CorrelationDetector	7	110	1	1	220	76	0	0	0	0	0	0	0	0	0	1.62189656679631	2.75399607222992	1	3	1	43.9776287879799	55	0.0363636363636364
Freq_Bat_Reaction_220619_2	3	1	0.333333333333333	CorrelationDetector	7	110	1	0	165	22	0	0	0	0	0	0.0454545454545455	0	0	NaN	2.02286389305362	2.82866864020404	1	3	1	43.8787446810679	60	0
Freq_Bat_Reaction_220619_2	3	1	0.333333333333333	CorrelationDetector	7	110	1	0	162	13	3	3	0	0.230769230769231	0.230769230769231	0.230769230769231	0.0333333333333333	NaN	NaN	2.22045153449952	3.72651032475501	1	3	1	43.0225866759824	61	0
Freq_Bat_Reaction_220619_2	3	1	0.333333333333333	CorrelationDetector	7	110	1	0	174	1	0	0	0	NaN	0	0	0	NaN	NaN	2.0785024461743	0.588083090564714	1	3	1	43.5283757598884	59	0.11864406779661
Freq_Bat_Reaction_220619_2	3	1	0.333333333333333	CorrelationDetector	7	110	1	1	160	34	3	3	0	0.0882352941176471	0.0882352941176471	0.0588235294117647	0.0441176470588235	0	0	1.61466688862995	1.64844452943175	1	3	1	43.0880559933979	73	0
Freq_Bat_Reaction_220619_2	3	1	0.333333333333333	CorrelationDetector	7	110	1	0	173	0	0	0	0	NaN	NaN	NaN	0	NaN	NaN	2.04015408734353	0.774484521694604	1	3	1	43.621338994695	53	0.0377358490566038
Freq_Bat_Reaction_220619_2	3	1	0.333333333333333	CorrelationDetector	7	110	1	0	168	1	0	0	0	NaN	0	0	0	NaN	NaN	2.28922158773511	2.47036286852956	1	3	1	43.190128822755	50	0.02
Freq_Bat_Reaction_220619_2	3	1	0.333333333333333	CorrelationDetector	7	110	1	1	188	155	3	3	0	0.0193548387096774	0.0193548387096774	0.0709677419354839	0.0266666666666667	0.0476190476190476	0	2.42952169382102	8.10822949240567	1	3	1	43.5953494800013	97	0
Freq_Bat_Reaction_220619_2	3	1	0.333333333333333	CorrelationDetector	7	110	1	2	227	133	6	6	0	0.037593984962406	0.0451127819548872	0.150375939849624	0.0208333333333333	0.0416666666666667	0.0192307692307692	2.99158089220149	13.8068229470452	1	3	1	44.8587858518693	73	0.0958904109589041
Freq_Bat_Reaction_220619_2	3	1	0.333333333333333	CorrelationDetector	7	110	1	0	165	16	1	1	0	0.0625	0.0625	0.125	0.0158730158730159	NaN	0	2.10631229329971	6.4713045046913	1	3	1	43.0789254560327	64	0.03125
Freq_Bat_Reaction_220619_2	3	1	0.333333333333333	CorrelationDetector	7	110	1	2	180	55	3	3	0	0.0545454545454545	0.0545454545454545	0.127272727272727	0.0185185185185185	0	0	3.28057455505007	16.7158631731519	1	3	1	43.5156846998178	63	0.0158730158730159
Freq_Bat_Reaction_220619_2	3	1	0.333333333333333	CorrelationDetector	7	110	1	1	152	77	3	3	0	0.038961038961039	0.038961038961039	0.12987012987013	0.0365853658536585	0	0	2.49771656380429	9.17266799545449	1	3	1	43.3314888560491	90	0.0444444444444444
Freq_Bat_Reaction_220619_2	3	1	0.333333333333333	CorrelationDetector	7	110	1	0	158	51	3	3	0	0	0.0588235294117647	0.117647058823529	0	0	0	2.04521278715898	7.28540872227286	1	3	1	43.4438996245557	70	0
Freq_Bat_Reaction_220619_2	3	1	0.333333333333333	CorrelationDetector	7	110	1	1	179	45	2	2	0	0.0444444444444444	0.0444444444444444	0.2	0.0377358490566038	0	0	2.72932768714108	12.2867989044324	1	3	1	43.2752329187308	58	0.0344827586206897
Freq_Bat_Reaction_220619_2	3	1	0.333333333333333	CorrelationDetector	7	110	1	1	202	122	5	5	0	0.0163934426229508	0.040983606557377	0.0819672131147541	0.0153846153846154	0.0833333333333333	0	2.63818762555961	9.58209228788192	1	3	1	43.5884175363305	78	0
Freq_Bat_Reaction_220619_2	3	1	0.333333333333333	CorrelationDetector	7	110	1	0	158	14	5	5	0	NaN	0.357142857142857	0.5	0.0185185185185185	NaN	NaN	2.49105132659033	8.02345995451898	1	3	1	43.2680874333497	55	0.0727272727272727
Freq_Bat_Reaction_220619_2	3	1	0.333333333333333	CorrelationDetector	7	110	1	0	166	28	8	8	0	0.25	0.285714285714286	0.357142857142857	0.111111111111111	0	NaN	2.35061339040646	5.64399619878545	1	3	1	43.7439037116248	69	0.101449275362319
Freq_Bat_Reaction_220619_2	3	1	0.333333333333333	CorrelationDetector	7	110	1	0	158	9	1	1	0	0.111111111111111	0.111111111111111	0.333333333333333	0.0181818181818182	NaN	NaN	2.21638105455958	5.86062707375154	1	3	1	43.3749011337793	56	0
Freq_Bat_Reaction_220619_2	3	1	0.333333333333333	CorrelationDetector	7	110	1	1	154	47	6	6	0	0.0425531914893617	0.127659574468085	0.170212765957447	0.0142857142857143	0.2	0	2.35244132136622	3.98911559549232	1	3	1	43.5622409853188	76	0.0789473684210526
Freq_Bat_Reaction_220619_3	5	1	0.2	CorrelationDetector	7	110	1	3	271	116	2	2	0	0.0172413793103448	0.0172413793103448	0.0689655172413793	0	0	0.024390243902439	4.02655912503749	19.3693597077156	1	5	1	44.7896911491461	68	0.161764705882353
Freq_Bat_Reaction_220619_3	5	1	0.2	CorrelationDetector	7	110	1	0	208	11	6	6	0	NaN	0.545454545454545	0.818181818181818	0.0555555555555556	NaN	NaN	3.56285767316413	15.7127026881522	1	5	1	42.9034474522031	55	0.0545454545454545
Freq_Bat_Reaction_220619_3	5	1	0.2	CorrelationDetector	7	110	1	0	160	14	1	1	0	0.0714285714285714	0.0714285714285714	0.214285714285714	0.0163934426229508	NaN	NaN	3.33409004663217	14.395111577837	1	5	1	43.1608154297418	62	0.0483870967741935
Freq_Bat_Reaction_220619_3	5	1	0.2	CorrelationDetector	7	110	1	0	196	23	12	12	0	0.173913043478261	0.521739130434783	0.565217391304348	0.0303030303030303	NaN	NaN	4.01787010945309	18.2367749083214	1	5	1	43.3656305276554	67	0.134328358208955
Freq_Bat_Reaction_220619_3	5	1	0.2	CorrelationDetector	7	110	1	0	173	17	4	4	0	0	0.235294117647059	0.294117647058824	0	0	NaN	2.76074684624958	11.9574013000294	1	5	1	43.3179721382692	61	0
Freq_Bat_Reaction_220619_3	5	1	0.2	CorrelationDetector	7	110	1	1	215	144	1	1	0	0	0.00694444444444444	0.0694444444444444	0	0	0	4.34022034366514	19.8636868192112	1	5	1	44.1271346675648	82	0.0487804878048781
Freq_Bat_Reaction_220619_3	5	1	0.2	CorrelationDetector	7	110	1	0	163	29	11	11	0	0.172413793103448	0.379310344827586	0.620689655172414	0.0746268656716418	NaN	NaN	3.93393051703644	17.8782321413385	1	5	1	42.8236853349879	68	0.0588235294117647
Freq_Bat_Reaction_220619_3	5	1	0.2	CorrelationDetector	7	110	1	1	188	67	5	5	0	0.0746268656716418	0.0746268656716418	0.26865671641791	0.0166666666666667	0.0869565217391304	0.0487804878048781	3.83426711430876	17.7551123601422	1	5	1	44.0032274313882	84	0.0119047619047619
Freq_Bat_Reaction_220619_3	5	1	0.2	CorrelationDetector	7	110	1	0	221	64	9	9	0	0.046875	0.140625	0.296875	0.0204081632653061	0	0.0588235294117647	4.12427464681881	19.8886935077551	1	5	1	43.2096088775613	57	0.0350877192982456
Freq_Bat_Reaction_220619_3	5	1	0.2	CorrelationDetector	7	110	1	0	178	8	5	5	0	0.375	0.625	0.875	0.0408163265306122	NaN	NaN	3.79722823857797	17.3694762433982	1	5	1	42.7097295379753	50	0
Freq_Bat_Reaction_220619_3	5	1	0.2	CorrelationDetector	7	110	1	0	164	31	9	9	0	0.0967741935483871	0.290322580645161	0.483870967741935	0.0350877192982456	0.166666666666667	NaN	3.41095793617137	14.017083546166	1	5	1	43.5036178634133	64	0.046875
Freq_Bat_Reaction_220619_3	5	1	0.2	CorrelationDetector	7	110	1	1	194	48	3	3	0	0.0208333333333333	0.0625	0.1875	0.02	0	0	3.78221725309028	17.6683475849289	1	5	1	43.3492454511402	60	0
Freq_Bat_Reaction_220619_3	5	1	0.2	CorrelationDetector	7	110	1	1	203	119	3	3	0	0.0252100840336134	0.0252100840336134	0.19327731092437	0.0151515151515152	0.0588235294117647	0.0169491525423729	4.27413581687247	19.1639691277658	1	5	1	43.8441782026571	84	0.0952380952380952
Freq_Bat_Reaction_220619_3	5	1	0.2	CorrelationDetector	7	110	1	0	229	51	2	2	0	0.0196078431372549	0.0392156862745098	0.0588235294117647	0.0185185185185185	0	0	4.01514622720661	17.9602840760128	1	5	1	43.6137452841421	58	0.241379310344828
Freq_Bat_Reaction_220619_3	5	1	0.2	CorrelationDetector	7	110	1	1	164	47	8	8	0	0.170212765957447	0.170212765957447	0.319148936170213	0.126984126984127	0	0	3.472841232283	14.3126985672329	1	5	1	43.6136672960933	68	0.0588235294117647
Freq_Bat_Reaction_220619_3	5	1	0.2	CorrelationDetector	7	110	1	1	223	87	10	10	0	0.0574712643678161	0.114942528735632	0.264367816091954	0.08	0	0.0212765957446809	4.71796729243302	20.7190961675195	1	5	1	43.5334234321195	61	0
Freq_Bat_Reaction_220619_3	5	1	0.2	CorrelationDetector	7	110	1	0	179	7	0	0	0	0	0	0.142857142857143	0	NaN	NaN	3.26296743759981	14.6602239298123	1	5	1	42.7233497767295	52	0
Freq_Bat_Reaction_220619_3	5	1	0.2	CorrelationDetector	7	110	1	1	199	76	6	6	0	0.0657894736842105	0.0789473684210526	0.157894736842105	0.0930232558139535	0	0	4.23874151542126	18.5809662469192	1	5	1	44.1350529148299	53	0
Freq_Bat_Reaction_220619_3	5	1	0.2	CorrelationDetector	7	110	1	0	255	168	27	27	0	0.0892857142857143	0.160714285714286	0.297619047619048	0.0714285714285714	0	0.0648148148148148	4.60329602056573	21.5123882246208	1	5	1	43.5189900265962	79	0.0126582278481013
Freq_Bat_Reaction_220619_3	5	1	0.2	CorrelationDetector	7	110	1	2	235	126	14	14	0	0.0714285714285714	0.111111111111111	0.238095238095238	0.0545454545454545	0.09375	0.0588235294117647	5.21942517355925	23.4096805817558	1	5	1	44.7737310666893	88	0.227272727272727
Freq_Bat_Reaction_220619_3	5	1	0.2	CorrelationDetector	7	110	1	0	176	12	3	3	0	0.166666666666667	0.25	0.666666666666667	0.0298507462686567	NaN	NaN	4.07701247938364	17.8681966253334	1	5	1	43.7483690053207	68	0.176470588235294
Freq_Bat_Reaction_220619_3	5	1	0.2	CorrelationDetector	7	110	1	0	235	111	16	16	0	0.0900900900900901	0.144144144144144	0.387387387387387	0.0967741935483871	0	0.0158730158730159	4.69493148656873	21.3350605149345	1	5	1	43.1266116924552	70	0.0142857142857143
Freq_Bat_Reaction_220619_3	5	1	0.2	CorrelationDetector	7	110	1	1	184	34	2	2	0	0.0588235294117647	0.0588235294117647	0.323529411764706	0	0	0.4	4.32960540375343	18.1386768665345	1	5	1	43.8493270765907	73	0.164383561643836
Freq_Bat_Reaction_220619_3	5	1	0.2	CorrelationDetector	7	110	1	1	214	44	0	0	0	0	0	0.0227272727272727	0	0	0	3.43404340252063	15.2895806574522	1	5	1	43.3514721260247	47	0
Freq_Bat_Reaction_220619_3	5	1	0.2	CorrelationDetector	7	110	1	1	227	162	9	9	0	0.0493827160493827	0.0555555555555556	0.240740740740741	0.0185185185185185	0.0540540540540541	0	4.7074497741639	21.541326803664	1	5	1	45.1474542689599	92	0.0326086956521739
Freq_Bat_Reaction_220619_3	5	1	0.2	CorrelationDetector	7	110	1	0	203	5	0	0	0	NaN	0	0	0	NaN	NaN	3.48208727172767	15.5490254540028	1	5	1	43.2527914630792	40	0
Freq_Bat_Reaction_220619_3	5	1	0.2	CorrelationDetector	7	110	1	1	208	137	5	5	0	0.0218978102189781	0.0364963503649635	0.102189781021898	0.0166666666666667	0.0526315789473684	0.0181818181818182	4.46151299446077	20.4573424156459	1	5	1	43.9994323576156	80	0.0125
Freq_Bat_Reaction_220619_3	5	1	0.2	CorrelationDetector	7	110	1	0	173	31	0	0	0	0	0	0.193548387096774	0	0	NaN	4.04473141211535	19.3986187823026	1	5	1	44.0116896773674	64	0.171875
Freq_Bat_Reaction_220619_3	5	1	0.2	CorrelationDetector	7	110	1	2	175	69	4	4	0	0.0289855072463768	0.0579710144927536	0.0869565217391304	0	0.166666666666667	0	3.23986906950604	14.5709580684772	1	5	1	43.6460241433613	79	0
Freq_Bat_Reaction_220619_3	5	1	0.2	CorrelationDetector	7	110	1	0	181	11	0	0	0	0	0	0.181818181818182	0	NaN	NaN	2.76404275062856	11.4553019599319	1	5	1	42.7071949060596	51	0
Freq_Bat_Reaction_220619_3	5	1	0.2	CorrelationDetector	7	110	1	2	248	122	4	4	0	0.0327868852459016	0.0327868852459016	0.10655737704918	0.0588235294117647	0	0.0135135135135135	4.97488688319863	21.1753044856674	1	5	1	43.9272043816722	75	0.0933333333333333
Freq_Bat_Reaction_220619_3	5	1	0.2	CorrelationDetector	7	110	1	0	165	1	1	1	0	NaN	1	1	0.0178571428571429	NaN	NaN	3.882508542948	17.767275370144	1	5	1	43.4044047155936	57	0.0526315789473684
Freq_Bat_Reaction_220619_3	5	1	0.2	CorrelationDetector	7	110	1	0	137	7	2	2	0	0.285714285714286	0.285714285714286	0.428571428571429	0.03125	NaN	NaN	3.59070460419743	17.2233973024687	1	5	1	43.3889648321951	65	0
Freq_Bat_Reaction_220619_3	5	1	0.2	CorrelationDetector	7	110	1	0	191	34	4	4	0	0.117647058823529	0.117647058823529	0.205882352941176	0.0655737704918033	0	NaN	5.17987358858336	23.1549323984597	1	5	1	44.4735625371742	65	0.276923076923077
Freq_Bat_Reaction_220619_3	5	1	0.2	CorrelationDetector	7	110	1	2	215	123	11	11	0	0.0894308943089431	0.0894308943089431	0.292682926829268	0.0740740740740741	0	0.0625	5.02044363517559	23.2519871967413	1	5	1	44.1384570305977	93	0.182795698924731
Freq_Bat_Reaction_220619_3	5	1	0.2	CorrelationDetector	7	110	1	3	252	144	4	4	0	0.0277777777777778	0.0277777777777778	0.131944444444444	0.0204081632653061	0.0555555555555556	0.010752688172043	4.48039276075738	20.7378607935813	1	5	1	45.5045267288692	86	0.0813953488372093
Freq_Bat_Reaction_220619_3	5	1	0.2	CorrelationDetector	7	110	1	0	188	0	0	0	0	NaN	NaN	NaN	0	NaN	NaN	3.6022919778249	17.4771384104428	1	5	1	43.6462555648738	39	0.0512820512820513
Freq_Bat_Reaction_220619_3	5	1	0.2	CorrelationDetector	7	110	1	1	263	147	4	4	0	0.0272108843537415	0.0272108843537415	0.122448979591837	0.0634920634920635	0	0	4.08654702666305	18.2501217403692	1	5	1	43.9807071500471	70	0.114285714285714
Freq_Bat_Reaction_220619_3	5	1	0.2	CorrelationDetector	7	110	1	0	167	17	1	1	0	0.0588235294117647	0.0588235294117647	0.176470588235294	0.0175438596491228	0	NaN	4.69080679928786	22.3954231676598	1	5	1	43.130407515765	59	0.0677966101694915
Freq_Bat_Reaction_220619_3	5	1	0.2	CorrelationDetector	7	110	1	0	185	25	0	0	0	0	0	0.16	0	0	NaN	3.31664889037536	13.8773234290117	1	5	1	45.0950636810713	67	0.343283582089552
Freq_Bat_Reaction_220619_3	5	1	0.2	CorrelationDetector	7	110	1	1	224	100	22	22	0	0.06	0.22	0.41	0	0.0869565217391304	0.04	4.66824812193713	20.9135824950315	1	5	1	44.498956470035	79	0.113924050632911
Freq_Bat_Reaction_220619_3	5	1	0.2	CorrelationDetector	7	110	1	0	217	72	29	29	0	0.0972222222222222	0.402777777777778	0.541666666666667	0.0980392156862745	0	0.0434782608695652	3.65034784683037	16.1867285947296	1	5	1	43.1647802053044	56	0
Freq_Bat_Reaction_220619_3	5	1	0.2	CorrelationDetector	7	110	1	0	225	106	37	37	0	0.283018867924528	0.349056603773585	0.443396226415094	0.0806451612903226	0	0	4.38980981691203	20.0685456164539	1	5	1	43.5281127355254	69	0.115942028985507
Freq_Bat_Reaction_220619_3	5	1	0.2	CorrelationDetector	7	110	1	1	262	120	1	1	0	0.00833333333333333	0.00833333333333333	0.0666666666666667	0	0	0.0116279069767442	3.80592438998784	17.3205477379281	1	5	1	43.7870298651889	57	0.0701754385964912
Freq_Bat_Reaction_220619_3	5	1	0.2	CorrelationDetector	7	110	1	1	185	56	7	7	0	0.125	0.125	0.321428571428571	0.0483870967741935	0.125	0	3.9289999223501	16.9857447509502	1	5	1	43.641738713913	71	0.0422535211267606
Freq_Bat_Reaction_220619_3	5	1	0.2	CorrelationDetector	7	110	1	0	168	31	3	3	0	0.032258064516129	0.0967741935483871	0.161290322580645	0.0138888888888889	0	0	4.71703448510745	21.3809410406266	1	5	1	43.842544817253	77	0.272727272727273
Freq_Bat_Reaction_220619_3	5	1	0.2	CorrelationDetector	7	110	1	0	210	4	1	1	0	NaN	0.25	0.5	0	NaN	NaN	3.12363780182335	12.7128075482134	1	5	1	43.1899367625108	40	0.075
Freq_Bat_Reaction_220619_3	5	1	0.2	CorrelationDetector	7	110	1	1	293	161	2	2	0	0.0124223602484472	0.0124223602484472	0.093167701863354	0	0	0.0148148148148148	4.2712781453803	19.513200739235	1	5	1	44.0462649827321	69	0.130434782608696
Freq_Bat_Reaction_220619_3	5	1	0.2	CorrelationDetector	7	110	1	1	181	69	3	3	0	0.0434782608695652	0.0434782608695652	0.159420289855072	0.0517241379310345	0	0	3.8495164089112	18.7579621101279	1	5	1	44.2222020997697	73	0.0547945205479452
Freq_Bat_Reaction_220619_3	5	1	0.2	CorrelationDetector	7	110	1	1	187	64	5	5	0	0.078125	0.078125	0.109375	0.0166666666666667	0	0.117647058823529	4.37124747866649	19.8376826117464	1	5	1	44.4956666247901	76	0.0657894736842105
Freq_Bat_Reaction_220619_3	5	1	0.2	CorrelationDetector	7	110	1	0	159	11	5	5	0	NaN	0.454545454545455	0.454545454545455	0.0149253731343284	NaN	NaN	3.47281397823857	15.5814476981038	1	5	1	43.1164774863381	68	0.0441176470588235
Freq_Bat_Reaction_220619_3	5	1	0.2	CorrelationDetector	7	110	1	2	210	71	9	9	0	0.0985915492957746	0.126760563380282	0.23943661971831	0.0327868852459016	0	0	4.68000135565918	22.1608818389576	1	5	1	43.5166452114507	73	0.0273972602739726
Freq_Bat_Reaction_220619_3	5	1	0.2	CorrelationDetector	7	110	1	0	185	45	10	10	0	0.2	0.222222222222222	0.377777777777778	0.107692307692308	0	0	4.71255142671267	21.3264015715389	1	5	1	44.2698881589634	74	0.189189189189189
Freq_Bat_Reaction_220619_3	5	1	0.2	CorrelationDetector	7	110	1	0	178	24	1	1	0	0.0416666666666667	0.0416666666666667	0.0833333333333333	0	0.142857142857143	NaN	3.49270243023862	16.4171825210771	1	5	1	43.6911849977313	55	0
Freq_Bat_Reaction_220619_3	5	1	0.2	CorrelationDetector	7	110	1	0	158	108	14	14	0	0.0462962962962963	0.12962962962963	0.212962962962963	0.0769230769230769	0	0	4.4473523492021	19.7133542713657	1	5	1	43.7813956118784	82	0
Freq_Bat_Reaction_220619_3	5	1	0.2	CorrelationDetector	7	110	1	0	153	36	16	16	0	0.416666666666667	0.444444444444444	0.555555555555556	0.215384615384615	0.25	NaN	3.72505791823354	16.3989722520396	1	5	1	43.2804341396487	70	0.0428571428571429
Freq_Bat_Reaction_220619_3	5	1	0.2	CorrelationDetector	7	110	1	0	172	4	0	0	0	NaN	0	0.5	0	NaN	NaN	4.02693853057723	18.4043271687157	1	5	1	44.0592120611278	71	0.253521126760563
Freq_Bat_Reaction_220619_3	5	1	0.2	CorrelationDetector	7	110	1	0	179	67	1	1	0	0	0.0149253731343284	0.119402985074627	0	0	0	4.28086630411272	18.7788894469971	1	5	1	43.1269771529416	71	0.0422535211267606
Freq_Bat_Reaction_220619_3	5	1	0.2	CorrelationDetector	7	110	1	1	216	89	8	8	0	0.0898876404494382	0.0898876404494382	0.269662921348315	0.0333333333333333	0	0.0857142857142857	4.4431336066721	20.4459559642618	1	5	1	43.5537504499614	71	0.0422535211267606
Freq_Bat_Reaction_220619_3	5	1	0.2	CorrelationDetector	7	110	1	1	170	56	0	0	0	0	0	0.125	0	0	0	4.58063036532435	21.4559248801563	1	5	1	43.3549309226468	69	0
Freq_Bat_Reaction_220619_3	5	1	0.2	CorrelationDetector	7	110	1	0	192	3	1	1	0	NaN	0.333333333333333	0.666666666666667	0.0175438596491228	NaN	NaN	3.91965031402689	18.0616296876462	1	5	1	43.8004068728481	58	0.206896551724138
Freq_Bat_Reaction_220619_3	5	1	0.2	CorrelationDetector	7	110	1	0	166	70	1	1	0	0.0142857142857143	0.0142857142857143	0.0571428571428571	0.0166666666666667	0	0	3.0744674381193	13.6978559404904	1	5	1	43.9717720960121	71	0
Freq_Bat_Reaction_220619_3	5	1	0.2	CorrelationDetector	7	110	1	1	215	45	4	4	0	0.0888888888888889	0.0888888888888889	0.288888888888889	0.0425531914893617	0.2	0.0344827586206897	4.66448784981982	21.5027666289105	1	5	1	43.1830560933124	53	0.0188679245283019
Freq_Bat_Reaction_220619_3	5	1	0.2	CorrelationDetector	7	110	1	0	143	9	3	3	0	NaN	0.333333333333333	0.555555555555556	0	NaN	NaN	2.86803311212153	11.9934498747818	1	5	1	43.174814066338	71	0.028169014084507
Freq_Bat_Reaction_220619_3	5	1	0.2	CorrelationDetector	7	110	1	0	184	22	0	0	0	0	0	0.136363636363636	0	0	0	3.58971376295248	15.8775149315298	1	5	1	43.8972104825664	69	0.188405797101449
Freq_Bat_Reaction_220619_3	5	1	0.2	CorrelationDetector	7	110	1	1	289	198	19	19	0	0.0858585858585859	0.095959595959596	0.277777777777778	0.119402985074627	0.117647058823529	0.0348837209302326	5.53854412198126	26.5578477175639	1	5	1	45.3857501750417	102	0.294117647058824
Freq_Bat_Reaction_220619_3	5	1	0.2	CorrelationDetector	7	110	1	0	183	28	5	5	0	0.142857142857143	0.178571428571429	0.571428571428571	0.0327868852459016	0.166666666666667	NaN	4.55711283657305	20.4159713849366	1	5	1	45.0296207498441	74	0.364864864864865
Freq_Bat_Reaction_220619_3	5	1	0.2	CorrelationDetector	7	110	1	1	262	134	5	5	0	0.0223880597014925	0.0373134328358209	0.149253731343284	0.0238095238095238	0	0	5.52398400649384	24.9407353201895	1	5	1	44.7825411834067	68	0.117647058823529
Freq_Bat_Reaction_220619_3	5	1	0.2	CorrelationDetector	7	110	1	1	193	35	9	9	0	0.257142857142857	0.257142857142857	0.6	0.105263157894737	0	0.222222222222222	5.25231703808737	23.4422392440374	1	5	1	43.1181206996436	63	0
Freq_Bat_Reaction_220619_3	5	1	0.2	CorrelationDetector	7	110	1	0	218	81	7	7	0	0.0740740740740741	0.0864197530864197	0.419753086419753	0.0441176470588235	0	0.0512820512820513	5.20644022141131	24.1543963174719	1	5	1	43.6084851176151	78	0.0769230769230769
Freq_Bat_Reaction_220619_3	5	1	0.2	CorrelationDetector	7	110	1	0	160	7	3	3	0	NaN	0.428571428571429	0.714285714285714	0	NaN	NaN	3.34826453049062	14.3342407453682	1	5	1	43.2105295885808	63	0.0476190476190476
Freq_Bat_Reaction_220619_3	5	1	0.2	CorrelationDetector	7	110	1	1	208	65	0	0	0	0	0	0.138461538461538	0	0	0	4.13511572321016	19.0192921022571	1	5	1	43.5680725466296	69	0.0579710144927536
Freq_Bat_Reaction_220619_3	5	1	0.2	CorrelationDetector	7	110	1	0	175	18	15	15	0	NaN	0.833333333333333	0.888888888888889	0.175675675675676	NaN	NaN	4.55650527415549	20.0063791973346	1	5	1	44.2130345729314	75	0.346666666666667
Freq_Bat_Reaction_220619_3	5	1	0.2	CorrelationDetector	7	110	1	0	155	34	4	4	0	0.117647058823529	0.117647058823529	0.264705882352941	0.028169014084507	0.333333333333333	NaN	4.26619310630978	18.528291770534	1	5	1	43.4758539943003	78	0.192307692307692
Freq_Bat_Reaction_220619_3	5	1	0.2	CorrelationDetector	7	110	1	1	219	57	5	5	0	0.087719298245614	0.087719298245614	0.210526315789474	0.0769230769230769	0	0	5.22602067110592	23.9436964596411	1	5	1	44.5289805892969	77	0.298701298701299
Freq_Bat_Reaction_220619_3	5	1	0.2	CorrelationDetector	7	110	1	0	219	69	31	31	0	0.130434782608696	0.449275362318841	0.608695652173913	0.0869565217391304	0	0.125	4.15747385497892	19.4251943845842	1	5	1	43.8860336457118	51	0.0784313725490196
Freq_Bat_Reaction_220619_3	5	1	0.2	CorrelationDetector	7	110	1	1	189	69	14	14	0	0.188405797101449	0.202898550724638	0.376811594202899	0.0327868852459016	0.291666666666667	0.09375	3.75495525921623	15.5506415808514	1	5	1	44.8300008984741	86	0.151162790697674
Freq_Bat_Reaction_220619_3	5	1	0.2	CorrelationDetector	7	110	1	0	189	15	6	6	0	0.266666666666667	0.4	0.466666666666667	0.06	NaN	NaN	4.20839882725909	18.9689853192645	1	5	1	42.9721538630494	51	0.0588235294117647
Freq_Bat_Reaction_220619_3	5	1	0.2	CorrelationDetector	7	110	1	1	234	165	15	15	0	0.0666666666666667	0.0909090909090909	0.175757575757576	0.116279069767442	0	0.00833333333333333	4.49761383558566	20.9447537878028	1	5	1	43.3974157508361	95	0.0526315789473684
Freq_Bat_Reaction_220619_3	5	1	0.2	CorrelationDetector	7	110	1	0	196	110	29	29	0	0.154545454545455	0.263636363636364	0.372727272727273	0.0483870967741935	0.0909090909090909	0	5.20589652921204	23.191953389671	1	5	1	44.2182331920841	74	0.027027027027027
Freq_Bat_Reaction_220619_3	5	1	0.2	CorrelationDetector	7	110	1	0	169	6	0	0	0	0	0	0	0	NaN	NaN	3.83825758495275	18.121460897509	1	5	1	43.1577746670836	58	0.0344827586206897
Freq_Bat_Reaction_220619_3	5	1	0.2	CorrelationDetector	7	110	1	1	161	69	7	7	0	0.0869565217391304	0.101449275362319	0.115942028985507	0.0447761194029851	0.157894736842105	0	4.05021900758113	18.5514883027073	1	5	1	44.2017469754413	87	0.0114942528735632
Freq_Bat_Reaction_220619_3	5	1	0.2	CorrelationDetector	7	110	1	1	184	51	0	0	0	0	0	0.137254901960784	0	0	0	4.41670862450003	19.8268479129189	1	5	1	43.6100133458387	73	0.0410958904109589
Freq_Bat_Reaction_220619_3	5	1	0.2	CorrelationDetector	7	110	1	0	140	2	0	0	0	NaN	0	0	0	NaN	NaN	4.13620007039959	19.478730142731	1	5	1	43.4275510244024	69	0
Freq_Bat_Reaction_220619_3	5	1	0.2	CorrelationDetector	7	110	1	0	167	14	6	6	0	0.357142857142857	0.428571428571429	0.571428571428571	0.087719298245614	NaN	NaN	3.73888916932986	16.7833927302481	1	5	1	43.1953403543711	58	0
Freq_Bat_Reaction_220619_3	5	1	0.2	CorrelationDetector	7	110	1	0	189	0	0	0	0	NaN	NaN	NaN	0	NaN	NaN	3.63166816056965	16.6699605777534	1	5	1	43.3160783395018	54	0.12962962962963
Freq_Bat_Reaction_220619_3	5	1	0.2	CorrelationDetector	7	110	1	0	150	19	12	12	0	0.315789473684211	0.631578947368421	0.842105263157895	0.0746268656716418	NaN	NaN	3.61064869340949	15.7575820062512	1	5	1	43.4541839638597	68	0.0735294117647059
Freq_Bat_Reaction_220619_3	5	1	0.2	CorrelationDetector	7	110	1	1	194	60	17	17	0	0.15	0.283333333333333	0.5	0.0819672131147541	0	0.153846153846154	4.30870044052266	19.9264768633478	1	5	1	44.1403807780254	70	0.142857142857143
Freq_Bat_Reaction_220619_3	5	1	0.2	CorrelationDetector	7	110	1	1	189	30	3	3	0	0.0666666666666667	0.1	0.166666666666667	0.0357142857142857	0	0	3.47256630713496	15.4794226417162	1	5	1	43.1258355575779	62	0
Freq_Bat_Reaction_220619_3	5	1	0.2	CorrelationDetector	7	110	1	0	223	96	16	16	0	0.0208333333333333	0.166666666666667	0.229166666666667	0	0	0	4.29624322883207	20.4473516524919	1	5	1	43.0514174725812	57	0.0175438596491228
Freq_Bat_Reaction_220619_3	5	1	0.2	CorrelationDetector	7	110	1	0	190	7	1	1	0	0.142857142857143	0.142857142857143	0.142857142857143	0.02	NaN	NaN	4.53690168467237	21.277213079575	1	5	1	43.4565998077261	51	0.137254901960784
Freq_Bat_Reaction_220619_3	5	1	0.2	CorrelationDetector	7	110	1	1	181	101	7	7	0	0.0594059405940594	0.0693069306930693	0.178217821782178	0.0694444444444444	0.0588235294117647	0	4.0268582496961	17.9801774950474	1	5	1	43.0170706397726	90	0
Freq_Bat_Reaction_220619_3	5	1	0.2	CorrelationDetector	7	110	1	0	195	5	4	4	0	NaN	0.8	0.8	0.105263157894737	NaN	NaN	3.8196284109779	17.309493239533	1	5	1	43.0300914764383	39	0.0256410256410256
Freq_Bat_Reaction_220619_3	5	1	0.2	CorrelationDetector	7	110	1	1	205	135	3	3	0	0.0148148148148148	0.0222222222222222	0.0962962962962963	0.0327868852459016	0	0	3.57874513214927	16.2496519787485	1	5	1	43.8107897141851	81	0
Freq_Bat_Reaction_220619_3	5	1	0.2	CorrelationDetector	7	110	1	0	160	7	2	2	0	NaN	0.285714285714286	0.428571428571429	0	NaN	NaN	3.4574343890224	15.8849621768276	1	5	1	42.9916132933178	57	0
Freq_Bat_Reaction_220619_3	5	1	0.2	CorrelationDetector	7	110	1	2	174	99	6	6	0	0.0606060606060606	0.0606060606060606	0.212121212121212	0	0.2	0	4.37095677520965	18.9710806463279	1	5	1	44.447232635703	78	0.166666666666667
Freq_Bat_Reaction_220619_3	5	1	0.2	CorrelationDetector	7	110	1	1	181	71	6	6	0	0.0845070422535211	0.0845070422535211	0.338028169014085	0.0294117647058824	0.0588235294117647	0	5.52768960345497	24.6262067656296	1	5	1	43.7808940695868	86	0.302325581395349
Freq_Bat_Reaction_220619_3	5	1	0.2	CorrelationDetector	7	110	1	0	162	27	2	2	0	0.037037037037037	0.0740740740740741	0.481481481481481	0.0144927536231884	0	0	4.2281773500273	18.4297079120482	1	5	1	43.2268930768058	78	0.0512820512820513
Freq_Bat_Reaction_220619_3	5	1	0.2	CorrelationDetector	7	110	1	1	295	147	8	8	0	0.0340136054421769	0.054421768707483	0.251700680272109	0.0625	0	0	4.25387215718178	18.3171407321499	1	5	1	44.669040220731	50	0
Freq_Bat_Reaction_220619_3	5	1	0.2	CorrelationDetector	7	110	1	1	238	73	4	4	0	0.0547945205479452	0.0547945205479452	0.342465753424658	0.0588235294117647	0	0	5.57267928689585	24.1810434001554	1	5	1	43.6956962173494	60	0.133333333333333
Freq_Bat_Reaction_220619_3	5	1	0.2	CorrelationDetector	7	110	1	1	239	85	4	4	0	0.0117647058823529	0.0470588235294118	0.0588235294117647	0	0	0	3.65198042806835	16.4040856105503	1	5	1	44.7501641291411	47	0
Freq_Bat_Reaction_220619_3	5	1	0.2	CorrelationDetector	7	110	1	1	225	81	0	0	0	0	0	0.0740740740740741	0	0	0	3.06856133274224	14.2048054334405	1	5	1	43.5653871549123	60	0
Freq_Bat_Reaction_220619_3	5	1	0.2	CorrelationDetector	7	110	1	0	179	5	2	2	0	NaN	0.4	0.4	0.04	NaN	NaN	3.31804964324244	15.0705217581911	1	5	1	43.8747443297593	51	0.0392156862745098
Freq_Bat_Reaction_220619_3	5	1	0.2	CorrelationDetector	7	110	1	0	163	11	5	5	0	0.181818181818182	0.454545454545455	0.727272727272727	0.0384615384615385	NaN	NaN	3.43627571350408	15.2998543294841	1	5	1	43.0342251345718	53	0
Freq_Bat_Reaction_220619_3	5	1	0.2	CorrelationDetector	7	110	1	1	218	76	6	6	0	0.0789473684210526	0.0789473684210526	0.0657894736842105	0.0983606557377049	0	0	3.57053525715125	16.3997917573203	1	5	1	44.1995342684559	69	0.159420289855072
Freq_Bat_Reaction_220619_3	5	1	0.2	CorrelationDetector	7	110	1	0	163	1	0	0	0	NaN	0	1	0	NaN	NaN	3.26638938688427	15.3694950546761	1	5	1	42.6884567343975	60	0
Freq_Bat_Reaction_220619_3	5	1	0.2	CorrelationDetector	7	110	1	0	156	17	5	5	0	0.0588235294117647	0.294117647058824	0.411764705882353	0.0172413793103448	NaN	NaN	3.69100177544182	16.7196537745649	1	5	1	42.8868972984102	59	0
Freq_Bat_Reaction_220619_3	5	1	0.2	CorrelationDetector	7	110	1	0	168	20	0	0	0	0	0	0.15	0	NaN	NaN	3.6339925693059	17.4401061062856	1	5	1	43.0747359789182	61	0.0491803278688525
Freq_Bat_Reaction_220619_3	5	1	0.2	CorrelationDetector	7	110	1	0	183	65	11	11	0	0.0923076923076923	0.169230769230769	0.230769230769231	0.13953488372093	0	0	3.90597980878274	18.6196664748107	1	5	1	43.9211782340671	54	0
Freq_Bat_Reaction_220619_3	5	1	0.2	CorrelationDetector	7	110	1	1	168	28	2	2	0	0.0357142857142857	0.0714285714285714	0.107142857142857	0.0151515151515152	0	0	3.34147511528997	15.0150460486313	1	5	1	43.5645519184428	72	0.125
Freq_Bat_Reaction_220619_3	5	1	0.2	CorrelationDetector	7	110	1	2	348	247	8	8	0	0.0242914979757085	0.0323886639676113	0.137651821862348	0.0416666666666667	0	0.0149253731343284	4.61197418458082	21.9317080088172	1	5	1	44.4854139233862	66	0.0909090909090909
Freq_Bat_Reaction_220619_3	5	1	0.2	CorrelationDetector	7	110	1	1	206	119	7	7	0	0.0336134453781513	0.0588235294117647	0.100840336134454	0.0298507462686567	0	0.037037037037037	4.47227942055269	20.0867995628415	1	5	1	43.9426322512904	85	0.0823529411764706
Freq_Bat_Reaction_220619_3	5	1	0.2	CorrelationDetector	7	110	1	0	196	22	10	10	0	0.318181818181818	0.454545454545455	0.590909090909091	0.0847457627118644	NaN	NaN	4.17615588447104	17.1734740979868	1	5	1	44.8922181353859	60	0.35
Freq_Bat_Reaction_220619_3	5	1	0.2	CorrelationDetector	7	110	1	0	182	5	5	5	0	NaN	1	1	0.08	NaN	NaN	3.43068640868333	14.7315038814423	1	5	1	43.3871633746076	51	0.0196078431372549
Freq_Bat_Reaction_220619_3	5	1	0.2	CorrelationDetector	7	110	1	1	227	124	4	4	0	0.032258064516129	0.032258064516129	0.120967741935484	0.0517241379310345	0	0.0117647058823529	3.47342555380143	13.9491549205398	1	5	1	43.219213059793	66	0.0454545454545455
Freq_Bat_Reaction_220619_3	5	1	0.2	CorrelationDetector	7	110	1	0	179	18	10	10	0	0.388888888888889	0.555555555555556	0.611111111111111	0.0847457627118644	NaN	NaN	4.45925376333985	19.6505158680342	1	5	1	43.335349855535	60	0.116666666666667
Freq_Bat_Reaction_220619_3	5	1	0.2	CorrelationDetector	7	110	1	0	200	74	5	5	0	0.0540540540540541	0.0675675675675676	0.148648648648649	0.0303030303030303	0	0.0392156862745098	4.05525706699107	17.2446836458782	1	5	1	43.7608276906515	72	0.125
Freq_Bat_Reaction_220619_3	5	1	0.2	CorrelationDetector	7	110	1	1	205	112	5	5	0	0.0446428571428571	0.0446428571428571	0.169642857142857	0.0434782608695652	0	0	5.30163590735051	24.2694827019527	1	5	1	44.2957041723135	85	0.0941176470588235
Freq_Bat_Reaction_220619_3	5	1	0.2	CorrelationDetector	7	110	1	1	291	164	9	9	0	0.024390243902439	0.0548780487804878	0.121951219512195	0.0869565217391304	0	0	4.58382234284588	20.655802061187	1	5	1	43.180380598608	56	0
Freq_Bat_Reaction_220619_3	5	1	0.2	CorrelationDetector	7	110	1	1	209	59	7	7	0	0.11864406779661	0.11864406779661	0.271186440677966	0.1	0	0.0303030303030303	4.79305230062832	21.9928364852334	1	5	1	43.4787761637759	58	0.0517241379310345
Freq_Bat_Reaction_220619_3	5	1	0.2	CorrelationDetector	7	110	1	3	338	277	10	10	0	0.036101083032491	0.036101083032491	0.0794223826714801	0	0.195652173913043	0.00526315789473684	3.6364605901223	15.7360903127244	1	5	1	45.6824467384554	88	0.0227272727272727
Freq_Bat_Reaction_220619_3	5	1	0.2	CorrelationDetector	7	110	1	1	215	46	3	3	0	0.0652173913043478	0.0652173913043478	0.108695652173913	0.0217391304347826	0	0.0666666666666667	3.41629852018261	14.9871185815489	1	5	1	44.3239750199438	55	0.109090909090909
Freq_Bat_Reaction_220619_3	5	1	0.2	CorrelationDetector	7	110	1	0	167	29	5	5	0	0.0689655172413793	0.172413793103448	0.413793103448276	0.0169491525423729	0.2	NaN	3.40474898206223	16.1356436822312	1	5	1	43.3130572730329	65	0.0615384615384615
Freq_Bat_Reaction_220619_3	5	1	0.2	CorrelationDetector	7	110	1	0	159	18	1	1	0	0.0555555555555556	0.0555555555555556	0.388888888888889	0.0166666666666667	NaN	NaN	3.12029976468234	14.0096408709597	1	5	1	43.0617183540944	61	0.0327868852459016
Freq_Bat_Reaction_220619_3	5	1	0.2	CorrelationDetector	7	110	1	0	163	3	1	1	0	NaN	0.333333333333333	0.666666666666667	0.0204081632653061	NaN	NaN	2.95638181385602	13.3093064295191	1	5	1	43.3196223456175	50	0
Freq_Bat_Reaction_220619_3	5	1	0.2	CorrelationDetector	7	110	1	0	170	21	12	12	0	NaN	0.571428571428571	0.380952380952381	0.0806451612903226	NaN	NaN	3.5697972688646	16.0830325661632	1	5	1	42.8237809111335	63	0.0476190476190476
Freq_Bat_Reaction_220619_3	5	1	0.2	CorrelationDetector	7	110	1	0	186	25	4	4	0	0.16	0.16	0.48	0.0740740740740741	NaN	NaN	3.3533827717194	15.0064605977065	1	5	1	43.0345884942942	55	0.0727272727272727
Freq_Bat_Reaction_220619_3	5	1	0.2	CorrelationDetector	7	110	1	1	189	86	2	2	0	0.0116279069767442	0.0232558139534884	0.174418604651163	0.0149253731343284	0	0	4.57847320309966	21.8476929025234	1	5	1	43.2454453562523	76	0.0263157894736842
Freq_Bat_Reaction_220619_3	5	1	0.2	CorrelationDetector	7	110	1	1	219	129	6	6	0	0.0465116279069767	0.0465116279069767	0.10077519379845	0.0476190476190476	0	0.0422535211267606	4.54875588082999	20.2828330165688	1	5	1	43.9625672865333	84	0.0476190476190476
Freq_Bat_Reaction_220619_3	5	1	0.2	CorrelationDetector	7	110	1	0	162	17	3	3	0	0.176470588235294	0.176470588235294	0.176470588235294	0.0555555555555556	NaN	NaN	3.27691753323498	14.9358254599305	1	5	1	43.4934695118779	55	0
Freq_Bat_Reaction_220619_3	5	1	0.2	CorrelationDetector	7	110	1	1	311	195	2	2	0	0.00512820512820513	0.0102564102564103	0.0102564102564103	0	0	0.00591715976331361	3.85837169960577	15.6341085278883	1	5	1	43.9741363647767	61	0.131147540983607
Freq_Bat_Reaction_220619_3	5	1	0.2	CorrelationDetector	7	110	1	0	172	13	4	4	0	0.153846153846154	0.307692307692308	0.307692307692308	0.03125	0	NaN	3.83500906148881	15.9813536320643	1	5	1	43.2276232622699	67	0.119402985074627
Freq_Bat_Reaction_220619_3	5	1	0.2	CorrelationDetector	7	110	1	1	201	55	5	5	0	0.0181818181818182	0.0909090909090909	0.109090909090909	0	0.1	0	4.16190422068763	17.9105741996449	1	5	1	44.0616546638512	66	0.0454545454545455
Freq_Bat_Reaction_220619_3	5	1	0.2	CorrelationDetector	7	110	1	0	160	7	3	3	0	NaN	0.428571428571429	0.571428571428571	0	NaN	NaN	4.07049340695494	17.8546994860431	1	5	1	43.9920766338784	69	0.217391304347826
Freq_Bat_Reaction_220619_3	5	1	0.2	CorrelationDetector	7	110	1	1	186	37	6	6	0	0.027027027027027	0.162162162162162	0.162162162162162	0.0208333333333333	0	0	3.20330272370727	14.1748091926356	1	5	1	43.0615613806602	53	0
Freq_Bat_Reaction_220619_3	5	1	0.2	CorrelationDetector	7	110	1	0	191	40	9	9	0	0.2	0.225	0.3	0.078125	0	NaN	5.78693251691895	25.4122443681316	1	5	1	44.6191037251308	67	0.343283582089552
Freq_Bat_Reaction_220619_3	5	1	0.2	CorrelationDetector	7	110	1	0	167	26	1	1	0	0.0384615384615385	0.0384615384615385	0.192307692307692	0.0158730158730159	NaN	NaN	3.8791637629948	17.0458798225852	1	5	1	43.7201118313638	64	0.125
Freq_Bat_Reaction_220619_3	5	1	0.2	CorrelationDetector	7	110	1	2	270	110	9	9	0	0.0818181818181818	0.0818181818181818	0.272727272727273	0	0.05	0.0958904109589041	5.230632677268	23.6589077745885	1	5	1	44.7303085786452	65	0.0461538461538462
Freq_Bat_Reaction_220619_3	5	1	0.2	CorrelationDetector	7	110	1	0	181	16	1	1	0	0.0625	0.0625	0.4375	0.0175438596491228	NaN	NaN	4.79867811971609	22.5272560233844	1	5	1	44.618362440092	58	0.293103448275862
Freq_Bat_Reaction_220619_3	5	1	0.2	CorrelationDetector	7	110	1	0	152	16	0	0	0	0	0	0.0625	0	NaN	NaN	2.99634710049666	13.3469968810032	1	5	1	43.2954284309243	82	0.170731707317073
Freq_Bat_Reaction_220619_3	5	1	0.2	CorrelationDetector	7	110	1	1	193	59	1	1	0	0	0.0169491525423729	0.0338983050847458	0	0	0	4.1658445502997	19.1448344039117	1	5	1	44.0782081862883	60	0
Freq_Bat_Reaction_220619_3	5	1	0.2	CorrelationDetector	7	110	1	2	220	135	13	13	0	0.0592592592592593	0.0962962962962963	0.22962962962963	0.0952380952380952	0.0526315789473684	0	5.22360643052912	22.2090322680328	1	5	1	43.903122160015	83	0.036144578313253
Freq_Bat_Reaction_220619_3	5	1	0.2	CorrelationDetector	7	110	1	0	188	23	10	10	0	0.391304347826087	0.434782608695652	0.521739130434783	0.191489361702128	NaN	NaN	4.85985084165884	21.7280346359664	1	5	1	43.6631070361169	48	0.125
Freq_Bat_Reaction_220619_3	5	1	0.2	CorrelationDetector	7	110	1	1	178	79	12	12	0	0.151898734177215	0.151898734177215	0.379746835443038	0.125	0	0.111111111111111	5.34282089650315	23.9644694693872	1	5	1	43.3044657911907	79	0.10126582278481
Freq_Bat_Reaction_220619_3	5	1	0.2	CorrelationDetector	7	110	1	0	199	94	34	34	0	0.24468085106383	0.361702127659574	0.468085106382979	0.212121212121212	0	0.0952380952380952	5.3291393994277	22.7065533165776	1	5	1	43.4222183651486	78	0.102564102564103
Freq_Bat_Reaction_220619_3	5	1	0.2	CorrelationDetector	7	110	1	1	177	99	3	3	0	0.0202020202020202	0.0303030303030303	0.0606060606060606	0.0144927536231884	0	0	4.77664727312775	21.1722059423248	1	5	1	43.5670992706061	83	0.0602409638554217
Freq_Bat_Reaction_220619_3	5	1	0.2	CorrelationDetector	7	110	1	1	264	106	7	7	0	0.0660377358490566	0.0660377358490566	0.141509433962264	0.0851063829787234	0	0.024390243902439	4.77704037396268	22.1421363483513	1	5	1	43.9435734371756	54	0.0740740740740741
Freq_Bat_Reaction_220619_3	5	1	0.2	CorrelationDetector	7	110	1	0	176	1	0	0	0	NaN	0	0	0	NaN	NaN	3.45438774383667	14.280222498017	1	5	1	42.8511512301963	53	0
Freq_Bat_Reaction_220619_3	5	1	0.2	CorrelationDetector	7	110	1	0	156	14	2	2	0	0.0714285714285714	0.142857142857143	0.214285714285714	0.0151515151515152	0	NaN	4.4705388329436	20.0608105425923	1	5	1	43.8187263479376	72	0.194444444444444
Freq_Bat_Reaction_220619_3	5	1	0.2	CorrelationDetector	7	110	1	2	212	124	5	5	0	0.0241935483870968	0.0403225806451613	0.137096774193548	0.0188679245283019	0	0.037037037037037	5.02443553289082	21.2577007231473	1	5	1	44.0516752901595	78	0
Freq_Bat_Reaction_220619_3	5	1	0.2	CorrelationDetector	7	110	1	1	175	52	4	4	0	0.0769230769230769	0.0769230769230769	0.269230769230769	0.0634920634920635	0	0	3.54513763181834	17.2282935560253	1	5	1	43.4402579369301	69	0.0434782608695652
Freq_Bat_Reaction_220619_3	5	1	0.2	CorrelationDetector	7	110	1	0	167	4	3	3	0	NaN	0.75	0.75	0.0526315789473684	NaN	NaN	3.09150221131454	14.1695485248377	1	5	1	43.2937428110708	58	0.0172413793103448
Freq_Bat_Reaction_220619_3	5	1	0.2	CorrelationDetector	7	110	1	0	182	5	5	5	0	NaN	1	1	0.08	NaN	NaN	3.24844975441521	13.5399780452318	1	5	1	42.7429836735444	51	0
Freq_Bat_Reaction_220619_3	5	1	0.2	CorrelationDetector	7	110	1	0	210	55	30	30	0	0.381818181818182	0.545454545454545	0.563636363636364	0.138461538461538	0	NaN	4.33456774260008	18.4770356195445	1	5	1	43.3271272828413	68	0.205882352941176
Freq_Bat_Reaction_220619_3	5	1	0.2	CorrelationDetector	7	110	1	0	219	41	26	26	0	0.536585365853659	0.634146341463415	0.75609756097561	0.181818181818182	0	NaN	4.1066287093537	17.0434158440075	1	5	1	43.7121991763598	60	0.183333333333333
Freq_Bat_Reaction_220619_3	5	1	0.2	CorrelationDetector	7	110	1	1	244	129	6	6	0	0.0310077519379845	0.0465116279069767	0.108527131782946	0.028169014084507	0.0434782608695652	0	3.82225210256561	14.781092553562	1	5	1	45.1348938312054	95	0.231578947368421
Freq_Bat_Reaction_220619_3	5	1	0.2	CorrelationDetector	7	110	1	0	188	0	0	0	0	NaN	NaN	NaN	0	NaN	NaN	2.98921391591317	12.3698010947787	1	5	1	43.0609747868951	46	0
Freq_Bat_Reaction_220619_3	5	1	0.2	CorrelationDetector	7	110	1	1	198	49	0	0	0	0	0	0.0204081632653061	0	0	0	2.82203633487445	11.3397111084671	1	5	1	43.536150957518	62	0
Freq_Bat_Reaction_220619_3	5	1	0.2	CorrelationDetector	7	110	1	1	192	48	3	3	0	0.0416666666666667	0.0625	0.1875	0.032258064516129	0	0	3.90586990040712	16.7560715511954	1	5	1	43.4490343323795	67	0.0895522388059701
Freq_Bat_Reaction_220619_3	5	1	0.2	CorrelationDetector	7	110	1	0	160	6	1	1	0	0.166666666666667	0.166666666666667	0.666666666666667	0.0163934426229508	NaN	NaN	2.92644595701768	12.4182073794662	1	5	1	43.2839230174222	62	0
Freq_Bat_Reaction_220619_3	5	1	0.2	CorrelationDetector	7	110	1	0	180	14	1	1	0	0.0714285714285714	0.0714285714285714	0.142857142857143	0	NaN	NaN	3.97907800389501	18.2704301394682	1	5	1	43.25101438771	50	0.06
Freq_Bat_Reaction_220619_3	5	1	0.2	CorrelationDetector	7	110	1	0	185	1	1	1	0	NaN	1	1	0.0188679245283019	NaN	NaN	3.23372355125222	15.1354429895981	1	5	1	44.1596172340489	54	0.148148148148148
Freq_Bat_Reaction_220619_3	5	1	0.2	CorrelationDetector	7	110	1	2	229	138	5	5	0	0.036231884057971	0.036231884057971	0.0579710144927536	0	0.0666666666666667	0.0410958904109589	3.33855370514641	13.3258956933341	1	5	1	43.7397524250606	71	0
Freq_Bat_Reaction_220619_3	5	1	0.2	CorrelationDetector	7	110	1	0	145	16	4	4	0	0.25	0.25	0.375	0.05	NaN	NaN	3.76988585831267	17.3009453334403	1	5	1	43.5709805706003	81	0.148148148148148
Freq_Bat_Reaction_220619_3	5	1	0.2	CorrelationDetector	7	110	1	0	181	0	0	0	0	NaN	NaN	NaN	0	NaN	NaN	3.14723065629778	14.049629776267	1	5	1	43.2145442241523	49	0.0204081632653061
Freq_Bat_Reaction_220619_3	5	1	0.2	CorrelationDetector	7	110	1	0	240	57	17	17	0	0.140350877192982	0.298245614035088	0.385964912280702	0	0.4	0.0869565217391304	3.96467272099743	16.8406364233288	1	5	1	44.6053006335519	49	0.122448979591837
Freq_Bat_Reaction_220619_3	5	1	0.2	CorrelationDetector	7	110	1	2	313	223	7	7	0	0.0269058295964126	0.031390134529148	0.103139013452915	0.0188679245283019	0.0454545454545455	0.0239520958083832	3.45272841975776	15.490615113348	1	5	1	43.9552648818731	76	0.157894736842105
Freq_Bat_Reaction_220619_3	5	1	0.2	CorrelationDetector	7	110	1	0	139	9	5	5	0	NaN	0.555555555555556	0.666666666666667	0.0632911392405063	NaN	NaN	3.35123618277648	15.2234886451018	1	5	1	42.8160335390493	80	0.025
Freq_Bat_Reaction_220619_3	5	1	0.2	CorrelationDetector	7	110	1	0	159	4	4	4	0	NaN	1	0.75	0.0158730158730159	NaN	NaN	3.89540566008906	18.9645020732669	1	5	1	43.1806942847104	64	0.03125
Freq_Bat_Reaction_220619_3	5	1	0.2	CorrelationDetector	7	110	1	0	163	20	1	1	0	0.05	0.05	0.1	0	0.0666666666666667	NaN	3.54331194339336	16.3584236432904	1	5	1	44.3828981854477	69	0.0144927536231884
Freq_Bat_Reaction_220619_3	5	1	0.2	CorrelationDetector	7	110	1	1	257	100	7	7	0	0.03	0.07	0.22	0	0	0.036144578313253	3.6306954141576	15.3763099455975	1	5	1	42.7798537480073	54	0.0185185185185185
Freq_Bat_Reaction_220619_3	5	1	0.2	CorrelationDetector	7	110	1	1	191	35	2	2	0	0.0285714285714286	0.0571428571428571	0.2	0.0192307692307692	0	0	3.30593427227417	15.4677339715513	1	5	1	43.4007669135886	58	0.0172413793103448
Freq_Bat_Reaction_220619_3	5	1	0.2	CorrelationDetector	7	110	1	0	182	28	0	0	0	0	0	0.0714285714285714	0	0	NaN	4.43858272983344	19.9910791203178	1	5	1	44.4932024318531	67	0.253731343283582
Freq_Bat_Reaction_220619_3	5	1	0.2	CorrelationDetector	7	110	1	1	194	65	2	2	0	0.0153846153846154	0.0307692307692308	0.0769230769230769	0.0181818181818182	0	0	3.32183883222864	15.2689160858352	1	5	1	43.6574472501763	61	0
Freq_Bat_Reaction_220619_3	5	1	0.2	CorrelationDetector	7	110	1	1	199	43	1	1	0	0.0232558139534884	0.0232558139534884	0.0697674418604651	0.0192307692307692	0	0	3.7794059551054	17.2290753587505	1	5	1	43.5396440220329	61	0
Freq_Bat_Reaction_220619_3	5	1	0.2	CorrelationDetector	7	110	1	2	217	136	9	9	0	0.0661764705882353	0.0661764705882353	0.198529411764706	0.0714285714285714	0.105263157894737	0.0246913580246914	4.76943924376991	20.7214517292536	1	5	1	43.4421550968868	90	0.0333333333333333
Freq_Bat_Reaction_220619_3	5	1	0.2	CorrelationDetector	7	110	1	1	228	130	20	20	0	0.107692307692308	0.153846153846154	0.315384615384615	0.115942028985507	0	0.0618556701030928	4.40929327117902	19.7636636850275	1	5	1	43.591990365504	79	0.0506329113924051
Freq_Bat_Reaction_220619_3	5	1	0.2	CorrelationDetector	7	110	1	0	189	53	3	3	0	0	0.0566037735849057	0.188679245283019	0	0	0	4.17007897701456	19.7700192088688	1	5	1	43.8478576451931	61	0.0491803278688525
Freq_Bat_Reaction_220619_3	5	1	0.2	CorrelationDetector	7	110	1	0	165	5	3	3	0	NaN	0.6	0.6	0	NaN	NaN	3.66523907748707	16.5231900824675	1	5	1	43.5128089033255	57	0.0701754385964912
Freq_Bat_Reaction_220619_3	5	1	0.2	CorrelationDetector	7	110	1	1	192	100	22	22	0	0.15	0.22	0.39	0.120689655172414	0	0.129032258064516	4.21169731474776	19.9450415731105	1	5	1	43.8588057115524	66	0.0303030303030303
Freq_Bat_Reaction_220619_3	5	1	0.2	CorrelationDetector	7	110	1	0	152	24	0	0	0	0	0	0.166666666666667	0	NaN	NaN	4.1171964448398	18.7651160334666	1	5	1	42.793322141112	60	0
Freq_Bat_Reaction_220619_3	5	1	0.2	CorrelationDetector	7	110	1	0	189	43	4	4	0	0.0232558139534884	0.0930232558139535	0.162790697674419	0.0166666666666667	0	0	3.66853227033621	15.2519708947989	1	5	1	43.961606651015	66	0.0909090909090909
Freq_Bat_Reaction_220619_3	5	1	0.2	CorrelationDetector	7	110	1	0	172	21	11	11	0	0.333333333333333	0.523809523809524	0.476190476190476	0.1	NaN	NaN	4.18278624170018	18.8380311190916	1	5	1	43.6815258174703	61	0.163934426229508
Freq_Bat_Reaction_220619_3	5	1	0.2	CorrelationDetector	7	110	1	3	371	267	7	7	0	0.0262172284644195	0.0262172284644195	0.134831460674157	0.037037037037037	0	0.0211864406779661	4.57510824416521	20.4702097488335	1	5	1	44.0023329504976	68	0.147058823529412
Freq_Bat_Reaction_220619_3	5	1	0.2	CorrelationDetector	7	110	1	0	186	19	15	15	0	NaN	0.789473684210526	0.894736842105263	0.211538461538462	NaN	NaN	4.59622203212388	20.9618369061622	1	5	1	42.8302577961555	53	0.0377358490566038
Freq_Bat_Reaction_220619_3	5	1	0.2	CorrelationDetector	7	110	1	0	146	43	2	2	0	0.0465116279069767	0.0465116279069767	0.186046511627907	0.0151515151515152	0.333333333333333	NaN	4.57936124980674	21.4620882060372	1	5	1	43.075172182391	70	0.0142857142857143
Freq_Bat_Reaction_220619_3	5	1	0.2	CorrelationDetector	7	110	1	0	180	98	10	10	0	0.0102040816326531	0.102040816326531	0.13265306122449	0.0158730158730159	0	0	4.1124848524495	19.6902338588876	1	5	1	43.6799642597415	73	0.0273972602739726
Freq_Bat_Reaction_220619_3	5	1	0.2	CorrelationDetector	7	110	1	1	217	78	10	10	0	0.102564102564103	0.128205128205128	0.243589743589744	0.117647058823529	0	0.0285714285714286	4.94515964470217	22.6521102380129	1	5	1	43.2770935065642	61	0
Freq_Bat_Reaction_220619_3	5	1	0.2	CorrelationDetector	7	110	1	0	221	54	4	4	0	0.0740740740740741	0.0740740740740741	0.203703703703704	0.0833333333333333	0	0	4.60979425753695	21.6072955416342	1	5	1	43.0545882109496	54	0.0185185185185185
Freq_Bat_Reaction_220619_3	5	1	0.2	CorrelationDetector	7	110	1	0	184	7	1	1	0	NaN	0.142857142857143	0.142857142857143	0.0188679245283019	NaN	NaN	3.65046294339899	16.4468826438036	1	5	1	42.6805839294879	54	0
Freq_Bat_Reaction_220619_3	5	1	0.2	CorrelationDetector	7	110	1	0	171	45	3	3	0	0.0666666666666667	0.0666666666666667	0.377777777777778	0.0285714285714286	0	NaN	4.28741423440638	19.9209160253602	1	5	1	44.4751113415394	73	0.273972602739726
Freq_Bat_Reaction_220619_3	5	1	0.2	CorrelationDetector	7	110	1	0	160	42	15	15	0	0.333333333333333	0.357142857142857	0.476190476190476	0.213114754098361	0	NaN	3.97401991359163	17.6623734292401	1	5	1	43.1035352601142	67	0
Freq_Bat_Reaction_220619_3	5	1	0.2	CorrelationDetector	7	110	1	0	170	1	1	1	0	NaN	1	1	0.0178571428571429	NaN	NaN	3.35095843812228	15.1422453153945	1	5	1	43.8187601295078	57	0.087719298245614
Freq_Bat_Reaction_220619_3	5	1	0.2	CorrelationDetector	7	110	1	1	278	146	8	8	0	0.0410958904109589	0.0547945205479452	0.116438356164384	0.0645161290322581	0	0.0158730158730159	4.24874525284317	19.6547736966419	1	5	1	43.1355478421009	68	0.0441176470588235
Freq_Bat_Reaction_220619_3	5	1	0.2	CorrelationDetector	7	110	1	1	206	26	0	0	0	0	0	0.0769230769230769	0	0	0	3.6976162455667	16.4882534232632	1	5	1	43.2560282806958	46	0.0217391304347826
Freq_Bat_Reaction_220619_3	5	1	0.2	CorrelationDetector	7	110	1	1	235	112	4	4	0	0.0357142857142857	0.0357142857142857	0.125	0.0517241379310345	0	0.0121951219512195	4.13620001388277	17.7448773706559	1	5	1	43.4060473428791	67	0.0298507462686567
Freq_Bat_Reaction_220619_3	5	1	0.2	CorrelationDetector	7	110	1	0	158	27	8	8	0	0.185185185185185	0.296296296296296	0.37037037037037	0.0689655172413793	0.142857142857143	NaN	3.37448247928946	13.9368574585523	1	5	1	43.6134593169106	66	0.0757575757575758
Freq_Bat_Reaction_220619_3	5	1	0.2	CorrelationDetector	7	110	1	0	176	24	0	0	0	0	0	0	0	0	NaN	3.57794844496031	14.8381252887027	1	5	1	43.528016251442	56	0.0714285714285714
Freq_Bat_Reaction_220619_3	5	1	0.2	CorrelationDetector	7	110	1	2	289	191	15	15	0	0.0680628272251309	0.0785340314136126	0.104712041884817	0.148148148148148	0.133333333333333	0.0144927536231884	4.26398829838014	17.6494442467934	1	5	1	43.9807433209403	70	0.0285714285714286
Freq_Bat_Reaction_220619_3	5	1	0.2	CorrelationDetector	7	110	1	0	185	26	3	3	0	0.0384615384615385	0.115384615384615	0.346153846153846	0	0	0.333333333333333	3.94379149022585	18.5162600453533	1	5	1	43.4189881985975	51	0
Freq_Bat_Reaction_220619_4	10	1	0.1	CorrelationDetector	7	110	1	0	165	9	5	5	0	NaN	0.555555555555556	0.555555555555556	0.0344827586206897	NaN	NaN	6.79294975592308	24.5368595788828	1	10	1	43.1964044441109	59	0.0338983050847458
Freq_Bat_Reaction_220619_4	10	1	0.1	CorrelationDetector	7	110	1	2	187	100	21	21	0	0.14	0.21	0.26	0.19672131147541	0	0.02	7.57320343752579	25.3506758272193	1	10	1	44.3839537864179	76	0.0394736842105263
Freq_Bat_Reaction_220619_4	10	1	0.1	CorrelationDetector	7	110	1	0	146	13	3	3	0	0.230769230769231	0.230769230769231	0.615384615384615	0.0365853658536585	NaN	NaN	8.30565183052438	27.665143711562	1	10	1	43.7631954259075	83	0.168674698795181
Freq_Bat_Reaction_220619_4	10	1	0.1	CorrelationDetector	7	110	1	0	187	0	0	0	0	NaN	NaN	NaN	0	NaN	NaN	7.56783374877563	27.291846726089	1	10	1	42.8450622186489	49	0.0204081632653061
Freq_Bat_Reaction_220619_4	10	1	0.1	CorrelationDetector	7	110	1	0	158	30	14	14	0	0.4	0.466666666666667	0.566666666666667	0.101449275362319	0.4	0.333333333333333	7.27042000620148	26.098778925531	1	10	1	43.6939656997388	80	0.0875
Freq_Bat_Reaction_220619_4	10	1	0.1	CorrelationDetector	7	110	1	0	185	23	11	11	0	0.260869565217391	0.478260869565217	0.695652173913043	0.102040816326531	0	NaN	7.00795597923861	24.7563729669217	1	10	1	43.3996277063394	54	0.0185185185185185
Freq_Bat_Reaction_220619_4	10	1	0.1	CorrelationDetector	7	110	1	0	188	15	10	10	0	NaN	0.666666666666667	0.866666666666667	0.0704225352112676	NaN	NaN	8.03746727531379	28.1024477838699	1	10	1	45.9662675555561	72	0.472222222222222
Freq_Bat_Reaction_220619_4	10	1	0.1	CorrelationDetector	7	110	1	0	144	13	8	8	0	0.307692307692308	0.615384615384615	0.692307692307692	0.0153846153846154	0.6	NaN	6.76174208735061	23.7063415167189	1	10	1	43.4820219031331	71	0.028169014084507
Freq_Bat_Reaction_220619_4	10	1	0.1	CorrelationDetector	7	110	1	1	224	67	7	7	0	0.0895522388059701	0.104477611940299	0.194029850746269	0.15	0	0	7.57204005616345	24.3749835339676	1	10	1	44.2025932357864	53	0.0377358490566038
Freq_Bat_Reaction_220619_4	10	1	0.1	CorrelationDetector	7	110	1	0	228	82	6	6	0	0.0609756097560976	0.0731707317073171	0.231707317073171	0.0526315789473684	0.181818181818182	0	8.47550488135084	29.9894662705799	1	10	1	44.1680613984552	69	0.115942028985507
Freq_Bat_Reaction_220619_4	10	1	0.1	CorrelationDetector	7	110	1	0	172	42	14	14	0	0.261904761904762	0.333333333333333	0.571428571428571	0.103896103896104	0.166666666666667	NaN	8.20972102607653	29.2787832356052	1	10	1	45.7351625070353	96	0.489583333333333
Freq_Bat_Reaction_220619_4	10	1	0.1	CorrelationDetector	7	110	1	1	207	52	6	6	0	0.115384615384615	0.115384615384615	0.192307692307692	0.0909090909090909	0	0	7.78053109144702	28.0906086656694	1	10	1	43.3903126652194	60	0.1
Freq_Bat_Reaction_220619_4	10	1	0.1	CorrelationDetector	7	110	1	2	280	152	4	4	0	0.0197368421052632	0.0263157894736842	0.177631578947368	0.02	0	0.0087719298245614	8.821094148384	29.3379779084921	1	10	1	44.8776152272663	66	0.136363636363636
Freq_Bat_Reaction_220619_4	10	1	0.1	CorrelationDetector	7	110	1	1	206	22	0	0	0	0	0	0.0909090909090909	0	0	0	7.68596909878515	27.7104328376299	1	10	1	43.9524362110444	62	0.225806451612903
Freq_Bat_Reaction_220619_4	10	1	0.1	CorrelationDetector	7	110	1	0	224	64	29	29	0	0.328125	0.453125	0.625	0.204545454545455	0.305555555555556	0	7.88374464181025	27.5779827096612	1	10	1	45.635970326836	81	0.123456790123457
Freq_Bat_Reaction_220619_4	10	1	0.1	CorrelationDetector	7	110	1	0	141	17	0	0	0	0	0	0.176470588235294	0	0	NaN	6.87645755150324	25.2086115105177	1	10	1	43.3551767393907	80	0.0125
Freq_Bat_Reaction_220619_4	10	1	0.1	CorrelationDetector	7	110	1	0	176	6	2	2	0	NaN	0.333333333333333	0.833333333333333	0	NaN	NaN	6.70272868917015	24.2146521027417	1	10	1	43.3890063370099	50	0.02
Freq_Bat_Reaction_220619_4	10	1	0.1	CorrelationDetector	7	110	1	0	191	35	14	14	0	0.285714285714286	0.4	0.628571428571429	0.101694915254237	0.571428571428571	NaN	7.88069122954713	26.4622465262096	1	10	1	44.1369618842492	67	0.238805970149254
Freq_Bat_Reaction_220619_4	10	1	0.1	CorrelationDetector	7	110	1	0	155	23	9	9	0	0.347826086956522	0.391304347826087	0.739130434782609	0.0677966101694915	0.307692307692308	NaN	7.57413070634787	26.2268169864103	1	10	1	43.8077287413144	73	0.0684931506849315
Freq_Bat_Reaction_220619_4	10	1	0.1	CorrelationDetector	7	110	1	0	189	39	18	18	0	0.333333333333333	0.461538461538462	0.564102564102564	0.203389830508475	0.25	NaN	7.42656650479743	25.4940036898911	1	10	1	44.144237512279	64	0.328125
Freq_Bat_Reaction_220619_4	10	1	0.1	CorrelationDetector	7	110	1	1	215	60	24	24	0	0.233333333333333	0.4	0.666666666666667	0.152542372881356	0	0	7.49136001246101	25.2294945755793	1	10	1	44.3834067462469	63	0.26984126984127
Freq_Bat_Reaction_220619_4	10	1	0.1	CorrelationDetector	7	110	1	0	173	3	1	1	0	NaN	0.333333333333333	0.666666666666667	0.02	NaN	NaN	6.09253422099917	21.7052312360405	1	10	1	43.7757727522244	51	0.0980392156862745
Freq_Bat_Reaction_220619_4	10	1	0.1	CorrelationDetector	7	110	1	0	163	14	10	10	0	0.285714285714286	0.714285714285714	0.857142857142857	0.0666666666666667	NaN	NaN	7.18414474237063	26.0257748156367	1	10	1	43.010986665893	61	0.0327868852459016
Freq_Bat_Reaction_220619_4	10	1	0.1	CorrelationDetector	7	110	1	0	169	12	9	9	0	NaN	0.75	0.916666666666667	0.1	NaN	NaN	6.91272388305615	25.2675228086918	1	10	1	42.8917556338971	61	0
Freq_Bat_Reaction_220619_4	10	1	0.1	CorrelationDetector	7	110	1	0	205	11	5	5	0	0.181818181818182	0.454545454545455	0.909090909090909	0.0425531914893617	NaN	NaN	7.41477202222731	26.6821289721296	1	10	1	43.2566107729927	48	0.166666666666667
Freq_Bat_Reaction_220619_4	10	1	0.1	CorrelationDetector	7	110	1	0	231	106	24	24	0	0.10377358490566	0.226415094339623	0.594339622641509	0.134615384615385	0	0.0476190476190476	8.63648665962252	28.8440694653136	1	10	1	44.1402955748947	71	0.0704225352112676
Freq_Bat_Reaction_220619_4	10	1	0.1	CorrelationDetector	7	110	1	0	220	82	13	13	0	0.109756097560976	0.158536585365854	0.560975609756098	0.148936170212766	0	0	7.72061642035959	26.2549117270434	1	10	1	43.1692459758819	53	0.0188679245283019
Freq_Bat_Reaction_220619_4	10	1	0.1	CorrelationDetector	7	110	1	1	206	67	2	2	0	0.0298507462686567	0.0298507462686567	0.194029850746269	0.0425531914893617	0	0	6.97012087668562	25.3272523867271	1	10	1	44.038038789761	59	0.135593220338983
Freq_Bat_Reaction_220619_4	10	1	0.1	CorrelationDetector	7	110	1	0	149	21	14	14	0	0.428571428571429	0.666666666666667	0.857142857142857	0.126760563380282	NaN	NaN	7.54804343823162	26.6936841571588	1	10	1	42.9079386248853	72	0.0138888888888889
Freq_Bat_Reaction_220619_4	10	1	0.1	CorrelationDetector	7	110	1	1	304	155	1	1	0	0.00645161290322581	0.00645161290322581	0.2	0.0196078431372549	0	0	7.94608973417115	29.634812924416	1	10	1	43.5182015875229	58	0.103448275862069
Freq_Bat_Reaction_220619_4	10	1	0.1	CorrelationDetector	7	110	1	2	197	69	9	9	0	0.072463768115942	0.130434782608696	0.173913043478261	0.0625	0	0.0192307692307692	7.94446483181338	27.7723226107888	1	10	1	43.1438682785869	71	0.028169014084507
Freq_Bat_Reaction_220619_4	10	1	0.1	CorrelationDetector	7	110	1	0	175	3	3	3	0	NaN	1	1	0.0178571428571429	NaN	NaN	7.13742537072977	25.4091360442197	1	10	1	43.7930014132848	57	0.087719298245614
Freq_Bat_Reaction_220619_4	10	1	0.1	CorrelationDetector	7	110	1	0	195	15	7	7	0	0.466666666666667	0.466666666666667	0.733333333333333	0.0181818181818182	0.333333333333333	NaN	7.65854259653449	26.8893419676686	1	10	1	45.6396165706746	59	0.322033898305085
Freq_Bat_Reaction_220619_4	10	1	0.1	CorrelationDetector	7	110	1	1	173	56	4	4	0	0.0357142857142857	0.0714285714285714	0.25	0.0142857142857143	0.0769230769230769	0	8.97915962539797	29.3509445638197	1	10	1	44.4332608707417	84	0.202380952380952
Freq_Bat_Reaction_220619_4	10	1	0.1	CorrelationDetector	7	110	1	0	154	2	1	1	0	NaN	0.5	0.5	0.0151515151515152	NaN	NaN	7.24549968476578	25.2148399261267	1	10	1	43.5869320379612	67	0.0895522388059701
Freq_Bat_Reaction_220619_4	10	1	0.1	CorrelationDetector	7	110	1	0	116	28	7	7	0	0.178571428571429	0.25	0.464285714285714	0.0549450549450549	NaN	NaN	8.28561135477203	27.7670933544231	1	10	1	43.5848175246979	92	0.0869565217391304
Freq_Bat_Reaction_220619_4	10	1	0.1	CorrelationDetector	7	110	1	0	156	23	15	15	0	0.652173913043478	0.652173913043478	0.869565217391304	0.102941176470588	NaN	NaN	8.72845151022548	29.8959907704793	1	10	1	43.3870088850849	69	0.130434782608696
Freq_Bat_Reaction_220619_4	10	1	0.1	CorrelationDetector	7	110	1	1	193	55	7	7	0	0.109090909090909	0.127272727272727	0.272727272727273	0.0689655172413793	0	0.0625	8.29346790920954	27.4901836847644	1	10	1	43.5062243483309	68	0
Freq_Bat_Reaction_220619_4	10	1	0.1	CorrelationDetector	7	110	1	1	203	56	3	3	0	0.0535714285714286	0.0535714285714286	0.25	0.037037037037037	0	0.0588235294117647	8.13438967960202	27.9676356176606	1	10	1	44.0565540678768	60	0.183333333333333
Freq_Bat_Reaction_220619_4	10	1	0.1	CorrelationDetector	7	110	1	0	192	0	0	0	0	NaN	NaN	NaN	0	NaN	NaN	7.1651587788025	25.4925690066273	1	10	1	44.8040816294853	54	0.351851851851852
Freq_Bat_Reaction_220619_4	10	1	0.1	CorrelationDetector	7	110	1	1	174	56	0	0	0	0	0	0.160714285714286	0	0	0	7.5469843358022	28.4407214281957	1	10	1	43.5791843235768	80	0.0375
Freq_Bat_Reaction_220619_4	10	1	0.1	CorrelationDetector	7	110	1	0	190	8	5	5	0	NaN	0.625	0.75	0.0727272727272727	NaN	NaN	7.32575875705083	25.9271794925909	1	10	1	42.9927367868967	56	0.0714285714285714
Freq_Bat_Reaction_220619_4	10	1	0.1	CorrelationDetector	7	110	1	0	173	18	6	6	0	0.222222222222222	0.333333333333333	0.388888888888889	0.0740740740740741	0	NaN	7.01178372790287	25.5435294518206	1	10	1	44.6285348421683	62	0.193548387096774
Freq_Bat_Reaction_220619_4	10	1	0.1	CorrelationDetector	7	110	1	0	190	61	27	27	0	0.19672131147541	0.442622950819672	0.60655737704918	0.0526315789473684	0	0.111111111111111	8.16060035474606	28.8792782705997	1	10	1	43.925391923314	64	0.078125
Freq_Bat_Reaction_220619_4	10	1	0.1	CorrelationDetector	7	110	1	0	194	7	5	5	0	NaN	0.714285714285714	0.857142857142857	0.0851063829787234	NaN	NaN	6.23520175824086	23.6249144387103	1	10	1	42.9688407337554	48	0.0416666666666667
Freq_Bat_Reaction_220619_4	10	1	0.1	CorrelationDetector	7	110	1	0	160	24	12	12	0	0.375	0.5	0.541666666666667	0.112903225806452	0.222222222222222	NaN	7.94596908884363	28.3378976875651	1	10	1	44.1176784826293	72	0.125
Freq_Bat_Reaction_220619_4	10	1	0.1	CorrelationDetector	7	110	1	0	180	69	34	34	0	0.318840579710145	0.492753623188406	0.623188405797101	0.0579710144927536	0.166666666666667	0.0625	7.74696309921973	28.493018388291	1	10	1	44.2701282169193	82	0.219512195121951
Freq_Bat_Reaction_220619_4	10	1	0.1	CorrelationDetector	7	110	1	0	196	7	5	5	0	NaN	0.714285714285714	0.714285714285714	0.0175438596491228	NaN	NaN	8.20615273995764	28.2747882899138	1	10	1	45.2984737124572	58	0.362068965517241
Freq_Bat_Reaction_220619_4	10	1	0.1	CorrelationDetector	7	110	1	1	200	33	7	7	0	0.212121212121212	0.212121212121212	0.393939393939394	0.122448979591837	0	0.0555555555555556	7.02109469298272	26.0659821624935	1	10	1	43.0814844981428	53	0.0377358490566038
Freq_Bat_Reaction_220619_4	10	1	0.1	CorrelationDetector	7	110	1	0	185	9	7	7	0	NaN	0.777777777777778	1	0.05	NaN	NaN	7.35207940311905	25.6478759548588	1	10	1	44.2326489292498	61	0.295081967213115
Freq_Bat_Reaction_220619_4	10	1	0.1	CorrelationDetector	7	110	1	1	230	66	4	4	0	0.0454545454545455	0.0606060606060606	0.136363636363636	0.0625	0	0	7.417264491237	26.7033609481818	1	10	1	45.6750821813195	57	0.175438596491228
Freq_Bat_Reaction_220619_4	10	1	0.1	CorrelationDetector	7	110	1	0	183	12	5	5	0	0.166666666666667	0.416666666666667	0.5	0.0344827586206897	NaN	NaN	7.36805491459266	26.3404239516719	1	10	1	43.0916822876168	59	0.0677966101694915
Freq_Bat_Reaction_220619_4	10	1	0.1	CorrelationDetector	7	110	1	1	236	48	3	3	0	0.0208333333333333	0.0625	0.395833333333333	0.0181818181818182	0	0	8.60657219273364	30.8045341630377	1	10	1	45.5199422571317	66	0.348484848484849
Freq_Bat_Reaction_220619_4	10	1	0.1	CorrelationDetector	7	110	1	0	132	21	3	3	0	0.142857142857143	0.142857142857143	0.285714285714286	0.0422535211267606	NaN	NaN	6.23911654160292	22.5366429029835	1	10	1	43.3373798672983	72	0.0416666666666667
Freq_Bat_Reaction_220619_4	10	1	0.1	CorrelationDetector	7	110	1	0	171	21	4	4	0	0.142857142857143	0.19047619047619	0.333333333333333	0.0491803278688525	0	NaN	8.26419241913204	28.6195619189692	1	10	1	43.5446090268735	67	0.119402985074627
Freq_Bat_Reaction_220619_4	10	1	0.1	CorrelationDetector	7	110	1	1	183	44	3	3	0	0.0454545454545455	0.0681818181818182	0.181818181818182	0.0169491525423729	0	0	5.97983368316118	21.437638835406	1	10	1	43.38610769484	64	0.03125
Freq_Bat_Reaction_220619_4	10	1	0.1	CorrelationDetector	7	110	1	0	251	38	3	3	0	0.0789473684210526	0.0789473684210526	0.263157894736842	0.0517241379310345	0	NaN	9.16738060664431	32.3682358227375	1	10	1	45.7632588722406	70	0.514285714285714
Freq_Bat_Reaction_220619_4	10	1	0.1	CorrelationDetector	7	110	1	0	174	16	8	8	0	NaN	0.5	0.625	0.0645161290322581	NaN	0	6.75874978645985	24.7859425245359	1	10	1	43.4876903757479	63	0.158730158730159
Freq_Bat_Reaction_220619_4	10	1	0.1	CorrelationDetector	7	110	1	1	179	31	5	5	0	0.161290322580645	0.161290322580645	0.225806451612903	0.078125	0	0	7.97223340719232	28.3496215386875	1	10	1	43.969862950277	70	0.142857142857143
Freq_Bat_Reaction_220619_4	10	1	0.1	CorrelationDetector	7	110	1	0	174	28	8	8	0	0.214285714285714	0.285714285714286	0.5	0.103448275862069	NaN	NaN	7.1760095160799	26.10333049851	1	10	1	42.7970029567953	59	0.0508474576271186
Freq_Bat_Reaction_220619_4	10	1	0.1	CorrelationDetector	7	110	1	0	239	85	3	3	0	0.0352941176470588	0.0352941176470588	0.0941176470588235	0.0652173913043478	0	0	6.7560608165152	24.0307413876033	1	10	1	45.2592436288124	59	0.186440677966102
Freq_Bat_Reaction_220619_4	10	1	0.1	CorrelationDetector	7	110	1	0	189	10	6	6	0	NaN	0.6	0.9	0.0588235294117647	NaN	NaN	8.12539511387773	29.2437098358328	1	10	1	43.5178133397939	52	0.134615384615385
Freq_Bat_Reaction_220619_4	10	1	0.1	CorrelationDetector	7	110	1	1	210	75	11	11	0	0.106666666666667	0.146666666666667	0.253333333333333	0.111111111111111	0.0833333333333333	0	7.88407797603831	26.6538459311036	1	10	1	44.8256126694221	76	0.223684210526316
Freq_Bat_Reaction_220619_4	10	1	0.1	CorrelationDetector	7	110	1	0	194	34	7	7	0	0.147058823529412	0.205882352941176	0.352941176470588	0.0714285714285714	0.0909090909090909	0	8.24936669193402	29.2327434307068	1	10	1	43.5754637697709	68	0.147058823529412
Freq_Bat_Reaction_220619_4	10	1	0.1	CorrelationDetector	7	110	1	1	248	115	13	13	0	0.0521739130434783	0.11304347826087	0.28695652173913	0.0508474576271186	0	0.0117647058823529	7.35703380556683	25.8686005166768	1	10	1	43.9110128289582	70	0.0714285714285714
Freq_Bat_Reaction_220619_4	10	1	0.1	CorrelationDetector	7	110	1	0	144	56	21	21	0	0.196428571428571	0.375	0.553571428571429	0.0897435897435897	0.333333333333333	0	8.00098522087546	29.3701859213727	1	10	1	43.4705939916255	91	0.0549450549450549
Freq_Bat_Reaction_220619_4	10	1	0.1	CorrelationDetector	7	110	1	0	184	59	19	19	0	0.203389830508475	0.322033898305085	0.525423728813559	0.153846153846154	0	0.0689655172413793	7.50617846652492	27.1430013077644	1	10	1	43.4043859900136	68	0.102941176470588
Freq_Bat_Reaction_220619_4	10	1	0.1	CorrelationDetector	7	110	1	0	162	31	13	13	0	0.32258064516129	0.419354838709677	0.645161290322581	0.142857142857143	NaN	NaN	7.02898873878187	25.5759535940052	1	10	1	43.7647433759155	71	0.169014084507042
Freq_Bat_Reaction_220619_4	10	1	0.1	CorrelationDetector	7	110	1	0	186	3	2	2	0	NaN	0.666666666666667	1	0.0192307692307692	NaN	NaN	6.94116483573396	24.9469175960572	1	10	1	44.1069152260666	53	0.113207547169811
Freq_Bat_Reaction_220619_4	10	1	0.1	CorrelationDetector	7	110	1	1	212	59	13	13	0	0.169491525423729	0.220338983050847	0.440677966101695	0.134615384615385	0	0.0967741935483871	7.95542068334714	27.354313804869	1	10	1	43.9286242794264	63	0.0952380952380952
Freq_Bat_Reaction_220619_4	10	1	0.1	CorrelationDetector	7	110	1	0	160	2	2	2	0	NaN	1	1	0.0350877192982456	NaN	NaN	7.95140380811438	27.5515704573881	1	10	1	43.7775237646019	58	0.103448275862069
Freq_Bat_Reaction_220619_4	10	1	0.1	CorrelationDetector	7	110	1	1	176	37	4	4	0	0.108108108108108	0.108108108108108	0.405405405405405	0.0491803278688525	0.142857142857143	0	7.62902646218802	27.4755227153198	1	10	1	43.4154404485763	69	0.101449275362319
Freq_Bat_Reaction_220619_4	10	1	0.1	CorrelationDetector	7	110	1	0	191	8	6	6	0	NaN	0.75	0.875	0	NaN	NaN	7.96593272299749	27.5044869414136	1	10	1	43.3647059676308	52	0.115384615384615
Freq_Bat_Reaction_220619_4	10	1	0.1	CorrelationDetector	7	110	1	1	224	51	5	5	0	0.0784313725490196	0.0980392156862745	0.215686274509804	0.0576923076923077	0	0	7.37267230053202	25.740067270096	1	10	1	46.3001326145989	60	0.383333333333333
Freq_Bat_Reaction_220619_4	10	1	0.1	CorrelationDetector	7	110	1	1	182	57	5	5	0	0.0526315789473684	0.087719298245614	0.333333333333333	0.0344827586206897	0.125	0	7.1946082049151	24.565407612317	1	10	1	43.8419330850744	67	0.0447761194029851
Freq_Bat_Reaction_220619_4	10	1	0.1	CorrelationDetector	7	110	1	1	226	55	10	10	0	0.145454545454545	0.181818181818182	0.472727272727273	0.171428571428571	0.1	0.032258064516129	7.54452691123145	25.2116487525212	1	10	1	44.0155475338616	46	0
Freq_Bat_Reaction_220619_4	10	1	0.1	CorrelationDetector	7	110	1	0	285	141	20	20	0	0.120567375886525	0.141843971631206	0.390070921985816	0.194805194805195	0.2	0.0105263157894737	9.14602502596364	31.6954862179097	1	10	1	43.6358009156739	83	0.240963855421687
Freq_Bat_Reaction_220619_4	10	1	0.1	CorrelationDetector	7	110	1	1	173	36	6	6	0	0.111111111111111	0.166666666666667	0.444444444444444	0.0625	0	0	7.94424208069525	27.2595480028769	1	10	1	42.957354249735	69	0.0434782608695652
Freq_Bat_Reaction_220619_4	10	1	0.1	CorrelationDetector	7	110	1	1	229	70	6	6	0	0.0857142857142857	0.0857142857142857	0.471428571428571	0.111111111111111	0	0	7.5804109813272	25.9836751284945	1	10	1	43.4381707683399	68	0.191176470588235
Freq_Bat_Reaction_220619_4	10	1	0.1	CorrelationDetector	7	110	1	0	183	31	14	14	0	0.258064516129032	0.451612903225806	0.741935483870968	0.111111111111111	0.142857142857143	NaN	6.78453731354058	23.9534601478826	1	10	1	43.8166801933932	69	0.115942028985507
Freq_Bat_Reaction_220619_4	10	1	0.1	CorrelationDetector	7	110	1	1	226	73	6	6	0	0.0273972602739726	0.0821917808219178	0.136986301369863	0.0227272727272727	0	0	6.74042086193716	24.5993658078828	1	10	1	43.7942671002693	53	0.0377358490566038
Freq_Bat_Reaction_220619_4	10	1	0.1	CorrelationDetector	7	110	1	0	276	81	36	36	0	0.333333333333333	0.444444444444444	0.654320987654321	0.0379746835443038	0.125	0	9.59760354950516	32.2398467061566	1	10	1	44.332815431161	88	0.477272727272727
Freq_Bat_Reaction_220619_4	10	1	0.1	CorrelationDetector	7	110	1	0	181	36	14	14	0	0.361111111111111	0.388888888888889	0.666666666666667	0.12280701754386	0	0	8.79077867047322	29.6392052877222	1	10	1	44.0714198873467	65	0.2
Freq_Bat_Reaction_220619_4	10	1	0.1	CorrelationDetector	7	110	1	0	168	1	1	1	0	NaN	1	1	0.0188679245283019	NaN	NaN	6.69438286503547	25.128156205611	1	10	1	43.5317404779498	54	0.0925925925925926
Freq_Bat_Reaction_220619_4	10	1	0.1	CorrelationDetector	7	110	1	0	273	74	15	15	0	0.0540540540540541	0.202702702702703	0.432432432432432	0.0416666666666667	0.111111111111111	0	9.07930146194645	30.4766458703969	1	10	1	44.8346533900923	58	0.155172413793103
Freq_Bat_Reaction_220619_4	10	1	0.1	CorrelationDetector	7	110	1	0	218	51	8	8	0	0.0588235294117647	0.156862745098039	0.450980392156863	0.0175438596491228	0.117647058823529	0	8.13437806744977	27.8515372642384	1	10	1	44.995024091607	75	0.386666666666667
Freq_Bat_Reaction_220619_4	10	1	0.1	CorrelationDetector	7	110	1	1	292	158	25	25	0	0.139240506329114	0.158227848101266	0.348101265822785	0.0256410256410256	0.142857142857143	0.0462962962962963	7.69246806276737	26.683350782741	1	10	1	44.2945744900574	54	0.037037037037037
Freq_Bat_Reaction_220619_4	10	1	0.1	CorrelationDetector	7	110	1	0	168	0	0	0	0	NaN	NaN	NaN	0	NaN	NaN	7.36614513251928	27.2227565851942	1	10	1	43.6239647223641	71	0.140845070422535
Freq_Bat_Reaction_220619_4	10	1	0.1	CorrelationDetector	7	110	1	0	239	87	40	40	0	0.114942528735632	0.459770114942529	0.689655172413793	0.1	0	0.0416666666666667	7.38267609028445	26.9159928269297	1	10	1	43.4088891456229	55	0.0545454545454545
Freq_Bat_Reaction_220619_4	10	1	0.1	CorrelationDetector	7	110	1	1	151	41	4	4	0	0.0487804878048781	0.0975609756097561	0.292682926829268	0.028169014084507	0	0	7.36576159364428	26.5910151245798	1	10	1	43.0772029187457	77	0.025974025974026
Freq_Bat_Reaction_220619_4	10	1	0.1	CorrelationDetector	7	110	1	0	192	0	0	0	0	NaN	NaN	NaN	0	NaN	NaN	7.99266010152973	27.7329132063894	1	10	1	44.0488877577559	56	0.303571428571429
Freq_Bat_Reaction_220619_4	10	1	0.1	CorrelationDetector	7	110	1	0	157	31	24	24	0	0.419354838709677	0.774193548387097	0.967741935483871	0.203125	NaN	NaN	7.24968168039122	24.542395563869	1	10	1	43.2074928259652	65	0.0461538461538462
Freq_Bat_Reaction_220619_4	10	1	0.1	CorrelationDetector	7	110	1	0	155	25	4	4	0	0.12	0.16	0.36	0.0454545454545455	0	NaN	9.31845595935572	31.9737389153151	1	10	1	44.3483354640231	74	0.148648648648649
Freq_Bat_Reaction_220619_4	10	1	0.1	CorrelationDetector	7	110	1	0	177	10	4	4	0	0.2	0.4	0.8	0.0392156862745098	NaN	NaN	7.20489347776902	25.5683398988295	1	10	1	43.3321589151718	52	0.0384615384615385
Freq_Bat_Reaction_220619_4	10	1	0.1	CorrelationDetector	7	110	1	2	179	94	18	18	0	0.148936170212766	0.191489361702128	0.319148936170213	0.125	0	0.116279069767442	9.32766756815228	29.7407119746268	1	10	1	43.5328910890056	89	0.0112359550561798
Freq_Bat_Reaction_220619_4	10	1	0.1	CorrelationDetector	7	110	1	0	189	22	11	11	0	0.0454545454545455	0.5	0.681818181818182	0	0.5	NaN	8.67737221872504	29.4771601485644	1	10	1	44.4270270331275	56	0.285714285714286
Freq_Bat_Reaction_220619_4	10	1	0.1	CorrelationDetector	7	110	1	1	177	72	18	18	0	0.194444444444444	0.25	0.430555555555556	0.215686274509804	0.0555555555555556	0	7.2546530531085	25.9758827784412	1	10	1	44.6246256100597	70	0.0428571428571429
Freq_Bat_Reaction_220619_4	10	1	0.1	CorrelationDetector	7	110	1	0	178	4	2	2	0	NaN	0.5	0.75	0	NaN	NaN	8.39366348015426	28.5979536799887	1	10	1	44.7744850852191	68	0.338235294117647
Freq_Bat_Reaction_220619_4	10	1	0.1	CorrelationDetector	7	110	1	0	176	10	3	3	0	0.3	0.3	0.9	0.0212765957446809	0.666666666666667	NaN	7.56052295493435	26.6941580387828	1	10	1	43.5639179658523	51	0.0196078431372549
Freq_Bat_Reaction_220619_4	10	1	0.1	CorrelationDetector	7	110	1	1	183	67	7	7	0	0.0895522388059701	0.104477611940299	0.238805970149254	0.1	0	0	7.41620997273795	25.2877195461208	1	10	1	43.5465586491822	71	0
Freq_Bat_Reaction_220619_4	10	1	0.1	CorrelationDetector	7	110	1	1	214	75	13	13	0	0.106666666666667	0.173333333333333	0.36	0.0816326530612245	0.142857142857143	0.0454545454545455	7.10315388637181	23.5366554302768	1	10	1	44.5524653636921	64	0.046875
Freq_Bat_Reaction_220619_4	10	1	0.1	CorrelationDetector	7	110	1	1	197	60	12	12	0	0.15	0.2	0.45	0.0869565217391304	0	0.136363636363636	9.52546619416718	33.4772513137417	1	10	1	44.5739583577717	80	0.1875
Freq_Bat_Reaction_220619_4	10	1	0.1	CorrelationDetector	7	110	1	0	195	55	17	17	0	0.109090909090909	0.309090909090909	0.490909090909091	0.101694915254237	0	0	7.24009201953279	25.462961144119	1	10	1	43.546478039629	65	0.0769230769230769
Freq_Bat_Reaction_220619_4	10	1	0.1	CorrelationDetector	7	110	1	0	196	22	12	12	0	0.227272727272727	0.545454545454545	0.636363636363636	0.0909090909090909	0	0	8.6026484880656	31.0434811528512	1	10	1	43.7882640011833	57	0.263157894736842
Freq_Bat_Reaction_220619_4	10	1	0.1	CorrelationDetector	7	110	1	1	343	221	23	23	0	0.0588235294117647	0.104072398190045	0.280542986425339	0.0434782608695652	0.0588235294117647	0.0561797752808989	7.95702644015956	27.6652612355595	1	10	1	44.8560371196332	64	0.1875
Freq_Bat_Reaction_220619_4	10	1	0.1	CorrelationDetector	7	110	1	0	167	24	6	6	0	0.208333333333333	0.25	0.416666666666667	0.0769230769230769	0	NaN	7.06430184360313	24.5757291785876	1	10	1	43.5105988192825	70	0.1
Freq_Bat_Reaction_220619_4	10	1	0.1	CorrelationDetector	7	110	1	0	167	19	9	9	0	NaN	0.473684210526316	0.631578947368421	0.032258064516129	NaN	NaN	7.71043608937079	28.0548092934704	1	10	1	43.4389647245587	63	0.0952380952380952
Freq_Bat_Reaction_220619_4	10	1	0.1	CorrelationDetector	7	110	1	0	159	17	10	10	0	0.294117647058824	0.588235294117647	0.823529411764706	0.0526315789473684	0.666666666666667	NaN	7.53260147921162	27.4088625924374	1	10	1	43.9494296818164	61	0.0819672131147541
Freq_Bat_Reaction_220619_4	10	1	0.1	CorrelationDetector	7	110	1	0	251	101	12	12	0	0.0495049504950495	0.118811881188119	0.297029702970297	0.0579710144927536	0.05	0	9.9526890990104	33.7888710712646	1	10	1	45.4587875057127	90	0.488888888888889
Freq_Bat_Reaction_220619_4	10	1	0.1	CorrelationDetector	7	110	1	0	161	23	10	10	0	0.434782608695652	0.434782608695652	0.739130434782609	0.149253731343284	NaN	NaN	7.47245203686558	26.4603867333671	1	10	1	42.9135551512362	68	0.0294117647058824
Freq_Bat_Reaction_220619_4	10	1	0.1	CorrelationDetector	7	110	1	0	189	50	27	27	0	0.32	0.54	0.56	0	0	0	8.06506319654811	28.2900179499754	1	10	1	44.0200273050302	66	0.106060606060606
Freq_Bat_Reaction_220619_4	10	1	0.1	CorrelationDetector	7	110	1	0	183	79	11	11	0	0.126582278481013	0.139240506329114	0.253164556962025	0.134328358208955	0	0.037037037037037	8.45119152103906	28.8656105651795	1	10	1	44.0680126730757	76	0.144736842105263
Freq_Bat_Reaction_220619_4	10	1	0.1	CorrelationDetector	7	110	1	0	183	10	6	6	0	NaN	0.6	0.6	0.0535714285714286	NaN	NaN	7.36861684961872	26.9533381866488	1	10	1	43.033834180432	57	0.087719298245614
Freq_Bat_Reaction_220619_4	10	1	0.1	CorrelationDetector	7	110	1	0	191	9	0	0	0	0	0	0.333333333333333	0	NaN	NaN	6.50933699546847	23.891776044701	1	10	1	44.1295388286034	47	0.106382978723404
Freq_Bat_Reaction_220619_4	10	1	0.1	CorrelationDetector	7	110	1	0	175	15	3	3	0	0.2	0.2	0.333333333333333	0.0428571428571429	0	NaN	6.85781182604235	25.0821394960934	1	10	1	43.4554923249849	72	0.194444444444444
Freq_Bat_Reaction_220619_4	10	1	0.1	CorrelationDetector	7	110	1	0	226	98	22	22	0	0.122448979591837	0.224489795918367	0.326530612244898	0.148148148148148	0	0.0952380952380952	8.17099901501484	28.3428022645319	1	10	1	43.3356285385223	60	0.0666666666666667
Freq_Bat_Reaction_220619_4	10	1	0.1	CorrelationDetector	7	110	1	0	175	8	4	4	0	NaN	0.5	0.625	0.04	NaN	NaN	7.66977663652665	27.6385244961248	1	10	1	43.3399078853878	51	0.117647058823529
Freq_Bat_Reaction_220619_4	10	1	0.1	CorrelationDetector	7	110	1	0	197	65	7	7	0	0.0769230769230769	0.107692307692308	0.215384615384615	0.0714285714285714	0	0	6.83947281923496	23.5505684553664	1	10	1	43.5586461201347	64	0.0625
Freq_Bat_Reaction_220619_4	10	1	0.1	CorrelationDetector	7	110	1	0	164	50	6	6	0	0.1	0.12	0.3	0.0714285714285714	0	0	8.60679374229029	30.0910834887256	1	10	1	43.7159241065104	76	0.0526315789473684
Freq_Bat_Reaction_220619_4	10	1	0.1	CorrelationDetector	7	110	1	0	194	1	0	0	0	NaN	0	0	0	NaN	NaN	7.15342903598928	25.7220958752853	1	10	1	44.384109583564	68	0.352941176470588
Freq_Bat_Reaction_220619_4	10	1	0.1	CorrelationDetector	7	110	1	0	195	1	0	0	0	NaN	0	1	0	NaN	NaN	6.74209236394686	25.4824868889741	1	10	1	44.2918037274569	60	0.3
Freq_Bat_Reaction_220619_4	10	1	0.1	CorrelationDetector	7	110	1	0	224	106	12	12	0	0.0283018867924528	0.113207547169811	0.518867924528302	0.04	0.0625	0	7.08377491533036	25.6554032878404	1	10	1	45.1161513786483	67	0.17910447761194
Freq_Bat_Reaction_220619_4	10	1	0.1	CorrelationDetector	7	110	1	0	138	23	10	10	0	0.260869565217391	0.434782608695652	0.695652173913043	0.027027027027027	NaN	NaN	6.30295964036689	25.2823091568369	1	10	1	43.3701330235675	75	0.0666666666666667
Freq_Bat_Reaction_220619_4	10	1	0.1	CorrelationDetector	7	110	1	0	193	2	2	2	0	NaN	1	1	0.0181818181818182	NaN	NaN	7.15685318114341	27.2068751048551	1	10	1	45.1727382509311	56	0.303571428571429
Freq_Bat_Reaction_220619_4	10	1	0.1	CorrelationDetector	7	110	1	0	224	80	12	12	0	0.1125	0.15	0.6625	0.0185185185185185	0.142857142857143	NaN	8.04723397314402	28.4413760919305	1	10	1	43.5549302304946	62	0.161290322580645
Freq_Bat_Reaction_220619_4	10	1	0.1	CorrelationDetector	7	110	1	0	160	7	5	5	0	NaN	0.714285714285714	0.714285714285714	0.0317460317460317	NaN	NaN	6.15961962564387	23.918700785215	1	10	1	42.9383698588826	64	0.03125
Freq_Bat_Reaction_220619_4	10	1	0.1	CorrelationDetector	7	110	1	0	197	5	4	4	0	NaN	0.8	1	0.0851063829787234	NaN	NaN	7.9251581176433	29.7177870188033	1	10	1	44.2991762041168	48	0.25
Freq_Bat_Reaction_220619_4	10	1	0.1	CorrelationDetector	7	110	1	0	215	30	16	16	0	0.433333333333333	0.533333333333333	0.9	0.125	NaN	NaN	7.41671870174687	26.3060099877592	1	10	1	44.3269196230596	41	0.268292682926829
Freq_Bat_Reaction_220619_4	10	1	0.1	CorrelationDetector	7	110	1	0	192	25	9	9	0	0.2	0.36	0.6	0.0746268656716418	0	NaN	8.21024638765681	30.0842145763742	1	10	1	44.4268530478617	69	0.289855072463768
Freq_Bat_Reaction_220619_4	10	1	0.1	CorrelationDetector	7	110	1	1	178	29	6	6	0	0.137931034482759	0.206896551724138	0.413793103448276	0.0166666666666667	0	0	7.8369237735472	28.7688049032188	1	10	1	43.3212513489366	65	0.0461538461538462
Freq_Bat_Reaction_220619_4	10	1	0.1	CorrelationDetector	7	110	1	0	164	28	3	3	0	0.107142857142857	0.107142857142857	0.321428571428571	0.0256410256410256	0	NaN	8.37228189357899	28.9355491519328	1	10	1	43.8671744982463	82	0.268292682926829
Freq_Bat_Reaction_220619_4	10	1	0.1	CorrelationDetector	7	110	1	1	249	127	10	10	0	0.0708661417322835	0.078740157480315	0.244094488188976	0.119402985074627	0	0	9.11298588026089	30.5864211888568	1	10	1	43.7678455079752	79	0.0886075949367089
Freq_Bat_Reaction_220619_4	10	1	0.1	CorrelationDetector	7	110	1	0	174	24	8	8	0	0.125	0.333333333333333	0.583333333333333	0.0447761194029851	0	NaN	8.25358318651278	28.8873404062946	1	10	1	44.3603841699844	70	0.257142857142857
Freq_Bat_Reaction_220619_4	10	1	0.1	CorrelationDetector	7	110	1	0	187	0	0	0	0	NaN	NaN	NaN	0	NaN	NaN	7.18734845430123	25.1856864319405	1	10	1	44.6769067363019	56	0.196428571428571
Freq_Bat_Reaction_220619_4	10	1	0.1	CorrelationDetector	7	110	1	0	169	31	10	10	0	0.32258064516129	0.32258064516129	0.451612903225806	0.102941176470588	0.25	0	8.97209697962709	30.1450712315256	1	10	1	44.0524642194068	81	0.135802469135802
Freq_Bat_Reaction_220619_4	10	1	0.1	CorrelationDetector	7	110	1	0	192	32	7	7	0	0.15625	0.21875	0.375	0.0746268656716418	0	0	8.19213234859132	27.6902729698828	1	10	1	44.1911210760747	79	0.253164556962025
Freq_Bat_Reaction_220619_4	10	1	0.1	CorrelationDetector	7	110	1	0	161	28	7	7	0	0.214285714285714	0.25	0.392857142857143	0.0869565217391304	0	NaN	8.25929685106546	27.4923275900061	1	10	1	43.8652321689511	75	0.12
Freq_Bat_Reaction_220619_4	10	1	0.1	CorrelationDetector	7	110	1	1	198	40	10	10	0	0.125	0.25	0.5	0.03125	0.285714285714286	0.0833333333333333	7.84638061509509	27.3124190604604	1	10	1	44.80955976518	72	0.291666666666667
Freq_Bat_Reaction_220619_4	10	1	0.1	CorrelationDetector	7	110	1	0	140	5	4	4	0	NaN	0.8	0.8	0.0333333333333333	NaN	NaN	8.29437503080886	28.717498086947	1	10	1	43.7783189486267	91	0.208791208791209
Freq_Bat_Reaction_220619_4	10	1	0.1	CorrelationDetector	7	110	1	0	172	15	9	9	0	0.466666666666667	0.6	0.733333333333333	0.107142857142857	NaN	NaN	7.57653062410657	25.9488876215256	1	10	1	42.815521667572	57	0.0350877192982456
Freq_Bat_Reaction_220619_4	10	1	0.1	CorrelationDetector	7	110	1	1	200	51	5	5	0	0.0980392156862745	0.0980392156862745	0.274509803921569	0.0576923076923077	0	0.0740740740740741	6.82035076063814	25.1869641336847	1	10	1	43.9407986633898	61	0.0655737704918033
Freq_Bat_Reaction_220619_4	10	1	0.1	CorrelationDetector	7	110	1	0	184	9	5	5	0	0.444444444444444	0.555555555555556	0.555555555555556	0.0754716981132075	NaN	NaN	6.08071808361614	22.9110468176337	1	10	1	43.2880831091038	54	0.111111111111111
Freq_Bat_Reaction_220619_4	10	1	0.1	CorrelationDetector	7	110	1	0	182	26	7	7	0	0.230769230769231	0.269230769230769	0.346153846153846	0.0967741935483871	0	NaN	7.38914000282032	26.3887137784133	1	10	1	44.4903375150517	70	0.257142857142857
Freq_Bat_Reaction_220619_4	10	1	0.1	CorrelationDetector	7	110	1	1	274	119	1	1	0	0	0.00840336134453781	0.142857142857143	0	0	0	7.16425677951548	26.3223044242848	1	10	1	43.3111867509659	58	0.0862068965517241
Freq_Bat_Reaction_220619_4	10	1	0.1	CorrelationDetector	7	110	1	0	208	52	31	31	0	0.403846153846154	0.596153846153846	0.865384615384615	0.153846153846154	NaN	NaN	6.8505154199752	24.2093549453461	1	10	1	44.6039382850657	66	0.303030303030303
Freq_Bat_Reaction_220619_4	10	1	0.1	CorrelationDetector	7	110	1	2	254	74	13	13	0	0.148648648648649	0.175675675675676	0.351351351351351	0.159090909090909	0	0.08	8.62447389031167	29.8415374805288	1	10	1	44.7477780242794	59	0.186440677966102
Freq_Bat_Reaction_220619_4	10	1	0.1	CorrelationDetector	7	110	1	1	196	58	18	18	0	0.241379310344828	0.310344827586207	0.603448275862069	0.1	0.142857142857143	0	8.44657762211747	27.8559757734846	1	10	1	45.821551411776	95	0.505263157894737
Freq_Bat_Reaction_220619_4	10	1	0.1	CorrelationDetector	7	110	1	0	184	21	5	5	0	0.142857142857143	0.238095238095238	0.428571428571429	0.0545454545454545	0	0	6.67536551978005	24.5355319920574	1	10	1	43.3584078813713	57	0.087719298245614
Freq_Bat_Reaction_220619_4	10	1	0.1	CorrelationDetector	7	110	1	0	170	15	1	1	0	0.0666666666666667	0.0666666666666667	0.266666666666667	0.0163934426229508	NaN	NaN	6.80391841732195	24.777207392527	1	10	1	42.9834877119935	62	0.0806451612903226
Freq_Bat_Reaction_220619_4	10	1	0.1	CorrelationDetector	7	110	1	0	290	110	13	13	0	0.118181818181818	0.118181818181818	0.418181818181818	0.220338983050847	0	0	8.30986727693004	30.5053548906164	1	10	1	43.413779900698	64	0.109375
Freq_Bat_Reaction_220619_4	10	1	0.1	CorrelationDetector	7	110	1	0	192	117	13	13	0	0.0427350427350427	0.111111111111111	0.153846153846154	0.0327868852459016	0	0.0645161290322581	7.2871186210999	25.8127475144599	1	10	1	44.2010257090624	72	0.0694444444444444
Freq_Bat_Reaction_220619_4	10	1	0.1	CorrelationDetector	7	110	1	0	192	53	11	11	0	0.0188679245283019	0.207547169811321	0.339622641509434	0	0	0.0384615384615385	6.56707363165803	23.5524677591942	1	10	1	42.9908693225517	62	0
Freq_Bat_Reaction_220619_4	10	1	0.1	CorrelationDetector	7	110	1	0	172	18	6	6	0	0.166666666666667	0.333333333333333	0.555555555555556	0.0526315789473684	0	0	7.0941965086972	25.2522819071517	1	10	1	43.1064134464046	59	0.0677966101694915
Freq_Bat_Reaction_220619_4	10	1	0.1	CorrelationDetector	7	110	1	0	163	12	10	10	0	0.666666666666667	0.833333333333333	0.833333333333333	0.117647058823529	NaN	NaN	7.54520709620004	26.5940813303739	1	10	1	44.563491110686	69	0.217391304347826
Freq_Bat_Reaction_220619_4	10	1	0.1	CorrelationDetector	7	110	1	0	175	5	1	1	0	0.2	0.2	0.6	0.015625	NaN	NaN	6.8437066032279	25.3511196905955	1	10	1	43.5925282978803	65	0.169230769230769
Freq_Bat_Reaction_220619_4	10	1	0.1	CorrelationDetector	7	110	1	0	153	12	11	11	0	NaN	0.916666666666667	0.916666666666667	0.132352941176471	NaN	NaN	7.30107336399488	26.5147242494345	1	10	1	43.6570517629678	69	0.115942028985507
Freq_Bat_Reaction_220619_4	10	1	0.1	CorrelationDetector	7	110	1	0	168	1	1	1	0	NaN	1	1	0	NaN	NaN	6.14145274676665	23.2468815083846	1	10	1	43.0352709744638	52	0
Freq_Bat_Reaction_220619_4	10	1	0.1	CorrelationDetector	7	110	1	1	207	43	9	9	0	0.162790697674419	0.209302325581395	0.441860465116279	0.0909090909090909	0	0	8.56741388478178	29.4863433154013	1	10	1	45.1773043504362	62	0.32258064516129
Freq_Bat_Reaction_220619_4	10	1	0.1	CorrelationDetector	7	110	1	0	158	19	14	14	0	0.473684210526316	0.736842105263158	0.789473684210526	0.12962962962963	NaN	NaN	7.06305322210164	25.1869450279989	1	10	1	43.3623891317454	55	0.0545454545454545
Freq_Bat_Reaction_220619_4	10	1	0.1	CorrelationDetector	7	110	1	1	203	35	11	11	0	0.285714285714286	0.314285714285714	0.4	0.204081632653061	0	0	7.15642366183108	24.7469137642116	1	10	1	43.069922458252	52	0
Freq_Bat_Reaction_220619_4	10	1	0.1	CorrelationDetector	7	110	1	0	276	187	25	25	0	0.117647058823529	0.133689839572193	0.235294117647059	0.0943396226415094	0.166666666666667	0.0212765957446809	6.89050713726756	24.2646046555498	1	10	1	44.0194689635355	72	0.0972222222222222
Freq_Bat_Reaction_220619_4	10	1	0.1	CorrelationDetector	7	110	1	0	179	0	0	0	0	NaN	NaN	NaN	0	NaN	NaN	6.98021619747775	26.9208365282639	1	10	1	43.8527862995972	54	0.111111111111111
Freq_Bat_Reaction_220619_4	10	1	0.1	CorrelationDetector	7	110	1	0	161	0	0	0	0	NaN	NaN	NaN	0	NaN	NaN	6.11013688354749	22.883676238158	1	10	1	43.1388062001361	61	0.0819672131147541
Freq_Bat_Reaction_220619_4	10	1	0.1	CorrelationDetector	7	110	1	0	158	0	0	0	0	NaN	NaN	NaN	0	NaN	NaN	6.08676137887255	22.6909223813629	1	10	1	43.3974081107515	65	0.0923076923076923
Freq_Bat_Reaction_220619_4	10	1	0.1	CorrelationDetector	7	110	1	0	152	0	0	0	0	NaN	NaN	NaN	0	NaN	NaN	7.05086198222278	26.2114356066241	1	10	1	43.8658270767922	72	0.138888888888889
Freq_Bat_Reaction_220619_4	10	1	0.1	CorrelationDetector	7	110	1	0	221	88	2	2	0	0.0227272727272727	0.0227272727272727	0.125	0.0163934426229508	0	0	7.44838937556493	26.3292392680813	1	10	1	44.3917222677761	67	0.298507462686567
Freq_Bat_Reaction_220619_4	10	1	0.1	CorrelationDetector	7	110	1	0	169	0	0	0	0	NaN	NaN	NaN	0	NaN	NaN	7.15112895953292	26.0541863632447	1	10	1	44.6539602890836	63	0.222222222222222
Freq_Bat_Reaction_220619_4	10	1	0.1	CorrelationDetector	7	110	1	0	179	4	0	0	0	0	0	0.5	0	NaN	NaN	7.3373270332573	28.253118391343	1	10	1	43.4699557943215	58	0.120689655172414
Freq_Bat_Reaction_220619_4	10	1	0.1	CorrelationDetector	7	110	1	0	199	5	3	3	0	0.6	0.6	0.8	0.0408163265306122	NaN	NaN	7.22345378396519	27.3463803913658	1	10	1	43.9559412339618	50	0.2
Freq_Bat_Reaction_220619_4	10	1	0.1	CorrelationDetector	7	110	1	0	195	61	19	19	0	0.213114754098361	0.311475409836066	0.721311475409836	0.102040816326531	0.2	0.333333333333333	6.50137703832998	23.5736159123199	1	10	1	43.3605771933672	55	0.0545454545454545
Freq_Bat_Reaction_220619_4	10	1	0.1	CorrelationDetector	7	110	1	1	222	71	8	8	0	0.0985915492957746	0.112676056338028	0.154929577464789	0.0943396226415094	0	0	7.75605799553502	28.4271579296684	1	10	1	43.2984574114369	59	0.0677966101694915
Freq_Bat_Reaction_220619_4	10	1	0.1	CorrelationDetector	7	110	1	0	204	13	8	8	0	0.0769230769230769	0.615384615384615	0.923076923076923	0.0158730158730159	0	NaN	7.97360749531745	27.6625066378821	1	10	1	43.7234157273779	66	0.151515151515152
Freq_Bat_Reaction_220619_4	10	1	0.1	CorrelationDetector	7	110	1	0	157	12	4	4	0	0.333333333333333	0.333333333333333	0.666666666666667	0.0588235294117647	NaN	NaN	7.42472494113239	26.4796991110277	1	10	1	43.2432232453801	69	0.0869565217391304
Freq_Bat_Reaction_220619_4	10	1	0.1	CorrelationDetector	7	110	1	1	201	59	5	5	0	0.0169491525423729	0.0847457627118644	0.220338983050847	0	0	0.0384615384615385	7.79651315892613	29.1916834040643	1	10	1	43.6784329242766	60	0.0666666666666667
Freq_Bat_Reaction_220619_4	10	1	0.1	CorrelationDetector	7	110	1	0	181	6	4	4	0	NaN	0.666666666666667	0.833333333333333	0	NaN	NaN	6.95876865970288	25.7837890080873	1	10	1	43.4148982885692	52	0.134615384615385
Freq_Bat_Reaction_220619_4	10	1	0.1	CorrelationDetector	7	110	1	0	149	15	11	11	0	NaN	0.733333333333333	0.933333333333333	0.0779220779220779	NaN	NaN	7.36448065032092	28.1971421883447	1	10	1	44.2482618010152	78	0.217948717948718
Freq_Bat_Reaction_220619_4	10	1	0.1	CorrelationDetector	7	110	1	0	184	7	5	5	0	0.285714285714286	0.714285714285714	0.714285714285714	0.0192307692307692	NaN	NaN	6.7007005282827	24.0831750413829	1	10	1	44.4210315548439	53	0.207547169811321
Freq_Bat_Reaction_220619_4	10	1	0.1	CorrelationDetector	7	110	1	0	203	53	4	4	0	0.0754716981132075	0.0754716981132075	0.207547169811321	0.0212765957446809	0	0.0909090909090909	6.8880257483834	24.8045600922043	1	10	1	44.0243591218434	57	0.0350877192982456
Freq_Bat_Reaction_220619_4	10	1	0.1	CorrelationDetector	7	110	1	1	251	54	4	4	0	0.037037037037037	0.0740740740740741	0.185185185185185	0	0.111111111111111	0	7.4553015792211	26.7957613396495	1	10	1	44.5067068097037	65	0.0769230769230769
Freq_Bat_Reaction_220619_4	10	1	0.1	CorrelationDetector	7	110	1	1	164	48	9	9	0	0.1875	0.1875	0.3125	0.115942028985507	0	0	6.9057283106197	24.4527455803175	1	10	1	45.0843016885398	80	0.2125
Freq_Bat_Reaction_220619_4	10	1	0.1	CorrelationDetector	7	110	1	0	154	9	6	6	0	0.222222222222222	0.666666666666667	0.777777777777778	0.032258064516129	NaN	NaN	7.3095416840828	25.6767563228475	1	10	1	43.205429606366	63	0.0158730158730159
Freq_Bat_Reaction_220619_4	10	1	0.1	CorrelationDetector	7	110	1	2	255	91	17	17	0	0.175824175824176	0.186813186813187	0.494505494505495	0.111111111111111	0.0625	0.0576923076923077	8.1316637171514	28.8040151451444	1	10	1	44.4624974645449	71	0.112676056338028
Freq_Bat_Reaction_220619_4	10	1	0.1	CorrelationDetector	7	110	1	1	331	257	27	27	0	0.0894941634241245	0.105058365758755	0.307392996108949	0.203703703703704	0.181818181818182	0.0375586854460094	7.50368367592834	26.4291676445192	1	10	1	44.7963443211197	77	0.038961038961039
Freq_Bat_Reaction_220619_4	10	1	0.1	CorrelationDetector	7	110	1	0	154	8	5	5	0	NaN	0.625	1	0.0961538461538462	NaN	NaN	6.28989154094807	24.2916542703021	1	10	1	43.4131788074419	53	0
Freq_Bat_Reaction_220619_4	10	1	0.1	CorrelationDetector	7	110	1	0	165	11	3	3	0	0.181818181818182	0.272727272727273	0.818181818181818	0.028169014084507	NaN	NaN	7.27371631816247	25.2260017461792	1	10	1	43.4521284698426	72	0.152777777777778
Freq_Bat_Reaction_220619_4	10	1	0.1	CorrelationDetector	7	110	1	0	159	25	13	13	0	0.4	0.52	0.76	0.0972222222222222	0.5	0.5	7.17264870628658	24.6791040515851	1	10	1	43.6034152700808	77	0.116883116883117
Freq_Bat_Reaction_220619_4	10	1	0.1	CorrelationDetector	7	110	1	0	259	113	8	8	0	0.0530973451327434	0.0707964601769911	0.309734513274336	0.0526315789473684	0.105263157894737	0.0175438596491228	8.45576076306994	29.1310529918903	1	10	1	44.143074525904	77	0.298701298701299
Freq_Bat_Reaction_220619_4	10	1	0.1	CorrelationDetector	7	110	1	0	172	16	11	11	0	NaN	0.6875	1	0.125	NaN	NaN	6.86372199923504	23.8699162224843	1	10	1	43.2879245842815	57	0.0350877192982456
Freq_Bat_Reaction_220619_4	10	1	0.1	CorrelationDetector	7	110	1	0	163	14	3	3	0	0.142857142857143	0.214285714285714	0.357142857142857	0.0256410256410256	0	NaN	8.30203865214524	28.9689883878822	1	10	1	45.1533913802596	80	0.35
Freq_Bat_Reaction_220619_4	10	1	0.1	CorrelationDetector	7	110	1	0	180	15	7	7	0	0.4	0.466666666666667	0.533333333333333	0.0731707317073171	0	NaN	8.70351386167314	30.0420204029302	1	10	1	44.7535011576897	86	0.406976744186047
Freq_Bat_Reaction_220619_4	10	1	0.1	CorrelationDetector	7	110	1	0	170	18	7	7	0	NaN	0.388888888888889	0.722222222222222	0.0967741935483871	NaN	NaN	8.11431033771274	27.5701029202452	1	10	1	43.3386446906514	63	0.126984126984127
Freq_Bat_Reaction_220619_4	10	1	0.1	CorrelationDetector	7	110	1	1	238	89	2	2	0	0.0224719101123595	0.0224719101123595	0.101123595505618	0.0363636363636364	0	0	8.67778073288356	29.6425609287498	1	10	1	44.8850842479235	64	0.1875
Freq_Bat_Reaction_220619_4	10	1	0.1	CorrelationDetector	7	110	1	1	197	69	13	13	0	0.130434782608696	0.188405797101449	0.376811594202899	0.0943396226415094	0	0.114285714285714	8.11619311923688	25.8251208774259	1	10	1	43.4955829595017	61	0.0163934426229508
Freq_Bat_Reaction_220619_4	10	1	0.1	CorrelationDetector	7	110	1	0	159	66	15	15	0	0.166666666666667	0.227272727272727	0.333333333333333	0.149253731343284	0	0	8.48717772944967	27.2410361877056	1	10	1	43.7383345311679	73	0.0136986301369863
Freq_Bat_Reaction_220619_4	10	1	0.1	CorrelationDetector	7	110	1	0	145	10	3	3	0	0.2	0.3	0.6	0.0253164556962025	NaN	NaN	8.17714742921092	28.5514345686255	1	10	1	43.2389559561722	80	0.1
Freq_Bat_Reaction_220619_4	10	1	0.1	CorrelationDetector	7	110	1	0	235	87	11	11	0	0.0689655172413793	0.126436781609195	0.390804597701149	0.0508474576271186	0	0.0483870967741935	7.66495845644739	25.6886495815006	1	10	1	43.8823894156534	64	0.25
Freq_Bat_Reaction_220619_4	10	1	0.1	CorrelationDetector	7	110	1	0	158	18	4	4	0	0.166666666666667	0.222222222222222	0.277777777777778	0.0428571428571429	NaN	NaN	7.91331381790181	27.0616216849437	1	10	1	44.4291897900385	71	0.267605633802817
Freq_Bat_Reaction_220619_4	10	1	0.1	CorrelationDetector	7	110	1	0	178	3	3	3	0	NaN	1	1	0.0377358490566038	NaN	NaN	7.97344102369525	27.5106034125565	1	10	1	43.1633215836885	54	0.0555555555555556
Freq_Bat_Reaction_220619_4	10	1	0.1	CorrelationDetector	7	110	1	1	170	41	3	3	0	0.0731707317073171	0.0731707317073171	0.268292682926829	0.0428571428571429	0	0	8.22899916444066	26.2141584848235	1	10	1	44.1990582455402	78	0.128205128205128
Freq_Bat_Reaction_220619_4	10	1	0.1	CorrelationDetector	7	110	1	1	180	45	11	11	0	0.244444444444444	0.244444444444444	0.422222222222222	0.08	0.2	0.285714285714286	8.37026442209149	27.5993044500354	1	10	1	43.2929601418126	81	0.0617283950617284
